# Supplementary material for: Structural insight into the cooperativity of spin crossover compounds
Source: Acta Crystallogr B Struct Sci Cryst Eng Mater. 2023 Aug 11;79(Pt 5):354–67. doi: 10.1107/S2052520623005814 (PMC10552598; doi:10.1107/S2052520623005814)
Supplement: Supplementary file 5 [file b-79-00354-sup5.zip › Bia_Portho_260K.cif]

data_Bia_dw4400_260K
 
_audit_creation_method            'SHELXL-2019/2'
_shelx_SHELXL_version_number      '2019/2'
_chemical_name_systematic         ?
_chemical_name_common             ?
_chemical_melting_point           ?
_chemical_formula_moiety          ?
_chemical_formula_sum
 'C10.86 H8 Fe0.29 N1.71 S0.57' 
_chemical_formula_weight          196.75

loop_
 _atom_type_symbol
 _atom_type_description
 _atom_type_scat_dispersion_real
 _atom_type_scat_dispersion_imag
 _atom_type_scat_source
 'Fe'  'Fe'   0.3265   0.6960
 'International Tables Vol C Tables 4.2.6.8 and 6.1.1.4'
 'C'  'C'   0.0024   0.0013
 'International Tables Vol C Tables 4.2.6.8 and 6.1.1.4'
 'H'  'H'   0.0000   0.0000
 'International Tables Vol C Tables 4.2.6.8 and 6.1.1.4'
 'N'  'N'   0.0049   0.0027
 'International Tables Vol C Tables 4.2.6.8 and 6.1.1.4'
 'S'  'S'   0.1051   0.1002
 'International Tables Vol C Tables 4.2.6.8 and 6.1.1.4'
 
_space_group_crystal_system       orthorhombic
_space_group_IT_number            56
_space_group_name_H-M_alt         'P c c n'
_space_group_name_Hall            '-P 2ab 2ac'
 
_shelx_space_group_comment
;
The symmetry employed for this shelxl refinement is uniquely defined
by the following loop, which should always be used as a source of
symmetry information in preference to the above space-group names.
They are only intended as comments.
;
 
loop_
 _space_group_symop_operation_xyz
 'x, y, z'
 '-x+1/2, -y+1/2, z'
 '-x, y+1/2, -z+1/2'
 'x+1/2, -y, -z+1/2'
 '-x, -y, -z'
 'x-1/2, y-1/2, -z'
 'x, -y-1/2, z-1/2'
 '-x-1/2, y, z-1/2'
 
_cell_length_a                    12.9419(4)
_cell_length_b                    15.1014(5)
_cell_length_c                    17.6085(5)
_cell_angle_alpha                 90
_cell_angle_beta                  90
_cell_angle_gamma                 90
_cell_volume                      3441.42(18)
_cell_formula_units_Z             14
_cell_measurement_temperature     260(2)
_cell_measurement_reflns_used     3131
_cell_measurement_theta_min       1.921
_cell_measurement_theta_max       22.67
 
_exptl_crystal_description        irregular
_exptl_crystal_colour             ?
_exptl_crystal_density_meas       ?
_exptl_crystal_density_method     ?
_exptl_crystal_density_diffrn     1.329          
_exptl_crystal_F_000              1424
_exptl_transmission_factor_min    ?
_exptl_transmission_factor_max    ?
_exptl_crystal_size_max           ?
_exptl_crystal_size_mid           ?
_exptl_crystal_size_min           ?
_exptl_absorpt_coefficient_mu     0.437
_shelx_estimated_absorpt_T_min    ?
_shelx_estimated_absorpt_T_max    ?
_exptl_absorpt_correction_type    ?
_exptl_absorpt_correction_T_min   ?
_exptl_absorpt_correction_T_max   ?
_exptl_absorpt_process_details    ?
_exptl_absorpt_special_details    ?
_diffrn_ambient_temperature       293(2)
_diffrn_radiation_wavelength      0.65524
_diffrn_radiation_type            Synchrotron
_diffrn_source                    ?
_diffrn_measurement_device_type   '4-circle diffractometer'
_diffrn_measurement_method        ?
_diffrn_detector_area_resol_mean  ?
_diffrn_reflns_number             36224
_diffrn_reflns_av_unetI/netI      0.0685
_diffrn_reflns_av_R_equivalents   0.0911
_diffrn_reflns_limit_h_min        -20
_diffrn_reflns_limit_h_max        20
_diffrn_reflns_limit_k_min        -18
_diffrn_reflns_limit_k_max        19
_diffrn_reflns_limit_l_min        -28
_diffrn_reflns_limit_l_max        28
_diffrn_reflns_theta_min          1.911
_diffrn_reflns_theta_max          33.001
_diffrn_reflns_theta_full         23.150
_diffrn_measured_fraction_theta_max   0.827
_diffrn_measured_fraction_theta_full  0.985
_diffrn_reflns_Laue_measured_fraction_max    0.827
_diffrn_reflns_Laue_measured_fraction_full   0.985
_diffrn_reflns_point_group_measured_fraction_max   0.827
_diffrn_reflns_point_group_measured_fraction_full  0.985
_reflns_number_total              6848
_reflns_number_gt                 3203
_reflns_threshold_expression      'I > 2\s(I)'
_reflns_Friedel_coverage          0.000
_reflns_Friedel_fraction_max      .
_reflns_Friedel_fraction_full     .
 
_reflns_special_details
;
 Reflections were merged by SHELXL according to the crystal
 class for the calculation of statistics and refinement.
 
 _reflns_Friedel_fraction is defined as the number of unique
 Friedel pairs measured divided by the number that would be
 possible theoretically, ignoring centric projections and
 systematic absences.
;
 
_computing_data_collection        ?
_computing_cell_refinement        ?
_computing_data_reduction         ?
_computing_structure_solution     ?
_computing_structure_refinement 'SHELXL-2019/2 (Sheldrick, 2019)'
_computing_molecular_graphics     ?
_computing_publication_material   ?
_refine_special_details           ?
_refine_ls_structure_factor_coef  Fsqd
_refine_ls_matrix_type            full
_refine_ls_weighting_scheme       calc
_refine_ls_weighting_details
'w=1/[\s^2^(Fo^2^)+(0.0392P)^2^+1.2952P] where P=(Fo^2^+2Fc^2^)/3'
_atom_sites_solution_primary      ?
_atom_sites_solution_secondary    ?
_atom_sites_solution_hydrogens    geom
_refine_ls_hydrogen_treatment     constr
_refine_ls_extinction_method      none
_refine_ls_extinction_coef        .
_refine_ls_number_reflns          6848
_refine_ls_number_parameters      213
_refine_ls_number_restraints      0
_refine_ls_R_factor_all           0.1965
_refine_ls_R_factor_gt            0.0962
_refine_ls_wR_factor_ref          0.1821
_refine_ls_wR_factor_gt           0.1494
_refine_ls_goodness_of_fit_ref    1.138
_refine_ls_restrained_S_all       1.138
_refine_ls_shift/su_max           0.000
_refine_ls_shift/su_mean          0.000
 
loop_
 _atom_site_label
 _atom_site_type_symbol
 _atom_site_fract_x
 _atom_site_fract_y
 _atom_site_fract_z
 _atom_site_U_iso_or_equiv
 _atom_site_adp_type
 _atom_site_occupancy
 _atom_site_site_symmetry_order  
 _atom_site_calc_flag
 _atom_site_refinement_flags_posn
 _atom_site_refinement_flags_adp
 _atom_site_refinement_flags_occupancy
 _atom_site_disorder_assembly
 _atom_site_disorder_group
Fe01 Fe 0.750000 0.750000 0.57663(3) 0.05728(19) Uani 1 2 d S T P . .
S002 S 0.91011(9) 0.55741(9) 0.39542(5) 0.1002(4) Uani 1 1 d . . . . .
N003 N 0.7447(2) 0.84407(16) 0.67505(13) 0.0607(6) Uani 1 1 d . . . . .
N004 N 0.8016(2) 0.66104(19) 0.49677(15) 0.0751(8) Uani 1 1 d . . . . .
N005 N 0.91052(19) 0.79600(18) 0.59427(14) 0.0634(6) Uani 1 1 d . . . . .
C006 C 0.6565(2) 0.8609(2) 0.72101(16) 0.0602(7) Uani 1 1 d . . . . .
C007 C 0.5643(3) 0.8828(2) 0.68595(17) 0.0641(8) Uani 1 1 d . . . . .
H007 H 0.561801 0.890031 0.633537 0.077 Uiso 1 1 calc R U . . .
C008 C 0.9257(3) 0.8475(2) 0.65530(18) 0.0659(8) Uani 1 1 d . . . . .
C009 C 0.8330(3) 0.8708(2) 0.69767(18) 0.0679(8) Uani 1 1 d . . . . .
H009 H 0.838111 0.905187 0.741319 0.081 Uiso 1 1 calc R U . . .
C00A C 0.6594(3) 0.8505(2) 0.79904(18) 0.0701(9) Uani 1 1 d . . . . .
H00A H 0.721094 0.835733 0.822945 0.084 Uiso 1 1 calc R U . . .
C00B C 0.4782(3) 0.8840(2) 0.80684(18) 0.0670(8) Uani 1 1 d . . . . .
C00C C 0.4763(3) 0.8939(2) 0.72888(19) 0.0677(8) Uani 1 1 d . . . . .
H00C H 0.414530 0.908413 0.704952 0.081 Uiso 1 1 calc R U . . .
C00D C 0.8467(2) 0.6185(2) 0.45426(17) 0.0656(8) Uani 1 1 d . . . . .
C00E C 0.5704(3) 0.8623(2) 0.84155(18) 0.0749(9) Uani 1 1 d . . . . .
H00E H 0.572755 0.855458 0.894011 0.090 Uiso 1 1 calc R U . . .
C00F C 0.3828(3) 0.8980(2) 0.8520(2) 0.0728(9) Uani 1 1 d . . . . .
C00G C 0.9935(3) 0.7731(2) 0.5530(2) 0.0762(10) Uani 1 1 d . . . . .
H00G H 0.984298 0.737950 0.510169 0.091 Uiso 1 1 calc R U . . .
C00H C 0.3850(3) 0.9421(3) 0.9209(2) 0.0816(10) Uani 1 1 d . . . . .
H00H H 0.447694 0.962682 0.939740 0.098 Uiso 1 1 calc R U . . .
C00I C 1.0222(3) 0.8766(3) 0.6773(2) 0.0885(11) Uani 1 1 d . . . . .
H00I H 1.030311 0.911908 0.720166 0.106 Uiso 1 1 calc R U . . .
C00J C 0.2885(3) 0.8674(3) 0.8267(3) 0.0945(12) Uani 1 1 d . . . . .
H00J H 0.284676 0.836510 0.781077 0.113 Uiso 1 1 calc R U . . .
C00K C 0.1993(4) 0.8820(3) 0.8685(3) 0.1115(15) Uani 1 1 d . . . . .
H00K H 0.136308 0.861546 0.850173 0.134 Uiso 1 1 calc R U . . .
C00L C 1.1059(3) 0.8519(3) 0.6344(3) 0.1038(13) Uani 1 1 d . . . . .
H00L H 1.171836 0.870554 0.647970 0.125 Uiso 1 1 calc R U . . .
C00M C 0.2955(4) 0.9563(3) 0.9623(2) 0.0977(13) Uani 1 1 d . . . . .
H00M H 0.298380 0.986580 1.008211 0.117 Uiso 1 1 calc R U . . .
C00N C 0.2028(4) 0.9258(3) 0.9355(3) 0.1068(15) Uani 1 1 d . . . . .
H00N H 0.142589 0.935113 0.963252 0.128 Uiso 1 1 calc R U . . .
C00O C 1.0920(3) 0.8001(3) 0.5720(3) 0.0944(12) Uani 1 1 d . . . . .
H00O H 1.148245 0.783102 0.542526 0.113 Uiso 1 1 calc R U . . .
 
loop_
 _atom_site_aniso_label
 _atom_site_aniso_U_11
 _atom_site_aniso_U_22
 _atom_site_aniso_U_33
 _atom_site_aniso_U_23
 _atom_site_aniso_U_13
 _atom_site_aniso_U_12
Fe01 0.0603(3) 0.0675(4) 0.0440(3) 0.000 0.000 0.0055(3)
S002 0.1014(8) 0.1345(10) 0.0648(5) -0.0098(6) 0.0158(5) 0.0451(7)
N003 0.0655(15) 0.0632(14) 0.0534(12) 0.0010(11) -0.0042(13) 0.0121(13)
N004 0.0831(19) 0.082(2) 0.0602(16) -0.0093(14) 0.0115(15) 0.0014(15)
N005 0.0607(16) 0.0714(16) 0.0579(14) 0.0083(13) 0.0005(12) 0.0025(13)
C006 0.069(2) 0.0600(18) 0.0517(16) -0.0048(14) -0.0011(14) 0.0116(14)
C007 0.076(2) 0.0637(19) 0.0528(16) -0.0022(14) -0.0054(15) 0.0122(16)
C008 0.066(2) 0.069(2) 0.0628(18) 0.0052(15) -0.0085(16) 0.0029(16)
C009 0.078(2) 0.070(2) 0.0564(17) -0.0034(15) -0.0089(16) 0.0054(17)
C00A 0.071(2) 0.082(2) 0.0575(17) -0.0002(16) -0.0090(16) 0.0172(17)
C00B 0.073(2) 0.0624(19) 0.0653(19) -0.0038(15) 0.0009(16) 0.0135(16)
C00C 0.066(2) 0.068(2) 0.068(2) -0.0009(16) -0.0073(16) 0.0157(15)
C00D 0.063(2) 0.086(2) 0.0474(15) 0.0012(16) 0.0000(14) 0.0013(17)
C00E 0.085(2) 0.086(2) 0.0540(17) 0.0050(16) 0.0028(17) 0.0207(19)
C00F 0.078(2) 0.063(2) 0.078(2) 0.0042(17) 0.0060(18) 0.0166(17)
C00G 0.072(2) 0.087(3) 0.070(2) 0.0102(18) 0.0134(17) 0.0018(18)
C00H 0.083(2) 0.091(3) 0.071(2) 0.002(2) 0.0064(19) 0.028(2)
C00I 0.077(3) 0.100(3) 0.088(3) -0.006(2) -0.016(2) -0.005(2)
C00J 0.087(3) 0.097(3) 0.100(3) -0.015(2) 0.013(2) 0.007(2)
C00K 0.079(3) 0.121(4) 0.134(4) -0.011(3) 0.014(3) 0.006(3)
C00L 0.066(3) 0.130(4) 0.116(4) 0.009(3) -0.013(2) -0.011(2)
C00M 0.107(3) 0.108(3) 0.078(3) 0.000(2) 0.012(2) 0.043(3)
C00N 0.091(3) 0.122(4) 0.107(4) 0.008(3) 0.026(3) 0.032(3)
C00O 0.061(2) 0.119(3) 0.103(3) 0.013(3) 0.011(2) -0.002(2)
 
_geom_special_details
;
 All esds (except the esd in the dihedral angle between two l.s. planes)
 are estimated using the full covariance matrix.  The cell esds are taken
 into account individually in the estimation of esds in distances, angles
 and torsion angles; correlations between esds in cell parameters are only
 used when they are defined by crystal symmetry.  An approximate (isotropic)
 treatment of cell esds is used for estimating esds involving l.s. planes.
;
 
loop_
 _geom_bond_atom_site_label_1
 _geom_bond_atom_site_label_2
 _geom_bond_distance
 _geom_bond_site_symmetry_2
 _geom_bond_publ_flag
Fe01 N004 2.056(3) . ?
Fe01 N004 2.056(3) 2_665 ?
Fe01 N005 2.212(3) . ?
Fe01 N005 2.212(3) 2_665 ?
Fe01 N003 2.242(2) . ?
Fe01 N003 2.242(2) 2_665 ?
S002 C00D 1.612(3) . ?
N003 C009 1.276(4) . ?
N003 C006 1.422(4) . ?
N004 C00D 1.146(4) . ?
N005 C008 1.342(4) . ?
N005 C00G 1.342(4) . ?
C006 C007 1.383(4) . ?
C006 C00A 1.383(4) . ?
C007 C00C 1.377(4) . ?
C008 C00I 1.379(5) . ?
C008 C009 1.456(5) . ?
C00A C00E 1.385(5) . ?
C00B C00E 1.380(5) . ?
C00B C00C 1.381(4) . ?
C00B C00F 1.484(5) . ?
C00F C00J 1.380(5) . ?
C00F C00H 1.384(5) . ?
C00G C00O 1.380(5) . ?
C00H C00M 1.385(5) . ?
C00I C00L 1.372(6) . ?
C00J C00K 1.386(6) . ?
C00K C00N 1.355(6) . ?
C00L C00O 1.361(6) . ?
C00M C00N 1.368(6) . ?
 
loop_
 _geom_angle_atom_site_label_1
 _geom_angle_atom_site_label_2
 _geom_angle_atom_site_label_3
 _geom_angle
 _geom_angle_site_symmetry_1
 _geom_angle_site_symmetry_3
 _geom_angle_publ_flag
N004 Fe01 N004 93.71(16) . 2_665 ?
N004 Fe01 N005 89.78(11) . . ?
N004 Fe01 N005 101.29(11) 2_665 . ?
N004 Fe01 N005 101.29(11) . 2_665 ?
N004 Fe01 N005 89.78(11) 2_665 2_665 ?
N005 Fe01 N005 163.86(13) . 2_665 ?
N004 Fe01 N003 162.29(11) . . ?
N004 Fe01 N003 96.01(10) 2_665 . ?
N005 Fe01 N003 73.82(10) . . ?
N005 Fe01 N003 93.53(10) 2_665 . ?
N004 Fe01 N003 96.01(10) . 2_665 ?
N004 Fe01 N003 162.29(11) 2_665 2_665 ?
N005 Fe01 N003 93.53(10) . 2_665 ?
N005 Fe01 N003 73.82(10) 2_665 2_665 ?
N003 Fe01 N003 78.75(12) . 2_665 ?
C009 N003 C006 119.0(3) . . ?
C009 N003 Fe01 114.5(2) . . ?
C006 N003 Fe01 125.3(2) . . ?
C00D N004 Fe01 168.1(3) . . ?
C008 N005 C00G 117.8(3) . . ?
C008 N005 Fe01 115.6(2) . . ?
C00G N005 Fe01 126.5(2) . . ?
C007 C006 C00A 119.6(3) . . ?
C007 C006 N003 118.7(3) . . ?
C00A C006 N003 121.5(3) . . ?
C00C C007 C006 119.8(3) . . ?
N005 C008 C00I 122.9(3) . . ?
N005 C008 C009 115.4(3) . . ?
C00I C008 C009 121.7(3) . . ?
N003 C009 C008 120.1(3) . . ?
C006 C00A C00E 120.0(3) . . ?
C00E C00B C00C 118.8(3) . . ?
C00E C00B C00F 121.0(3) . . ?
C00C C00B C00F 120.2(3) . . ?
C007 C00C C00B 121.2(3) . . ?
N004 C00D S002 179.1(3) . . ?
C00B C00E C00A 120.7(3) . . ?
C00J C00F C00H 117.6(4) . . ?
C00J C00F C00B 121.0(3) . . ?
C00H C00F C00B 121.4(4) . . ?
N005 C00G C00O 122.1(4) . . ?
C00F C00H C00M 121.2(4) . . ?
C00L C00I C008 118.3(4) . . ?
C00F C00J C00K 120.8(4) . . ?
C00N C00K C00J 120.9(5) . . ?
C00O C00L C00I 119.8(4) . . ?
C00N C00M C00H 120.0(4) . . ?
C00K C00N C00M 119.5(4) . . ?
C00L C00O C00G 119.2(4) . . ?
 
_refine_diff_density_max    0.206
_refine_diff_density_min   -0.231
_refine_diff_density_rms    0.038

_shelx_res_file
;
TITL Bia_dw4400_085K_a.res in Pccn
    Bia_dw4400_260K.res
    created by SHELXL-2019/2 at 05:34:45 on 03-May-2022
REM Old TITL Bia_dw4400_085K in Pccn
REM SHELXT solution in Pccn: R1 0.089, Rweak 0.045, Alpha 0.023
REM <I/s>   0.567 for  392 systematic absences,  Orientation as input
REM Formula found by SHELXT:  Fe C38 N6 S2

CELL 0.65524 12.9419 15.1014 17.6085 90.0000 90.0000 90.0000
ZERR 14.000 0.0004 0.0005 0.0005 0.0000 0.0000 0.0000
LATT  1
SYMM 1/2-X, 1/2-Y, Z
SYMM -X, 1/2+Y, 1/2-Z
SYMM 1/2+X, -Y, 1/2-Z
SFAC FE C H N S
DISP $C  0.00244  0.00131  9.14798!source kissel
DISP $N  0.00493  0.00266 15.07095!source kissel
DISP $S  0.10506  0.10024 379.49005!source kissel
DISP $Fe  0.32649  0.69602 2544.24973!source kissel
UNIT 4 152 112 24 8
ACTA
L.S. 10
BOND
LIST 6
FMAP 2
PLAN 20
WGHT    0.039200    1.295200
FVAR       2.86782
FE01  1    0.750000    0.750000    0.576629    10.50000    0.06025    0.06753 =
         0.04405    0.00000    0.00000    0.00551
S002  5    0.910107    0.557406    0.395419    11.00000    0.10137    0.13446 =
         0.06479   -0.00978    0.01576    0.04512
N003  4    0.744676    0.844066    0.675045    11.00000    0.06552    0.06320 =
         0.05338    0.00098   -0.00416    0.01214
N004  4    0.801605    0.661036    0.496775    11.00000    0.08310    0.08208 =
         0.06020   -0.00927    0.01148    0.00136
N005  4    0.910525    0.795998    0.594270    11.00000    0.06067    0.07144 =
         0.05795    0.00834    0.00054    0.00250
C006  2    0.656463    0.860857    0.721012    11.00000    0.06893    0.06000 =
         0.05173   -0.00479   -0.00111    0.01162
C007  2    0.564324    0.882808    0.685955    11.00000    0.07583    0.06369 =
         0.05281   -0.00217   -0.00540    0.01221
AFIX  43
H007  3    0.561801    0.890031    0.633537    11.00000   -1.20000
AFIX   0
C008  2    0.925730    0.847550    0.655300    11.00000    0.06576    0.06917 =
         0.06279    0.00521   -0.00847    0.00286
C009  2    0.832967    0.870791    0.697673    11.00000    0.07758    0.06958 =
         0.05640   -0.00339   -0.00888    0.00540
AFIX  43
H009  3    0.838111    0.905187    0.741319    11.00000   -1.20000
AFIX   0
C00A  2    0.659393    0.850542    0.799037    11.00000    0.07099    0.08175 =
         0.05754   -0.00019   -0.00902    0.01723
AFIX  43
H00A  3    0.721094    0.835733    0.822945    11.00000   -1.20000
AFIX   0
C00B  2    0.478224    0.883995    0.806840    11.00000    0.07333    0.06241 =
         0.06528   -0.00385    0.00093    0.01350
C00C  2    0.476325    0.893942    0.728881    11.00000    0.06614    0.06834 =
         0.06849   -0.00092   -0.00732    0.01570
AFIX  43
H00C  3    0.414530    0.908413    0.704952    11.00000   -1.20000
AFIX   0
C00D  2    0.846660    0.618460    0.454257    11.00000    0.06305    0.08620 =
         0.04743    0.00123   -0.00002    0.00128
C00E  2    0.570374    0.862282    0.841550    11.00000    0.08465    0.08606 =
         0.05403    0.00500    0.00282    0.02069
AFIX  43
H00E  3    0.572755    0.855458    0.894011    11.00000   -1.20000
AFIX   0
C00F  2    0.382823    0.897984    0.852047    11.00000    0.07784    0.06280 =
         0.07767    0.00420    0.00605    0.01658
C00G  2    0.993500    0.773129    0.552989    11.00000    0.07162    0.08679 =
         0.07028    0.01021    0.01342    0.00180
AFIX  43
H00G  3    0.984298    0.737950    0.510169    11.00000   -1.20000
AFIX   0
C00H  2    0.384983    0.942147    0.920900    11.00000    0.08335    0.09058 =
         0.07076    0.00208    0.00644    0.02844
AFIX  43
H00H  3    0.447694    0.962682    0.939740    11.00000   -1.20000
AFIX   0
C00I  2    1.022187    0.876556    0.677334    11.00000    0.07691    0.10021 =
         0.08829   -0.00623   -0.01577   -0.00493
AFIX  43
H00I  3    1.030311    0.911908    0.720166    11.00000   -1.20000
AFIX   0
C00J  2    0.288487    0.867358    0.826702    11.00000    0.08653    0.09678 =
         0.10029   -0.01482    0.01301    0.00672
AFIX  43
H00J  3    0.284676    0.836510    0.781077    11.00000   -1.20000
AFIX   0
C00K  2    0.199341    0.882037    0.868457    11.00000    0.07897    0.12145 =
         0.13412   -0.01056    0.01375    0.00627
AFIX  43
H00K  3    0.136308    0.861546    0.850173    11.00000   -1.20000
AFIX   0
C00L  2    1.105864    0.851921    0.634441    11.00000    0.06620    0.12968 =
         0.11550    0.00888   -0.01316   -0.01121
AFIX  43
H00L  3    1.171836    0.870554    0.647970    11.00000   -1.20000
AFIX   0
C00M  2    0.295485    0.956324    0.962259    11.00000    0.10726    0.10814 =
         0.07769   -0.00014    0.01162    0.04316
AFIX  43
H00M  3    0.298380    0.986580    1.008211    11.00000   -1.20000
AFIX   0
C00N  2    0.202798    0.925832    0.935543    11.00000    0.09117    0.12245 =
         0.10672    0.00806    0.02604    0.03243
AFIX  43
H00N  3    0.142589    0.935113    0.963252    11.00000   -1.20000
AFIX   0
C00O  2    1.092010    0.800103    0.571997    11.00000    0.06093    0.11876 =
         0.10346    0.01265    0.01053   -0.00186
AFIX  43
H00O  3    1.148245    0.783102    0.542526    11.00000   -1.20000
AFIX   0
HKLF 4


REM  Bia_dw4400_085K_a.res in Pccn
REM wR2 = 0.1821, GooF = S = 1.138, Restrained GooF = 1.138 for all data
REM R1 = 0.0962 for 3203 Fo > 4sig(Fo) and 0.1965 for all 6848 data
REM 213 parameters refined using 0 restraints

END

WGHT      0.0388      1.3113

REM Highest difference peak  0.206,  deepest hole -0.231,  1-sigma level  0.038
Q1    1   0.8412  0.5365  0.3919  11.00000  0.05    0.21
Q2    1   0.8517  0.7978  0.5755  11.00000  0.05    0.18
Q3    1   0.6977  0.8641  0.6883  11.00000  0.05    0.17
Q4    1   0.6426  0.8382  0.7589  11.00000  0.05    0.16
Q5    1   0.4370  0.8913  0.8308  11.00000  0.05    0.15
Q6    1   0.6994  0.7830  0.5888  11.00000  0.05    0.15
Q7    1   0.8192  0.6601  0.5382  11.00000  0.05    0.14
Q8    1   0.7914  0.6700  0.4541  11.00000  0.05    0.14
Q9    1   0.8776  0.8495  0.6810  11.00000  0.05    0.14
Q10   1   1.1256  0.8344  0.5827  11.00000  0.05    0.14
Q11   1   0.7387  0.8048  0.6530  11.00000  0.05    0.14
Q12   1   0.6000  0.8599  0.7031  11.00000  0.05    0.14
Q13   1   0.7776  0.8236  0.6995  11.00000  0.05    0.14
Q14   1   0.4987  0.8409  0.8258  11.00000  0.05    0.13
Q15   1   1.0339  0.8186  0.5620  11.00000  0.05    0.13
Q16   1   0.7849  0.6181  0.4770  11.00000  0.05    0.13
Q17   1   0.4930  0.9114  0.7687  11.00000  0.05    0.13
Q18   1   0.4532  0.8594  0.7717  11.00000  0.05    0.13
Q19   1   0.8913  0.5872  0.4302  11.00000  0.05    0.13
Q20   1   0.8653  0.5775  0.4200  11.00000  0.05    0.13
;
_shelx_res_checksum   28959

_shelx_hkl_file
;
   0   0  -2 588.790 109.386   1
   0   0   2 752.652 121.249   1
   0   0  -3 150.990 134.369   1
   0   0   3-6.15345 128.972   1
   0   0   4 262753. 15952.4   1
   0   0  -4 259766. 15950.5   1
   0   0  -5-28.3283 146.901   1
   0   0   5 186.161 167.175   1
   0   0  -6 1017.15 192.474   1
   0   0   6 208.872 191.189   1
   0   0   8 194847. 11917.6   1
   0   0  -8 194242. 11913.0   1
   0   0  -9 115.867 174.962   1
   0   0   9-89.2884 180.226   1
   0   0  10 19253.1 1275.81   1
   0   0 -10 19721.8 1269.81   1
   0   0 -11 158.242 188.316   1
   0   0  11-149.601 207.456   1
   0   0 -12 20818.2 1381.68   1
   0   0  12 21507.1 1389.60   1
   0   0 -13 22.7185 192.493   1
   0   0  13-49.1790 205.725   1
   0   0 -15 457.607 226.776   1
   0   0  15-137.605 225.245   1
   0   0 -16 481.281 235.574   1
   0   0  16 721.284 264.588   1
   0   0 -17 223.839 218.025   1
   0   0  17 120.285 228.142   1
   0   0 -18 173.598 235.899   1
   0   0  18 62.7685 270.964   1
   0   0 -20 183.672 233.927   1
   0   0  20 67.4315 241.261   1
   0   0 -21 94.6409 246.466   1
   0   0  21 34.5996 243.108   1
   0   0 -22-32.5437 246.266   1
   0   0  22 637.779 263.784   1
   0   0  24 401.496 269.275   1
   0   0 -24 504.857 255.596   1
   0   0  25 73.7159 222.204   1
   0   0 -25-34.0650 233.820   1
   0   0  26 813.621 289.442   1
   0   0 -26 719.219 274.429   1
   0   1   1 23.6911 81.0766   1
   0  -1  -1-22.1625 76.3477   1
   0  -1  -2 140433. 8616.58   1
   0   1   2 141722. 8617.79   1
   0  -1  -3 147.933 162.709   1
   0   1  -3 35.9820 91.2845   1
   0  -1   3-127.510 119.127   1
   0   1   3-67.1054 175.305   1
   0   1  -4 20252.9 1322.36   1
   0  -1  -4 23413.7 1336.74   1
   0  -1   4 20654.0 1326.07   1
   0   1   4 20911.5 1340.66   1
   0  -1  -5 171.814 171.430   1
   0   1  -5-24.8823 149.490   1
   0   1   5 23.0018 162.512   1
   0  -1   5-134.544 169.194   1
   0   1  -6 39414.6 2385.52   1
   0  -1   6 37357.4 2388.47   1
   0   1  -7 11.9687 152.545   1
   0  -1  -7-85.2841 192.325   1
   0  -1   7 12.9243 175.944   1
   0   1   7-92.2654 211.356   1
   0  -1  -8 46995.9 2887.12   1
   0   1  -8 45701.1 2877.82   1
   0  -1   8 47314.6 2883.92   1
   0   1   8 45213.6 2891.30   1
   0  -1  -9-123.156 161.197   1
   0   1  -9 30.9737 158.728   1
   0   1   9 18.9992 185.335   1
   0  -1   9-150.480 175.698   1
   0   1  10 46958.4 2754.10   1
   0  -1  10 43042.0 2739.73   1
   0  -1 -10 42089.5 2740.34   1
   0   1 -10 43364.1 2735.90   1
   0  -1  11-223.448 200.915   1
   0   1  11 357.872 225.744   1
   0  -1 -11-124.341 207.772   1
   0   1 -11-37.5614 174.331   1
   0   1  12 9680.41 714.572   1
   0  -1 -12 9967.19 702.035   1
   0   1 -12 9748.64 691.100   1
   0   1 -13-43.7489 197.140   1
   0  -1  13-23.6721 198.059   1
   0   1 -14 4572.39 408.447   1
   0   1  14 4493.80 426.136   1
   0  -1  14 4597.67 428.234   1
   0  -1 -14 4995.39 420.763   1
   0  -1 -15 287.093 249.196   1
   0   1 -15 123.949 229.606   1
   0   1  15-197.686 250.356   1
   0  -1  15 240.790 229.622   1
   0   1 -16 3324.88 352.416   1
   0  -1 -16 3706.71 370.033   1
   0   1  16 3134.62 379.973   1
   0  -1  16 3603.62 389.928   1
   0   1 -17 273.247 217.343   1
   0  -1  17-29.6328 234.865   1
   0   1  17-214.645 236.880   1
   0  -1  18 4419.08 419.121   1
   0  -1 -18 3950.89 408.351   1
   0   1 -18 3854.31 395.102   1
   0   1 -19-323.233 236.220   1
   0  -1 -19 30.1322 223.872   1
   0  -1  19 97.0925 245.289   1
   0   1  19 32.9579 240.848   1
   0  -1 -20 617.823 244.790   1
   0   1 -20 518.711 226.673   1
   0   1  20 576.486 267.438   1
   0  -1  20 133.862 255.255   1
   0   1 -21-220.805 241.015   1
   0  -1 -21-126.158 231.538   1
   0  -1  21 345.159 239.264   1
   0   1  21 591.412 264.768   1
   0   1 -22 1596.32 282.106   1
   0  -1 -22 1265.16 285.175   1
   0   1  22 1031.27 271.605   1
   0  -1  22 1307.34 294.810   1
   0  -1 -23 132.262 233.747   1
   0   1  23 359.790 281.384   1
   0  -1  23 540.764 265.981   1
   0   1 -23-33.2599 229.779   1
   0   1  24 181.760 239.964   1
   0  -1 -24 368.749 257.141   1
   0   1 -24-67.8230 238.384   1
   0  -1  24 73.3804 240.943   1
   0  -1 -25 236.553 232.401   1
   0   1 -25 240.376 236.144   1
   0   1  25 146.223 226.217   1
   0  -1  25 333.782 242.564   1
   0  -1 -26-372.739 258.830   1
   0   1  26 256.604 252.843   1
   0  -1 -27 203.047 240.217   1
   0  -2  -1 44.1816 111.865   1
   0   2   1-113.077 102.736   1
   0  -2  -2 9359.03 608.673   1
   0   2   2 9227.92 611.493   1
   0  -2  -3 132.309 168.956   1
   0   2  -3-87.7277 84.0262   1
   0   2   3-105.116 192.950   1
   0  -2   3-63.1991 90.4826   1
   0  -2  -4 70.8698 196.202   1
   0   2  -4 5.16976 104.696   1
   0  -2   4 55.7550 125.158   1
   0   2   4-129.391 210.329   1
   0  -2  -5 83.3420 169.015   1
   0   2  -5 134.266 129.492   1
   0  -2   5-53.3398 125.579   1
   0   2   5 51.0386 201.010   1
   0   2  -6 1830.76 190.321   1
   0  -2  -6 1826.17 216.268   1
   0  -2   6 1716.94 208.914   1
   0  -2  -7-61.1826 184.445   1
   0   2  -7 97.0700 131.074   1
   0  -2   7 69.8575 144.677   1
   0   2   7 16.6389 212.661   1
   0  -2  -8 46172.2 2845.27   1
   0   2   8 44839.1 2849.71   1
   0   2   9-20.0887 222.751   1
   0  -2   9-93.2103 154.361   1
   0   2  -9 114.919 147.520   1
   0  -2  -9 148.729 208.019   1
   0   2  10 543.524 216.671   1
   0  -2  10 469.979 175.424   1
   0  -2 -10 443.049 213.396   1
   0   2 -10 708.259 171.088   1
   0   2  11-233.590 192.313   1
   0  -2  11 96.1115 178.458   1
   0  -2 -11-129.660 206.280   1
   0   2 -11 17.7771 163.321   1
   0   2  12 21805.3 1451.18   1
   0  -2  12 23167.9 1437.00   1
   0  -2 -12 21182.9 1440.29   1
   0   2 -13-167.908 176.772   1
   0  -2 -13 97.4017 220.694   1
   0   2  13 473.564 246.760   1
   0  -2  13 113.882 196.024   1
   0   2 -14 19673.8 1269.62   1
   0  -2  14 18647.2 1273.06   1
   0   2  14 18213.8 1283.60   1
   0  -2 -14 20006.5 1278.69   1
   0   2  15-173.626 212.448   1
   0  -2 -15-53.4509 210.410   1
   0  -2  16 799.768 260.248   1
   0   2  16 1174.62 297.260   1
   0  -2 -16 1112.35 266.270   1
   0   2 -16 559.496 234.171   1
   0  -2  17 146.213 231.084   1
   0   2 -17 53.2471 214.902   1
   0  -2 -17 231.083 257.548   1
   0  -2  18 1349.79 273.774   1
   0   2 -18 1308.36 264.909   1
   0  -2  19 127.912 248.067   1
   0   2  19 331.689 260.159   1
   0  -2 -19-30.5713 222.570   1
   0   2 -19 116.629 217.610   1
   0   2  20 1332.82 317.798   1
   0  -2 -20 1246.26 299.618   1
   0  -2  21 68.5867 239.962   1
   0   2  21 69.8043 267.707   1
   0  -2 -21 443.462 250.286   1
   0   2 -21-31.6209 214.071   1
   0   2 -22-65.0538 230.597   1
   0  -2  22 176.215 237.264   1
   0   2  23 575.399 277.598   1
   0   2 -23 400.914 240.951   1
   0  -2  23 361.548 256.057   1
   0  -2 -23 98.5605 260.345   1
   0   2  24 325.754 258.761   1
   0   2 -24 579.398 247.102   1
   0  -2  24 846.545 273.260   1
   0  -2 -24 500.374 247.056   1
   0  -2 -25 33.4987 241.826   1
   0   2 -25 34.6080 242.178   1
   0   2  25 399.373 273.123   1
   0  -2 -26 235.046 246.475   1
   0   2  26-36.3403 242.291   1
   0  -2 -27-233.941 223.864   1
   0   2  27 252.722 217.652   1
   0   3   0-71.8778 108.620   1
   0  -3   0 45.0269 97.4104   1
   0   3   1-54.4377 136.775   1
   0  -3  -1 221.310 132.102   1
   0  -3  -2 782331. 48019.5   1
   0   3   2 792951. 48022.0   1
   0  -3  -3-56.9619 171.110   1
   0   3   3 60.3797 188.020   1
   0   3   4 775104. 47032.8   1
   0   3  -4 772517. 47001.1   1
   0  -3   4 772010. 47001.7   1
   0  -3  -4 759485. 47029.8   1
   0   3  -5 68.9632 97.0081   1
   0  -3   5-62.2829 111.090   1
   0  -3  -6 1449.87 218.585   1
   0  -3   6 1407.05 175.394   1
   0   3   6 1718.61 244.999   1
   0   3  -6 1690.05 164.042   1
   0   3  -7 38.0813 117.772   1
   0  -3  -7-32.7583 186.199   1
   0   3   7-124.798 204.772   1
   0  -3   7 92.7299 120.937   1
   0   3   8 12296.2 830.517   1
   0  -3   8 12130.4 791.630   1
   0   3  -8 11245.2 786.785   1
   0  -3  -8 12766.3 821.744   1
   0  -3  -9 333.215 220.885   1
   0   3   9-254.404 232.491   1
   0   3  10 35493.5 2285.14   1
   0   3 -10 35851.8 2252.03   1
   0  -3  10 36316.8 2256.44   1
   0  -3 -10 35864.2 2279.09   1
   0  -3  11 181.379 186.379   1
   0   3  11 97.2867 221.701   1
   0  -3 -11 179.945 224.600   1
   0   3 -11 33.4136 169.862   1
   0  -3  12 259.104 187.976   1
   0   3 -12-18.4596 172.350   1
   0   3  13 27.1583 227.947   1
   0  -3  13 130.172 201.897   1
   0  -3 -13 25.1001 219.221   1
   0   3 -13-221.932 185.799   1
   0   3  14 796.501 286.825   1
   0  -3  14 541.562 216.609   1
   0   3 -14 802.889 220.112   1
   0  -3 -14 1182.81 269.165   1
   0  -3  15-177.370 202.454   1
   0   3  15-236.824 263.220   1
   0  -3 -15-327.950 244.402   1
   0   3 -15 23.1569 181.117   1
   0   3  16 1228.73 285.195   1
   0  -3  16 567.504 238.050   1
   0   3 -16 1132.28 231.077   1
   0  -3  17-28.6787 227.317   1
   0   3  17 31.7850 261.644   1
   0   3 -17 287.440 207.125   1
   0  -3 -17-117.147 224.552   1
   0   3  18 456.341 286.027   1
   0  -3  18 424.005 251.645   1
   0   3 -18 414.317 231.268   1
   0  -3 -18 543.503 280.895   1
   0   3  19 234.530 268.389   1
   0  -3  19-221.219 246.884   1
   0  -3 -19 123.463 254.076   1
   0   3 -19 87.0932 213.926   1
   0   3 -20 515.219 236.905   1
   0  -3  20-197.244 254.098   1
   0   3  20 274.612 248.861   1
   0  -3 -20-31.3708 229.393   1
   0   3  21 34.9593 270.087   1
   0   3 -21-94.5434 218.393   1
   0  -3  21 34.0995 230.716   1
   0  -3 -21-191.031 254.166   1
   0   3  22 390.710 265.312   1
   0   3 -22-65.0735 239.161   1
   0  -3  22-140.857 243.261   1
   0  -3 -22 744.358 267.639   1
   0   3  23 71.9581 224.812   1
   0   3 -23 33.4506 225.203   1
   0  -3  23 397.424 251.522   1
   0  -3 -23-196.860 225.222   1
   0   3 -24 650.207 260.118   1
   0   3  24 324.487 280.179   1
   0  -3 -24 496.827 261.465   1
   0   3  25 36.0796 239.248   1
   0  -3 -25-33.2751 244.165   1
   0  -3 -26 431.866 238.159   1
   0   3  26 71.8900 243.725   1
   0  -3 -27 693.657 263.846   1
   0   3  27-428.364 254.375   1
   0  -4   0 988247. 59758.3   1
   0   4   0 971376. 59760.1   1
   0   4   1 214.928 144.097   1
   0  -4  -1 6.92933 129.275   1
   0  -4  -2 765299. 46386.6   1
   0   4   2 755515. 46388.7   1
   0   4   3-102.765 190.138   1
   0  -4  -3 85.1828 162.956   1
   0   4   5 61.7441 197.540   1
   0  -4  -5-14.0560 184.982   1
   0   4  -5-17.6856 78.4697   1
   0  -4   5 14.4126 84.5930   1
   0   4   6 459516. 25450.9   1
   0   4  -6 396678. 25403.0   1
   0  -4   6 403806. 25406.7   1
   0  -4  -6 455867. 25443.0   1
   0   4  -7-49.2689 104.518   1
   0  -4  -7-17.4646 206.311   1
   0  -4   7 17.8464 117.896   1
   0   4   7-56.7826 221.425   1
   0   4  -8 10.0981 105.925   1
   0  -4  -8 171.383 214.605   1
   0  -4   8 32.9194 130.494   1
   0   4   8 185.595 240.071   1
   0  -4  -9 41.1165 209.752   1
   0   4  -9-23.9234 114.163   1
   0  -4   9 12.9954 124.941   1
   0   4   9-111.199 227.397   1
   0   4 -10-68.9859 152.705   1
   0  -4 -10 154.013 213.573   1
   0  -4  10 29.9694 159.025   1
   0   4  10 47.5581 223.565   1
   0  -4 -11-23.3551 217.964   1
   0   4 -11-265.204 141.074   1
   0  -4  11 169.402 159.759   1
   0   4  11-101.065 210.093   1
   0   4 -12 7457.29 578.252   1
   0   4  12 8026.49 617.293   1
   0  -4  12 8427.51 590.682   1
   0  -4 -12 9067.28 620.282   1
   0  -4 -13 77.5027 209.096   1
   0   4 -13-57.0008 177.270   1
   0  -4  13-83.5107 195.287   1
   0   4  13 111.869 237.705   1
   0  -4 -14 4257.31 397.933   1
   0   4 -14 3841.11 347.808   1
   0  -4  14 4143.90 367.751   1
   0   4  14 3530.27 409.428   1
   0   4  15-363.170 271.228   1
   0  -4  15-49.1565 202.981   1
   0   4 -15 268.601 181.171   1
   0  -4 -15 55.8499 260.539   1
   0   4  16 93.8854 269.277   1
   0  -4 -16-28.8580 240.666   1
   0  -4  17-196.129 229.092   1
   0   4 -17 180.127 204.674   1
   0  -4  18 2218.70 312.858   1
   0   4  18 1254.44 314.826   1
   0  -4 -18 1802.37 298.303   1
   0   4 -18 1662.77 271.008   1
   0   4  19 338.204 291.993   1
   0   4 -19 86.0433 212.356   1
   0  -4  19 93.2617 228.254   1
   0  -4 -19 62.5655 277.320   1
   0   4  20 2211.32 321.262   1
   0   4 -20 1321.86 281.031   1
   0  -4  20 1824.23 310.232   1
   0  -4 -20 1483.43 298.677   1
   0   4  22 745.949 275.949   1
   0   4 -22 421.848 249.542   1
   0  -4  22 315.302 243.362   1
   0  -4 -22 451.174 257.079   1
   0   4 -23-33.4631 228.591   1
   0   4  23 71.8374 256.891   1
   0  -4 -23-65.5152 253.054   1
   0   4  24 179.573 220.736   1
   0  -4 -24 164.898 225.531   1
   0   4  25 537.233 293.296   1
   0  -4 -25 429.021 257.530   1
   0  -4 -27 97.8012 211.838   1
   0   4  27 141.183 250.311   1
   0  -4 -28 257.334 256.726   1
   0   4  28 451.633 268.199   1
   0   5   0-40.1217 120.248   1
   0  -5   0-79.6196 113.457   1
   0   5   1 26.5647 128.334   1
   0   5  -1 103.067 91.5649   1
   0  -5   1 57.1313 83.3890   1
   0  -5  -1-120.727 125.993   1
   0  -5  -2 32102.5 2078.26   1
   0   5   2 34925.6 2086.69   1
   0  -5  -3 35.1434 163.346   1
   0   5   3 116.024 167.285   1
   0  -5  -5 137.180 180.221   1
   0   5   5 116.431 190.544   1
   0   5   6 10025.9 709.030   1
   0   5  -6 10982.9 634.899   1
   0  -5   6 9144.66 637.215   1
   0  -5  -6 9323.58 695.592   1
   0   5   7-120.590 197.861   1
   0   5  -7-13.7264 99.8799   1
   0  -5   7 7.44828 99.5352   1
   0  -5  -7 55.6034 192.336   1
   0   5  -8 396.538 122.379   1
   0  -5   8 804.814 131.493   1
   0   5   8 869.690 244.366   1
   0  -5  -8 943.127 224.855   1
   0   5   9 233.062 226.242   1
   0  -5   9-58.5641 136.812   1
   0   5  -9 42.6604 112.296   1
   0  -5  -9 64.5977 207.026   1
   0  -5 -10 13130.6 880.480   1
   0   5  10 12439.4 894.088   1
   0   5 -11-43.3072 139.478   1
   0  -5  11-31.7015 159.280   1
   0   5 -12 12172.9 802.245   1
   0   5  12 11674.4 851.897   1
   0  -5  12 11734.5 807.618   1
   0  -5 -12 11900.4 841.719   1
   0   5 -13-216.939 151.753   1
   0  -5 -13-79.6882 227.873   1
   0  -5  13 158.474 180.007   1
   0   5  13 172.624 264.253   1
   0   5 -14-99.7343 169.562   1
   0  -5 -14-331.220 255.538   1
   0   5  14 59.8033 276.103   1
   0  -5  14 152.075 195.263   1
   0  -5 -15 199.450 256.288   1
   0   5  15 30.8955 260.356   1
   0  -5  15 306.736 204.528   1
   0   5 -15 130.406 202.016   1
   0  -5  16 9969.94 711.629   1
   0   5 -16 9353.53 693.620   1
   0   5  17 32.7544 222.792   1
   0  -5 -17 211.035 224.996   1
   0   5  18 767.773 278.659   1
   0   5 -18 507.793 224.826   1
   0  -5  18 868.091 265.574   1
   0  -5 -18 957.671 265.025   1
   0   5  19 135.769 282.260   1
   0   5 -19 339.005 222.445   1
   0  -5  19 91.5800 238.599   1
   0  -5 -19-94.6207 274.769   1
   0   5  20 104.303 278.641   1
   0   5 -20 148.382 231.998   1
   0  -5  20-160.306 236.410   1
   0  -5 -20-634.901 280.640   1
   0   5 -21 248.159 223.144   1
   0  -5  21 33.5942 218.500   1
   0  -5 -21 288.376 228.467   1
   0   5 -22 193.578 219.852   1
   0   5  22 213.294 276.062   1
   0  -5 -22 322.379 232.068   1
   0   5  23 251.073 276.047   1
   0  -5 -23 520.084 268.646   1
   0   5  24 35.7615 226.427   1
   0  -5 -24 459.601 261.498   1
   0   5  25 284.622 234.794   1
   0  -5 -25-32.7649 209.455   1
   0  -5 -26 260.111 256.174   1
   0   5  26 599.966 273.805   1
   0  -5 -27-32.2111 220.039   1
   0   5  27 69.7574 220.411   1
   0  -5 -28 285.100 240.081   1
   0   5  28-239.721 244.939   1
   0  -6   0 25901.9 1588.62   1
   0   6   0 25136.5 1593.81   1
   0   6   1 60.5644 151.954   1
   0   6  -1-17.2418 94.4719   1
   0  -6   1 46.9985 88.8530   1
   0  -6  -1 46.2771 130.646   1
   0  -6  -2 41963.1 2696.08   1
   0   6   2 45019.0 2699.73   1
   0  -6  -4 12686.7 832.874   1
   0   6   4 12422.2 841.516   1
   0   6   5 160.367 180.071   1
   0  -6  -5 147.600 161.349   1
   0  -6  -6 150132. 9352.62   1
   0   6   6 154740. 9360.70   1
   0   6   7 127.482 197.722   1
   0  -6  -7-215.455 185.085   1
   0   6  -7-71.4964 78.1640   1
   0  -6   7 48.3619 74.5606   1
   0   6   8 12419.7 783.827   1
   0   6  -8 10661.8 703.273   1
   0  -6   8 10971.8 711.421   1
   0  -6  -8 10849.5 767.722   1
   0   6   9 218.882 220.380   1
   0   6  -9-9.22330 105.034   1
   0  -6   9 20.0497 111.362   1
   0  -6  -9-67.3878 212.791   1
   0   6 -10 381.619 124.615   1
   0  -6  10 510.180 137.811   1
   0   6  11 216.884 253.113   1
   0  -6 -11 100.031 237.087   1
   0   6  12 340.432 253.347   1
   0   6 -12 332.680 142.750   1
   0  -6  12 245.717 151.338   1
   0  -6 -12 104.648 231.078   1
   0   6  13-59.0433 258.592   1
   0   6 -13-102.164 154.716   1
   0  -6  13 295.005 175.100   1
   0  -6 -13-136.101 234.921   1
   0   6  14 1039.75 272.714   1
   0   6 -14 661.202 179.290   1
   0  -6  14 777.480 191.239   1
   0  -6 -14 732.748 242.619   1
   0   6  15 63.0521 249.020   1
   0   6 -15 41.4831 172.485   1
   0  -6  15-112.128 195.344   1
   0  -6 -15-319.659 227.892   1
   0   6  16 323.821 232.672   1
   0   6 -16 90.0885 176.018   1
   0  -6  16-194.810 197.841   1
   0  -6 -16 179.052 211.618   1
   0   6  17-33.2095 249.703   1
   0   6 -17-72.7947 176.562   1
   0  -6  17-104.873 202.539   1
   0  -6 -17 183.318 230.639   1
   0   6  18 1519.13 317.333   1
   0   6 -18 1141.89 233.103   1
   0  -6  18 927.952 256.413   1
   0  -6 -18 1186.55 288.008   1
   0   6  19 103.202 274.604   1
   0   6 -19-193.034 200.673   1
   0  -6  19 149.802 218.019   1
   0  -6 -19 189.872 263.919   1
   0   6  20 349.474 286.082   1
   0   6 -20 1193.31 245.611   1
   0  -6  20 762.150 234.452   1
   0  -6 -20 1212.01 290.136   1
   0   6 -21-30.5775 208.043   1
   0   6  21-282.638 219.627   1
   0  -6 -21-96.3850 215.376   1
   0   6  22-284.397 251.024   1
   0  -6 -22-32.2247 219.231   1
   0   6  23 462.879 275.539   1
   0  -6 -23 745.527 276.334   1
   0   6  24 142.347 247.947   1
   0  -6 -24-457.153 254.355   1
   0   6  26 942.767 283.039   1
   0  -6 -26 321.787 252.176   1
   0   6  27 34.4591 242.143   1
   0  -6 -27 127.209 234.383   1
   0  -6 -28 187.234 210.381   1
   0   7   0-92.5703 113.463   1
   0  -7  -1 20.8589 134.214   1
   0  -7   1 44.3099 88.0502   1
   0   7   1 113.807 137.234   1
   0   7  -1-13.9649 100.769   1
   0   7   2 14199.4 964.693   1
   0  -7   2 14794.3 918.642   1
   0  -7  -2 13647.8 955.880   1
   0   7  -2 15366.9 921.523   1
   0   7   3-107.691 165.905   1
   0  -7  -3-42.3844 146.981   1
   0   7   4 31361.7 1969.05   1
   0  -7  -4 30892.6 1960.35   1
   0   7   5 114.285 199.314   1
   0  -7  -5-17.5218 173.310   1
   0   7   6 19284.5 1273.48   1
   0  -7  -6 19289.4 1263.64   1
   0  -7  -7 165.004 209.576   1
   0   7   7-22.3800 221.893   1
   0   7  -8 35780.6 2184.59   1
   0   7   8 36564.5 2266.84   1
   0  -7  -8 36620.6 2258.57   1
   0  -7   8 34840.5 2184.96   1
   0   7   9-101.437 222.170   1
   0  -7  -9 257.077 218.085   1
   0   7  -9 29.5034 89.3067   1
   0  -7   9 106.824 92.0971   1
   0   7  10 2619.97 363.654   1
   0   7 -10 3065.15 237.825   1
   0  -7  10 2661.74 242.406   1
   0   7  11-28.0281 251.919   1
   0   7 -11 136.283 120.113   1
   0  -7  11 12.4629 122.763   1
   0  -7 -11 103.366 231.625   1
   0   7  12-175.271 256.696   1
   0  -7 -12 323.097 229.634   1
   0   7  13 393.717 269.135   1
   0   7 -13-46.3736 136.584   1
   0  -7  13 16.9647 149.467   1
   0  -7 -13-279.114 235.752   1
   0   7  14 1907.18 317.123   1
   0   7 -14 1115.25 197.283   1
   0  -7  14 1489.77 220.606   1
   0  -7 -14 1612.80 286.384   1
   0   7 -15 96.7840 157.741   1
   0  -7  15-84.8493 174.605   1
   0   7  16 1382.03 319.083   1
   0   7 -16 849.813 205.909   1
   0  -7  16 1142.11 231.611   1
   0  -7 -16 1697.42 302.828   1
   0   7  17 302.764 301.603   1
   0   7 -17 69.1975 179.057   1
   0  -7  17-202.715 206.668   1
   0  -7 -17 711.539 284.263   1
   0   7 -18 1143.61 232.932   1
   0  -7  18 767.542 229.589   1
   0  -7 -18 1263.72 294.413   1
   0   7  19 69.2978 281.656   1
   0   7 -19 448.769 214.729   1
   0  -7  19 234.704 220.921   1
   0  -7 -19-63.7230 269.385   1
   0   7 -20-84.6362 206.511   1
   0   7  20 281.016 243.699   1
   0  -7 -20 416.408 249.596   1
   0   7  21 247.789 248.736   1
   0  -7 -21-32.1768 212.334   1
   0   7  22 710.576 278.443   1
   0  -7 -22 96.5828 241.184   1
   0   7  23 499.316 286.319   1
   0  -7 -23 161.547 260.404   1
   0   7  24 176.960 240.969   1
   0  -7 -24 259.667 245.382   1
   0   7  25 175.180 228.005   1
   0  -7 -25 290.158 216.449   1
   0  -7 -26 95.4976 252.083   1
   0   7  26 933.001 288.638   1
   0  -7 -27 439.324 243.896   1
   0   7  27 442.204 264.140   1
   0  -8   0 104751. 6422.48   1
   0  -8  -1 104.065 126.796   1
   0  -8   1 141.884 98.2013   1
   0   8   1 329.375 146.447   1
   0   8  -1 32.7551 98.7347   1
   0   8  -2 48818.8 3023.95   1
   0  -8   2 49609.3 3021.51   1
   0   8   3-16.6373 164.598   1
   0  -8  -3 152.758 157.249   1
   0   8   4 1108.84 226.981   1
   0  -8  -4 1324.57 216.387   1
   0   8   5-40.4682 198.737   1
   0  -8  -5 18.6133 183.242   1
   0   8   6 20421.3 1319.40   1
   0  -8  -6 19786.4 1309.35   1
   0   8   7 23.4923 216.573   1
   0  -8  -7 302.482 213.925   1
   0  -8  -8 31606.4 2034.85   1
   0   8   8 32089.8 2045.85   1
   0   8  -9-14.5132 52.6971   1
   0  -8 -10 2909.44 334.378   1
   0  -8  10 2311.09 200.418   1
   0   8  10 3352.08 378.702   1
   0   8 -10 2766.87 201.263   1
   0   8  11 115.656 251.783   1
   0   8 -11-73.8766 100.886   1
   0  -8  11 85.5312 107.468   1
   0  -8 -11-53.2407 218.390   1
   0   8  12 210.097 246.934   1
   0   8 -12 347.974 124.980   1
   0  -8  12 252.406 125.337   1
   0  -8 -12 414.438 228.932   1
   0  -8 -13 85.6215 206.204   1
   0   8  13 310.182 239.874   1
   0   8  14 3635.91 414.328   1
   0   8 -14 4303.79 335.917   1
   0  -8  14 4470.77 353.266   1
   0  -8 -14 4197.23 412.103   1
   0   8  15-163.519 249.792   1
   0   8 -15 282.644 159.667   1
   0  -8  15-18.9083 161.736   1
   0  -8 -15-60.1832 228.069   1
   0   8  16 501.867 271.036   1
   0   8 -16 650.131 186.755   1
   0  -8  16 950.095 200.349   1
   0  -8 -16 891.303 259.632   1
   0   8  17-33.9594 233.097   1
   0   8 -17 65.0750 183.223   1
   0  -8  17-46.5010 180.963   1
   0  -8 -17 125.456 230.147   1
   0   8  18 1683.94 290.978   1
   0   8 -18 1040.06 216.327   1
   0  -8  18 733.799 224.880   1
   0  -8 -18 1434.21 276.191   1
   0   8  19 348.794 267.438   1
   0  -8 -19-320.587 214.777   1
   0   8  20 387.874 276.386   1
   0  -8 -20 675.216 279.423   1
   0   8  21 70.8832 273.489   1
   0  -8 -21 869.468 268.614   1
   0   8  22 284.360 282.136   1
   0  -8 -22 610.772 266.110   1
   0   8  23 355.416 261.613   1
   0  -8 -23 323.454 254.438   1
   0  -8 -25-63.8973 223.463   1
   0  -8 -26 471.992 262.895   1
   0   8  26 649.887 271.265   1
   0  -8 -27 154.725 230.700   1
   0   8  27 503.203 239.653   1
   0  -9   0 85.3376 123.184   1
   0   9   0 176.640 128.891   1
   0  -9   1-59.2228 98.3476   1
   0   9  -1-9.49492 109.077   1
   0  -9   2 9856.12 636.521   1
   0   9  -2 10257.6 641.185   1
   0  -9  -2 9753.84 674.492   1
   0  -9  -3 229.196 155.495   1
   0   9   3-161.257 168.048   1
   0  -9  -4 560.527 190.023   1
   0   9   4 414.494 202.746   1
   0   9   5 214.555 182.260   1
   0  -9  -6 1038.51 224.537   1
   0   9   6 1385.29 252.726   1
   0  -9  -7 113.104 199.955   1
   0   9   7 73.8912 205.485   1
   0  -9  -9 251.766 192.551   1
   0   9   9 54.7962 221.985   1
   0   9  10 3864.47 407.683   1
   0  -9 -10 3892.74 394.000   1
   0   9 -11-4.64233 57.5320   1
   0  -9 -11 383.200 251.396   1
   0  -9  11 22.5076 55.4617   1
   0   9  11 267.913 268.270   1
   0   9 -12 1280.01 144.661   1
   0  -9  12 1322.40 139.688   1
   0  -9 -12 2038.12 279.738   1
   0   9  12 1940.37 297.860   1
   0  -9 -13 291.534 243.177   1
   0   9  13-31.7154 255.867   1
   0  -9  13 42.9657 110.884   1
   0   9 -13 95.3136 106.530   1
   0   9  14 357.893 278.290   1
   0   9 -14 78.0836 125.218   1
   0  -9  14 26.7047 122.411   1
   0  -9 -14 59.8061 253.416   1
   0   9  15-199.946 287.600   1
   0   9 -15 15.4069 136.133   1
   0  -9  15 143.220 147.702   1
   0  -9 -15-275.215 270.195   1
   0   9  16 947.697 330.694   1
   0   9 -16 1665.26 213.654   1
   0  -9  16 1501.16 206.756   1
   0  -9 -16 1811.06 339.000   1
   0  -9 -17 158.805 280.651   1
   0   9 -17 180.391 162.807   1
   0   9  17-377.126 299.442   1
   0  -9 -19 192.624 252.795   1
   0   9  19 105.733 278.492   1
   0  -9 -20 128.786 244.302   1
   0   9  20 283.770 274.286   1
   0  -9 -22 612.326 237.773   1
   0   9  22 851.176 234.653   1
   0  -9 -23-32.1767 191.591   1
   0   9  23 176.856 241.640   1
   0  -9 -24 127.976 223.017   1
   0   9  24 279.315 281.856   1
   0   9  25 585.122 278.909   1
   0  -9 -25 316.198 247.543   1
   0  -9 -26 654.096 261.133   1
   0  10   0 52993.5 3358.37   1
   0 -10   0 55375.2 3354.00   1
   0 -10  -1-41.3955 144.380   1
   0 -10   1 9.58406 107.810   1
   0  10  -1-10.7560 116.401   1
   0  10   1-30.4320 153.903   1
   0 -10   2 4118.70 288.644   1
   0  10  -2 4074.73 292.069   1
   0  10   2 4169.68 350.397   1
   0 -10  -2 4048.86 340.793   1
   0  10   3 19.1576 161.828   1
   0 -10   3-3.40660 47.8090   1
   0  10  -3 96.8875 60.3667   1
   0 -10  -3 52.4317 155.768   1
   0 -10  -4 3373.89 324.918   1
   0  10   4 3103.36 335.722   1
   0 -10  -5-124.357 177.413   1
   0 -10  -6 799.207 236.392   1
   0  10   6 145.467 229.153   1
   0 -10  -7-141.481 198.099   1
   0 -10  -8 3306.86 336.338   1
   0  10   8 2765.48 337.884   1
   0 -10  -9 104.224 237.592   1
   0  10   9 227.131 245.220   1
   0 -10 -10 1491.07 267.633   1
   0  10  10 1566.25 293.644   1
   0 -10 -11 84.3325 245.649   1
   0  10  11-367.448 268.343   1
   0 -10 -12 2724.32 354.473   1
   0  10  12 3756.33 385.051   1
   0  10 -14 478.028 99.7883   1
   0 -10 -14 761.326 281.925   1
   0 -10  14 416.195 95.2525   1
   0  10  14 631.289 319.194   1
   0  10 -15 76.7360 107.499   1
   0 -10 -15 155.264 259.832   1
   0 -10  15 97.1870 111.433   1
   0  10  15-237.000 295.727   1
   0  10 -16-13.6439 126.384   1
   0  10  16 205.707 312.392   1
   0 -10 -16 252.923 267.073   1
   0  10  17-242.432 280.333   1
   0 -10 -17 96.2151 252.392   1
   0  10  18-210.545 281.262   1
   0 -10 -18-128.822 243.318   1
   0  10  19 106.251 266.329   1
   0 -10 -19 32.2344 243.362   1
   0  10  20 533.140 275.088   1
   0 -10 -20 64.4954 257.053   1
   0  10  21 71.0789 268.280   1
   0 -10 -21-32.1426 233.882   1
   0  10  22 353.641 281.524   1
   0 -10 -22 64.2219 240.762   1
   0  10  24 34.6323 250.291   1
   0 -10 -24 445.364 250.760   1
   0  10  25-306.410 211.509   1
   0 -10 -25 250.460 227.825   1
   0 -10 -26 307.157 214.863   1
   0  10  26 399.991 245.501   1
   0  11   1-16.4834 148.149   1
   0 -11   1-32.0184 110.310   1
   0  11  -1 118.757 124.021   1
   0 -11  -1 74.5989 139.572   1
   0  11   2 1223.66 195.853   1
   0 -11   2 1023.81 127.882   1
   0  11  -2 1100.44 138.475   1
   0 -11  -2 1127.13 181.653   1
   0  11   3 122.478 199.090   1
   0 -11   3 43.9550 52.6591   1
   0  11  -3-40.3508 65.0412   1
   0 -11  -3-37.1712 170.699   1
   0  11   4 377.339 206.313   1
   0 -11  -4 40.4791 171.841   1
   0  11   5-262.291 203.623   1
   0 -11  -5-130.651 188.284   1
   0  11   6 355.698 224.646   1
   0 -11  -6-23.2330 186.286   1
   0  11   7-161.064 238.555   1
   0 -11  -7 171.915 202.160   1
   0 -11  -8 3352.34 368.416   1
   0  11   9-88.0489 242.381   1
   0 -11  -9 53.7619 220.529   1
   0  11  10 2162.55 325.177   1
   0 -11 -10 2177.14 315.107   1
   0  11  11-220.138 284.522   1
   0 -11 -11-230.535 240.712   1
   0  11  13 199.028 246.657   1
   0 -11 -13 151.843 240.928   1
   0  11  14 134.946 291.263   1
   0 -11 -14 124.232 254.066   1
   0  11  15-68.5494 291.321   1
   0 -11 -15 126.298 261.619   1
   0  11  16 485.208 293.998   1
   0 -11 -16 416.757 258.233   1
   0  11  17 667.438 281.564   1
   0 -11 -17-193.232 226.480   1
   0  11  18-35.4817 228.515   1
   0 -11 -18 516.332 219.952   1
   0  11  19-106.923 216.188   1
   0 -11 -19 96.9061 197.125   1
   0  11  20 320.982 224.713   1
   0 -11 -20 225.559 208.804   1
   0  11  21 177.680 225.965   1
   0 -11 -21 96.7000 202.706   1
   0  11  22 849.206 254.317   1
   0 -11 -22 385.701 199.178   1
   0  11  23 279.072 252.785   1
   0 -11 -23-63.8217 195.952   1
   0 -11 -25 154.599 230.874   1
   0  11  25 672.736 281.475   1
   0 -12   0 2888.62 240.989   1
   0  12   0 1952.69 240.909   1
   0  12   1-17.8445 165.726   1
   0 -12  -1 79.6774 140.921   1
   0 -12   1 140.090 114.004   1
   0  12  -1 116.813 133.967   1
   0  12  -2 3865.07 283.928   1
   0  12   2 3645.73 344.576   1
   0 -12  -2 4217.75 336.748   1
   0 -12   2 3480.40 275.959   1
   0 -12   3 13.2784 59.2992   1
   0  12  -3-4.83608 67.1766   1
   0  12   3 173.301 182.396   1
   0 -12  -3-59.4279 163.055   1
   0  12   4 516.636 221.561   1
   0 -12  -4-85.3694 192.583   1
   0  12   5 25.1125 204.663   1
   0 -12  -5 68.5341 182.373   1
   0  12   7-195.545 232.238   1
   0 -12  -7 51.0285 203.688   1
   0  12   8-87.5857 225.574   1
   0 -12  -8 213.440 211.500   1
   0  12   9 394.380 253.949   1
   0 -12  -9 333.010 231.726   1
   0  12  10 534.300 273.951   1
   0 -12 -10 286.991 245.127   1
   0 -12 -11 295.655 225.654   1
   0  12  12 1586.86 351.318   1
   0 -12 -12 2703.43 361.172   1
   0  12  13-101.216 258.681   1
   0 -12 -13 155.108 213.960   1
   0  12  14 2672.05 380.783   1
   0  12  15-34.8800 284.237   1
   0 -12 -15 31.9218 247.521   1
   0  12  17-71.1748 246.828   1
   0 -12 -17 388.010 223.264   1
   0  12  18 357.708 232.683   1
   0 -12 -18 97.1539 205.073   1
   0  12  20 428.644 258.118   1
   0 -12 -20 776.829 268.965   1
   0  12  21-71.1964 246.865   1
   0 -12 -21 387.638 252.544   1
   0  12  22 35.1386 242.406   1
   0 -12 -22 160.555 243.423   1
   0  12  23 276.781 236.764   1
   0 -12 -23 190.412 228.404   1
   0  12  24-33.9622 203.636   1
   0 -12 -24 311.875 222.218   1
   0  13   0-134.331 159.534   1
   0 -13   0-30.2523 141.206   1
   0  13   1-38.4539 174.245   1
   0 -13  -1 17.1724 156.478   1
   0  13  -1-98.4550 129.892   1
   0 -13   1-37.7054 124.047   1
   0 -13   2 3035.76 238.033   1
   0 -13  -2 2803.65 297.907   1
   0  13  -2 3347.63 253.183   1
   0  13   2 2638.37 315.483   1
   0 -13   3-8.58897 50.6484   1
   0 -13  -3 20.7633 183.988   1
   0  13   3 92.3996 197.550   1
   0  13  -3 4.88056 60.6349   1
   0  13   4 5296.96 458.695   1
   0 -13  -4 5300.17 434.661   1
   0  13   6-304.794 232.017   1
   0 -13  -6-25.3448 201.103   1
   0  13   7 290.340 246.071   1
   0 -13  -7-53.1276 213.602   1
   0  13   8 1118.44 272.570   1
   0 -13  -8 1107.42 251.123   1
   0  13   9 31.2936 257.597   1
   0 -13  -9 57.3669 232.967   1
   0  13  10 1579.80 308.100   1
   0 -13 -10 1981.77 301.347   1
   0  13  11 66.0461 278.542   1
   0 -13 -11 486.733 287.933   1
   0  13  12 67.4769 255.700   1
   0 -13 -12 31.1017 232.008   1
   0  13  13-34.3296 275.962   1
   0 -13 -13-63.3268 252.759   1
   0  13  14 34.9639 243.470   1
   0 -13 -14 159.818 226.673   1
   0  13  16-35.7227 290.521   1
   0 -13 -16 486.339 267.312   1
   0  13  17 287.460 268.165   1
   0 -13 -17 32.4957 225.331   1
   0  13  18 288.063 232.013   1
   0  13  19 503.038 275.957   1
   0 -13 -19 455.325 247.225   1
   0  13  20-250.898 260.043   1
   0 -13 -20-194.876 244.581   1
   0  13  21-247.757 259.125   1
   0 -13 -21 743.403 262.097   1
   0  13  22 314.091 260.407   1
   0 -13 -22 479.532 255.445   1
   0  13  23 342.909 271.398   1
   0 -13 -23 251.663 237.207   1
   0 -13 -24 648.141 247.752   1
   0  13  24 436.427 265.321   1
   0 -14   0 354.924 136.049   1
   0  14   0 304.153 150.089   1
   0 -14  -1 183.866 157.887   1
   0  14   1 40.8217 168.713   1
   0  14   2 905.171 212.652   1
   0 -14   2 545.177 124.949   1
   0  14  -2 842.977 141.863   1
   0 -14  -2 1099.27 188.513   1
   0  14   3 196.191 186.611   1
   0 -14  -3-43.8785 165.000   1
   0  14   4 183.278 229.621   1
   0 -14  -4 187.592 203.296   1
   0  14   5-110.794 236.909   1
   0 -14  -5 199.366 198.958   1
   0  14   6 492.713 255.060   1
   0 -14  -6 1105.67 245.615   1
   0  14   7-90.7663 241.506   1
   0 -14  -7 27.5043 220.318   1
   0  14   8 439.393 254.559   1
   0 -14  -8 142.772 213.627   1
   0  14   9-194.271 269.154   1
   0 -14  -9 117.924 233.666   1
   0  14  11-101.991 258.655   1
   0 -14 -11 155.006 227.488   1
   0  14  12-34.6104 281.095   1
   0 -14 -12 94.7504 255.639   1
   0  14  13 564.241 273.748   1
   0 -14 -13-31.9286 209.945   1
   0  14  14 35.6374 272.195   1
   0 -14 -14 64.5769 234.964   1
   0  14  15 71.9793 247.028   1
   0 -14 -15-64.9790 206.461   1
   0  14  16 181.104 296.747   1
   0 -14 -16 782.326 280.446   1
   0  14  17 398.451 285.259   1
   0 -14 -17 32.6213 231.530   1
   0  14  18-180.831 249.485   1
   0 -14 -18-32.7016 194.779   1
   0 -14 -19 359.497 250.562   1
   0  14  21 246.353 279.666   1
   0 -14 -21 738.749 260.045   1
   0 -14 -23 715.061 248.083   1
   0  14  23-135.746 258.952   1
   0 -15   0-17.0031 148.515   1
   0  15   0 95.5616 162.456   1
   0 -15  -1-58.4892 166.758   1
   0  15   1 172.921 182.593   1
   0 -15   2 110.515 109.815   1
   0 -15  -2 129.144 159.571   1
   0  15  -2 88.2307 117.014   1
   0  15   3 51.7244 206.456   1
   0 -15  -3 46.5775 197.346   1
   0  15   5 174.644 228.731   1
   0 -15  -5 311.353 202.523   1
   0  15   6 182.760 240.623   1
   0 -15  -6 27.2007 207.823   1
   0  15   7-221.141 258.341   1
   0 -15  -7 56.7031 218.230   1
   0  15   8 359.267 243.511   1
   0 -15  -8 322.584 213.481   1
   0  15  10 1168.52 303.995   1
   0 -15 -10 494.519 254.743   1
   0  15  11 210.127 268.503   1
   0 -15 -11-94.5542 235.102   1
   0  15  12-71.0937 243.988   1
   0 -15 -12 64.0296 228.969   1
   0  15  13-35.9491 269.278   1
   0 -15 -13-129.601 240.758   1
   0  15  14 72.6137 252.741   1
   0 -15 -14-32.6217 226.035   1
   0  15  15-72.9219 269.764   1
   0 -15 -15 32.7779 230.279   1
   0  15  16 182.652 238.833   1
   0 -15 -16 230.896 226.756   1
   0  15  17 439.225 305.498   1
   0 -15 -17 460.751 253.813   1
   0  15  18 291.034 269.089   1
   0 -15 -18 460.722 237.568   1
   0  15  19 287.830 236.968   1
   0 -15 -19 360.674 217.224   1
   0  15  20 35.5282 256.155   1
   0 -15 -20 682.037 260.175   1
   0  15  21-349.636 268.200   1
   0 -15 -21 32.0079 237.948   1
   0 -15 -22-31.3867 226.801   1
   0  15  22 514.430 275.969   1
   0 -16   0 953.985 191.472   1
   0  16   0 1021.38 193.973   1
   0 -16  -1-20.4867 166.946   1
   0  16   1 22.9746 180.128   1
   0  16   2 25.1457 191.556   1
   0  16  -2 84.8541 110.272   1
   0 -16  -2 318.093 184.156   1
   0 -16   2 213.503 103.247   1
   0  16   3 217.340 220.951   1
   0 -16  -3 171.899 204.468   1
   0 -16  -4 156.619 200.626   1
   0  16   4 317.935 221.200   1
   0  16   5-243.621 243.371   1
   0 -16  -5-164.669 210.752   1
   0  16   6 1050.27 286.336   1
   0 -16  -6 627.835 249.763   1
   0  16   7 361.239 254.999   1
   0 -16  -7 471.344 226.467   1
   0  16   8 1657.96 305.152   1
   0 -16  -8 728.835 254.485   1
   0  16   9 173.398 248.668   1
   0 -16  -9 404.951 243.093   1
   0  16  10 141.531 271.389   1
   0 -16 -10 126.528 219.324   1
   0  16  11 467.039 278.633   1
   0 -16 -11-193.911 233.233   1
   0  16  12 290.866 275.921   1
   0 -16 -12 196.345 245.505   1
   0  16  13 183.201 252.758   1
   0 -16 -13 33.0087 207.503   1
   0  16  14-110.415 283.254   1
   0 -16 -14 33.1748 223.333   1
   0  16  15 37.0190 288.132   1
   0 -16 -15 66.8125 245.149   1
   0  16  17 36.6492 236.765   1
   0 -16 -17 66.6854 214.247   1
   0  16  18-181.670 279.748   1
   0 -16 -18-99.1701 242.707   1
   0  16  19-286.939 269.694   1
   0 -16 -19 262.118 220.577   1
   0  16  20-141.335 217.011   1
   0 -16 -20 323.043 203.086   1
   0  16  21 208.047 242.967   1
   0 -16 -21 286.029 226.807   1
   0  17   0 20.4849 172.483   1
   0 -17   0 18.5894 126.380   1
   0  17   1-72.6531 180.642   1
   0  17  -1-48.4516 145.546   1
   0 -17  -1 148.078 157.790   1
   0  17   2 665.496 212.413   1
   0 -17  -2 499.019 204.403   1
   0  17   4 302.676 256.863   1
   0 -17  -4 191.526 207.857   1
   0  17   5 253.920 227.138   1
   0 -17  -5 28.7463 201.186   1
   0 -17  -6 179.000 208.815   1
   0  17   6 98.9422 224.375   1
   0  17   7 374.893 252.143   1
   0 -17  -7 370.288 216.000   1
   0  17   8 279.951 272.033   1
   0 -17  -8 347.745 236.599   1
   0  17   9 71.4857 257.968   1
   0 -17  -9 161.625 223.048   1
   0  17  10 290.770 258.005   1
   0 -17 -10 163.562 228.113   1
   0  17  11 36.8380 256.632   1
   0 -17 -11 265.147 229.865   1
   0  17  13 111.838 270.325   1
   0 -17 -13 236.663 242.044   1
   0  17  14 74.6287 255.051   1
   0 -17 -14 203.192 222.437   1
   0  17  16 740.839 272.832   1
   0 -17 -16 404.939 249.974   1
   0  17  17 770.850 292.389   1
   0 -17 -17 267.713 223.814   1
   0  17  18 435.381 245.243   1
   0 -17 -18 298.111 218.516   1
   0  17  19 35.7534 273.116   1
   0 -17 -19 130.821 238.036   1
   0  17  20 35.0768 265.826   1
   0 -17 -20-32.1095 221.442   1
   0  17  21-240.512 212.366   1
   0 -17 -21-62.9071 176.490   1
   0  18   3-30.0370 217.639   1
   0  18   4 284.704 221.906   1
   0  18   5-66.0801 237.336   1
   0 -18  -5 59.8637 196.446   1
   0  18   6 274.527 251.132   1
   0 -18  -6 186.416 230.288   1
   0  18   8 108.208 244.020   1
   0 -18  -8-32.6920 211.190   1
   0  18   9 36.7327 255.859   1
   0 -18  -9 233.118 230.922   1
   0  18  10-111.646 245.535   1
   0 -18 -10 202.660 234.054   1
   0  18  12 188.507 256.584   1
   0 -18 -12 205.537 239.868   1
   0  18  13 37.7946 263.106   1
   0 -18 -13-102.978 240.066   1
   0  18  14 150.813 264.194   1
   0 -18 -14 377.485 244.915   1
   0  18  15 450.017 285.783   1
   0 -18 -15 136.632 218.885   1
   0  18  16 148.695 279.555   1
   0 -18 -16 33.8693 226.929   1
   0  18  17 441.017 255.445   1
   0 -18 -17 234.991 223.519   1
   0  18  18 217.088 273.134   1
   0 -18 -18-99.2201 222.657   1
   0  18  19 106.735 237.124   1
   0 -18 -19-97.5439 207.765   1
   0  18  20-139.146 259.519   1
   0 -18 -20-31.8584 216.633   1
   0  19   9-113.346 256.942   1
   0  19  11-38.3649 273.188   1
   0  19  12 38.3431 260.673   1
   0  19  13-459.168 283.325   1
   0  19  14 457.526 285.757   1
   0  19  15-188.895 273.968   1
   0  19  16-37.3262 246.259   1
   0  19  17 293.918 273.524   1
   0  19  18 72.0958 231.646   1
   0  19  19 811.024 294.426   1
  -1   0  26-149.727 233.931   1
   1   0 -26-34.2336 236.152   1
  -1   0  25 148.655 240.614   1
   1   0 -25 375.252 258.026   1
  -1   0  24-36.6267 252.634   1
   1   0 -24 169.160 233.364   1
  -1   0  23 144.827 226.226   1
   1   0 -23-66.8029 231.446   1
  -1   0  22 2138.96 331.974   1
   1   0 -22 2035.93 308.976   1
  -1   0  21-34.8798 271.770   1
   1   0 -21-353.473 256.819   1
   1   0 -20 1124.51 288.165   1
  -1   0  20 646.532 276.005   1
   1   0 -18 3699.44 377.393   1
  -1   0  18 2851.78 387.832   1
   1   0 -17 195.336 221.320   1
  -1   0  17 553.079 279.933   1
  -1   0  16 8032.32 639.521   1
   1   0 -16 8113.72 616.574   1
   1   0 -15-203.120 204.452   1
  -1   0  15-195.936 237.477   1
  -1   0  14 4142.26 419.465   1
   1   0 -14 4501.53 410.754   1
   1   0 -13-68.1381 197.829   1
  -1   0  13-74.8938 215.497   1
  -1   0  12 9237.88 700.985   1
   1   0 -12 9987.34 692.315   1
   1   0 -11 159.242 193.370   1
  -1   0  11 86.0438 206.948   1
  -1   0  10 68762.4 4294.96   1
   1   0 -10 69546.2 4288.15   1
   1   0  -9 133.489 165.431   1
  -1   0   9-54.1609 182.224   1
   1   0  -8 1441.14 210.293   1
  -1   0   8 991.500 209.815   1
  -1   0   6 54193.8 3296.63   1
   1   0  -6 52359.0 3290.94   1
  -1   0   5-118.519 170.193   1
   1   0  -5 48.7722 172.018   1
  -1   0   4 831.671 189.803   1
   1   0  -4 878.240 176.922   1
   1   0  -3 123.187 131.819   1
  -1   0   3-64.0182 145.399   1
  -1   0   2 345498. 21588.6   1
   1   0  -2 360886. 21585.1   1
  -1   0   1 61.8690 87.2235   1
   1   0  -1-40.2784 78.6031   1
   1   0   1-48.3604 80.6003   1
  -1   0  -1-43.0200 79.6937   1
   1   0   2 359592. 21295.1   1
  -1   0  -2 339047. 21294.2   1
  -1   0  -3-119.292 139.506   1
   1   0   3 83.8405 167.258   1
  -1   0  -4 674.813 183.809   1
   1   0   4 774.166 189.626   1
  -1   0  -5-20.0589 156.698   1
   1   0   5 74.1330 182.526   1
  -1   0  -6 52507.8 3124.12   1
   1   0   6 48213.2 3128.11   1
   1   0   8 1406.81 221.972   1
  -1   0  -8 969.802 191.728   1
  -1   0  -9 169.777 184.252   1
   1   0   9 89.6727 190.116   1
  -1   0 -10 71633.1 4373.27   1
   1   0  10 69344.6 4375.85   1
  -1   0 -11-101.297 198.762   1
   1   0  11-215.676 200.420   1
  -1   0 -12 10348.9 724.252   1
   1   0  12 9882.39 727.560   1
  -1   0 -13 207.751 216.231   1
   1   0  13 173.730 213.863   1
  -1   0 -14 3960.53 383.635   1
   1   0  14 4330.56 409.139   1
   1   0  15-165.919 238.151   1
   1   0  16 7996.35 599.073   1
  -1   0 -16 6999.83 578.070   1
   1   0  17-271.627 226.075   1
  -1   0 -17 111.993 213.884   1
   1   0  18 2284.32 363.751   1
  -1   0 -18 3339.36 364.925   1
   1   0  20 597.615 265.804   1
  -1   0 -20 991.589 267.080   1
   1   0  21-102.563 260.333   1
  -1   0 -21-252.966 241.752   1
   1   0  22 2002.80 328.194   1
  -1   0 -22 2633.96 330.263   1
   1   0  23 536.791 261.562   1
  -1   0 -23 293.462 246.412   1
   1   0  24 692.509 255.230   1
  -1   0 -24-166.820 243.122   1
   1   0  25-403.497 251.399   1
  -1   0 -25-270.543 241.659   1
   1   0  26 184.192 249.215   1
  -1   0 -26-136.380 239.530   1
   1  -1 -27 338.042 244.747   1
  -1   1  26 295.501 236.911   1
   1  -1 -26 373.250 245.651   1
  -1  -1  25-37.5629 238.712   1
   1   1 -25 103.014 233.448   1
  -1  -1  24 110.647 251.133   1
  -1   1  24 437.974 260.271   1
   1   1 -24 577.622 262.862   1
   1  -1 -24-134.727 242.360   1
  -1   1  23-144.765 239.997   1
  -1  -1  23 181.176 248.723   1
   1  -1 -23-33.3246 234.127   1
   1   1 -23 167.264 230.716   1
  -1  -1  22-71.1227 244.102   1
  -1   1  22 71.3006 243.544   1
   1   1 -22-131.227 218.669   1
   1  -1 -22 328.434 248.915   1
  -1   1  21-350.305 261.304   1
   1  -1 -21 161.040 256.190   1
   1   1 -21-64.0373 223.929   1
  -1  -1  21 104.275 239.721   1
  -1   1  20 822.531 299.220   1
   1   1 -20 31.0979 237.574   1
  -1  -1  20 371.509 246.695   1
   1  -1 -20 345.150 265.903   1
   1  -1 -19 334.709 250.189   1
   1   1 -19 1081.71 262.247   1
  -1   1  19 368.243 282.790   1
  -1  -1  19 752.052 257.466   1
   1   1 -18 376.269 246.051   1
   1  -1 -18 176.217 231.967   1
  -1  -1  18 315.288 248.899   1
  -1   1  18 485.076 270.425   1
   1   1 -17 2132.20 298.033   1
  -1   1  17 1873.58 321.341   1
  -1  -1  17 1603.49 309.328   1
   1  -1 -16 163.103 225.233   1
   1   1 -16-78.8819 224.867   1
  -1  -1  16-115.821 222.838   1
  -1   1  16-29.9678 250.722   1
   1   1 -15 4174.31 380.204   1
   1  -1 -15 4011.45 382.569   1
  -1  -1  15 3339.55 379.991   1
  -1   1  15 3977.32 403.616   1
   1  -1 -14 2788.25 334.792   1
  -1   1  14 2794.29 333.911   1
  -1  -1  13 3141.24 361.154   1
   1   1 -13 3898.29 336.510   1
  -1   1  12 15227.6 1007.83   1
   1   1 -12 14681.5 985.105   1
   1  -1 -12 14202.3 993.936   1
   1  -1 -11 62.2108 188.719   1
   1   1 -11 339.208 183.234   1
  -1  -1  11 207.299 183.998   1
  -1   1  11 67.4999 199.659   1
   1   1 -10 28293.6 1891.17   1
   1  -1 -10 30553.8 1905.03   1
  -1   1  10 30753.2 1913.06   1
  -1  -1  10 30450.0 1905.96   1
   1  -1  -9 56044.0 3275.15   1
   1   1  -9 56116.7 3266.01   1
  -1   1   9 44281.5 3270.11   1
  -1  -1   9 53588.3 3272.49   1
   1   1  -8 30569.2 1958.63   1
   1  -1  -8 30154.7 1966.99   1
  -1  -1   8 31607.9 1965.35   1
  -1   1   8 32779.4 1976.63   1
   1  -1  -7 5156.63 382.189   1
  -1   1   7 4714.84 398.746   1
   1   1  -6 8554.04 551.919   1
  -1  -1   6 7472.09 556.393   1
   1  -1  -5 25577.5 1535.61   1
   1   1  -5 25331.0 1522.49   1
  -1   1   5 26487.2 1541.52   1
   1  -1  -4 12248.2 750.152   1
   1   1  -4 12673.9 736.355   1
  -1   1   4 11441.1 758.515   1
   1   1  -3 45318.5 3024.93   1
   1  -1  -3 49994.7 3033.08   1
  -1   1   3 52924.3 3037.40   1
  -1  -1   3 50379.8 3030.60   1
   1  -1  -2 747.913 152.024   1
   1   1  -2 1263.05 144.236   1
  -1   1   2 938.548 162.116   1
  -1  -1   2 1566.93 144.556   1
   1  -1  -1 4521.38 278.145   1
  -1   1   1 4596.89 283.645   1
   1   1  -1 4361.05 267.341   1
  -1  -1   0 324372. 19691.5   1
   1   1   0 317225. 19692.5   1
  -1   1   0 325658. 19690.7   1
   1  -1   0 323624. 19690.8   1
  -1  -1  -1 4732.93 344.512   1
   1   1   1 5516.67 348.505   1
   1   1   2 857.648 168.772   1
  -1  -1  -2 1010.59 152.176   1
  -1   1  -2 1761.99 138.785   1
   1  -1   2 1656.86 147.386   1
   1  -1   3 49404.7 3193.00   1
   1   1   3 55697.7 3204.40   1
  -1   1  -3 50226.5 3189.29   1
  -1  -1  -3 54779.9 3201.30   1
  -1   1  -4 11721.4 743.043   1
  -1  -1  -4 9574.17 759.971   1
   1   1   4 11856.9 765.115   1
   1  -1   4 12562.1 748.029   1
  -1  -1  -5 25386.9 1668.24   1
  -1   1  -5 27075.7 1659.30   1
   1   1   5 26520.9 1671.01   1
   1  -1   5 27002.0 1660.96   1
  -1   1  -6 8378.86 558.557   1
   1  -1   6 7953.70 562.080   1
  -1  -1  -7 5278.87 404.609   1
  -1   1  -7 4952.02 384.536   1
   1  -1   7 5267.38 386.814   1
   1   1   7 5020.70 407.991   1
   1   1   8 31214.7 2015.25   1
   1  -1   8 33331.2 2008.33   1
  -1  -1  -8 30193.2 2010.47   1
  -1   1  -8 32620.7 2001.99   1
   1   1   9 58216.3 3510.02   1
   1  -1   9 55065.6 3496.56   1
  -1   1  -9 56165.7 3492.88   1
  -1  -1  -9 55940.2 3500.35   1
   1   1  10 28910.2 1928.10   1
   1  -1  10 32136.0 1928.33   1
  -1  -1 -10 29439.8 1922.98   1
  -1   1 -10 30620.5 1921.23   1
  -1   1 -11-133.438 179.232   1
  -1  -1 -11 254.206 178.375   1
   1  -1  11-124.547 183.950   1
   1   1  11 180.463 196.443   1
   1   1  12 14386.2 1036.03   1
  -1   1 -12 15753.4 1024.74   1
  -1  -1 -12 15678.0 1035.43   1
   1  -1  13 3343.68 350.037   1
  -1   1 -13 3201.18 327.123   1
  -1  -1 -14 3478.36 347.622   1
   1   1  14 2926.40 367.339   1
   1  -1  15 2903.03 365.084   1
  -1   1 -15 3902.26 365.793   1
  -1  -1 -15 3853.28 373.161   1
  -1   1 -16-78.8067 210.441   1
  -1  -1 -16-82.5069 230.851   1
   1   1  16 236.903 265.405   1
   1  -1  16 226.266 231.278   1
  -1  -1 -17 1798.83 280.840   1
  -1   1 -17 2276.85 287.224   1
   1  -1  17 1862.97 303.264   1
   1   1  17 1230.10 281.777   1
  -1   1 -18 257.056 237.328   1
  -1  -1 -18 530.154 251.748   1
   1   1  18 127.047 258.574   1
   1  -1  18 246.392 263.196   1
  -1  -1 -19 576.112 261.679   1
  -1   1 -19 534.472 233.751   1
   1   1  19 752.424 282.818   1
   1  -1  19 478.703 251.760   1
  -1  -1 -20 280.527 244.085   1
  -1   1 -20 275.277 246.450   1
   1  -1  20 99.1747 244.181   1
   1   1  20 435.714 235.015   1
  -1  -1 -21 31.9293 254.028   1
  -1   1 -21 31.3253 224.110   1
   1   1  21 378.065 266.562   1
   1  -1  21-34.1433 251.642   1
  -1   1 -22 288.041 236.931   1
  -1  -1 -22 225.498 214.856   1
   1  -1  22 35.1254 253.541   1
   1   1  22-35.1144 218.278   1
  -1   1 -23 229.598 231.859   1
  -1  -1 -23 97.7421 242.406   1
   1  -1  23 466.181 261.271   1
   1   1  23 107.321 265.012   1
  -1  -1 -24 198.352 230.664   1
  -1   1 -24 269.310 247.517   1
   1   1  24 289.169 248.599   1
   1  -1  24 292.112 259.323   1
  -1  -1 -25 638.312 275.199   1
   1  -1  25 665.114 259.721   1
   1   1  25 583.155 276.392   1
  -1   1 -25 478.794 265.640   1
  -1  -1 -26 236.132 223.796   1
   1   1  26 948.452 272.965   1
  -1  -1 -27 540.235 237.338   1
  -1   2  27-36.3785 246.600   1
   1  -2 -27-434.435 246.729   1
  -1   2  26 328.323 238.568   1
   1  -2 -26 134.396 229.926   1
  -1   2  25 109.342 260.808   1
   1  -2 -25 134.608 238.709   1
   1   2 -25 172.886 249.600   1
  -1  -2  24 37.3004 237.553   1
  -1   2  24 363.720 266.239   1
   1   2 -24 341.005 262.904   1
   1  -2 -24 301.533 249.391   1
  -1   2  23 288.732 248.932   1
  -1  -2  23-182.500 221.430   1
   1   2 -23 201.111 227.895   1
   1  -2 -23-33.2387 224.894   1
  -1  -2  22 249.114 255.743   1
   1   2 -22 524.084 249.484   1
   1  -2 -22 426.550 241.054   1
  -1   2  21-35.1555 250.449   1
   1  -2 -21 678.107 266.948   1
  -1  -2  21 138.187 233.885   1
   1   2 -21 892.460 260.046   1
   1  -2 -20-31.5998 252.303   1
  -1   2  20 241.720 271.789   1
  -1   2  19-405.848 298.875   1
   1  -2 -19 244.494 254.918   1
  -1  -2  19 226.177 240.088   1
   1   2 -19 208.282 237.556   1
  -1  -2  18 527.635 238.296   1
   1   2 -18 285.171 226.526   1
   1   2 -17 1061.92 261.452   1
  -1  -2  17 1483.24 278.112   1
   1  -2 -17 1120.45 276.750   1
  -1   2  16 304.906 279.504   1
  -1  -2  16 818.306 256.736   1
   1  -2 -16-55.5175 253.280   1
   1   2 -16 464.816 218.652   1
  -1   2  15 673.984 287.121   1
   1  -2 -15 882.945 268.327   1
  -1   2  14 3903.37 425.681   1
  -1  -2  14 3769.51 413.613   1
   1  -2 -14 5038.29 425.899   1
   1   2 -14 4768.81 404.194   1
  -1   2  13 1556.51 268.582   1
  -1  -2  13 1400.91 262.984   1
   1   2 -13 1715.54 231.573   1
   1  -2 -13 1391.59 271.532   1
  -1   2  12-149.834 207.098   1
  -1  -2  12 324.274 200.326   1
   1  -2 -12 299.174 203.536   1
  -1  -2  11 535.671 194.403   1
  -1   2  11 282.135 244.553   1
   1   2 -11 321.928 177.562   1
   1  -2 -11 344.815 196.099   1
  -1  -2  10 17763.9 1151.82   1
  -1   2  10 17991.6 1170.92   1
   1  -2 -10 16763.8 1156.97   1
   1   2 -10 17880.8 1143.23   1
  -1   2   9 1434.68 245.562   1
  -1  -2   9 1807.73 217.404   1
   1  -2  -9 1297.83 237.429   1
   1   2  -9 1110.42 192.250   1
   1  -2  -8 46285.1 2980.52   1
  -1   2   8 49383.6 2987.31   1
   1  -2  -7 18628.3 1243.34   1
  -1  -2   7 19420.5 1230.89   1
  -1   2   7 20746.9 1253.43   1
   1   2  -7 18624.5 1224.54   1
  -1  -2   6 11477.8 734.136   1
  -1   2   6 12293.1 759.517   1
   1   2  -6 10745.5 723.251   1
   1  -2  -6 10056.6 743.455   1
  -1   2   5-143.806 190.857   1
   1   2  -5 78.3348 124.063   1
   1  -2  -5 155.167 186.994   1
  -1  -2   5-59.9179 136.048   1
  -1  -2   4 5754.27 440.716   1
   1  -2  -4 6733.31 468.798   1
   1   2  -4 6083.89 426.413   1
   1   2  -3 266959. 15406.1   1
   1  -2  -3 278045. 15421.7   1
  -1   2   3 267698. 15425.1   1
  -1  -2   3 220404. 15403.5   1
   1   2  -2 49161.3 3011.66   1
  -1   2   2 51239.2 3031.08   1
   1  -2  -2 51749.4 3026.25   1
  -1  -2   2 46929.7 3011.72   1
   1  -2  -1 11461.1 710.132   1
  -1  -2   1 11753.6 697.103   1
  -1   2   1 12839.6 716.022   1
  -1   2   0 61.5059 107.347   1
  -1  -2   0-103.061 98.3109   1
   1   2   0 8.53496 101.929   1
   1  -2   0-73.1762 101.521   1
  -1  -2  -1 12668.6 826.619   1
   1   2   1 13701.9 832.531   1
   1  -2   2 52413.2 3227.31   1
   1   2   2 51518.6 3246.02   1
  -1  -2  -2 53968.9 3243.17   1
  -1   2  -2 52991.9 3226.66   1
  -1  -2  -3 265713. 16362.9   1
  -1   2  -3 278217. 16344.3   1
   1  -2   3 258688. 16346.9   1
   1   2   3 264848. 16364.7   1
  -1  -2  -4 6225.01 465.019   1
  -1   2  -4 5987.66 418.891   1
   1   2   4 6730.78 474.045   1
   1  -2   4 6147.67 425.648   1
   1  -2   5 105.348 132.188   1
   1   2   5 117.439 201.110   1
  -1  -2  -5 135.042 186.516   1
  -1   2  -5 46.2011 122.833   1
  -1  -2  -6 12750.9 749.418   1
   1   2   6 11382.3 746.326   1
   1  -2   6 11204.7 722.303   1
   1  -2   7 19799.8 1292.97   1
   1   2   7 20058.8 1318.59   1
  -1  -2  -7 21045.6 1312.62   1
  -1   2  -7 20650.7 1291.69   1
  -1  -2  -8 41594.8 2750.26   1
   1   2   8 46864.1 2761.73   1
  -1  -2  -9 1521.01 233.158   1
  -1   2  -9 1448.37 205.825   1
   1   2   9 1729.47 243.280   1
   1  -2   9 1160.48 204.054   1
  -1   2 -10 18598.8 1140.86   1
  -1  -2 -10 17315.0 1156.09   1
   1   2  10 16348.9 1155.96   1
  -1   2 -11 126.960 178.947   1
  -1  -2 -11 132.551 205.750   1
   1   2  11 564.962 235.025   1
   1  -2  11 370.579 181.825   1
  -1  -2 -12 186.394 221.452   1
   1   2  12 479.128 242.022   1
   1  -2  12-63.6684 187.203   1
  -1  -2 -13 1480.81 273.828   1
  -1   2 -13 1408.71 237.350   1
   1  -2  13 1671.48 261.076   1
   1   2  13 1779.80 290.642   1
   1   2  14 3816.91 384.470   1
   1  -2  14 4389.84 391.902   1
  -1  -2 -14 4275.55 394.940   1
  -1   2 -14 4036.94 386.407   1
   1   2  15 1163.48 278.042   1
  -1  -2 -15 623.006 263.446   1
   1  -2  16 688.245 251.594   1
   1   2  16 967.911 269.229   1
  -1  -2 -16 590.057 237.906   1
  -1   2 -16 1406.37 242.590   1
   1  -2  17 1157.51 252.545   1
   1   2  17 1126.08 286.565   1
  -1  -2 -17 580.455 251.739   1
  -1   2 -17 1530.28 267.732   1
   1  -2  18 302.480 241.460   1
  -1   2 -18 365.877 229.487   1
   1   2  19 33.0655 244.644   1
   1  -2  19 31.4430 245.626   1
  -1   2 -19-411.068 240.082   1
  -1  -2 -19 337.085 246.325   1
   1   2  20 135.490 258.717   1
  -1  -2 -20-219.356 265.532   1
   1   2  21 515.297 236.685   1
   1  -2  21 716.193 268.175   1
  -1  -2 -21 192.404 214.706   1
  -1   2 -21 31.0992 225.299   1
   1  -2  22 35.0689 233.647   1
  -1   2 -22 673.613 235.482   1
   1  -2  23-35.9816 237.804   1
   1   2  23 285.183 223.178   1
  -1   2 -23 729.599 252.708   1
  -1  -2 -23 32.5696 209.740   1
  -1   2 -24-135.578 229.649   1
   1  -2  24 329.736 246.962   1
   1   2  24-35.9602 258.623   1
  -1  -2 -24 720.565 264.488   1
   1   2  25-181.367 211.822   1
  -1  -2 -25 132.792 212.133   1
   1   2  26 289.249 259.070   1
  -1  -2 -26 233.246 253.014   1
   1   2  27 179.816 214.115   1
  -1  -2 -27-166.366 217.235   1
  -1   3  27 647.379 262.357   1
   1  -3 -27 627.490 260.889   1
  -1   3  26 864.774 288.393   1
   1  -3 -26 865.292 274.475   1
  -1   3  25 253.439 223.651   1
   1  -3 -25-66.8087 217.001   1
  -1   3  24 434.935 270.248   1
   1  -3 -24 333.720 243.924   1
  -1  -3  23 368.096 262.427   1
  -1   3  23-108.154 247.792   1
   1  -3 -23 298.678 259.567   1
   1   3 -23 301.568 241.045   1
  -1   3  22-71.4094 266.341   1
   1   3 -22 228.725 228.529   1
   1  -3 -22-196.782 255.274   1
  -1  -3  22 213.513 246.588   1
  -1   3  21 247.165 275.052   1
   1   3 -21 126.771 218.874   1
  -1  -3  21-137.713 237.716   1
   1  -3 -21 517.136 249.949   1
  -1   3  20 2227.71 339.497   1
   1   3 -20 2172.89 315.711   1
  -1  -3  20 2686.56 332.417   1
   1  -3 -20 2372.34 319.957   1
  -1   3  19 985.721 271.703   1
   1  -3 -19 925.323 236.081   1
   1   3 -19 529.603 243.154   1
  -1  -3  19 1052.63 252.939   1
   1  -3 -18 3146.64 390.545   1
   1   3 -18 4500.31 403.492   1
  -1   3  18 4077.80 415.239   1
  -1  -3  18 4063.97 417.021   1
  -1   3  17 482.603 239.438   1
   1   3 -17 802.216 240.964   1
  -1  -3  17 580.894 247.027   1
   1  -3 -17 758.165 246.441   1
  -1   3  16 310.754 243.817   1
   1   3 -16 177.265 201.636   1
  -1  -3  16-137.588 207.931   1
   1  -3 -16 311.049 229.056   1
  -1   3  15 477.130 233.486   1
   1  -3 -15 437.645 212.833   1
   1   3 -15 594.306 220.968   1
  -1  -3  15 103.564 236.628   1
  -1   3  14 14524.3 1038.74   1
  -1  -3  14 15387.4 1020.58   1
   1  -3 -14 14807.0 1023.91   1
   1   3 -14 14872.9 1001.40   1
   1   3 -13 432.371 194.426   1
   1  -3 -13 75.2750 208.236   1
  -1  -3  13 202.108 204.942   1
  -1   3  13-27.2224 243.572   1
   1   3 -12 16397.6 1145.61   1
  -1  -3  12 18987.5 1166.02   1
   1  -3 -11 6136.68 466.355   1
   1   3 -11 4605.80 418.896   1
  -1   3  11 5475.75 471.079   1
  -1  -3  11 6248.06 442.550   1
   1   3 -10 8452.80 558.693   1
   1  -3 -10 8159.98 589.186   1
  -1   3  10 7886.17 596.746   1
  -1  -3  10 7162.82 565.226   1
   1   3  -9 4550.92 340.568   1
   1  -3  -9 4170.49 375.589   1
  -1   3   9 4398.84 409.784   1
  -1  -3   9 4389.46 352.563   1
   1   3  -8 16790.6 1117.48   1
  -1  -3   8 18569.0 1123.79   1
  -1   3   8 17804.7 1153.23   1
   1  -3  -8 16541.7 1137.74   1
  -1   3   7 714.195 221.140   1
   1  -3  -7 867.367 202.119   1
  -1  -3   7 782.957 169.319   1
   1   3  -7 441.038 136.541   1
  -1   3   6 35225.9 1982.37   1
  -1  -3   6 29817.5 1946.10   1
   1   3  -6 29490.8 1942.77   1
   1  -3  -6 33265.6 1971.01   1
   1   3  -5 16451.5 1053.33   1
  -1  -3   5 17076.6 1057.29   1
  -1  -3   4 25804.8 1704.76   1
   1   3  -4 27990.9 1704.23   1
   1  -3  -4 30329.6 1730.43   1
  -1   3   4 27303.5 1734.91   1
  -1  -3   3 173660. 10836.5   1
  -1   3   3 174438. 10861.9   1
   1  -3  -3 159149. 10857.2   1
   1   3  -3 191361. 10837.7   1
   1  -3  -2 81324.0 4644.30   1
  -1  -3   2 73736.3 4624.20   1
  -1   3   2 73708.0 4648.19   1
   1   3  -2 75993.5 4626.02   1
   1  -3  -1 110063. 6554.25   1
   1   3  -1 110758. 6544.29   1
  -1   3   1 90610.6 6556.30   1
  -1  -3   1 110916. 6543.90   1
   1  -3   0 116062. 6992.58   1
  -1  -3   0 117925. 6992.80   1
  -1   3   0 112396. 6994.11   1
   1   3   0 110953. 6993.94   1
  -1  -3  -1 105262. 6384.81   1
  -1   3  -1 103346. 6373.46   1
   1  -3   1 103236. 6372.99   1
   1   3   1 108060. 6389.79   1
   1   3   2 77914.6 4790.84   1
  -1  -3  -2 78098.5 4788.62   1
  -1  -3  -3 167550. 10008.1   1
  -1   3  -3 152022. 9979.30   1
   1  -3   3 172864. 9979.44   1
   1   3   3 166650. 10009.2   1
  -1  -3  -4 30203.7 1786.13   1
  -1   3  -4 29978.6 1750.90   1
   1  -3   4 26447.9 1752.18   1
   1   3   4 27135.0 1789.41   1
   1  -3   5 15188.7 945.574   1
  -1   3  -5 14631.0 942.719   1
   1  -3   6 34595.0 2150.46   1
   1   3   6 34784.7 2180.22   1
   1   3   7 232.597 213.822   1
   1  -3   7 636.950 144.087   1
  -1   3  -7 697.839 145.957   1
  -1  -3  -7 448.697 209.034   1
   1  -3   8 16712.3 1110.66   1
   1   3   8 18043.3 1152.25   1
  -1  -3  -8 16521.9 1138.94   1
  -1   3  -8 18165.5 1112.83   1
   1   3   9 3562.57 370.989   1
  -1  -3  -9 3470.63 350.880   1
  -1   3 -10 8725.75 584.210   1
  -1  -3 -10 8558.85 624.691   1
   1  -3  10 7853.52 583.346   1
   1   3  10 8348.59 622.602   1
  -1   3 -11 6540.52 464.798   1
  -1  -3 -11 5883.68 497.061   1
   1  -3  11 6111.31 469.303   1
   1   3  11 6174.05 490.703   1
  -1   3 -12 16765.9 1121.86   1
   1  -3  12 17360.4 1127.17   1
  -1  -3 -13 101.759 217.843   1
  -1   3 -13 142.458 195.021   1
   1   3  13 246.563 238.114   1
   1  -3  13 240.664 190.277   1
   1   3  14 12760.7 973.155   1
   1  -3  14 14301.9 961.872   1
  -1   3 -14 14030.9 945.598   1
  -1  -3 -14 14761.5 975.607   1
   1   3  15 29.7666 267.599   1
   1  -3  15 730.234 231.246   1
  -1  -3 -15 609.340 267.219   1
  -1   3 -15 444.455 211.641   1
   1  -3  16 240.832 207.567   1
   1   3  16 370.184 233.852   1
  -1  -3 -16 85.9276 235.829   1
  -1   3 -16-223.463 186.033   1
   1  -3  17 536.724 228.758   1
   1   3  17 604.071 285.317   1
  -1   3 -17 736.034 205.075   1
  -1  -3 -17 265.860 247.051   1
   1  -3  18 3081.43 375.167   1
  -1   3 -18 4151.93 379.136   1
  -1  -3 -18 3269.74 373.640   1
   1   3  19 701.389 291.958   1
   1  -3  19 938.279 261.702   1
  -1   3 -19 832.236 247.058   1
  -1  -3 -19 897.982 297.095   1
   1   3  20 2832.04 348.311   1
   1  -3  20 1961.67 317.656   1
  -1   3 -20 1757.25 296.758   1
  -1  -3 -20 2461.04 324.140   1
   1  -3  21 203.399 231.603   1
   1   3  21 207.048 269.590   1
  -1   3 -21-155.005 224.648   1
  -1  -3 -21 32.1220 251.874   1
   1   3  22 631.461 242.486   1
   1  -3  22-105.139 225.760   1
  -1   3 -22 193.883 229.652   1
  -1  -3 -22 324.375 233.579   1
  -1   3 -23-133.094 221.252   1
   1   3  23-35.6154 269.354   1
   1  -3  23 647.508 257.800   1
  -1  -3 -23 651.358 266.797   1
  -1   3 -24 375.580 256.164   1
   1   3  24 286.673 236.901   1
  -1  -3 -24 130.522 225.558   1
   1   3  25 108.155 255.947   1
  -1  -3 -25 327.985 249.917   1
   1   3  26 429.998 241.704   1
  -1  -3 -26 99.0516 230.344   1
   1   3  27 462.125 263.318   1
  -1  -3 -27 427.452 246.745   1
   1  -4 -28 321.140 239.605   1
  -1   4  28-175.687 246.916   1
   1  -4 -27 391.351 237.113   1
  -1   4  27 247.959 224.711   1
   1  -4 -25 464.394 272.569   1
  -1   4  25 35.9679 257.705   1
   1  -4 -24 597.048 263.139   1
  -1   4  24 180.061 282.422   1
   1  -4 -23-66.0785 223.525   1
   1   4 -23-165.901 236.273   1
  -1   4  23 143.792 259.354   1
  -1   4  22 143.015 224.008   1
   1   4 -22 32.4719 212.660   1
  -1  -4  22 572.475 253.057   1
   1  -4 -22 393.925 231.226   1
  -1   4  20-35.0407 282.728   1
   1   4 -20 30.2558 221.200   1
  -1  -4  20 33.1180 225.256   1
   1  -4 -20 445.593 262.080   1
  -1   4  19-445.956 276.704   1
   1   4 -19 203.015 224.049   1
  -1  -4  19-94.8063 237.622   1
   1  -4 -19 373.522 262.088   1
  -1   4  18 369.043 297.099   1
   1   4 -18 358.995 207.759   1
  -1  -4  18 270.243 238.810   1
   1  -4 -18 303.115 259.187   1
  -1   4  17 1273.25 317.716   1
   1   4 -17 1256.23 252.972   1
  -1  -4  17 1532.60 282.398   1
   1  -4 -17 710.183 283.436   1
  -1   4  16 4143.99 437.873   1
   1  -4 -16 4315.69 439.451   1
  -1   4  15 2498.40 342.392   1
   1   4 -15 1776.70 259.122   1
  -1  -4  15 2004.51 267.985   1
   1  -4 -15 1759.80 305.732   1
  -1   4  14 350.305 249.506   1
   1   4 -14 192.822 181.817   1
  -1  -4  14 23.2951 212.968   1
   1  -4 -14 729.098 235.111   1
  -1   4  13 1792.56 281.027   1
   1  -4 -13 1780.51 271.962   1
   1   4 -13 1994.32 251.034   1
  -1  -4  13 2255.74 276.662   1
  -1  -4  12 3883.92 358.209   1
  -1   4  12 3400.40 386.591   1
   1  -4 -12 4563.22 395.835   1
   1   4 -12 3820.86 342.233   1
   1   4 -11 11322.1 777.627   1
  -1  -4  11 11883.8 790.880   1
   1   4 -10 6046.36 451.314   1
   1  -4 -10 6256.36 486.474   1
  -1   4  10 5700.29 495.984   1
  -1  -4  10 6452.32 462.930   1
   1  -4  -9 122.725 215.052   1
  -1   4   9-401.356 243.279   1
   1   4  -8 6980.30 524.778   1
  -1  -4   8 7957.12 535.005   1
  -1   4   8 8126.50 580.859   1
   1  -4  -8 8150.94 571.426   1
   1   4  -7 10552.8 664.551   1
   1  -4  -7 10436.1 701.991   1
  -1   4   7 10348.3 709.368   1
  -1  -4   7 9329.10 668.615   1
   1   4  -6 2575.96 216.971   1
   1  -4  -6 2762.33 274.764   1
  -1  -4   6 2543.58 218.141   1
  -1   4   6 2569.27 283.660   1
   1   4  -5 5060.38 326.206   1
   1  -4  -5 6083.44 392.882   1
  -1   4   5 5327.84 411.207   1
  -1  -4   4 241704. 14790.3   1
   1   4  -4 243097. 14790.3   1
  -1   4   3 7875.02 501.472   1
   1  -4  -3 7244.79 495.966   1
   1   4  -3 6325.47 445.995   1
  -1  -4   3 7254.84 443.997   1
  -1   4   2 1653.25 225.696   1
   1   4  -2 2111.35 156.426   1
   1  -4  -2 1800.52 213.670   1
  -1  -4   2 1932.21 152.617   1
   1   4  -1 8294.02 568.821   1
  -1   4   1 9520.80 594.234   1
  -1  -4   1 9671.38 569.104   1
   1  -4  -1 8251.01 587.365   1
   1  -4   0 5.59104 103.112   1
   1   4   0-13.0307 123.365   1
  -1   4   0-43.6747 131.368   1
  -1  -4   0-5.83270 108.979   1
   1   4   1 7956.76 555.792   1
   1  -4   1 8484.27 523.508   1
  -1   4  -1 8333.85 524.987   1
  -1  -4  -1 7510.95 548.476   1
   1   4   2 1641.75 219.000   1
  -1  -4  -2 1707.35 201.232   1
  -1  -4  -3 7888.07 473.921   1
   1   4   3 5124.32 475.812   1
  -1   4  -4 234678. 14527.7   1
   1  -4   4 241828. 14528.5   1
  -1   4  -5 4894.38 310.305   1
  -1  -4  -5 4920.13 378.313   1
   1  -4   5 3945.27 310.802   1
   1   4   5 5199.36 388.887   1
   1  -4   6 2143.22 199.632   1
   1   4   6 2430.41 275.663   1
  -1  -4  -6 1956.59 270.524   1
  -1   4  -6 2302.28 194.637   1
  -1   4  -7 10715.0 652.587   1
  -1  -4  -7 10066.9 697.209   1
   1   4   7 11363.2 712.812   1
  -1  -4  -8 7882.65 592.461   1
  -1   4  -8 8027.84 544.108   1
   1  -4   8 8056.51 544.395   1
   1   4   8 7926.12 599.727   1
  -1  -4  -9 189.464 224.743   1
  -1   4  -9 24.6860 140.807   1
   1  -4   9-13.2598 148.368   1
   1   4   9-22.2645 219.699   1
  -1   4 -10 6023.70 442.487   1
  -1  -4 -10 6544.20 496.164   1
   1  -4  10 5782.62 446.975   1
   1   4  10 5763.90 490.990   1
  -1   4 -11 12364.4 800.871   1
   1  -4  11 11519.3 807.099   1
   1   4  12 3618.50 388.882   1
   1  -4  12 4106.95 358.488   1
  -1   4 -12 4434.22 349.624   1
  -1  -4 -12 4611.01 395.856   1
   1  -4  13 1743.40 256.396   1
  -1   4 -13 2005.98 232.197   1
  -1  -4 -13 2013.36 291.166   1
   1   4  14 352.246 246.311   1
   1  -4  14 585.425 215.564   1
  -1   4 -14 188.056 183.987   1
  -1  -4 -14 763.667 240.453   1
   1  -4  15 2065.03 269.587   1
   1   4  15 1034.18 311.351   1
  -1  -4 -15 1443.25 312.241   1
  -1   4 -15 1798.99 244.679   1
   1   4  16 3172.80 363.985   1
  -1  -4 -16 3236.33 353.208   1
   1  -4  17 1463.01 273.888   1
  -1   4 -17 1353.57 256.043   1
   1   4  18 132.234 235.451   1
   1  -4  18 29.3583 219.048   1
  -1  -4 -18 306.297 247.964   1
  -1   4 -18-80.5957 212.228   1
   1  -4  19 370.712 241.887   1
   1   4  19 101.159 278.043   1
  -1   4 -19 168.880 226.064   1
  -1  -4 -19 437.451 262.775   1
   1   4  20 240.410 244.033   1
   1  -4  20 292.310 250.508   1
  -1  -4 -20 63.4799 234.460   1
  -1   4 -20 502.543 229.822   1
  -1   4 -22 742.997 251.419   1
   1   4  22 421.482 270.857   1
   1  -4  22 418.938 235.678   1
  -1  -4 -22 844.009 259.087   1
  -1   4 -23-200.302 221.621   1
   1   4  23-70.9314 267.929   1
  -1  -4 -23-227.611 242.766   1
   1   4  24 928.071 283.206   1
  -1  -4 -24 714.646 263.085   1
   1   4  25 71.2853 243.534   1
  -1  -4 -25 97.7212 228.903   1
   1   4  27 105.326 244.476   1
  -1  -4 -27 97.3545 210.841   1
   1   4  28 103.874 241.063   1
  -1  -4 -28 32.0838 237.411   1
  -1   5  28-34.4915 224.130   1
   1  -5 -28 253.377 218.557   1
  -1   5  27 455.031 233.392   1
   1  -5 -27 354.434 243.504   1
  -1   5  26 283.048 254.759   1
   1  -5 -26 293.782 260.231   1
  -1   5  25 393.062 264.111   1
   1  -5 -25 296.041 264.303   1
  -1   5  24-71.7158 232.971   1
   1  -5 -24 264.072 222.313   1
   1  -5 -23-164.863 236.931   1
  -1   5  23-35.8913 217.792   1
   1   5 -22 289.768 249.514   1
  -1   5  22 429.303 264.146   1
   1  -5 -22 722.297 275.369   1
   1   5 -21 185.026 220.804   1
  -1  -5  21 171.935 245.083   1
   1  -5 -21 162.580 265.185   1
  -1   5  20 317.259 296.064   1
   1   5 -20 893.232 249.345   1
  -1  -5  20 1345.49 268.338   1
   1  -5 -20 890.946 286.272   1
  -1   5  19-69.0786 290.129   1
   1   5 -19 795.879 229.569   1
  -1  -5  19 93.8934 233.746   1
   1  -5 -19-187.257 244.973   1
  -1   5  18 1421.29 335.660   1
   1   5 -18 808.923 214.819   1
  -1  -5  18 859.918 262.360   1
   1  -5 -18 1165.67 294.094   1
  -1   5  17 891.759 312.325   1
   1   5 -17 381.316 215.308   1
  -1  -5  17 501.389 234.703   1
   1  -5 -17 600.924 278.714   1
   1   5 -16 571.668 198.043   1
  -1  -5  16-104.439 221.839   1
  -1   5  15 1803.84 345.625   1
   1   5 -15 843.241 216.492   1
  -1  -5  15 1573.07 246.344   1
   1  -5 -15 427.490 268.760   1
  -1   5  14 627.877 252.482   1
   1   5 -14 389.174 185.220   1
  -1  -5  14 893.829 230.550   1
   1  -5 -14 414.661 240.315   1
  -1   5  13 172.764 223.389   1
   1  -5 -13 26.5136 223.360   1
   1   5 -13 74.9186 172.178   1
  -1  -5  13 204.390 187.865   1
  -1  -5  12 5852.96 446.723   1
  -1   5  12 5165.91 485.850   1
   1   5 -12 5636.69 428.845   1
   1  -5 -12 5970.69 480.087   1
  -1   5  11 604.818 252.210   1
   1   5 -11 1088.46 165.845   1
  -1  -5  11 500.088 181.926   1
   1  -5 -11 649.797 243.619   1
   1  -5 -10 204.822 201.010   1
  -1   5  10 670.302 213.876   1
   1   5  -9 3281.72 268.602   1
   1  -5  -9 3765.39 351.831   1
  -1  -5   9 2936.38 272.458   1
  -1   5   9 3406.33 368.964   1
  -1   5   8 2981.72 333.274   1
  -1  -5   8 3041.64 247.892   1
   1   5  -8 2484.92 242.509   1
   1  -5  -8 3330.16 318.917   1
  -1  -5   7 24823.8 1591.99   1
  -1   5   7 26865.4 1646.84   1
   1  -5  -7 25758.1 1633.38   1
  -1   5   6 86513.7 5501.36   1
   1   5  -6 87242.7 5453.19   1
  -1  -5   6 91702.3 5453.03   1
   1  -5  -6 89094.3 5493.06   1
   1  -5  -5 26756.4 1641.23   1
  -1  -5   5 26057.1 1592.82   1
  -1   5   5 26329.1 1648.66   1
   1   5  -5 25161.3 1593.11   1
   1  -5  -4 119009. 7325.66   1
   1   5  -4 116336. 7286.75   1
  -1  -5   4 122664. 7285.18   1
  -1   5   4 116731. 7329.66   1
   1  -5  -3 12722.9 881.973   1
   1   5  -3 12901.6 842.765   1
  -1   5   3 13948.3 890.737   1
  -1  -5   3 14379.8 842.170   1
   1  -5  -2 7025.05 506.557   1
  -1  -5   2 8059.11 472.751   1
  -1   5   2 6679.94 518.780   1
   1   5  -2 7101.27 475.078   1
   1  -5  -1 38861.2 2444.09   1
  -1  -5   1 39612.4 2430.93   1
  -1   5   1 40224.9 2449.40   1
   1   5  -1 39397.6 2433.15   1
  -1  -5   0 29683.2 1808.06   1
   1  -5   0 27965.4 1805.31   1
  -1   5   0 30247.4 1810.30   1
   1   5   0 28818.3 1808.94   1
  -1   5  -1 38291.2 2329.44   1
   1  -5   1 37142.2 2327.70   1
  -1  -5  -1 38004.7 2345.12   1
   1   5   1 38114.7 2345.59   1
   1  -5   2 7532.50 464.938   1
  -1  -5  -2 6353.49 506.643   1
  -1   5  -2 7510.18 465.295   1
   1   5   2 7110.07 513.246   1
  -1  -5  -3 13858.0 870.816   1
   1   5   3 12634.4 875.779   1
  -1  -5  -4 121394. 7453.65   1
   1   5   4 121397. 7458.41   1
  -1  -5  -5 25865.0 1686.68   1
   1  -5   5 26883.2 1637.52   1
   1   5   5 26959.1 1694.73   1
  -1   5  -5 26452.8 1636.37   1
  -1  -5  -6 90886.5 5492.69   1
  -1   5  -6 84884.7 5446.22   1
   1   5   6 88168.5 5497.70   1
   1  -5   6 92831.4 5446.83   1
  -1  -5  -7 25696.3 1656.01   1
  -1   5  -7 24417.7 1604.45   1
   1   5   7 25036.5 1658.31   1
   1  -5   7 27613.9 1606.41   1
  -1  -5  -8 2836.65 332.194   1
  -1   5  -8 3095.47 246.350   1
   1  -5   8 3183.43 254.365   1
   1   5   8 3151.86 349.203   1
   1   5   9 2635.79 301.301   1
   1  -5   9 2556.02 243.003   1
  -1   5  -9 2995.72 245.607   1
  -1  -5  -9 3295.78 312.035   1
  -1  -5 -10 93.5355 231.435   1
   1   5  10 199.750 244.253   1
  -1  -5 -11 1000.99 222.615   1
  -1   5 -11 830.747 160.032   1
   1  -5  11 924.502 177.328   1
   1   5  11 906.565 231.135   1
   1   5  12 5329.06 486.362   1
   1  -5  12 5544.72 428.133   1
  -1   5 -12 5228.64 417.250   1
  -1  -5 -12 5892.61 485.903   1
   1  -5  13 234.554 177.605   1
   1   5  13-376.529 225.425   1
  -1  -5 -13 26.8711 199.627   1
  -1   5 -13 144.819 162.689   1
   1  -5  14 939.938 220.802   1
   1   5  14 180.413 288.090   1
  -1   5 -14 576.258 198.861   1
  -1  -5 -14 642.267 259.966   1
   1   5  15 683.131 292.956   1
   1  -5  15 1465.94 227.552   1
  -1   5 -15 645.535 195.178   1
  -1  -5 -15 893.282 267.850   1
   1  -5  16-352.038 208.525   1
  -1   5 -16 69.2434 198.787   1
   1   5  17 392.931 260.786   1
  -1  -5 -17 30.3409 270.715   1
   1   5  18 1070.26 279.914   1
   1  -5  18 1033.88 259.012   1
  -1  -5 -18 836.295 254.208   1
  -1   5 -18 735.357 239.214   1
   1   5  19 272.097 299.709   1
   1  -5  19 60.8823 215.862   1
  -1   5 -19 195.091 200.271   1
  -1  -5 -19-189.017 283.949   1
   1  -5  20 798.033 264.989   1
   1   5  20 1519.93 290.235   1
  -1   5 -20 1032.81 258.512   1
  -1  -5 -20 797.847 260.583   1
  -1   5 -21 277.871 205.021   1
   1  -5  21 200.145 219.198   1
  -1  -5 -21 32.3310 250.930   1
  -1   5 -22 64.4608 217.947   1
   1   5  22 667.866 276.363   1
   1   5  23 283.217 252.617   1
  -1  -5 -23 259.519 221.143   1
   1   5  24 284.372 277.686   1
  -1  -5 -24-161.675 253.527   1
   1   5  25 460.122 234.905   1
  -1  -5 -25-64.6664 210.211   1
   1   5  26 598.017 267.318   1
  -1  -5 -26 96.6414 245.874   1
   1   5  27-69.3877 203.965   1
  -1  -5 -27 192.333 208.219   1
   1   5  28 34.1304 247.583   1
  -1  -5 -28-378.441 243.919   1
  -1   6  28 305.888 208.686   1
   1  -6 -28-155.947 208.949   1
  -1   6  27 242.018 252.875   1
   1  -6 -27 127.244 247.826   1
  -1   6  26 105.083 244.270   1
   1  -6 -26 355.225 243.248   1
  -1   6  24 392.599 224.389   1
   1  -6 -24 426.939 234.150   1
   1  -6 -23 164.377 255.892   1
  -1   6  23-35.8011 232.535   1
  -1   6  22 250.414 271.169   1
   1  -6 -22-32.8125 244.820   1
   1   6 -21 61.6241 225.769   1
  -1   6  21 285.131 277.898   1
   1  -6 -21 518.561 275.118   1
  -1   6  20 318.858 286.574   1
   1   6 -20 293.017 206.974   1
  -1  -6  20 604.503 236.374   1
   1  -6 -20 191.872 259.717   1
  -1   6  19-139.269 282.771   1
   1   6 -19-277.814 197.826   1
  -1  -6  19 272.090 230.012   1
   1  -6 -19 157.231 254.523   1
  -1   6  18 992.091 340.981   1
   1   6 -18 729.731 233.236   1
  -1  -6  18 1319.95 267.688   1
   1  -6 -18 1425.83 303.908   1
  -1   6  17 335.753 277.923   1
   1  -6 -17 30.4395 279.950   1
   1   6 -17 1074.67 221.928   1
  -1  -6  17 1103.28 242.350   1
  -1  -6  16 10221.4 729.029   1
  -1   6  16 9847.76 783.371   1
   1   6 -16 10495.7 723.702   1
   1  -6 -16 9662.27 764.526   1
  -1   6  15 31.7078 275.443   1
   1   6 -15-20.8887 172.747   1
  -1  -6  15 347.131 179.674   1
   1  -6 -15 232.337 258.243   1
  -1   6  14 214.073 253.677   1
   1   6 -14 249.788 166.769   1
  -1  -6  14 190.759 196.590   1
   1  -6 -14 113.050 221.920   1
  -1   6  13 1004.89 273.026   1
   1  -6 -13 1033.62 235.153   1
   1   6 -13 1113.99 191.947   1
  -1  -6  13 1516.67 224.315   1
   1  -6 -12 5367.13 459.124   1
   1   6 -12 5320.62 399.047   1
  -1   6  12 4895.69 479.212   1
  -1  -6  12 5102.47 407.060   1
   1  -6 -11 1916.32 280.632   1
  -1   6  11 1795.66 311.317   1
  -1  -6  10 11806.3 724.717   1
   1   6 -10 10051.2 711.937   1
   1   6  -9 9863.81 639.691   1
  -1   6   9 9817.80 715.113   1
   1  -6  -9 9569.10 699.957   1
  -1  -6   9 9542.68 643.813   1
   1   6  -8 5522.02 387.444   1
  -1   6   8 6032.09 480.303   1
   1  -6  -8 5394.01 464.961   1
  -1  -6   8 5854.41 392.921   1
   1   6  -7 8124.97 489.366   1
  -1  -6   7 6952.98 486.061   1
  -1   6   7 7081.43 569.987   1
   1  -6  -7 7561.91 558.888   1
   1   6  -6 2217.16 165.199   1
  -1  -6   6 2205.35 165.823   1
   1  -6  -6 1790.12 259.855   1
  -1   6   6 2233.75 280.690   1
   1  -6  -5 1043.83 200.667   1
  -1   6   5 893.324 207.106   1
   1  -6  -4 66528.3 4190.20   1
  -1   6   4 69241.6 4197.85   1
  -1  -6   3 5255.17 349.767   1
   1   6  -3 5759.55 353.321   1
   1   6  -2 26088.9 1569.43   1
  -1   6   2 25346.8 1604.00   1
  -1  -6   2 28371.8 1568.52   1
   1   6  -1 72518.1 4187.34   1
   1  -6  -1 65515.7 4196.48   1
  -1   6   1 64865.2 4202.76   1
  -1  -6   1 68192.7 4185.24   1
   1  -6   0 108.274 117.108   1
   1   6   0-8.78582 118.291   1
  -1  -6   0-8.25082 120.960   1
  -1   6   0-68.4352 130.542   1
  -1  -6  -1 70183.8 4316.13   1
  -1   6  -1 70751.2 4302.01   1
   1   6   1 71024.4 4319.91   1
   1  -6   1 69133.9 4299.34   1
   1   6   2 25023.6 1597.45   1
  -1   6  -2 25715.3 1556.94   1
   1  -6   2 24773.8 1555.99   1
  -1  -6  -2 25683.4 1589.10   1
  -1  -6  -4 70279.1 4211.06   1
   1   6   4 65796.8 4213.87   1
  -1  -6  -5 1752.03 238.262   1
   1   6   5 1369.46 237.477   1
  -1   6  -6 1802.47 147.912   1
   1   6   6 2081.54 269.530   1
   1  -6   6 2338.75 151.180   1
  -1  -6  -6 2155.68 261.578   1
   1   6   7 7593.17 547.488   1
   1  -6   7 6413.25 453.858   1
  -1  -6  -7 7694.96 536.804   1
  -1   6  -7 7236.99 454.039   1
   1   6   8 5236.91 430.197   1
   1  -6   8 5173.59 332.841   1
  -1  -6  -8 5956.86 426.352   1
   1   6   9 9986.10 701.456   1
  -1   6  -9 9508.08 627.731   1
  -1  -6  -9 11135.6 709.992   1
   1  -6   9 9075.70 637.162   1
   1  -6  10 10157.6 704.627   1
  -1   6 -10 11093.4 701.095   1
  -1  -6 -11 1671.16 274.270   1
   1   6  11 1538.76 293.595   1
   1   6  12 5893.96 475.094   1
  -1   6 -12 4714.40 376.174   1
   1  -6  12 4363.04 382.869   1
  -1  -6 -12 5408.57 449.372   1
  -1   6 -13 1271.55 194.252   1
  -1  -6 -13 1763.35 304.801   1
   1  -6  13 1130.71 212.025   1
   1   6  13 861.331 296.040   1
  -1   6 -14 296.343 164.160   1
  -1  -6 -14-171.103 235.085   1
   1  -6  14 405.363 187.583   1
   1   6  14 153.562 257.274   1
  -1  -6 -15 528.736 223.634   1
  -1   6 -15-20.2765 177.286   1
   1   6  15 190.012 268.456   1
   1  -6  15-22.2592 185.818   1
  -1   6 -16 10242.1 710.819   1
   1  -6  16 9940.56 718.199   1
   1   6  16 10397.6 781.394   1
  -1  -6 -16 9210.01 750.156   1
   1   6  17 365.206 259.634   1
   1  -6  17 574.307 220.723   1
  -1  -6 -17 983.965 255.471   1
  -1   6 -17 697.891 205.347   1
  -1   6 -18 825.435 231.669   1
   1   6  18 473.311 293.620   1
   1  -6  18 1032.34 251.786   1
  -1  -6 -18 970.076 285.074   1
   1   6  19 479.833 275.859   1
   1  -6  19 385.417 223.367   1
  -1   6 -19-27.4353 195.001   1
  -1  -6 -19 221.932 265.628   1
   1   6  20 312.622 233.163   1
   1  -6  20 470.700 249.165   1
  -1   6 -20 116.350 209.487   1
  -1  -6 -20 160.385 211.064   1
  -1   6 -21-30.5830 205.085   1
   1   6  21 872.521 295.655   1
  -1  -6 -21 421.260 272.916   1
   1   6  22-35.1515 245.836   1
  -1  -6 -22-32.4587 247.908   1
   1   6  23 317.859 259.472   1
  -1  -6 -23 129.396 228.658   1
   1   6  24 141.488 257.047   1
  -1  -6 -24 482.398 256.559   1
   1   6  26 732.406 282.805   1
  -1  -6 -26-63.7831 250.631   1
   1   6  27 308.408 223.733   1
  -1  -6 -27-379.789 233.205   1
  -1  -6 -28 124.227 231.655   1
   1   6  28-134.359 229.455   1
   1  -7 -27 251.127 254.509   1
  -1   7  27 238.900 259.072   1
   1  -7 -26 223.627 254.270   1
  -1   7  26 69.3115 258.663   1
   1  -7 -25-129.444 210.195   1
  -1   7  25 35.1840 228.527   1
   1  -7 -24 685.541 236.319   1
  -1   7  24 283.934 214.648   1
   1  -7 -23 98.2593 246.019   1
  -1   7  23 535.250 251.402   1
  -1   7  22 71.5225 263.713   1
   1  -7 -22 262.316 250.652   1
  -1   7  21 214.232 271.690   1
   1  -7 -21-32.6275 256.790   1
   1   7 -20 930.746 248.610   1
  -1   7  20 782.955 308.893   1
   1  -7 -20 1123.82 300.530   1
  -1  -7  19 406.636 237.729   1
   1   7 -19 547.871 221.403   1
  -1   7  18 1835.82 350.958   1
   1  -7 -18 2156.23 333.710   1
  -1   7  17-136.003 287.191   1
  -1  -7  17 76.0503 177.293   1
   1   7 -17 213.708 186.180   1
   1  -7 -17-461.596 266.387   1
  -1   7  16 33.2358 263.432   1
   1  -7 -16-30.1868 236.691   1
  -1  -7  16 23.3607 175.672   1
   1   7 -16 131.485 180.401   1
  -1  -7  15 363.465 183.865   1
   1   7 -15 282.057 164.209   1
   1  -7 -14 2424.98 338.443   1
   1   7 -14 2991.11 281.844   1
  -1  -7  14 2924.07 298.480   1
  -1   7  14 2906.52 365.324   1
   1   7 -13 589.946 177.915   1
  -1  -7  13 776.116 176.191   1
   1  -7 -13 1115.06 279.158   1
  -1   7  12 584.287 259.146   1
   1  -7 -12 187.989 243.763   1
   1   7 -11 812.794 143.910   1
  -1  -7  11 1002.20 165.319   1
   1  -7 -11 1053.63 257.688   1
  -1   7  10 1179.88 270.272   1
   1  -7 -10 930.997 253.209   1
   1   7 -10 1053.28 147.958   1
  -1  -7  10 1126.99 153.481   1
  -1   7   9-25.3946 240.926   1
   1   7  -9 235.665 108.664   1
   1  -7  -9-23.2395 220.545   1
  -1  -7   9 299.087 100.673   1
  -1  -7   8 27549.2 1664.98   1
  -1   7   8 29678.4 1748.28   1
   1  -7  -8 26811.9 1728.99   1
   1   7  -8 25634.0 1663.67   1
   1  -7  -7 11683.6 781.429   1
  -1   7   7 12158.8 792.361   1
  -1  -7   7 11441.0 698.858   1
   1   7  -7 10586.3 698.567   1
  -1   7   6 31585.0 2241.81   1
   1  -7  -6 39826.3 2249.86   1
   1  -7  -5 1288.11 212.731   1
  -1   7   5 1395.91 230.022   1
  -1   7   4 3531.30 318.664   1
   1  -7  -4 3226.37 299.099   1
   1   7  -3 48900.1 2927.24   1
  -1   7   3 46792.5 2972.74   1
   1  -7  -3 47056.7 2968.23   1
  -1  -7   3 47137.0 2926.18   1
   1   7  -2 21263.3 1320.43   1
  -1  -7   2 21217.3 1317.09   1
   1   7  -1 201.509 111.497   1
   1  -7  -1 307.224 145.084   1
  -1  -7   1 36.9631 94.3605   1
  -1   7   1 272.564 149.691   1
   1   7   0 3786.84 281.663   1
  -1   7   0 3307.88 282.854   1
  -1   7  -1 328.636 109.764   1
   1   7   1 132.000 143.727   1
   1  -7   1 171.146 95.8994   1
   1  -7   2 21540.7 1335.83   1
  -1   7  -2 21629.7 1337.22   1
   1   7   3 50611.8 3173.40   1
  -1  -7  -3 51416.0 3168.38   1
  -1  -7  -4 3513.08 308.425   1
   1   7   4 3058.16 314.542   1
   1   7   5 1437.62 226.219   1
  -1  -7  -5 898.432 206.544   1
  -1  -7  -6 42327.5 2641.20   1
   1   7   6 41659.3 2650.17   1
  -1  -7  -7 11339.6 804.662   1
   1   7   7 11875.0 816.817   1
   1   7   8 25922.9 1701.17   1
   1  -7   8 26850.5 1622.46   1
  -1   7  -8 25745.2 1619.97   1
  -1  -7  -8 26404.7 1692.62   1
  -1   7  -9 225.515 92.1822   1
   1  -7   9 157.313 97.2967   1
  -1  -7 -10 1546.89 285.429   1
  -1   7 -10 1686.00 160.594   1
   1   7  10 1084.27 290.293   1
   1  -7  10 1189.99 158.987   1
  -1  -7 -11 994.116 254.870   1
  -1   7 -11 1009.50 143.364   1
   1   7  11 678.340 252.610   1
   1  -7  11 904.377 158.103   1
  -1  -7 -12 326.989 194.306   1
   1   7  12-29.4179 227.491   1
  -1   7 -13 1029.69 166.026   1
  -1  -7 -13 903.924 269.774   1
   1   7  13 1279.53 299.010   1
   1  -7  13 1033.60 179.847   1
  -1  -7 -14 2884.65 364.237   1
   1  -7  14 3060.13 272.756   1
   1   7  14 2887.64 377.173   1
  -1   7 -14 2065.11 264.934   1
  -1   7 -15 597.932 188.323   1
   1  -7  15 917.292 201.723   1
   1   7  16-231.012 254.238   1
  -1   7 -16 297.017 181.798   1
   1  -7  16 366.100 199.581   1
  -1  -7 -16 183.338 224.510   1
   1   7  17-100.889 284.064   1
  -1   7 -17 184.651 185.551   1
   1  -7  17 298.779 196.649   1
  -1  -7 -17-466.978 278.234   1
   1   7  18 1773.79 329.061   1
  -1   7 -18 1469.56 248.457   1
   1  -7  18 1474.92 271.555   1
  -1  -7 -18 1419.61 313.555   1
  -1   7 -19 266.564 207.372   1
   1  -7  19 775.026 233.507   1
  -1   7 -20 794.088 231.167   1
   1   7  20 802.674 308.372   1
  -1  -7 -20 708.696 276.930   1
   1   7  21 34.9224 263.654   1
  -1  -7 -21-162.609 268.610   1
   1   7  22 421.599 221.517   1
  -1  -7 -22 194.553 209.126   1
   1   7  23 176.025 256.988   1
  -1  -7 -23 483.491 255.382   1
   1   7  24 246.141 259.669   1
  -1  -7 -24 319.705 259.340   1
   1   7  25 174.276 224.044   1
  -1  -7 -25 63.6301 207.825   1
   1   7  26 344.693 256.578   1
  -1  -7 -26 567.707 264.526   1
   1   7  27-169.137 198.892   1
  -1  -7 -27 31.2239 233.888   1
  -1   8  27 875.392 272.622   1
   1  -8 -27 464.187 256.985   1
  -1   8  26 239.889 252.575   1
   1  -8 -26-31.5691 244.854   1
   1  -8 -25 128.229 239.245   1
   1  -8 -23 456.713 214.098   1
  -1   8  23 248.891 225.742   1
  -1   8  22-178.525 213.918   1
   1  -8 -22 196.342 231.977   1
  -1   8  21 35.7604 215.638   1
   1  -8 -21 130.647 248.536   1
  -1   8  20-35.7191 238.138   1
   1  -8 -20 259.088 264.872   1
  -1   8  19 141.370 243.796   1
   1  -8 -19 32.0102 251.027   1
  -1   8  18 1328.14 293.461   1
   1   8 -18 863.717 216.327   1
  -1  -8  18 795.308 220.508   1
  -1   8  17-309.637 248.379   1
   1   8 -17 227.577 186.308   1
  -1  -8  17 118.117 192.729   1
   1  -8 -17 529.105 226.657   1
  -1   8  16 1922.62 335.402   1
   1   8 -16 1599.03 235.957   1
  -1  -8  16 1827.31 245.285   1
   1  -8 -16 1378.01 297.752   1
  -1   8  15-32.8737 296.311   1
   1   8 -15 74.5961 150.538   1
  -1  -8  15 135.624 165.798   1
   1  -8 -15 180.496 273.400   1
  -1   8  14 898.110 309.092   1
   1   8 -14 412.842 153.430   1
   1  -8 -14 703.963 275.309   1
  -1  -8  14 360.739 169.046   1
   1  -8 -13 257.448 195.662   1
  -1   8  13 31.0022 238.801   1
   1  -8 -12-82.7715 234.509   1
   1   8 -12-12.3359 121.738   1
  -1  -8  12 101.170 127.079   1
  -1   8  12 90.0843 272.105   1
   1  -8 -11 26.5568 217.997   1
  -1  -8  11 185.728 102.555   1
  -1   8  11-144.558 232.515   1
   1   8 -11 153.236 114.543   1
  -1   8  10 4471.98 442.431   1
   1  -8 -10 5529.63 440.172   1
   1   8 -10 4688.44 324.032   1
  -1  -8  10 4378.04 325.690   1
  -1   8   9 1085.00 272.774   1
   1   8  -9 1345.80 125.547   1
   1  -8  -9 1569.68 258.193   1
  -1  -8   9 1228.38 123.801   1
   1  -8  -8 10810.4 799.084   1
  -1   8   8 12156.0 816.939   1
   1  -8  -7 279.230 184.326   1
  -1   8   7 424.319 201.455   1
   1  -8  -6 20.0295 178.038   1
  -1   8   6 131.999 205.294   1
   1  -8  -5 13577.4 930.206   1
  -1   8   5 14283.1 945.691   1
   1  -8  -4 696.304 190.059   1
  -1   8   4 407.655 204.202   1
  -1   8   3 6149.56 459.767   1
   1  -8  -3 5485.47 444.888   1
   1   8  -3 6296.29 397.689   1
  -1  -8   3 6160.91 393.916   1
   1   8  -2 32945.1 1998.43   1
  -1  -8   2 31706.9 1996.60   1
  -1   8   2 32469.0 2034.43   1
  -1   8   1 1114.02 192.844   1
   1  -8  -1 1367.39 180.232   1
  -1  -8   1 1268.41 143.657   1
   1   8  -1 1417.17 149.587   1
   1  -8   0-69.6499 117.768   1
  -1  -8   0-31.1812 120.025   1
   1  -8   1 1338.91 144.650   1
  -1  -8  -1 1678.38 180.214   1
   1   8   1 1188.77 185.281   1
  -1   8  -1 1195.62 151.252   1
   1  -8   2 29341.3 1815.95   1
  -1   8  -2 28526.8 1818.47   1
   1   8   2 31916.5 1860.03   1
   1   8   3 6195.41 468.594   1
  -1  -8  -3 6415.56 464.589   1
   1   8   4 280.448 184.835   1
  -1  -8  -4 404.753 177.282   1
   1   8   5 12291.4 867.658   1
  -1  -8  -5 13046.4 862.837   1
   1   8   6 198.397 205.372   1
  -1  -8  -6 125.000 199.559   1
   1   8   7 284.322 229.772   1
  -1  -8  -7 133.608 208.120   1
   1   8   8 11450.4 843.983   1
  -1  -8  -8 12209.4 832.042   1
   1   8   9 1231.33 275.661   1
   1  -8   9 1290.03 103.823   1
  -1   8  -9 1072.78 103.231   1
  -1  -8  -9 1402.73 267.512   1
   1   8  10 5646.87 434.834   1
  -1   8 -10 3535.80 278.258   1
   1  -8  10 4177.90 286.896   1
  -1  -8 -10 4858.82 401.678   1
   1   8  11-174.801 245.394   1
  -1   8 -11 162.981 100.809   1
   1  -8  11 127.675 107.108   1
  -1  -8 -11 80.8657 219.764   1
   1   8  12 30.2069 219.023   1
  -1   8 -12 214.302 117.587   1
   1  -8  12 109.549 125.003   1
  -1  -8 -12 83.9309 211.357   1
   1   8  13 280.458 265.125   1
  -1  -8 -13 144.431 201.436   1
   1   8  14 641.174 292.544   1
  -1   8 -14 449.796 160.968   1
   1  -8  14 535.437 171.265   1
  -1  -8 -14 831.296 258.543   1
   1   8  15-524.952 311.714   1
  -1   8 -15-52.7055 154.607   1
   1  -8  15 75.9942 158.189   1
  -1  -8 -15-547.092 277.812   1
   1   8  16 1405.75 331.833   1
  -1   8 -16 1899.94 230.451   1
   1  -8  16 1398.39 231.720   1
  -1  -8 -16 2073.65 326.244   1
   1   8  17 272.118 252.783   1
  -1   8 -17 215.517 178.694   1
   1  -8  17 93.6388 186.322   1
  -1  -8 -17-125.751 221.967   1
   1   8  18 963.927 294.495   1
  -1   8 -18 422.780 197.727   1
   1  -8  18 973.830 234.236   1
  -1  -8 -18 1272.94 276.266   1
   1   8  19-34.7501 271.456   1
  -1  -8 -19 32.1173 257.265   1
   1   8  20 349.399 281.108   1
  -1  -8 -20 64.7818 257.001   1
   1   8  21 209.791 236.861   1
  -1  -8 -21 195.295 204.897   1
   1   8  22 561.521 274.374   1
  -1  -8 -22-129.508 257.763   1
   1   8  23 668.218 268.015   1
  -1  -8 -23 544.927 275.747   1
   1   8  25 69.0839 261.774   1
  -1  -8 -25-31.5182 244.393   1
   1   8  26 374.850 240.635   1
  -1  -8 -26-94.0056 237.616   1
   1   8  27 33.3642 214.306   1
  -1  -8 -27 861.900 216.545   1
   1  -9 -26 311.886 242.582   1
   1  -9 -25 571.257 265.595   1
  -1   9  25 138.133 253.313   1
   1  -9 -24 289.574 253.712   1
  -1   9  24 245.058 268.900   1
   1  -9 -23 97.3534 221.719   1
  -1   9  23 35.3829 259.667   1
  -1   9  22 142.541 257.099   1
   1  -9 -22-32.6336 221.861   1
  -1   9  20 429.877 278.056   1
   1  -9 -20 454.535 234.785   1
  -1   9  19 177.697 290.694   1
   1  -9 -19 96.5236 242.049   1
   1  -9 -17 282.668 257.783   1
   1   9 -17 20.4636 153.455   1
  -1   9  17 209.282 287.214   1
   1  -9 -16-61.9672 255.046   1
   1   9 -16 54.8425 156.362   1
  -1   9  16-102.861 278.473   1
  -1  -9  16 149.686 153.525   1
   1  -9 -15 182.787 220.747   1
   1   9 -15-48.3731 140.852   1
  -1  -9  15 147.178 143.269   1
  -1   9  15-100.778 222.774   1
  -1   9  14 4580.16 467.138   1
   1  -9 -14 4664.88 455.873   1
   1  -9 -13 728.014 259.838   1
   1   9 -13 724.132 135.471   1
  -1   9  13 924.475 318.550   1
  -1  -9  13 740.404 136.769   1
  -1   9  12 1786.12 309.396   1
  -1  -9  12 2367.66 190.424   1
   1   9 -12 2063.56 187.811   1
   1  -9 -12 1901.43 309.493   1
  -1   9  11 1993.49 310.612   1
  -1  -9  11 1997.07 161.809   1
   1  -9 -11 2192.04 301.566   1
   1   9 -11 1753.74 159.742   1
   1  -9 -10 814.665 249.178   1
  -1   9  10 372.513 253.682   1
   1  -9  -9 150.722 205.656   1
  -1   9   9 191.877 228.827   1
   1  -9  -7 112.734 200.423   1
  -1   9   7 49.2808 202.880   1
   1  -9  -6 5890.16 463.735   1
  -1   9   6 5571.86 480.626   1
  -1   9   5 2190.34 269.920   1
  -1   9   4 198.696 190.580   1
   1  -9  -4-72.1275 161.168   1
   1   9  -3 167.062 82.8854   1
  -1   9   3-109.209 160.233   1
  -1  -9   3 220.650 68.5974   1
   1  -9  -3 179.234 154.315   1
   1   9  -2 128.158 105.982   1
   1  -9  -2 365.472 162.345   1
  -1  -9   2 240.094 96.0576   1
  -1  -9   1 5129.06 366.615   1
   1   9  -1 5039.09 368.562   1
   1   9   0 55429.9 3438.53   1
   1  -9   0 56746.6 3434.54   1
  -1  -9   0 53402.9 3434.38   1
  -1   9   0 56948.0 3440.04   1
  -1   9  -1 4974.73 388.036   1
   1  -9   1 5836.34 379.390   1
  -1  -9  -2 154.253 153.947   1
   1  -9   2 158.790 86.7753   1
  -1   9  -2 185.871 94.6409   1
   1  -9   3 125.195 51.6609   1
  -1   9  -3 239.935 63.1430   1
   1   9   3 72.9014 156.266   1
   1   9   4-100.326 198.453   1
  -1  -9  -4 131.610 178.556   1
   1   9   5 3333.63 339.402   1
   1   9   6 6804.77 512.804   1
  -1  -9  -6 5928.08 493.649   1
   1   9   7 50.3151 219.725   1
  -1  -9  -7-91.7111 197.285   1
   1   9   9 55.3804 227.452   1
  -1  -9  -9 306.844 205.852   1
   1   9  10 577.728 239.233   1
  -1  -9 -10 507.227 204.949   1
  -1  -9 -11 1802.55 280.537   1
   1  -9  11 1705.15 136.783   1
   1   9  11 2098.32 293.848   1
  -1   9 -11 1825.51 140.515   1
  -1  -9 -12 2579.59 311.855   1
   1  -9  12 2159.27 181.860   1
   1   9  12 2755.17 328.159   1
  -1   9 -12 1832.56 181.228   1
   1   9  13 988.193 274.978   1
  -1  -9 -13 737.196 245.507   1
  -1   9 -13 822.331 133.266   1
   1  -9  13 451.914 133.945   1
   1   9  14 3822.71 440.290   1
  -1   9 -14 3669.53 326.629   1
   1  -9  14 4773.78 337.172   1
  -1  -9 -14 5408.28 454.233   1
   1   9  15 166.810 293.997   1
  -1   9 -15 165.710 134.009   1
   1  -9  15-16.0295 145.775   1
  -1  -9 -15 123.365 260.568   1
   1   9  16 305.176 294.401   1
  -1   9 -16-86.1292 146.868   1
   1  -9  16-128.846 156.449   1
  -1  -9 -16 125.226 261.082   1
  -1   9 -17 271.389 161.052   1
   1   9  17-137.402 289.468   1
  -1  -9 -17 317.197 269.021   1
   1   9  19 665.360 266.988   1
  -1  -9 -19 355.043 206.043   1
   1   9  20 490.636 280.224   1
  -1  -9 -20 454.471 266.088   1
   1   9  22 422.166 268.504   1
  -1  -9 -22 289.496 235.027   1
   1   9  23-315.020 222.631   1
  -1  -9 -23-31.8890 199.464   1
   1   9  24 381.582 265.095   1
  -1  -9 -24-31.5040 234.222   1
   1   9  25 618.669 264.736   1
  -1  -9 -25-219.600 243.497   1
  -1  -9 -26-30.9420 196.636   1
  -1  10  25 443.971 254.989   1
   1 -10 -25-31.4181 225.967   1
  -1  10  24 487.027 274.248   1
   1 -10 -24 95.8166 243.562   1
  -1  10  23-70.4214 272.026   1
   1 -10 -23 808.195 271.515   1
  -1  10  22 1350.87 307.919   1
   1 -10 -22 651.390 276.304   1
   1 -10 -21 425.310 252.958   1
  -1  10  21-107.248 263.626   1
   1 -10 -20 32.6893 258.168   1
  -1  10  20-107.528 270.576   1
   1 -10 -19 552.075 257.161   1
  -1  10  19 394.573 255.911   1
   1 -10 -18 1060.94 265.036   1
  -1  10  18 1457.55 289.885   1
   1 -10 -17-63.4417 218.950   1
  -1  10  17 493.203 292.030   1
   1 -10 -16 784.437 297.552   1
  -1  10  16 660.029 303.935   1
   1 -10 -15 617.780 284.500   1
   1  10 -15 60.7393 116.909   1
  -1 -10  15-12.2825 119.909   1
  -1  10  15 68.4408 284.507   1
  -1 -10  14 558.215 119.227   1
   1  10 -14 513.977 115.587   1
  -1 -10  13 111.599 73.6363   1
   1  10 -13 45.5029 77.8014   1
   1 -10 -12 2519.12 302.513   1
  -1  10  12 1999.43 319.360   1
   1 -10 -11 392.717 250.833   1
  -1  10  11 276.873 268.682   1
  -1  10  10 6411.79 574.562   1
   1 -10 -10 7665.38 573.299   1
   1 -10  -9 104.346 217.625   1
  -1  10   9 85.1305 235.955   1
  -1  10   8 108.430 217.993   1
   1 -10  -6 9989.48 745.544   1
  -1  10   6 11338.1 764.232   1
   1 -10  -5 1504.78 228.608   1
  -1  10   4 6340.76 511.117   1
   1 -10  -4 7087.83 505.802   1
   1 -10  -3 1687.81 216.579   1
  -1 -10   3 1689.07 132.379   1
  -1  10   3 1620.65 222.357   1
   1  10  -3 1437.56 138.621   1
  -1 -10   2 4874.79 328.355   1
   1 -10  -2 4441.06 362.216   1
  -1  10   2 4547.28 377.771   1
   1  10  -2 4704.23 333.196   1
  -1 -10   1 2308.75 212.448   1
   1 -10  -1 2572.89 235.834   1
   1  10  -1 1793.72 208.407   1
  -1  10   1 2271.56 243.867   1
   1 -10   0 60.7620 129.242   1
  -1  10   0 40.6806 136.267   1
  -1 -10   0 12.5714 130.203   1
   1 -10   1 2863.65 221.499   1
  -1 -10  -1 2640.09 248.719   1
   1  10   1 2782.54 264.251   1
  -1  10  -1 2055.52 228.202   1
   1  10   2 4847.82 366.083   1
  -1  10  -2 4680.14 314.846   1
   1 -10   2 4161.13 311.370   1
  -1 -10  -2 4185.96 350.840   1
  -1 -10  -3 1764.30 210.995   1
  -1  10  -3 1067.50 109.038   1
   1 -10   3 1233.21 104.682   1
   1  10   3 1863.74 223.129   1
  -1 -10  -4 6374.52 491.126   1
   1  10   4 6427.50 503.485   1
  -1 -10  -5 1251.59 228.602   1
  -1 -10  -6 10354.9 759.615   1
   1  10   6 11175.2 777.059   1
   1  10   8 438.401 232.518   1
  -1 -10  -8 303.305 225.728   1
   1  10   9 200.411 252.244   1
  -1 -10  -9-158.623 234.264   1
  -1 -10 -10 7102.40 542.811   1
   1  10  10 5362.37 538.182   1
  -1 -10 -11 313.241 245.931   1
   1  10  11 677.452 285.742   1
  -1 -10 -12 2228.88 314.515   1
   1  10  12 2094.82 340.632   1
  -1  10 -14 315.278 95.3205   1
   1 -10  14 436.436 99.2371   1
   1  10  14 432.526 298.517   1
   1  10  15 67.7195 282.373   1
  -1  10 -15-43.4125 105.602   1
   1 -10  15-32.9351 106.820   1
  -1 -10 -15 343.901 263.234   1
  -1  10 -16 216.737 129.895   1
   1  10  16 377.811 296.828   1
  -1 -10 -16 285.261 275.625   1
   1  10  17-34.6985 289.754   1
  -1 -10 -17-416.352 275.976   1
   1  10  18 1086.13 313.624   1
  -1 -10 -18 903.241 290.518   1
   1  10  19 245.582 264.995   1
  -1 -10 -19 64.9521 249.156   1
   1  10  20 70.1105 207.815   1
  -1 -10 -20 358.428 210.912   1
   1  10  21 210.788 248.235   1
  -1 -10 -21 194.187 219.293   1
   1  10  22 420.808 280.087   1
  -1 -10 -22 416.637 248.889   1
   1  10  23 523.381 276.999   1
  -1 -10 -23 411.521 261.230   1
   1  10  24-34.4547 230.914   1
  -1 -10 -24 282.541 234.285   1
   1  10  25 271.990 242.204   1
  -1 -10 -25 31.0105 183.606   1
   1  10  26 464.935 265.437   1
  -1 -10 -26 30.5140 231.653   1
  -1  11  25-67.4665 234.861   1
   1 -11 -25 186.123 219.942   1
  -1  11  23 69.9284 254.481   1
   1 -11 -23-224.621 211.779   1
   1 -11 -22 97.2389 216.174   1
  -1  11  22 176.963 249.901   1
  -1  11  21 356.885 264.100   1
   1 -11 -21-97.9410 230.457   1
  -1  11  20 107.640 286.002   1
   1 -11 -20 457.941 257.141   1
  -1  11  19-71.9098 291.013   1
   1 -11 -19 97.7435 255.450   1
  -1  11  18 143.789 296.004   1
   1 -11 -18 130.040 263.259   1
  -1  11  17 284.807 264.633   1
   1 -11 -17 32.1613 239.097   1
  -1  11  16-105.710 261.842   1
   1 -11 -16 253.548 228.731   1
  -1  11  15 661.575 328.304   1
   1 -11 -15 689.358 281.496   1
  -1  11  14 854.614 285.389   1
   1 -11 -14 1017.24 255.229   1
  -1  11  13 334.175 296.965   1
   1 -11 -13-272.121 264.846   1
  -1  11  11 381.169 277.574   1
  -1  11  10 673.741 278.272   1
   1 -11 -10 83.6621 238.656   1
  -1  11   9 1652.89 312.589   1
   1 -11  -9 2713.15 321.528   1
   1 -11  -8 334.617 239.776   1
  -1  11   7-271.122 217.178   1
   1 -11  -7 293.124 205.675   1
  -1  11   6 385.042 226.234   1
   1 -11  -6 231.157 196.088   1
  -1  11   5 1814.57 268.463   1
   1 -11  -5 1430.57 245.265   1
  -1  11   4 1355.33 250.950   1
   1 -11  -4 1248.40 214.136   1
  -1 -11   3 351.132 81.3090   1
   1  11  -3 221.401 89.9858   1
  -1  11   3 314.003 205.325   1
   1 -11  -3 74.8794 175.446   1
   1 -11  -2 410.485 163.219   1
   1  11  -2 273.000 114.255   1
  -1  11   2 322.465 176.333   1
  -1 -11   2 184.996 96.6763   1
   1  11  -1 561.240 141.606   1
   1 -11  -1 840.956 171.536   1
  -1  11   1 406.511 163.881   1
  -1 -11   1 816.733 137.439   1
   1  11   1 834.472 181.164   1
   1 -11   1 610.525 141.606   1
  -1  11  -1 967.459 154.153   1
  -1 -11  -1 733.473 166.436   1
   1  11   2 133.135 188.765   1
  -1 -11  -2 471.255 157.650   1
   1 -11   2 123.862 102.314   1
  -1  11  -2 339.201 103.560   1
  -1 -11  -3 460.614 181.064   1
   1 -11   3 300.815 67.2209   1
  -1  11  -3 318.094 74.4240   1
   1  11   3 417.951 198.455   1
   1  11   4 588.537 227.893   1
  -1 -11  -4 790.663 206.889   1
   1  11   5 1430.98 253.346   1
  -1 -11  -5 1539.55 243.224   1
   1  11   6 51.4564 211.282   1
  -1 -11  -6-331.696 213.132   1
   1  11   7-81.4087 237.704   1
  -1 -11  -7 125.045 213.885   1
  -1 -11  -8 445.044 237.475   1
   1  11   9 2365.70 328.086   1
  -1 -11  -9 2130.01 303.070   1
   1  11  10 183.907 233.229   1
  -1 -11 -10 480.750 216.994   1
   1  11  11-158.053 263.186   1
  -1 -11 -11-320.689 238.839   1
   1  11  13 564.627 283.124   1
  -1 -11 -13 459.573 265.444   1
   1  11  14 879.838 316.859   1
  -1 -11 -14 998.669 307.609   1
   1  11  15 34.3454 291.965   1
  -1 -11 -15-189.960 270.812   1
   1  11  16 243.011 296.315   1
  -1 -11 -16 224.060 248.598   1
   1  11  17 350.093 296.268   1
  -1 -11 -17 258.189 270.631   1
   1  11  18 703.298 308.112   1
  -1 -11 -18-324.482 266.306   1
   1  11  19 281.361 280.804   1
  -1 -11 -19-32.6574 232.626   1
   1  11  20 423.262 278.644   1
  -1 -11 -20 389.528 242.406   1
   1  11  21-176.198 226.479   1
  -1 -11 -21 353.908 222.996   1
   1  11  22 35.0159 200.497   1
  -1 -11 -22 159.224 197.913   1
   1  11  23 450.442 267.032   1
  -1 -11 -23 691.296 242.632   1
   1  11  25 335.370 253.642   1
  -1 -11 -25 184.703 232.902   1
  -1  12  24 34.0678 250.039   1
   1 -12 -24-187.782 227.792   1
  -1  12  23 382.142 261.984   1
   1 -12 -23 286.658 231.649   1
  -1  12  22-105.656 239.423   1
   1 -12 -22 129.156 237.915   1
   1 -12 -21 65.1486 215.025   1
  -1  12  21 178.027 230.119   1
   1 -12 -20 262.254 204.394   1
  -1  12  20 322.861 231.154   1
   1 -12 -18-97.9899 252.335   1
  -1  12  18 36.1314 296.427   1
   1 -12 -17-65.1395 252.562   1
  -1  12  17 180.274 280.625   1
   1 -12 -15 539.103 267.147   1
  -1  12  15 176.480 289.505   1
  -1  12  14 452.981 265.506   1
   1 -12 -13 338.649 278.969   1
  -1  12  13-342.759 311.438   1
   1 -12 -12 1055.20 268.752   1
  -1  12  12 1272.76 299.165   1
   1 -12 -11 205.836 210.679   1
   1 -12 -10 3826.02 380.380   1
  -1  12  10 2764.21 382.546   1
   1 -12  -9 303.659 226.575   1
  -1  12   9-122.942 254.752   1
   1 -12  -8 79.6337 206.855   1
  -1  12   8 295.841 242.927   1
   1 -12  -7-126.948 228.201   1
  -1  12   7 28.3129 231.527   1
   1 -12  -5 479.756 211.113   1
  -1  12   5 433.845 215.324   1
  -1  12   4 6070.11 525.309   1
   1 -12  -4 7019.73 516.854   1
  -1  12   3 199.544 213.303   1
   1 -12  -3 380.035 182.894   1
  -1 -12   3 172.845 83.0711   1
   1  12  -3 6.97503 88.0084   1
  -1  12   2 2046.94 250.903   1
  -1 -12   2 2229.16 191.261   1
   1 -12  -2 2140.80 239.034   1
   1  12  -2 2048.49 203.708   1
  -1  12   1 2970.85 278.703   1
   1  12  -1 2439.33 246.780   1
  -1 -12   1 2706.57 234.683   1
   1 -12  -1 2772.18 267.710   1
   1  12   0 15.9492 139.737   1
  -1 -12   0 87.0257 137.089   1
  -1  12   0-32.1448 148.039   1
   1 -12   0 112.728 136.161   1
  -1 -12  -1 2323.82 248.083   1
   1 -12   1 2816.43 232.684   1
   1  12   1 2200.77 257.763   1
  -1  12  -1 2246.62 220.192   1
   1  12   2 2527.56 288.425   1
  -1 -12  -2 2459.51 252.978   1
  -1  12  -2 2040.30 201.433   1
   1 -12   2 2350.03 195.053   1
  -1 -12  -3 222.637 186.901   1
  -1  12  -3 89.7503 66.4505   1
   1  12   3-22.0910 201.291   1
   1 -12   3 9.13151 58.5099   1
  -1 -12  -4 7117.61 544.225   1
   1  12   4 7117.36 553.066   1
   1  12   5 152.317 206.904   1
  -1 -12  -5-23.3143 187.439   1
   1  12   7-84.6038 228.254   1
  -1 -12  -7 77.8115 202.612   1
   1  12   8-29.4350 246.304   1
  -1 -12  -8 162.562 228.889   1
   1  12   9 274.883 260.597   1
  -1 -12  -9 84.3091 228.464   1
   1  12  10 2931.58 381.199   1
  -1 -12 -10 3017.65 360.616   1
  -1 -12 -11-119.412 243.382   1
   1  12  12 961.938 274.650   1
  -1 -12 -12 1282.98 257.649   1
   1  12  13 33.8182 268.996   1
  -1 -12 -13 31.1308 226.528   1
   1  12  14 480.889 287.950   1
   1  12  15 208.674 285.040   1
  -1 -12 -15 416.069 264.165   1
   1  12  16 105.491 281.670   1
  -1 -12 -16-129.226 254.219   1
   1  12  17 353.554 290.293   1
  -1 -12 -17 1007.55 281.213   1
   1  12  18 564.622 306.699   1
  -1 -12 -18 360.044 261.783   1
   1  12  20 177.134 275.784   1
  -1 -12 -20 32.3105 231.157   1
   1  12  21-70.4595 260.687   1
  -1 -12 -21 192.106 243.625   1
   1  12  22 453.742 257.153   1
  -1 -12 -22 316.206 228.314   1
   1  12  23 172.054 203.917   1
  -1 -12 -23 219.168 216.253   1
   1  12  24 305.250 240.004   1
  -1 -12 -24 278.036 193.816   1
  -1  13  24 336.436 256.169   1
   1 -13 -24 30.8956 225.046   1
  -1  13  23 68.8057 264.858   1
   1 -13 -23 157.648 236.236   1
  -1  13  22-35.0414 267.646   1
   1 -13 -22 128.378 244.196   1
  -1  13  21-106.452 252.830   1
   1 -13 -21 390.004 244.539   1
   1 -13 -20 524.205 241.175   1
  -1  13  20 430.181 260.269   1
  -1  13  19 108.247 252.529   1
   1 -13 -19-329.377 203.651   1
  -1  13  18 1231.50 324.215   1
  -1  13  17-108.729 277.867   1
   1 -13 -17 131.802 262.087   1
  -1  13  16-108.560 249.578   1
   1 -13 -16 163.283 208.694   1
  -1  13  14 496.059 245.010   1
   1 -13 -14 478.770 243.702   1
  -1  13  13-139.820 297.110   1
   1 -13 -13 31.4655 252.940   1
  -1  13  12 2059.03 361.199   1
   1 -13 -12 1937.56 324.906   1
  -1  13  11 268.740 267.784   1
   1 -13 -11 631.751 242.673   1
  -1  13  10 294.866 249.260   1
   1 -13 -10-175.948 223.103   1
  -1  13   9 190.792 262.012   1
   1 -13  -9 199.082 214.174   1
  -1  13   8 890.873 299.878   1
   1 -13  -8 823.415 260.000   1
  -1  13   7-177.328 239.299   1
   1 -13  -7-52.9848 207.055   1
  -1  13   6 794.078 258.470   1
   1 -13  -6 1066.91 240.863   1
  -1  13   4 277.365 228.628   1
   1 -13  -4 22.7681 203.062   1
   1 -13  -3 127.273 180.900   1
  -1 -13   3 117.356 74.1360   1
   1  13  -3 36.4452 89.4675   1
  -1  13   3-140.888 203.306   1
  -1  13   2 3468.80 355.886   1
   1  13  -2 3679.10 298.504   1
   1 -13  -2 3679.13 338.205   1
  -1 -13   2 4266.98 293.901   1
   1 -13  -1-34.9542 148.109   1
  -1  13   1-58.7647 178.969   1
  -1 -13   0 619.453 162.013   1
   1 -13   0 760.070 156.639   1
   1  13   0 459.410 177.185   1
  -1 -13  -1 210.785 155.676   1
   1 -13   1-64.6580 124.658   1
  -1  13  -1 97.4980 145.762   1
   1  13   1-19.3296 176.606   1
   1  13   2 3104.25 340.048   1
   1 -13   2 3928.05 273.719   1
  -1 -13  -2 3512.01 331.683   1
  -1  13  -2 3490.08 281.617   1
  -1 -13  -3 85.0879 185.811   1
   1 -13   3 49.4292 55.2702   1
  -1  13  -3 68.4271 63.3993   1
   1  13   3-69.8584 197.328   1
   1  13   4-300.043 208.558   1
  -1 -13  -4 137.337 185.942   1
   1  13   6 587.692 262.611   1
  -1 -13  -6 1257.29 256.667   1
   1  13   7-58.5582 227.036   1
  -1 -13  -7 107.441 224.008   1
   1  13   8 1400.36 288.127   1
  -1 -13  -8 978.612 285.880   1
   1  13   9 409.058 238.424   1
  -1 -13  -9 548.897 224.278   1
   1  13  10 583.140 292.043   1
  -1 -13 -10-238.132 250.733   1
   1  13  11 431.289 259.845   1
  -1 -13 -11 213.379 224.468   1
   1  13  12 1962.88 351.382   1
  -1 -13 -12 1989.87 326.972   1
   1  13  13-34.4189 275.735   1
  -1 -13 -13 158.218 248.134   1
   1  13  14 627.695 259.056   1
  -1 -13 -14 192.336 222.298   1
   1  13  16 495.602 290.275   1
  -1 -13 -16 1012.63 286.566   1
   1  13  17 35.4506 272.207   1
  -1 -13 -17 427.038 248.427   1
   1  13  18 712.122 305.879   1
  -1 -13 -18 294.280 256.128   1
   1  13  19 427.497 272.579   1
  -1 -13 -19 519.312 253.337   1
   1  13  20 106.385 270.442   1
  -1 -13 -20 482.927 252.196   1
   1  13  21 140.681 267.590   1
  -1 -13 -21-31.8301 244.979   1
   1  13  22 312.402 252.770   1
  -1 -13 -22 31.5404 233.570   1
   1  13  23 376.692 241.760   1
  -1 -13 -23 404.974 228.875   1
   1  13  24-33.4399 197.828   1
  -1 -13 -24 61.3049 209.391   1
  -1  14  23-136.032 252.679   1
   1 -14 -23 249.523 233.627   1
  -1  14  21-35.3492 277.203   1
   1 -14 -21 194.048 244.199   1
   1 -14 -19-164.817 194.424   1
  -1  14  19 902.708 262.118   1
  -1  14  18 835.600 293.233   1
   1 -14 -18 397.407 254.517   1
  -1  14  17-36.4432 270.807   1
   1 -14 -17 232.492 260.477   1
  -1  14  16 327.904 285.967   1
   1 -14 -16 562.509 268.343   1
  -1  14  15-472.080 274.382   1
   1 -14 -15 32.9572 237.039   1
  -1  14  14 216.679 285.234   1
   1 -14 -14-292.796 241.727   1
  -1  14  13-71.4740 260.052   1
   1 -14 -13-32.1712 216.592   1
  -1  14  12-70.4820 262.961   1
   1 -14 -12 285.317 248.654   1
  -1  14  11 553.888 293.793   1
   1 -14 -11 62.2374 248.957   1
  -1  14   9 131.895 252.829   1
   1 -14  -9-207.296 221.812   1
  -1  14   8 127.891 238.532   1
   1 -14  -8 28.6748 227.315   1
  -1  14   7 430.852 249.909   1
   1 -14  -7 1027.51 243.322   1
  -1  14   6 324.493 263.822   1
   1 -14  -6 53.1810 219.102   1
  -1  14   5 308.948 218.961   1
   1 -14  -5 126.894 194.987   1
   1 -14  -4 1270.27 238.431   1
  -1  14   4 1166.62 256.526   1
   1 -14  -3 492.464 195.530   1
  -1 -14   3 167.372 72.0429   1
  -1  14   3 346.794 220.662   1
   1  14  -3 305.934 88.3501   1
  -1 -14   2 908.958 139.641   1
   1 -14  -2 1132.17 220.013   1
   1  14  -2 1122.07 163.218   1
  -1  14   2 1239.11 237.812   1
   1 -14  -1-18.3295 152.365   1
  -1  14   1 20.8838 179.690   1
   1  14   0 36.5439 161.449   1
   1 -14   0-48.6142 146.438   1
  -1  14   0-35.9322 152.227   1
  -1 -14   0 81.5634 141.631   1
  -1 -14  -1 74.7608 157.398   1
   1  14   1 20.4443 180.149   1
  -1 -14  -2 986.635 217.962   1
   1 -14   2 1001.47 139.106   1
  -1  14  -2 1124.59 144.124   1
   1  14   2 1063.79 229.838   1
  -1  14  -3 261.004 58.5733   1
   1  14   3 489.480 221.782   1
  -1 -14  -3 222.912 190.183   1
   1  14   4 1308.42 274.063   1
  -1 -14  -4 1815.45 256.289   1
   1  14   5-27.6973 231.045   1
  -1 -14  -5 177.050 195.463   1
   1  14   6 87.2845 241.853   1
  -1 -14  -6-79.7045 196.570   1
   1  14   7 333.606 265.346   1
  -1 -14  -7 499.797 242.444   1
   1  14   8 565.082 274.647   1
  -1 -14  -8 28.7527 236.425   1
   1  14   9 323.676 261.117   1
  -1 -14  -9-88.9745 222.159   1
   1  14  11 135.726 278.669   1
  -1 -14 -11 280.014 261.451   1
   1  14  12 310.729 258.883   1
  -1 -14 -12 126.721 232.818   1
   1  14  13 70.1368 265.834   1
  -1 -14 -13 128.509 248.260   1
   1  14  14-35.3332 294.767   1
  -1 -14 -14 259.819 254.756   1
   1  14  15-71.1640 265.426   1
  -1 -14 -15-32.7985 229.392   1
   1  14  16-71.2888 245.884   1
  -1 -14 -16 230.958 226.535   1
   1  14  17 429.889 252.434   1
  -1 -14 -17 230.041 230.651   1
   1  14  18 322.729 271.675   1
  -1 -14 -18 424.308 237.612   1
  -1 -14 -19 161.981 243.786   1
   1  14  21 385.066 268.741   1
  -1 -14 -21 95.3606 239.410   1
   1  14  23 33.8030 239.628   1
  -1 -14 -23-30.9460 227.074   1
  -1  15  22 928.166 279.332   1
   1 -15 -22-472.447 235.108   1
  -1  15  21 456.017 282.903   1
   1 -15 -21 610.444 258.558   1
  -1  15  20 249.783 255.326   1
   1 -15 -20-423.838 221.779   1
  -1  15  19 288.651 281.071   1
   1 -15 -19 131.864 217.813   1
  -1  15  18 546.484 295.721   1
   1 -15 -18 232.340 239.470   1
   1 -15 -17 267.000 226.276   1
  -1  15  17 219.742 235.775   1
   1 -15 -16 100.211 237.018   1
  -1  15  16 256.867 279.364   1
  -1  15  15 36.6820 242.020   1
   1 -15 -15 66.7358 216.728   1
  -1  15  14 328.869 258.097   1
   1 -15 -14 33.2214 244.001   1
  -1  15  13-435.177 285.370   1
   1 -15 -13 459.875 255.662   1
  -1  15  12 179.369 270.921   1
   1 -15 -12 97.4099 223.013   1
  -1  15  11-35.3369 261.541   1
   1 -15 -11 223.850 218.562   1
  -1  15  10-208.126 268.152   1
   1 -15 -10 439.137 236.996   1
  -1  15   8 230.759 252.044   1
   1 -15  -8 567.047 242.845   1
  -1  15   7 159.632 256.682   1
   1 -15  -7-259.947 208.440   1
   1 -15  -6 2164.36 301.083   1
  -1  15   6 1720.57 322.639   1
   1 -15  -5-53.1444 204.558   1
  -1  15   5 264.566 242.017   1
   1 -15  -3-70.5597 178.259   1
  -1 -15   3 4.87069 52.0490   1
   1  15  -3 133.435 68.9010   1
  -1  15   3-182.764 215.632   1
  -1 -15   2 1175.62 151.702   1
   1 -15  -2 1125.68 217.741   1
  -1  15   2 1438.38 250.081   1
   1  15  -2 1020.52 168.009   1
  -1 -15   1-29.4247 128.544   1
   1 -15  -1 194.934 172.773   1
  -1  15   1 174.320 185.237   1
   1  15  -1-16.3839 154.079   1
   1  15   0 271.913 184.758   1
   1 -15   0-51.9301 146.139   1
  -1  15   0 263.115 157.600   1
  -1 -15   0 331.283 169.587   1
  -1 -15  -1-136.385 159.855   1
   1  15   1 109.441 191.176   1
  -1 -15  -2 990.866 208.082   1
   1 -15   2 1096.16 139.437   1
  -1  15  -2 1037.45 143.447   1
   1  15   2 671.350 218.158   1
   1  15   3-51.2877 211.965   1
  -1 -15  -3 329.006 207.241   1
   1  15   5 57.8784 231.812   1
  -1 -15  -5-79.0582 187.651   1
   1  15   6 1513.38 319.727   1
  -1 -15  -6 1875.91 280.325   1
   1  15   7 377.446 238.868   1
  -1 -15  -7 143.375 222.050   1
   1  15   8-32.4829 238.470   1
  -1 -15  -8 266.733 235.850   1
   1  15  10-204.806 246.421   1
  -1 -15 -10-93.5532 227.084   1
   1  15  11 590.806 291.316   1
  -1 -15 -11 635.621 258.202   1
   1  15  12 281.380 246.138   1
  -1 -15 -12 32.3342 226.303   1
   1  15  13 319.875 276.840   1
  -1 -15 -13 65.3953 245.128   1
   1  15  14-250.221 253.469   1
  -1 -15 -14 33.0305 219.108   1
   1  15  15 252.485 283.968   1
  -1 -15 -15 66.0594 237.432   1
   1  15  16 396.815 290.621   1
  -1 -15 -16 264.494 236.222   1
   1  15  17-36.1347 264.788   1
  -1 -15 -17 624.199 240.880   1
   1  15  18 576.148 253.358   1
  -1 -15 -18-32.6133 200.700   1
   1  15  19 643.422 266.223   1
  -1 -15 -19 32.2844 218.154   1
   1  15  20 247.295 256.860   1
  -1 -15 -20 448.653 252.166   1
   1  15  21-139.667 249.313   1
  -1 -15 -21 729.086 260.715   1
   1  15  22 649.065 266.327   1
  -1 -15 -22 281.259 227.149   1
  -1  16  21 556.243 277.035   1
   1 -16 -21 63.6578 228.264   1
  -1  16  20 177.196 224.048   1
   1 -16 -20 583.632 209.774   1
  -1  16  19-360.317 282.511   1
   1 -16 -19 230.236 242.362   1
  -1  16  18 182.436 264.466   1
   1 -16 -18 66.5870 238.224   1
  -1  16  17 73.5061 261.849   1
   1 -16 -17 201.196 231.423   1
  -1  16  15 74.0714 284.013   1
   1 -16 -15-235.832 234.611   1
  -1  16  14-111.010 255.193   1
   1 -16 -14 100.925 199.023   1
  -1  16  13 221.148 246.939   1
   1 -16 -13-33.4849 225.468   1
  -1  16  12 292.540 268.385   1
   1 -16 -12-66.3920 231.155   1
  -1  16  11-180.708 256.280   1
   1 -16 -11-32.7843 231.448   1
  -1  16  10 782.918 277.949   1
   1 -16 -10 64.5115 238.809   1
   1 -16  -9 568.764 242.295   1
  -1  16   9 104.669 255.862   1
   1 -16  -8 1081.23 260.362   1
  -1  16   8 851.943 290.383   1
   1 -16  -7 89.9968 227.359   1
  -1  16   7-198.864 255.087   1
   1 -16  -6 405.361 217.087   1
  -1  16   6-127.878 240.599   1
   1 -16  -5 471.086 237.800   1
  -1  16   5 153.047 243.399   1
   1 -16  -4 420.774 203.309   1
  -1  16   4 438.849 234.168   1
   1 -16  -3 24.6135 215.003   1
  -1  16   3 110.808 226.539   1
  -1 -16   2 338.223 116.583   1
   1 -16  -2 316.036 188.708   1
  -1  16   2 203.930 216.234   1
   1  16  -2 366.217 126.668   1
   1 -16  -1 372.123 185.557   1
  -1 -16   1 152.188 136.334   1
  -1  16   1 544.907 199.621   1
   1  16  -1 206.049 148.298   1
   1 -16   0 182.344 152.073   1
  -1 -16   0 349.097 157.611   1
   1  16   0 20.4143 175.016   1
  -1  16   0 216.366 172.228   1
  -1 -16  -1 207.691 164.881   1
   1  16   1 92.3980 178.024   1
  -1 -16  -2 22.6452 187.974   1
   1 -16   2 516.719 108.975   1
  -1  16  -2 246.457 110.834   1
   1  16   2 151.951 205.852   1
  -1 -16  -4 259.578 219.607   1
   1  16   4 461.417 241.451   1
  -1 -16  -5 164.504 226.164   1
   1  16   5 331.843 234.390   1
  -1 -16  -6 343.364 224.262   1
   1  16   6 534.753 239.850   1
  -1 -16  -7 387.318 215.558   1
   1  16   7 97.2374 255.567   1
  -1 -16  -8 951.074 275.211   1
   1  16   8 600.480 274.153   1
  -1 -16  -9 62.8844 233.582   1
   1  16   9-68.3246 250.675   1
  -1 -16 -10 384.876 226.164   1
   1  16  10 243.810 239.860   1
  -1 -16 -11 130.360 236.444   1
   1  16  11 282.852 261.875   1
  -1 -16 -12 65.6459 229.543   1
   1  16  12-71.8668 262.570   1
  -1 -16 -13-132.379 230.549   1
   1  16  13 506.865 262.467   1
  -1 -16 -14-198.730 228.480   1
   1  16  14 438.239 271.352   1
  -1 -16 -15 33.1653 228.824   1
   1  16  15-292.336 272.653   1
  -1 -16 -17 361.178 252.051   1
   1  16  17 36.4286 272.019   1
  -1 -16 -18 130.209 236.003   1
   1  16  18 144.315 275.673   1
  -1 -16 -19 290.962 219.876   1
   1  16  19-142.715 255.257   1
  -1 -16 -20-159.964 203.304   1
   1  16  20 246.945 239.825   1
  -1 -16 -21-157.778 203.104   1
   1  16  21-241.783 217.379   1
  -1  17  20 175.787 240.165   1
   1 -17 -20-128.657 217.596   1
  -1  17  19 179.227 268.474   1
   1 -17 -19-32.7707 223.890   1
  -1  17  18 254.867 235.914   1
   1 -17 -18 698.143 229.143   1
  -1  17  17 73.7339 279.530   1
   1 -17 -17 201.853 243.911   1
  -1  17  16 372.087 258.915   1
   1 -17 -16 406.718 229.405   1
  -1  17  14 487.601 284.658   1
   1 -17 -14 477.611 263.196   1
  -1  17  13 412.203 296.241   1
   1 -17 -13 510.133 260.299   1
  -1  17  12 37.2915 278.180   1
   1 -17 -12 67.6512 228.858   1
  -1  17  11 332.883 275.153   1
   1 -17 -11 167.869 219.674   1
  -1  17  10 73.0680 253.221   1
   1 -17 -10 132.575 231.875   1
  -1  17   9 35.9272 262.754   1
   1 -17  -9 293.093 228.010   1
  -1  17   8 351.764 248.579   1
   1 -17  -8 95.6816 217.198   1
  -1  17   7 1267.53 288.940   1
   1 -17  -7-31.0528 207.881   1
  -1  17   6 898.153 260.663   1
   1 -17  -6 870.906 247.336   1
  -1  17   5-224.450 246.764   1
   1 -17  -5 172.963 205.264   1
  -1  17   4 277.018 238.916   1
   1 -17  -4 109.557 203.766   1
  -1  17   2-158.101 201.389   1
   1 -17  -2-95.3087 184.911   1
  -1  17   1 117.713 188.107   1
   1  17  -1 138.711 145.769   1
   1 -17  -1 153.035 171.611   1
   1  17   0 384.143 183.304   1
  -1  17   0 345.361 181.897   1
   1  17   1 242.316 201.710   1
  -1 -17  -1 262.195 178.973   1
  -1  17  -1 79.0710 145.638   1
   1  17   2 26.5922 201.551   1
  -1 -17  -2 72.0109 180.510   1
   1  17   3 57.3665 207.853   1
   1  17   4-151.369 234.743   1
  -1 -17  -4 135.572 203.063   1
   1  17   5 63.4162 244.037   1
  -1 -17  -5 28.3238 205.236   1
   1  17   6 460.217 262.723   1
  -1 -17  -6 826.080 238.926   1
   1  17   7 407.118 252.298   1
  -1 -17  -7 30.4760 210.488   1
   1  17   8-69.4150 242.902   1
  -1 -17  -8 344.575 222.258   1
   1  17   9-283.370 257.738   1
  -1 -17  -9 224.096 212.287   1
   1  17  10-107.985 247.069   1
  -1 -17 -10 130.155 212.445   1
   1  17  11 72.8249 266.217   1
  -1 -17 -11 197.694 217.550   1
   1  17  12-184.053 271.328   1
  -1 -17 -12-66.3888 219.111   1
   1  17  13 147.903 256.207   1
  -1 -17 -13-66.7210 220.092   1
   1  17  14 407.123 287.398   1
  -1 -17 -14 133.667 238.443   1
   1  17  16-294.880 291.107   1
  -1 -17 -16 165.671 247.163   1
   1  17  17 182.607 262.510   1
  -1 -17 -17 132.104 207.735   1
   1  17  18-72.4796 229.201   1
  -1 -17 -18-229.664 230.686   1
   1  17  19 890.385 307.459   1
  -1 -17 -19 32.4853 231.634   1
   1  17  20-454.226 281.015   1
  -1 -17 -20-382.671 231.444   1
  -1  18  20 244.510 268.119   1
   1 -18 -20 191.145 224.194   1
  -1  18  19 35.7233 239.464   1
   1 -18 -19-292.868 191.488   1
  -1  18  18 253.935 275.156   1
   1 -18 -18 132.528 230.923   1
  -1  18  17-73.7114 232.904   1
   1 -18 -17 33.6274 207.673   1
  -1  18  16 186.566 275.066   1
   1 -18 -16 102.059 235.873   1
  -1  18  15 451.575 285.507   1
   1 -18 -15 34.2914 237.989   1
  -1  18  13 37.9225 247.190   1
   1 -18 -13 655.728 253.070   1
  -1  18  12 340.853 249.853   1
   1 -18 -12-310.062 221.348   1
  -1  18  10 186.833 256.550   1
   1 -18 -10 33.9388 216.950   1
  -1  18   9 73.7410 247.169   1
   1 -18  -9 234.287 228.844   1
  -1  18   8 290.797 275.548   1
   1 -18  -8-32.8667 226.756   1
  -1  18   6 69.4839 258.236   1
   1 -18  -6 186.640 206.448   1
  -1  18   5 201.920 231.010   1
   1 -18  -5-89.6263 219.238   1
  -1  18   4 607.068 246.811   1
  -1  18   3-298.274 222.330   1
   1  18   3 119.748 218.875   1
   1  18   4 538.003 252.070   1
   1  18   5 264.877 247.975   1
  -1 -18  -5 448.177 216.710   1
   1  18   6 274.889 258.414   1
  -1 -18  -6-61.6826 220.639   1
   1  18   8 503.746 244.000   1
  -1 -18  -8 96.9834 210.620   1
   1  18   9 256.236 271.059   1
  -1 -18  -9 130.971 221.788   1
   1  18  10-74.0322 254.073   1
  -1 -18 -10 66.3732 223.407   1
   1  18  12 375.662 261.756   1
  -1 -18 -12 33.8377 229.200   1
   1  18  13 37.6013 245.496   1
  -1 -18 -13-67.7892 218.954   1
   1  18  15 149.850 277.432   1
  -1 -18 -15 236.910 243.408   1
   1  18  16 482.673 268.648   1
  -1 -18 -16 234.967 221.256   1
   1  18  17-256.311 250.207   1
  -1 -18 -17 33.3465 226.785   1
   1  18  18 216.270 282.156   1
  -1 -18 -18 361.298 234.581   1
   1  18  19 141.482 240.502   1
  -1 -18 -19 32.3408 192.606   1
   1  18  20 380.817 246.511   1
  -1 -18 -20-316.914 204.718   1
  -1  19  19 213.206 272.741   1
  -1  19  18 181.676 238.728   1
  -1  19  17 518.454 286.745   1
  -1  19  16-149.938 263.502   1
  -1  19  15-151.812 249.261   1
  -1  19  14-191.451 264.325   1
  -1  19  13 231.084 262.203   1
  -1  19  12 463.099 263.866   1
  -1  19  11 231.195 273.519   1
  -1  19   9 190.439 254.115   1
   1  19   9 376.642 284.125   1
   1  19  11 305.618 272.657   1
   1  19  12 114.729 266.308   1
   1  19  13 76.3030 264.389   1
   1  19  14 265.500 252.028   1
   1  19  15 338.344 280.041   1
   1  19  16 296.976 256.649   1
   1  19  17 804.574 301.033   1
   1  19  18 107.635 234.335   1
   1  19  19 105.363 251.266   1
  -2   0  26 415.995 264.443   1
   2   0 -26 406.222 246.545   1
  -2   0  25 112.738 243.715   1
   2   0 -25 544.518 236.799   1
  -2   0  24 1827.07 315.814   1
   2   0 -24 879.747 268.177   1
  -2   0  23 73.4655 248.520   1
   2   0 -23 33.4651 221.933   1
  -2   0  22-180.213 237.830   1
   2   0 -22 296.826 217.635   1
  -2   0  21-105.740 252.115   1
   2   0 -21-32.3438 216.689   1
  -2   0  20 2713.15 365.460   1
   2   0 -20 3094.70 363.448   1
  -2   0  19 133.681 267.883   1
   2   0 -19 184.301 241.032   1
  -2   0  18 1814.56 312.683   1
   2   0 -18 1248.05 272.086   1
  -2   0  17 250.161 248.497   1
   2   0 -17 343.455 251.355   1
  -2   0  16 1319.09 277.619   1
   2   0 -16 1401.28 260.528   1
  -2   0  15 343.558 254.736   1
   2   0 -15 104.762 223.654   1
   2   0 -14 12098.3 853.736   1
  -2   0  13-77.2398 224.908   1
   2   0 -13-70.4937 208.268   1
  -2   0  12 5874.82 505.454   1
   2   0 -12 6310.41 487.579   1
  -2   0  11-135.399 222.837   1
   2   0 -11-144.132 192.294   1
  -2   0  10 271.970 201.750   1
   2   0 -10-19.0875 189.779   1
  -2   0   9-134.514 195.639   1
   2   0  -9 70.0882 174.092   1
  -2   0   8 12107.0 833.370   1
   2   0  -8 12469.8 826.403   1
  -2   0   7-31.5455 191.269   1
   2   0  -7 302.275 176.444   1
  -2   0   5 99.8918 201.328   1
   2   0  -5 78.4295 170.896   1
  -2   0   4 30228.1 1730.49   1
   2   0  -4 25242.8 1723.69   1
  -2   0   3 127.118 177.948   1
   2   0  -3 76.9651 168.878   1
   2   0  -2 120711. 7207.56   1
  -2   0   2 114811. 7207.96   1
   2   0  -1 38.4173 149.176   1
  -2   0   1 87.0903 158.636   1
   2   0   0 17692.0 1194.76   1
  -2   0   0 20359.6 1193.70   1
  -2   0  -1 104.023 151.411   1
   2   0   1 234.490 145.036   1
  -2   0  -2 113094. 6961.91   1
   2   0   2 114477. 6963.43   1
  -2   0  -3 24.7341 151.248   1
   2   0   3 8.60667 163.879   1
   2   0   4 28590.3 1748.83   1
  -2   0  -4 27255.1 1740.88   1
  -2   0  -5-119.161 165.022   1
   2   0   5-144.200 180.880   1
  -2   0  -7-57.8949 168.024   1
   2   0   7-136.496 177.222   1
  -2   0  -8 11323.6 779.632   1
   2   0   8 11573.2 783.955   1
   2   0   9 37.3005 178.024   1
  -2   0  -9 70.0835 181.846   1
   2   0  10 162.939 181.779   1
   2   0  11 87.8483 195.032   1
  -2   0 -11 328.339 188.912   1
  -2   0 -12 7191.53 521.194   1
   2   0  12 5977.57 521.787   1
   2   0  13-24.9973 209.805   1
  -2   0 -13 23.8643 208.423   1
   2   0  14 12510.2 846.657   1
  -2   0 -14 11144.6 830.143   1
   2   0  15 169.050 235.191   1
   2   0  16 1172.88 261.223   1
  -2   0 -16 1724.59 279.183   1
   2   0  17 274.014 254.989   1
  -2   0 -17 113.836 242.165   1
   2   0  18 2050.36 308.080   1
  -2   0 -18 1000.45 262.388   1
   2   0  20 2704.18 356.893   1
  -2   0 -20 2579.92 342.529   1
   2   0  21-375.483 244.273   1
  -2   0 -21 95.2923 225.328   1
   2   0  22 34.7784 233.045   1
  -2   0 -22 162.287 230.175   1
   2   0  23-35.4443 243.459   1
  -2   0 -23 328.943 255.229   1
   2   0  24 612.128 274.539   1
  -2   0 -24 1392.17 289.276   1
   2   0  25 328.193 232.080   1
  -2   0 -25 99.9532 226.857   1
  -2   0 -26-135.176 230.997   1
   2  -1 -26 135.233 243.429   1
  -2   1  26 447.907 261.567   1
   2   1 -25-67.9859 233.368   1
  -2  -1  25 265.870 269.289   1
   2   1 -24 610.921 263.839   1
   2  -1 -24 370.707 244.911   1
  -2   1  24 221.828 250.624   1
  -2  -1  24 824.472 275.424   1
   2  -1 -23-66.8834 238.144   1
  -2   1  23-36.5334 251.971   1
   2   1 -22 856.064 266.168   1
  -2  -1  22 505.787 277.010   1
   2  -1 -21 421.925 257.016   1
   2   1 -21 257.682 254.182   1
  -2   1  21 635.106 284.097   1
  -2  -1  21 633.727 274.516   1
   2   1 -20-31.3605 243.192   1
   2  -1 -20-158.868 245.475   1
  -2   1  20-242.078 261.077   1
  -2  -1  20 239.304 257.068   1
   2  -1 -19 154.882 233.010   1
  -2   1  19 574.018 236.063   1
   2   1 -18 1203.74 251.188   1
  -2  -1  18 830.782 265.231   1
   2   1 -17 2482.88 328.611   1
  -2  -1  17 1935.58 311.131   1
   2   1 -16 4961.48 439.665   1
   2  -1 -16 4807.30 449.259   1
  -2   1  16 4917.39 460.286   1
  -2  -1  16 4265.20 443.539   1
  -2   1  15 234.239 227.847   1
   2   1 -15 718.842 214.478   1
  -2  -1  15 308.119 239.651   1
   2  -1 -15 481.682 229.095   1
   2  -1 -14 2697.09 323.473   1
  -2   1  14 2124.31 332.998   1
  -2  -1  13 5261.78 464.271   1
   2   1 -13 5641.88 452.016   1
  -2   1  12 175.309 234.346   1
   2   1 -12 85.4209 187.166   1
   2  -1 -12 68.3404 214.267   1
  -2   1  11 3475.97 357.179   1
   2  -1 -11 2925.40 330.825   1
   2   1 -11 3092.49 318.648   1
  -2  -1  11 3899.76 349.586   1
  -2   1  10 23710.9 1552.24   1
  -2  -1  10 24142.7 1544.91   1
   2  -1 -10 23703.2 1540.23   1
   2   1 -10 24141.1 1537.75   1
  -2   1   9 848.565 242.053   1
   2  -1  -9 1082.42 200.875   1
  -2  -1   9 1350.87 225.966   1
   2   1  -9 1118.39 202.336   1
   2  -1  -8 23520.6 1595.90   1
   2   1  -8 26130.4 1596.41   1
  -2  -1   8 25498.6 1598.73   1
  -2   1   8 25184.4 1608.07   1
   2  -1  -7 14599.3 1012.99   1
  -2   1   7 16698.1 1028.71   1
   2   1  -6 4556.29 340.078   1
   2  -1  -6 4034.10 349.891   1
  -2  -1   6 3750.23 343.470   1
  -2   1   6 4477.81 370.158   1
   2   1  -5 7191.28 552.429   1
   2  -1  -5 8658.10 570.455   1
  -2  -1   5 8514.49 565.049   1
  -2   1   5 8251.38 584.039   1
   2   1  -4 4251.63 327.034   1
   2  -1  -4 4886.85 346.924   1
  -2   1   4 4167.10 366.718   1
  -2  -1   3 102775. 6747.49   1
   2   1  -3 112461. 6746.44   1
   2  -1  -3 115534. 6751.45   1
  -2   1   3 110420. 6754.24   1
   2   1  -2 3593.32 255.730   1
  -2   1   2 3278.03 281.490   1
  -2  -1   2 2900.53 258.643   1
   2  -1  -1 21905.9 1297.25   1
  -2   1   1 20822.4 1298.53   1
   2   1  -1 19394.0 1292.17   1
  -2  -1   1 20865.3 1293.52   1
   2  -1   0-6.20396 150.697   1
  -2   1   0 89.0003 154.360   1
  -2  -1   0-77.5944 147.711   1
   2   1   0-6.64329 159.207   1
   2   1   1 23256.1 1273.32   1
  -2   1  -1 19454.2 1268.09   1
  -2  -1  -1 22322.2 1273.30   1
  -2   1  -2 2537.90 235.002   1
   2   1   2 2866.08 230.268   1
   2  -1   2 3130.78 229.771   1
   2   1   3 108766. 6530.93   1
  -2  -1  -3 114429. 6532.16   1
  -2   1  -3 97290.5 6520.98   1
   2  -1   3 108791. 6525.26   1
  -2  -1  -4 4793.60 362.989   1
  -2   1  -4 4479.94 339.805   1
   2  -1   4 4841.44 343.263   1
   2   1   4 3565.79 378.867   1
  -2  -1  -5 8237.08 594.608   1
  -2   1  -5 8597.75 578.719   1
   2  -1   5 8514.62 586.583   1
   2   1   5 9052.93 608.477   1
  -2   1  -6 4415.60 328.945   1
  -2  -1  -6 3995.89 347.386   1
   2   1   6 3850.38 350.166   1
   2  -1   6 3962.33 333.523   1
   2   1   7 15186.4 1034.30   1
  -2  -1  -7 16308.5 1033.84   1
   2   1   8 23989.8 1569.91   1
   2  -1   8 24439.3 1560.03   1
  -2  -1  -8 24034.2 1564.73   1
  -2   1  -8 25381.5 1559.11   1
   2  -1   9 1458.87 227.564   1
   2   1   9 1225.06 256.071   1
  -2   1  -9 1057.51 199.162   1
  -2  -1  -9 1178.06 220.940   1
   2   1  10 23922.9 1580.38   1
   2  -1  10 24820.0 1569.21   1
  -2  -1 -11 2933.06 315.844   1
   2  -1  11 3356.25 323.410   1
   2   1  11 3231.93 329.463   1
  -2   1 -11 3295.40 312.167   1
   2   1  12-48.6918 222.417   1
  -2  -1 -12 230.318 206.991   1
  -2   1 -12-85.5757 192.805   1
  -2   1 -13 5692.54 461.846   1
   2  -1  13 5548.62 469.727   1
   2   1  14 2685.37 339.966   1
  -2  -1 -14 2426.81 338.959   1
   2  -1  15 382.441 238.458   1
  -2   1 -15 152.974 205.612   1
  -2  -1 -15 321.564 240.057   1
   2   1  16 3803.79 431.342   1
  -2  -1 -16 4191.35 429.106   1
  -2   1 -16 4789.02 418.512   1
   2  -1  16 4322.91 419.410   1
   2  -1  17 2061.27 328.408   1
   2   1  17 1800.29 332.305   1
  -2   1 -17 2207.86 303.570   1
  -2  -1 -17 2116.46 325.416   1
   2  -1  18 1365.68 276.197   1
   2   1  18 608.218 266.989   1
  -2  -1 -18 806.401 250.739   1
  -2   1 -18 983.772 270.378   1
   2  -1  19 513.937 272.128   1
   2   1  19 328.917 238.233   1
  -2  -1 -19 490.474 240.393   1
  -2   1 -19 89.7922 233.042   1
   2  -1  20 99.2049 247.653   1
   2   1  20 235.639 248.037   1
  -2  -1 -20-313.151 236.392   1
  -2   1 -20-30.7900 231.511   1
   2  -1  21 510.203 253.199   1
   2   1  21 480.266 260.459   1
  -2   1 -21 315.853 220.626   1
  -2  -1 -21 574.888 269.512   1
   2   1  22 1467.37 303.857   1
   2  -1  22 1004.56 287.727   1
  -2   1 -22 1460.19 269.965   1
  -2  -1 -22 1070.40 267.234   1
   2   1  23 211.379 234.985   1
  -2  -1 -23 98.9864 227.741   1
   2  -1  24 289.906 255.423   1
   2   1  24 789.284 290.135   1
  -2  -1 -24 594.228 261.720   1
  -2   1 -24 432.043 258.704   1
   2  -1  25-36.7602 237.470   1
  -2   1 -25-33.7318 233.734   1
   2   1  26 326.569 231.907   1
  -2  -1 -26-133.135 219.628   1
  -2  -1 -27 201.200 232.672   1
   2  -2 -27 197.924 249.199   1
  -2   2  27 110.567 248.294   1
   2  -2 -26 402.406 253.676   1
  -2   2  26 110.821 262.389   1
   2  -2 -25 571.425 261.080   1
  -2   2  25 294.998 267.414   1
   2  -2 -24 134.276 215.746   1
   2   2 -24-203.819 235.437   1
  -2  -2  24 599.696 270.459   1
  -2   2  24-73.3678 230.574   1
   2  -2 -23 333.548 228.592   1
   2   2 -23 897.282 256.424   1
  -2  -2  23-37.1644 249.381   1
  -2   2  23 654.474 255.919   1
   2   2 -22-65.6173 219.822   1
   2  -2 -22-198.177 229.978   1
  -2   2  22 143.596 254.535   1
  -2  -2  22-181.297 268.316   1
   2   2 -21 352.334 236.802   1
   2  -2 -21 520.838 247.425   1
  -2   2  21 425.071 244.848   1
  -2  -2  21 635.771 275.398   1
   2   2 -20 1773.03 302.083   1
   2  -2 -20 1309.92 281.645   1
  -2  -2  20 1741.93 319.420   1
  -2   2  20 1253.49 284.048   1
   2  -2 -19 31.2202 233.912   1
   2   2 -19 120.366 227.258   1
  -2  -2  19-65.8060 268.215   1
  -2   2  19 340.274 241.317   1
   2  -2 -18 424.868 239.924   1
   2   2 -18 781.616 272.804   1
  -2   2  18 1093.77 294.774   1
  -2  -2  18 1231.12 286.686   1
   2  -2 -17 2235.45 311.450   1
   2   2 -17 1497.56 268.628   1
  -2  -2  17 1301.00 284.063   1
  -2   2  16-373.176 279.511   1
   2   2 -16-158.544 221.826   1
  -2  -2  16-86.2871 221.399   1
   2  -2 -16 369.550 249.042   1
  -2   2  15 1077.60 258.124   1
   2  -2 -15 272.542 236.563   1
   2   2 -15 776.750 238.058   1
  -2  -2  15 1118.71 255.811   1
   2   2 -14 4394.64 387.240   1
   2  -2 -14 4153.29 400.284   1
  -2  -2  14 4865.26 405.344   1
   2  -2 -13 24.7284 204.171   1
   2   2 -13 641.903 205.262   1
  -2  -2  13 458.439 212.630   1
  -2   2  13 848.304 233.587   1
  -2  -2  12 17320.0 1151.71   1
  -2   2  11 24.4330 239.418   1
   2  -2 -11 21.9337 213.921   1
   2   2 -11 76.0280 170.339   1
  -2  -2  11-103.730 193.058   1
  -2  -2  10 17045.1 1030.64   1
  -2   2  10 14408.4 1036.40   1
   2   2 -10 15367.9 1015.73   1
   2  -2 -10 14686.1 1030.17   1
  -2   2   9 2825.53 322.987   1
  -2  -2   9 3105.22 300.257   1
   2  -2  -9 2852.42 308.517   1
   2   2  -9 3219.59 292.371   1
  -2  -2   8 3609.02 313.662   1
  -2   2   8 3110.70 340.337   1
   2  -2  -8 3542.24 327.287   1
   2   2  -8 3589.23 299.023   1
  -2   2   7 623.974 225.179   1
   2  -2  -7 646.249 194.756   1
   2  -2  -6 17535.8 1083.39   1
   2   2  -6 16221.5 1063.56   1
  -2  -2   6 16939.9 1065.06   1
  -2   2   6 15642.3 1091.98   1
   2   2  -5 4898.73 428.951   1
  -2  -2   5 6879.11 430.157   1
  -2  -2   4 10493.3 692.586   1
   2   2  -4 9969.11 689.772   1
   2  -2  -4 10812.9 705.106   1
  -2   2   4 11022.4 716.648   1
  -2  -2   3 4831.46 336.177   1
   2   2  -3 4481.94 336.065   1
   2  -2  -3 4249.30 365.448   1
  -2   2   3 4842.61 385.990   1
   2   2  -2 13313.9 816.066   1
  -2  -2   2 11989.5 812.719   1
  -2   2   2 13106.0 838.659   1
   2  -2  -2 13092.4 830.845   1
   2  -2  -1 138969. 8441.72   1
  -2  -2   1 137182. 8437.23   1
  -2   2   1 142387. 8442.61   1
   2   2  -1 134123. 8439.43   1
   2   2   0 35082.1 2046.67   1
  -2   2   0 34842.6 2044.84   1
  -2  -2   0 34884.6 2045.97   1
   2  -2   0 27886.2 2043.25   1
   2   2   1 144681. 7506.61   1
  -2  -2  -1 142038. 7505.16   1
   2  -2   2 8827.87 693.233   1
   2   2   2 12779.7 720.499   1
  -2  -2  -2 12934.1 718.661   1
  -2   2  -2 10325.8 693.193   1
   2  -2   3 4864.26 325.371   1
  -2   2  -3 4992.43 324.661   1
  -2  -2  -3 4020.52 356.512   1
   2   2   4 10961.5 737.869   1
   2  -2   4 10399.8 715.387   1
  -2  -2  -4 11206.9 732.529   1
  -2   2  -4 11795.7 719.336   1
   2  -2   5 7152.05 458.113   1
  -2   2  -5 5646.48 448.264   1
   2   2   6 16396.0 1081.79   1
   2  -2   6 15706.1 1058.33   1
  -2   2  -6 16698.1 1052.39   1
  -2  -2  -6 17516.4 1080.35   1
  -2  -2  -7 132.911 187.540   1
  -2   2  -7 393.506 147.834   1
   2   2   7 313.907 185.265   1
   2  -2   7 737.381 173.574   1
  -2  -2  -8 3708.07 335.912   1
  -2   2  -8 3300.54 301.286   1
   2   2   8 3375.16 348.520   1
   2  -2   8 3865.10 311.411   1
  -2   2  -9 3037.57 282.625   1
  -2  -2  -9 3235.52 315.739   1
   2  -2   9 2940.22 284.420   1
   2   2   9 2913.03 321.189   1
   2   2  10 17424.7 1162.93   1
  -2   2 -11-93.6984 185.762   1
  -2  -2 -11 133.682 205.718   1
   2   2  11-47.7393 215.109   1
   2  -2  11 39.7963 202.578   1
   2  -2  12 17603.2 1164.59   1
   2  -2  13 536.361 214.701   1
   2   2  13 719.508 253.404   1
  -2   2 -13 398.829 203.258   1
  -2  -2 -13 966.038 242.609   1
   2   2  14 3678.75 408.995   1
  -2   2 -14 3863.17 369.574   1
  -2  -2 -14 4056.51 403.553   1
   2  -2  14 4037.10 382.852   1
   2  -2  15 1352.06 255.690   1
   2   2  15 683.063 284.013   1
  -2  -2 -15 765.841 260.310   1
  -2   2 -15 396.098 230.606   1
   2   2  16 520.070 266.476   1
   2  -2  16 195.204 229.628   1
  -2   2 -16-130.451 223.900   1
  -2  -2 -16-57.0383 243.981   1
   2  -2  17 1871.92 294.203   1
   2   2  17 1546.69 315.671   1
  -2   2 -17 1910.37 288.071   1
  -2  -2 -17 1944.61 288.729   1
   2  -2  18 609.963 251.950   1
   2   2  18 713.655 255.621   1
  -2   2 -18 1165.63 261.822   1
   2  -2  19 189.893 253.541   1
   2   2  19 99.6931 263.407   1
  -2   2 -19 206.576 245.340   1
  -2  -2 -19-247.646 256.513   1
   2   2  20 1356.79 308.921   1
  -2  -2 -20 1800.51 327.517   1
   2   2  21 241.244 229.982   1
   2  -2  21 337.126 237.123   1
  -2  -2 -21 224.459 227.602   1
  -2   2 -21-31.4780 224.436   1
   2   2  22-349.943 252.465   1
   2  -2  22-34.7223 224.298   1
  -2  -2 -22 32.4688 244.133   1
  -2   2 -22 257.841 230.511   1
   2  -2  23 71.4695 236.595   1
   2   2  23 669.530 271.928   1
  -2  -2 -23 394.625 250.020   1
  -2   2 -23 229.407 236.261   1
   2   2  24 640.374 254.488   1
   2  -2  24-36.5305 233.478   1
  -2   2 -24-299.961 242.563   1
  -2  -2 -24 33.0047 218.912   1
   2   2  25-35.9052 240.649   1
  -2  -2 -25 296.179 246.594   1
   2   2  26 143.616 251.568   1
  -2  -2 -26 754.479 264.314   1
   2   2  27 287.162 233.381   1
  -2  -2 -27 98.8549 218.788   1
  -2   3  27 435.491 232.672   1
   2  -3 -27 197.148 229.520   1
  -2   3  26-36.6047 235.191   1
   2  -3 -26 99.6320 248.726   1
  -2   3  25 366.326 274.556   1
   2  -3 -25 500.976 263.222   1
  -2   3  23-398.009 253.112   1
  -2  -3  23 659.711 256.384   1
   2  -3 -23-66.5508 241.173   1
   2   3 -23 302.467 234.028   1
  -2   3  22 1688.38 310.201   1
  -2  -3  22 1224.20 289.551   1
   2  -3 -22 1321.07 292.169   1
   2   3 -22 1305.30 278.017   1
  -2  -3  21 282.294 257.888   1
   2   3 -21-63.1078 217.661   1
  -2  -3  20 102.089 243.898   1
  -2   3  20 419.695 276.609   1
   2   3 -20 553.915 258.953   1
   2  -3 -20 738.093 258.551   1
  -2  -3  19 32.7957 247.843   1
  -2   3  19-308.685 286.269   1
   2  -3 -19 690.925 279.331   1
   2   3 -19 267.184 230.491   1
  -2   3  18 2448.93 402.580   1
   2   3 -18 3530.82 369.819   1
   2  -3 -18 3249.73 389.738   1
  -2  -3  18 2733.68 358.628   1
   2   3 -17-54.3656 211.560   1
  -2  -3  17 59.7402 230.747   1
  -2   3  16 3703.72 383.195   1
   2   3 -16 3225.40 350.344   1
  -2  -3  16 3348.35 374.132   1
   2  -3 -16 3517.99 369.830   1
  -2   3  15 30.6177 276.940   1
   2  -3 -15-332.109 220.455   1
  -2   3  14 1765.58 304.540   1
   2   3 -14 1647.55 246.777   1
  -2  -3  14 1478.97 263.183   1
   2  -3 -14 1409.59 294.369   1
  -2   3  13-252.077 246.768   1
   2  -3 -13-50.5694 216.236   1
   2   3 -13 85.3467 186.350   1
  -2  -3  13 187.820 209.816   1
  -2  -3  12 10000.2 712.685   1
  -2   3  12 10102.1 728.841   1
   2  -3 -12 9234.16 711.347   1
   2   3 -12 9763.22 689.660   1
  -2   3  11 2143.61 303.075   1
   2  -3 -11 1909.95 267.523   1
   2   3 -11 1610.75 228.199   1
  -2  -3  11 1704.41 254.937   1
  -2  -3  10 11981.3 778.453   1
  -2   3  10 11264.1 807.104   1
   2  -3 -10 11025.2 791.898   1
   2   3 -10 11076.9 763.070   1
  -2   3   9 1195.52 254.260   1
   2   3  -9 1745.64 206.986   1
   2  -3  -9 1335.57 248.031   1
  -2  -3   9 1602.08 204.595   1
   2  -3  -8 479.945 194.664   1
  -2   3   8 20.5155 214.438   1
  -2   3   7 4903.21 448.193   1
  -2  -3   7 6685.57 425.701   1
   2  -3  -7 6318.22 458.623   1
   2   3  -7 5077.94 424.115   1
   2   3  -6 16349.1 1017.06   1
   2  -3  -6 14017.6 1033.92   1
  -2  -3   6 16561.4 1020.32   1
  -2   3   6 16263.0 1053.08   1
  -2  -3   5 476.376 148.140   1
   2   3  -5 284.240 139.005   1
   2  -3  -5 140.324 165.263   1
  -2   3   5 556.818 191.103   1
  -2  -3   4 6956.13 464.671   1
   2   3  -4 6756.57 465.290   1
   2  -3  -3 9499.53 669.036   1
  -2  -3   3 10144.0 644.597   1
  -2   3   3 9272.12 674.425   1
   2   3  -3 10110.5 639.744   1
   2  -3  -2 34250.0 2293.33   1
  -2   3   2 40970.6 2301.41   1
  -2  -3   2 39296.3 2282.02   1
   2   3  -2 34019.4 2283.06   1
  -2   3   1 56364.7 3620.96   1
   2   3  -1 60658.4 3615.26   1
   2  -3  -1 61248.6 3620.01   1
  -2  -3   1 57057.7 3613.27   1
  -2   3   0 246.050 145.506   1
  -2  -3   0-183.429 148.910   1
   2   3   0-53.5095 158.403   1
   2  -3   0-41.7265 144.560   1
   2   3   1 56546.4 3505.24   1
  -2  -3  -1 56346.8 3503.45   1
  -2   3  -1 59997.3 3494.28   1
   2  -3   1 54597.9 3492.68   1
   2   3   2 38853.2 2456.67   1
   2  -3   2 41408.8 2440.61   1
  -2  -3  -2 37480.7 2453.02   1
  -2   3  -2 39685.5 2437.88   1
   2  -3   3 9701.70 643.851   1
  -2  -3  -3 10692.4 671.363   1
  -2   3  -3 9774.31 644.737   1
   2   3   3 10741.8 686.619   1
  -2   3  -4 7244.10 462.173   1
   2  -3   4 6559.72 464.418   1
   2  -3   5 159.250 128.873   1
   2   3   5-60.4833 210.035   1
  -2   3  -5 269.701 122.883   1
   2   3   6 15539.8 1031.58   1
   2  -3   6 16941.5 999.161   1
  -2  -3  -6 15634.0 1024.13   1
  -2   3  -6 14408.0 990.880   1
  -2   3  -7 6553.49 416.526   1
  -2  -3  -7 5238.91 445.321   1
   2   3   7 5709.74 466.639   1
   2  -3   7 5170.46 416.206   1
  -2  -3  -8-18.9290 197.868   1
   2   3   8 383.077 230.172   1
  -2  -3  -9 1601.24 254.980   1
  -2   3  -9 1952.27 208.911   1
   2  -3   9 1398.18 204.588   1
   2   3   9 1942.07 259.275   1
  -2  -3 -10 9956.69 741.562   1
   2  -3  10 11055.9 729.951   1
   2   3  10 10478.2 754.153   1
   2   3  11 1508.51 282.321   1
   2  -3  11 1747.50 240.435   1
  -2   3 -11 1692.59 222.375   1
  -2  -3 -11 1648.89 276.311   1
  -2  -3 -12 10487.4 728.489   1
  -2   3 -12 9902.35 702.395   1
   2  -3  12 10026.7 708.222   1
   2   3  12 9335.13 728.435   1
   2  -3  13 515.217 219.668   1
   2   3  13 411.761 236.108   1
  -2   3 -13 317.249 178.911   1
  -2  -3 -13-130.871 222.441   1
   2   3  14 1299.88 288.842   1
   2  -3  14 1398.02 260.746   1
  -2   3 -14 1935.89 261.433   1
  -2  -3 -14 1359.40 278.458   1
   2   3  15-302.225 275.371   1
  -2  -3 -15 168.077 251.068   1
  -2   3 -16 3448.83 366.258   1
   2   3  16 4425.87 414.326   1
   2  -3  16 3608.68 373.490   1
  -2  -3 -16 2933.97 376.379   1
   2  -3  17 85.7274 221.970   1
  -2   3 -17 346.518 221.966   1
   2  -3  18 2154.34 336.863   1
  -2   3 -18 1894.94 318.704   1
   2  -3  19 374.208 264.030   1
   2   3  19 234.879 295.339   1
  -2  -3 -19 187.758 263.285   1
  -2   3 -19 377.371 230.801   1
   2   3  20 819.775 270.803   1
   2  -3  20 129.454 228.612   1
  -2  -3 -20 127.178 215.359   1
  -2   3 -20 604.407 231.148   1
   2   3  21 380.695 254.069   1
   2  -3  21 33.5935 231.806   1
  -2  -3 -21-96.5417 243.048   1
  -2   3 -21 218.344 224.196   1
   2   3  22 1328.94 316.730   1
   2  -3  22 1394.37 296.178   1
  -2   3 -22 1120.09 270.554   1
  -2  -3 -22 1690.74 300.851   1
   2  -3  23 286.731 237.935   1
   2   3  23 492.778 234.863   1
  -2  -3 -23-131.288 206.551   1
  -2   3 -23 196.564 228.332   1
   2   3  24 425.268 248.326   1
  -2  -3 -24 98.5906 245.624   1
   2   3  25-142.260 260.985   1
  -2  -3 -25 32.7150 252.741   1
   2   3  26 355.802 237.172   1
  -2  -3 -26-162.450 214.381   1
   2   3  27 70.9612 242.749   1
  -2  -3 -27 358.147 243.236   1
  -2   4  28-318.762 259.889   1
   2  -4 -28 253.533 245.737   1
  -2   4  27 644.823 270.897   1
   2  -4 -27-32.5074 233.043   1
  -2   4  26 649.750 252.455   1
   2  -4 -26 493.384 237.732   1
  -2   4  25-36.2290 228.944   1
   2  -4 -25 66.3128 220.986   1
  -2   4  24 326.213 249.222   1
   2  -4 -24 166.251 246.448   1
  -2   4  23 541.526 263.045   1
   2  -4 -23 99.6099 250.029   1
   2   4 -23 67.6344 222.366   1
  -2  -4  22 142.414 243.698   1
  -2   4  22 35.9428 280.162   1
   2   4 -22 426.116 242.009   1
   2  -4 -22 363.329 257.529   1
  -2   4  21 142.714 280.813   1
   2   4 -21 63.3165 236.217   1
  -2  -4  20 1843.54 303.264   1
   2   4 -20 1791.48 272.406   1
   2  -4 -20 1322.59 292.714   1
  -2   4  19 1280.27 277.867   1
   2  -4 -19 506.541 267.266   1
   2   4 -19 1281.71 249.939   1
  -2  -4  19 515.021 258.391   1
  -2   4  18 1797.03 318.037   1
   2   4 -18 2437.19 312.406   1
   2  -4 -18 2137.97 324.338   1
  -2   4  17 364.168 283.130   1
   2   4 -17 868.495 230.084   1
  -2  -4  17 1090.82 263.512   1
   2  -4 -17 542.946 238.064   1
  -2   4  16-225.433 288.616   1
   2  -4 -16 116.661 253.217   1
   2   4 -16 174.103 209.417   1
  -2  -4  16-111.512 220.953   1
  -2   4  15 4622.50 450.699   1
  -2  -4  15 4404.86 418.059   1
   2  -4 -15 5024.81 442.200   1
   2   4 -15 4194.91 394.023   1
  -2   4  14 2938.58 376.259   1
   2  -4 -14 2815.53 338.531   1
  -2  -4  14 3502.57 325.984   1
   2   4 -14 2685.16 311.423   1
   2  -4 -13 2986.62 349.555   1
  -2  -4  13 3590.07 347.298   1
   2   4 -13 3845.58 317.016   1
  -2  -4  12 9644.73 641.783   1
  -2   4  12 8316.51 674.172   1
   2  -4 -12 9591.96 665.742   1
   2   4 -12 8004.90 621.280   1
  -2  -4  11 6562.73 480.920   1
   2   4 -11 6071.66 470.703   1
  -2   4  10-24.6260 212.531   1
   2   4 -10 77.5893 149.190   1
   2  -4 -10 88.3768 167.439   1
  -2  -4  10-135.666 147.672   1
  -2  -4   9 3793.67 300.938   1
  -2   4   9 3490.34 363.791   1
   2  -4  -9 3376.91 329.158   1
   2   4  -9 3220.47 291.361   1
   2   4  -8 8084.79 588.048   1
   2  -4  -8 7367.33 610.689   1
  -2   4   8 7547.99 636.709   1
  -2   4   7 956.196 235.436   1
   2  -4  -7 1414.20 209.776   1
   2   4  -7 1212.26 165.399   1
  -2  -4   7 1055.80 170.561   1
  -2  -4   6 17102.9 1091.32   1
   2   4  -6 17068.4 1088.45   1
   2  -4  -6 17599.7 1118.95   1
  -2   4   6 16823.8 1130.67   1
  -2  -4   5 53541.2 3192.94   1
  -2   4   5 52638.2 3229.40   1
   2  -4  -5 50808.6 3218.02   1
   2   4  -5 50399.0 3190.91   1
   2   4  -4 9288.16 622.449   1
  -2  -4   4 9906.49 622.796   1
   2  -4  -3 50008.4 2994.37   1
  -2  -4   3 49840.6 2971.50   1
  -2   4   3 50132.2 2999.02   1
   2   4  -3 44561.1 2973.65   1
  -2  -4   2 6890.13 424.493   1
   2   4  -2 6308.86 427.769   1
  -2   4   2 7067.41 466.122   1
   2  -4  -1 63139.1 3659.08   1
   2   4  -1 57919.1 3650.18   1
  -2   4   1 59578.9 3661.73   1
  -2  -4   1 57921.3 3649.27   1
  -2   4   0 18762.2 1213.16   1
  -2  -4   0 20014.3 1215.44   1
   2   4   0 17367.5 1213.65   1
   2  -4   0 21161.8 1214.38   1
  -2   4  -1 60950.3 3804.76   1
  -2  -4  -1 61305.3 3816.22   1
   2   4   1 60309.2 3816.39   1
   2  -4   1 64705.6 3805.08   1
   2   4   2 6561.87 530.243   1
  -2   4  -2 8054.29 493.932   1
   2  -4   2 7660.27 492.515   1
  -2  -4  -2 7159.45 520.906   1
   2  -4   3 48577.5 3035.68   1
  -2   4  -3 50591.2 3033.97   1
  -2  -4  -3 51772.6 3060.85   1
   2   4   3 45680.6 3066.62   1
   2  -4   4 9786.73 610.663   1
   2   4   4 9507.69 663.870   1
  -2   4  -4 9744.37 610.717   1
  -2  -4  -4 8089.14 647.399   1
  -2  -4  -5 53785.1 3328.78   1
  -2   4  -5 54519.1 3295.11   1
   2  -4   5 52166.6 3300.45   1
   2   4   5 54128.1 3335.01   1
  -2   4  -6 18092.2 1081.40   1
  -2  -4  -6 16764.0 1125.11   1
   2   4   6 18311.6 1131.33   1
   2  -4   6 15796.2 1081.56   1
   2   4   7 1452.72 259.165   1
   2  -4   7 1519.50 182.368   1
  -2   4  -7 1231.70 165.863   1
   2  -4   8 9004.44 629.729   1
   2   4   8 10154.2 688.151   1
  -2  -4  -8 9418.31 671.284   1
  -2   4  -8 9444.24 632.234   1
   2   4   9 3223.68 323.274   1
   2   4  10-97.4109 232.997   1
   2  -4  10-47.6045 143.014   1
  -2  -4 -10 293.817 228.607   1
  -2   4 -10 59.8074 135.869   1
  -2   4 -11 7065.31 495.283   1
   2  -4  11 6214.97 495.301   1
  -2  -4 -12 9727.22 719.471   1
  -2   4 -12 9518.76 677.317   1
   2  -4  12 9983.81 691.616   1
   2   4  12 10044.4 728.890   1
  -2  -4 -13 3282.58 351.720   1
  -2   4 -13 2595.32 274.830   1
   2  -4  13 2985.75 295.010   1
   2   4  13 2399.76 330.102   1
  -2  -4 -14 2897.02 328.632   1
  -2   4 -14 2716.33 302.755   1
   2  -4  14 2951.01 298.717   1
   2   4  14 2190.27 327.738   1
  -2  -4 -15 3918.56 403.641   1
   2   4  15 3396.06 410.677   1
  -2   4 -15 4522.85 380.999   1
   2  -4  15 4518.13 392.400   1
  -2  -4 -16-147.767 274.528   1
   2   4  16-221.790 295.056   1
  -2   4 -17 1062.17 250.167   1
  -2  -4 -17 1031.42 251.483   1
   2  -4  17 1000.90 259.079   1
   2   4  17 357.784 285.098   1
  -2  -4 -18 2199.00 323.099   1
  -2   4 -18 2587.47 308.676   1
   2  -4  18 1901.51 303.550   1
   2   4  18 1495.67 317.780   1
  -2  -4 -19 789.156 273.784   1
  -2   4 -19 801.153 238.192   1
   2   4  19 474.082 289.754   1
   2  -4  19 551.809 236.710   1
  -2  -4 -20 1055.30 261.590   1
  -2   4 -20 1668.14 276.410   1
   2   4  20 1752.91 306.905   1
   2  -4  20 1636.49 284.346   1
  -2  -4 -21-225.973 258.616   1
   2   4  21 104.185 261.154   1
  -2   4 -22 413.447 229.997   1
  -2  -4 -22 260.250 240.227   1
   2   4  22 70.0123 258.426   1
   2  -4  22 278.331 221.660   1
  -2  -4 -23 425.704 232.040   1
  -2   4 -23 330.983 234.491   1
   2   4  23 702.744 234.957   1
  -2  -4 -24 65.4204 258.732   1
   2   4  24 423.460 260.420   1
  -2  -4 -25 227.404 235.008   1
   2   4  25 353.306 243.121   1
  -2  -4 -27 159.934 247.438   1
   2   4  27 279.098 255.255   1
  -2  -4 -28 190.972 218.523   1
   2   4  28-34.4489 209.014   1
  -2   5  28 208.651 235.347   1
   2  -5 -28 31.4852 212.053   1
  -2   5  27 141.578 206.749   1
   2  -5 -27 32.1081 215.132   1
  -2   5  26 71.5151 233.464   1
   2  -5 -26-130.291 227.804   1
  -2   5  25-71.9616 256.204   1
   2  -5 -25 32.9153 255.227   1
  -2   5  24 71.8850 263.740   1
   2  -5 -24-33.0602 259.204   1
  -2   5  23 252.174 275.373   1
   2  -5 -23 132.434 257.932   1
  -2   5  22 395.694 285.760   1
   2   5 -22 430.651 229.277   1
   2  -5 -22 131.930 263.054   1
  -2  -5  21 34.0206 245.442   1
   2  -5 -21 196.461 251.994   1
   2   5 -21-158.936 225.341   1
  -2  -5  20 294.482 227.860   1
   2   5 -20-90.9098 224.293   1
  -2   5  19 104.627 279.422   1
   2   5 -19-231.695 207.219   1
   2  -5 -19 382.844 273.739   1
  -2  -5  19 312.823 241.728   1
   2  -5 -18 657.331 280.068   1
  -2   5  18 274.155 286.729   1
   2   5 -18 411.658 244.676   1
  -2  -5  18 776.047 248.647   1
   2  -5 -17-152.760 229.853   1
   2   5 -17-129.830 215.986   1
  -2  -5  17-28.2510 212.563   1
  -2   5  17-201.294 237.956   1
  -2  -5  16 4173.51 398.980   1
   2  -5 -15 515.132 269.344   1
  -2   5  15 222.937 275.961   1
   2   5 -15-22.8276 199.749   1
  -2  -5  15 223.770 211.681   1
   2  -5 -14 2075.27 310.133   1
  -2   5  14 2453.04 334.744   1
   2   5 -14 2352.16 270.710   1
  -2   5  13 590.706 297.734   1
  -2  -5  13 997.090 205.221   1
   2   5 -13 940.610 206.595   1
   2  -5 -13 556.430 256.619   1
  -2   5  12 395.927 254.664   1
  -2  -5  12 406.677 162.300   1
   2   5 -12 72.0963 167.197   1
   2  -5 -12 228.540 203.331   1
  -2   5  11 80.9048 231.421   1
   2   5 -11 98.8366 146.515   1
  -2  -5  11 17.4665 175.215   1
   2  -5 -11 241.989 213.906   1
  -2  -5  10 9524.31 613.236   1
   2  -5 -10 9564.59 658.971   1
  -2   5  10 8952.66 669.635   1
   2   5 -10 7699.37 601.068   1
  -2   5   9 1133.46 240.349   1
   2  -5  -9 540.245 216.969   1
  -2  -5   8 20335.8 1246.30   1
   2  -5  -8 20486.1 1281.06   1
  -2   5   8 22110.7 1302.69   1
   2   5  -8 17146.2 1241.15   1
  -2   5   7 1534.17 273.876   1
  -2  -5   7 1787.70 184.351   1
   2  -5  -7 1849.71 257.646   1
   2   5  -6 9333.74 665.477   1
  -2  -5   6 10666.1 665.257   1
  -2   5   6 10586.2 722.721   1
   2  -5  -6 10517.7 708.813   1
  -2  -5   5 2105.69 178.818   1
   2   5  -5 1677.31 175.587   1
  -2   5   5 1648.31 253.264   1
   2  -5  -5 2033.06 231.752   1
  -2   5   4 15204.0 943.152   1
   2   5  -4 12746.7 895.974   1
  -2  -5   4 14416.8 894.744   1
   2  -5  -4 15630.9 937.208   1
  -2  -5   3 173.044 106.535   1
   2   5  -3 76.1685 113.502   1
   2   5  -2 40535.9 2514.83   1
  -2  -5   2 42429.7 2513.00   1
  -2   5   2 39930.3 2537.53   1
   2  -5  -2 39052.5 2531.96   1
  -2   5   1 1306.56 186.063   1
   2  -5  -1 1128.18 175.005   1
  -2  -5   1 1498.19 157.935   1
   2   5  -1 1507.66 165.691   1
  -2   5   0 27.1660 119.175   1
   2   5   0 120.355 139.639   1
  -2  -5   0-17.7879 139.974   1
   2  -5   0-42.3077 114.910   1
   2  -5   1 1642.39 159.182   1
   2   5   1 1105.61 190.408   1
  -2  -5  -1 1433.67 183.239   1
  -2   5  -1 1177.29 153.141   1
  -2  -5  -2 39920.6 2543.61   1
  -2   5  -2 39744.2 2522.74   1
   2   5   2 40706.6 2551.99   1
   2  -5   2 42886.9 2522.66   1
   2  -5   3 113.083 97.6597   1
  -2   5  -3 100.032 84.7228   1
   2  -5   4 15285.2 936.732   1
   2   5   4 14149.3 986.905   1
  -2  -5  -4 14597.0 981.769   1
  -2   5  -4 15016.5 936.277   1
   2  -5   5 2028.70 173.128   1
  -2  -5  -5 2251.55 266.168   1
  -2   5  -5 1926.48 162.848   1
   2   5   5 2054.23 268.947   1
   2   5   6 12101.2 816.618   1
   2  -5   6 11001.9 752.509   1
  -2  -5  -6 12372.9 808.059   1
  -2   5  -6 12151.3 748.943   1
  -2   5  -7 1641.48 168.054   1
  -2  -5  -7 2004.82 233.166   1
   2   5   7 1331.56 253.594   1
   2  -5   7 1704.68 175.514   1
   2   5   8 21247.5 1272.99   1
   2  -5   8 17859.5 1207.06   1
  -2   5  -8 18747.1 1209.15   1
  -2  -5  -8 20533.1 1258.05   1
  -2   5  -9 966.172 145.645   1
  -2  -5  -9 398.527 226.762   1
   2  -5   9 715.699 153.946   1
   2   5   9 430.429 223.409   1
  -2  -5 -10 8991.88 655.359   1
   2   5  10 8667.86 669.230   1
  -2   5 -11 140.887 148.683   1
  -2  -5 -11-300.185 232.197   1
   2  -5  11 16.4565 149.141   1
   2   5  11 291.554 240.842   1
   2  -5  12 184.551 175.199   1
   2   5  12 583.902 243.422   1
  -2   5 -12 360.319 167.796   1
  -2  -5 -12 52.7565 210.486   1
   2   5  13 1252.39 284.416   1
   2  -5  13 1088.24 206.612   1
  -2  -5 -13 909.851 263.845   1
  -2   5 -13 1376.19 204.514   1
   2  -5  14 2978.91 299.673   1
  -2  -5 -14 3123.48 353.650   1
  -2   5 -14 2519.53 285.084   1
   2  -5  15 212.782 200.414   1
   2   5  15-62.9929 259.808   1
  -2   5 -15 551.523 185.349   1
  -2  -5 -15 262.499 252.289   1
  -2   5 -16 4577.35 386.007   1
   2  -5  16 3670.39 377.441   1
   2  -5  17 80.8270 223.963   1
   2   5  17-494.951 297.364   1
  -2  -5 -17 368.967 258.889   1
  -2   5 -17 50.1847 215.251   1
   2   5  18 571.417 256.433   1
   2  -5  18 570.257 236.840   1
  -2  -5 -18 626.152 249.134   1
  -2   5 -18 665.469 237.439   1
   2   5  19 375.601 305.527   1
   2  -5  19 90.4473 228.089   1
  -2  -5 -19 254.103 272.886   1
  -2   5 -19 307.947 218.406   1
   2  -5  20 127.330 236.545   1
  -2   5 -20 58.4084 211.669   1
   2  -5  21 600.353 227.137   1
  -2  -5 -21 194.169 247.522   1
  -2   5 -21-60.8779 205.351   1
   2   5  22 140.105 260.454   1
  -2   5 -22 223.747 218.641   1
   2   5  23-526.018 251.238   1
  -2  -5 -23 65.3367 235.129   1
   2   5  24-70.2485 262.110   1
  -2  -5 -24 294.223 253.609   1
   2   5  25 175.402 217.123   1
  -2  -5 -25 290.188 223.874   1
   2   5  26 139.676 252.754   1
  -2  -5 -26 509.714 252.420   1
   2   5  27 206.837 249.047   1
  -2  -5 -27 221.102 217.198   1
   2   5  28 475.319 248.410   1
  -2  -5 -28 658.496 253.541   1
   2  -6 -27 443.762 242.813   1
  -2   6  27 489.426 241.623   1
   2  -6 -26 354.757 256.142   1
  -2   6  26 176.239 257.007   1
   2  -6 -24 164.382 247.197   1
  -2   6  24-178.773 244.243   1
   2  -6 -23 528.079 249.317   1
  -2   6  23 790.414 277.208   1
   2  -6 -22 428.591 251.893   1
  -2   6  22 323.632 263.779   1
   2   6 -21-95.9377 217.546   1
   2  -6 -21 393.631 261.955   1
  -2   6  21 107.328 269.117   1
   2   6 -20 819.006 242.502   1
   2  -6 -20 584.746 265.507   1
  -2  -6  20 767.520 242.354   1
  -2   6  20 603.627 294.430   1
  -2   6  19-210.642 282.377   1
  -2  -6  19 213.127 226.414   1
   2  -6 -19 192.507 266.896   1
   2   6 -19 403.697 245.293   1
  -2   6  18 2664.86 376.986   1
  -2  -6  18 3112.09 329.080   1
   2   6 -18 2345.76 310.574   1
   2  -6 -18 1928.19 341.466   1
  -2   6  17 305.845 256.202   1
   2  -6 -17 309.320 265.193   1
  -2   6  16-33.2985 270.585   1
  -2  -6  16 152.264 210.462   1
   2   6 -16 432.103 210.472   1
   2  -6 -16-30.0860 230.841   1
  -2   6  15-162.269 276.699   1
   2   6 -15-89.2020 184.781   1
  -2  -6  15 377.296 195.390   1
   2  -6 -15-116.592 253.075   1
   2   6 -14 7831.56 545.938   1
   2  -6 -14 5936.56 565.558   1
  -2  -6  14 7366.83 544.326   1
  -2   6  14 7396.70 585.894   1
  -2   6  13 151.450 253.980   1
   2  -6 -13 380.243 239.199   1
  -2  -6  13 377.935 182.502   1
   2   6 -13 189.918 172.454   1
  -2   6  12 3258.67 390.494   1
   2  -6 -12 3629.51 370.653   1
   2   6 -12 4461.91 339.900   1
  -2  -6  12 3873.33 340.382   1
   2  -6 -11 1298.91 254.061   1
  -2  -6  11 1652.82 203.761   1
  -2   6  11 1225.49 275.057   1
   2   6 -11 1350.30 195.119   1
   2   6  -9 2390.83 210.589   1
  -2   6   9 1808.97 293.088   1
  -2  -6   9 1872.57 211.159   1
   2  -6  -9 2137.62 269.378   1
  -2  -6   8 8169.21 565.753   1
   2  -6  -8 7996.44 612.575   1
   2   6  -8 8755.70 566.256   1
  -2   6   8 9077.09 642.247   1
  -2  -6   7 704.431 132.562   1
   2   6  -7 819.590 123.791   1
  -2   6   7 796.175 245.161   1
   2  -6  -6 44581.1 2826.20   1
  -2  -6   6 44684.4 2781.78   1
  -2   6   6 43664.4 2833.67   1
   2   6  -6 46378.8 2782.55   1
   2  -6  -5 10961.5 793.052   1
  -2  -6   5 12121.4 748.769   1
  -2   6   5 11653.3 805.133   1
   2   6  -4 24580.1 1486.46   1
   2  -6  -4 23439.9 1523.95   1
  -2  -6   4 23581.8 1485.00   1
  -2   6   4 23606.2 1532.08   1
   2  -6  -3 364.159 162.070   1
  -2  -6   3 211.590 102.045   1
  -2   6   3 231.826 188.810   1
   2   6  -3 450.749 103.766   1
   2   6  -2 30953.3 1872.94   1
  -2  -6   2 29462.7 1870.41   1
   2  -6  -1 4736.42 374.015   1
  -2  -6   1 5002.93 363.362   1
  -2   6   1 5052.82 387.030   1
   2   6  -1 5663.00 368.906   1
  -2  -6   0 4926.17 387.680   1
   2   6   0 5889.62 403.177   1
  -2   6   0 5626.89 400.900   1
   2  -6   0 5802.93 394.030   1
  -2  -6  -1 5573.17 386.966   1
  -2   6  -1 5518.51 369.424   1
   2   6   1 5781.51 397.500   1
   2  -6   1 4563.26 362.084   1
  -2   6  -2 29253.5 1810.89   1
   2   6   3 415.799 180.608   1
  -2  -6  -3 203.681 164.221   1
  -2   6  -3 395.643 92.4464   1
   2  -6   3 252.121 92.0609   1
   2  -6   4 22810.8 1385.23   1
   2   6   4 22611.3 1440.16   1
  -2   6  -4 22170.0 1384.15   1
  -2  -6  -4 21484.8 1431.70   1
  -2   6  -5 11423.2 685.831   1
  -2  -6  -5 11635.9 752.135   1
   2   6   5 11107.2 754.475   1
   2  -6   5 10073.4 687.275   1
  -2  -6  -6 42395.9 2674.98   1
  -2   6  -6 42522.3 2618.27   1
   2   6   6 44702.4 2681.61   1
   2  -6   6 42042.9 2619.39   1
   2  -6   7 927.573 129.382   1
   2   6   7 900.209 249.002   1
  -2  -6  -7 874.399 212.653   1
  -2   6  -7 1227.27 127.938   1
   2  -6   8 8168.91 547.706   1
   2   6   8 8387.16 621.549   1
   2  -6   9 2063.80 201.100   1
   2   6   9 1889.95 283.357   1
  -2  -6  -9 2197.97 292.552   1
  -2   6  -9 1819.40 190.917   1
  -2   6 -10 6051.85 422.696   1
   2  -6  10 6241.77 425.814   1
  -2  -6 -11 1788.93 293.444   1
  -2   6 -11 1630.99 198.348   1
   2  -6  11 2090.48 211.906   1
   2   6  11 1259.96 279.220   1
   2   6  12 3551.31 370.483   1
  -2   6 -12 3199.15 314.724   1
   2  -6  12 3726.94 322.858   1
  -2   6 -13 227.752 162.247   1
  -2  -6 -13 478.410 254.461   1
   2   6  13 569.021 273.649   1
   2  -6  13 299.890 172.944   1
   2   6  14 5916.58 569.009   1
   2  -6  14 7020.36 519.045   1
  -2   6 -14 7203.04 507.342   1
  -2  -6 -14 6384.69 556.129   1
   2  -6  15 22.3967 178.249   1
   2   6  15 511.402 258.770   1
  -2  -6 -15 89.1919 257.430   1
  -2   6 -15-41.7546 179.740   1
   2   6  16 98.2807 292.988   1
   2  -6  16 291.054 191.876   1
  -2  -6 -16-121.974 262.617   1
  -2   6 -16 292.883 180.183   1
   2   6  17 367.049 255.706   1
   2  -6  17 207.194 203.401   1
  -2  -6 -17 528.713 279.510   1
   2  -6  18 1783.94 292.474   1
   2   6  18 2003.77 379.928   1
  -2   6 -18 2490.13 288.691   1
  -2  -6 -18 2055.36 341.411   1
   2   6  19 172.032 226.134   1
   2  -6  19 296.977 233.151   1
  -2  -6 -19 575.835 243.683   1
  -2   6 -19-135.720 191.077   1
   2  -6  20 913.419 244.141   1
  -2  -6 -20 1549.81 313.094   1
  -2   6 -20 920.553 245.470   1
   2   6  21 209.528 222.236   1
  -2  -6 -21 194.573 214.273   1
  -2   6 -21 183.039 205.714   1
   2   6  22 1263.40 318.399   1
  -2  -6 -22 292.643 264.990   1
   2   6  23 839.493 241.017   1
  -2  -6 -23 846.953 235.566   1
   2   6  24 489.273 271.493   1
  -2  -6 -24 453.149 267.085   1
   2   6  26 553.092 258.453   1
  -2  -6 -26 409.857 257.701   1
   2   6  27 340.394 236.973   1
  -2  -6 -27-155.895 207.824   1
  -2   7  27 69.0033 251.211   1
   2  -7 -27 218.890 252.387   1
  -2   7  26 383.587 268.783   1
   2  -7 -26 127.572 257.680   1
  -2   7  25 141.128 241.336   1
   2  -7 -25 258.764 245.443   1
  -2   7  24 248.865 239.983   1
   2  -7 -24 326.738 240.402   1
  -2   7  23-35.8014 233.763   1
   2  -7 -23-65.7492 232.025   1
  -2   7  21-35.8282 269.568   1
   2  -7 -21 328.356 255.741   1
  -2   7  20 534.812 305.960   1
   2   7 -20 90.0801 212.068   1
   2  -7 -20-97.8168 251.067   1
  -2  -7  19 29.5635 207.779   1
   2   7 -19 170.220 219.238   1
  -2   7  18 139.716 307.130   1
   2  -7 -18 286.986 295.488   1
  -2   7  17 137.571 221.382   1
   2   7 -17 99.7329 199.477   1
   2  -7 -17 156.451 249.247   1
  -2  -7  17 518.693 216.702   1
   2  -7 -16 7540.21 603.408   1
  -2   7  16 6828.05 612.504   1
   2   7 -16 7259.14 555.252   1
  -2  -7  16 7442.40 564.871   1
  -2  -7  15 510.199 194.646   1
   2   7 -15 296.762 180.080   1
  -2   7  14 191.995 244.881   1
  -2  -7  14 363.927 184.359   1
   2   7 -14 231.921 173.414   1
   2  -7 -14 201.937 201.415   1
  -2   7  13 868.641 300.784   1
  -2  -7  13 874.662 184.613   1
   2   7 -13 1049.04 177.859   1
   2  -7 -13 838.499 279.737   1
  -2   7  12 598.037 285.429   1
  -2  -7  12 606.232 168.091   1
   2   7 -12 659.714 150.926   1
   2  -7 -12 858.313 265.314   1
  -2   7  11 2787.83 360.761   1
   2  -7 -11 3143.07 320.631   1
  -2  -7  10 5373.11 394.893   1
   2   7 -10 5798.48 390.553   1
   2  -7 -10 5020.20 447.218   1
  -2   7  10 4999.97 461.892   1
   2   7  -9 1635.00 164.687   1
  -2  -7   9 1465.10 174.407   1
   2   7  -8 5086.39 349.640   1
   2  -7  -8 4637.88 418.300   1
  -2   7   8 5456.74 460.384   1
  -2  -7   8 4828.50 353.698   1
   2   7  -7 18565.3 1168.52   1
  -2   7   7 18249.7 1233.41   1
   2  -7  -7 17955.5 1223.65   1
  -2  -7   7 19039.1 1168.47   1
  -2   7   6 500.185 226.461   1
   2   7  -6 830.730 116.783   1
   2  -7  -6 975.146 210.859   1
  -2  -7   6 832.362 114.415   1
  -2   7   5 2929.20 291.205   1
   2   7  -5 2982.96 204.268   1
  -2  -7   5 2266.88 200.928   1
   2  -7  -5 2298.53 276.840   1
   2  -7  -4 31278.0 1926.62   1
   2   7  -4 30996.3 1883.93   1
  -2   7   4 29912.2 1934.69   1
  -2  -7   4 29816.6 1883.17   1
   2   7  -3 7322.66 481.477   1
  -2   7   3 7412.38 533.397   1
  -2  -7   3 7186.05 480.810   1
   2  -7  -3 7345.52 525.326   1
   2   7  -2 2648.86 214.937   1
  -2  -7   2 2503.97 203.314   1
   2   7  -1 34050.5 2159.22   1
  -2  -7   1 33622.4 2154.15   1
  -2   7   1 36201.5 2174.23   1
   2  -7  -1 35747.8 2166.83   1
   2   7   0 82.3445 141.014   1
  -2   7   0 22.1521 127.493   1
  -2  -7   0 95.5411 127.067   1
  -2   7  -1 36352.7 2159.63   1
   2   7   1 33757.8 2175.21   1
   2  -7   1 33907.1 2156.14   1
  -2  -7  -1 35026.5 2172.85   1
   2   7   2 2356.44 232.887   1
   2  -7   2 1640.37 168.729   1
  -2  -7  -2 2262.73 234.702   1
   2   7   3 8260.28 565.537   1
  -2   7  -3 8012.80 508.429   1
  -2  -7  -3 7306.08 558.518   1
   2  -7   3 7820.63 507.907   1
   2  -7   4 28575.2 1852.80   1
  -2   7  -4 31987.4 1854.23   1
  -2  -7  -4 28622.0 1907.88   1
   2   7   4 30958.6 1916.47   1
   2  -7   5 2695.93 189.340   1
   2   7   5 2254.68 290.088   1
  -2  -7  -5 2308.77 277.302   1
  -2   7  -5 2794.87 186.410   1
   2  -7   6 852.526 89.2135   1
   2   7   6 776.088 234.932   1
  -2  -7  -6 777.690 209.207   1
  -2   7  -6 622.272 87.1948   1
   2  -7   7 20262.1 1230.84   1
   2   7   7 17882.9 1301.26   1
  -2  -7  -8 4837.58 440.923   1
  -2   7  -8 5498.79 356.310   1
   2   7   8 5055.63 458.397   1
   2  -7   8 5136.22 359.305   1
  -2   7  -9 1225.20 142.946   1
   2  -7   9 1268.13 150.025   1
   2   7  10 4734.36 440.847   1
  -2  -7 -10 5806.25 448.806   1
  -2   7 -10 5132.90 351.897   1
   2  -7  10 4047.53 349.640   1
   2   7  11 3171.16 399.740   1
   2  -7  11 3578.51 290.729   1
  -2   7 -11 3670.08 286.102   1
  -2  -7 -11 3996.08 395.927   1
  -2   7 -12 959.654 154.737   1
  -2  -7 -12 503.270 230.199   1
   2  -7  12 558.890 165.455   1
   2   7  12 502.872 254.164   1
  -2  -7 -13 1565.67 308.305   1
  -2   7 -13 1177.15 171.143   1
   2  -7  13 1023.09 190.576   1
   2   7  13 920.857 318.225   1
  -2   7 -14 300.997 156.052   1
  -2  -7 -14-58.8750 212.748   1
   2   7  14 95.5132 245.344   1
   2  -7  14 342.904 172.610   1
  -2   7 -15 274.359 166.709   1
   2  -7  15 209.010 175.496   1
   2   7  16 7173.87 592.672   1
  -2   7 -16 6659.16 527.182   1
   2  -7  16 7229.05 544.029   1
  -2  -7 -16 7202.60 581.969   1
   2   7  17-135.145 310.785   1
   2  -7  17 501.161 214.867   1
  -2  -7 -17 629.514 282.726   1
  -2   7 -17 641.236 204.915   1
   2   7  18 274.170 251.413   1
  -2  -7 -18 446.042 234.840   1
   2  -7  19-57.7177 208.202   1
  -2   7 -19 26.6859 199.854   1
   2   7  20 34.8676 247.230   1
  -2  -7 -20 129.443 226.371   1
   2   7  21 384.805 283.375   1
  -2  -7 -21 32.4736 247.329   1
   2   7  23-383.355 266.167   1
  -2  -7 -23 356.989 242.073   1
   2   7  24 590.606 278.823   1
  -2  -7 -24 32.1631 245.307   1
   2   7  25 414.272 266.068   1
  -2  -7 -25 95.1148 227.203   1
   2   7  26-170.963 231.325   1
  -2  -7 -26 93.5436 235.388   1
   2   7  27 134.351 242.800   1
  -2  -7 -27 338.346 215.652   1
  -2   8  26-34.4749 241.276   1
   2  -8 -26 315.172 244.562   1
   2  -8 -25-416.511 236.463   1
  -2   8  23 106.963 251.522   1
   2  -8 -23 621.787 249.056   1
  -2   8  22-35.8614 262.186   1
   2  -8 -22-229.951 252.001   1
  -2   8  21 35.8593 270.939   1
   2  -8 -21 328.493 277.698   1
  -2   8  20 322.278 289.563   1
   2  -8 -20 948.320 282.455   1
   2  -8 -19 942.727 281.278   1
  -2   8  19-35.5847 290.519   1
  -2   8  18 810.274 266.709   1
   2   8 -18 453.498 199.253   1
  -2  -8  18 209.768 202.662   1
   2  -8 -18 675.085 271.600   1
  -2   8  17 34.7826 271.974   1
   2   8 -17 280.462 197.771   1
  -2  -8  17 170.161 180.984   1
   2  -8 -17 253.042 243.719   1
  -2   8  16 307.998 287.381   1
   2  -8 -16-92.8037 272.706   1
   2   8 -16 215.308 178.055   1
  -2  -8  16 156.809 180.929   1
   2  -8 -15 484.922 262.415   1
  -2  -8  15 727.636 193.931   1
   2   8 -15 862.907 193.402   1
  -2   8  15 470.341 258.865   1
  -2  -8  14 1883.74 221.550   1
   2   8 -14 1224.61 201.706   1
   2  -8 -13 343.073 205.246   1
  -2  -8  13 305.583 153.775   1
   2   8 -13 268.968 141.724   1
  -2   8  13 253.979 242.190   1
   2  -8 -12 2905.25 338.872   1
  -2   8  12 2029.25 340.096   1
   2  -8 -11 557.149 246.708   1
  -2   8  11 622.791 281.200   1
  -2  -8  11 246.734 133.742   1
   2   8 -11 397.605 121.682   1
  -2   8  10 2556.99 325.230   1
  -2  -8  10 2112.16 204.294   1
   2   8 -10 2105.18 199.796   1
   2  -8 -10 2187.58 302.863   1
   2   8  -9 7283.02 498.744   1
  -2   8   9 7497.21 604.187   1
   2  -8  -9 7635.21 591.240   1
  -2  -8   9 7560.22 496.523   1
  -2   8   8 644.767 223.226   1
   2   8  -8 634.452 109.081   1
   2  -8  -8 671.161 214.899   1
  -2  -8   8 616.632 106.878   1
  -2   8   7 1167.47 264.839   1
   2   8  -7 1802.05 142.826   1
   2  -8  -7 915.982 239.647   1
  -2  -8   7 1461.11 131.905   1
   2  -8  -6 35016.7 2338.90   1
   2   8  -6 39277.9 2282.39   1
  -2   8   6 32563.2 2345.18   1
  -2  -8   6 36658.0 2279.99   1
   2  -8  -5 3804.64 363.522   1
  -2  -8   5 4037.72 281.678   1
   2   8  -5 4544.51 283.782   1
   2  -8  -4 12807.5 853.462   1
  -2  -8   4 12263.1 798.651   1
  -2   8   4 13485.9 865.950   1
   2   8  -4 12892.2 803.905   1
   2  -8  -3 9297.20 690.059   1
  -2  -8   3 10495.1 650.890   1
  -2   8   3 10521.3 705.844   1
   2   8  -3 10051.4 656.054   1
   2  -8  -2 11398.0 730.631   1
  -2   8   2 11795.4 741.281   1
  -2  -8   2 10592.3 700.120   1
   2   8  -2 10279.9 709.834   1
   2   8  -1 3067.72 256.134   1
  -2  -8   1 3018.70 248.312   1
   2   8   0 9852.88 680.433   1
   2  -8   0 10034.6 667.927   1
  -2  -8   0 10469.9 675.497   1
  -2   8  -1 2827.20 227.098   1
   2  -8   1 2167.46 208.387   1
  -2   8  -2 11540.7 716.915   1
   2  -8   2 10397.6 713.765   1
   2   8   2 12082.7 757.899   1
  -2  -8  -3 9015.51 639.324   1
   2   8   3 8876.31 635.663   1
   2  -8   3 9378.88 581.688   1
  -2   8  -3 8866.62 581.190   1
   2   8   4 10681.5 848.396   1
  -2   8  -4 12048.9 780.330   1
  -2  -8  -4 12849.1 844.978   1
   2  -8   4 13308.5 780.770   1
  -2  -8  -5 4460.42 379.660   1
   2   8   5 4023.56 382.776   1
  -2  -8  -6 38694.8 2287.75   1
   2   8   6 33506.4 2284.95   1
  -2  -8  -7 1973.21 265.636   1
   2   8   7 1280.40 265.766   1
  -2   8  -8 620.740 77.1703   1
   2  -8   8 418.515 73.1446   1
   2   8   9 7971.99 594.392   1
  -2   8  -9 7464.35 482.200   1
   2  -8   9 7161.90 482.108   1
  -2  -8  -9 8034.68 588.815   1
  -2  -8 -10 2465.74 309.563   1
  -2   8 -10 2020.09 176.832   1
   2   8  10 2101.83 307.019   1
   2  -8  10 2051.31 181.138   1
  -2  -8 -11 664.145 253.106   1
  -2   8 -11 424.062 118.382   1
   2  -8  11 558.548 124.464   1
   2   8  11 146.551 264.998   1
  -2  -8 -12 3342.01 350.556   1
  -2   8 -12 2807.48 240.109   1
   2  -8  12 2771.89 246.601   1
   2   8  13 884.989 316.469   1
  -2  -8 -13 262.728 285.286   1
   2  -8  14 1706.44 207.322   1
  -2   8 -14 1971.11 210.148   1
   2   8  15 396.957 304.881   1
   2  -8  15 270.867 187.739   1
  -2   8 -15 515.369 164.759   1
  -2  -8 -15 461.174 273.620   1
   2  -8  16 236.191 172.267   1
   2   8  16-33.6251 268.574   1
  -2   8 -16-19.8726 163.320   1
  -2  -8 -16 688.401 299.526   1
   2   8  17 34.1575 261.400   1
  -2   8 -17 283.762 185.110   1
   2  -8  17 352.852 210.288   1
  -2  -8 -17 349.291 215.455   1
  -2   8 -18 285.528 188.853   1
   2   8  18 380.083 303.248   1
  -2  -8 -18 288.710 270.754   1
   2   8  19 174.098 223.946   1
  -2  -8 -19 161.598 228.317   1
   2   8  20 594.641 289.585   1
  -2  -8 -20 876.154 276.970   1
   2   8  21-35.0010 259.060   1
  -2  -8 -21 259.589 255.434   1
   2   8  22 629.989 280.584   1
  -2  -8 -22 745.043 268.201   1
   2   8  23 277.341 262.726   1
  -2  -8 -23-226.599 249.127   1
   2   8  25 377.441 255.766   1
  -2  -8 -25 313.684 251.260   1
   2   8  26-338.043 206.903   1
  -2  -8 -26-184.834 199.629   1
  -2   9  26 546.913 271.601   1
   2  -9 -26 124.376 242.766   1
  -2   9  25 207.693 260.507   1
   2  -9 -25 158.541 247.939   1
  -2   9  24 315.455 256.437   1
   2  -9 -24 547.170 267.149   1
  -2   9  23 886.936 296.050   1
   2  -9 -23 325.499 259.458   1
  -2   9  22 965.839 299.556   1
   2  -9 -22 851.632 280.385   1
  -2   9  20 35.9035 254.527   1
   2  -9 -20 32.8551 249.969   1
  -2   9  19 357.705 243.270   1
   2  -9 -19 457.288 232.886   1
   2  -9 -18-194.344 233.765   1
  -2   9  18 35.5123 280.523   1
   2   9 -17 193.740 162.535   1
   2  -9 -17-159.761 273.276   1
  -2   9  17-35.1604 311.581   1
   2  -9 -16 1606.71 295.753   1
  -2  -9  16 2017.59 225.999   1
   2   9 -16 1604.14 227.089   1
  -2   9  16 1491.34 287.498   1
   2  -9 -15 30.7916 241.455   1
  -2  -9  15 227.981 157.225   1
   2   9 -15-52.7605 155.455   1
  -2   9  15 34.1474 302.618   1
   2  -9 -14 1144.96 264.845   1
  -2  -9  14 1010.32 175.941   1
   2   9 -14 872.013 168.005   1
  -2   9  14 1170.35 282.850   1
  -2   9  13 1827.07 335.178   1
  -2  -9  13 1384.51 183.538   1
   2  -9 -13 1519.47 300.348   1
   2   9 -12 1548.42 190.001   1
  -2  -9  12 1836.03 183.093   1
   2  -9 -12 1900.71 295.461   1
  -2   9  12 1766.15 318.209   1
   2  -9 -11-164.542 197.904   1
  -2   9  11 152.544 247.821   1
   2   9 -11 106.737 105.317   1
  -2  -9  11 115.256 106.214   1
   2   9 -10 5369.87 406.580   1
  -2   9  10 6465.81 529.801   1
   2  -9 -10 7100.51 512.654   1
  -2  -9  10 6430.70 408.248   1
  -2   9   9 309.798 242.594   1
   2   9  -9 397.173 91.9760   1
   2  -9  -9 25.2792 218.623   1
  -2  -9   9 386.517 83.6324   1
   2   9  -8 9186.02 498.046   1
  -2  -9   8 6800.21 491.410   1
   2  -9  -7 3598.42 337.559   1
  -2   9   7 2914.17 342.204   1
   2  -9  -6 2296.20 279.421   1
  -2   9   6 2401.83 303.880   1
   2   9  -5 576.024 86.5349   1
  -2  -9   5 492.005 77.6617   1
  -2   9   5 718.112 215.642   1
   2  -9  -4 10786.4 770.490   1
  -2   9   4 11029.0 781.063   1
   2   9  -4 11539.8 711.402   1
  -2  -9   4 10993.0 708.504   1
   2  -9  -3 6283.41 475.638   1
  -2   9   3 6183.71 485.238   1
   2   9  -3 6585.50 432.943   1
  -2  -9   3 6380.87 428.030   1
   2  -9  -2 9063.99 649.656   1
  -2  -9   2 9181.72 620.523   1
   2   9  -2 9729.68 623.664   1
  -2   9   2 9752.31 661.437   1
   2   9  -1 12.0124 131.975   1
  -2   9   1-15.5251 163.773   1
   2  -9  -1 41.3075 149.578   1
  -2  -9   1 22.5859 122.680   1
  -2   9   0-172.342 148.691   1
   2  -9   0-12.2519 132.947   1
   2   9   1-31.2825 156.478   1
   2  -9   1 154.462 119.300   1
  -2  -9  -1-14.6336 135.139   1
  -2   9  -1 11.0191 121.982   1
  -2   9  -2 9301.93 591.936   1
  -2  -9  -2 8365.62 627.031   1
   2  -9   2 9152.50 592.540   1
   2  -9   3 5290.26 375.492   1
   2   9   3 6550.93 460.652   1
  -2   9  -3 5476.97 380.221   1
  -2  -9  -3 7008.83 445.594   1
   2   9   4 10512.7 742.354   1
  -2  -9  -5 392.319 201.653   1
   2   9   5 469.932 216.201   1
  -2  -9  -6 2741.05 296.822   1
   2   9   6 2145.02 309.349   1
  -2  -9  -7 3710.56 350.814   1
   2   9   7 3044.32 348.729   1
   2   9   8 7761.97 628.369   1
  -2  -9  -8 8545.98 626.108   1
   2   9   9 500.030 267.800   1
  -2  -9  -9 393.823 254.476   1
  -2  -9 -10 8724.42 498.359   1
   2   9  10 7214.68 488.174   1
   2   9  11 121.003 217.706   1
   2  -9  11 114.733 88.7858   1
  -2   9 -11 265.104 85.7335   1
   2   9  12 1042.00 309.753   1
   2  -9  12 1368.83 153.902   1
  -2   9 -12 1195.81 146.007   1
   2   9  13 1480.24 323.130   1
  -2  -9 -13 1701.67 302.370   1
   2  -9  13 1211.72 166.880   1
  -2   9 -13 1043.35 153.148   1
  -2  -9 -14 1284.27 274.015   1
   2   9  14 1317.42 280.718   1
   2   9  15 369.320 288.887   1
  -2  -9 -15 93.6081 256.837   1
   2  -9  15-50.2360 149.233   1
  -2   9 -15-46.9564 130.114   1
   2   9  16 1566.94 332.628   1
  -2  -9 -16 919.531 299.080   1
   2  -9  16 1219.72 204.564   1
  -2   9 -16 1365.39 201.042   1
  -2  -9 -17 352.405 221.486   1
   2   9  17 241.583 239.633   1
  -2   9 -17 198.107 155.532   1
  -2  -9 -18 678.679 282.069   1
   2   9  18 487.562 301.814   1
  -2  -9 -19 453.959 258.389   1
   2   9  19 34.9888 279.724   1
  -2  -9 -20-97.4508 204.322   1
   2   9  20-210.273 215.346   1
  -2  -9 -22 388.478 252.632   1
   2   9  22 208.966 253.017   1
  -2  -9 -23 64.3788 218.013   1
   2   9  23 310.395 250.101   1
  -2  -9 -24-252.472 241.957   1
   2   9  24 344.109 263.821   1
  -2  -9 -25 93.1125 198.734   1
   2   9  25 339.642 218.588   1
  -2  -9 -26 152.022 220.488   1
  -2  10  25-68.7088 252.086   1
   2 -10 -25 31.3630 218.326   1
  -2  10  24 418.417 268.069   1
   2 -10 -24 255.262 239.794   1
  -2  10  23 35.2626 252.209   1
   2 -10 -23-97.0470 225.202   1
  -2  10  22 71.2855 242.307   1
   2 -10 -22-32.6686 226.359   1
  -2  10  21 35.8998 197.430   1
   2 -10 -21 459.727 216.060   1
  -2  10  20 826.830 307.106   1
   2 -10 -20 1019.37 259.457   1
  -2  10  19 179.580 283.911   1
   2 -10 -19-524.506 272.779   1
   2 -10 -18 32.6390 261.493   1
  -2  10  18 143.128 291.631   1
  -2  10  16 737.417 314.599   1
   2 -10 -16 318.759 280.090   1
   2  10 -16 265.827 148.464   1
  -2  10  15 173.081 247.443   1
   2 -10 -15 533.949 246.316   1
  -2  10  14 1155.94 337.526   1
   2  10 -14 1170.62 155.958   1
  -2 -10  14 771.190 147.733   1
   2 -10 -14 1502.59 309.082   1
  -2  10  13 699.520 291.310   1
   2 -10 -13 719.605 255.283   1
  -2 -10  13 68.4150 105.616   1
   2  10 -13 237.835 105.400   1
  -2 -10  12 1535.62 149.284   1
   2 -10 -12 2774.65 313.682   1
   2  10 -12 1528.17 152.351   1
  -2  10  12 2305.37 324.727   1
  -2 -10  11 489.641 65.9377   1
  -2  10  11 598.733 252.053   1
   2  10 -11 317.110 69.3167   1
   2 -10 -10 1203.61 258.054   1
  -2  10  10 974.538 274.268   1
   2 -10  -9 1130.53 239.802   1
  -2  10   9 1406.01 295.510   1
  -2  10   8 8718.11 673.032   1
   2 -10  -6 2777.35 311.795   1
  -2  10   6 2997.13 333.554   1
   2 -10  -5 1624.49 237.354   1
   2  10  -4 1207.69 127.225   1
   2 -10  -4 1056.61 231.579   1
  -2  10   4 1434.46 249.154   1
   2  10  -3 123.984 100.871   1
  -2  10   3 60.9302 171.766   1
   2 -10  -3 293.904 185.586   1
  -2 -10   2 60.4797 101.953   1
  -2  10   2 18.7582 166.220   1
   2 -10  -2-16.6855 163.500   1
   2  10  -2-88.2048 125.552   1
  -2  10   1-16.6104 155.773   1
   2 -10  -1 59.5609 155.165   1
   2  10  -1 13.0715 129.579   1
  -2  10  -1 108.134 137.312   1
   2  10   1 118.336 156.926   1
   2 -10   1-55.9521 115.665   1
  -2 -10  -2-103.093 153.139   1
   2 -10   2-8.98587 104.106   1
  -2  10  -2 18.7166 100.324   1
  -2 -10  -3-37.6222 171.514   1
   2  10   3 203.943 190.392   1
   2 -10   3 89.8320 81.7089   1
  -2  10  -3 148.518 84.1341   1
   2  10   4 1139.40 222.498   1
  -2 -10  -4 897.992 218.529   1
  -2 -10  -5 2262.01 272.375   1
   2  10   6 3680.07 347.340   1
  -2 -10  -6 2809.95 331.848   1
  -2 -10  -8 9195.86 663.263   1
   2  10   8 8192.07 658.000   1
   2  10   9 1502.55 285.122   1
  -2 -10  -9 1606.53 281.990   1
   2  10  10 1022.74 285.295   1
  -2 -10 -10 1013.72 265.959   1
   2  10  11 281.486 275.910   1
  -2 -10 -11 1181.74 285.214   1
   2  10  12 2116.09 330.635   1
  -2 -10 -12 2228.44 330.206   1
   2  10  13 295.569 236.990   1
  -2  10 -13 123.183 77.7493   1
   2 -10  13 12.5976 71.0540   1
  -2 -10 -13 243.556 230.783   1
   2  10  14 502.272 273.670   1
  -2  10 -14 961.206 125.959   1
   2 -10  14 655.781 118.157   1
  -2 -10 -14 1181.26 271.216   1
   2  10  15-34.0336 285.648   1
  -2  10 -15 46.9785 111.258   1
   2 -10  15-61.5078 123.328   1
  -2 -10 -15 126.486 262.856   1
   2  10  16 206.827 296.839   1
  -2 -10 -16 607.311 274.585   1
   2  10  18 70.0709 248.295   1
  -2 -10 -18 649.168 246.071   1
   2  10  19 632.483 312.847   1
  -2 -10 -19 390.445 274.777   1
   2  10  20 807.083 294.225   1
  -2 -10 -20 682.181 272.911   1
   2  10  21 350.374 235.965   1
  -2 -10 -21-64.7626 203.588   1
   2  10  22-69.3996 249.840   1
  -2 -10 -22 580.353 246.833   1
   2  10  23 275.682 260.453   1
  -2 -10 -23 159.225 234.029   1
   2  10  24-34.1145 228.522   1
  -2 -10 -24-31.2753 193.155   1
   2  10  25 402.949 246.534   1
  -2 -10 -25-92.0497 239.829   1
  -2  11  25 237.491 238.392   1
   2 -11 -25-61.9229 206.399   1
  -2  11  23 210.090 235.722   1
   2 -11 -23-128.395 221.374   1
  -2  11  21 537.516 284.387   1
   2 -11 -21 393.175 267.573   1
  -2  11  20 324.482 282.679   1
   2 -11 -20-197.663 244.747   1
  -2  11  19 144.247 216.089   1
   2 -11 -19-230.653 215.161   1
  -2  11  18 395.949 301.906   1
   2 -11 -18 623.547 253.662   1
   2 -11 -17 293.870 266.742   1
  -2  11  17 322.536 282.622   1
  -2  11  16 71.0421 274.898   1
   2 -11 -16 420.266 243.636   1
  -2  11  15 351.065 277.787   1
   2 -11 -15 223.504 259.005   1
  -2  11  14 1210.54 312.693   1
   2 -11 -14 1316.57 279.032   1
  -2  11  13 577.026 269.565   1
   2 -11 -13 614.830 239.374   1
  -2  11  11-64.6232 259.754   1
  -2  11  10 4323.52 419.456   1
   2 -11 -10 3680.71 396.670   1
  -2  11   9 1239.66 283.405   1
   2 -11  -9 1311.31 261.457   1
   2 -11  -8 2831.51 340.788   1
  -2  11   7-55.4933 231.423   1
   2 -11  -7 150.537 203.797   1
   2 -11  -5 899.700 218.812   1
  -2  11   5 795.872 244.136   1
  -2 -11   4 3890.45 254.327   1
  -2  11   4 3562.54 357.706   1
   2  11  -4 3279.12 255.937   1
   2 -11  -4 4021.16 338.768   1
  -2  11   3 3350.40 342.730   1
  -2 -11   3 3347.18 272.474   1
   2 -11  -3 3235.66 330.936   1
   2  11  -2 13655.3 920.912   1
  -2  11   2 15733.7 965.693   1
   2 -11  -2 15104.3 950.577   1
  -2 -11   2 13374.4 914.171   1
   2 -11  -1 303.392 167.363   1
  -2  11   1 177.611 157.601   1
   2  11   0 112.276 142.949   1
   2 -11   0-43.0338 137.249   1
  -2  11   0 138.772 147.167   1
  -2 -11   0-74.7717 133.655   1
   2  11   1 341.240 173.566   1
  -2 -11  -1 117.359 158.549   1
   2 -11   1 205.118 126.129   1
  -2  11  -1 206.910 124.090   1
  -2  11  -2 15657.5 963.138   1
   2 -11   2 14844.9 959.637   1
  -2 -11  -2 15689.7 999.684   1
   2  11   2 13760.6 1002.83   1
  -2 -11  -3 4029.89 357.720   1
   2  11   3 4207.52 358.791   1
   2 -11   3 3810.96 270.817   1
  -2  11  -3 3732.13 274.635   1
  -2 -11  -4 4738.53 358.094   1
   2  11   4 2792.82 349.138   1
  -2 -11  -5 1437.22 260.030   1
   2  11   5 763.443 247.631   1
  -2 -11  -7 206.867 211.699   1
   2  11   7 137.514 225.128   1
  -2 -11  -8 2530.11 322.597   1
  -2 -11  -9 1188.56 261.400   1
   2  11   9 1694.54 305.247   1
   2  11  10 3646.64 396.851   1
  -2 -11 -11 148.028 218.142   1
   2  11  11-159.870 229.678   1
  -2 -11 -13 248.224 249.624   1
   2  11  13 66.9176 289.815   1
  -2 -11 -14 883.868 303.548   1
   2  11  14 1224.45 318.822   1
  -2 -11 -15-95.8208 267.315   1
   2  11  15-137.934 294.986   1
  -2 -11 -16 32.2623 254.945   1
   2  11  16-348.404 272.310   1
  -2 -11 -17-292.379 212.423   1
   2  11  17-70.1767 231.782   1
  -2 -11 -18 879.839 260.071   1
   2  11  18 704.279 279.340   1
  -2 -11 -19 358.404 262.927   1
   2  11  19-105.607 268.971   1
  -2 -11 -20 194.891 259.576   1
   2  11  20 668.460 291.630   1
  -2 -11 -21 64.7394 222.464   1
   2  11  21 313.861 243.020   1
  -2 -11 -23 537.034 253.181   1
   2  11  23 478.776 268.946   1
  -2 -11 -25-241.995 175.582   1
   2  11  25 99.7581 213.732   1
   2 -12 -24 124.972 218.861   1
  -2  12  24 308.431 252.830   1
   2 -12 -23-190.974 220.591   1
  -2  12  23 69.6626 258.802   1
   2 -12 -22 387.701 206.772   1
  -2  12  22 423.217 247.861   1
   2 -12 -21 588.071 231.828   1
  -2  12  21 178.543 243.954   1
   2 -12 -20 361.898 247.907   1
  -2  12  20 144.079 288.982   1
   2 -12 -18 429.459 210.679   1
  -2  12  18 108.580 244.295   1
   2 -12 -17 98.6418 245.297   1
  -2  12  17 36.1393 290.524   1
   2 -12 -16 326.887 221.450   1
  -2  12  16 35.9174 245.633   1
   2 -12 -15 355.700 272.121   1
  -2  12  15 284.804 302.287   1
  -2  12  14 492.056 301.149   1
  -2  12  13 34.5940 237.500   1
   2 -12 -13 125.622 236.190   1
  -2  12  12 2714.06 381.742   1
   2 -12 -12 3785.52 391.346   1
  -2  12  11 198.847 279.280   1
   2 -12 -11 180.255 261.863   1
  -2  12  10 805.891 267.736   1
   2 -12 -10 1168.43 272.833   1
  -2  12   9 3559.07 392.783   1
   2 -12  -9 2827.39 340.862   1
   2 -12  -8 4007.47 411.045   1
  -2  12   8 4728.69 437.364   1
   2 -12  -7 522.231 240.347   1
  -2  12   7 433.100 263.992   1
   2 -12  -6 1246.11 256.953   1
  -2  12   6 1873.02 291.905   1
   2 -12  -5 1771.42 262.318   1
  -2  12   5 1253.28 253.899   1
   2 -12  -4 576.472 195.718   1
  -2 -12   4 614.703 86.2658   1
   2  12  -4 662.419 98.0894   1
  -2  12   4 614.700 232.583   1
   2 -12  -3 452.695 196.516   1
  -2 -12   3 647.796 112.329   1
   2  12  -3 732.378 125.189   1
  -2  12   3 230.289 223.971   1
   2 -12  -2 989.377 202.149   1
  -2 -12   2 1095.93 148.811   1
   2  12  -2 1103.61 161.793   1
  -2  12   2 1343.43 237.515   1
  -2  12   1-75.4772 175.265   1
   2 -12  -1-136.502 162.578   1
  -2  12   0 13171.7 901.960   1
  -2 -12   0 13531.7 900.791   1
   2 -12   0 14127.8 902.167   1
   2  12   0 13622.3 905.519   1
   2  12   1-19.2246 177.036   1
  -2 -12  -1 17.9738 155.120   1
   2  12   2 885.566 220.390   1
  -2  12  -2 820.569 136.315   1
   2 -12   2 977.522 136.302   1
  -2 -12  -2 1006.27 210.095   1
   2  12   3 387.842 230.678   1
  -2  12  -3 510.394 102.158   1
  -2 -12  -3 406.007 207.688   1
   2 -12   3 651.071 99.3940   1
   2  12   4 341.916 217.862   1
  -2 -12  -4 478.563 215.175   1
   2  12   5 1948.28 288.100   1
  -2 -12  -5 1645.97 268.422   1
   2  12   6 1382.89 282.199   1
  -2 -12  -6 1688.60 262.806   1
   2  12   7 579.196 266.207   1
  -2 -12  -7 581.002 229.967   1
   2  12   8 3391.53 392.042   1
  -2 -12  -8 4246.93 391.441   1
   2  12   9 2942.07 371.115   1
  -2 -12  -9 2775.75 337.512   1
   2  12  10 733.402 274.546   1
  -2 -12 -10 855.145 245.198   1
   2  12  12 2771.59 410.757   1
  -2 -12 -12 4054.05 400.206   1
   2  12  13-34.0149 275.771   1
  -2 -12 -13-440.732 263.864   1
   2  12  14 345.174 266.475   1
   2  12  15-69.8166 247.542   1
  -2 -12 -15 258.321 228.988   1
   2  12  16-175.842 242.573   1
  -2 -12 -16 32.5259 218.999   1
   2  12  17 247.237 233.847   1
  -2 -12 -17 391.769 221.745   1
   2  12  18 636.166 288.265   1
  -2 -12 -18-130.703 241.074   1
   2  12  20 455.803 276.995   1
  -2 -12 -20 356.856 260.121   1
   2  12  21 138.864 240.116   1
  -2 -12 -21 452.532 242.766   1
   2  12  22 482.455 216.890   1
  -2 -12 -22 381.611 199.265   1
   2  12  23 204.374 255.372   1
  -2 -12 -23 187.101 216.393   1
   2  12  24-33.4901 239.727   1
  -2 -12 -24 336.059 241.475   1
   2 -13 -23 976.253 264.915   1
  -2  13  23 310.371 265.495   1
   2 -13 -22 481.066 263.243   1
  -2  13  22 562.113 289.940   1
   2 -13 -21-325.298 237.016   1
  -2  13  21-35.5458 252.280   1
   2 -13 -20-32.8589 211.136   1
  -2  13  20 143.815 238.431   1
   2 -13 -19 231.494 258.335   1
  -2  13  19-253.711 289.306   1
  -2  13  18 400.378 267.082   1
   2 -13 -17-165.801 244.401   1
  -2  13  17 436.435 289.339   1
   2 -13 -16 661.011 256.651   1
  -2  13  16 870.590 272.367   1
   2 -13 -14 227.037 252.576   1
  -2  13  14 35.6976 273.819   1
   2 -13 -13-32.0029 216.520   1
  -2  13  13 140.961 238.420   1
   2 -13 -12 377.475 234.243   1
  -2  13  12 138.688 250.658   1
   2 -13 -11 492.857 242.108   1
  -2  13  11 33.9779 252.992   1
  -2  13  10 2818.15 381.579   1
   2 -13 -10 3363.84 359.444   1
  -2  13   9 225.484 268.641   1
   2 -13  -9-262.510 247.147   1
  -2  13   8 62.3810 261.786   1
   2 -13  -8-28.2613 232.625   1
  -2  13   7 240.481 237.975   1
   2 -13  -7 299.238 220.051   1
  -2  13   6 172.468 213.625   1
   2 -13  -6 26.0216 222.616   1
  -2  13   4 2228.70 311.163   1
   2  13  -4 2479.85 177.773   1
  -2 -13   4 2295.05 172.612   1
   2 -13  -3 173.084 189.686   1
  -2 -13   3 196.707 102.138   1
  -2  13   3 219.665 210.163   1
   2  13  -3 9.96622 115.912   1
  -2 -13   2 2458.79 217.861   1
   2 -13  -2 2548.98 278.086   1
  -2  13   2 2067.66 278.205   1
   2  13  -2 2561.33 225.869   1
  -2 -13   1 597.292 162.094   1
   2  13  -1 814.842 179.363   1
  -2  13   1 857.642 196.790   1
   2 -13   0-49.0529 144.891   1
  -2 -13   0 16.8102 152.327   1
   2  13   0 18.3340 160.596   1
  -2  13   0-35.0628 163.145   1
   2  13   1 839.040 211.508   1
  -2 -13  -1 901.304 196.834   1
  -2 -13  -2 2240.15 263.300   1
  -2  13  -2 2640.02 214.803   1
   2  13   2 1789.89 265.553   1
   2 -13   2 2379.48 209.007   1
  -2 -13  -3-44.3331 179.411   1
   2  13   3-48.4630 199.454   1
  -2  13  -3 93.9880 87.3072   1
   2 -13   3-47.2841 80.4344   1
  -2 -13  -4 2509.83 297.948   1
   2  13   4 2264.59 315.445   1
  -2 -13  -6 394.817 221.080   1
   2  13   6-85.6842 222.453   1
  -2 -13  -7 27.4544 215.464   1
   2  13   7 327.293 253.854   1
  -2 -13  -8-313.510 244.573   1
   2  13   8 123.504 237.709   1
  -2 -13  -9 323.485 235.726   1
   2  13   9-63.6671 257.804   1
  -2 -13 -10 3442.93 398.939   1
   2  13  10 3952.23 422.590   1
  -2 -13 -11 928.192 280.559   1
   2  13  11 200.620 315.787   1
  -2 -13 -12 283.645 254.906   1
   2  13  12 340.912 292.156   1
  -2 -13 -13 31.9944 245.292   1
   2  13  13-34.6042 264.286   1
  -2 -13 -14-129.403 251.013   1
   2  13  14-175.060 268.581   1
  -2 -13 -16 262.019 250.097   1
   2  13  16 461.080 276.870   1
  -2 -13 -17 131.195 233.547   1
   2  13  17-213.080 274.344   1
  -2 -13 -18 98.2202 257.806   1
   2  13  18 744.510 297.574   1
  -2 -13 -19 163.030 246.196   1
   2  13  19-389.057 291.178   1
  -2 -13 -20 32.5055 240.751   1
   2  13  20 873.684 297.111   1
  -2 -13 -21 32.0024 232.039   1
   2  13  21 277.811 266.383   1
  -2 -13 -22-94.2724 198.432   1
   2  13  22 824.622 244.360   1
  -2 -13 -23-154.071 196.978   1
   2  13  23 439.697 243.022   1
  -2  14  23 34.2048 250.995   1
   2 -14 -22 222.424 241.699   1
  -2  14  22 487.488 280.663   1
   2 -14 -21 549.587 241.499   1
  -2  14  21 248.155 278.085   1
   2 -14 -19 363.808 249.412   1
  -2  14  19 253.498 276.176   1
   2 -14 -18 332.903 232.971   1
  -2  14  18-109.419 271.091   1
   2 -14 -17-166.746 248.756   1
  -2  14  17 183.087 279.663   1
   2 -14 -16 200.097 228.948   1
  -2  14  16-73.2784 247.906   1
   2 -14 -15 99.6807 253.091   1
  -2  14  15 328.776 294.914   1
   2 -14 -13-163.009 235.296   1
  -2  14  13-35.8738 279.279   1
   2 -14 -12 675.003 245.940   1
  -2  14  12 637.121 291.220   1
   2 -14 -11-31.5713 234.580   1
  -2  14  11 208.758 272.821   1
  -2  14  10-102.157 266.078   1
   2 -14  -9 572.560 238.801   1
  -2  14   9 565.693 258.431   1
   2 -14  -8-29.2194 229.932   1
  -2  14   8-32.2813 267.473   1
   2 -14  -7 987.593 270.028   1
  -2  14   7 685.613 247.724   1
   2 -14  -6 2002.85 292.835   1
  -2  14   6 1674.42 314.690   1
   2 -14  -5-51.5928 208.075   1
  -2  14   5 28.7042 232.326   1
   2 -14  -4 1460.59 259.776   1
   2 -14  -3 225.272 170.825   1
  -2 -14   3 53.3611 98.6121   1
  -2  14   3-77.2161 215.422   1
   2  14  -3 151.108 111.246   1
   2  14  -2 4259.22 338.728   1
  -2  14   2 4162.71 384.257   1
  -2 -14   2 4656.52 328.436   1
   2 -14  -2 3900.34 371.932   1
   2 -14  -1 195.053 166.818   1
  -2 -14   1 365.308 147.735   1
  -2  14   1 671.209 191.932   1
   2  14  -1 318.777 170.097   1
   2 -14   0 428.969 163.693   1
  -2  14   0 592.134 173.412   1
  -2 -14   0 528.766 169.628   1
   2  14   0 579.208 177.883   1
  -2 -14  -1 610.147 182.100   1
  -2  14  -1 386.366 155.671   1
   2  14   1 258.217 188.573   1
  -2  14  -2 3728.69 306.986   1
  -2 -14  -2 4286.37 363.793   1
   2  14   2 3920.90 379.587   1
   2 -14   2 4294.95 308.270   1
  -2 -14  -3 92.7417 181.280   1
  -2  14  -3 187.677 87.5150   1
   2  14   3 201.916 205.820   1
   2 -14   3 70.4620 77.3790   1
   2  14   5 141.354 215.111   1
  -2 -14  -5-26.0665 211.004   1
   2  14   6 1981.50 314.893   1
  -2 -14  -6 2152.99 296.548   1
   2  14   7 184.512 245.267   1
  -2 -14  -7 396.956 234.086   1
   2  14   8 317.910 278.563   1
  -2 -14  -8-29.3468 238.448   1
   2  14   9 32.7069 262.969   1
  -2 -14  -9 150.781 230.391   1
   2  14  10 502.400 277.579   1
  -2 -14 -10 277.881 254.369   1
   2  14  11-34.1761 287.788   1
  -2 -14 -11 157.643 263.813   1
   2  14  12 138.849 266.365   1
  -2 -14 -12 672.343 246.813   1
   2  14  13 140.545 243.558   1
  -2 -14 -13 97.2116 203.738   1
   2  14  15 213.688 287.413   1
  -2 -14 -15 98.5023 248.999   1
   2  14  16 356.988 281.228   1
  -2 -14 -16 526.515 263.173   1
   2  14  17 286.002 286.511   1
  -2 -14 -17 32.9009 244.588   1
   2  14  18 213.095 275.906   1
  -2 -14 -18 328.627 247.670   1
  -2 -14 -19 98.1080 226.673   1
   2  14  21 69.3282 232.302   1
  -2 -14 -21 158.355 225.625   1
   2  14  22 648.929 244.257   1
   2  14  23-33.5090 216.474   1
  -2 -14 -23 91.2305 176.428   1
  -2  15  22 380.320 267.369   1
   2 -15 -22 471.680 244.324   1
  -2  15  20-322.064 246.892   1
   2 -15 -20 456.257 209.508   1
  -2  15  19-36.1453 269.631   1
   2 -15 -19 132.032 245.236   1
  -2  15  18 438.135 265.242   1
   2 -15 -18 566.484 246.488   1
  -2  15  17-330.729 271.951   1
   2 -15 -17 100.519 242.843   1
  -2  15  16 848.171 267.458   1
   2 -15 -16 403.206 237.864   1
  -2  15  15 184.367 278.474   1
   2 -15 -15 100.720 243.399   1
  -2  15  14-146.974 270.860   1
   2 -15 -14 367.742 247.480   1
  -2  15  13 109.528 262.617   1
   2 -15 -13 331.468 252.554   1
  -2  15  12-72.2660 270.620   1
   2 -15 -12-32.7803 242.550   1
  -2  15  11 71.2350 272.027   1
   2 -15 -11-32.3409 250.773   1
  -2  15  10 594.762 266.363   1
   2 -15 -10 761.651 238.497   1
  -2  15   8 932.570 291.798   1
   2 -15  -8 603.594 235.715   1
  -2  15   7 97.0964 258.405   1
   2 -15  -7 87.6643 212.699   1
  -2  15   6-437.935 255.769   1
   2 -15  -6 365.677 223.736   1
  -2  15   5 60.3482 241.724   1
   2 -15  -5 53.6997 208.997   1
  -2  15   4 1955.26 311.926   1
  -2  15   3 212.668 228.779   1
   2  15  -3 29.3629 105.410   1
  -2 -15   3 51.8394 90.1498   1
   2 -15  -3 190.575 175.588   1
   2 -15  -2 827.987 208.295   1
  -2 -15   2 888.234 146.578   1
  -2  15   2 512.455 206.431   1
   2 -15  -1 61.6574 168.055   1
  -2 -15   1 31.8462 133.228   1
   2  15  -1 69.8216 153.353   1
  -2  15   1-88.4334 194.227   1
   2 -15   0 17.9210 158.811   1
  -2 -15   0-18.3569 147.051   1
  -2  15   0-77.1200 165.396   1
   2  15   0-40.4309 170.756   1
   2  15   1-45.1194 187.563   1
  -2  15  -1-31.7727 140.819   1
   2 -15   1 105.209 130.153   1
  -2 -15  -1 205.536 169.778   1
   2  15   2 516.542 221.735   1
  -2 -15  -2 786.291 205.854   1
  -2  15  -2 300.505 128.173   1
   2 -15   2 880.022 133.881   1
  -2 -15  -3 169.185 192.967   1
  -2  15  -3-15.1558 60.3964   1
   2  15   3 52.8170 216.692   1
   2 -15   3 143.344 58.4465   1
   2  15   4 951.733 266.197   1
  -2 -15  -4 1436.21 251.032   1
   2  15   5 294.227 231.181   1
  -2 -15  -5 513.179 228.769   1
   2  15   6 122.723 249.893   1
  -2 -15  -6 451.043 211.128   1
   2  15   7 476.672 254.796   1
  -2 -15  -7-58.3736 224.049   1
   2  15   8 720.442 273.078   1
  -2 -15  -8 1264.35 256.212   1
   2  15  10 616.932 282.281   1
  -2 -15 -10 1071.96 268.067   1
   2  15  11 104.584 277.440   1
  -2 -15 -11 192.554 245.277   1
   2  15  12 388.397 245.372   1
  -2 -15 -12 227.438 245.021   1
   2  15  13 641.076 279.453   1
  -2 -15 -13-163.910 247.708   1
   2  15  14-143.392 279.126   1
  -2 -15 -14-132.077 239.386   1
   2  15  15 179.747 272.473   1
  -2 -15 -15-264.824 240.906   1
   2  15  16 432.118 268.659   1
  -2 -15 -16 893.631 234.224   1
   2  15  17 178.906 221.273   1
  -2 -15 -17 198.443 210.490   1
   2  15  18-248.392 224.391   1
  -2 -15 -18-32.9370 207.132   1
   2  15  20 279.898 220.613   1
  -2 -15 -20 319.316 203.744   1
   2  15  22-33.8731 216.583   1
  -2 -15 -22 245.612 186.386   1
   2 -16 -21-31.7408 219.939   1
  -2  16  21-35.1146 250.043   1
   2 -16 -20 259.077 206.894   1
  -2  16  20 463.678 258.201   1
   2 -16 -19 526.044 256.523   1
  -2  16  19 36.1377 265.787   1
   2 -16 -18-166.472 200.015   1
  -2  16  18-329.489 243.208   1
   2 -16 -17 235.162 227.699   1
  -2  16  17 221.841 280.549   1
   2 -16 -16 135.099 235.121   1
  -2  16  16-222.454 274.317   1
   2 -16 -15 33.8587 207.907   1
  -2  16  15 111.567 236.360   1
   2 -16 -14 405.828 240.480   1
  -2  16  14 185.861 267.680   1
   2 -16 -13 437.743 234.788   1
  -2  16  13-37.0381 252.151   1
   2 -16 -12 267.257 232.604   1
  -2  16  12-147.044 253.566   1
   2 -16 -11 561.149 241.100   1
  -2  16  11 109.088 250.471   1
   2 -16 -10 227.614 231.799   1
  -2  16  10 644.858 292.963   1
   2 -16  -9 95.6334 218.387   1
  -2  16   9 493.783 256.083   1
   2 -16  -7 151.008 224.408   1
  -2  16   7-371.116 265.515   1
   2 -16  -6 1136.28 265.070   1
  -2  16   6 1799.75 314.933   1
   2 -16  -5-138.230 220.044   1
  -2  16   5-126.183 238.269   1
   2 -16  -4 185.583 216.977   1
  -2  16   4 118.247 228.557   1
  -2 -16   3 130.010 78.0307   1
   2  16  -3 258.691 101.959   1
   2 -16  -2 710.030 206.740   1
  -2 -16   2 182.240 129.563   1
  -2  16   2 483.456 203.661   1
   2 -16  -1 793.809 202.388   1
  -2 -16   1 719.874 165.236   1
   2  16  -1 587.560 172.354   1
  -2  16   1 623.159 206.956   1
   2 -16   0 243.162 157.363   1
  -2 -16   0 498.234 178.609   1
   2  16   0 423.505 194.556   1
  -2  16   0 220.909 180.672   1
   2  16   1 542.239 207.518   1
  -2  16  -1 552.906 160.364   1
   2 -16   1 524.919 148.638   1
  -2 -16  -1 344.032 181.285   1
   2  16   2 514.185 199.266   1
  -2  16  -2 299.566 119.164   1
  -2 -16  -2 374.500 177.574   1
   2 -16   2 433.817 117.502   1
   2  16   4 291.212 225.194   1
  -2 -16  -4 425.529 213.428   1
   2  16   5 488.408 244.765   1
  -2 -16  -5-55.8614 208.631   1
   2  16   6 603.031 271.456   1
  -2 -16  -6 929.883 243.899   1
   2  16   7 262.307 259.229   1
  -2 -16  -7 150.276 231.625   1
   2  16   9 516.500 281.275   1
  -2 -16  -9 157.848 242.820   1
   2  16  10 210.151 239.308   1
  -2 -16 -10-32.1602 214.397   1
   2  16  11 142.092 256.136   1
  -2 -16 -11 881.039 245.564   1
   2  16  12 143.540 260.016   1
  -2 -16 -12-32.9610 216.341   1
   2  16  13 216.692 268.167   1
  -2 -16 -13 497.952 235.375   1
   2  16  14 435.709 254.253   1
  -2 -16 -14 466.585 243.040   1
   2  16  15 72.4348 249.855   1
  -2 -16 -15 133.676 220.567   1
   2  16  16-576.692 292.383   1
  -2 -16 -16-100.195 237.569   1
   2  16  17 215.952 285.943   1
  -2 -16 -17 760.286 262.906   1
   2  16  18 391.974 286.830   1
  -2 -16 -18 523.992 257.384   1
   2  16  19-141.307 267.766   1
  -2 -16 -19-32.2086 228.378   1
   2  16  20 453.032 263.392   1
  -2 -16 -20 31.6526 222.760   1
   2  16  21-34.2498 248.164   1
  -2 -16 -21-31.0120 216.887   1
  -2  17  20-35.5212 270.243   1
   2 -17 -20 32.0767 213.786   1
  -2  17  19 434.657 252.595   1
   2 -17 -19 98.0559 219.458   1
  -2  17  18-219.945 263.415   1
   2 -17 -18-33.2265 222.677   1
  -2  17  17 74.2595 232.147   1
   2 -17 -17 201.807 217.447   1
  -2  17  16 487.263 304.777   1
   2 -17 -16 475.006 247.568   1
  -2  17  14 339.184 267.280   1
   2 -17 -14-34.1710 225.573   1
  -2  17  13 225.969 287.548   1
   2 -17 -13 545.853 252.539   1
  -2  17  12 262.583 279.149   1
   2 -17 -12 271.695 247.656   1
  -2  17  11 112.037 262.399   1
   2 -17 -11 33.6853 218.804   1
  -2  17  10 221.439 277.014   1
   2 -17 -10 366.008 229.132   1
  -2  17   9 291.929 272.466   1
   2 -17  -9 130.810 241.272   1
  -2  17   8 179.572 266.116   1
   2 -17  -8 288.142 247.748   1
  -2  17   7 140.170 243.944   1
   2 -17  -7-62.2560 226.505   1
  -2  17   6 68.1776 258.959   1
   2 -17  -6 478.149 225.412   1
  -2  17   5-96.9373 241.155   1
   2 -17  -5 318.901 211.995   1
  -2  17   4 367.781 236.821   1
   2 -17  -4 582.677 227.268   1
  -2  17   3 344.382 230.212   1
   2 -17  -3 79.5355 208.984   1
  -2  17   2 186.418 199.491   1
   2 -17  -2-24.7630 180.999   1
  -2  17   1-71.5563 184.258   1
   2  17  -1 56.6093 158.880   1
   2 -17  -1 22.1866 172.036   1
   2  17   0-22.3433 176.457   1
  -2  17   0 61.6990 164.168   1
  -2 -17  -1 66.7496 166.020   1
   2  17   1-24.8737 197.892   1
  -2  17  -1 129.888 151.541   1
   2  17   2 323.075 211.073   1
  -2 -17  -2 268.719 191.669   1
   2  17   3 57.3327 217.413   1
  -2 -17  -3 210.295 202.481   1
   2  17   4 242.383 231.053   1
  -2 -17  -4 277.141 217.869   1
   2  17   5-158.710 230.968   1
  -2 -17  -5 173.548 208.678   1
   2  17   6 230.294 244.443   1
  -2 -17  -6-60.0291 214.706   1
   2  17   7-33.8846 232.587   1
  -2 -17  -7-30.9309 192.149   1
   2  17   8 104.099 237.113   1
  -2 -17  -8 95.1011 214.541   1
   2  17   9 459.800 253.075   1
  -2 -17  -9-129.355 204.501   1
   2  17  10 35.8880 234.347   1
  -2 -17 -10-164.181 223.268   1
   2  17  11 544.131 273.210   1
  -2 -17 -11 33.2074 222.997   1
   2  17  12 145.755 247.038   1
  -2 -17 -12 368.944 226.363   1
   2  17  13 438.822 283.863   1
  -2 -17 -13 471.580 246.678   1
   2  17  14 438.351 254.502   1
  -2 -17 -14-33.7793 211.307   1
   2  17  16-436.414 274.843   1
  -2 -17 -16 833.804 269.335   1
   2  17  17 72.3638 258.852   1
  -2 -17 -17 131.688 216.167   1
   2  17  18-107.445 242.301   1
  -2 -17 -18 162.376 214.257   1
   2  17  19-211.976 264.584   1
  -2 -17 -19 191.613 224.359   1
   2  17  20 104.078 255.707   1
  -2 -17 -20-283.486 224.379   1
  -2  18  19-216.734 250.302   1
   2 -18 -19 259.460 204.966   1
  -2  18  18 331.416 271.044   1
   2 -18 -18 363.554 237.333   1
  -2  18  17 186.262 267.607   1
   2 -18 -17-234.975 252.409   1
  -2  18  16-188.658 252.743   1
   2 -18 -16 169.874 222.980   1
  -2  18  15 190.419 259.183   1
   2 -18 -15 205.597 216.877   1
  -2  18  13 115.252 266.196   1
   2 -18 -13-34.5205 211.936   1
  -2  18  12-307.026 251.883   1
   2 -18 -12 241.286 243.262   1
  -2  18  11 690.835 293.694   1
   2 -18 -11 651.349 245.336   1
  -2  18  10 152.283 253.977   1
   2 -18 -10 203.805 228.930   1
  -2  18   9-37.6322 259.566   1
   2 -18  -9-100.434 218.618   1
  -2  18   8 668.572 279.039   1
   2 -18  -8 456.453 226.244   1
  -2  18   7 468.275 264.759   1
   2 -18  -7 64.0096 236.318   1
  -2  18   6 278.302 253.441   1
   2 -18  -6 156.128 214.698   1
  -2  18   5-233.692 259.841   1
   2 -18  -5 30.2428 143.270   1
  -2  18   4-31.7777 196.258   1
  -2  18   3-89.6310 213.749   1
   2  18   3 30.2417 207.583   1
   2  18   4-31.7840 229.312   1
  -2 -18  -5 60.0027 191.786   1
   2  18   5 131.914 228.572   1
  -2 -18  -6 248.348 217.440   1
   2  18   6 579.566 267.404   1
  -2 -18  -7-31.8931 196.960   1
   2  18   7 34.8277 235.612   1
  -2 -18  -8 261.847 221.040   1
   2  18   8 319.975 249.255   1
  -2 -18  -9 133.101 228.460   1
   2  18   9 36.1156 249.128   1
  -2 -18 -10-202.115 222.265   1
   2  18  10 109.600 265.856   1
  -2 -18 -11 270.449 234.607   1
   2  18  11 147.954 266.022   1
  -2 -18 -12 101.858 209.847   1
   2  18  12 185.649 265.682   1
  -2 -18 -13 101.983 229.124   1
   2  18  13 297.121 281.691   1
  -2 -18 -15 302.250 245.199   1
   2  18  15 369.606 284.086   1
  -2 -18 -16-166.180 207.659   1
   2  18  16 257.013 245.944   1
  -2 -18 -17-32.7894 218.546   1
   2  18  17 109.019 256.466   1
  -2 -18 -18 32.2894 215.195   1
   2  18  18 787.922 290.673   1
  -2 -18 -19 63.6954 211.364   1
   2  18  19 245.802 271.400   1
  -2  19  18 806.495 273.448   1
  -2  19  17 448.561 279.036   1
  -2  19  16 303.817 288.401   1
  -2  19  15 461.627 280.142   1
  -2  19  14-38.8254 274.010   1
  -2  19  12-78.3319 270.148   1
  -2  19  11-78.2593 267.341   1
   2  19   9-262.348 261.384   1
   2  19  10 37.7834 251.832   1
   2  19  11-265.565 254.639   1
   2  19  12 303.520 247.090   1
   2  19  14-37.6803 248.595   1
   2  19  15 261.212 273.137   1
   2  19  16 553.292 260.153   1
   2  19  17 218.831 274.555   1
   2  19  18 35.7626 263.517   1
   3   0 -26 343.024 266.801   1
  -3   0  25-148.667 252.747   1
   3   0 -25-68.2779 247.436   1
  -3   0  24 185.177 251.763   1
   3   0 -24 609.674 260.850   1
  -3   0  23 221.586 253.542   1
   3   0 -23-33.3535 238.600   1
  -3   0  22 1065.35 279.560   1
   3   0 -22 621.949 244.287   1
  -3   0  21 35.9609 264.970   1
   3   0 -21-32.4333 215.069   1
  -3   0  20 422.504 286.375   1
   3   0 -20 127.089 257.634   1
  -3   0  19 171.472 247.415   1
   3   0 -19-154.847 237.433   1
  -3   0  18 729.627 274.857   1
   3   0 -18 902.243 265.105   1
  -3   0  17-288.748 260.887   1
   3   0 -17-145.360 221.562   1
  -3   0  16 1415.21 297.467   1
   3   0 -16 1176.31 266.851   1
  -3   0  15 413.075 248.581   1
   3   0 -15-80.5211 221.098   1
   3   0 -14 896.214 249.232   1
  -3   0  12 353.788 244.042   1
   3   0 -12 183.634 210.277   1
  -3   0  11 95.3646 196.927   1
   3   0 -11-215.368 196.786   1
   3   0 -10 10750.4 760.071   1
  -3   0  10 11136.9 776.245   1
  -3   0   9-20.7823 188.342   1
   3   0  -9-74.4453 187.024   1
   3   0  -8 17435.1 1137.08   1
  -3   0   8 17373.9 1148.76   1
  -3   0   7-138.708 205.848   1
   3   0  -7-15.7584 184.399   1
  -3   0   6 329.180 189.722   1
   3   0  -6 101.762 180.011   1
   3   0  -4 69107.7 4398.21   1
  -3   0   4 73685.3 4400.16   1
  -3   0   3-123.915 161.040   1
   3   0  -3-43.3545 160.301   1
   3   0  -2 340041. 20972.2   1
  -3   0   2 346816. 20971.4   1
  -3   0   1 77.2310 181.905   1
   3   0  -1 37.6139 180.406   1
  -3   0   0 141.398 158.349   1
   3   0   0 37.8158 186.452   1
  -3   0  -1 56.9748 187.431   1
   3   0   1-360.301 195.053   1
  -3   0  -2 350990. 21329.6   1
   3   0   2 347674. 21330.2   1
   3   0   3 285.531 196.379   1
  -3   0  -3 233.464 204.047   1
   3   0   4 71166.4 4481.96   1
  -3   0  -4 74251.8 4480.70   1
  -3   0  -6 123.656 184.085   1
   3   0   6-169.300 173.757   1
   3   0   7-151.132 191.583   1
  -3   0  -7-227.970 180.779   1
  -3   0  -8 16204.2 1062.17   1
   3   0   8 16142.8 1069.40   1
  -3   0  -9-205.514 176.592   1
   3   0   9 98.0674 190.433   1
   3   0  10 10896.4 784.202   1
  -3   0 -10 11622.0 785.983   1
   3   0  11-90.8153 197.744   1
  -3   0 -11-43.0980 179.171   1
   3   0  12-24.2646 208.848   1
  -3   0 -12-135.969 190.880   1
  -3   0 -14 1171.42 272.903   1
   3   0  14 1133.41 274.795   1
   3   0  15-226.112 247.233   1
  -3   0 -16 592.738 254.516   1
   3   0  16 681.485 254.035   1
  -3   0 -17 259.519 230.978   1
   3   0  17-218.311 240.923   1
  -3   0 -18 748.325 262.654   1
   3   0  18 959.448 287.242   1
  -3   0 -19 215.584 243.220   1
   3   0  19-197.201 254.850   1
  -3   0 -20 283.604 231.841   1
   3   0  20 269.185 264.353   1
  -3   0 -21 160.617 234.734   1
   3   0  21-137.413 253.129   1
  -3   0 -22 684.801 235.509   1
   3   0  22 349.184 263.547   1
  -3   0 -23 429.067 242.631   1
   3   0  23 35.3822 236.276   1
  -3   0 -24 434.625 223.142   1
   3   0  24 392.889 252.205   1
  -3   0 -25 67.1445 225.325   1
   3   0  25 432.907 257.266   1
  -3   0 -26 33.4892 241.614   1
   3  -1 -27 168.980 238.729   1
  -3   1  26 73.7201 249.398   1
   3  -1 -26 67.7122 242.176   1
  -3   1  25 554.552 263.861   1
  -3  -1  25 37.3395 231.296   1
   3   1 -25 207.059 253.863   1
   3  -1 -25 403.621 253.540   1
  -3   1  24 185.517 273.059   1
  -3  -1  24 334.325 259.434   1
   3   1 -24 272.844 246.939   1
   3  -1 -24 567.236 269.021   1
  -3   1  23-148.630 262.418   1
  -3  -1  23 73.5131 237.646   1
   3  -1 -23 165.644 249.293   1
   3   1 -23 504.145 254.903   1
  -3  -1  22 254.859 260.508   1
   3   1 -22 32.8818 223.671   1
  -3   1  21 252.293 239.141   1
  -3  -1  21-178.383 259.727   1
   3   1 -21 384.753 254.254   1
   3  -1 -21 65.1671 224.864   1
  -3   1  20 4613.44 441.845   1
  -3  -1  20 4038.25 415.662   1
   3   1 -20 2533.80 357.384   1
   3  -1 -20 3133.24 385.868   1
  -3   1  19-137.763 272.968   1
   3  -1 -19 156.356 249.613   1
  -3  -1  18 1514.79 299.868   1
   3   1 -18 2254.88 309.182   1
  -3  -1  17 1490.69 316.533   1
  -3   1  17 1485.65 303.135   1
   3   1 -17 1460.52 292.845   1
  -3   1  16 3027.99 390.245   1
  -3  -1  16 3715.10 393.052   1
   3   1 -16 3269.42 365.719   1
   3  -1 -16 3588.26 366.993   1
  -3   1  15-210.160 267.148   1
  -3  -1  15-378.387 253.079   1
   3   1 -15-236.218 229.636   1
   3  -1 -15-54.7686 243.734   1
  -3   1  14 16247.2 1180.78   1
  -3  -1  14 17830.0 1193.39   1
   3  -1 -14 18177.9 1181.37   1
  -3  -1  13 366.878 237.587   1
  -3   1  13-27.3045 237.892   1
   3  -1 -13 299.440 229.921   1
   3   1 -13-70.7876 206.829   1
   3   1 -12 10879.8 769.617   1
  -3  -1  11 23.1116 218.410   1
  -3   1  11 122.569 220.324   1
   3   1 -11-82.9440 177.903   1
   3  -1 -11 178.391 202.083   1
  -3  -1  10 928.237 217.461   1
  -3   1  10 530.554 236.631   1
   3   1 -10 363.192 173.494   1
   3  -1 -10 418.218 223.459   1
  -3  -1   9 275.270 206.462   1
  -3   1   9-86.3449 220.055   1
   3   1  -9 249.713 179.970   1
   3  -1  -9 253.024 208.498   1
  -3  -1   8 24596.7 1494.51   1
  -3   1   8 22345.2 1496.69   1
   3   1  -8 22566.6 1483.88   1
   3  -1  -8 23458.5 1493.80   1
  -3  -1   7 1666.39 223.276   1
  -3   1   7 1039.44 237.383   1
   3   1  -7 1001.28 188.531   1
   3  -1  -7 1081.65 220.654   1
  -3   1   6 14139.3 894.499   1
   3  -1  -6 12632.2 880.784   1
   3   1  -5 1561.51 217.043   1
   3  -1  -5 1254.30 230.758   1
  -3   1   5 1535.03 233.022   1
  -3  -1   5 1415.23 224.628   1
   3   1  -4 11014.4 725.720   1
  -3  -1   4 10774.3 726.664   1
   3  -1  -3 6555.10 466.159   1
   3   1  -3 7172.98 459.816   1
  -3   1   3 5577.94 477.160   1
  -3  -1   3 5823.01 453.629   1
   3  -1  -2 22855.0 1354.41   1
   3   1  -2 18786.3 1346.99   1
  -3   1   2 21620.0 1354.61   1
  -3  -1   2 22432.8 1349.81   1
  -3  -1   1 10621.7 721.637   1
  -3   1   1 12029.6 717.346   1
   3  -1  -1 9345.60 711.538   1
   3   1  -1 11743.5 720.706   1
   3  -1   0 12037.1 773.102   1
   3   1   0 10986.9 775.561   1
  -3  -1   0 11929.4 771.690   1
  -3   1   0 11985.0 771.042   1
   3  -1   1 11798.3 688.702   1
  -3  -1  -1 9722.21 680.748   1
   3   1   1 10084.6 687.897   1
  -3   1  -1 9471.72 680.518   1
   3  -1   2 18975.6 1375.19   1
   3   1   2 24255.5 1385.86   1
  -3  -1  -2 22596.5 1381.07   1
  -3   1  -2 22024.6 1374.08   1
   3  -1   3 6669.29 462.070   1
  -3  -1  -3 5613.77 475.956   1
  -3   1  -3 5527.86 456.731   1
   3  -1   4 11866.9 750.112   1
  -3  -1  -4 10611.9 751.949   1
  -3   1  -4 11012.2 748.813   1
   3   1   4 11665.2 760.678   1
  -3  -1  -5 1032.59 207.937   1
  -3   1  -5 1249.67 194.114   1
   3  -1   5 1516.87 206.421   1
   3   1   6 12199.4 788.432   1
  -3  -1  -6 10925.1 774.951   1
   3  -1   7 1043.45 206.181   1
   3   1   7 1335.92 241.228   1
  -3   1  -7 1172.79 183.711   1
  -3  -1  -7 855.439 199.491   1
   3   1   8 20754.5 1392.72   1
   3  -1   8 21572.3 1386.92   1
  -3  -1  -8 21582.7 1390.24   1
  -3   1  -8 22043.4 1383.24   1
  -3   1  -9 195.304 169.306   1
  -3  -1  -9 118.040 184.743   1
   3  -1   9 149.045 184.932   1
   3   1   9 164.487 187.068   1
  -3   1 -10 483.531 199.131   1
  -3  -1 -10 317.101 209.743   1
   3   1  10 708.550 225.425   1
   3  -1  10 465.557 217.273   1
  -3  -1 -11 89.5471 203.978   1
  -3   1 -11-41.3733 188.998   1
   3   1  11 70.8095 229.673   1
   3  -1  11 65.3464 216.919   1
  -3  -1 -12 11303.0 763.520   1
  -3   1 -12 10141.1 748.379   1
   3  -1  12 10758.4 758.598   1
   3   1  12 10400.9 769.426   1
   3  -1  13-174.328 202.943   1
   3   1  13 424.295 231.604   1
  -3   1 -13-279.115 215.887   1
  -3  -1 -13 148.446 213.523   1
  -3  -1 -14 18429.9 1150.82   1
  -3   1 -14 17430.9 1141.45   1
   3  -1  14 16125.6 1145.12   1
   3   1  14 15571.1 1143.08   1
   3  -1  15 275.802 215.118   1
  -3   1 -15 237.063 202.437   1
  -3  -1 -15 165.598 251.852   1
   3  -1  16 3047.20 372.883   1
   3   1  16 3686.86 388.569   1
  -3   1 -16 2986.58 360.604   1
  -3  -1 -16 3653.54 376.562   1
   3  -1  17 1159.35 273.469   1
   3   1  17 1045.98 282.667   1
  -3  -1 -17 1142.42 261.784   1
  -3   1 -17 1108.25 252.347   1
   3  -1  18 2078.51 316.568   1
  -3   1 -18 1592.68 280.104   1
   3   1  19 498.049 241.945   1
  -3  -1 -19 621.738 250.459   1
  -3  -1 -20 4696.28 422.690   1
   3  -1  20 3369.98 399.457   1
   3   1  20 3592.64 408.155   1
  -3   1 -20 3435.18 395.363   1
   3  -1  21 34.1514 247.510   1
   3   1  21-172.496 254.265   1
  -3   1 -21-63.8605 219.241   1
  -3  -1 -21 645.030 260.204   1
   3  -1  22-313.393 226.159   1
  -3   1 -22 260.156 246.460   1
   3   1  23 282.719 267.971   1
  -3  -1 -23 32.9894 252.114   1
   3   1  24 463.697 259.339   1
   3  -1  24 214.916 238.501   1
  -3  -1 -24 564.549 245.642   1
  -3   1 -24 168.264 255.947   1
   3  -1  25 109.489 197.268   1
   3   1  25-71.2830 231.616   1
  -3   1 -25 202.159 230.309   1
  -3  -1 -25 301.269 244.740   1
   3   1  26 467.555 221.674   1
  -3  -1 -26 199.181 216.486   1
  -3   2  27-434.511 250.894   1
   3  -2 -27 365.892 255.991   1
  -3   2  26-182.868 252.236   1
   3  -2 -26 100.361 238.215   1
  -3   2  25 36.9445 264.549   1
   3  -2 -25 367.226 254.322   1
  -3  -2  24 408.626 259.113   1
  -3   2  24 595.690 273.681   1
   3  -2 -24 199.174 249.144   1
   3   2 -24-69.2743 250.424   1
  -3   2  23 110.813 256.430   1
  -3  -2  23 696.186 275.962   1
   3  -2 -23-33.3231 240.931   1
   3   2 -23 338.647 240.590   1
  -3   2  22 1719.79 318.944   1
  -3  -2  22 1226.26 311.085   1
   3  -2 -22 1753.31 315.703   1
   3   2 -22 1754.46 302.370   1
  -3   2  21 72.0054 235.098   1
  -3  -2  21 317.755 260.183   1
   3   2 -21 161.304 238.729   1
   3  -2 -21-163.341 233.684   1
  -3   2  20 105.854 264.137   1
  -3  -2  20 618.530 275.196   1
   3  -2 -20 450.254 247.579   1
   3   2 -20 313.954 249.831   1
  -3   2  19 310.274 297.697   1
  -3  -2  19-134.092 244.130   1
   3   2 -19 90.7546 229.476   1
   3  -2 -19 504.088 280.151   1
  -3   2  18 5622.82 510.029   1
  -3  -2  18 5533.71 497.080   1
   3   2 -18 5604.21 488.521   1
   3  -2 -18 4828.12 483.280   1
  -3  -2  17 344.967 269.021   1
   3  -2 -17 448.324 243.646   1
   3   2 -17 251.214 232.228   1
  -3   2  16 11612.6 839.206   1
  -3  -2  16 12247.1 829.534   1
   3  -2 -16 11346.5 816.016   1
   3   2 -16 9847.55 792.856   1
  -3  -2  15 1801.20 303.683   1
  -3   2  15 1861.64 329.298   1
   3   2 -15 2033.09 284.887   1
   3  -2 -15 1450.82 294.950   1
  -3   2  14-146.647 248.555   1
   3  -2 -14-26.7868 221.272   1
  -3  -2  13 354.836 251.529   1
  -3   2  13 757.154 230.090   1
   3   2 -13 158.740 192.214   1
   3  -2 -13 563.335 227.191   1
  -3  -2  12 19011.3 1269.29   1
  -3   2  11 1389.71 290.664   1
  -3  -2  11 1276.35 250.846   1
   3  -2 -11 1059.62 250.792   1
   3   2 -11 1360.06 222.332   1
  -3   2  10 41729.3 2636.88   1
  -3  -2  10 41882.1 2621.99   1
   3   2 -10 41985.1 2615.68   1
   3  -2 -10 41079.7 2629.40   1
  -3   2   9 1206.51 245.446   1
  -3  -2   9 1192.95 209.993   1
   3   2  -9 1154.85 215.057   1
   3  -2  -9 1379.89 237.101   1
  -3  -2   8 67.8352 176.351   1
  -3   2   8 20.8511 185.293   1
   3   2  -8-47.7157 167.102   1
   3  -2  -8-18.8704 175.148   1
  -3   2   7 291.489 232.263   1
   3   2  -7 423.714 164.280   1
   3  -2  -7 626.584 221.964   1
   3  -2  -6 19987.0 1277.36   1
  -3   2   6 19584.5 1290.95   1
  -3  -2   5 4434.66 353.905   1
   3   2  -5 4257.42 346.687   1
   3  -2  -5 4673.51 375.900   1
  -3   2   5 4529.96 389.559   1
   3   2  -4 3280.07 277.476   1
  -3  -2   4 3243.61 288.577   1
   3  -2  -3 13626.2 867.274   1
   3   2  -3 11852.2 856.683   1
  -3  -2   3 13257.8 861.079   1
  -3   2   3 14227.3 868.523   1
   3  -2  -2 2979.69 267.279   1
   3   2  -2 3078.37 259.685   1
  -3  -2   2 2218.20 262.020   1
  -3   2   2 2671.69 264.040   1
   3  -2  -1 4148.03 346.866   1
  -3   2   1 5011.11 359.292   1
   3   2  -1 4502.56 355.097   1
  -3  -2   1 4340.34 348.097   1
   3  -2   0 9.33848 166.809   1
  -3   2   0-9.58894 178.593   1
  -3  -2   0-88.2302 187.250   1
   3   2   0-70.9445 193.701   1
   3  -2   1 5006.55 361.964   1
  -3  -2  -1 4115.05 362.061   1
  -3   2  -1 5036.75 363.493   1
   3   2   1 4662.85 360.894   1
   3   2   2 3193.60 287.038   1
   3  -2   2 3039.17 267.368   1
  -3  -2  -2 2848.79 288.471   1
  -3   2  -2 2535.98 261.721   1
   3   2   3 13998.3 929.152   1
  -3  -2  -3 13007.5 925.601   1
  -3   2  -3 14875.5 910.709   1
   3  -2   3 14357.1 911.182   1
  -3   2  -4 3292.11 271.873   1
   3  -2   4 2962.11 272.563   1
   3   2   5 3810.20 359.407   1
   3  -2   5 4267.11 329.527   1
  -3   2  -5 4709.55 318.907   1
   3   2   6 18420.0 1232.37   1
   3  -2   6 20388.7 1211.38   1
  -3   2  -6 17754.0 1202.49   1
  -3  -2  -6 19070.8 1223.94   1
  -3  -2  -7 754.158 201.991   1
   3   2   7 168.245 187.263   1
  -3   2  -8-29.7021 152.557   1
  -3  -2  -8 342.515 207.144   1
   3   2   8-240.654 224.019   1
   3  -2   8 226.652 171.859   1
  -3   2  -9 1223.74 201.209   1
  -3  -2  -9 888.410 219.289   1
   3   2   9 1231.24 219.403   1
   3  -2   9 1180.89 204.641   1
   3   2  10 39401.1 2572.76   1
  -3   2 -10 42471.2 2560.54   1
  -3  -2 -10 39998.6 2572.35   1
  -3  -2 -11 1131.59 231.848   1
  -3   2 -11 1049.23 198.946   1
   3  -2  11 1395.71 221.229   1
   3   2  11 1055.01 226.703   1
   3  -2  12 18975.9 1209.23   1
  -3   2 -12 17513.0 1198.13   1
  -3  -2 -13 712.728 228.019   1
  -3   2 -13 539.323 201.911   1
   3   2  13 382.158 217.380   1
   3  -2  13 577.120 229.668   1
  -3  -2 -14 428.807 244.145   1
   3   2  14 142.094 248.820   1
   3  -2  15 1397.10 268.219   1
   3   2  15 1330.37 295.872   1
  -3  -2 -15 2142.60 317.986   1
  -3   2 -15 1519.45 248.557   1
   3  -2  16 11631.9 798.079   1
   3   2  16 9634.46 797.953   1
  -3  -2 -16 11041.7 792.804   1
  -3   2 -16 10793.7 777.315   1
   3  -2  17 298.047 229.129   1
   3   2  17 386.354 272.345   1
  -3  -2 -17 237.874 232.892   1
  -3   2 -17 809.437 244.458   1
   3   2  18 4658.77 485.655   1
   3  -2  18 5017.44 467.001   1
  -3   2 -18 5516.24 461.681   1
   3   2  19 469.234 279.710   1
   3  -2  19 608.936 265.835   1
  -3   2 -19 420.430 235.038   1
  -3  -2 -19 156.857 245.417   1
   3  -2  20-231.366 242.541   1
   3   2  20-68.2508 261.640   1
  -3   2 -20 185.579 239.841   1
  -3  -2 -20 255.873 255.311   1
   3  -2  21 169.747 245.175   1
   3   2  21 242.632 275.919   1
  -3   2 -21-31.7200 234.947   1
  -3  -2 -21 356.543 245.888   1
   3  -2  22 1529.02 304.523   1
   3   2  22 1717.05 307.748   1
  -3  -2 -22 1374.55 283.365   1
  -3   2 -22 1362.12 291.774   1
   3   2  23 423.407 232.126   1
   3  -2  23 354.335 252.814   1
  -3  -2 -23-65.8458 212.133   1
  -3   2 -23 431.126 240.819   1
   3   2  24 532.650 240.038   1
   3  -2  24 795.367 263.923   1
  -3   2 -24 605.817 253.109   1
  -3  -2 -24 264.378 232.298   1
   3   2  25 849.372 268.389   1
  -3  -2 -25 33.2412 245.268   1
   3   2  26 531.758 253.451   1
  -3  -2 -26 230.965 248.148   1
   3   2  27 354.633 253.648   1
  -3  -2 -27-195.611 236.232   1
  -3   3  28-105.768 211.392   1
   3  -3 -28-161.935 214.923   1
  -3   3  27 179.201 227.032   1
   3  -3 -27 327.872 228.783   1
  -3   3  25 147.914 246.603   1
   3  -3 -25 131.910 234.970   1
   3   3 -24 69.9761 235.573   1
  -3  -3  23 841.839 272.918   1
  -3   3  23 257.690 247.699   1
   3  -3 -23 299.552 238.152   1
   3   3 -23 240.318 244.496   1
  -3  -3  22 716.861 270.513   1
  -3   3  22 291.513 253.561   1
   3  -3 -22 297.715 220.593   1
   3   3 -22 300.643 251.259   1
  -3  -3  21 279.829 240.398   1
   3   3 -21 129.205 235.352   1
  -3   3  20 601.049 284.355   1
   3  -3 -20 775.204 283.580   1
  -3  -3  19 131.566 260.837   1
  -3   3  19 139.042 297.401   1
   3   3 -19 241.210 222.337   1
   3  -3 -19 31.7381 274.875   1
  -3   3  18 33.9170 236.104   1
  -3  -3  18 158.240 248.130   1
   3  -3 -18-31.0590 231.671   1
   3   3 -18-144.992 232.281   1
  -3  -3  17 485.081 249.994   1
   3   3 -17 27.7665 235.736   1
  -3   3  16 96.4674 240.926   1
  -3  -3  16 260.198 234.909   1
   3  -3 -16-205.822 225.543   1
   3   3 -16 396.121 214.594   1
  -3  -3  15 137.207 235.598   1
  -3   3  15 435.595 282.875   1
   3   3 -15 25.1013 197.758   1
   3  -3 -15 170.600 255.001   1
  -3   3  14 330.007 267.604   1
  -3  -3  14-25.9053 231.147   1
   3  -3 -14 109.394 237.722   1
   3   3 -14 331.683 209.652   1
  -3   3  13 1381.59 270.745   1
  -3  -3  13 1824.51 265.003   1
   3  -3 -13 891.911 248.445   1
   3   3 -13 1356.04 225.094   1
  -3   3  12 3270.28 378.802   1
  -3  -3  12 3351.18 335.921   1
   3   3 -12 3683.50 330.232   1
   3  -3 -12 3704.53 363.982   1
  -3  -3  11 1194.50 220.363   1
   3   3 -11 583.317 190.801   1
   3  -3 -10 2922.13 329.326   1
  -3  -3  10 3084.83 309.020   1
  -3   3  10 3652.28 366.242   1
   3   3 -10 3257.30 313.827   1
   3   3  -9 686.053 172.367   1
   3  -3  -9 696.675 238.717   1
  -3   3   9 672.594 250.956   1
  -3  -3   9 300.224 181.159   1
  -3  -3   8 13405.7 842.664   1
   3   3  -8 12705.9 832.323   1
   3  -3  -8 11413.1 866.425   1
  -3   3   8 12308.8 870.362   1
   3  -3  -7 3513.48 345.853   1
  -3   3   7 4616.52 374.415   1
  -3  -3   6 42213.7 2573.90   1
   3   3  -6 40450.2 2572.94   1
   3  -3  -6 41282.3 2587.39   1
  -3   3   6 41483.3 2596.83   1
  -3  -3   5 4588.90 328.914   1
   3   3  -5 3597.93 319.751   1
   3  -3  -5 3615.25 354.890   1
  -3   3   5 4121.65 370.427   1
   3   3  -4 40824.5 2588.01   1
  -3  -3   4 42308.8 2589.81   1
   3  -3  -4 43169.9 2602.71   1
  -3   3   4 40734.8 2607.07   1
   3   3  -3 39919.1 2603.60   1
  -3  -3   3 44429.9 2607.23   1
   3  -3  -2 48158.7 3024.31   1
  -3  -3   2 46561.7 3013.80   1
  -3   3   2 50007.2 3028.05   1
   3   3  -2 50967.4 3018.08   1
   3   3  -1 25015.9 1559.54   1
  -3   3   1 27018.9 1563.26   1
   3  -3  -1 26736.2 1561.02   1
   3   3   0 203291. 11821.6   1
  -3   3   0 179276. 11817.9   1
  -3  -3   0 184631. 11821.2   1
   3  -3   0 206492. 11819.0   1
   3  -3   1 25758.2 1518.25   1
  -3  -3  -1 22597.2 1523.92   1
   3   3   1 23720.2 1526.16   1
  -3   3  -1 24460.5 1517.09   1
   3  -3   2 54481.8 3143.42   1
   3   3   2 48046.0 3153.79   1
  -3   3  -2 50004.5 3139.37   1
  -3  -3  -2 50605.0 3153.14   1
   3  -3   3 41786.7 2741.52   1
  -3   3  -3 46918.8 2741.40   1
   3  -3   4 39150.3 2380.52   1
   3   3   4 37159.7 2406.48   1
  -3   3  -4 39878.6 2378.49   1
  -3  -3  -4 36055.9 2395.40   1
   3  -3   5 4272.70 333.952   1
   3   3   5 4741.20 388.669   1
  -3  -3  -5 3612.84 370.654   1
  -3   3  -5 4525.81 327.189   1
   3   3   6 42179.1 2565.72   1
   3  -3   6 40829.2 2536.93   1
  -3   3  -6 40372.6 2532.43   1
  -3  -3  -6 40211.1 2555.87   1
   3   3   7 4501.42 402.804   1
  -3  -3  -7 5137.43 405.784   1
  -3   3  -8 11631.8 763.803   1
  -3  -3  -8 11650.8 793.692   1
   3   3   8 10738.3 794.750   1
  -3   3  -9 963.507 182.669   1
  -3  -3  -9 948.952 236.431   1
   3  -3   9 580.948 174.738   1
   3   3   9 880.561 252.986   1
  -3  -3 -10 2439.26 308.150   1
   3   3  10 3092.08 330.139   1
   3  -3  10 3046.20 291.300   1
  -3   3 -11 281.452 167.199   1
   3  -3  11 695.709 194.060   1
   3  -3  12 3489.31 338.983   1
   3   3  12 3429.53 369.258   1
   3   3  13 1260.18 278.451   1
   3  -3  13 1154.97 230.345   1
  -3   3 -13 1214.28 237.896   1
  -3  -3 -13 864.917 257.571   1
   3   3  14 29.0560 250.013   1
   3  -3  14-98.1564 191.699   1
  -3   3 -14-93.6907 195.341   1
  -3  -3 -14 82.6588 212.854   1
   3   3  15 422.510 244.440   1
  -3  -3 -15-86.2960 224.897   1
   3   3  16-31.3346 247.463   1
   3  -3  16 252.282 210.770   1
  -3   3 -16 25.9419 212.827   1
  -3  -3 -16-178.807 219.587   1
   3  -3  17 1078.78 251.491   1
  -3   3 -17 737.575 231.394   1
   3  -3  18 60.7597 228.425   1
  -3   3 -18 28.5190 211.003   1
  -3  -3 -18-93.0976 244.191   1
   3   3  19 338.027 288.705   1
   3  -3  19 537.372 250.227   1
  -3   3 -19-29.5927 216.921   1
  -3  -3 -19 379.645 266.090   1
   3   3  20 480.812 292.362   1
  -3  -3 -20 96.5139 262.679   1
   3  -3  21-202.245 242.260   1
  -3   3 -21-62.9930 214.265   1
   3   3  22 350.600 245.215   1
   3  -3  22 34.7184 236.072   1
  -3  -3 -22 425.558 236.344   1
  -3   3 -22 744.074 239.554   1
   3   3  23 457.878 255.406   1
   3  -3  23 743.570 267.467   1
  -3  -3 -23 459.836 249.424   1
  -3   3 -23 665.612 254.623   1
   3   3  25 246.375 260.940   1
  -3  -3 -25 296.322 241.162   1
   3   3  26 210.721 228.616   1
  -3  -3 -26 294.073 220.513   1
   3   3  27 35.0360 220.499   1
  -3  -3 -27 354.118 235.557   1
  -3  -3 -28 31.7187 242.256   1
  -3   4  28-208.479 253.271   1
   3  -4 -28 636.807 261.643   1
  -3   4  27-35.6335 246.957   1
   3  -4 -27 193.292 243.241   1
  -3   4  26 291.188 259.236   1
   3  -4 -26-64.9247 230.190   1
  -3   4  25 731.418 283.833   1
   3  -4 -25 231.007 255.443   1
  -3   4  24 403.646 282.081   1
   3  -4 -24 630.412 269.538   1
  -3   4  23-658.006 275.016   1
   3   4 -23 69.6276 232.210   1
   3  -4 -23 66.3861 247.759   1
  -3  -4  22 427.711 240.597   1
  -3   4  22 254.075 286.164   1
   3   4 -22 538.905 244.684   1
   3  -4 -22-33.0872 258.126   1
  -3  -4  21-138.379 223.608   1
  -3   4  21 360.369 291.777   1
   3   4 -21 228.762 227.627   1
  -3  -4  20 201.181 249.740   1
  -3   4  20 497.445 298.763   1
   3   4 -20 345.683 233.201   1
   3  -4 -20 162.294 257.885   1
  -3   4  19 139.627 245.249   1
  -3  -4  19-129.133 256.795   1
   3  -4 -19 223.780 220.487   1
   3   4 -19-90.7368 225.621   1
  -3  -4  18 247.534 238.483   1
  -3   4  18 890.872 330.979   1
   3  -4 -18 94.0586 272.482   1
   3   4 -18 980.694 260.481   1
  -3   4  17-100.584 249.193   1
  -3  -4  17-29.5325 232.511   1
   3   4 -17 192.635 219.018   1
   3  -4 -17 429.029 254.850   1
  -3  -4  16 5836.36 537.023   1
   3   4 -16 7132.46 528.796   1
   3  -4 -15 607.281 252.882   1
  -3   4  15 729.506 256.436   1
   3  -4 -14 363.302 254.115   1
   3   4 -14 139.857 201.407   1
  -3  -4  14-24.9336 206.144   1
  -3   4  14 275.945 271.089   1
   3   4 -13 1422.77 239.630   1
   3  -4 -13 1234.80 279.537   1
  -3  -4  13 1512.41 254.451   1
  -3   4  13 1091.90 299.213   1
   3   4 -12 1250.12 228.461   1
   3  -4 -12 1336.54 276.227   1
  -3  -4  12 1620.76 244.350   1
  -3   4  12 1523.73 293.475   1
   3  -4 -11 196.195 218.553   1
   3   4 -11-303.502 168.567   1
  -3  -4  11 500.285 191.454   1
  -3   4  11-350.458 262.926   1
   3  -4 -10 9766.10 754.703   1
  -3  -4  10 9844.43 731.039   1
  -3   4  10 10026.4 760.250   1
   3   4 -10 12136.6 729.458   1
   3  -4  -9 789.431 245.678   1
   3   4  -9 613.994 164.060   1
  -3   4   9 699.863 261.858   1
  -3  -4   9 663.328 184.724   1
   3  -4  -8 13067.1 881.688   1
  -3  -4   8 11996.5 841.820   1
  -3   4   8 13445.4 893.091   1
   3   4  -8 13013.6 843.236   1
   3  -4  -7 76.7351 213.139   1
  -3   4   7 63.5297 232.258   1
  -3   4   6 5607.82 430.242   1
   3   4  -6 5027.11 360.462   1
  -3  -4   6 4676.59 354.692   1
   3  -4  -5 2245.70 262.057   1
   3   4  -5 2590.61 223.394   1
  -3   4   5 2483.81 285.656   1
  -3  -4   5 2418.20 229.684   1
   3   4  -4 38223.3 2496.38   1
  -3   4   4 42968.4 2527.27   1
  -3  -4   4 39772.1 2499.82   1
   3  -4  -4 41859.7 2518.92   1
   3   4  -3 6714.42 447.609   1
  -3  -4   3 6018.28 436.101   1
  -3   4   2 1861.13 229.651   1
   3  -4  -2 1582.95 217.408   1
  -3  -4   2 1957.18 198.136   1
   3   4  -2 1596.80 216.504   1
  -3   4   1 13970.1 877.996   1
   3   4  -1 12993.0 869.211   1
   3  -4  -1 12934.4 872.013   1
  -3  -4   1 13777.8 870.330   1
   3  -4   0-91.0433 151.978   1
  -3   4   0 20.7056 160.407   1
  -3  -4   0 138.070 148.215   1
   3   4   0 33.1213 159.821   1
   3   4   1 11497.8 837.127   1
  -3  -4  -1 11481.4 835.498   1
   3  -4   1 13805.0 824.330   1
  -3   4  -1 13605.8 823.608   1
   3  -4   2 1761.35 210.943   1
  -3   4  -2 2285.67 212.434   1
   3   4   3 6176.81 445.087   1
  -3   4  -3 5855.53 405.395   1
  -3  -4  -3 6402.26 434.708   1
   3  -4   3 5033.95 409.070   1
   3   4   4 42243.6 2554.41   1
  -3   4  -4 41516.0 2521.89   1
  -3  -4  -4 41055.1 2545.83   1
   3  -4   4 39041.1 2521.10   1
  -3   4  -5 2773.34 223.818   1
  -3  -4  -5 2184.60 268.397   1
   3  -4   5 2498.19 222.130   1
   3   4   6 4280.53 405.325   1
  -3   4  -6 4742.26 342.219   1
  -3  -4  -6 4590.03 388.024   1
  -3  -4  -7-78.0686 202.612   1
  -3   4  -7 172.830 117.946   1
   3  -4   7 115.339 133.385   1
   3   4   7-20.5999 205.211   1
   3   4   8 11588.5 798.984   1
  -3  -4  -8 11256.8 792.842   1
  -3  -4  -9 895.117 240.024   1
  -3   4  -9 740.882 180.428   1
   3   4   9 517.745 238.294   1
   3  -4   9 822.506 185.244   1
   3  -4  10 11113.5 749.162   1
   3   4  10 11436.5 794.781   1
  -3   4 -10 10739.9 741.618   1
  -3  -4 -10 10824.4 780.618   1
  -3   4 -11 283.132 156.576   1
  -3  -4 -11 171.662 218.082   1
   3  -4  11-150.944 183.339   1
   3   4  11 263.301 242.611   1
  -3  -4 -12 1593.12 233.458   1
   3   4  12 1243.46 245.009   1
   3  -4  12 1129.00 201.770   1
  -3  -4 -13 672.404 259.299   1
  -3   4 -13 1068.59 226.467   1
   3   4  13 891.289 267.382   1
   3  -4  13 1189.19 217.112   1
  -3  -4 -14-197.250 244.180   1
  -3   4 -14 45.4249 195.155   1
   3  -4  14 355.052 207.639   1
   3   4  14 624.579 279.140   1
   3   4  15 369.516 271.527   1
   3  -4  15 1016.62 230.490   1
  -3   4 -15 626.045 210.306   1
  -3  -4 -15 704.077 271.387   1
   3  -4  16 6806.05 521.102   1
   3   4  16 5447.79 526.885   1
  -3  -4 -16 5330.28 517.287   1
  -3   4 -16 6453.53 501.455   1
   3   4  17-132.462 257.737   1
   3  -4  17 170.545 216.253   1
  -3  -4 -17-275.072 241.373   1
  -3   4 -17 293.386 218.081   1
   3   4  18 570.507 254.944   1
   3  -4  18 803.981 251.194   1
  -3   4 -18 586.536 239.759   1
  -3  -4 -18 846.779 249.584   1
   3  -4  19-62.1518 229.922   1
   3   4  19-102.271 268.253   1
  -3   4 -19 29.0672 206.976   1
  -3  -4 -19 63.7830 265.101   1
   3  -4  20 226.035 233.064   1
   3   4  20 517.912 288.953   1
  -3   4 -20 120.673 213.976   1
  -3  -4 -20-323.249 250.745   1
   3  -4  21 167.602 242.804   1
   3   4  21 488.333 266.260   1
  -3  -4 -21 423.660 259.204   1
  -3   4 -21 343.611 237.724   1
   3   4  22 210.500 224.347   1
   3  -4  22 310.151 249.838   1
  -3   4 -22 388.711 253.188   1
  -3  -4 -22-196.429 235.327   1
   3   4  23-70.2929 255.789   1
  -3  -4 -23 229.364 260.671   1
   3   4  24 983.361 292.693   1
  -3  -4 -24 883.877 268.272   1
   3   4  25-174.716 236.532   1
  -3  -4 -25-98.0372 229.725   1
   3   4  26-208.730 208.488   1
  -3  -4 -26 32.3435 217.790   1
   3   4  27 207.660 239.909   1
  -3  -4 -27 31.7934 231.444   1
   3   4  28 272.944 231.015   1
  -3  -4 -28 62.4953 231.395   1
   3  -5 -28 376.403 209.243   1
  -3   5  28-102.877 200.447   1
   3  -5 -26-32.1299 227.143   1
  -3   5  26 504.417 245.303   1
   3  -5 -25-98.2097 223.636   1
  -3   5  25 181.467 224.146   1
   3  -5 -24-66.0105 214.350   1
  -3   5  24 109.542 233.322   1
   3   5 -22 339.308 235.128   1
   3  -5 -22 297.585 227.036   1
  -3   5  22 507.845 255.877   1
   3  -5 -21 65.7698 243.337   1
   3   5 -20 1515.02 279.806   1
  -3  -5  20 1257.09 291.210   1
   3  -5 -19-257.401 277.700   1
   3   5 -19 30.2573 223.886   1
  -3   5  19 70.2978 282.549   1
  -3  -5  19-63.4490 233.776   1
   3   5 -18 1959.63 323.196   1
   3  -5 -18 3132.61 351.588   1
  -3  -5  18 2908.14 341.686   1
  -3   5  18 2802.40 351.833   1
   3   5 -17-82.1306 211.487   1
   3  -5 -17 92.9498 275.332   1
  -3  -5  17 57.5954 227.425   1
  -3   5  17-67.8884 299.926   1
   3  -5 -16-302.608 233.297   1
  -3   5  16-132.702 253.753   1
   3   5 -15 317.236 219.057   1
   3  -5 -15 88.2902 261.090   1
  -3  -5  15 358.849 223.558   1
  -3   5  15-32.2964 285.644   1
   3  -5 -14 17689.0 1181.44   1
  -3  -5  14 18052.5 1160.95   1
  -3   5  14 16623.7 1189.75   1
   3   5 -14 16736.3 1152.08   1
   3  -5 -13 989.470 238.315   1
   3   5 -13 1169.76 216.976   1
  -3  -5  13 1115.76 210.594   1
   3  -5 -12 7974.49 628.720   1
  -3  -5  12 8626.73 614.148   1
  -3   5  12 7483.15 637.697   1
   3   5 -12 9069.97 604.228   1
  -3  -5  11-18.8161 176.026   1
  -3   5  11-111.009 237.355   1
   3   5 -11 17.8995 167.883   1
   3  -5 -11 302.984 209.900   1
  -3  -5  10 10188.7 705.208   1
   3   5 -10 10446.7 702.679   1
  -3   5   9 1630.54 269.513   1
  -3  -5   9 1404.58 203.544   1
   3  -5  -9 1913.18 246.909   1
   3   5  -9 1404.27 194.336   1
  -3   5   8 30073.1 1888.13   1
   3  -5  -8 28676.4 1876.03   1
  -3   5   7-22.1166 208.520   1
  -3  -5   7 340.737 128.874   1
   3  -5  -7 341.456 181.682   1
  -3  -5   6 7128.06 476.272   1
   3   5  -6 6813.92 479.022   1
   3  -5  -6 6559.19 522.652   1
  -3   5   6 6771.08 540.222   1
   3  -5  -5 258.467 181.279   1
  -3   5   5 57.8961 213.409   1
  -3  -5   5 95.6429 138.721   1
   3   5  -5 189.154 123.296   1
   3   5  -4 624.725 152.955   1
  -3  -5   4 841.429 151.791   1
   3  -5  -4 329.841 193.599   1
  -3   5   4 617.281 216.481   1
   3   5  -3 736.897 161.773   1
  -3  -5   3 1171.80 150.254   1
   3  -5  -3 1139.44 195.321   1
  -3   5   3 1237.69 213.671   1
   3   5  -2 526.259 166.330   1
  -3  -5   2 756.755 165.631   1
   3   5  -1 1729.82 218.332   1
  -3  -5   1 2257.43 218.358   1
   3  -5  -1 2137.48 222.445   1
  -3   5   1 2413.61 235.520   1
   3   5   0 47.8590 164.478   1
  -3   5   0 589.482 153.739   1
   3  -5   0 245.793 136.240   1
  -3  -5   0 184.047 140.292   1
   3   5   1 1884.78 230.952   1
   3  -5   1 1920.89 213.091   1
  -3  -5  -1 2260.87 229.244   1
  -3   5  -1 2328.67 221.368   1
  -3   5  -2 853.618 154.205   1
   3  -5   2 626.563 143.667   1
  -3  -5  -3 835.171 188.660   1
   3   5   3 1328.82 224.537   1
  -3   5  -3 967.469 131.872   1
   3  -5   3 860.076 151.877   1
   3   5   4 859.065 227.243   1
  -3   5  -4 723.229 129.690   1
  -3  -5  -4 979.916 202.111   1
   3  -5   5 84.2091 115.742   1
   3   5   5 18.9782 204.985   1
  -3   5  -5-18.3663 115.742   1
  -3  -5  -5-34.4495 194.785   1
   3   5   6 6754.75 529.559   1
   3  -5   6 6781.68 468.778   1
  -3  -5  -6 7257.79 526.066   1
  -3  -5  -7 350.643 195.538   1
  -3   5  -7 232.311 122.302   1
   3  -5   7 234.689 126.015   1
   3   5   7 302.696 225.850   1
   3   5   8 29258.2 1907.75   1
   3  -5   8 29777.6 1860.86   1
  -3   5  -8 31251.1 1860.50   1
  -3  -5  -8 27093.7 1895.41   1
   3   5   9 1174.75 256.731   1
  -3  -5  -9 1533.73 260.471   1
   3  -5  10 9931.21 692.051   1
  -3   5 -10 10272.8 688.727   1
   3  -5  11 70.7710 152.258   1
   3   5  11 27.2067 243.156   1
  -3  -5 -11-25.3167 202.809   1
  -3   5 -11 66.3113 140.489   1
   3  -5  12 8534.41 588.980   1
   3   5  12 7218.44 618.489   1
  -3   5 -12 8437.77 581.837   1
  -3  -5 -12 7748.65 605.058   1
  -3  -5 -13 1023.90 230.772   1
  -3   5 -13 1180.41 210.671   1
   3   5  13 911.888 242.801   1
   3  -5  13 754.817 196.327   1
  -3   5 -14 18328.9 1146.11   1
  -3  -5 -14 18689.7 1175.38   1
   3   5  14 16105.5 1173.98   1
   3  -5  14 15726.1 1143.90   1
   3  -5  15 49.2385 197.954   1
   3   5  15 376.598 249.669   1
  -3  -5 -15 269.893 247.703   1
  -3   5 -15-206.623 192.139   1
   3   5  16 259.531 273.212   1
  -3  -5 -16 765.305 275.359   1
   3   5  17 200.408 291.720   1
   3  -5  17-248.348 222.578   1
  -3  -5 -17 434.400 278.078   1
  -3   5 -17-232.900 211.593   1
   3   5  18 2746.18 373.526   1
   3  -5  18 2760.06 333.891   1
  -3   5 -18 2368.97 298.107   1
  -3  -5 -18 2374.99 348.110   1
   3  -5  19 121.855 225.475   1
   3   5  19 103.070 229.065   1
  -3   5 -19 85.3803 204.528   1
  -3  -5 -19 96.3701 209.817   1
   3  -5  20 1531.68 279.079   1
  -3   5 -20 1486.68 265.930   1
   3   5  21 524.553 284.987   1
   3  -5  21 231.564 236.732   1
  -3  -5 -21 620.511 266.282   1
  -3   5 -21 217.636 219.698   1
   3   5  22 385.840 249.764   1
   3   5  24-69.9023 260.804   1
  -3  -5 -24 293.050 251.640   1
   3   5  25-173.460 240.952   1
  -3  -5 -25-356.583 224.178   1
   3   5  26 413.323 233.888   1
  -3  -5 -26 256.081 231.816   1
   3   5  28-67.2372 217.206   1
  -3   6  27 660.302 278.358   1
   3  -6 -27 659.087 254.594   1
  -3   6  26 35.6639 257.428   1
   3  -6 -26 222.469 250.220   1
  -3   6  25 467.960 272.045   1
   3  -6 -25 714.307 268.859   1
  -3   6  24 363.028 269.691   1
   3  -6 -24-295.200 253.380   1
  -3   6  23-109.031 259.017   1
   3  -6 -23 428.632 253.981   1
  -3   6  22 36.2581 250.061   1
   3  -6 -22 33.0225 249.287   1
  -3   6  21 396.598 254.616   1
   3   6 -21 356.024 214.825   1
   3  -6 -21-197.555 222.943   1
  -3   6  20 107.155 253.206   1
  -3  -6  20-97.5784 205.544   1
   3  -6 -20-32.7008 236.934   1
   3   6 -20 93.2633 208.241   1
  -3   6  19 1132.20 320.886   1
  -3  -6  19 745.989 231.578   1
   3  -6 -19-161.818 270.398   1
   3   6 -19 237.318 233.324   1
  -3  -6  18 177.255 207.521   1
  -3   6  18 244.488 275.528   1
   3   6 -18 366.307 216.908   1
   3  -6 -18 510.642 265.152   1
  -3   6  17 103.045 284.924   1
  -3  -6  17 195.402 221.667   1
   3  -6 -17 344.706 266.696   1
   3   6 -17 239.867 212.430   1
  -3  -6  16 1024.86 240.354   1
  -3   6  16 235.588 291.461   1
   3  -6 -16 859.191 286.433   1
   3   6 -16 1075.91 239.571   1
  -3  -6  15 1103.50 244.777   1
   3   6 -15 654.179 210.597   1
  -3   6  14 1020.49 277.922   1
  -3  -6  14 1230.13 228.424   1
   3   6 -14 1194.66 221.756   1
   3  -6 -14 1219.86 252.608   1
  -3   6  13 1080.55 275.228   1
  -3  -6  13 926.695 199.170   1
   3   6 -13 804.135 193.653   1
   3  -6 -13 899.547 261.996   1
  -3  -6  12 618.021 188.570   1
  -3   6  12 238.209 250.821   1
   3   6 -12 927.061 199.143   1
   3  -6 -12 352.221 232.271   1
   3   6 -11-33.9723 151.378   1
  -3  -6  11 192.625 164.221   1
  -3   6  11-28.5889 229.004   1
   3  -6 -11-129.979 224.354   1
   3   6 -10 1018.00 183.847   1
   3  -6 -10 720.093 254.086   1
  -3  -6  10 1152.46 184.398   1
  -3   6  10 929.116 270.907   1
   3  -6  -8 22554.6 1433.30   1
  -3  -6   8 23131.9 1394.90   1
   3   6  -8 21927.2 1391.22   1
  -3   6   8 19283.4 1432.40   1
   3   6  -7 4524.84 335.881   1
  -3   6   7 4258.69 418.025   1
  -3  -6   7 4352.46 336.763   1
   3  -6  -7 4515.53 394.665   1
   3  -6  -6 78.4834 177.795   1
   3   6  -6-64.8706 121.834   1
  -3  -6   6 32.5875 123.482   1
  -3   6   6-86.8012 190.636   1
  -3  -6   5 7991.36 538.620   1
   3  -6  -5 7094.99 570.344   1
   3   6  -4 58354.2 4000.84   1
  -3  -6   4 67179.1 3998.42   1
  -3   6   4 69650.5 4036.44   1
   3  -6  -4 67218.8 4022.99   1
   3   6  -3 2758.97 234.841   1
  -3   6   3 2628.81 287.615   1
  -3  -6   3 2453.84 240.058   1
   3  -6  -3 2710.49 266.355   1
   3   6  -2 11493.7 773.490   1
   3  -6  -2 11836.2 795.479   1
  -3  -6   2 12160.9 771.661   1
  -3   6   2 12080.5 801.284   1
  -3  -6   1 2149.54 215.773   1
   3   6  -1 2110.79 207.805   1
   3   6   0 37.6088 160.493   1
  -3   6   0 167.817 132.499   1
  -3  -6   0 119.998 161.222   1
   3  -6   0-22.8285 128.471   1
   3  -6   1 2048.06 206.006   1
  -3   6  -1 2546.07 215.649   1
   3   6   2 12566.1 813.644   1
  -3  -6  -2 12546.3 800.060   1
  -3   6  -2 11455.7 777.717   1
   3  -6   3 2330.77 208.368   1
  -3  -6  -3 2228.63 255.246   1
   3   6   3 2459.69 275.144   1
  -3   6  -3 2534.00 208.352   1
   3  -6   4 68970.5 4194.09   1
   3   6   4 67833.4 4232.11   1
  -3  -6  -4 67191.3 4224.97   1
   3  -6   5 7721.28 526.515   1
  -3   6  -5 8242.22 526.526   1
  -3  -6  -5 7598.30 579.095   1
   3   6   5 8324.44 593.705   1
   3  -6   6 63.4859 104.571   1
   3   6   6 127.594 210.345   1
  -3  -6  -6-120.993 207.975   1
  -3   6  -6 79.3359 112.082   1
   3   6   7 4232.84 397.711   1
   3  -6   7 4496.24 330.684   1
  -3  -6  -7 5159.38 395.465   1
  -3   6  -7 4185.53 319.990   1
   3   6   8 20128.8 1392.89   1
   3  -6   8 21231.3 1335.95   1
  -3  -6  -8 20073.0 1383.14   1
  -3   6  -8 21882.6 1334.32   1
   3  -6   9 314.491 135.403   1
  -3   6  -9 327.377 136.098   1
   3   6  10 1046.84 255.726   1
  -3  -6 -10 1098.20 231.281   1
   3  -6  11 65.5775 157.236   1
   3   6  11 56.1858 212.068   1
  -3  -6 -11-104.328 203.745   1
  -3   6 -11 15.3500 141.358   1
   3   6  12 174.924 209.574   1
  -3  -6 -12 408.450 209.828   1
  -3   6 -12 584.630 163.440   1
   3  -6  12 143.915 170.867   1
   3   6  13 782.189 263.467   1
   3  -6  13 952.278 203.086   1
  -3   6 -13 1155.31 202.008   1
  -3  -6 -13 967.998 251.543   1
   3  -6  14 1457.74 233.802   1
   3   6  14 870.067 281.560   1
  -3  -6 -14 886.782 275.806   1
  -3   6 -14 1014.90 204.576   1
   3  -6  15 886.844 211.212   1
  -3   6 -15 788.687 197.956   1
   3  -6  16 1499.41 236.052   1
   3   6  16 790.551 304.576   1
  -3  -6 -16 838.859 291.067   1
  -3   6 -16 937.986 227.554   1
   3   6  17 33.8121 243.530   1
  -3  -6 -17 565.124 247.687   1
   3  -6  18-56.4082 223.567   1
   3   6  18-170.952 274.851   1
  -3  -6 -18 95.7761 257.535   1
  -3   6 -18 316.327 213.388   1
   3   6  19 795.789 296.671   1
   3  -6  19 298.396 237.760   1
  -3  -6 -19 549.723 280.020   1
  -3   6 -19 500.463 219.474   1
   3   6  20-104.537 227.554   1
   3  -6  20 187.368 219.444   1
  -3  -6 -20 130.171 209.142   1
  -3   6 -20 117.391 199.573   1
   3   6  21 280.042 277.465   1
  -3  -6 -21 489.699 259.833   1
  -3  -6 -22 294.133 265.122   1
   3   6  23 244.614 220.088   1
   3   6  24 208.955 258.123   1
  -3  -6 -24 291.213 254.155   1
   3   6  25-68.8110 246.148   1
  -3  -6 -25 257.170 239.864   1
   3   6  26 204.463 232.917   1
  -3  -6 -26 63.3319 210.127   1
   3   6  27 337.426 258.448   1
  -3  -6 -27 619.457 249.893   1
  -3   7  27 241.948 255.319   1
   3  -7 -27 677.744 257.761   1
  -3   7  25 142.789 261.942   1
   3  -7 -25 612.133 271.465   1
  -3   7  24-324.684 268.204   1
   3  -7 -24-32.5809 251.900   1
  -3   7  23 108.622 273.943   1
   3  -7 -23 459.671 252.403   1
  -3   7  21 144.357 264.985   1
   3  -7 -21 164.727 237.872   1
  -3   7  20 71.6900 238.911   1
   3  -7 -20-196.815 225.160   1
   3   7 -20 60.7195 202.354   1
  -3  -7  19 30.1050 195.235   1
  -3   7  19 462.680 301.109   1
   3   7 -19 403.497 205.947   1
   3  -7 -19 325.407 281.367   1
  -3  -7  18 426.985 218.282   1
  -3   7  18 528.345 287.362   1
   3  -7 -18 354.030 253.812   1
   3   7 -18 490.935 210.087   1
  -3   7  17-34.7327 276.453   1
   3  -7 -17 348.397 259.173   1
  -3  -7  16 1531.34 250.448   1
  -3   7  16 1569.96 330.247   1
   3  -7 -16 1524.02 315.327   1
   3   7 -16 1514.85 252.927   1
  -3   7  15 500.023 317.698   1
  -3  -7  15 511.310 202.988   1
   3  -7 -15 516.419 269.898   1
   3   7 -15 693.092 197.784   1
   3   7 -14 1181.85 222.016   1
   3  -7 -14 1806.20 266.412   1
  -3  -7  14 1535.36 222.937   1
  -3   7  14 845.364 275.014   1
   3  -7 -13 2098.18 310.878   1
  -3  -7  13 2961.21 281.707   1
   3   7 -13 1825.97 258.105   1
  -3   7  13 3316.19 359.313   1
   3   7 -12 1688.14 215.656   1
  -3  -7  12 1740.97 220.061   1
  -3   7  12 1344.44 297.322   1
   3  -7 -12 2084.18 306.693   1
   3   7 -11-111.224 151.269   1
  -3  -7  11 111.743 144.255   1
  -3   7  11-58.8693 216.882   1
   3  -7 -11 53.5023 219.463   1
  -3   7  10 592.722 255.018   1
   3  -7 -10 486.996 218.234   1
   3   7  -9 1343.76 177.437   1
  -3  -7   9 1624.20 191.305   1
  -3   7   9 1592.49 300.562   1
   3  -7  -9 1321.92 274.197   1
   3   7  -8 366.030 132.522   1
   3  -7  -8 209.073 223.619   1
  -3  -7   8 503.096 130.979   1
  -3   7   8 435.607 246.989   1
  -3   7   7 967.594 252.369   1
  -3  -7   7 1383.00 168.091   1
   3  -7  -7 1382.14 243.900   1
   3   7  -7 1206.89 166.636   1
  -3  -7   6 38184.9 2400.29   1
  -3   7   6 38063.3 2451.38   1
   3   7  -6 40534.4 2405.09   1
   3  -7  -6 37073.1 2440.40   1
   3   7  -5-20.3650 111.247   1
  -3   7   5-64.1956 206.726   1
  -3  -7   5 88.1323 114.373   1
   3  -7  -5 19.1730 193.074   1
   3   7  -4 8806.33 519.314   1
   3  -7  -4 7395.30 556.209   1
  -3  -7   4 6614.70 513.116   1
  -3   7   4 8081.98 568.783   1
  -3  -7   3 1195.49 155.881   1
   3   7  -3 1428.71 164.665   1
   3  -7  -3 1023.63 199.128   1
   3  -7  -2 4628.74 339.821   1
  -3  -7   2 3987.55 313.472   1
  -3   7   2 3742.08 343.641   1
   3   7  -2 3883.81 310.727   1
  -3  -7   1 758.029 157.337   1
   3   7  -1 706.715 157.192   1
  -3   7   0 27709.6 1742.62   1
   3  -7   1 781.509 149.704   1
   3   7   1 680.872 178.856   1
  -3  -7  -1 716.475 177.911   1
  -3   7  -1 490.201 137.084   1
  -3  -7  -2 4412.77 359.710   1
   3   7   2 3947.58 366.609   1
   3  -7   2 4641.24 325.456   1
  -3  -7  -3 1718.17 212.988   1
   3   7   3 1568.12 230.265   1
  -3   7  -3 1550.74 157.567   1
   3  -7   3 1102.39 157.758   1
   3  -7   4 7897.05 505.968   1
  -3   7  -4 8022.97 504.093   1
  -3  -7  -4 6707.72 555.184   1
   3   7   4 6852.11 561.517   1
   3  -7   5-23.7778 96.2995   1
   3   7   5-104.580 209.689   1
  -3  -7  -5-118.889 187.706   1
  -3   7  -5 92.7890 96.2055   1
   3   7   6 36238.8 2371.47   1
   3  -7   6 38889.9 2315.64   1
  -3   7  -6 37823.2 2313.82   1
  -3  -7  -6 33904.6 2364.51   1
   3  -7   7 1364.83 154.286   1
  -3   7  -7 1482.62 146.926   1
  -3  -7  -7 1376.70 244.243   1
   3  -7   8 325.687 119.175   1
   3   7   8 251.464 241.804   1
  -3  -7  -8 379.739 232.135   1
  -3   7  -8 243.056 105.654   1
   3   7   9 1380.98 297.864   1
   3  -7   9 1478.75 170.253   1
  -3  -7  -9 1428.95 272.409   1
  -3   7  -9 1495.62 165.397   1
   3   7  10 749.696 262.945   1
   3  -7  10 816.745 156.738   1
  -3  -7 -11 268.769 252.212   1
   3   7  11 28.9280 252.814   1
  -3   7 -12 2042.77 223.924   1
  -3  -7 -12 1599.10 287.147   1
   3  -7  12 1806.39 211.624   1
   3   7  12 2089.89 311.810   1
  -3   7 -13 2609.48 250.741   1
   3  -7  13 2425.49 260.763   1
   3   7  13 1876.85 306.575   1
  -3  -7 -13 2394.61 309.101   1
   3   7  14 1363.86 304.050   1
   3  -7  14 1291.96 220.713   1
  -3   7 -14 1896.55 226.042   1
  -3  -7 -14 1392.04 285.706   1
   3   7  15 718.113 317.607   1
   3  -7  15 767.738 196.394   1
  -3   7 -15 637.788 187.225   1
  -3  -7 -15 216.791 283.942   1
   3  -7  16 1184.00 224.128   1
   3   7  16 1046.76 295.030   1
  -3  -7 -16 1119.79 283.495   1
  -3   7 -16 1486.53 221.341   1
   3  -7  17-101.750 200.228   1
   3   7  17 204.382 289.563   1
  -3  -7 -17 63.5416 264.144   1
  -3   7 -17 190.140 178.778   1
   3   7  18 414.014 299.414   1
  -3  -7 -18 837.230 282.288   1
   3   7  19-104.233 220.811   1
  -3  -7 -19 227.294 244.164   1
  -3   7 -19 53.9725 199.685   1
   3   7  20 384.471 279.979   1
  -3  -7 -20-261.171 266.941   1
   3   7  21 210.325 258.377   1
  -3  -7 -21 32.6804 235.867   1
   3   7  23 34.8088 268.019   1
  -3  -7 -23 226.872 243.839   1
   3   7  24 69.2101 224.740   1
  -3  -7 -24-96.4156 225.787   1
   3   7  25 409.315 255.065   1
  -3  -7 -25 541.438 261.168   1
   3   7  27-266.296 240.179   1
  -3  -7 -27 366.506 246.384   1
  -3   8  26 694.208 273.324   1
   3  -8 -26-250.305 246.415   1
   3  -8 -25 606.098 264.297   1
  -3   8  24 465.728 279.284   1
   3  -8 -24 97.0219 247.518   1
  -3   8  23-288.294 266.719   1
   3  -8 -23 490.000 268.980   1
  -3   8  22 1047.52 297.137   1
   3  -8 -22 558.996 256.485   1
  -3   8  21 216.548 248.165   1
   3  -8 -21 263.461 224.368   1
  -3   8  20-107.843 252.547   1
   3  -8 -20 65.7643 246.258   1
  -3   8  19 715.737 314.377   1
   3  -8 -19 424.993 275.595   1
   3   8 -17 24.5500 188.958   1
   3  -8 -17 351.900 280.235   1
  -3   8  17-245.687 311.913   1
  -3  -8  17 50.1439 188.539   1
   3  -8 -16 2803.68 357.037   1
   3   8 -16 2783.42 299.900   1
  -3   8  16 2144.22 359.250   1
   3   8 -15 358.574 181.722   1
  -3  -8  15 171.756 174.608   1
  -3   8  15 67.8934 291.348   1
   3  -8 -15-154.290 268.870   1
  -3  -8  14 2572.00 273.290   1
   3   8 -14 2446.92 272.666   1
   3   8 -13 443.526 164.852   1
   3  -8 -13 146.787 214.418   1
  -3  -8  13 285.174 166.893   1
  -3   8  13 258.185 265.413   1
   3  -8 -12 5722.20 490.485   1
  -3  -8  12 6352.27 440.267   1
  -3   8  12 5167.43 504.299   1
   3   8 -12 5640.63 436.001   1
   3  -8 -11-82.4749 223.313   1
  -3   8  11 272.402 245.011   1
  -3  -8  10 8323.05 579.312   1
   3   8 -10 8155.10 569.528   1
  -3   8  10 8590.65 676.491   1
   3  -8 -10 8804.95 649.586   1
  -3   8   9 307.448 244.799   1
   3   8  -9 572.951 140.612   1
   3  -8  -9 836.099 241.574   1
  -3  -8   9 452.507 136.852   1
   3   8  -8 168.397 115.249   1
  -3  -8   8 323.908 122.989   1
  -3   8   7 832.917 270.681   1
   3   8  -7 660.851 133.192   1
   3  -8  -7 251.837 218.215   1
  -3  -8   7 703.755 124.662   1
  -3   8   6 286.351 217.701   1
   3  -8  -6 646.789 199.853   1
  -3  -8   6 509.100 125.482   1
   3   8  -6 660.784 129.344   1
   3  -8  -5 3669.58 357.041   1
  -3  -8   5 4182.52 300.678   1
   3   8  -5 4433.60 304.217   1
  -3   8   5 3354.75 375.152   1
   3  -8  -4 5587.51 480.933   1
   3   8  -4 7170.85 444.720   1
  -3  -8   4 6035.46 437.718   1
  -3   8   4 6563.83 502.022   1
   3  -8  -3 6670.39 510.548   1
  -3  -8   3 6676.99 478.697   1
   3   8  -3 7537.89 486.495   1
  -3   8   3 7463.12 531.430   1
   3   8  -2 3724.78 305.867   1
  -3   8   2 4258.32 347.275   1
  -3  -8   2 3382.23 311.667   1
  -3  -8   1 7450.28 507.789   1
   3  -8  -1 7225.07 522.783   1
   3   8  -1 7146.13 518.720   1
  -3   8   1 7809.74 531.505   1
  -3  -8  -1 7599.47 521.296   1
   3  -8   1 7464.69 508.741   1
  -3   8  -1 7089.38 509.492   1
   3   8   1 7248.20 529.759   1
   3  -8   2 4295.44 310.342   1
   3   8   2 4264.61 350.050   1
  -3   8  -2 3963.69 311.714   1
   3  -8   3 6598.75 471.804   1
  -3  -8  -3 7225.57 516.501   1
   3   8   3 6947.25 519.121   1
  -3   8  -3 7264.00 469.762   1
   3  -8   4 7183.47 452.322   1
  -3  -8  -4 6431.77 511.614   1
  -3   8  -4 6953.84 452.076   1
   3   8   4 5408.37 510.628   1
   3  -8   5 3832.81 276.790   1
   3   8   5 3822.03 367.113   1
  -3  -8  -5 3800.90 359.086   1
  -3   8  -5 3962.01 275.555   1
   3   8   6 469.934 228.972   1
  -3   8  -6 542.221 95.0744   1
   3  -8   6 351.707 90.3663   1
  -3  -8  -6 89.0071 220.046   1
   3  -8   7 736.421 114.285   1
   3   8   7 894.953 253.141   1
  -3   8  -7 791.175 103.533   1
   3  -8   8 142.608 102.405   1
  -3   8  -8 227.236 97.7612   1
   3  -8   9 570.877 117.516   1
   3   8   9 357.424 238.044   1
   3   8  10 8486.98 650.229   1
   3  -8  10 8301.91 569.041   1
  -3  -8 -10 8435.11 648.310   1
  -3   8 -10 8780.80 569.239   1
   3   8  11 355.414 249.548   1
   3  -8  11 64.4455 130.979   1
  -3  -8 -11 27.8001 232.770   1
  -3   8 -11 208.349 117.620   1
  -3  -8 -12 6925.04 549.165   1
   3   8  12 4891.91 530.547   1
   3   8  13 472.614 268.343   1
   3  -8  13 345.552 157.205   1
  -3   8 -13 154.848 143.250   1
  -3  -8 -13 299.254 243.641   1
   3  -8  14 2286.67 237.937   1
  -3   8 -14 1989.28 229.598   1
   3  -8  15 241.869 174.600   1
   3   8  15 133.020 299.763   1
  -3  -8 -15 31.3193 286.193   1
  -3   8 -15 18.8739 159.053   1
   3   8  16 2657.34 352.521   1
   3  -8  16 2666.61 288.958   1
  -3   8 -16 2519.88 289.851   1
  -3  -8 -16 3253.32 352.377   1
   3   8  17 68.7667 286.782   1
   3  -8  17-24.0105 181.317   1
  -3   8 -17 178.978 181.144   1
  -3  -8 -17 96.1712 278.369   1
  -3   8 -18 192.034 191.961   1
   3   8  19 314.344 281.162   1
  -3  -8 -19 195.810 258.181   1
   3   8  20-175.324 259.496   1
  -3  -8 -20-32.6859 213.477   1
   3   8  21-350.369 291.970   1
  -3  -8 -21-326.230 259.375   1
   3   8  22 488.853 248.214   1
  -3  -8 -22 487.396 240.275   1
   3   8  23 277.196 258.610   1
  -3  -8 -23 32.2221 245.311   1
   3   8  24 137.439 240.425   1
  -3  -8 -24 127.591 239.973   1
   3   8  25 438.618 243.530   1
  -3  -8 -25 632.194 247.291   1
   3   8  26 366.275 253.728   1
  -3  -8 -26 494.660 251.624   1
  -3   9  26 550.442 276.006   1
   3  -9 -26 30.6294 236.230   1
  -3   9  24 213.220 274.611   1
   3  -9 -24 32.0666 246.882   1
  -3   9  22 36.0098 233.934   1
   3  -9 -22-196.600 212.879   1
  -3   9  21 180.387 223.341   1
   3  -9 -21 329.055 224.235   1
  -3   9  20 504.184 301.273   1
   3  -9 -20 296.355 266.665   1
  -3   9  19 35.9490 282.900   1
   3  -9 -19-131.396 248.968   1
  -3   9  18 321.756 259.118   1
   3  -9 -18 783.306 251.647   1
   3   9 -17 323.702 191.459   1
  -3   9  17 177.198 300.602   1
   3  -9 -17 129.331 259.369   1
   3   9 -16 318.964 182.250   1
  -3  -9  16 468.878 187.614   1
  -3   9  16 455.053 277.067   1
   3  -9 -16-31.8698 230.678   1
   3   9 -15-114.977 154.036   1
  -3  -9  15 19.8425 146.811   1
  -3   9  15 310.110 291.950   1
   3  -9 -15 62.7010 257.197   1
   3   9 -14 565.536 164.414   1
  -3  -9  14 589.910 166.226   1
  -3   9  14 608.096 296.919   1
   3  -9 -14 368.782 255.135   1
  -3  -9  13 1608.21 208.694   1
   3   9 -13 1919.23 214.105   1
   3  -9 -12 2273.13 326.420   1
  -3   9  12 1828.40 339.968   1
  -3  -9  11 384.029 134.655   1
   3   9 -11 256.951 136.497   1
   3  -9 -11 395.216 235.538   1
  -3   9  11 342.745 270.482   1
  -3   9  10 3368.32 382.893   1
  -3  -9  10 3334.70 257.393   1
   3  -9 -10 2673.43 342.375   1
   3   9 -10 2908.95 259.150   1
  -3   9   9 2861.48 347.723   1
   3   9  -9 3483.37 251.481   1
   3  -9  -9 2383.13 323.876   1
  -3  -9   9 2810.92 242.561   1
  -3  -9   8 2170.63 185.672   1
   3   9  -8 2041.27 189.436   1
   3  -9  -8 1829.84 284.515   1
  -3   9   8 2183.17 309.754   1
   3   9  -7 2552.18 204.643   1
  -3  -9   7 2219.86 203.372   1
   3   9  -6 16969.7 1110.95   1
   3  -9  -6 16516.6 1165.50   1
  -3  -9   6 19143.7 1111.20   1
  -3   9   6 16249.1 1174.16   1
   3   9  -5 522.006 118.661   1
  -3  -9   5 232.182 108.516   1
  -3   9   5 520.258 231.810   1
  -3  -9   4 1623.18 174.006   1
   3   9  -4 1710.27 172.241   1
   3  -9  -4 1270.23 229.804   1
  -3   9   4 1619.79 250.836   1
   3   9  -3 117.309 130.807   1
  -3  -9   3-31.0933 112.620   1
   3  -9  -3 91.2196 161.684   1
   3  -9  -2 8220.76 558.662   1
  -3  -9   2 7519.64 528.871   1
  -3   9   2 7633.29 567.921   1
   3   9  -2 7682.58 541.235   1
  -3   9   1 383.912 178.677   1
   3  -9  -1 187.433 173.412   1
  -3  -9   0 5921.84 440.320   1
   3   9   0 6193.42 450.254   1
   3  -9   1 379.548 133.733   1
   3   9   1 792.885 190.427   1
  -3  -9  -1 513.504 171.060   1
  -3   9  -1 587.758 144.388   1
  -3   9  -2 8134.04 524.157   1
   3  -9   2 7136.85 520.239   1
  -3  -9  -2 8001.80 558.184   1
   3   9   3 101.498 208.889   1
  -3   9  -3 9.41017 105.287   1
   3  -9   3-73.9062 97.2552   1
  -3  -9  -3 154.223 170.825   1
   3   9   4 1394.08 247.347   1
  -3   9  -4 1705.28 152.749   1
  -3  -9  -4 1464.98 229.888   1
   3  -9   4 1262.79 146.958   1
   3  -9   5 222.877 83.2065   1
   3   9   5 347.786 219.473   1
  -3  -9  -5 416.277 214.639   1
  -3   9  -5 443.721 92.7966   1
   3   9   6 16682.0 1105.39   1
  -3   9  -6 17031.7 1015.01   1
  -3  -9  -6 17067.7 1102.35   1
   3  -9   6 15199.0 1017.84   1
   3  -9   7 2161.23 173.454   1
  -3   9  -7 2439.49 172.877   1
   3  -9   8 1967.82 157.687   1
   3   9   8 2235.78 317.069   1
   3  -9   9 2898.60 225.221   1
  -3  -9  -9 2929.16 348.001   1
   3   9   9 2448.19 352.214   1
  -3   9  -9 3295.74 224.869   1
   3  -9  10 2963.37 238.517   1
  -3   9 -10 3434.05 235.902   1
   3   9  10 2530.57 368.934   1
  -3  -9 -10 2758.85 352.121   1
   3   9  11 212.723 278.916   1
   3  -9  11 281.191 115.112   1
  -3   9 -11 256.518 106.419   1
  -3  -9 -11 573.584 268.149   1
   3  -9  12 1426.41 174.293   1
   3   9  12 1818.48 293.495   1
  -3  -9 -12 1844.25 278.710   1
  -3   9 -12 1598.69 177.450   1
   3   9  14 828.351 275.812   1
   3  -9  14 614.472 159.069   1
  -3  -9 -14 498.737 240.684   1
  -3   9 -14 757.525 153.515   1
   3   9  15 34.1291 309.292   1
   3  -9  15-125.422 150.449   1
  -3  -9 -15 439.499 286.050   1
  -3   9 -15 149.279 152.404   1
   3   9  16 515.231 244.745   1
   3  -9  16 461.760 176.560   1
  -3   9 -16 331.668 154.652   1
  -3  -9 -16 351.879 236.023   1
   3   9  17 694.513 306.402   1
  -3   9 -17 184.635 159.946   1
  -3  -9 -17 129.448 258.856   1
   3   9  18 523.854 254.480   1
  -3  -9 -18 358.467 261.523   1
   3   9  19 175.450 283.036   1
  -3  -9 -19-130.836 251.726   1
   3   9  20 245.711 240.913   1
  -3  -9 -20 522.821 252.553   1
   3   9  21 280.155 266.510   1
  -3  -9 -21-32.5928 240.246   1
   3   9  22-34.7706 243.166   1
  -3  -9 -22 64.6582 233.239   1
   3   9  24-135.989 234.620   1
  -3  -9 -24 412.100 247.780   1
   3   9  26 330.274 236.356   1
  -3  -9 -26-30.3828 209.698   1
  -3  10  25 380.445 257.243   1
   3 -10 -25 62.2826 215.132   1
  -3  10  24 176.092 218.780   1
   3 -10 -24-95.2991 201.874   1
  -3  10  23 534.191 228.089   1
   3 -10 -23 32.2544 203.268   1
  -3  10  22 143.471 257.230   1
   3 -10 -22 456.737 242.124   1
  -3  10  21 108.073 269.792   1
   3 -10 -21-131.373 243.000   1
  -3  10  19 613.351 261.153   1
   3 -10 -19 131.818 222.852   1
  -3  10  18 215.834 295.420   1
   3 -10 -18 656.840 278.768   1
   3  10 -16 37.7909 156.114   1
  -3  10  16 247.801 314.617   1
   3 -10 -16 32.2615 285.095   1
  -3 -10  15 33.9827 143.103   1
  -3  10  15 174.744 274.029   1
   3 -10 -15 254.253 265.063   1
   3  10 -15-50.9215 149.151   1
  -3  10  14 309.282 259.315   1
   3 -10 -14 687.088 232.305   1
  -3  10  13 101.041 266.948   1
  -3 -10  13 39.9401 134.376   1
   3  10 -13 81.3293 127.777   1
   3 -10 -13-152.939 228.164   1
  -3  10  12 1019.35 282.335   1
  -3 -10  12 964.066 146.554   1
   3  10 -12 1298.08 160.971   1
   3 -10 -12 1104.27 260.120   1
  -3  10  11 511.542 228.718   1
   3  10 -11 269.313 118.176   1
  -3 -10  11 390.754 107.592   1
   3 -10 -11 405.909 230.849   1
   3  10 -10 5356.78 358.621   1
  -3  10  10 4613.84 480.319   1
  -3 -10  10 5207.87 354.992   1
   3 -10 -10 4265.77 448.897   1
   3 -10  -9 758.128 249.259   1
  -3  10   9 597.059 256.095   1
  -3 -10   9 568.526 104.260   1
   3  10  -9 745.130 110.226   1
   3  10  -8 3018.62 224.428   1
  -3 -10   8 3087.28 223.843   1
   3 -10  -7-198.412 224.738   1
  -3 -10   7 41.3344 83.0637   1
   3  10  -7 7.44707 87.2617   1
  -3  10   7-27.4548 253.495   1
   3 -10  -6 611.805 215.523   1
  -3  10   6 392.493 229.209   1
  -3 -10   6 621.670 107.138   1
   3  10  -6 559.788 104.861   1
  -3  10   5-149.407 211.315   1
   3  10  -5 226.555 106.463   1
   3 -10  -5 266.050 192.280   1
  -3 -10   5 221.704 97.4033   1
   3  10  -4 3640.76 269.969   1
   3 -10  -4 3411.52 334.683   1
  -3 -10   4 3206.11 259.304   1
  -3  10   4 3024.56 333.190   1
  -3  10   3-85.7329 184.987   1
   3  10  -3 73.0185 123.376   1
  -3 -10   3 54.4429 118.076   1
   3 -10  -3 19.3039 180.114   1
   3  10  -2 36368.4 2291.99   1
  -3 -10   2 36441.2 2288.02   1
   3 -10  -2 38267.5 2314.94   1
  -3  10   2 35908.6 2312.85   1
  -3 -10   1 1200.13 175.769   1
   3  10  -1 738.070 171.599   1
   3 -10  -1 1112.28 195.054   1
  -3  10   1 1029.67 212.332   1
  -3 -10   0-31.5195 154.534   1
   3  10   0 100.355 162.070   1
   3 -10   0-220.873 139.953   1
  -3  10   0-173.357 162.958   1
   3  10   1 1028.08 220.126   1
  -3 -10  -1 1113.17 198.633   1
  -3 -10  -2 34039.7 2210.15   1
   3 -10   2 34433.4 2176.68   1
  -3  10  -2 36167.4 2179.78   1
   3  10   2 34805.6 2212.94   1
   3  10   3 257.150 179.528   1
   3 -10   3 94.7682 103.177   1
  -3  10  -3 184.429 109.589   1
  -3 -10  -3 141.445 178.786   1
   3  10   4 2980.66 329.335   1
  -3  10  -4 3587.66 252.956   1
  -3 -10  -4 3252.98 330.670   1
  -3 -10  -5 385.161 195.201   1
  -3  10  -5 251.636 77.4023   1
   3 -10   5 332.682 77.4527   1
  -3 -10  -6 834.961 232.080   1
   3  10   6 335.168 225.979   1
   3  10   7 81.2894 231.070   1
   3  10   8 2201.64 334.682   1
  -3 -10  -8 2362.82 320.819   1
   3  10   9 702.658 253.640   1
  -3 -10  -9 630.631 240.080   1
  -3 -10 -10 5492.38 466.187   1
   3  10  10 4173.03 459.725   1
   3 -10  11 357.746 67.5808   1
  -3  10 -11 273.167 67.1510   1
  -3 -10 -12 641.220 291.412   1
  -3  10 -12 707.377 108.413   1
   3  10  12 1283.48 321.343   1
  -3 -10 -13 310.562 240.927   1
   3 -10  13 78.2824 107.567   1
  -3  10 -13 36.7840 100.935   1
  -3 -10 -14 907.589 298.219   1
   3 -10  14 531.978 130.304   1
   3  10  14 749.319 271.870   1
  -3  10 -14 397.336 120.955   1
  -3 -10 -15 574.545 284.794   1
   3  10  15 514.647 300.616   1
  -3 -10 -16 290.871 218.917   1
   3  10  16 34.7149 248.523   1
  -3 -10 -17 32.6031 266.641   1
   3  10  17 174.932 299.259   1
  -3 -10 -18-65.4153 242.028   1
   3  10  18-70.2528 252.356   1
  -3 -10 -19 98.2760 242.604   1
   3  10  19 281.551 285.049   1
  -3 -10 -21 32.4683 202.916   1
   3  10  21 139.761 228.169   1
  -3 -10 -22 160.913 241.394   1
   3  10  22 727.171 278.531   1
  -3 -10 -23 349.744 207.818   1
   3  10  23-34.2966 218.167   1
  -3 -10 -24 156.980 241.823   1
   3  10  24 168.428 255.475   1
  -3 -10 -25-92.2484 204.624   1
   3  10  25 729.793 238.904   1
  -3  11  25-136.615 225.322   1
   3 -11 -25 153.656 208.920   1
  -3  11  24-278.887 263.158   1
   3 -11 -24 188.590 218.804   1
  -3  11  23 212.034 277.108   1
   3 -11 -23-31.9937 247.195   1
  -3  11  21 216.322 234.916   1
   3 -11 -21 393.113 223.513   1
  -3  11  20 723.590 267.048   1
   3 -11 -20 527.217 250.615   1
  -3  11  19 36.3038 281.509   1
   3 -11 -19-99.1256 267.442   1
  -3  11  18 72.3242 234.143   1
   3 -11 -18 428.935 222.691   1
  -3  11  17 144.156 295.664   1
   3 -11 -17-65.7223 265.975   1
  -3  11  15 424.767 271.355   1
   3 -11 -15 354.605 238.682   1
  -3  11  14 663.409 301.844   1
   3 -11 -14 95.2906 247.827   1
   3  11 -14 263.835 120.912   1
  -3 -11  13 152.068 92.0101   1
  -3  11  13-102.932 312.763   1
   3 -11 -13 62.3819 260.312   1
   3  11 -13 242.674 106.103   1
   3  11 -12 2610.29 153.594   1
  -3  11  12 3259.00 396.909   1
  -3  11  11 819.249 304.271   1
   3  11 -11 365.109 65.4529   1
   3 -11 -10 924.235 264.068   1
  -3  11  10 1018.73 277.758   1
   3 -11  -9 111.722 247.716   1
  -3  11   9 246.402 285.320   1
  -3  11   8 4568.90 457.506   1
   3 -11  -8 4999.25 440.038   1
  -3 -11   7 4.23654 50.0766   1
   3  11  -7 38.7941 60.6209   1
   3 -11  -7 102.958 231.966   1
  -3  11   7 285.226 238.636   1
  -3 -11   6 1383.05 130.992   1
   3  11  -6 1365.54 134.511   1
  -3 -11   5 377.825 101.579   1
   3  11  -5 259.192 106.051   1
   3 -11  -5-92.6109 202.771   1
  -3  11   5 52.1682 216.646   1
  -3 -11   4 236.904 112.258   1
   3  11  -4 221.712 117.001   1
   3 -11  -4 390.108 188.659   1
  -3  11   4-48.8513 236.360   1
  -3 -11   3 280.705 126.834   1
   3  11  -3 12.4033 124.338   1
   3 -11  -3-101.959 168.047   1
  -3  11   3 429.285 206.012   1
   3 -11  -2 2350.38 265.227   1
  -3  11   2 2769.63 293.448   1
  -3 -11   1-60.5427 145.515   1
   3  11  -1 16.0794 155.337   1
   3 -11  -1-35.0542 153.526   1
  -3  11   1 131.696 173.252   1
  -3 -11   0 6849.98 486.235   1
   3 -11   0 6839.69 479.846   1
   3  11   0 6731.14 492.422   1
  -3  11   0 5974.37 482.872   1
  -3 -11  -1 255.279 174.974   1
   3  11   1-38.9465 157.176   1
  -3  11  -2 2413.64 226.146   1
   3  11   2 2132.96 281.523   1
   3 -11   2 2677.52 224.315   1
  -3 -11  -2 2338.60 279.014   1
   3  11   3 363.573 209.850   1
  -3  11  -3 49.8636 110.859   1
  -3 -11  -3 42.0042 161.685   1
   3 -11   3 29.0118 95.5175   1
   3  11   4 410.758 222.042   1
  -3  11  -4 271.182 95.5995   1
  -3 -11  -4 290.133 185.772   1
   3 -11   4 291.501 95.4497   1
   3  11   5 563.064 233.186   1
  -3 -11  -6 1466.45 256.091   1
   3  11   6 1613.72 273.213   1
  -3 -11  -7 52.3472 223.718   1
   3  11   7-589.646 259.060   1
  -3 -11  -8 4599.48 427.595   1
  -3 -11  -9 199.347 227.423   1
   3  11   9 30.1380 224.003   1
   3  11  10 124.611 263.238   1
  -3 -11 -11 1245.67 285.276   1
   3  11  11 1093.46 324.676   1
  -3 -11 -12 3067.48 347.165   1
   3  11  12 2508.71 356.344   1
  -3 -11 -13 62.4894 261.404   1
   3  11  13-68.0804 283.878   1
  -3 -11 -14 733.349 288.979   1
   3  11  14 480.327 298.455   1
  -3 -11 -15 484.461 251.997   1
   3  11  15 104.184 246.829   1
  -3 -11 -17 688.780 274.166   1
   3  11  17 703.828 291.804   1
  -3 -11 -18 590.717 254.895   1
   3  11  18 952.935 278.575   1
  -3 -11 -19 327.740 233.741   1
   3  11  19 70.5172 281.747   1
  -3 -11 -20 32.5742 241.495   1
   3  11  20 982.529 301.276   1
  -3 -11 -21-129.302 197.326   1
   3  11  21 348.164 230.920   1
  -3 -11 -22 543.537 240.309   1
   3  11  22 413.324 261.679   1
  -3 -11 -23 94.8262 236.972   1
   3  11  23 271.580 245.155   1
  -3 -11 -24 404.754 206.756   1
   3  11  24 366.315 240.375   1
  -3 -11 -25 181.324 230.230   1
   3  11  25 625.012 255.204   1
   3 -12 -24-186.084 229.935   1
  -3  12  24-310.524 264.932   1
   3 -12 -22-386.419 232.357   1
  -3  12  22 356.051 275.085   1
   3 -12 -21 163.115 251.090   1
  -3  12  21-323.270 278.538   1
   3 -12 -20 263.359 240.562   1
  -3  12  20-217.617 269.454   1
   3 -12 -19 760.502 253.207   1
  -3  12  19 145.378 267.135   1
   3 -12 -18 331.297 266.546   1
  -3  12  18 510.154 310.718   1
   3 -12 -17-231.430 250.571   1
  -3  12  17 435.316 295.631   1
   3 -12 -16 559.340 256.930   1
  -3  12  16 1300.56 299.226   1
   3 -12 -15-163.155 274.747   1
  -3  12  15 179.248 299.931   1
   3 -12 -14 225.634 276.450   1
  -3  12  14 496.265 327.958   1
   3 -12 -13-31.7375 246.143   1
  -3  12  13-139.708 279.814   1
   3 -12 -12 93.4599 246.977   1
   3 -12 -10 3264.58 391.881   1
  -3  12  10 3728.98 400.632   1
   3 -12  -9 230.234 237.723   1
  -3  12   9-95.2308 263.918   1
   3 -12  -8 3556.41 385.724   1
  -3  12   8 3723.25 409.854   1
   3 -12  -7 213.653 214.922   1
  -3  12   7 534.599 276.439   1
  -3  12   6 830.632 240.054   1
   3 -12  -6 1070.68 247.300   1
  -3 -12   6 734.984 71.1358   1
   3  12  -6 551.690 76.3098   1
   3  12  -5 1813.29 163.836   1
   3  12  -4 1767.09 180.121   1
  -3  12   4 1628.10 266.987   1
   3 -12  -4 1643.08 262.364   1
   3  12  -3 583.825 146.364   1
  -3  12   3 592.142 204.474   1
   3 -12  -3 733.884 203.413   1
  -3 -12   3 378.370 124.837   1
   3 -12  -2 2636.37 286.406   1
  -3  12   2 2568.96 297.244   1
   3  12  -1 2557.74 276.588   1
  -3  12   1 2426.32 272.245   1
  -3 -12   1 2784.55 255.421   1
   3 -12  -1 2660.62 260.027   1
   3  12   0 75.6185 164.420   1
   3 -12   0 16.5482 152.296   1
  -3  12   0 425.366 172.316   1
   3 -12   1 2820.74 251.758   1
  -3  12  -1 2662.65 260.344   1
   3  12   1 2520.39 297.046   1
   3 -12   2 2698.94 235.792   1
   3  12   2 2188.78 292.893   1
  -3  12  -2 2449.37 228.142   1
   3  12   3 549.060 215.800   1
  -3  12  -3 497.612 123.626   1
   3 -12   3 335.947 111.588   1
  -3 -12  -3 703.930 193.071   1
   3 -12   4 1445.17 142.075   1
  -3 -12  -4 1897.22 261.006   1
  -3  12  -4 1601.24 148.216   1
  -3 -12  -6 914.524 246.167   1
   3  12   6 695.445 239.277   1
   3  12   7 28.9925 236.260   1
  -3 -12  -7-27.3378 238.760   1
   3  12   8 3042.13 359.065   1
  -3 -12  -8 2845.40 343.190   1
   3  12   9 311.085 245.626   1
  -3 -12  -9 354.339 250.229   1
  -3 -12 -10 4033.29 427.209   1
   3  12  10 5014.10 463.073   1
  -3 -12 -12 125.246 253.441   1
   3  12  12-67.8338 290.068   1
  -3 -12 -13-31.8974 231.113   1
   3  12  13 68.7184 262.416   1
   3  12  14-34.7967 247.780   1
  -3 -12 -15-293.851 265.227   1
   3  12  15 140.448 280.326   1
  -3 -12 -16 1051.21 297.295   1
   3  12  16 1058.94 321.065   1
  -3 -12 -17 131.564 253.181   1
   3  12  17 35.4098 270.490   1
  -3 -12 -18 460.291 217.227   1
   3  12  18 354.081 222.636   1
  -3 -12 -19 196.485 249.283   1
   3  12  19 70.5738 264.400   1
  -3 -12 -20 714.367 261.054   1
   3  12  20 280.073 272.234   1
  -3 -12 -21 192.910 217.851   1
   3  12  21 208.028 236.017   1
  -3 -12 -22 761.814 236.976   1
   3  12  22-34.2875 234.271   1
  -3 -12 -24 183.663 193.731   1
   3  12  24 165.386 217.351   1
  -3  13  23 627.304 276.502   1
   3 -13 -23-125.179 228.063   1
  -3  13  22 212.969 252.171   1
   3 -13 -22 319.373 215.639   1
  -3  13  21-251.202 257.896   1
   3 -13 -21 453.904 232.010   1
  -3  13  20-36.1774 286.850   1
   3 -13 -20 820.583 274.924   1
  -3  13  19 109.447 248.165   1
   3 -13 -19 165.401 197.139   1
  -3  13  17-366.199 251.674   1
   3 -13 -17-66.5155 209.366   1
   3 -13 -16 99.5469 253.499   1
  -3  13  15 652.538 292.313   1
   3 -13 -15 164.922 250.060   1
  -3  13  14-35.9576 292.526   1
   3 -13 -14 555.792 277.536   1
  -3  13  13 888.475 318.965   1
   3 -13 -13 613.511 266.902   1
  -3  13  12 874.755 309.231   1
   3 -13 -12 858.087 291.227   1
  -3  13  11 103.362 292.742   1
   3 -13 -11 561.135 261.726   1
  -3  13   9-296.137 270.064   1
   3 -13  -9 444.636 226.536   1
  -3  13   8 606.016 278.266   1
   3 -13  -8 315.461 255.586   1
  -3  13   7 124.141 265.102   1
   3 -13  -7 386.861 247.490   1
  -3  13   6 1251.82 295.814   1
   3 -13  -6 1930.57 280.747   1
   3 -13  -5 100.435 205.105   1
  -3 -13   5 260.487 75.9585   1
   3  13  -5 229.684 87.5296   1
  -3  13   5 198.039 223.879   1
  -3  13   4 2364.33 313.640   1
   3  13  -4 2566.63 207.143   1
   3 -13  -4 1864.69 287.516   1
  -3 -13   4 2204.96 204.053   1
   3 -13  -3 591.141 221.742   1
  -3 -13   3 467.244 127.656   1
   3  13  -3 567.554 150.787   1
   3 -13  -2 534.110 202.271   1
  -3 -13   2 1107.22 162.513   1
  -3  13   2 573.073 230.438   1
   3  13  -2 767.097 172.924   1
  -3 -13   1 82.7857 152.153   1
   3 -13  -1 271.971 177.543   1
   3  13  -1-53.5745 157.420   1
  -3  13   1 62.5967 167.214   1
  -3 -13   0 14810.5 953.915   1
   3 -13   0 13003.7 947.739   1
   3  13   0 14583.9 958.276   1
  -3  13   0 14795.4 952.191   1
  -3  13  -1 143.859 145.749   1
  -3 -13  -1 161.080 158.337   1
   3  13   1 195.018 176.404   1
   3 -13   1 290.076 144.419   1
  -3  13  -2 693.582 149.474   1
   3 -13   2 458.542 135.314   1
  -3 -13  -2 785.443 214.945   1
   3  13   2 583.042 220.665   1
   3  13   3 348.375 215.841   1
  -3 -13  -3 419.459 202.790   1
  -3  13  -3 324.798 114.798   1
   3 -13   3 59.5287 103.872   1
   3 -13   4 1872.22 149.569   1
  -3  13  -4 1911.79 150.589   1
  -3 -13  -5 600.415 219.435   1
   3  13   5 83.0823 223.621   1
  -3 -13  -6 1917.29 278.370   1
   3  13   6 1012.96 279.379   1
  -3 -13  -7 56.8569 231.130   1
   3  13   7 300.747 235.179   1
  -3 -13  -8 558.972 256.437   1
   3  13   8 187.396 262.292   1
  -3 -13  -9 150.849 249.663   1
   3  13   9 386.843 273.605   1
  -3 -13 -11 31.3339 251.030   1
   3  13  11 135.910 299.391   1
  -3 -13 -12 1149.89 299.757   1
   3  13  12 723.306 308.904   1
  -3 -13 -13 226.606 271.715   1
   3  13  13 522.584 307.720   1
  -3 -13 -14 163.377 248.605   1
   3  13  14-105.520 278.784   1
  -3 -13 -15 197.280 252.368   1
  -3 -13 -16-98.9735 225.383   1
   3  13  16 213.437 241.846   1
  -3 -13 -17 428.973 219.773   1
   3  13  17 213.534 253.122   1
  -3 -13 -19 130.751 234.874   1
   3  13  19-352.633 277.541   1
  -3 -13 -20 32.3365 235.386   1
   3  13  20-279.348 269.828   1
  -3 -13 -21 31.9565 190.385   1
   3  13  21 207.324 219.689   1
  -3 -13 -22-157.734 215.505   1
   3  13  22 271.432 257.133   1
  -3 -13 -23-185.290 228.509   1
   3  13  23 100.210 253.167   1
  -3  14  23-34.4336 247.355   1
  -3  14  22 176.032 267.875   1
   3 -14 -22-31.5746 239.315   1
  -3  14  21-358.174 221.374   1
   3 -14 -21 32.1939 196.666   1
   3 -14 -20 685.949 259.488   1
  -3  14  19 475.912 269.932   1
   3 -14 -19-66.0186 219.121   1
  -3  14  18 110.217 277.872   1
   3 -14 -18 831.866 270.992   1
  -3  14  17 221.477 233.820   1
   3 -14 -17 300.712 209.380   1
  -3  14  16 665.120 298.027   1
   3 -14 -16 200.543 252.505   1
  -3  14  15 808.394 314.954   1
   3 -14 -15 33.3122 249.375   1
  -3  14  13 507.152 283.266   1
   3 -14 -13-32.7991 246.946   1
  -3  14  12 429.319 298.992   1
   3 -14 -12 226.588 264.497   1
  -3  14  11 176.709 279.928   1
   3 -14 -11 477.934 231.850   1
  -3  14  10 207.901 286.234   1
   3 -14 -10 31.2094 262.864   1
  -3  14   9 679.560 275.242   1
   3 -14  -9-152.222 221.813   1
  -3  14   8 1559.82 302.978   1
   3 -14  -8 827.717 256.875   1
  -3  14   7-64.2818 259.335   1
   3 -14  -7 228.384 206.067   1
  -3  14   6 31.0575 243.834   1
   3 -14  -6 353.742 222.107   1
  -3  14   5 117.084 231.171   1
   3 -14  -5-131.254 221.034   1
   3  14  -4 3396.09 265.540   1
  -3 -14   4 3384.13 254.904   1
   3 -14  -3-47.7855 208.129   1
  -3 -14   3 123.201 118.286   1
   3  14  -3 53.9967 125.739   1
  -3  14   3 258.606 216.428   1
   3 -14  -2 157.118 175.789   1
  -3 -14   2 239.217 130.804   1
   3  14  -2 165.303 144.073   1
  -3  14   2 264.362 187.471   1
   3 -14  -1 244.043 176.708   1
  -3 -14   1 400.930 163.239   1
  -3  14   1 633.246 198.316   1
   3  14  -1 376.166 180.304   1
   3  14   0-41.8351 182.698   1
  -3  14   0 77.6051 163.883   1
   3 -14   0-91.9262 153.336   1
  -3 -14   0 215.022 169.220   1
   3  14   1 319.768 193.828   1
  -3  14  -1 362.641 155.288   1
  -3 -14  -1 491.745 182.761   1
   3 -14   1 414.450 148.388   1
  -3 -14  -2 230.408 188.638   1
   3 -14   2 65.5043 134.870   1
   3  14   2 270.527 182.955   1
  -3 -14  -3 196.430 206.760   1
  -3  14  -3-108.893 103.411   1
   3  14   3 209.463 221.866   1
   3 -14   3 125.945 100.790   1
   3  14   4 3123.43 360.585   1
  -3 -14  -4 3138.25 327.201   1
   3  14   5 29.0284 231.738   1
  -3 -14  -5-135.358 216.121   1
   3  14   6 362.823 244.948   1
  -3 -14  -6 28.2202 219.079   1
   3  14   7 94.9508 237.819   1
  -3 -14  -7 548.877 252.301   1
   3  14   8 1169.02 286.314   1
  -3 -14  -8 1314.81 258.264   1
  -3 -14  -9 153.553 243.583   1
   3  14  10 475.188 277.887   1
  -3 -14 -10 31.4143 258.964   1
   3  14  11 448.855 293.076   1
  -3 -14 -11 159.880 254.943   1
   3  14  12 349.976 282.407   1
  -3 -14 -12 454.314 250.027   1
   3  14  13 247.335 264.080   1
  -3 -14 -13 295.140 252.923   1
   3  14  14 320.415 268.834   1
  -3 -14 -14-33.0105 225.601   1
   3  14  15 572.271 288.927   1
  -3 -14 -15 861.860 270.125   1
   3  14  16 715.822 297.610   1
  -3 -14 -16 862.234 263.565   1
   3  14  18 780.445 282.037   1
  -3 -14 -18 32.8351 237.925   1
  -3 -14 -19 488.236 249.413   1
   3  14  20 418.121 248.760   1
  -3 -14 -20 193.148 219.587   1
   3  14  21-205.394 231.589   1
  -3 -14 -21 190.777 200.934   1
   3  14  22 201.360 264.364   1
   3  14  23 298.277 267.329   1
  -3 -14 -23-182.250 231.100   1
   3 -15 -22 280.974 227.825   1
  -3  15  22 661.467 277.260   1
   3 -15 -20-357.121 233.334   1
  -3  15  20 180.785 275.188   1
   3 -15 -18 764.797 266.085   1
  -3  15  18 627.418 300.767   1
   3 -15 -17-234.304 207.938   1
  -3  15  17 408.948 251.518   1
   3 -15 -16 134.378 245.271   1
  -3  15  16 597.356 298.688   1
   3 -15 -15 302.362 259.976   1
  -3  15  15 635.166 307.723   1
   3 -15 -14 736.689 263.950   1
  -3  15  14 1043.49 335.309   1
   3 -15 -12 691.718 258.566   1
  -3  15  12 624.117 273.493   1
   3 -15 -11 162.462 235.110   1
  -3  15  11 471.152 291.882   1
   3 -15 -10 287.322 247.606   1
  -3  15  10 465.367 286.592   1
   3 -15  -9 62.4942 238.805   1
  -3  15   9 245.456 272.034   1
   3 -15  -8 486.426 249.048   1
  -3  15   8 342.336 256.617   1
   3 -15  -7-87.7020 213.664   1
  -3  15   7 333.512 280.846   1
   3 -15  -6 1452.36 285.488   1
  -3  15   6 1618.61 295.580   1
   3 -15  -5 109.683 211.871   1
  -3  15   5 30.2874 225.046   1
   3 -15  -4-131.861 199.126   1
  -3 -15   4 120.195 87.2668   1
   3  15  -4 68.5732 97.8752   1
  -3  15   4 57.4847 228.657   1
   3 -15  -3 125.927 203.260   1
  -3 -15   3 132.335 110.996   1
   3  15  -3 53.3248 120.663   1
  -3  15   3 216.127 234.656   1
   3 -15  -2 397.787 184.656   1
  -3 -15   2 213.789 142.185   1
   3  15  -2 369.328 157.627   1
  -3  15   2 527.862 227.495   1
   3 -15  -1 127.775 174.384   1
  -3 -15   1 107.524 149.269   1
  -3  15   1 159.849 189.442   1
   3  15  -1 234.935 162.491   1
   3  15   0 614.254 203.912   1
  -3  15   0 544.871 186.027   1
   3 -15   0 458.427 177.294   1
  -3 -15   0 463.086 178.111   1
   3  15   1 216.214 205.612   1
  -3  15  -1 171.352 153.350   1
  -3 -15  -1-66.1901 185.359   1
   3 -15   1 198.688 154.691   1
  -3 -15  -2 308.892 191.023   1
   3 -15   2 291.976 122.005   1
   3  15   2 155.044 199.531   1
  -3  15  -3 35.9372 99.5582   1
   3 -15   3 125.780 100.283   1
   3  15   4 144.588 231.456   1
  -3 -15  -4 399.595 224.952   1
   3  15   5-120.876 237.790   1
  -3 -15  -5 111.442 210.313   1
   3  15   6 784.584 286.348   1
  -3 -15  -6 1592.15 270.598   1
   3  15   7 97.0831 251.074   1
  -3 -15  -7 179.265 232.691   1
   3  15   8 266.108 259.292   1
  -3 -15  -8 215.133 236.069   1
   3  15   9-33.9987 263.831   1
  -3 -15  -9-283.003 233.832   1
   3  15  10 484.307 272.463   1
  -3 -15 -10-64.1460 243.344   1
   3  15  11 1159.17 301.185   1
  -3 -15 -11 455.491 250.852   1
   3  15  12 106.595 259.713   1
  -3 -15 -12 657.852 242.614   1
   3  15  14 1079.47 283.584   1
  -3 -15 -14 798.750 242.526   1
   3  15  15-252.054 257.573   1
  -3 -15 -15 399.672 231.902   1
   3  15  16 539.110 264.867   1
  -3 -15 -16-232.569 196.613   1
   3  15  17 643.460 255.340   1
  -3 -15 -17 99.1614 202.717   1
   3  15  18 212.821 213.987   1
  -3 -15 -18 65.5547 191.575   1
   3  15  20 483.740 282.037   1
  -3 -15 -20 448.855 220.826   1
   3  15  21 237.296 275.841   1
  -3 -15 -21 315.769 229.426   1
   3  15  22 33.3538 254.767   1
  -3 -15 -22 92.3764 226.920   1
   3 -16 -21-31.2750 211.382   1
  -3  16  21 777.699 284.773   1
   3 -16 -19 130.836 219.259   1
  -3  16  19 146.251 265.046   1
   3 -16 -17 134.030 226.748   1
  -3  16  17 37.4170 260.526   1
   3 -16 -16 168.625 218.771   1
  -3  16  16 527.446 249.351   1
   3 -16 -15 609.007 239.185   1
  -3  16  15-226.942 263.672   1
   3 -16 -14 33.8230 222.063   1
  -3  16  14 189.165 283.397   1
   3 -16 -13-101.129 215.447   1
  -3  16  13-37.7338 255.312   1
   3 -16 -11-66.1314 231.325   1
  -3  16  11-148.670 275.061   1
   3 -16 -10-130.383 221.600   1
  -3  16  10 110.003 264.543   1
   3 -16  -9-63.4697 213.667   1
  -3  16   9 253.171 277.309   1
   3 -16  -7 60.9613 224.591   1
  -3  16   7-101.853 242.818   1
   3 -16  -6 503.742 226.177   1
  -3  16   6 360.796 259.502   1
   3 -16  -5-28.7901 204.308   1
  -3  16   5 376.757 236.256   1
  -3  16   4 804.406 253.293   1
   3  16  -4 635.954 86.8334   1
   3  16  -3 128.651 127.484   1
  -3 -16   3 330.838 117.050   1
   3 -16  -2 631.986 213.743   1
  -3 -16   2 813.235 159.861   1
   3  16  -2 644.881 169.791   1
  -3  16   2 1097.70 238.895   1
   3 -16  -1 200.752 178.331   1
  -3 -16   1 348.041 177.453   1
   3  16  -1 302.486 174.966   1
  -3  16   1 333.092 193.409   1
   3  16   0 136.700 185.148   1
   3 -16   0 99.2428 156.321   1
  -3  16   0 166.606 177.673   1
  -3 -16   0 41.5778 159.515   1
   3  16   1 549.743 226.623   1
   3 -16   1 218.156 142.588   1
  -3  16  -1 196.020 157.716   1
  -3 -16  -1 457.659 199.006   1
   3  16   2 860.169 237.384   1
  -3 -16  -2 715.864 198.477   1
   3 -16   2 947.736 150.429   1
  -3  16  -2 592.870 151.166   1
  -3 -16  -3 341.041 207.058   1
  -3  16  -3 243.236 84.6822   1
   3  16   3 313.802 234.588   1
  -3 -16  -4 717.455 241.300   1
   3  16   4 1288.65 273.656   1
  -3 -16  -5 86.3547 221.842   1
   3  16   5 312.287 232.298   1
  -3 -16  -6 387.821 243.443   1
   3  16   6 32.3439 236.690   1
  -3 -16  -7 676.358 245.408   1
   3  16   7-33.3013 250.255   1
  -3 -16  -8 31.4677 211.845   1
   3  16   8 34.1120 250.314   1
  -3 -16  -9-96.3742 234.917   1
   3  16   9-208.843 251.279   1
  -3 -16 -10-32.6216 231.416   1
   3  16  10 353.434 258.405   1
  -3 -16 -11 363.506 237.559   1
   3  16  11 429.320 267.937   1
  -3 -16 -13-167.284 223.552   1
   3  16  13-362.399 250.433   1
  -3 -16 -14 167.451 234.599   1
   3  16  14 290.334 269.946   1
  -3 -16 -15 133.731 243.897   1
   3  16  15 470.855 284.512   1
  -3 -16 -16 66.5619 233.070   1
   3  16  16 360.604 269.257   1
  -3 -16 -17-165.259 239.497   1
   3  16  17 322.088 276.477   1
  -3 -16 -19 486.220 254.517   1
   3  16  19-69.6950 259.248   1
  -3 -16 -21 402.804 237.264   1
   3  16  21 135.498 252.235   1
  -3  17  20-250.346 274.244   1
   3 -17 -20 31.6179 211.861   1
  -3  17  19-109.507 256.443   1
   3 -17 -19 64.4792 202.584   1
  -3  17  18 519.634 302.932   1
   3 -17 -18 98.3030 235.980   1
  -3  17  17 262.228 285.039   1
   3 -17 -17-66.9091 236.141   1
  -3  17  16 37.8515 269.981   1
   3 -17 -16 439.120 241.033   1
  -3  17  15 76.2164 256.624   1
   3 -17 -15 135.951 226.620   1
  -3  17  14 229.475 271.562   1
   3 -17 -14 272.682 233.351   1
  -3  17  13 76.5061 281.639   1
   3 -17 -13 647.258 265.156   1
  -3  17  12 382.798 273.269   1
   3 -17 -12 269.288 245.704   1
  -3  17  11 304.144 266.233   1
   3 -17 -11 167.062 221.992   1
  -3  17  10 410.527 271.721   1
   3 -17 -10-33.1947 221.438   1
  -3  17   9 36.7869 254.079   1
   3 -17  -9 392.319 244.256   1
  -3  17   8 502.092 263.404   1
   3 -17  -8-64.5678 220.825   1
  -3  17   6 777.015 252.928   1
   3 -17  -6 524.547 213.301   1
  -3  17   5-64.8928 225.877   1
   3 -17  -5 119.997 207.874   1
  -3  17   4 186.351 226.024   1
   3 -17  -4-57.8558 221.814   1
  -3  17   3 351.276 227.020   1
   3 -17  -3-163.286 199.735   1
  -3  17   2 27.0472 195.985   1
   3 -17  -2 50.5372 179.942   1
   3  17  -1 61.6983 168.756   1
  -3  17   1 49.0620 192.361   1
   3  17   0 23.5286 181.098   1
  -3  17   0-106.803 171.126   1
  -3 -17  -1 259.757 187.469   1
   3  17   1 77.7404 194.367   1
  -3 -17  -3 461.191 225.767   1
   3  17   3-88.8873 213.106   1
  -3 -17  -4 28.5300 212.948   1
   3  17   4 248.881 251.916   1
  -3 -17  -5-118.779 215.152   1
   3  17   5 129.389 255.458   1
  -3 -17  -6 767.239 239.963   1
   3  17   6 601.195 292.213   1
  -3 -17  -8-257.877 216.467   1
   3  17   8-245.146 238.572   1
  -3 -17  -9 524.083 224.676   1
   3  17   9 106.765 249.714   1
  -3 -17 -10 464.829 241.107   1
   3  17  10 36.0555 257.243   1
  -3 -17 -12-134.752 227.903   1
   3  17  12 146.280 262.693   1
  -3 -17 -13 168.697 231.940   1
   3  17  13 256.307 240.655   1
  -3 -17 -14 33.6930 234.959   1
   3  17  14 475.486 276.454   1
  -3 -17 -15 201.520 245.422   1
   3  17  15-218.569 265.064   1
  -3 -17 -16 33.3471 219.999   1
   3  17  16-72.4669 262.530   1
  -3 -17 -17 66.1875 209.147   1
   3  17  17-178.814 243.137   1
  -3 -17 -18 98.1930 202.624   1
   3  17  18 387.564 235.245   1
  -3 -17 -19-64.1108 194.698   1
   3  17  19 452.615 236.903   1
  -3 -17 -20-93.9087 186.413   1
   3  17  20-34.2644 221.376   1
   3 -18 -19-96.4012 205.343   1
  -3  18  19 35.9324 232.124   1
   3 -18 -18 98.2661 209.018   1
  -3  18  18 623.132 293.200   1
   3 -18 -17 599.291 242.799   1
  -3  18  17 559.059 287.934   1
   3 -18 -16-67.4187 231.975   1
  -3  18  16-533.058 285.637   1
   3 -18 -15 238.203 230.468   1
  -3  18  15 653.637 298.094   1
   3 -18 -14 205.399 238.728   1
  -3  18  14 268.851 277.451   1
   3 -18 -13-137.314 220.763   1
  -3  18  13 578.046 296.726   1
   3 -18 -12-34.3071 207.564   1
  -3  18  12 809.383 301.586   1
   3 -18 -11 171.705 220.819   1
  -3  18  11 114.459 268.188   1
   3 -18 -10 477.036 259.035   1
  -3  18  10 530.292 271.446   1
   3 -18  -9 101.183 229.733   1
  -3  18   9 411.328 272.464   1
   3 -18  -8 199.654 229.353   1
  -3  18   8 513.739 255.118   1
   3 -18  -7 263.553 213.031   1
  -3  18   7 35.8190 235.283   1
  -3  18   6-243.476 239.201   1
  -3  18   5 67.2413 225.243   1
  -3  18   4 64.3198 225.969   1
   3  18   3 30.7625 213.159   1
   3  18   4 64.4187 212.527   1
   3  18   5 33.4287 230.549   1
   3  18   7 35.2441 237.278   1
  -3 -18  -7 64.6497 217.628   1
   3  18   8 574.368 278.979   1
  -3 -18  -8 98.8020 223.582   1
   3  18   9 400.198 273.697   1
  -3 -18  -9-33.4239 209.018   1
   3  18  10 918.509 281.955   1
  -3 -18 -10 573.547 245.349   1
   3  18  11-221.719 236.133   1
  -3 -18 -11 135.821 208.466   1
   3  18  12-37.0444 263.779   1
  -3 -18 -12 68.1444 241.540   1
   3  18  13 74.1708 256.044   1
  -3 -18 -13 306.490 234.058   1
   3  18  14-147.372 265.877   1
  -3 -18 -14-68.0132 235.714   1
   3  18  15 109.707 263.857   1
  -3 -18 -15 33.7821 235.201   1
   3  18  16-108.429 245.714   1
  -3 -18 -16 33.5247 208.260   1
   3  18  17 35.8292 228.123   1
  -3 -18 -17 395.228 205.081   1
   3  18  18-106.185 255.429   1
  -3 -18 -18-96.8358 220.584   1
   3  18  19 104.385 263.854   1
  -3 -18 -19 189.683 223.299   1
  -3  19  16 225.273 248.075   1
  -3  19  15 38.0450 253.575   1
  -3  19  14 153.732 260.171   1
  -3  19  12-38.7689 264.844   1
   3  19  10 112.350 264.382   1
   3  19  11-37.5449 261.368   1
   3  19  12 487.108 274.255   1
   3  19  13-149.229 247.555   1
   3  19  14-260.472 270.073   1
   3  19  15 257.768 276.225   1
   3  19  16-72.9681 241.971   1
   3  19  17 359.768 270.324   1
   3  19  18 387.882 272.401   1
   4   0 -26-208.699 236.803   1
   4   0 -25 276.801 241.279   1
  -4   0  25 665.562 280.442   1
   4   0 -24-34.3015 243.170   1
  -4   0  24 110.680 256.831   1
   4   0 -23 170.068 259.797   1
  -4   0  23-292.916 264.174   1
   4   0 -21 196.498 236.539   1
  -4   0  21 680.186 277.647   1
  -4   0  20 4672.26 466.178   1
   4   0 -20 4044.95 433.422   1
  -4   0  19-34.3929 272.930   1
   4   0 -19 438.289 255.481   1
  -4   0  17 259.987 283.965   1
   4   0 -17-413.544 235.114   1
  -4   0  16 3580.09 404.213   1
   4   0 -16 3661.52 387.289   1
  -4   0  15 302.335 259.770   1
   4   0 -15 191.099 240.283   1
  -4   0  14 2231.39 325.223   1
   4   0 -14 2577.89 307.235   1
  -4   0  13 110.698 232.363   1
   4   0 -13 100.405 201.166   1
  -4   0  11 173.507 233.073   1
   4   0 -11-22.6820 216.511   1
  -4   0  10 3102.72 325.317   1
   4   0 -10 2710.28 310.651   1
  -4   0   9-65.5647 217.653   1
   4   0  -9-40.5364 201.398   1
  -4   0   8 59985.9 3598.75   1
   4   0  -8 55457.6 3593.49   1
  -4   0   7 113.788 191.589   1
   4   0  -7-286.514 167.293   1
  -4   0   6 5237.64 432.796   1
   4   0  -6 5208.68 417.358   1
  -4   0   5-145.329 199.458   1
   4   0  -5 229.825 186.171   1
   4   0  -4 60079.3 3859.11   1
  -4   0   4 64782.2 3861.86   1
  -4   0   2 26.1876 204.195   1
   4   0  -2 12.7036 205.818   1
  -4   0   1-88.3526 210.169   1
   4   0  -1 407.532 226.239   1
  -4   0   0 461.250 206.505   1
   4   0   0 290.404 209.124   1
  -4   0  -1-111.990 189.928   1
   4   0   1-25.4356 173.589   1
  -4   0  -2 50.8342 161.818   1
   4   0   2 119.097 183.448   1
  -4   0  -4 59724.9 3706.00   1
   4   0   4 59926.9 3705.36   1
  -4   0  -5-75.0640 191.516   1
   4   0   5-202.167 194.784   1
   4   0   6 4546.99 385.552   1
  -4   0  -6 4741.15 386.789   1
  -4   0  -7-16.4237 158.663   1
   4   0   7 18.7979 170.801   1
   4   0   8 62391.2 3805.38   1
  -4   0  -8 59966.3 3795.37   1
  -4   0  -9-38.6790 190.534   1
   4   0   9-212.689 206.588   1
  -4   0 -10 3344.00 293.833   1
   4   0  10 1517.53 284.351   1
  -4   0 -11 90.9246 189.717   1
   4   0  11 165.717 215.238   1
   4   0  12 13313.8 929.178   1
  -4   0 -12 13478.8 928.615   1
  -4   0 -13-75.4624 215.826   1
  -4   0 -14 2057.10 282.686   1
   4   0  14 1556.42 276.022   1
   4   0  15 29.0394 227.685   1
  -4   0 -16 3897.60 402.648   1
   4   0  16 4055.74 415.235   1
   4   0  17-31.0902 235.669   1
  -4   0 -17 208.348 235.111   1
   4   0  19 369.122 258.706   1
  -4   0 -19 155.617 234.521   1
   4   0  20 3299.63 406.806   1
  -4   0 -20 3485.19 384.717   1
   4   0  21 69.1813 247.401   1
  -4   0 -21-130.273 244.890   1
   4   0  23 177.592 235.980   1
  -4   0 -23 299.455 245.599   1
   4   0  24 464.956 252.815   1
  -4   0 -24 33.4769 237.749   1
  -4   0 -26 405.669 264.265   1
   4  -1 -27 341.887 243.256   1
   4  -1 -26 171.235 224.776   1
  -4   1  26-109.748 217.812   1
   4   1 -25 315.640 253.202   1
   4  -1 -25 205.020 245.642   1
  -4  -1  25 74.2779 252.661   1
  -4   1  25 36.7413 234.972   1
   4   1 -24 487.470 262.887   1
   4  -1 -24 406.355 236.991   1
  -4  -1  24 775.878 259.345   1
  -4   1  24 551.356 280.549   1
   4   1 -23 205.700 243.186   1
   4  -1 -23 604.252 273.694   1
  -4  -1  23-146.616 231.788   1
  -4   1  23-73.3557 254.284   1
   4  -1 -22 33.2465 262.165   1
   4   1 -22 605.287 251.379   1
  -4  -1  22 434.376 278.930   1
  -4   1  22 799.528 277.906   1
   4   1 -21 594.317 249.991   1
   4  -1 -21 229.191 222.342   1
  -4  -1  21 533.188 267.968   1
  -4   1  21-35.9430 242.734   1
   4   1 -20-32.0605 251.400   1
   4  -1 -20-160.063 254.662   1
  -4  -1  20-139.341 242.533   1
  -4   1  20 71.1838 274.980   1
   4   1 -19 93.7263 225.591   1
   4  -1 -19 595.923 239.728   1
  -4  -1  19-33.9546 237.644   1
  -4   1  19-69.7534 232.639   1
   4   1 -18 545.783 266.298   1
   4  -1 -18 578.779 264.375   1
  -4  -1  18 659.803 267.289   1
  -4   1  18 919.495 315.345   1
   4   1 -17 964.383 269.474   1
  -4  -1  17 640.230 275.925   1
  -4   1  17 634.399 276.843   1
   4  -1 -16 344.075 219.196   1
   4   1 -16-168.929 246.082   1
  -4  -1  16 30.8459 263.968   1
  -4   1  16 452.957 252.920   1
   4  -1 -15 525.649 222.520   1
   4   1 -15 540.236 245.725   1
  -4  -1  15 1036.35 298.515   1
  -4   1  15 812.132 261.384   1
   4  -1 -14 212.664 201.637   1
  -4  -1  14 677.430 244.400   1
  -4   1  14 120.125 241.364   1
   4  -1 -13 178.054 239.543   1
  -4   1  13 287.639 270.096   1
   4   1 -12 3289.40 337.958   1
   4  -1 -12 3215.79 353.297   1
  -4   1  12 3400.73 365.680   1
   4   1 -11 1647.46 255.752   1
   4  -1 -11 1835.98 279.414   1
  -4  -1  11 1485.55 265.935   1
  -4   1  11 1873.82 293.409   1
  -4  -1  10 22741.7 1416.90   1
  -4   1  10 22212.6 1420.23   1
   4   1 -10 19543.4 1398.52   1
   4  -1 -10 22023.3 1407.32   1
  -4   1   9 2613.25 310.717   1
  -4  -1   9 2438.95 314.654   1
   4   1  -9 2698.50 287.102   1
   4  -1  -9 3196.00 295.844   1
  -4   1   8 21.2278 192.217   1
  -4  -1   8 586.844 205.190   1
   4  -1  -8 668.476 209.971   1
   4   1  -8 350.556 186.460   1
  -4  -1   7 61680.2 3861.78   1
  -4   1   7 63739.8 3870.46   1
   4  -1  -7 57719.1 3858.78   1
   4   1  -7 65944.9 3861.67   1
  -4   1   6 10249.7 733.016   1
  -4  -1   6 10704.9 723.921   1
   4  -1  -6 10618.3 723.906   1
   4   1  -6 10377.7 718.513   1
   4   1  -5 559.961 190.517   1
   4  -1  -5 540.920 202.972   1
  -4  -1   5 397.499 199.539   1
  -4   1   5 811.217 207.983   1
   4  -1  -4 32899.9 1968.19   1
  -4   1   4 29529.1 1969.27   1
   4   1  -2 49686.7 2914.49   1
  -4  -1   2 44200.1 2914.32   1
   4   1  -1 12429.7 822.385   1
   4  -1  -1 13370.9 817.689   1
  -4   1   1 10759.4 820.309   1
  -4  -1   1 12972.0 824.470   1
   4  -1   0 12.2361 158.768   1
  -4   1   0 37.2882 176.463   1
  -4  -1   0 137.148 192.671   1
   4   1   0 102.262 194.353   1
   4  -1   1 11981.7 853.405   1
  -4  -1  -1 11670.3 851.047   1
  -4   1  -1 12476.5 849.977   1
  -4   1  -2 45104.1 2746.63   1
   4  -1   2 43198.6 2751.03   1
   4  -1   3 19521.0 1251.12   1
  -4  -1  -4 30591.6 1985.64   1
   4   1   4 32518.0 1989.33   1
  -4  -1  -5 639.668 204.835   1
  -4   1  -5 448.675 191.659   1
   4  -1   5 297.889 178.795   1
   4   1   5 968.964 225.745   1
   4   1   6 10878.3 713.137   1
   4  -1   6 9550.68 693.071   1
  -4  -1  -6 9216.57 697.193   1
  -4   1  -6 11076.9 701.845   1
   4   1   7 60906.1 3541.14   1
   4  -1   7 57814.2 3534.30   1
  -4  -1  -7 50747.1 3524.25   1
  -4   1  -7 58318.8 3523.03   1
  -4  -1  -8 452.716 209.663   1
  -4   1  -8 293.212 184.056   1
   4   1   8 187.354 221.762   1
   4  -1   8 324.836 194.652   1
  -4  -1  -9 2892.72 295.881   1
  -4   1  -9 2091.88 271.276   1
   4  -1   9 2549.86 298.618   1
   4   1   9 2880.11 313.595   1
   4   1  10 21179.3 1405.70   1
   4  -1  10 23195.9 1405.55   1
  -4   1 -10 21462.4 1391.96   1
  -4  -1 -10 19967.6 1398.02   1
   4   1  11 1671.29 271.561   1
   4  -1  11 1324.88 261.458   1
  -4   1 -11 1290.01 253.791   1
  -4  -1 -11 1792.78 277.643   1
   4  -1  12 3088.86 347.430   1
  -4   1 -12 3333.53 339.100   1
   4   1  13 272.053 245.340   1
  -4  -1 -13 51.3980 224.633   1
   4  -1  14 596.282 233.968   1
   4   1  14 740.341 268.181   1
  -4  -1 -14 479.855 241.047   1
  -4   1 -14 609.650 234.937   1
   4   1  15 504.040 249.100   1
   4  -1  15 738.381 261.885   1
  -4   1 -15 53.2025 225.302   1
  -4  -1 -15 832.351 231.859   1
   4   1  16 458.667 273.513   1
   4  -1  16 176.650 259.651   1
  -4   1 -16 84.1692 237.257   1
  -4  -1 -16 86.8267 243.962   1
   4  -1  17 642.887 260.678   1
   4   1  17 883.699 284.488   1
  -4   1 -17 1026.51 249.560   1
  -4  -1 -17 1388.68 281.539   1
   4  -1  18 477.365 256.081   1
   4   1  18 1206.82 269.408   1
  -4   1 -18 999.100 284.546   1
  -4  -1 -18 591.684 251.655   1
   4  -1  19 231.540 234.503   1
   4   1  19 101.545 252.495   1
  -4  -1 -19-188.243 225.387   1
  -4   1 -19 92.7136 226.791   1
   4  -1  20-67.5777 228.599   1
   4   1  20-102.779 246.111   1
  -4   1 -20 95.2298 231.966   1
  -4  -1 -20-96.4665 229.990   1
   4  -1  21 413.518 262.083   1
   4   1  21 278.062 273.405   1
  -4   1 -21 421.499 236.952   1
  -4  -1 -21 326.553 249.419   1
   4  -1  22 491.327 260.496   1
   4   1  22 105.483 242.246   1
  -4   1 -22 494.056 247.554   1
  -4  -1 -22 297.104 241.114   1
   4  -1  23 284.638 256.888   1
   4   1  23 319.255 257.223   1
  -4   1 -23 867.245 265.632   1
  -4  -1 -23 266.037 217.516   1
   4  -1  24 251.579 249.556   1
   4   1  24 356.315 242.775   1
  -4  -1 -24 500.294 236.998   1
  -4   1 -24-67.3065 238.057   1
   4   1  25 392.228 233.221   1
  -4   1 -25 169.466 235.262   1
  -4  -1 -25 133.421 214.764   1
   4   1  26 320.119 237.218   1
  -4  -1 -26 500.694 229.424   1
  -4   2  27 251.161 229.415   1
   4  -2 -27 33.5884 217.125   1
  -4   2  26 471.611 233.681   1
   4  -2 -26 101.217 216.237   1
  -4   2  25 73.0401 225.537   1
   4  -2 -25-33.6562 216.240   1
  -4  -2  24-111.425 250.077   1
   4   2 -24 247.017 247.958   1
  -4   2  23 732.826 278.491   1
   4   2 -23 313.301 265.689   1
   4  -2 -23 66.7914 244.945   1
  -4  -2  22 288.400 255.448   1
  -4   2  22 509.509 270.241   1
   4   2 -22 237.758 245.062   1
   4  -2 -22 497.297 268.397   1
  -4  -2  21 317.742 266.363   1
   4   2 -21 397.067 254.634   1
  -4  -2  20 587.099 275.358   1
  -4   2  20 684.670 291.045   1
   4   2 -20 677.796 263.211   1
   4  -2 -20 960.082 280.561   1
  -4   2  19 495.656 248.325   1
   4  -2 -19 502.712 256.115   1
  -4   2  18 138.646 285.682   1
  -4  -2  18 260.082 247.771   1
   4  -2 -18 340.916 272.660   1
   4   2 -18 211.466 243.269   1
  -4  -2  17-439.231 260.831   1
   4   2 -17 320.413 251.426   1
  -4   2  16 261.730 239.895   1
  -4  -2  16 30.1487 256.369   1
   4   2 -16 531.425 232.881   1
  -4   2  15 3356.39 392.557   1
  -4  -2  15 3260.42 360.889   1
   4  -2 -15 3149.71 368.806   1
   4   2 -15 3709.98 372.456   1
  -4   2  14 1740.57 299.408   1
  -4  -2  14 1512.54 270.955   1
   4  -2 -14 847.811 265.178   1
   4   2 -14 947.578 243.124   1
  -4   2  13 13225.8 856.056   1
   4  -2 -13 10499.2 817.695   1
  -4   2  12 7964.11 645.216   1
   4  -2 -12 7675.73 628.782   1
  -4  -2  12 9145.33 633.376   1
   4   2 -11 5582.70 443.643   1
  -4  -2  11 5163.49 467.581   1
   4   2 -10 1027.19 216.151   1
   4  -2 -10 901.651 230.918   1
  -4  -2  10 867.583 218.414   1
  -4   2  10 882.715 246.611   1
   4  -2  -9 1410.67 232.486   1
   4   2  -9 1295.56 226.193   1
  -4   2   9 1183.04 242.790   1
  -4  -2   9 1474.62 235.375   1
  -4  -2   8 11031.5 757.489   1
   4   2  -8 11671.8 754.309   1
   4  -2  -8 10736.6 766.747   1
  -4   2   8 10398.2 777.236   1
  -4  -2   7 22014.8 1342.85   1
   4   2  -7 21480.5 1337.42   1
   4  -2  -7 20062.5 1346.81   1
  -4   2   7 19239.6 1353.57   1
   4  -2  -6 25914.9 1735.23   1
   4   2  -6 28099.5 1719.85   1
  -4  -2   6 26933.7 1722.93   1
  -4   2   6 27487.2 1739.46   1
   4  -2  -5 17917.0 1166.41   1
   4   2  -5 18375.6 1152.32   1
  -4   2   5 17434.8 1168.30   1
  -4  -2   5 17593.5 1150.88   1
   4  -2  -4 20635.7 1316.04   1
  -4   2   4 20424.6 1321.53   1
   4  -2  -3 47049.1 2942.05   1
  -4   2   3 47487.5 2943.27   1
   4   2  -2 31270.3 2053.01   1
  -4  -2   2 34370.3 2055.01   1
   4  -2  -1 819.402 193.752   1
  -4   2   1 1274.42 210.155   1
  -4  -2   1 872.583 214.490   1
   4   2  -1 1118.50 211.295   1
   4   2   0 103391. 6432.32   1
  -4   2   0 110825. 6429.84   1
   4  -2   0 103952. 6426.94   1
  -4  -2   0 100490. 6429.25   1
   4  -2   1 1033.66 213.807   1
  -4   2  -1 1478.04 217.139   1
   4  -2   2 33331.2 2118.90   1
  -4   2  -2 34448.7 2117.69   1
  -4  -2  -3 47943.0 2981.31   1
  -4   2  -3 48038.9 2970.81   1
   4  -2   3 48574.3 2972.84   1
   4   2   3 46875.8 2978.75   1
   4   2   4 20328.8 1302.26   1
  -4  -2  -4 20064.1 1301.64   1
   4   2   5 15446.2 934.766   1
  -4  -2  -5 12271.5 923.307   1
   4  -2   6 27829.2 1603.62   1
   4   2   6 24624.6 1623.77   1
  -4   2  -6 25590.1 1597.80   1
  -4  -2  -6 22172.6 1610.54   1
   4   2   7 20423.9 1306.04   1
   4  -2   7 19411.2 1283.19   1
  -4  -2  -7 20080.1 1292.95   1
  -4   2  -7 19834.9 1278.34   1
   4  -2   8 10343.9 689.784   1
   4   2   8 10358.0 709.657   1
  -4  -2  -8 9146.54 688.378   1
  -4   2  -8 9539.83 676.658   1
  -4  -2  -9 1204.45 245.232   1
  -4   2  -9 1363.30 211.717   1
   4   2   9 1773.41 238.149   1
   4  -2   9 1111.59 224.034   1
  -4  -2 -10 1051.97 230.689   1
  -4   2 -10 691.801 197.442   1
   4   2  10 624.706 248.695   1
   4  -2  10 928.076 208.719   1
   4  -2  11 5746.01 445.828   1
  -4   2 -11 5012.09 431.914   1
   4   2  12 8957.53 660.049   1
   4  -2  12 8765.83 642.681   1
  -4  -2 -12 9042.29 656.211   1
  -4   2 -12 7641.69 626.536   1
   4   2  13 13180.1 885.830   1
   4  -2  13 12697.5 868.955   1
  -4   2 -13 11745.6 859.054   1
  -4  -2 -13 11864.0 879.248   1
  -4  -2 -14 1199.29 269.233   1
  -4   2 -14 445.077 238.047   1
   4  -2  14 817.835 261.772   1
  -4  -2 -15 3676.91 376.561   1
  -4   2 -15 3328.54 359.025   1
   4  -2  15 2885.74 369.721   1
   4   2  15 3688.68 383.293   1
  -4   2 -16 302.565 225.748   1
  -4  -2 -16-58.8461 269.501   1
   4  -2  16 403.891 236.694   1
   4   2  16 715.433 299.690   1
   4  -2  17 270.964 223.017   1
  -4   2 -17 86.8736 217.140   1
   4   2  18-131.894 263.285   1
   4  -2  18-94.3970 244.080   1
  -4   2 -18 298.830 236.094   1
  -4  -2 -18 377.679 252.198   1
   4   2  19 546.115 242.749   1
  -4  -2 -19 442.731 242.463   1
   4   2  20 310.120 271.287   1
   4  -2  20 1105.09 274.168   1
  -4   2 -20 1196.57 274.984   1
  -4  -2 -20 517.236 248.514   1
   4  -2  21 34.3052 244.290   1
  -4   2 -21 64.4776 227.537   1
   4  -2  22 105.090 235.147   1
   4   2  22 35.1760 221.566   1
  -4   2 -22 394.416 222.884   1
  -4  -2 -22 495.161 262.082   1
   4   2  23 636.934 231.986   1
  -4  -2 -23 397.902 258.108   1
  -4   2 -24 371.932 249.138   1
   4   2  25 495.566 262.479   1
  -4  -2 -25 99.2971 247.507   1
   4   2  26-246.491 246.308   1
  -4  -2 -26 66.0665 234.225   1
   4   2  27-315.364 256.069   1
  -4  -2 -27 426.903 260.294   1
   4  -3 -28 228.556 229.807   1
   4  -3 -27-198.096 225.113   1
  -4   3  27-390.350 244.185   1
   4  -3 -26 232.067 227.604   1
  -4   3  26-107.902 245.742   1
   4  -3 -25 133.142 238.207   1
  -4   3  25 145.436 250.891   1
   4  -3 -24 499.764 263.148   1
  -4   3  24 219.290 269.137   1
   4  -3 -23 366.082 263.106   1
   4   3 -23 140.057 246.288   1
  -4   3  23 255.770 271.715   1
  -4  -3  23 36.8230 243.232   1
   4   3 -22 137.202 250.264   1
   4  -3 -22 494.380 261.949   1
  -4   3  22 585.901 272.528   1
  -4  -3  22 720.701 250.256   1
   4  -3 -21 260.112 227.845   1
  -4  -3  21 527.889 237.355   1
  -4   3  21 732.275 288.475   1
   4  -3 -20 257.015 243.963   1
   4   3 -20 32.4858 230.810   1
  -4   3  20 579.172 284.228   1
  -4  -3  20 239.416 250.400   1
   4  -3 -19 95.6635 231.043   1
   4   3 -19-125.896 247.667   1
  -4   3  19 35.5119 267.014   1
  -4  -3  19 33.1599 254.228   1
   4   3 -18 1700.73 295.783   1
   4  -3 -18 1626.10 335.961   1
  -4  -3  18 1280.79 292.791   1
  -4   3  18 1428.66 355.133   1
   4   3 -17 87.6029 229.162   1
   4  -3 -17-61.2081 246.201   1
  -4  -3  17 646.637 243.381   1
  -4   3  17-68.0716 291.245   1
   4  -3 -16 5630.67 517.222   1
  -4  -3  16 6518.95 539.262   1
  -4   3  16 6133.18 538.251   1
   4   3 -16 6459.11 518.286   1
  -4  -3  15 760.064 252.600   1
  -4   3  15 386.163 261.919   1
   4   3 -15 399.947 220.807   1
   4  -3 -15 780.326 255.566   1
  -4   3  14 404.454 265.257   1
   4  -3 -14 753.958 248.666   1
  -4   3  13 1258.47 262.208   1
  -4  -3  13 1396.05 258.323   1
   4  -3 -13 1424.48 252.994   1
   4   3 -13 1152.36 237.115   1
  -4  -3  12 3841.47 386.686   1
   4  -3 -12 3838.78 383.512   1
  -4   3  12 4224.88 401.488   1
   4   3 -12 3373.58 356.095   1
   4  -3 -11 491.112 238.260   1
   4   3 -11 698.035 220.347   1
  -4   3  11 851.997 260.125   1
  -4  -3  11 602.775 210.449   1
   4  -3 -10 12455.2 882.977   1
  -4  -3  10 13484.4 871.580   1
  -4   3  10 12126.4 903.430   1
   4   3 -10 12610.8 867.304   1
  -4  -3   9 2086.03 255.911   1
  -4   3   9 1824.47 301.655   1
   4   3  -9 1648.53 246.341   1
   4  -3  -9 2025.03 282.075   1
   4   3  -8 221.744 164.401   1
  -4  -3   8 248.438 186.041   1
  -4   3   8 230.954 175.413   1
   4  -3  -8 83.3553 161.400   1
   4   3  -7 2439.30 253.134   1
   4  -3  -7 2456.30 275.832   1
  -4  -3   7 2108.18 246.357   1
  -4   3   7 2307.93 277.751   1
   4  -3  -6 27818.0 1663.89   1
  -4   3   6 25112.2 1666.73   1
   4   3  -6 25926.5 1642.60   1
  -4  -3   6 25120.6 1638.66   1
   4  -3  -5 735.432 209.765   1
  -4   3   5 857.900 234.330   1
   4  -3  -4 10365.1 691.338   1
  -4   3   4 9580.23 699.000   1
   4  -3  -3 8818.27 614.078   1
  -4   3   3 8817.05 623.598   1
   4   3  -3 8905.88 603.996   1
  -4  -3   3 8601.32 603.879   1
  -4  -3   2 1488.46 207.648   1
   4   3  -2 987.002 201.279   1
   4  -3  -2 1140.96 206.876   1
  -4   3   2 983.482 215.642   1
   4   3  -1 447.199 182.502   1
  -4  -3   1 320.239 184.921   1
  -4   3   0 115.164 183.473   1
   4  -3   0 12.4326 176.700   1
  -4   3  -1 593.520 188.694   1
   4  -3   1 789.811 185.949   1
   4  -3   2 1222.69 208.528   1
  -4  -3  -2 1291.64 226.002   1
  -4   3  -2 1708.29 206.882   1
   4   3   2 1322.85 224.219   1
   4  -3   3 10021.2 668.521   1
   4   3   3 9392.96 685.221   1
  -4  -3  -3 10294.0 681.955   1
  -4   3  -3 9677.28 663.554   1
   4  -3   4 8830.17 631.020   1
   4   3   4 10068.1 656.586   1
  -4  -3  -4 9054.82 645.137   1
  -4   3  -4 9152.77 630.298   1
  -4  -3  -5 577.357 218.430   1
   4   3   5 708.015 228.246   1
  -4   3  -6 23578.1 1586.84   1
  -4  -3  -6 25627.0 1602.99   1
   4   3   6 26589.3 1616.54   1
   4   3   7 2705.92 287.508   1
  -4   3  -7 2472.00 241.649   1
  -4  -3  -7 2159.27 285.418   1
   4  -3   7 2037.50 235.598   1
  -4   3  -8 248.672 149.353   1
  -4  -3  -8 205.743 183.885   1
   4   3   8 225.575 186.203   1
  -4   3  -9 1974.59 242.381   1
  -4  -3  -9 2217.78 286.423   1
   4  -3   9 2023.68 250.607   1
   4   3   9 1886.61 286.869   1
   4   3  10 11036.3 841.264   1
  -4  -3 -10 10267.8 830.125   1
   4   3  11 734.175 261.870   1
   4  -3  11 358.885 188.955   1
  -4  -3 -11 275.689 257.093   1
  -4   3 -11 444.972 196.738   1
   4   3  12 4519.21 414.896   1
   4  -3  12 3736.46 366.668   1
  -4   3 -12 3933.85 364.624   1
  -4  -3 -12 4363.78 413.654   1
   4  -3  13 1254.51 245.388   1
   4   3  13 1033.41 281.560   1
  -4   3 -13 1096.74 233.921   1
  -4  -3 -13 1048.38 245.681   1
   4   3  14 208.450 253.418   1
   4  -3  15 863.442 248.680   1
   4   3  15 153.788 286.457   1
  -4   3 -15 762.200 220.492   1
  -4  -3 -15 490.877 285.422   1
   4  -3  16 5247.96 485.703   1
   4   3  16 5141.74 498.579   1
  -4   3 -16 5158.04 466.215   1
  -4  -3 -16 6120.76 500.570   1
   4  -3  17-178.110 239.557   1
   4   3  17 97.2587 230.968   1
  -4   3 -17 482.616 234.570   1
  -4  -3 -17 92.9828 229.440   1
   4  -3  18 1879.98 301.219   1
  -4   3 -18 1541.61 270.689   1
  -4  -3 -18 1144.32 279.596   1
   4  -3  19 193.120 245.977   1
   4   3  19-34.3996 255.700   1
  -4   3 -19 272.250 225.804   1
   4   3  20-103.906 243.373   1
   4  -3  20 298.391 243.328   1
  -4   3 -20-62.4087 221.258   1
  -4  -3 -20 227.356 243.289   1
   4  -3  21-34.1194 218.037   1
   4   3  21 34.9668 224.675   1
  -4   3 -21 320.366 244.692   1
  -4  -3 -21-98.4700 234.768   1
   4  -3  22 978.493 277.729   1
   4   3  22 809.008 264.164   1
  -4   3 -22 1179.94 259.234   1
  -4  -3 -22 395.933 266.450   1
   4   3  23-247.103 237.910   1
  -4  -3 -23 297.584 249.859   1
  -4   3 -23 534.508 257.348   1
   4   3  24-176.364 246.678   1
  -4  -3 -24 132.006 260.627   1
   4   3  25 421.619 262.174   1
  -4  -3 -25-131.509 247.310   1
   4   3  26-279.614 242.225   1
  -4  -3 -26 97.8596 242.378   1
   4   3  27-206.589 239.734   1
  -4  -3 -27 324.195 220.447   1
  -4  -3 -28 380.113 228.714   1
   4  -4 -28 192.087 247.365   1
  -4   4  28-34.3549 234.737   1
   4  -4 -26 326.994 256.121   1
  -4   4  26 640.851 271.347   1
   4  -4 -25 660.268 268.642   1
  -4   4  25-144.291 263.015   1
   4  -4 -24 198.730 255.074   1
  -4   4  24 618.015 271.142   1
   4   4 -23 105.171 245.250   1
   4  -4 -22 655.244 263.999   1
   4   4 -22 481.225 253.758   1
  -4  -4  22 539.271 252.863   1
  -4   4  22 700.809 279.682   1
   4   4 -21-33.4334 228.459   1
  -4   4  21-36.6816 272.566   1
  -4  -4  21-210.256 245.133   1
   4  -4 -19 931.660 289.563   1
   4   4 -19 593.837 264.369   1
  -4   4  19 1285.19 316.988   1
  -4  -4  19 1017.82 266.429   1
   4  -4 -18 1200.27 273.551   1
   4   4 -18 901.891 257.108   1
  -4   4  18 1018.47 270.896   1
  -4  -4  18 821.692 273.696   1
   4  -4 -17-309.452 275.818   1
   4   4 -17-172.840 225.907   1
  -4   4  17 172.140 296.269   1
  -4  -4  17 90.8906 243.579   1
   4   4 -16-192.836 210.612   1
  -4  -4  16-115.736 221.187   1
   4  -4 -15 1498.28 271.796   1
   4   4 -15 733.068 248.239   1
  -4   4  15 1921.83 314.262   1
  -4  -4  15 1510.92 278.654   1
   4  -4 -14 11754.9 904.066   1
  -4  -4  14 13427.8 902.096   1
  -4   4  14 12288.7 924.448   1
   4   4 -14 13826.6 898.020   1
   4  -4 -13 521.969 249.529   1
   4   4 -13 603.701 207.167   1
  -4   4  13 640.464 274.952   1
  -4  -4  13 611.113 217.773   1
   4  -4 -12 26.4127 239.380   1
   4   4 -12 43.4398 181.772   1
  -4   4  12 58.6822 276.592   1
  -4  -4  12 160.269 210.331   1
   4  -4 -11 6775.42 571.483   1
  -4   4  11 7200.10 594.575   1
   4   4 -11 7140.99 542.817   1
  -4  -4  11 8476.76 566.643   1
   4   4 -10 6384.77 506.133   1
  -4  -4  10 7444.44 526.209   1
   4  -4  -9 6456.98 527.084   1
  -4   4   9 6815.04 560.171   1
   4   4  -9 6989.10 507.314   1
  -4  -4   9 6733.83 499.497   1
   4  -4  -8 5378.94 467.190   1
  -4  -4   8 5763.82 451.165   1
  -4   4   8 6032.34 502.943   1
   4   4  -8 6102.66 438.791   1
   4   4  -7 1567.55 194.020   1
   4  -4  -7 1118.97 247.269   1
  -4  -4   7 1091.53 188.113   1
  -4  -4   6 28056.3 1563.78   1
   4   4  -6 25899.6 1556.89   1
  -4   4   6 23176.5 1588.96   1
  -4   4   5 16619.6 1069.43   1
   4  -4  -5 15369.6 1051.95   1
  -4   4   4 1687.03 246.919   1
   4  -4  -4 2148.26 253.340   1
  -4   4   3 9669.70 651.733   1
   4   4  -3 9892.81 634.251   1
   4  -4  -3 9900.98 646.231   1
  -4  -4   3 7839.79 628.913   1
  -4   4   2 41050.5 2457.95   1
   4   4  -2 41842.8 2450.44   1
   4  -4  -2 35814.2 2452.53   1
  -4  -4   2 38449.5 2447.24   1
  -4  -4  -1 60805.9 3719.23   1
   4   4   1 58620.3 3721.20   1
   4  -4   1 62085.3 3713.17   1
  -4   4  -1 58749.1 3712.66   1
  -4  -4  -2 41915.4 2562.34   1
   4   4   2 42124.0 2567.24   1
   4  -4   2 42251.6 2552.43   1
  -4   4  -2 38415.4 2548.55   1
   4   4   3 7596.39 578.222   1
  -4  -4  -3 8877.93 584.984   1
   4  -4   3 8154.35 563.874   1
  -4   4  -3 8181.06 564.639   1
  -4   4  -4 1914.79 222.470   1
  -4  -4  -4 1773.91 235.178   1
   4  -4   4 1958.91 225.810   1
   4   4   4 1798.62 229.638   1
   4  -4   5 15477.3 1013.51   1
  -4   4  -5 15926.8 1011.22   1
  -4  -4  -5 14924.7 1040.09   1
   4   4   5 16500.3 1056.94   1
  -4  -4  -6 21121.0 1400.74   1
   4   4   6 21775.4 1410.68   1
  -4   4  -7 1047.65 188.752   1
   4  -4   7 1108.33 176.372   1
  -4  -4  -7 905.433 245.370   1
   4  -4   8 5188.37 390.420   1
   4   4   8 4273.86 410.607   1
  -4  -4  -8 4332.78 399.729   1
  -4  -4  -9 6838.86 524.185   1
  -4   4  -9 5787.90 475.291   1
   4  -4   9 7459.32 503.074   1
   4   4   9 6290.06 511.917   1
   4  -4  10 7195.91 539.319   1
  -4   4 -10 7185.24 526.492   1
   4  -4  11 6884.84 555.856   1
   4   4  11 7995.53 604.465   1
  -4  -4 -11 7443.74 592.072   1
  -4   4 -11 7829.95 562.843   1
  -4  -4 -12-133.742 233.620   1
  -4   4 -12 83.3074 189.248   1
   4   4  12 84.5141 257.366   1
   4  -4  12-152.092 190.884   1
  -4   4 -13 416.614 187.387   1
  -4  -4 -13 301.835 256.933   1
   4  -4  13 676.426 220.589   1
   4   4  13 440.511 274.065   1
   4  -4  14 11470.0 807.476   1
   4   4  14 11234.4 838.902   1
  -4  -4 -15 1322.34 269.863   1
   4   4  15 1252.61 292.211   1
  -4   4 -16 184.980 216.223   1
   4  -4  16 82.7055 215.509   1
  -4   4 -17 360.007 234.659   1
  -4  -4 -17-62.7435 253.062   1
   4   4  17 98.4758 266.605   1
   4  -4  17-174.854 246.167   1
  -4  -4 -18 834.412 280.532   1
  -4   4 -18 1433.57 268.460   1
   4   4  18 538.451 295.249   1
   4  -4  18 1160.23 269.907   1
  -4  -4 -19 833.953 274.076   1
  -4   4 -19 1432.25 281.035   1
   4   4  19 1178.05 322.351   1
   4  -4  19 1585.76 273.727   1
  -4   4 -20 61.7416 228.674   1
   4  -4  20 295.534 218.031   1
  -4   4 -21 317.664 225.905   1
  -4  -4 -21 493.098 246.843   1
   4  -4  21 609.569 247.066   1
   4   4  21-140.139 223.358   1
  -4   4 -22 293.507 220.138   1
  -4  -4 -22 395.620 264.580   1
   4  -4  22 174.092 219.389   1
   4   4  22 210.972 230.140   1
  -4  -4 -23 131.823 256.624   1
   4   4  23 140.794 240.588   1
  -4  -4 -24 98.4437 247.188   1
   4   4  24 421.045 271.463   1
  -4  -4 -25 163.043 243.337   1
   4   4  25 69.7239 255.912   1
  -4  -4 -26 484.107 224.782   1
   4   4  26 553.672 244.033   1
  -4  -4 -27 223.975 221.563   1
   4   4  27 441.942 222.847   1
  -4  -4 -28 187.110 225.000   1
   4   4  28-101.180 217.882   1
  -4   5  27-173.268 202.487   1
   4  -5 -27 383.297 226.543   1
  -4   5  26-247.411 218.358   1
   4  -5 -26 32.3489 204.510   1
  -4   5  24 581.864 263.738   1
   4  -5 -24 327.378 244.688   1
  -4   5  23 404.987 284.579   1
   4  -5 -23-32.7055 251.887   1
  -4   5  22 515.777 292.395   1
   4  -5 -22 163.527 255.944   1
   4   5 -22 136.299 226.473   1
  -4  -5  21 485.715 260.339   1
   4  -5 -21 98.5687 217.375   1
   4   5 -21 330.249 234.682   1
  -4   5  20 254.327 275.566   1
  -4  -5  20 134.041 239.922   1
   4  -5 -20-65.3255 260.036   1
   4   5 -20 382.876 228.464   1
  -4   5  19 179.623 236.385   1
  -4  -5  19 677.596 251.697   1
   4  -5 -19 387.635 232.659   1
   4   5 -19-30.7018 211.413   1
  -4   5  18 669.990 309.580   1
  -4  -5  18 30.9483 239.983   1
   4  -5 -18 159.246 282.991   1
   4   5 -18 559.114 233.328   1
  -4  -5  17 177.394 243.512   1
  -4   5  17-173.309 254.486   1
   4   5 -17 281.011 231.465   1
   4  -5 -17 250.193 226.759   1
  -4   5  16 2715.38 377.490   1
  -4  -5  16 2215.70 307.342   1
   4  -5 -16 1897.56 332.823   1
   4   5 -16 2512.32 301.363   1
  -4  -5  14 1126.51 236.178   1
  -4   5  14 1025.85 316.227   1
   4   5 -14 1502.85 249.008   1
   4  -5 -14 1857.44 321.289   1
  -4   5  13 1428.21 318.973   1
  -4  -5  13 920.709 214.642   1
   4  -5 -13 758.461 268.131   1
   4   5 -13 966.913 215.496   1
   4   5 -12 905.188 215.831   1
   4  -5 -12 459.958 244.915   1
  -4  -5  12 526.003 204.777   1
  -4   5  12 1022.42 285.256   1
   4  -5 -11 285.801 221.130   1
  -4  -5  11 243.555 197.351   1
  -4   5  11-57.7924 240.477   1
   4   5 -11 216.360 172.673   1
   4  -5 -10 1366.13 270.013   1
   4   5 -10 2192.66 239.793   1
  -4   5  10 1833.09 297.253   1
  -4  -5  10 1823.05 238.280   1
  -4  -5   9 1104.74 211.448   1
   4   5  -9 1705.27 215.149   1
  -4  -5   8 33159.7 2096.65   1
   4  -5  -8 32973.4 2123.05   1
   4   5  -8 32709.1 2092.95   1
  -4   5   8 35051.1 2138.96   1
   4  -5  -7 8674.28 646.070   1
  -4   5   7 9621.76 677.516   1
  -4  -5   7 8683.17 615.274   1
   4   5  -7 9019.58 622.355   1
   4  -5  -6 2310.30 271.945   1
  -4   5   6 2005.58 293.205   1
   4  -5  -5 3854.50 339.037   1
  -4   5   5 3955.50 359.743   1
  -4   5   4 55433.6 3371.63   1
   4   5  -4 54208.9 3347.83   1
  -4  -5   4 53966.6 3346.68   1
   4  -5  -4 52635.8 3363.06   1
   4  -5  -3 857.041 199.478   1
   4   5  -3 668.912 169.205   1
  -4  -5   3 715.772 161.218   1
  -4   5   3 863.656 213.261   1
   4  -5  -2 69232.3 4494.67   1
  -4   5   2 76909.3 4503.48   1
  -4   5   1 176.611 169.019   1
   4  -5  -1 268.768 160.828   1
   4  -5   1 12.4952 142.602   1
  -4  -5  -1 134.334 173.517   1
   4   5   1 61.7130 188.922   1
  -4   5  -1 103.265 156.894   1
   4  -5   2 74590.0 4479.72   1
  -4  -5  -2 70386.2 4491.00   1
  -4   5  -2 73596.1 4478.57   1
   4   5   2 71412.7 4493.74   1
  -4  -5  -3 1107.93 216.603   1
  -4   5  -3 1299.73 171.764   1
   4  -5   3 1201.57 192.827   1
   4   5   3 1113.16 207.901   1
  -4  -5  -4 51522.9 3309.61   1
  -4   5  -4 52653.7 3287.66   1
   4   5   4 56063.1 3324.37   1
   4   5   5 3229.12 365.315   1
   4  -5   5 3354.39 292.667   1
  -4  -5  -5 4092.35 347.106   1
  -4   5  -5 4262.11 301.021   1
   4   5   6 2624.91 312.913   1
   4  -5   6 2524.34 241.703   1
  -4  -5  -6 2215.35 279.271   1
   4   5   7 8719.98 664.510   1
  -4  -5  -7 9140.08 653.358   1
  -4  -5  -8 31704.8 2006.61   1
  -4   5  -8 29528.9 1963.16   1
   4   5   8 32839.9 2010.58   1
   4  -5   8 32292.5 1976.34   1
   4  -5   9 1132.21 197.500   1
  -4   5  -9 1302.87 188.993   1
   4  -5  10 2326.08 241.608   1
   4   5  10 986.281 294.599   1
  -4   5 -10 2232.18 237.275   1
  -4  -5 -10 1351.63 283.767   1
   4   5  11 27.7856 229.538   1
   4  -5  11 19.2612 181.640   1
  -4  -5 -11-26.4664 213.557   1
  -4   5 -11 315.244 183.492   1
   4  -5  12 642.380 193.083   1
   4   5  12 753.255 256.976   1
  -4   5 -12 655.329 201.408   1
  -4  -5 -12 627.825 247.280   1
   4   5  13 1443.17 303.268   1
   4  -5  13 982.959 227.766   1
  -4   5 -13 818.398 206.597   1
  -4  -5 -13 1151.00 296.845   1
  -4  -5 -14 1159.14 274.836   1
  -4   5 -14 1640.13 244.091   1
   4   5  14 1179.59 308.300   1
   4  -5  14 1621.80 252.709   1
  -4   5 -15 459.574 203.364   1
   4  -5  15 353.637 206.129   1
   4   5  15 127.088 245.341   1
  -4  -5 -16 2509.99 351.327   1
  -4   5 -16 3013.11 323.912   1
   4  -5  16 2476.35 317.023   1
   4   5  16 2567.08 357.661   1
  -4  -5 -17 127.405 236.650   1
  -4   5 -17 133.498 201.585   1
   4  -5  17 85.8709 222.807   1
   4   5  17-132.922 267.138   1
  -4  -5 -18 515.497 277.761   1
  -4   5 -18 84.3164 223.431   1
   4  -5  18 388.674 253.126   1
   4   5  18 204.237 276.053   1
  -4   5 -19 205.500 204.692   1
  -4  -5 -19 485.397 272.558   1
   4   5  19 312.582 273.261   1
   4  -5  19 529.608 222.023   1
  -4   5 -20-30.4333 223.336   1
  -4  -5 -20 589.320 277.423   1
   4  -5  20 194.461 246.597   1
  -4  -5 -21-32.9127 233.431   1
   4   5  21 315.793 263.928   1
  -4  -5 -22 197.596 230.456   1
   4   5  22 70.2790 215.884   1
  -4  -5 -23 32.8424 233.013   1
   4   5  23 280.740 235.258   1
  -4  -5 -24 521.729 267.376   1
   4   5  24 139.555 245.929   1
  -4  -5 -26-159.639 219.388   1
   4   5  26 582.032 234.102   1
  -4  -5 -27-31.5768 206.298   1
   4   5  27 302.066 207.410   1
  -4   6  27-239.386 239.160   1
   4  -6 -27 189.050 238.784   1
  -4   6  26-104.877 252.246   1
   4  -6 -26 223.879 247.105   1
  -4   6  25 177.707 251.963   1
   4  -6 -25-226.620 244.398   1
  -4   6  24 180.710 231.228   1
   4  -6 -24 195.148 227.746   1
  -4   6  23 220.054 245.288   1
   4  -6 -23 423.356 232.781   1
  -4   6  21 73.2363 268.698   1
   4  -6 -21-32.8744 255.860   1
  -4   6  20 582.470 286.911   1
  -4  -6  20 594.980 245.510   1
   4  -6 -20 622.290 263.271   1
   4   6 -20 695.086 256.796   1
  -4  -6  19 1077.72 263.517   1
   4   6 -19 514.779 245.522   1
  -4   6  18 1350.77 303.848   1
  -4  -6  18 454.105 238.804   1
   4   6 -18 867.582 234.321   1
   4  -6 -18 866.451 259.684   1
  -4   6  17 175.088 276.372   1
  -4  -6  17 317.524 240.114   1
   4  -6 -17 695.028 291.705   1
   4   6 -17 248.012 230.795   1
  -4   6  16-68.4805 306.171   1
   4   6 -16 522.106 201.924   1
   4  -6 -16-217.165 278.994   1
   4   6 -15 1651.36 262.197   1
   4  -6 -15 1971.23 315.507   1
  -4  -6  15 1920.01 289.598   1
  -4   6  15 1406.68 312.738   1
   4  -6 -14 5495.97 504.570   1
  -4   6  14 5616.57 521.478   1
   4   6 -14 6269.75 483.348   1
  -4  -6  14 6231.78 489.990   1
   4  -6 -13 5792.90 501.305   1
  -4  -6  13 5888.43 468.000   1
  -4   6  13 4820.40 512.983   1
   4   6 -13 6225.55 463.789   1
  -4   6  12 153.362 284.854   1
  -4  -6  12 62.3550 188.076   1
   4  -6 -12 249.463 267.949   1
   4   6 -12 202.749 177.339   1
  -4   6  11 890.632 270.553   1
  -4  -6  11 592.606 170.304   1
   4  -6 -11 666.990 239.817   1
   4   6 -11 624.560 183.314   1
  -4   6  10 113.972 258.896   1
  -4  -6  10 71.3235 163.769   1
   4  -6 -10-102.362 234.410   1
   4   6 -10-17.6176 165.217   1
  -4   6   9 300.987 240.414   1
   4   6  -9-162.919 148.092   1
  -4  -6   9-134.312 168.744   1
   4  -6  -9-48.8826 218.469   1
  -4  -6   8 7759.96 540.724   1
  -4   6   8 8368.42 611.532   1
   4   6  -8 7666.57 537.998   1
   4  -6  -8 6777.13 574.901   1
  -4   6   7-319.657 240.270   1
   4  -6  -7-175.112 207.877   1
  -4   6   6 34001.7 2161.39   1
   4  -6  -6 33763.5 2150.73   1
  -4   6   5 8657.20 602.184   1
   4  -6  -5 7557.44 584.708   1
  -4   6   4 459.080 218.475   1
   4   6  -4 703.689 147.913   1
   4  -6  -4 597.224 191.245   1
  -4  -6   4 499.433 149.710   1
   4  -6  -3 3851.70 347.130   1
  -4   6   3 4042.72 349.534   1
   4  -6  -2 3563.53 326.804   1
  -4   6   2 4021.19 339.820   1
   4  -6  -1 1365.16 199.346   1
  -4   6   1 1429.35 208.087   1
  -4  -6   0 26518.0 1610.54   1
   4   6   0 24212.8 1609.80   1
   4   6   1 1609.93 235.251   1
  -4  -6  -1 1372.06 215.432   1
   4   6   2 3783.16 333.745   1
  -4  -6  -2 3860.80 330.588   1
  -4   6  -2 3792.69 304.700   1
   4   6   3 4075.94 343.873   1
  -4   6  -3 3371.96 284.639   1
   4  -6   3 3793.72 301.332   1
  -4  -6  -3 3527.54 324.757   1
  -4  -6  -4 766.678 206.384   1
   4   6   4 550.992 201.696   1
   4  -6   4 667.267 158.340   1
   4  -6   5 7346.09 514.632   1
   4   6   5 7741.80 579.295   1
  -4  -6  -5 7967.13 560.049   1
  -4   6  -5 7357.72 515.377   1
   4  -6   6 33622.9 2113.86   1
  -4  -6  -6 33342.5 2146.46   1
  -4   6  -6 35520.7 2115.24   1
   4   6   6 31900.5 2153.90   1
   4   6   7 71.3880 198.461   1
  -4   6  -7-24.8783 132.816   1
   4  -6   7-38.4106 133.162   1
  -4  -6  -7-156.249 181.912   1
   4   6   8 7413.50 594.649   1
  -4  -6  -8 7815.34 586.802   1
   4   6   9-78.9987 250.077   1
   4  -6   9 31.2105 149.670   1
  -4  -6  -9 427.885 250.641   1
  -4   6  -9-85.1307 135.417   1
   4  -6  10-16.5910 159.121   1
   4   6  10 27.4963 227.822   1
  -4  -6 -10 78.5607 193.749   1
  -4   6 -10-79.2346 149.367   1
   4   6  11 772.309 270.434   1
   4  -6  11 508.156 184.346   1
  -4   6 -11 838.911 176.760   1
  -4  -6 -11 813.807 271.833   1
   4   6  12 417.108 286.837   1
   4  -6  12 216.293 187.809   1
  -4  -6 -12-194.320 241.493   1
  -4   6 -12 466.486 182.188   1
   4  -6  13 6214.50 481.355   1
   4   6  13 5847.94 551.770   1
   4  -6  14 6618.69 481.323   1
   4   6  14 4800.92 523.266   1
  -4   6 -14 5939.14 467.590   1
  -4  -6 -14 6303.59 527.505   1
   4   6  15 1805.87 364.523   1
  -4  -6 -15 2265.39 348.887   1
  -4   6 -15 2506.10 284.609   1
   4  -6  15 2456.40 285.542   1
  -4  -6 -16 314.745 274.538   1
   4   6  16 197.909 296.856   1
  -4  -6 -17 257.070 288.111   1
  -4   6 -17 311.987 189.800   1
   4  -6  17 497.639 217.210   1
   4   6  17 470.451 300.364   1
  -4  -6 -18 941.909 306.446   1
  -4   6 -18 1013.99 255.159   1
   4  -6  18 1046.76 250.735   1
   4   6  18 1441.75 322.256   1
  -4   6 -19 888.192 230.554   1
   4  -6  19 671.229 248.266   1
  -4   6 -20 508.249 218.679   1
  -4  -6 -20 655.986 248.429   1
   4   6  20 315.194 244.503   1
  -4  -6 -21-263.108 262.544   1
   4   6  21 175.344 278.958   1
  -4  -6 -22 657.596 270.021   1
   4   6  23 279.665 231.255   1
  -4  -6 -24 356.342 252.724   1
   4   6  24 208.068 255.054   1
  -4  -6 -25-224.251 260.252   1
   4   6  25 34.2826 245.267   1
  -4  -6 -26 347.210 233.211   1
   4   6  26 203.168 243.842   1
  -4  -6 -27-31.1347 200.256   1
   4   6  27 364.293 204.736   1
  -4   7  27-236.845 241.164   1
   4  -7 -27-123.869 240.361   1
  -4   7  26 276.908 256.115   1
   4  -7 -26 473.155 253.753   1
  -4   7  25 352.163 273.995   1
   4  -7 -25 384.777 263.143   1
  -4   7  23 328.593 226.883   1
   4  -7 -23-97.2213 217.166   1
  -4   7  22 475.329 264.988   1
   4  -7 -22 361.160 254.882   1
  -4   7  21-219.719 292.711   1
   4  -7 -21 722.998 291.619   1
  -4   7  20 36.5104 230.742   1
   4  -7 -20 65.6647 208.664   1
   4  -7 -19 97.9133 270.420   1
  -4  -7  19-153.245 202.198   1
   4   7 -19 508.270 204.238   1
   4  -7 -18 64.6330 215.507   1
  -4  -7  18 87.4336 222.706   1
  -4   7  18 71.6263 228.957   1
   4   7 -18 283.925 231.483   1
   4  -7 -17-191.378 277.058   1
  -4  -7  17 578.101 216.268   1
  -4   7  17 495.177 306.116   1
   4   7 -17 483.856 191.091   1
   4  -7 -16 1067.77 297.696   1
  -4  -7  16 1891.60 255.622   1
  -4   7  16 936.302 313.664   1
   4   7 -16 1443.30 237.466   1
   4  -7 -15 492.365 239.851   1
  -4  -7  15 219.330 201.799   1
   4   7 -15 691.109 203.176   1
  -4   7  15 748.039 258.646   1
  -4  -7  14 1657.35 242.549   1
   4   7 -14 1943.31 260.477   1
  -4  -7  13 2232.29 279.063   1
   4  -7 -13 1872.04 310.952   1
  -4   7  13 2038.89 319.738   1
  -4  -7  12 13086.5 860.769   1
  -4   7  12 12309.4 913.303   1
   4   7 -12 12786.4 859.168   1
   4  -7 -12 12196.0 899.475   1
   4  -7 -11 465.466 236.390   1
  -4  -7  11 278.821 167.175   1
  -4   7  11-91.4444 263.145   1
   4   7 -11-143.315 159.779   1
   4  -7 -10 3029.13 338.306   1
  -4  -7  10 2807.19 272.301   1
   4   7 -10 2529.15 265.754   1
  -4   7  10 2934.37 354.264   1
   4  -7  -9 1084.77 239.019   1
  -4   7   9 1158.52 255.333   1
   4   7  -9 1286.79 186.498   1
  -4  -7   9 1872.75 205.755   1
   4   7  -8 44.4646 148.990   1
  -4  -7   8 104.548 151.462   1
   4  -7  -7 249.002 217.733   1
  -4   7   7 1133.91 261.101   1
   4  -7  -6 3305.89 322.576   1
  -4   7   6 2690.87 321.544   1
  -4   7   5 1012.94 243.990   1
  -4  -7   5 1038.86 167.169   1
   4  -7  -5 1152.07 224.231   1
   4   7  -5 1185.82 176.365   1
   4   7  -4 30066.1 1876.65   1
  -4   7   4 29638.1 1907.48   1
   4  -7  -4 30243.6 1899.68   1
  -4  -7   4 29543.8 1873.95   1
   4  -7  -3 21184.3 1381.68   1
  -4   7   3 21695.6 1389.57   1
   4  -7  -2 12419.4 842.766   1
  -4   7   2 12863.2 851.162   1
  -4  -7   1 6438.86 491.623   1
   4  -7  -1 6510.80 498.097   1
  -4   7   1 7115.97 501.533   1
   4   7  -1 7304.87 493.963   1
   4  -7   0-72.0637 136.878   1
   4   7   0 285.013 161.206   1
  -4   7   0-103.633 146.088   1
  -4  -7  -1 5991.12 466.293   1
   4   7   1 6651.73 474.150   1
  -4  -7  -2 9511.56 741.489   1
   4   7   2 11633.0 757.531   1
   4  -7   2 11549.6 725.983   1
   4   7   3 20543.9 1338.10   1
   4  -7   3 20157.8 1298.85   1
  -4  -7  -3 20662.4 1327.76   1
  -4   7  -3 20619.9 1300.23   1
   4  -7   4 31386.2 1855.95   1
  -4  -7  -4 28523.2 1885.02   1
  -4   7  -4 29720.9 1850.66   1
   4   7   4 27523.4 1888.21   1
   4   7   5 518.335 217.409   1
  -4   7  -5 1070.48 156.275   1
   4  -7   5 993.589 147.131   1
  -4  -7  -5 757.881 201.296   1
  -4  -7  -6 2578.56 328.145   1
  -4   7  -6 3364.87 262.580   1
   4  -7   6 3169.71 261.673   1
   4   7   6 3386.93 340.501   1
   4   7   7 768.025 246.529   1
  -4   7  -7 660.784 129.226   1
   4  -7   7 536.298 136.774   1
  -4  -7  -7 845.571 239.808   1
  -4   7  -8-156.581 116.969   1
   4  -7   8 80.3078 133.027   1
  -4  -7  -9 1479.94 282.978   1
   4   7   9 1470.97 294.949   1
   4  -7  10 3146.53 278.342   1
  -4   7 -10 3048.55 269.776   1
  -4  -7 -10 3194.29 351.230   1
   4   7  10 2636.33 364.044   1
  -4   7 -11 16.1585 148.865   1
  -4  -7 -11-82.7121 238.700   1
   4   7  11 324.884 271.296   1
   4  -7  11 134.596 158.640   1
   4  -7  12 11391.1 775.909   1
   4   7  12 10737.3 832.109   1
  -4   7 -12 11690.7 771.737   1
  -4  -7 -12 11002.6 815.776   1
   4  -7  13 2414.57 273.982   1
   4   7  13 2891.31 369.740   1
  -4   7 -13 2579.82 270.755   1
  -4  -7 -13 2459.52 331.551   1
   4  -7  14 1612.43 238.979   1
  -4   7 -14 1837.63 238.302   1
   4   7  15 196.465 290.165   1
   4  -7  15 209.764 199.919   1
  -4   7 -15 798.265 202.785   1
  -4  -7 -15 810.599 286.512   1
   4  -7  16 1975.87 261.696   1
   4   7  16 1470.62 338.677   1
  -4   7 -16 1505.74 241.627   1
  -4  -7 -16 1912.78 334.934   1
   4   7  17 34.1015 271.249   1
  -4  -7 -17 32.4563 279.271   1
   4  -7  18 478.281 220.186   1
   4   7  18 139.906 239.306   1
  -4  -7 -18 161.605 201.224   1
  -4   7 -18 132.097 212.051   1
   4   7  19-244.773 275.157   1
  -4   7 -19 111.399 192.065   1
  -4  -7 -19 32.7152 256.499   1
   4   7  20 386.404 291.097   1
  -4  -7 -20-164.436 263.484   1
   4   7  21 210.534 250.816   1
  -4  -7 -21 460.501 215.872   1
   4   7  22 280.029 253.282   1
  -4  -7 -22 360.181 263.006   1
   4   7  23 521.550 270.439   1
  -4  -7 -23 195.258 255.097   1
   4   7  25 169.822 241.084   1
  -4  -7 -25 665.577 252.523   1
   4   7  26 400.632 248.650   1
  -4  -7 -26 187.091 251.265   1
   4   7  27-261.198 228.333   1
  -4  -7 -27 245.526 220.461   1
   4  -8 -26 560.517 262.355   1
  -4   8  26 444.521 262.977   1
   4  -8 -25 189.389 253.985   1
   4  -8 -24-32.0362 232.397   1
  -4   8  24 463.188 275.477   1
   4  -8 -23-32.2327 227.536   1
  -4   8  23 217.988 232.216   1
   4  -8 -22-229.078 246.216   1
  -4   8  22-36.4601 264.314   1
   4  -8 -20 1084.99 242.716   1
  -4   8  20 548.677 257.456   1
   4  -8 -19-524.249 269.798   1
  -4   8  19 435.652 300.889   1
   4  -8 -18 260.245 213.975   1
  -4   8  18 432.799 226.838   1
   4   8 -18 608.558 208.789   1
   4  -8 -17 225.299 280.228   1
  -4   8  17 499.895 324.237   1
  -4   8  16 35.0841 295.912   1
  -4  -8  16 196.678 204.436   1
   4  -8 -16 698.679 285.935   1
   4   8 -16 244.898 202.327   1
  -4   8  15 34.5089 257.458   1
  -4  -8  15 184.574 184.884   1
   4  -8 -15-62.4336 228.167   1
   4   8 -15 137.443 176.372   1
  -4   8  14 33.8139 231.615   1
  -4  -8  14 286.741 187.665   1
   4  -8 -14 703.053 238.514   1
   4   8 -14 168.292 160.952   1
  -4   8  13 660.229 268.215   1
   4   8 -13 1006.82 198.153   1
  -4  -8  13 809.677 196.007   1
   4  -8 -13 387.682 221.593   1
  -4  -8  12 6246.66 497.658   1
  -4   8  12 6391.45 576.013   1
   4   8 -12 6911.78 499.932   1
   4  -8 -12 7654.45 570.698   1
  -4   8  11 93.7937 277.132   1
   4   8 -11 51.3699 158.677   1
   4  -8 -11-308.775 251.665   1
  -4  -8  11 417.286 169.724   1
  -4  -8  10 6316.12 413.349   1
  -4   8  10 5614.98 492.032   1
   4  -8 -10 5606.64 475.423   1
  -4   8   9 1079.26 253.272   1
  -4  -8   9 768.713 157.571   1
   4   8  -9 744.413 170.954   1
   4  -8  -9 676.763 210.362   1
  -4   8   8 4139.01 412.219   1
   4  -8  -8 4477.11 403.428   1
   4   8  -6 23983.6 1428.25   1
  -4  -8   6 22334.1 1420.71   1
  -4   8   6 21801.7 1471.72   1
   4  -8  -6 20609.3 1456.29   1
  -4  -8   5 3156.09 282.211   1
  -4   8   5 3010.52 344.766   1
   4  -8  -5 3434.87 332.807   1
   4   8  -5 3869.56 287.817   1
  -4   8   4 11071.9 754.653   1
   4  -8  -4 10295.3 745.050   1
  -4   8   3 164.368 184.403   1
   4  -8  -2 4835.81 398.031   1
  -4   8   2 5210.21 412.294   1
   4   8  -1 7990.02 538.735   1
   4  -8  -1 7536.06 536.063   1
  -4  -8   1 6694.88 525.492   1
  -4   8   1 7646.69 540.596   1
   4  -8   0 45563.7 2740.67   1
  -4  -8   0 43994.5 2743.00   1
  -4   8   0 42314.6 2740.01   1
   4   8   1 7867.58 573.111   1
  -4  -8  -1 7817.62 557.705   1
   4   8   2 5387.93 435.625   1
  -4   8  -3 197.382 134.376   1
   4   8   3 84.1522 205.424   1
  -4  -8  -3 189.576 182.529   1
   4  -8   3 147.882 131.156   1
   4   8   4 8869.40 741.375   1
   4  -8   4 11052.4 696.346   1
  -4   8  -4 11765.4 699.884   1
  -4  -8  -4 9183.39 730.718   1
   4   8   5 3095.44 337.369   1
   4  -8   5 3424.33 261.480   1
  -4  -8  -5 3681.55 338.225   1
  -4   8  -5 2991.79 261.712   1
   4  -8   6 23332.6 1418.83   1
  -4  -8  -6 19185.2 1464.14   1
  -4   8  -6 23849.0 1420.63   1
   4   8   6 21389.0 1479.86   1
  -4   8  -7 6534.63 439.426   1
   4  -8   7 6160.32 438.826   1
   4   8   8 3996.42 443.004   1
   4  -8   8 5145.18 368.619   1
  -4   8  -8 5555.05 364.677   1
  -4  -8  -8 4061.97 441.051   1
   4  -8   9 919.678 159.755   1
   4   8   9 1151.83 280.460   1
  -4   8  -9 1040.19 148.305   1
  -4  -8  -9 1627.94 280.056   1
   4   8  10 5234.67 497.790   1
  -4  -8 -10 5550.39 496.319   1
   4   8  11-212.072 255.899   1
   4  -8  11-91.9465 131.069   1
  -4   8 -11 57.9115 137.847   1
  -4  -8 -11 84.6510 250.757   1
   4  -8  12 6362.05 467.532   1
   4   8  12 5624.81 556.744   1
  -4  -8 -12 6044.44 535.695   1
  -4   8 -12 6720.51 469.382   1
   4   8  13 736.234 249.662   1
  -4  -8 -13 748.668 251.642   1
  -4   8 -13 703.928 173.827   1
   4  -8  13 1079.94 187.977   1
   4   8  14 326.125 241.759   1
   4  -8  14 223.548 166.293   1
  -4   8 -14 188.864 168.983   1
  -4  -8 -14 309.135 241.068   1
   4   8  15-33.2901 286.529   1
   4  -8  15 174.596 181.561   1
  -4   8 -15 266.993 175.788   1
  -4  -8 -15-126.876 253.286   1
   4  -8  16 70.3956 185.130   1
   4   8  16 33.8489 305.334   1
  -4   8 -16 397.994 175.129   1
  -4  -8 -16 259.060 272.120   1
   4  -8  17 478.012 208.375   1
   4   8  17 517.673 269.069   1
  -4   8 -17 70.9006 178.409   1
  -4  -8 -17 65.2108 240.770   1
   4   8  18 420.696 269.910   1
  -4  -8 -18 391.260 250.237   1
   4   8  19 737.943 300.162   1
  -4  -8 -19-65.7254 271.127   1
   4   8  20 667.794 267.889   1
  -4  -8 -20 559.362 236.174   1
   4   8  22 418.851 264.136   1
  -4  -8 -22 554.831 264.937   1
   4   8  23 207.506 205.911   1
  -4  -8 -23-226.098 204.118   1
   4   8  24-102.442 238.908   1
  -4  -8 -24 318.586 247.132   1
   4   8  25 269.029 245.062   1
  -4  -8 -25 564.626 237.310   1
   4   8  26 395.588 226.301   1
  -4  -8 -26 339.363 230.282   1
   4  -9 -26 61.4357 239.986   1
  -4   9  25 206.935 256.498   1
   4  -9 -25 188.263 245.401   1
  -4   9  24-105.988 258.214   1
   4  -9 -24 254.022 241.636   1
  -4   9  23-144.406 205.202   1
   4  -9 -23 64.0325 190.624   1
  -4   9  22-36.3245 255.273   1
   4  -9 -22 228.129 248.024   1
  -4   9  21 585.005 289.214   1
   4  -9 -21 32.7835 238.097   1
  -4   9  20 329.651 267.650   1
   4  -9 -20-197.450 226.957   1
  -4   9  19-256.219 301.283   1
   4  -9 -19 197.191 258.612   1
  -4   9  18 399.215 289.241   1
   4  -9 -18 229.039 232.664   1
   4   9 -17-24.6242 191.653   1
   4  -9 -16 96.2893 270.816   1
  -4   9  16-35.4740 306.656   1
   4   9 -16 510.294 198.535   1
  -4  -9  16 352.980 184.662   1
   4  -9 -15 379.587 274.726   1
  -4   9  15 139.937 278.172   1
   4   9 -15 627.841 201.660   1
  -4  -9  15 240.375 183.600   1
   4  -9 -14 217.430 246.146   1
  -4   9  14 275.010 282.752   1
   4   9 -14 441.258 175.325   1
  -4  -9  14 324.439 177.225   1
   4  -9 -13 759.815 260.894   1
  -4   9  13 67.3136 269.598   1
   4   9 -13 370.511 171.186   1
  -4  -9  13 318.813 165.335   1
   4  -9 -12 29.6254 264.758   1
  -4   9  12-196.998 284.213   1
  -4  -9  12 17.2875 154.062   1
   4   9 -12 68.8576 152.105   1
  -4   9  11-160.251 258.517   1
   4  -9 -11 172.557 223.832   1
  -4  -9  11 112.230 150.354   1
   4   9 -11-113.433 150.798   1
  -4   9  10 9717.63 728.811   1
   4  -9 -10 8741.44 702.614   1
  -4   9   9 1654.13 322.205   1
   4  -9  -9 2494.71 304.027   1
  -4  -9   8 2046.06 230.511   1
   4  -9  -8 2545.28 308.473   1
   4   9  -8 2551.76 243.717   1
   4   9  -7 476.527 148.301   1
  -4   9   7 360.923 240.483   1
  -4  -9   7 659.425 141.790   1
   4  -9  -7 24.3627 219.479   1
   4   9  -6 916.614 155.122   1
  -4  -9   6 925.562 152.236   1
  -4   9   6 1198.08 249.202   1
   4  -9  -5 712.514 215.270   1
  -4   9   5 540.138 217.971   1
  -4  -9   5 803.321 141.274   1
   4   9  -5 789.998 146.696   1
   4  -9  -4 17993.3 1232.37   1
  -4   9   4 19731.1 1248.02   1
   4  -9  -3 2272.63 271.016   1
   4   9  -2 11091.8 767.668   1
   4  -9  -2 11985.1 785.408   1
  -4   9   2 10417.4 786.272   1
  -4  -9   2 12106.3 766.793   1
   4   9  -1 4620.36 363.263   1
   4  -9  -1 4408.64 362.107   1
  -4   9   1 3863.33 366.913   1
  -4  -9   1 4386.36 347.338   1
  -4   9   0 231.402 170.805   1
   4  -9   0-158.297 144.999   1
  -4  -9   0 162.697 174.029   1
   4   9   0-110.084 170.737   1
   4   9   1 4301.41 366.022   1
  -4  -9  -1 4403.15 351.143   1
   4  -9   1 4036.52 334.605   1
  -4   9  -1 3834.85 335.689   1
  -4  -9  -2 12107.3 822.192   1
  -4  -9  -3 1942.33 256.367   1
   4   9   3 1731.70 269.151   1
  -4   9  -3 1709.51 200.559   1
   4  -9   3 1906.90 203.703   1
   4   9   4 17161.6 1248.93   1
  -4   9  -4 18068.6 1204.02   1
  -4  -9  -4 19251.2 1249.62   1
   4  -9   4 20580.7 1205.89   1
  -4   9  -5 557.297 131.533   1
   4   9   5 923.750 238.691   1
   4  -9   5 777.005 131.092   1
   4  -9   6 690.931 130.330   1
  -4  -9  -6 1270.04 250.984   1
   4   9   6 768.574 236.121   1
  -4   9  -6 1081.81 138.937   1
   4  -9   7 504.287 114.536   1
   4   9   7 589.819 242.181   1
  -4  -9  -7 306.002 251.715   1
  -4   9  -7 512.565 118.411   1
   4   9   8 2456.87 345.964   1
  -4   9  -8 2925.40 226.560   1
  -4  -9  -8 2481.92 336.938   1
   4  -9   8 2798.53 233.543   1
  -4  -9  -9 2811.81 354.781   1
  -4   9  -9 2669.86 235.551   1
   4   9   9 3023.64 366.331   1
   4  -9   9 2978.73 241.148   1
  -4  -9 -10 10402.6 715.901   1
  -4   9 -10 8719.60 621.864   1
   4   9  10 9585.31 718.763   1
   4  -9  10 9304.07 621.961   1
  -4   9 -11 12.5148 124.093   1
   4   9  11 62.2208 221.543   1
   4  -9  11 66.1334 130.548   1
  -4  -9 -12-29.7862 233.883   1
   4   9  12-414.351 287.519   1
  -4  -9 -13 307.649 274.091   1
  -4   9 -13 446.339 147.827   1
   4   9  13 488.214 308.863   1
   4  -9  13 542.002 161.570   1
  -4  -9 -14 346.696 252.579   1
  -4   9 -14 118.872 147.198   1
   4   9  14 66.3027 268.428   1
   4  -9  14 53.8330 158.738   1
  -4   9 -15 296.433 157.540   1
  -4  -9 -15 548.578 256.091   1
   4  -9  15 531.212 180.062   1
   4   9  15 337.669 251.105   1
  -4  -9 -16 325.167 286.544   1
  -4   9 -16 221.843 180.630   1
   4  -9  16 428.727 189.660   1
   4   9  16 653.163 307.185   1
  -4   9 -17 131.050 163.114   1
  -4  -9 -18 98.4459 271.701   1
   4   9  18 562.017 284.968   1
  -4  -9 -19 98.7972 238.612   1
   4   9  19-140.908 280.195   1
  -4  -9 -20 98.6528 233.119   1
   4   9  20-140.524 230.573   1
  -4  -9 -21 65.4969 249.434   1
   4   9  21 350.232 267.752   1
  -4  -9 -22 64.9153 189.564   1
   4   9  22 34.7466 214.606   1
  -4  -9 -23 224.237 241.158   1
   4   9  23 618.346 276.264   1
  -4  -9 -24 252.576 225.307   1
   4   9  24 236.973 248.857   1
  -4  -9 -25 248.049 224.002   1
   4   9  25 133.281 234.384   1
  -4  -9 -26-60.8397 231.527   1
   4   9  26-162.631 249.456   1
  -4  10  25 204.406 249.269   1
   4 -10 -25 216.935 235.212   1
  -4  10  23 71.7147 258.691   1
   4 -10 -23-31.7862 218.177   1
  -4  10  22 689.825 298.778   1
   4 -10 -22 160.823 245.830   1
  -4  10  21 182.420 226.877   1
   4 -10 -21 163.496 210.351   1
  -4  10  20 659.387 299.831   1
   4 -10 -20 789.575 266.363   1
  -4  10  19 513.827 260.028   1
   4 -10 -19 263.517 230.444   1
  -4  10  18 948.431 319.915   1
   4 -10 -18 920.455 290.190   1
  -4  10  17 108.922 257.058   1
   4 -10 -17 523.172 234.763   1
   4 -10 -16 324.014 247.353   1
   4  10 -16 235.123 185.599   1
  -4  10  16 540.023 299.960   1
   4 -10 -15 928.004 280.884   1
  -4 -10  15 1049.53 202.801   1
  -4  10  15 996.225 319.791   1
   4  10 -15 1109.37 205.888   1
   4 -10 -14 220.540 270.896   1
  -4  10  14 981.500 334.582   1
   4  10 -14 787.565 179.538   1
  -4 -10  14 674.471 182.858   1
   4 -10 -13 216.409 275.585   1
  -4  10  13 206.524 296.236   1
  -4 -10  13 16.7964 151.084   1
   4  10 -13 119.849 151.418   1
   4  10 -12 4033.07 333.661   1
  -4  10  11 1674.47 330.161   1
   4 -10 -11 971.906 276.452   1
  -4  10  10 896.757 288.196   1
  -4 -10  10 1262.73 172.747   1
   4  10 -10 1450.47 173.256   1
   4 -10 -10 971.345 258.641   1
  -4  10   9 217.148 270.136   1
   4  10  -9-64.4591 128.096   1
  -4 -10   9 147.582 128.165   1
   4 -10  -9-193.085 246.515   1
   4  10  -8 6674.37 438.173   1
  -4 -10   8 5657.64 431.268   1
  -4  10   8 6001.42 538.630   1
   4 -10  -7-25.3641 216.563   1
  -4  10   7 257.021 261.851   1
  -4 -10   7 208.800 127.740   1
   4  10  -7 244.035 124.235   1
  -4 -10   6 399.733 134.696   1
   4  10  -6 466.772 133.814   1
   4 -10  -5 4065.81 396.036   1
  -4 -10   5 4016.51 327.882   1
   4  10  -5 4883.87 336.369   1
  -4  10   5 4071.60 407.718   1
   4 -10  -4 1424.17 247.509   1
  -4  10   4 625.343 246.539   1
   4 -10  -3 842.973 202.827   1
  -4  10   3 632.988 219.481   1
   4  10  -2 9946.69 658.505   1
  -4 -10   2 9491.57 645.637   1
  -4  10   2 8808.85 676.323   1
   4 -10  -2 9346.36 667.976   1
   4 -10  -1 361.864 181.483   1
   4  10  -1 322.969 160.487   1
  -4  10   1 731.443 199.636   1
  -4 -10   1 336.430 143.732   1
   4 -10   0 3854.93 362.327   1
   4  10   0 4304.21 364.882   1
  -4  10   0 4323.13 364.040   1
  -4 -10   0 4901.59 358.762   1
   4 -10   1 782.868 162.369   1
   4  10   1 490.206 194.722   1
  -4  10  -1 365.366 156.817   1
  -4 -10  -1 443.690 192.954   1
  -4 -10  -2 8925.58 634.266   1
   4  10   2 8468.70 632.623   1
   4  10   3 821.068 219.625   1
   4 -10   3 809.769 151.706   1
  -4 -10  -3 624.630 210.485   1
  -4  10  -3 808.140 157.398   1
   4  10   4 915.085 266.491   1
   4 -10   4 1198.46 152.114   1
  -4  10  -4 1144.11 156.255   1
  -4 -10  -4 1008.58 237.271   1
   4 -10   5 4119.69 283.139   1
  -4 -10  -5 3775.11 366.060   1
  -4  10  -5 3333.67 283.091   1
   4  10   6 506.243 238.482   1
  -4 -10  -6-50.5161 213.154   1
  -4  10  -6 373.167 110.372   1
   4 -10   6 449.686 111.994   1
   4  10   7 416.868 224.159   1
  -4  10  -7 291.276 95.9298   1
   4 -10   7 305.533 104.928   1
  -4 -10  -7 262.344 225.808   1
   4 -10   8 5806.36 418.154   1
  -4  10  -8 6903.50 421.688   1
  -4 -10  -8 6832.54 525.410   1
  -4  10  -9-40.3451 93.0040   1
  -4 -10  -9-362.681 266.262   1
   4  10   9-360.168 274.932   1
   4 -10   9 99.6054 95.6707   1
  -4 -10 -10 920.554 244.869   1
  -4  10 -10 1304.82 141.368   1
   4  10  10 930.081 273.516   1
   4 -10  10 1237.60 142.407   1
  -4 -10 -11 890.051 260.235   1
  -4  10 -11 1173.55 138.624   1
   4 -10  11 1109.99 144.521   1
   4  10  11 1620.87 319.240   1
   4 -10  12 4206.22 314.862   1
  -4  10 -12 4112.94 307.028   1
   4 -10  13-13.0826 123.328   1
   4  10  13 66.1904 230.392   1
  -4  10 -13 24.7862 119.743   1
  -4 -10 -13 157.140 226.744   1
   4  10  14 674.714 298.541   1
  -4 -10 -14 901.407 298.788   1
   4  10  15 893.380 279.168   1
  -4  10 -15 908.500 170.174   1
   4  10  16 387.085 287.964   1
  -4 -10 -16 32.4352 258.252   1
   4  10  17 35.3116 274.858   1
  -4 -10 -17 98.3771 251.445   1
   4  10  18 493.869 286.826   1
  -4 -10 -18 889.495 258.134   1
   4  10  19 35.2714 263.223   1
  -4 -10 -19 758.370 267.134   1
   4  10  20 245.955 271.369   1
  -4 -10 -20 820.513 273.021   1
   4  10  21-104.772 254.149   1
  -4 -10 -21-32.6091 236.300   1
   4  10  22 34.5549 245.598   1
  -4 -10 -22 515.635 237.138   1
   4  10  23-341.030 256.533   1
  -4 -10 -23 63.5779 229.466   1
   4  10  25 263.327 245.542   1
  -4 -10 -25-122.469 221.859   1
   4 -11 -24 279.749 227.281   1
  -4  11  24-34.6122 250.919   1
   4 -11 -23 728.211 253.879   1
  -4  11  23 282.221 275.428   1
   4 -11 -22 191.809 221.204   1
  -4  11  22 433.192 254.253   1
   4 -11 -21 325.771 240.248   1
  -4  11  21-36.3634 275.761   1
   4 -11 -20 196.852 236.981   1
  -4  11  20 183.292 260.130   1
   4 -11 -18 329.995 216.670   1
  -4  11  18-184.042 263.327   1
   4 -11 -17-427.597 275.067   1
  -4  11  17-220.279 296.836   1
   4 -11 -16 1144.52 299.978   1
  -4  11  16 945.088 312.686   1
   4 -11 -15 32.3874 244.749   1
  -4  11  15-432.347 267.898   1
   4 -11 -14-159.848 228.833   1
  -4  11  14-142.341 265.594   1
   4  11 -13-98.9657 130.197   1
   4 -11 -13-31.4445 245.635   1
  -4 -11  13 93.8450 135.898   1
  -4  11  13-70.0500 281.537   1
   4  11 -12 885.187 149.733   1
   4 -11 -12 585.813 286.496   1
  -4  11  12 343.624 305.855   1
  -4 -11  12 677.164 141.650   1
  -4 -11  11 191.866 120.238   1
   4  11 -11 304.192 126.774   1
   4  11 -10 7707.41 480.776   1
   4 -11 -10 6916.64 571.375   1
  -4 -11  10 6470.76 470.189   1
  -4  11  10 6441.49 600.248   1
   4  11  -9 317.643 116.917   1
  -4 -11   9 341.218 112.992   1
   4 -11  -9 113.539 224.115   1
   4 -11  -8 5190.90 459.374   1
  -4 -11   8 4706.89 373.293   1
  -4  11   8 4801.42 487.049   1
   4  11  -8 6133.52 383.265   1
   4 -11  -7 1417.69 280.977   1
  -4  11   7 2040.13 307.712   1
   4  11  -7 1654.47 180.728   1
  -4 -11   7 1900.15 180.309   1
  -4 -11   6 537.558 129.513   1
   4  11  -6 386.355 127.170   1
   4 -11  -6 531.294 233.326   1
  -4  11   6 224.653 244.590   1
   4  11  -5 669.076 139.392   1
  -4 -11   5 543.091 136.892   1
  -4  11   4 2989.06 338.755   1
   4 -11  -4 2600.99 304.202   1
   4 -11  -3-110.449 173.194   1
   4  11  -3-31.8516 158.591   1
  -4 -11   3 56.9332 133.821   1
  -4  11   3 188.899 199.443   1
   4  11  -2 7607.32 575.759   1
  -4  11   2 7243.83 588.971   1
  -4 -11   2 9034.40 569.841   1
   4 -11  -2 8265.06 588.235   1
  -4 -11   1 101.025 140.073   1
   4  11  -1-18.6086 153.777   1
   4 -11  -1 189.914 183.993   1
  -4  11   1 141.514 188.696   1
   4  11   0-98.9108 170.732   1
  -4 -11   0-55.2408 156.995   1
  -4  11   0 255.134 185.135   1
   4 -11   0 34.8457 153.509   1
   4  11   1 211.765 192.055   1
  -4  11  -1 132.913 161.085   1
   4 -11   1-15.7332 140.829   1
  -4 -11  -1 299.308 197.053   1
   4  11   2 8424.37 590.002   1
  -4 -11  -2 7188.62 580.939   1
   4  11   3-23.9551 199.150   1
  -4  11  -3-26.1629 130.003   1
  -4 -11  -3 113.723 182.848   1
   4 -11   3-166.759 135.075   1
   4 -11   4 3376.07 241.361   1
  -4  11  -4 2363.86 236.562   1
  -4 -11  -4 2627.95 329.601   1
   4  11   4 2424.19 318.943   1
  -4  11  -5 295.610 115.476   1
   4 -11   5 712.190 118.727   1
   4 -11   6 275.419 89.6150   1
   4  11   6 582.334 237.208   1
  -4  11  -6 338.897 97.7488   1
  -4 -11  -6 207.582 217.252   1
   4  11   7 1417.67 300.801   1
  -4  11  -7 1616.83 134.081   1
  -4 -11  -7 1554.62 270.425   1
   4 -11   7 1504.48 135.343   1
  -4  11  -8 4240.76 278.530   1
   4  11   9 525.672 292.414   1
  -4 -11  -9-28.6949 241.110   1
  -4 -11 -10 6098.26 501.888   1
   4  11  10 5239.07 493.800   1
  -4  11 -12 219.361 62.5410   1
   4  11  12 628.349 242.040   1
  -4 -11 -12 721.609 265.352   1
  -4  11 -13-6.86690 77.3775   1
  -4 -11 -13 160.822 254.966   1
   4 -11  13 92.9808 78.1247   1
  -4  11 -14 105.401 89.4911   1
   4  11  14-34.3827 243.763   1
  -4 -11 -14-65.2111 217.340   1
   4  11  15-69.7092 286.014   1
  -4 -11 -15 259.472 272.298   1
   4  11  16 1450.25 282.704   1
  -4 -11 -16 754.710 232.153   1
   4  11  17 389.398 293.959   1
  -4 -11 -17 264.197 261.542   1
   4  11  18 636.885 287.121   1
  -4 -11 -18 859.100 273.155   1
   4  11  20 35.0800 256.506   1
  -4 -11 -20 261.768 246.207   1
   4  11  21-34.7784 246.580   1
  -4 -11 -21-97.2893 218.354   1
   4  11  22 308.971 266.911   1
  -4 -11 -22 671.337 272.541   1
   4  11  23 304.126 239.658   1
  -4 -11 -23-31.4719 204.519   1
   4  11  24 199.338 256.652   1
  -4 -11 -24-216.048 242.869   1
   4 -12 -24-30.8587 223.676   1
  -4  12  24 271.835 256.581   1
   4 -12 -23-219.390 194.716   1
  -4  12  23 174.678 225.698   1
   4 -12 -22 349.063 232.479   1
  -4  12  22 179.243 260.277   1
   4 -12 -20-65.4800 249.112   1
  -4  12  20 219.496 268.460   1
   4 -12 -19 32.9530 230.681   1
  -4  12  19 368.448 307.438   1
   4 -12 -18 628.755 276.961   1
  -4  12  18 406.201 300.611   1
   4 -12 -17 264.603 238.436   1
  -4  12  17 406.233 263.729   1
   4 -12 -16-65.9165 220.858   1
  -4  12  16-147.296 240.500   1
   4 -12 -14-32.3885 243.729   1
  -4  12  14 434.847 296.458   1
   4 -12 -13 159.749 215.591   1
  -4  12  13 357.766 257.420   1
   4  12 -12 775.073 101.268   1
   4 -12 -12 1319.44 292.182   1
   4 -12 -11 307.284 267.584   1
   4  12 -11-6.25968 69.2868   1
  -4 -12  11 15.9586 57.1320   1
  -4  12  11-34.5444 306.106   1
   4 -12 -10 449.991 237.254   1
  -4  12  10 371.243 248.997   1
  -4 -12  10 192.174 66.5733   1
   4  12 -10 179.747 76.2513   1
  -4  12   9 560.303 285.596   1
  -4 -12   9 896.205 105.824   1
   4  12  -9 934.240 117.071   1
   4 -12  -9 1156.77 251.261   1
  -4  12   8 1077.34 286.370   1
  -4 -12   8 1090.81 120.531   1
   4  12  -8 1183.12 137.085   1
   4 -12  -8 900.625 245.605   1
   4  12  -7 1214.51 153.843   1
  -4 -12   7 1506.95 141.099   1
   4 -12  -7 1145.88 266.686   1
   4  12  -6 5356.48 408.844   1
  -4 -12   6 6014.83 408.183   1
   4 -12  -6 5473.88 483.428   1
   4  12  -5 1314.23 174.383   1
   4 -12  -5 1625.89 254.443   1
  -4 -12   5 1374.20 169.377   1
  -4  12   5 1770.10 273.173   1
  -4  12   4 1360.68 269.334   1
   4 -12  -4 1731.38 261.623   1
   4  12  -3 417.880 149.325   1
   4 -12  -3 438.574 215.109   1
  -4  12   3 395.116 212.464   1
  -4 -12   3 774.575 148.640   1
   4  12  -2 2488.01 273.067   1
   4 -12  -2 3248.84 301.137   1
  -4  12   2 3024.27 324.161   1
  -4 -12   2 2850.09 270.725   1
   4  12  -1 249.680 168.233   1
  -4 -12   1-54.2915 157.590   1
   4 -12  -1-19.9075 172.840   1
  -4  12   1-126.766 163.824   1
   4  12   0 9599.98 719.049   1
  -4  12   0 10042.4 711.980   1
  -4 -12   0 10812.3 721.721   1
   4 -12   0 10637.4 712.345   1
   4 -12   1 131.282 149.176   1
   4  12   1 178.181 183.386   1
  -4 -12  -1 63.1451 170.421   1
  -4  12  -1-34.6875 146.102   1
   4  12   2 3339.73 343.808   1
  -4  12  -2 2720.27 275.830   1
   4 -12   2 3379.38 273.717   1
  -4 -12  -2 3465.60 332.450   1
   4  12   3 25.0224 192.757   1
  -4  12  -3 292.408 136.613   1
   4 -12   3 339.876 144.041   1
  -4 -12  -3 588.544 208.858   1
  -4  12  -4 942.626 148.669   1
   4 -12   4 910.562 139.027   1
   4 -12   5 1427.67 147.883   1
   4  12   5 1467.94 283.189   1
  -4 -12  -5 1720.86 258.585   1
  -4  12  -5 1504.09 149.785   1
   4  12   6 5447.81 469.239   1
   4 -12   6 4362.67 317.767   1
  -4  12  -6 5360.30 321.825   1
  -4 -12  -6 5259.21 446.655   1
   4  12   7 1556.05 295.535   1
  -4 -12  -8 1518.06 300.352   1
   4  12   8 556.205 270.390   1
  -4 -12  -9 623.104 244.266   1
   4  12   9 696.400 278.527   1
  -4 -12 -10 581.084 255.737   1
   4  12  10 64.8197 237.564   1
  -4 -12 -11 440.335 279.202   1
   4  12  12 945.673 288.709   1
  -4 -12 -12 1576.57 276.898   1
   4  12  13 378.871 272.134   1
  -4 -12 -13 424.153 257.908   1
   4  12  14 211.882 283.162   1
   4  12  16 35.5115 291.492   1
  -4 -12 -16 264.736 268.928   1
   4  12  17-248.598 288.425   1
  -4 -12 -17 198.783 255.935   1
   4  12  18 496.002 250.148   1
  -4 -12 -18-165.397 216.108   1
   4  12  19-458.671 284.612   1
  -4 -12 -19 296.185 252.334   1
   4  12  20 104.968 250.379   1
  -4 -12 -20 162.966 243.254   1
   4  12  22-272.411 252.634   1
  -4 -12 -22 855.426 262.319   1
   4  12  23 133.800 203.138   1
  -4 -12 -23 186.695 190.143   1
   4  12  24-131.258 248.801   1
  -4 -12 -24-121.860 227.370   1
   4 -13 -23 30.9875 234.067   1
  -4  13  23 276.434 275.944   1
   4 -13 -22-126.423 208.539   1
  -4  13  22 317.387 262.007   1
   4 -13 -21 926.870 267.188   1
  -4  13  21 180.719 268.679   1
   4 -13 -20 97.0858 216.448   1
  -4  13  20 585.908 279.187   1
  -4  13  19 294.541 302.580   1
   4 -13 -18 430.372 237.462   1
  -4  13  18 148.218 241.327   1
   4 -13 -17 331.826 238.358   1
  -4  13  17 408.826 285.805   1
   4 -13 -16 762.245 283.752   1
   4 -13 -15-197.995 247.460   1
  -4  13  15-222.071 275.253   1
   4 -13 -14 130.976 263.304   1
  -4  13  14 110.240 291.336   1
   4 -13 -13-226.763 252.809   1
  -4  13  13-400.181 294.031   1
   4 -13 -12 511.015 247.992   1
  -4  13  12 1005.01 284.947   1
   4 -13 -11 219.614 267.485   1
  -4  13  11-211.704 290.431   1
   4 -13  -9 149.261 232.411   1
  -4  13   9 33.5853 250.584   1
   4 -13  -8 670.042 243.463   1
  -4  13   8 97.3294 267.342   1
  -4 -13   7 1230.49 119.163   1
   4  13  -7 1282.49 126.244   1
  -4  13   7 1535.64 313.260   1
  -4 -13   6 740.170 122.758   1
   4  13  -6 562.881 127.411   1
   4 -13  -6 576.373 235.289   1
  -4  13   6 780.981 248.877   1
  -4 -13   5 126.470 122.068   1
   4  13  -5-61.6303 123.627   1
   4 -13  -5 79.5288 207.876   1
  -4  13   5 200.664 227.230   1
  -4 -13   3-61.8535 143.317   1
   4  13  -3 16.4995 145.950   1
   4 -13  -3-239.974 192.347   1
  -4  13   3-283.348 221.072   1
  -4 -13   2 2293.36 242.087   1
   4  13  -2 1983.63 245.285   1
   4 -13  -2 2233.36 267.804   1
  -4  13   2 2270.60 292.320   1
   4  13  -1 803.358 204.849   1
  -4 -13   1 849.234 183.581   1
   4 -13  -1 542.666 187.716   1
  -4  13   1 287.520 187.091   1
   4  13   0-43.5356 192.350   1
  -4 -13   0-101.894 175.891   1
   4 -13   0-114.457 165.638   1
  -4  13   0 119.712 176.813   1
   4  13   1 513.989 210.231   1
  -4 -13  -1 717.401 211.178   1
   4 -13   1 508.802 167.492   1
  -4  13  -1 675.180 174.136   1
   4  13   2 1917.24 287.383   1
  -4 -13  -2 2025.24 265.481   1
  -4  13  -2 1901.41 226.567   1
   4 -13   2 1972.40 217.278   1
   4  13   3-131.208 228.552   1
   4 -13   3 131.511 124.967   1
  -4 -13  -3 193.964 212.419   1
  -4  13  -3 40.1519 124.300   1
   4  13   4 137.728 222.609   1
  -4  13  -4 252.256 115.834   1
   4 -13   4 583.395 125.779   1
   4 -13   5-94.4903 78.1516   1
  -4 -13  -5-159.444 208.350   1
   4  13   5 28.7787 220.639   1
  -4  13  -5 151.899 77.0185   1
   4  13   6 687.073 269.510   1
  -4 -13  -6 690.957 246.406   1
   4  13   7 1230.16 303.200   1
  -4 -13  -7 1899.52 304.632   1
   4  13   8 885.635 283.090   1
  -4 -13  -8 625.774 243.733   1
  -4 -13  -9-61.3790 236.252   1
   4  13   9-129.795 250.730   1
  -4 -13 -10 849.913 267.169   1
   4  13  10 930.213 304.212   1
  -4 -13 -11-257.263 267.342   1
   4  13  11-474.111 297.443   1
  -4 -13 -12 423.112 263.002   1
   4  13  12 1004.27 310.451   1
  -4 -13 -13-130.223 221.342   1
   4  13  13 35.4286 236.148   1
  -4 -13 -15-33.1999 255.511   1
  -4 -13 -16 265.966 259.853   1
   4  13  16 535.120 277.656   1
  -4 -13 -17 132.857 209.960   1
   4  13  17 35.6105 236.199   1
   4  13  18 212.939 270.317   1
  -4 -13 -19-65.5393 234.508   1
   4  13  19-211.291 277.222   1
  -4 -13 -20-64.8164 203.778   1
   4  13  20 348.447 225.209   1
  -4 -13 -21 383.437 242.232   1
   4  13  21-206.175 258.444   1
  -4 -13 -23-245.982 186.549   1
   4  13  23 165.717 198.610   1
  -4  14  22 624.496 288.679   1
   4 -14 -22 282.922 240.626   1
   4 -14 -21 31.8689 187.331   1
  -4  14  20 470.121 300.181   1
   4 -14 -20 517.694 258.225   1
  -4  14  19 36.9037 264.044   1
   4 -14 -19 195.463 227.951   1
  -4  14  18 372.384 280.913   1
  -4  14  16 597.989 305.721   1
   4 -14 -16 600.065 274.106   1
  -4  14  15 597.546 304.752   1
   4 -14 -15 399.417 266.399   1
  -4  14  14 632.296 307.262   1
   4 -14 -14 993.748 280.813   1
  -4  14  13-185.363 310.213   1
   4 -14 -13-32.5922 237.219   1
  -4  14  12 256.648 263.555   1
   4 -14 -12 96.6642 216.062   1
  -4  14  11 723.051 309.749   1
   4 -14 -11 349.099 247.988   1
  -4  14  10-140.916 241.909   1
   4 -14 -10-93.9175 222.037   1
  -4  14   8 266.717 269.709   1
   4 -14  -8 390.618 226.868   1
  -4  14   7 64.5042 263.854   1
   4 -14  -7 204.571 228.458   1
  -4  14   6 2142.76 328.958   1
   4  14  -6 2143.21 173.446   1
   4 -14  -6 1853.59 307.994   1
  -4 -14   6 2049.85 166.182   1
  -4  14   5-29.7146 229.930   1
  -4 -14   5 375.288 113.378   1
   4  14  -5 102.799 115.786   1
   4 -14  -5 249.242 224.538   1
   4 -14  -4-238.268 220.895   1
  -4  14   4 28.4298 219.735   1
   4  14  -3 219.514 157.686   1
   4 -14  -3-49.9010 195.737   1
   4 -14  -2-93.3329 186.321   1
   4  14  -2 19.0561 167.000   1
  -4  14   2-225.038 225.393   1
   4 -14  -1 565.405 183.036   1
  -4  14   1 434.947 192.447   1
   4  14  -1 399.404 202.670   1
   4 -14   0 2765.06 294.035   1
  -4  14   0 3229.70 297.870   1
   4  14   0 2695.28 315.495   1
   4 -14   1 636.547 168.428   1
   4  14   1 244.857 210.199   1
  -4  14  -1 488.794 163.952   1
   4 -14   2 232.295 144.553   1
  -4 -14  -2 71.8395 195.848   1
  -4  14  -2 48.8035 144.631   1
   4  14   2-233.884 227.673   1
  -4  14  -3 52.9876 124.569   1
   4 -14   3 367.996 130.017   1
   4 -14   4 47.0274 107.342   1
  -4 -14  -4 319.509 207.349   1
   4  14   4 28.6087 217.771   1
  -4  14  -4 150.915 103.871   1
   4  14   5 445.531 253.155   1
  -4 -14  -5 194.204 232.136   1
   4  14   6 1935.66 316.155   1
  -4 -14  -6 2368.45 307.358   1
   4  14   7-31.6802 237.255   1
  -4 -14  -7 29.9064 236.181   1
   4  14   8 1075.16 294.280   1
  -4 -14  -8 400.675 258.089   1
   4  14  10 170.717 288.152   1
  -4 -14 -10 451.510 266.188   1
   4  14  11 452.160 308.996   1
  -4 -14 -11 290.133 268.880   1
   4  14  12-35.4421 277.990   1
  -4 -14 -12 262.011 245.405   1
   4  14  13 106.910 270.094   1
  -4 -14 -13-198.697 235.834   1
   4  14  14 358.235 248.807   1
  -4 -14 -14 599.428 245.117   1
   4  14  15 71.7704 243.057   1
  -4 -14 -15 300.664 224.090   1
   4  14  16-215.043 286.128   1
  -4 -14 -16 333.936 236.780   1
   4  14  17 142.877 276.971   1
  -4 -14 -17-66.4953 240.899   1
   4  14  18-35.4698 254.797   1
  -4 -14 -18-32.9610 236.777   1
  -4 -14 -19 456.764 212.586   1
   4  14  20 450.517 248.403   1
  -4 -14 -20 482.729 236.877   1
   4  14  21 340.693 271.979   1
  -4 -14 -21 696.403 251.206   1
   4  14  22 200.848 239.723   1
   4 -15 -22 124.250 223.930   1
  -4  15  22 548.579 284.707   1
   4 -15 -21 31.7371 215.788   1
  -4  15  21 105.158 257.236   1
   4 -15 -20 642.830 247.611   1
  -4  15  20-359.363 273.631   1
   4 -15 -19 65.2133 186.958   1
  -4  15  19 364.927 254.287   1
   4 -15 -18 230.787 226.613   1
  -4  15  18 147.700 287.631   1
   4 -15 -17 664.709 263.486   1
  -4  15  17-525.427 288.897   1
   4 -15 -15 266.140 247.443   1
  -4  15  15 113.401 290.061   1
   4 -15 -14 132.813 247.665   1
  -4  15  14-150.962 283.770   1
   4 -15 -13 132.756 251.531   1
  -4  15  13-74.5721 275.878   1
   4 -15 -12 164.513 227.035   1
  -4  15  12 73.9565 251.496   1
   4 -15 -11 292.526 249.630   1
  -4  15  11 182.849 280.761   1
   4 -15 -10-64.3350 232.071   1
  -4  15  10 107.371 247.989   1
   4 -15  -9 410.962 226.695   1
  -4  15   9 105.245 259.020   1
   4 -15  -7 548.459 243.745   1
  -4  15   7-33.1548 242.799   1
   4 -15  -6 59.2429 235.031   1
  -4  15   6 320.372 249.587   1
   4  15  -5 290.656 108.702   1
   4 -15  -5 201.384 225.161   1
  -4  15   5 370.051 246.538   1
  -4 -15   5 156.593 96.2212   1
   4  15  -4 2168.41 213.160   1
   4 -15  -4 2003.13 297.379   1
  -4 -15   4 2237.55 208.204   1
  -4  15   4 1590.77 287.609   1
   4  15  -3 271.146 152.687   1
  -4 -15   3 95.2044 141.825   1
   4  15  -2 1189.76 213.970   1
  -4 -15   2 1076.66 189.970   1
   4 -15  -2 658.972 207.330   1
  -4  15   2 1252.15 243.371   1
  -4 -15   1-20.2986 162.031   1
   4 -15  -1-22.6039 182.327   1
   4  15  -1 173.355 182.456   1
  -4  15   1-47.5509 196.996   1
  -4 -15   0-110.708 176.232   1
   4 -15   0-20.7176 163.152   1
   4  15   0 212.526 191.235   1
  -4  15   0 363.828 173.340   1
  -4 -15  -1 142.808 188.176   1
   4 -15   1 73.4254 149.342   1
  -4  15  -1 134.646 165.741   1
   4  15   1 304.080 216.888   1
   4 -15   2 1117.55 179.958   1
  -4  15  -2 1023.35 176.849   1
   4  15   3-198.141 206.849   1
   4 -15   3-12.8747 121.681   1
  -4  15  -3 166.640 124.747   1
  -4 -15  -3 106.558 195.489   1
   4 -15   4 1440.99 121.803   1
   4  15   4 1451.38 290.155   1
   4  15   5 123.084 238.107   1
  -4 -15  -5 670.034 239.485   1
   4  15   6-63.6040 235.381   1
  -4 -15  -6 271.109 231.037   1
   4  15   7 229.911 261.198   1
  -4 -15  -7 464.155 253.919   1
   4  15   9 347.710 276.574   1
  -4 -15  -9-191.001 241.256   1
   4  15  10 281.575 269.589   1
  -4 -15 -10 714.447 253.736   1
   4  15  11 319.574 278.252   1
  -4 -15 -11 395.269 242.702   1
   4  15  12 644.775 288.830   1
  -4 -15 -12 133.017 265.480   1
   4  15  13 36.0050 268.775   1
  -4 -15 -13 301.149 253.805   1
   4  15  14 108.239 274.608   1
  -4 -15 -14 704.709 271.867   1
   4  15  15 324.740 283.600   1
  -4 -15 -15 938.767 262.968   1
   4  15  17 429.050 246.045   1
  -4 -15 -17 165.958 206.936   1
   4  15  18 424.913 264.748   1
  -4 -15 -18 197.183 218.683   1
   4  15  19-139.839 269.049   1
  -4 -15 -19 97.3034 229.927   1
   4  15  20-103.162 282.116   1
  -4 -15 -20 31.8915 235.962   1
   4  15  21 642.499 267.477   1
  -4 -15 -21 281.778 222.618   1
   4  15  22 32.9921 200.120   1
  -4 -15 -22-30.7035 174.513   1
  -4  16  21 207.763 278.415   1
   4 -16 -21 31.4586 208.708   1
  -4  16  20-35.4390 266.467   1
   4 -16 -20 64.1041 218.954   1
  -4  16  19 216.470 240.724   1
   4 -16 -19 163.050 199.328   1
  -4  16  18 292.860 280.984   1
   4 -16 -18 165.343 231.655   1
  -4  16  17 372.645 291.102   1
   4 -16 -17-233.944 241.117   1
  -4  16  16-150.265 264.145   1
   4 -16 -16 468.991 255.097   1
  -4  16  15 37.7525 285.624   1
   4 -16 -15 538.181 256.616   1
  -4  16  14 189.069 293.837   1
   4 -16 -14 406.192 247.049   1
  -4  16  13 412.661 274.438   1
   4 -16 -13 67.5297 233.227   1
  -4  16  11-110.871 271.231   1
   4 -16 -11-66.6888 233.248   1
  -4  16  10-292.055 261.177   1
   4 -16 -10 32.9235 217.300   1
  -4  16   9 716.611 287.731   1
   4 -16  -9 64.9782 229.156   1
  -4  16   8 140.092 262.305   1
   4 -16  -8-32.1843 235.193   1
  -4  16   7 34.0854 248.018   1
   4 -16  -7-31.5425 220.588   1
  -4  16   6 330.975 257.919   1
   4 -16  -6 494.195 229.029   1
  -4  16   5 415.010 235.497   1
   4 -16  -5-29.8455 222.010   1
   4  16  -4 38.2453 121.380   1
  -4  16   4 91.6488 234.376   1
   4 -16  -4 454.571 215.484   1
   4  16  -3 489.663 161.122   1
   4 -16  -3 725.621 218.498   1
  -4  16   3 719.306 245.884   1
  -4 -16   2 55.0832 151.510   1
   4 -16  -2 533.151 212.674   1
   4  16  -2 60.1275 177.414   1
  -4 -16   1-20.6804 172.593   1
   4 -16  -1 164.582 201.182   1
  -4  16   1 98.5545 192.584   1
   4  16  -1 227.989 187.781   1
  -4 -16   0 158.839 182.774   1
   4 -16   0 364.623 181.042   1
  -4  16   0 377.062 179.934   1
   4  16   0 374.662 213.817   1
  -4 -16  -1-247.384 213.634   1
   4 -16   1 282.817 158.428   1
   4  16   1 159.544 214.613   1
  -4  16  -1 216.554 173.613   1
   4  16   2-28.2315 211.504   1
  -4  16  -2 131.195 140.791   1
  -4 -16  -2 131.444 214.302   1
  -4 -16  -3 470.289 234.348   1
  -4  16  -3 210.504 119.121   1
   4  16   3 415.507 242.518   1
  -4 -16  -4 346.525 217.265   1
   4  16   4-123.809 235.610   1
  -4 -16  -5 266.206 215.575   1
   4  16   5 129.625 230.055   1
  -4 -16  -6 122.008 211.457   1
   4  16   6 100.205 249.241   1
  -4 -16  -8-160.455 231.548   1
   4  16   8 348.514 273.271   1
  -4 -16  -9-32.6861 229.640   1
   4  16   9 105.894 254.661   1
  -4 -16 -10 99.3518 230.189   1
   4  16  10 536.028 262.849   1
  -4 -16 -11 100.344 230.856   1
   4  16  11 216.370 264.772   1
  -4 -16 -12 403.872 254.648   1
   4  16  12 145.000 276.329   1
  -4 -16 -13 304.310 245.145   1
   4  16  13-36.3682 267.008   1
  -4 -16 -14 269.887 259.279   1
   4  16  14 727.631 300.862   1
  -4 -16 -16 868.511 255.495   1
   4  16  16-108.126 280.703   1
  -4 -16 -17-330.773 234.549   1
   4  16  17 214.299 275.967   1
  -4 -16 -18 261.386 242.370   1
   4  16  18 317.340 268.826   1
  -4 -16 -19-289.605 217.735   1
   4  16  19 208.388 259.102   1
  -4 -16 -20 189.656 195.419   1
   4  16  20 102.524 212.483   1
  -4 -16 -21 93.0472 190.390   1
   4  16  21 667.251 255.632   1
  -4  17  20 350.460 274.958   1
   4 -17 -20 476.961 237.599   1
  -4  17  18 218.561 251.241   1
   4 -17 -18-264.033 219.996   1
  -4  17  16 709.911 295.347   1
   4 -17 -16 270.575 236.023   1
  -4  17  15 338.899 282.236   1
   4 -17 -15 68.1111 226.115   1
  -4  17  14 227.023 264.699   1
   4 -17 -14 34.1938 214.973   1
  -4  17  13-151.539 256.591   1
   4 -17 -13-239.521 221.379   1
  -4  17  12 453.692 272.359   1
   4 -17 -12 239.679 237.027   1
  -4  17  10 556.489 288.986   1
   4 -17 -10 373.393 241.138   1
  -4  17   9-36.5853 252.335   1
   4 -17  -9 134.521 221.893   1
  -4  17   8 287.038 253.254   1
   4 -17  -8-99.6074 220.217   1
  -4  17   7 245.462 257.496   1
   4 -17  -7 98.3242 213.082   1
  -4  17   6 68.4549 236.187   1
   4 -17  -6 191.392 223.226   1
  -4  17   5 132.104 232.090   1
   4 -17  -5 61.3810 213.720   1
  -4  17   4 503.568 247.994   1
   4 -17  -4 557.560 226.465   1
  -4  17   3-29.9812 228.096   1
   4 -17  -3 27.9790 200.105   1
  -4  17   1 127.022 190.346   1
   4  17  -1 69.3500 175.968   1
  -4  17   0 140.420 186.298   1
   4  17   0 102.306 194.728   1
   4  17   2 205.450 225.067   1
  -4 -17  -2-27.0305 195.905   1
   4  17   3 246.732 244.984   1
  -4 -17  -3 284.228 212.634   1
   4  17   4 642.209 257.485   1
  -4 -17  -4 207.317 230.960   1
   4  17   5 298.763 248.224   1
  -4 -17  -5 275.852 226.512   1
   4  17   6 273.029 242.533   1
  -4 -17  -6 283.742 218.087   1
   4  17   7-69.7413 234.754   1
  -4 -17  -7 128.940 213.765   1
   4  17   8 35.5162 254.035   1
  -4 -17  -8-131.431 219.020   1
   4  17   9-71.9332 248.493   1
  -4 -17  -9 532.763 240.690   1
   4  17  10 472.409 276.258   1
  -4 -17 -10 269.511 233.358   1
   4  17  11 585.598 274.253   1
  -4 -17 -11-203.333 226.051   1
   4  17  12 293.820 263.763   1
  -4 -17 -12 475.966 237.872   1
   4  17  13 220.352 259.281   1
  -4 -17 -13 33.9882 239.973   1
   4  17  14 109.928 274.427   1
  -4 -17 -14-33.8716 243.317   1
   4  17  15 691.781 307.969   1
  -4 -17 -15-33.7160 230.904   1
   4  17  16 396.954 286.781   1
  -4 -17 -16 300.573 246.971   1
   4  17  17 641.536 287.256   1
  -4 -17 -17 98.9679 237.902   1
   4  17  18 596.912 280.472   1
  -4 -17 -18-162.451 218.976   1
   4  17  19 1071.40 293.347   1
  -4 -17 -19 255.415 223.276   1
   4  17  20 67.5026 257.773   1
  -4 -17 -20-31.3384 221.164   1
   4 -18 -19 419.503 228.591   1
  -4  18  19 212.279 260.361   1
   4 -18 -17-33.4867 200.670   1
  -4  18  17 183.780 236.189   1
   4 -18 -15 137.204 218.108   1
  -4  18  15 113.101 251.385   1
   4 -18 -14 241.803 230.892   1
  -4  18  14 341.960 256.380   1
   4 -18 -13-174.627 225.609   1
  -4  18  13 228.670 267.749   1
   4 -18 -12 34.9427 226.954   1
  -4  18  12 76.3129 268.083   1
   4 -18 -11 140.024 223.882   1
  -4  18  11 798.350 290.330   1
   4 -18  -9 34.5824 236.622   1
  -4  18   9 448.164 269.777   1
   4 -18  -8-34.3941 215.167   1
  -4  18   8 441.803 252.941   1
   4 -18  -7 202.441 213.396   1
  -4  18   7 72.3985 246.246   1
  -4  18   5 136.119 211.552   1
  -4  18   4 293.505 246.826   1
   4  18   3 31.8882 219.924   1
   4  18   4 298.637 231.702   1
   4  18   5-102.696 229.385   1
   4  18   6-70.1969 241.074   1
  -4 -18  -6 323.568 208.079   1
   4  18   7-35.7847 254.944   1
  -4 -18  -7-230.854 224.354   1
   4  18   8 36.3302 244.590   1
  -4 -18  -8 67.0380 227.890   1
   4  18   9 110.219 243.821   1
  -4 -18  -9 203.549 229.712   1
   4  18  11 148.593 260.389   1
  -4 -18 -11 411.755 241.704   1
   4  18  12-185.718 254.948   1
  -4 -18 -12 137.224 210.613   1
   4  18  13-296.270 247.048   1
  -4 -18 -13 581.237 240.430   1
   4  18  14 404.770 281.603   1
  -4 -18 -14 203.894 240.487   1
   4  18  15 364.826 274.316   1
  -4 -18 -15-337.159 242.195   1
   4  18  17 35.6085 240.908   1
  -4 -18 -17-98.5189 196.767   1
   4  18  19 307.054 236.057   1
  -4 -18 -19 317.658 213.632   1
   4  19  11-263.364 259.964   1
   4  19  12 675.534 290.659   1
   4  19  13-111.951 250.059   1
   4  19  14 37.0703 252.020   1
   4  19  16 576.013 258.738   1
   5   0 -26 104.989 247.060   1
  -5   0  25-36.9277 238.660   1
   5   0 -25-210.254 246.299   1
  -5   0  24 625.610 258.036   1
   5   0 -24 34.9441 230.099   1
  -5   0  23 475.220 261.363   1
   5   0 -23 311.872 254.309   1
  -5   0  22 470.752 259.582   1
   5   0 -22 514.574 283.955   1
  -5   0  21-286.356 266.215   1
   5   0 -21-134.399 237.459   1
  -5   0  20 809.715 257.453   1
   5   0 -20 561.511 269.729   1
  -5   0  19 69.0152 278.556   1
   5   0 -19 744.259 281.278   1
  -5   0  18 945.951 301.351   1
   5   0 -18 1194.49 306.302   1
  -5   0  17-65.6011 276.205   1
   5   0 -17 183.497 258.348   1
  -5   0  16 1496.07 314.708   1
   5   0 -16 1897.22 305.372   1
  -5   0  15-92.3217 260.784   1
   5   0 -15-57.5795 239.359   1
  -5   0  14 2104.99 316.127   1
   5   0 -14 2494.39 305.992   1
  -5   0  13-227.443 234.800   1
   5   0 -13 321.606 242.863   1
  -5   0  12-27.2313 249.127   1
   5   0 -12 488.107 249.726   1
   5   0 -10 31373.6 1979.84   1
  -5   0  10 30395.4 1982.08   1
  -5   0   9-420.404 232.154   1
   5   0  -9-175.666 206.632   1
  -5   0   8 2064.47 283.115   1
   5   0  -8 1986.34 282.436   1
  -5   0   7-62.3043 210.058   1
   5   0  -7 39.1782 191.054   1
   5   0  -6 17309.7 1108.48   1
  -5   0   6 16308.0 1109.79   1
   5   0  -5 87.6638 201.029   1
  -5   0   5-72.5699 210.841   1
   5   0  -4 19265.5 1207.45   1
  -5   0   4 17831.3 1209.05   1
   5   0  -3 63.7786 179.383   1
  -5   0   3-164.825 177.712   1
  -5   0   2 43895.5 2733.62   1
   5   0  -2 43611.9 2729.85   1
  -5   0   1-155.286 205.705   1
   5   0  -1-198.613 197.946   1
  -5   0   0-153.910 173.162   1
   5   0   0 93.8775 199.711   1
  -5   0  -1 137.883 221.638   1
   5   0   1 265.727 218.976   1
  -5   0  -2 44554.6 2864.00   1
   5   0   2 47464.3 2867.27   1
  -5   0  -3 32.2393 203.178   1
   5   0   3 64.0225 190.004   1
  -5   0  -4 19095.9 1210.29   1
   5   0   4 18185.7 1211.85   1
  -5   0  -5-244.385 199.620   1
   5   0   5 17.8251 215.065   1
   5   0   6 14578.1 987.563   1
  -5   0  -6 14795.9 981.458   1
   5   0   7 97.0837 202.799   1
  -5   0  -7 340.292 191.293   1
   5   0   8 1451.87 275.513   1
  -5   0  -8 2176.99 266.408   1
   5   0   9-68.9474 208.466   1
  -5   0  -9-228.694 199.614   1
  -5   0 -10 28989.0 1924.96   1
   5   0  10 31438.5 1939.18   1
  -5   0 -11 163.047 209.465   1
   5   0  11 74.8925 240.709   1
  -5   0 -12-24.9836 199.551   1
   5   0  12-235.319 240.248   1
  -5   0 -13 342.933 239.949   1
  -5   0 -14 2241.00 329.564   1
   5   0  14 2537.53 333.523   1
  -5   0 -15 140.824 255.064   1
   5   0  15 415.885 267.488   1
   5   0  16 1171.18 285.284   1
  -5   0 -17-209.572 251.578   1
   5   0  17-190.475 258.986   1
   5   0  18 1040.15 274.325   1
  -5   0 -18 1397.56 276.661   1
   5   0  19 300.227 258.019   1
  -5   0 -19 128.533 245.753   1
   5   0  20 788.540 268.068   1
  -5   0 -20 391.458 230.726   1
   5   0  21-70.2228 237.541   1
  -5   0 -21 131.537 232.081   1
   5   0  22 460.326 269.084   1
  -5   0 -22 800.320 264.340   1
   5   0  23-71.3340 244.813   1
  -5   0 -23 67.2848 254.956   1
   5   0  24 538.114 263.163   1
  -5   0 -24 236.047 251.583   1
   5   0  25-287.400 248.996   1
  -5   0 -25 472.254 246.563   1
   5  -1 -26 172.904 242.029   1
  -5   1  26 1055.54 271.454   1
   5  -1 -25 207.854 259.466   1
   5   1 -25-70.8587 218.831   1
  -5   1  25 73.1014 247.297   1
   5   1 -24 422.382 262.607   1
  -5  -1  24 370.052 270.351   1
   5  -1 -23 308.333 235.717   1
   5   1 -23 279.101 255.450   1
  -5   1  23 218.832 249.678   1
  -5  -1  23 257.577 245.788   1
   5  -1 -22 203.073 259.846   1
  -5   1  22 253.523 279.065   1
   5   1 -21 101.701 249.794   1
  -5  -1  21-35.7455 247.686   1
   5   1 -20 663.250 295.183   1
   5  -1 -20 1055.03 277.328   1
  -5  -1  20 1157.10 305.847   1
  -5   1  20 1735.31 327.331   1
   5   1 -19 162.081 233.420   1
   5  -1 -19 676.812 259.580   1
  -5  -1  19 308.350 276.727   1
  -5   1  19 731.653 310.795   1
   5  -1 -18 378.417 251.251   1
  -5   1  18 750.386 274.281   1
   5   1 -17 214.411 236.685   1
  -5  -1  17-32.4135 249.514   1
   5   1 -16 29.6348 228.217   1
   5  -1 -16 239.095 238.704   1
  -5  -1  16 250.920 256.589   1
  -5   1  16 32.3755 260.369   1
   5   1 -15 1402.81 306.661   1
   5  -1 -15 2026.34 305.255   1
  -5  -1  15 2512.82 324.099   1
  -5   1  15 2133.10 324.787   1
   5   1 -14 1539.65 267.452   1
   5  -1 -14 1005.80 284.605   1
  -5   1  14 1119.42 306.968   1
  -5  -1  14 1659.13 286.391   1
   5  -1 -13 22271.4 1412.88   1
  -5   1  13 20356.4 1415.46   1
  -5  -1  13 20972.9 1416.45   1
   5   1 -13 21349.9 1404.57   1
   5  -1 -12 28116.5 1742.54   1
  -5   1  12 25406.2 1743.37   1
   5   1 -11 6318.81 508.351   1
  -5  -1  11 6395.43 521.394   1
  -5   1  10 380.700 219.063   1
  -5  -1  10 669.216 229.675   1
   5  -1 -10 740.496 218.111   1
   5   1 -10 945.695 220.469   1
  -5  -1   9 3171.99 325.329   1
  -5   1   9 2409.49 334.141   1
   5   1  -9 2680.90 306.368   1
  -5  -1   8 3484.27 348.790   1
  -5   1   8 2961.50 345.573   1
   5  -1  -8 3550.71 353.145   1
   5   1  -8 4397.57 351.459   1
  -5   1   7 5030.60 447.600   1
  -5  -1   7 4879.01 429.655   1
   5   1  -7 5777.62 432.698   1
   5  -1  -7 5336.91 433.232   1
   5   1  -6 3296.48 323.581   1
  -5   1   6 4127.82 363.363   1
  -5  -1   6 3337.05 338.207   1
   5  -1  -6 3031.35 335.307   1
  -5   1   5 3310.16 311.009   1
  -5  -1   5 2240.24 286.297   1
   5  -1  -5 3121.25 301.938   1
   5   1  -5 2968.67 295.156   1
   5  -1  -4 97277.4 5946.59   1
   5   1  -4 97303.5 5941.68   1
  -5  -1   4 97790.7 5945.33   1
  -5   1   4 93356.3 5946.31   1
   5  -1  -3 3925.73 339.552   1
  -5   1   3 3806.21 343.599   1
   5   1  -3 3882.02 354.141   1
  -5  -1   3 3537.21 347.050   1
   5   1  -2 41528.4 2488.49   1
   5  -1  -2 39257.5 2489.21   1
  -5   1   2 41025.8 2492.82   1
  -5  -1   2 37267.4 2487.86   1
  -5  -1   1 668.773 214.536   1
   5   1  -1 970.189 224.296   1
   5  -1  -1 379.465 200.470   1
  -5   1   1 611.645 217.800   1
   5  -1   0 43296.2 2779.07   1
   5   1   0 48389.4 2783.17   1
  -5  -1   0 46412.7 2781.58   1
  -5   1   0 40302.8 2779.64   1
  -5   1  -1 622.721 185.285   1
  -5  -1  -1 669.642 204.431   1
   5   1   1 448.203 209.405   1
   5  -1   1 625.849 217.567   1
  -5  -1  -2 40538.7 2572.51   1
  -5   1  -2 39476.7 2567.87   1
   5   1   2 44278.0 2575.44   1
   5  -1   2 40365.0 2569.55   1
  -5  -1  -3 4431.51 355.321   1
   5   1   3 4611.96 366.607   1
   5  -1   3 4597.67 375.773   1
  -5   1  -4 87935.5 5692.45   1
  -5  -1  -4 98845.5 5700.08   1
   5   1   4 94248.4 5700.28   1
   5  -1   4 89344.2 5693.04   1
   5   1   5 3015.65 318.241   1
   5  -1   5 2807.13 302.545   1
  -5   1  -5 3057.59 307.466   1
  -5  -1  -5 3586.33 322.958   1
   5   1   6 3121.35 350.305   1
   5  -1   6 4063.06 352.082   1
  -5  -1  -6 3873.61 357.356   1
  -5   1  -6 4186.47 341.450   1
   5   1   7 3556.96 378.755   1
   5  -1   7 4555.35 375.568   1
  -5   1  -7 4727.92 372.769   1
  -5  -1  -7 4251.78 380.811   1
  -5   1  -8 3006.65 301.793   1
   5   1   8 3169.01 323.658   1
   5  -1   8 2286.30 307.414   1
  -5  -1  -8 3255.64 306.351   1
  -5   1  -9 2863.14 306.732   1
  -5  -1  -9 2536.90 299.656   1
   5  -1   9 3151.90 324.941   1
   5   1   9 3201.48 339.985   1
  -5   1 -10 848.534 214.773   1
  -5  -1 -10 769.506 218.150   1
   5  -1  10 652.157 234.801   1
   5   1  10 869.344 227.125   1
  -5   1 -11 5651.89 468.927   1
   5   1  12 23964.9 1633.48   1
  -5  -1 -12 26028.5 1634.50   1
   5   1  13 17511.7 1279.46   1
   5  -1  13 20238.6 1283.51   1
  -5  -1 -13 19654.8 1286.12   1
  -5  -1 -14 1171.27 251.401   1
  -5   1 -14 1661.75 284.362   1
   5  -1  14 1061.56 281.966   1
   5   1  14 1805.05 286.867   1
  -5  -1 -15 2480.96 333.532   1
  -5   1 -15 2404.76 313.715   1
   5  -1  15 2157.48 324.868   1
   5   1  15 1790.18 325.227   1
   5   1  16 281.686 240.259   1
   5  -1  16 121.298 225.601   1
  -5   1 -17 295.481 223.886   1
   5  -1  17 344.562 259.405   1
  -5  -1 -18 1034.51 268.350   1
   5   1  18 820.796 272.619   1
   5   1  19 167.927 271.606   1
   5  -1  19 628.624 246.568   1
  -5   1 -19 127.587 233.894   1
  -5  -1 -19 354.619 261.660   1
   5   1  20 964.413 282.687   1
   5  -1  20 716.332 262.740   1
  -5   1 -20 876.715 278.343   1
  -5  -1 -20 884.480 285.822   1
   5  -1  21 34.8699 243.860   1
  -5   1 -21-65.6655 235.849   1
   5   1  22 212.369 234.849   1
  -5  -1 -22 66.6385 222.219   1
   5  -1  23 286.208 247.015   1
   5   1  23 142.273 216.075   1
  -5   1 -23 202.161 244.415   1
  -5  -1 -23 167.659 222.672   1
   5  -1  24 216.486 248.911   1
   5   1  24 249.841 234.332   1
  -5   1 -24 474.999 251.105   1
  -5  -1 -24-369.242 214.585   1
   5   1  25 142.616 240.304   1
  -5  -1 -25 234.454 237.723   1
   5   1  26 70.9442 234.173   1
  -5  -1 -26 199.784 225.422   1
   5  -2 -27 270.774 213.141   1
  -5   2  27 178.083 237.790   1
   5  -2 -26 409.425 229.035   1
  -5   2  26 35.9674 243.785   1
   5  -2 -25 170.491 255.683   1
  -5   2  25 253.858 263.069   1
   5  -2 -24 341.796 266.194   1
   5   2 -24 70.7464 231.070   1
  -5   2  24 872.974 274.624   1
   5  -2 -23 67.9169 219.679   1
   5   2 -23 594.534 269.404   1
  -5   2  23 145.676 240.553   1
  -5  -2  23 36.8127 244.393   1
   5  -2 -22 33.6300 254.486   1
   5   2 -22 553.276 253.303   1
  -5   2  22 145.012 273.165   1
  -5  -2  22 399.643 235.362   1
   5  -2 -21 199.984 226.610   1
   5   2 -21 169.676 245.898   1
  -5   2  21-108.013 245.969   1
  -5  -2  21-71.3558 254.066   1
   5  -2 -20 196.136 259.309   1
   5   2 -20 99.4475 254.372   1
  -5   2  20 249.046 279.150   1
  -5  -2  20 175.001 268.551   1
   5  -2 -19-160.857 231.155   1
   5   2 -19 64.6120 230.095   1
  -5   2  19 175.464 251.037   1
  -5  -2  19 341.261 253.574   1
   5   2 -18 219.675 236.205   1
  -5   2  18 413.361 248.564   1
  -5  -2  18 563.969 268.625   1
   5  -2 -17 1480.88 289.930   1
   5   2 -17 1184.87 278.507   1
  -5  -2  17 1252.87 300.239   1
   5  -2 -16 3184.89 372.746   1
   5   2 -16 2491.50 348.343   1
  -5   2  16 2626.46 380.259   1
  -5  -2  16 3062.49 351.538   1
   5  -2 -15 291.713 251.002   1
   5   2 -15-56.4611 212.269   1
  -5   2  15-127.593 256.405   1
  -5  -2  15 29.7652 244.194   1
   5  -2 -14 2201.31 302.081   1
   5   2 -14 2693.91 313.593   1
  -5   2  14 2408.53 349.238   1
  -5  -2  14 3020.48 330.623   1
   5  -2 -13 1315.44 295.846   1
   5   2 -13 1900.20 292.185   1
  -5   2  13 1903.91 341.950   1
  -5  -2  13 2013.67 292.907   1
   5  -2 -12 316.010 225.436   1
  -5   2  12 600.684 254.169   1
   5  -2 -11 5067.18 443.387   1
  -5  -2  11 5091.55 451.450   1
   5   2 -11 5897.07 445.523   1
  -5   2  11 4954.05 464.318   1
   5   2 -10 16732.0 1098.45   1
  -5  -2  10 16080.9 1102.01   1
  -5   2   9 496.336 249.069   1
  -5  -2   9 1044.96 218.658   1
   5  -2  -9 140.016 221.659   1
   5   2  -9 581.912 209.004   1
  -5  -2   8 10735.8 851.368   1
  -5   2   8 12856.3 869.059   1
   5   2  -8 12887.5 851.015   1
   5  -2  -8 13265.9 865.616   1
  -5  -2   7 11883.4 802.000   1
  -5   2   7 11523.2 815.547   1
   5   2  -7 11864.3 799.762   1
   5  -2  -7 11535.5 811.456   1
  -5   2   6 687.585 222.094   1
  -5  -2   6 827.271 192.640   1
   5  -2  -6 647.763 239.041   1
   5   2  -6 723.965 195.154   1
  -5   2   5 137.633 214.954   1
  -5  -2   5 278.867 188.162   1
   5  -2  -5 409.116 220.920   1
   5   2  -5 199.545 193.545   1
   5  -2  -4 24356.2 1594.45   1
  -5   2   4 25272.0 1599.55   1
  -5  -2   4 25105.1 1589.47   1
   5   2  -4 24897.9 1586.61   1
  -5  -2   3 272.694 194.362   1
  -5   2   3 324.843 208.654   1
   5   2  -3 157.033 185.591   1
   5  -2  -3 317.479 207.604   1
   5  -2  -2 56734.2 3646.87   1
  -5   2   2 60576.0 3649.67   1
   5   2  -2 62597.0 3648.60   1
  -5  -2   2 55399.0 3645.48   1
   5   2  -1 11640.4 787.086   1
   5  -2  -1 12529.2 790.357   1
  -5  -2   1 11636.6 782.359   1
  -5   2   1 10716.1 784.891   1
   5  -2   0-15.0805 196.697   1
  -5   2   0 138.953 198.970   1
  -5  -2   0 46.9491 159.721   1
   5   2   0 95.9493 172.770   1
   5   2   1 11987.7 790.098   1
  -5   2  -1 10874.9 778.939   1
  -5  -2  -1 11781.3 782.464   1
   5  -2   1 11977.8 784.203   1
   5   2   2 62820.8 3838.99   1
  -5   2  -2 61595.4 3831.67   1
   5  -2   2 60808.3 3833.18   1
  -5  -2  -2 62467.5 3837.83   1
   5  -2   3 203.869 184.349   1
  -5  -2  -3 184.000 156.808   1
  -5   2  -3 214.411 175.308   1
   5   2   3 86.3600 168.774   1
  -5  -2  -4 24837.1 1554.25   1
  -5   2  -4 23087.2 1544.21   1
   5  -2   4 23614.3 1544.24   1
   5   2   4 25906.3 1563.65   1
  -5   2  -5-80.3198 169.140   1
  -5  -2  -5 203.684 202.695   1
   5  -2   5 49.5766 173.292   1
   5   2   5 96.0772 212.302   1
  -5  -2  -6 481.823 187.588   1
  -5   2  -6 890.851 199.523   1
   5   2   6 318.124 215.842   1
   5  -2   6 703.972 202.397   1
  -5  -2  -7 10263.3 769.750   1
  -5   2  -7 11024.0 754.739   1
   5  -2   7 10520.6 755.051   1
   5   2   7 12649.5 796.447   1
  -5   2  -8 11788.2 816.945   1
  -5  -2  -8 12409.6 834.829   1
   5   2   8 12781.3 847.616   1
   5  -2   8 11273.7 821.196   1
   5   2   9 537.034 222.587   1
   5  -2   9 707.313 225.404   1
  -5   2  -9 712.466 197.200   1
  -5  -2  -9 998.228 251.662   1
  -5   2 -10 15898.6 1084.55   1
   5  -2  10 16835.3 1097.75   1
  -5  -2 -11 5256.77 439.320   1
  -5   2 -11 4011.10 402.723   1
   5   2  11 4623.45 442.215   1
   5  -2  11 5127.30 423.580   1
  -5  -2 -12 581.988 241.908   1
  -5   2 -12 658.203 239.596   1
   5   2  12 440.110 255.999   1
   5  -2  12 741.599 246.717   1
  -5  -2 -13 2148.15 308.776   1
   5   2  13 1463.76 315.488   1
  -5   2 -14 2353.38 310.046   1
  -5  -2 -14 2560.37 340.053   1
   5  -2  14 1635.93 320.386   1
   5   2  14 2168.80 341.467   1
  -5   2 -15-26.9689 220.691   1
  -5  -2 -15 435.122 238.938   1
   5   2  15 246.942 241.293   1
   5  -2  15-57.2979 227.238   1
   5  -2  16 2533.80 352.592   1
  -5  -2 -17 1379.84 270.629   1
   5   2  17 846.287 275.371   1
   5  -2  17 1296.81 294.207   1
  -5   2 -18 304.950 239.557   1
  -5  -2 -18 221.450 252.073   1
   5  -2  18 127.114 247.779   1
   5   2  18 331.411 265.886   1
   5   2  19 236.820 263.533   1
   5  -2  19 197.705 248.978   1
  -5   2 -19 157.920 246.966   1
  -5  -2 -19 129.787 258.313   1
   5   2  20-138.415 249.859   1
   5  -2  20 411.349 239.948   1
  -5   2 -20 31.8958 218.126   1
  -5  -2 -20 394.762 262.788   1
   5  -2  21 208.651 245.422   1
   5   2  21-387.758 244.255   1
  -5   2 -21 491.360 244.345   1
  -5  -2 -21-164.935 249.995   1
   5   2  22 282.930 243.743   1
   5  -2  22 353.171 235.225   1
  -5   2 -22 700.750 258.832   1
  -5  -2 -22 798.986 265.828   1
   5  -2  23-143.467 236.772   1
   5   2  23 35.4544 215.222   1
  -5   2 -23 540.264 253.022   1
  -5  -2 -23 133.617 243.209   1
   5   2  24-35.4816 231.648   1
  -5   2 -24 613.773 258.492   1
  -5  -2 -24 633.880 257.845   1
   5   2  25-35.3639 213.234   1
  -5  -2 -25-99.6238 226.884   1
  -5  -2 -27 781.734 259.783   1
   5  -3 -28 229.863 221.501   1
  -5   3  27-210.744 259.122   1
   5  -3 -26 100.532 241.985   1
  -5   3  26 249.478 252.862   1
   5  -3 -25 135.204 261.924   1
  -5   3  25 575.433 274.392   1
   5  -3 -24 101.366 222.131   1
  -5   3  24 326.120 226.760   1
   5  -3 -23 168.353 257.267   1
   5   3 -23-489.805 236.806   1
  -5   3  23 145.381 262.320   1
  -5  -3  23-331.335 241.740   1
   5  -3 -22-67.1317 268.025   1
   5   3 -22-172.150 238.674   1
  -5  -3  22-181.481 234.577   1
  -5   3  22-36.2560 275.930   1
   5  -3 -21 99.3228 211.566   1
   5   3 -21 33.7024 224.633   1
  -5   3  21-144.346 231.863   1
  -5  -3  21 177.758 265.191   1
   5   3 -20 1282.00 278.473   1
  -5  -3  20 1318.18 286.121   1
   5  -3 -19 580.182 247.669   1
   5   3 -19 704.608 272.738   1
  -5   3  19 424.753 268.398   1
   5  -3 -18 570.409 255.313   1
   5   3 -18 403.530 240.493   1
  -5   3  18 487.477 258.894   1
  -5  -3  18 883.095 277.562   1
   5  -3 -17-310.456 276.049   1
   5   3 -17-119.592 235.456   1
  -5   3  17 68.2647 272.613   1
  -5  -3  17-221.147 246.064   1
   5   3 -16 287.760 226.163   1
  -5  -3  16 547.547 248.300   1
   5  -3 -15 1681.68 319.737   1
   5   3 -15 2065.05 287.277   1
  -5   3  15 1786.35 332.111   1
  -5  -3  15 1833.11 297.943   1
   5  -3 -14 4063.14 417.536   1
  -5  -3  14 4912.13 426.931   1
  -5   3  14 3435.26 407.851   1
   5   3 -14 4204.72 398.150   1
  -5   3  13 1249.80 292.791   1
   5  -3 -13 2157.32 306.734   1
  -5  -3  12-452.334 218.989   1
  -5   3  12 58.5874 239.666   1
   5  -3 -12-53.4524 220.874   1
   5   3 -12-47.6648 204.610   1
  -5   3  11 84.2994 257.411   1
  -5  -3  11 95.0609 215.956   1
   5   3 -11-90.5145 180.012   1
   5  -3 -11-232.468 241.006   1
   5   3 -10 21.4634 201.948   1
   5  -3 -10 322.709 240.519   1
  -5  -3  10-89.1983 199.444   1
  -5   3  10 402.744 246.725   1
   5  -3  -9 10017.0 741.902   1
   5   3  -9 10979.7 739.674   1
  -5   3   9 10354.2 759.164   1
  -5  -3   9 10902.3 744.834   1
   5  -3  -8 21228.3 1420.64   1
   5   3  -8 23117.1 1406.17   1
  -5  -3   8 21228.0 1400.95   1
  -5   3   8 20926.7 1424.39   1
   5   3  -7 15023.3 1050.19   1
   5  -3  -7 16516.8 1064.58   1
  -5   3   7 16473.7 1077.35   1
  -5  -3   7 15837.1 1053.66   1
[truncated: 877,567 more chars]
