# Supplementary material for: Structural insight into the cooperativity of spin crossover compounds
Source: Acta Crystallogr B Struct Sci Cryst Eng Mater. 2023 Aug 11;79(Pt 5):354–67. doi: 10.1107/S2052520623005814 (PMC10552598; doi:10.1107/S2052520623005814)
Supplement: Supplementary file 5 [file b-79-00354-sup5.zip › Bia_Portho_265K.cif]

data_Bia_dw4400_265K
 
_audit_creation_method            'SHELXL-2019/2'
_shelx_SHELXL_version_number      '2019/2'
_chemical_name_systematic         ?
_chemical_name_common             ?
_chemical_melting_point           ?
_chemical_formula_moiety          ?
_chemical_formula_sum
 'C10.86 H8 Fe0.29 N1.71 S0.57' 
_chemical_formula_weight          196.75

loop_
 _atom_type_symbol
 _atom_type_description
 _atom_type_scat_dispersion_real
 _atom_type_scat_dispersion_imag
 _atom_type_scat_source
 'Fe'  'Fe'   0.3265   0.6960
 'International Tables Vol C Tables 4.2.6.8 and 6.1.1.4'
 'C'  'C'   0.0024   0.0013
 'International Tables Vol C Tables 4.2.6.8 and 6.1.1.4'
 'H'  'H'   0.0000   0.0000
 'International Tables Vol C Tables 4.2.6.8 and 6.1.1.4'
 'N'  'N'   0.0049   0.0027
 'International Tables Vol C Tables 4.2.6.8 and 6.1.1.4'
 'S'  'S'   0.1051   0.1002
 'International Tables Vol C Tables 4.2.6.8 and 6.1.1.4'
 
_space_group_crystal_system       orthorhombic
_space_group_IT_number            56
_space_group_name_H-M_alt         'P c c n'
_space_group_name_Hall            '-P 2ab 2ac'
 
_shelx_space_group_comment
;
The symmetry employed for this shelxl refinement is uniquely defined
by the following loop, which should always be used as a source of
symmetry information in preference to the above space-group names.
They are only intended as comments.
;
 
loop_
 _space_group_symop_operation_xyz
 'x, y, z'
 '-x+1/2, -y+1/2, z'
 '-x, y+1/2, -z+1/2'
 'x+1/2, -y, -z+1/2'
 '-x, -y, -z'
 'x-1/2, y-1/2, -z'
 'x, -y-1/2, z-1/2'
 '-x-1/2, y, z-1/2'
 
_cell_length_a                    12.9419(5)
_cell_length_b                    15.1124(5)
_cell_length_c                    17.6080(5)
_cell_angle_alpha                 90
_cell_angle_beta                  90
_cell_angle_gamma                 90
_cell_volume                      3443.8(2)
_cell_formula_units_Z             14
_cell_measurement_temperature     265(2)
_cell_measurement_reflns_used     3069
_cell_measurement_theta_min       1.896
_cell_measurement_theta_max       22.687
 
_exptl_crystal_description        irregular
_exptl_crystal_colour             ?
_exptl_crystal_density_meas       ?
_exptl_crystal_density_method     ?
_exptl_crystal_density_diffrn     1.328          
_exptl_crystal_F_000              1424
_exptl_transmission_factor_min    ?
_exptl_transmission_factor_max    ?
_exptl_crystal_size_max           ?
_exptl_crystal_size_mid           ?
_exptl_crystal_size_min           ?
_exptl_absorpt_coefficient_mu     0.437
_shelx_estimated_absorpt_T_min    ?
_shelx_estimated_absorpt_T_max    ?
_exptl_absorpt_correction_type    ?
_exptl_absorpt_correction_T_min   ?
_exptl_absorpt_correction_T_max   ?
_exptl_absorpt_process_details    ?
_exptl_absorpt_special_details    ?
_diffrn_ambient_temperature       293(2)
_diffrn_radiation_wavelength      0.65524
_diffrn_radiation_type            Synchrotron
_diffrn_source                    ?
_diffrn_measurement_device_type   '4-circle diffractometer'
_diffrn_measurement_method        ?
_diffrn_detector_area_resol_mean  ?
_diffrn_reflns_number             36224
_diffrn_reflns_av_unetI/netI      0.0687
_diffrn_reflns_av_R_equivalents   0.0929
_diffrn_reflns_limit_h_min        -20
_diffrn_reflns_limit_h_max        20
_diffrn_reflns_limit_k_min        -18
_diffrn_reflns_limit_k_max        19
_diffrn_reflns_limit_l_min        -28
_diffrn_reflns_limit_l_max        28
_diffrn_reflns_theta_min          1.910
_diffrn_reflns_theta_max          32.990
_diffrn_reflns_theta_full         23.150
_diffrn_measured_fraction_theta_max   0.828
_diffrn_measured_fraction_theta_full  0.985
_diffrn_reflns_Laue_measured_fraction_max    0.828
_diffrn_reflns_Laue_measured_fraction_full   0.985
_diffrn_reflns_point_group_measured_fraction_max   0.828
_diffrn_reflns_point_group_measured_fraction_full  0.985
_reflns_number_total              6855
_reflns_number_gt                 3168
_reflns_threshold_expression      'I > 2\s(I)'
_reflns_Friedel_coverage          0.000
_reflns_Friedel_fraction_max      .
_reflns_Friedel_fraction_full     .
 
_reflns_special_details
;
 Reflections were merged by SHELXL according to the crystal
 class for the calculation of statistics and refinement.
 
 _reflns_Friedel_fraction is defined as the number of unique
 Friedel pairs measured divided by the number that would be
 possible theoretically, ignoring centric projections and
 systematic absences.
;
 
_computing_data_collection        ?
_computing_cell_refinement        ?
_computing_data_reduction         ?
_computing_structure_solution     ?
_computing_structure_refinement 'SHELXL-2019/2 (Sheldrick, 2019)'
_computing_molecular_graphics     ?
_computing_publication_material   ?
_refine_special_details           ?
_refine_ls_structure_factor_coef  Fsqd
_refine_ls_matrix_type            full
_refine_ls_weighting_scheme       calc
_refine_ls_weighting_details
'w=1/[\s^2^(Fo^2^)+(0.0345P)^2^+1.6552P] where P=(Fo^2^+2Fc^2^)/3'
_atom_sites_solution_primary      ?
_atom_sites_solution_secondary    ?
_atom_sites_solution_hydrogens    geom
_refine_ls_hydrogen_treatment     constr
_refine_ls_extinction_method      none
_refine_ls_extinction_coef        .
_refine_ls_number_reflns          6855
_refine_ls_number_parameters      213
_refine_ls_number_restraints      0
_refine_ls_R_factor_all           0.2039
_refine_ls_R_factor_gt            0.0973
_refine_ls_wR_factor_ref          0.1843
_refine_ls_wR_factor_gt           0.1495
_refine_ls_goodness_of_fit_ref    1.141
_refine_ls_restrained_S_all       1.141
_refine_ls_shift/su_max           0.001
_refine_ls_shift/su_mean          0.000
 
loop_
 _atom_site_label
 _atom_site_type_symbol
 _atom_site_fract_x
 _atom_site_fract_y
 _atom_site_fract_z
 _atom_site_U_iso_or_equiv
 _atom_site_adp_type
 _atom_site_occupancy
 _atom_site_site_symmetry_order  
 _atom_site_calc_flag
 _atom_site_refinement_flags_posn
 _atom_site_refinement_flags_adp
 _atom_site_refinement_flags_occupancy
 _atom_site_disorder_assembly
 _atom_site_disorder_group
Fe01 Fe 0.750000 0.750000 0.57655(3) 0.0584(2) Uani 1 2 d S T P . .
S002 S 0.91001(10) 0.55758(9) 0.39539(6) 0.1022(4) Uani 1 1 d . . . . .
N003 N 0.7448(2) 0.84392(17) 0.67515(14) 0.0617(6) Uani 1 1 d . . . . .
N004 N 0.8014(2) 0.6610(2) 0.49666(15) 0.0761(8) Uani 1 1 d . . . . .
N005 N 0.9105(2) 0.79601(18) 0.59399(14) 0.0632(7) Uani 1 1 d . . . . .
C006 C 0.6566(3) 0.8609(2) 0.72073(17) 0.0605(8) Uani 1 1 d . . . . .
C007 C 0.5643(3) 0.8828(2) 0.68585(17) 0.0651(8) Uani 1 1 d . . . . .
H007 H 0.561612 0.889894 0.633422 0.078 Uiso 1 1 calc R U . . .
C008 C 0.9253(3) 0.8475(2) 0.65534(19) 0.0675(9) Uani 1 1 d . . . . .
C009 C 0.8328(3) 0.8708(2) 0.69752(19) 0.0696(9) Uani 1 1 d . . . . .
H009 H 0.837955 0.905448 0.740993 0.084 Uiso 1 1 calc R U . . .
C00A C 0.6592(3) 0.8507(2) 0.79909(18) 0.0716(9) Uani 1 1 d . . . . .
H00A H 0.720903 0.836030 0.823126 0.086 Uiso 1 1 calc R U . . .
C00B C 0.4782(3) 0.8841(2) 0.80722(19) 0.0678(9) Uani 1 1 d . . . . .
C00C C 0.4766(3) 0.8940(2) 0.72864(19) 0.0688(9) Uani 1 1 d . . . . .
H00C H 0.414804 0.908440 0.704652 0.083 Uiso 1 1 calc R U . . .
C00D C 0.8464(3) 0.6187(2) 0.45421(18) 0.0658(8) Uani 1 1 d . . . . .
C00E C 0.5706(3) 0.8622(2) 0.84122(19) 0.0754(10) Uani 1 1 d . . . . .
H00E H 0.573146 0.855097 0.893651 0.090 Uiso 1 1 calc R U . . .
C00F C 0.3827(3) 0.8977(2) 0.8518(2) 0.0749(10) Uani 1 1 d . . . . .
C00G C 0.9936(3) 0.7734(2) 0.5531(2) 0.0765(10) Uani 1 1 d . . . . .
H00G H 0.984459 0.738378 0.510210 0.092 Uiso 1 1 calc R U . . .
C00H C 0.3850(3) 0.9420(3) 0.9209(2) 0.0847(11) Uani 1 1 d . . . . .
H00H H 0.447765 0.962314 0.939851 0.102 Uiso 1 1 calc R U . . .
C00I C 1.0219(3) 0.8762(3) 0.6774(2) 0.0896(12) Uani 1 1 d . . . . .
H00I H 1.029972 0.911421 0.720259 0.107 Uiso 1 1 calc R U . . .
C00J C 0.2881(3) 0.8674(3) 0.8266(3) 0.0967(13) Uani 1 1 d . . . . .
H00J H 0.284167 0.836751 0.780927 0.116 Uiso 1 1 calc R U . . .
C00K C 0.1989(4) 0.8821(3) 0.8684(3) 0.1138(15) Uani 1 1 d . . . . .
H00K H 0.135826 0.861456 0.850340 0.137 Uiso 1 1 calc R U . . .
C00L C 1.1060(3) 0.8516(3) 0.6345(3) 0.1064(15) Uani 1 1 d . . . . .
H00L H 1.172025 0.870074 0.648037 0.128 Uiso 1 1 calc R U . . .
C00M C 0.2955(4) 0.9564(3) 0.9621(2) 0.0988(14) Uani 1 1 d . . . . .
H00M H 0.298552 0.986613 1.008040 0.119 Uiso 1 1 calc R U . . .
C00N C 0.2029(4) 0.9264(3) 0.9355(3) 0.1065(15) Uani 1 1 d . . . . .
H00N H 0.142752 0.936279 0.963219 0.128 Uiso 1 1 calc R U . . .
C00O C 1.0915(3) 0.7998(3) 0.5720(3) 0.0948(12) Uani 1 1 d . . . . .
H00O H 1.147609 0.782507 0.542430 0.114 Uiso 1 1 calc R U . . .
 
loop_
 _atom_site_aniso_label
 _atom_site_aniso_U_11
 _atom_site_aniso_U_22
 _atom_site_aniso_U_33
 _atom_site_aniso_U_23
 _atom_site_aniso_U_13
 _atom_site_aniso_U_12
Fe01 0.0620(4) 0.0689(4) 0.0443(3) 0.000 0.000 0.0056(3)
S002 0.1048(8) 0.1363(10) 0.0653(6) -0.0094(6) 0.0164(6) 0.0465(7)
N003 0.0702(17) 0.0622(15) 0.0526(12) 0.0010(12) -0.0037(14) 0.0108(14)
N004 0.086(2) 0.083(2) 0.0590(16) -0.0108(15) 0.0135(15) 0.0023(16)
N005 0.0637(16) 0.0701(17) 0.0559(14) 0.0075(13) 0.0020(12) 0.0025(13)
C006 0.071(2) 0.0604(19) 0.0501(16) -0.0032(14) -0.0014(15) 0.0125(15)
C007 0.078(2) 0.067(2) 0.0496(16) -0.0008(15) -0.0050(16) 0.0143(17)
C008 0.067(2) 0.072(2) 0.0632(19) 0.0070(16) -0.0092(16) 0.0020(17)
C009 0.083(3) 0.067(2) 0.0588(18) -0.0032(16) -0.0086(17) 0.0032(18)
C00A 0.072(2) 0.086(2) 0.0567(18) -0.0024(17) -0.0086(16) 0.0169(18)
C00B 0.073(2) 0.063(2) 0.067(2) -0.0029(16) 0.0025(17) 0.0152(16)
C00C 0.069(2) 0.069(2) 0.068(2) -0.0013(17) -0.0058(17) 0.0167(16)
C00D 0.066(2) 0.083(2) 0.0477(16) 0.0020(16) 0.0004(15) 0.0028(17)
C00E 0.087(3) 0.086(2) 0.0536(18) 0.0051(17) 0.0011(17) 0.020(2)
C00F 0.082(3) 0.068(2) 0.075(2) 0.0056(18) 0.0056(19) 0.0188(19)
C00G 0.071(2) 0.089(3) 0.070(2) 0.0089(18) 0.0116(18) 0.0006(19)
C00H 0.086(3) 0.092(3) 0.076(2) 0.002(2) 0.007(2) 0.029(2)
C00I 0.077(3) 0.101(3) 0.091(3) -0.004(2) -0.019(2) -0.004(2)
C00J 0.085(3) 0.102(3) 0.103(3) -0.015(3) 0.010(3) 0.006(2)
C00K 0.081(3) 0.126(4) 0.134(4) -0.011(3) 0.011(3) 0.006(3)
C00L 0.066(3) 0.132(4) 0.122(4) 0.014(3) -0.016(3) -0.011(3)
C00M 0.105(3) 0.112(3) 0.080(3) 0.000(2) 0.010(3) 0.048(3)
C00N 0.089(3) 0.124(4) 0.107(4) 0.008(3) 0.023(3) 0.032(3)
C00O 0.067(2) 0.117(3) 0.101(3) 0.011(3) 0.009(2) -0.002(2)
 
_geom_special_details
;
 All esds (except the esd in the dihedral angle between two l.s. planes)
 are estimated using the full covariance matrix.  The cell esds are taken
 into account individually in the estimation of esds in distances, angles
 and torsion angles; correlations between esds in cell parameters are only
 used when they are defined by crystal symmetry.  An approximate (isotropic)
 treatment of cell esds is used for estimating esds involving l.s. planes.
;
 
loop_
 _geom_bond_atom_site_label_1
 _geom_bond_atom_site_label_2
 _geom_bond_distance
 _geom_bond_site_symmetry_2
 _geom_bond_publ_flag
Fe01 N004 2.057(3) . ?
Fe01 N004 2.057(3) 2_665 ?
Fe01 N005 2.212(3) 2_665 ?
Fe01 N005 2.212(3) . ?
Fe01 N003 2.243(3) 2_665 ?
Fe01 N003 2.243(3) . ?
S002 C00D 1.613(4) . ?
N003 C009 1.272(4) . ?
N003 C006 1.419(4) . ?
N004 C00D 1.143(4) . ?
N005 C00G 1.339(4) . ?
N005 C008 1.345(4) . ?
C006 C007 1.383(4) . ?
C006 C00A 1.389(4) . ?
C007 C00C 1.373(4) . ?
C008 C00I 1.379(5) . ?
C008 C009 1.452(5) . ?
C00A C00E 1.377(5) . ?
C00B C00E 1.377(5) . ?
C00B C00C 1.392(5) . ?
C00B C00F 1.479(5) . ?
C00F C00J 1.380(5) . ?
C00F C00H 1.389(5) . ?
C00G C00O 1.370(5) . ?
C00H C00M 1.383(5) . ?
C00I C00L 1.376(6) . ?
C00J C00K 1.387(6) . ?
C00K C00N 1.360(6) . ?
C00L C00O 1.364(6) . ?
C00M C00N 1.364(7) . ?
 
loop_
 _geom_angle_atom_site_label_1
 _geom_angle_atom_site_label_2
 _geom_angle_atom_site_label_3
 _geom_angle
 _geom_angle_site_symmetry_1
 _geom_angle_site_symmetry_3
 _geom_angle_publ_flag
N004 Fe01 N004 93.69(17) . 2_665 ?
N004 Fe01 N005 101.15(11) . 2_665 ?
N004 Fe01 N005 89.80(11) 2_665 2_665 ?
N004 Fe01 N005 89.80(11) . . ?
N004 Fe01 N005 101.15(11) 2_665 . ?
N005 Fe01 N005 164.04(13) 2_665 . ?
N004 Fe01 N003 96.08(10) . 2_665 ?
N004 Fe01 N003 162.30(11) 2_665 2_665 ?
N005 Fe01 N003 73.85(10) 2_665 2_665 ?
N005 Fe01 N003 93.62(10) . 2_665 ?
N004 Fe01 N003 162.30(11) . . ?
N004 Fe01 N003 96.08(10) 2_665 . ?
N005 Fe01 N003 93.62(10) 2_665 . ?
N005 Fe01 N003 73.85(10) . . ?
N003 Fe01 N003 78.60(13) 2_665 . ?
C009 N003 C006 119.2(3) . . ?
C009 N003 Fe01 114.5(2) . . ?
C006 N003 Fe01 125.2(2) . . ?
C00D N004 Fe01 167.9(3) . . ?
C00G N005 C008 117.7(3) . . ?
C00G N005 Fe01 126.8(2) . . ?
C008 N005 Fe01 115.3(2) . . ?
C007 C006 C00A 119.3(3) . . ?
C007 C006 N003 119.1(3) . . ?
C00A C006 N003 121.5(3) . . ?
C00C C007 C006 120.0(3) . . ?
N005 C008 C00I 122.5(4) . . ?
N005 C008 C009 115.7(3) . . ?
C00I C008 C009 121.8(3) . . ?
N003 C009 C008 120.2(3) . . ?
C00E C00A C006 120.0(3) . . ?
C00E C00B C00C 118.1(3) . . ?
C00E C00B C00F 121.9(3) . . ?
C00C C00B C00F 120.0(3) . . ?
C007 C00C C00B 121.3(3) . . ?
N004 C00D S002 179.0(3) . . ?
C00B C00E C00A 121.3(3) . . ?
C00J C00F C00H 117.4(4) . . ?
C00J C00F C00B 121.7(4) . . ?
C00H C00F C00B 120.9(4) . . ?
N005 C00G C00O 122.6(4) . . ?
C00M C00H C00F 121.1(4) . . ?
C00L C00I C008 118.5(4) . . ?
C00F C00J C00K 121.0(4) . . ?
C00N C00K C00J 120.6(5) . . ?
C00O C00L C00I 119.3(4) . . ?
C00N C00M C00H 120.3(4) . . ?
C00K C00N C00M 119.6(5) . . ?
C00L C00O C00G 119.3(4) . . ?
 
_refine_diff_density_max    0.250
_refine_diff_density_min   -0.234
_refine_diff_density_rms    0.039

_shelx_res_file
;
TITL Bia_dw4400_085K_a.res in Pccn
    Bia_dw4400_265K.res
    created by SHELXL-2019/2 at 05:34:46 on 03-May-2022
REM Old TITL Bia_dw4400_085K in Pccn
REM SHELXT solution in Pccn: R1 0.089, Rweak 0.045, Alpha 0.023
REM <I/s>   0.567 for  392 systematic absences,  Orientation as input
REM Formula found by SHELXT:  Fe C38 N6 S2

CELL 0.65524 12.9419 15.1124 17.6080 90.0000 90.0000 90.0000
ZERR 14.000 0.0005 0.0005 0.0005 0.0000 0.0000 0.0000
LATT  1
SYMM 1/2-X, 1/2-Y, Z
SYMM -X, 1/2+Y, 1/2-Z
SYMM 1/2+X, -Y, 1/2-Z
SFAC FE C H N S
DISP $C  0.00244  0.00131  9.14798!source kissel
DISP $N  0.00493  0.00266 15.07095!source kissel
DISP $S  0.10506  0.10024 379.49005!source kissel
DISP $Fe  0.32649  0.69602 2544.24973!source kissel
UNIT 4 152 112 24 8
ACTA
L.S. 10
BOND
LIST 6
FMAP 2
PLAN 20
WGHT    0.034500    1.655200
FVAR       2.85504
FE01  1    0.750000    0.750000    0.576554    10.50000    0.06198    0.06889 =
         0.04430    0.00000    0.00000    0.00562
S002  5    0.910006    0.557576    0.395393    11.00000    0.10485    0.13628 =
         0.06535   -0.00937    0.01640    0.04648
N003  4    0.744784    0.843921    0.675151    11.00000    0.07017    0.06224 =
         0.05258    0.00098   -0.00365    0.01083
N004  4    0.801440    0.661022    0.496658    11.00000    0.08577    0.08336 =
         0.05904   -0.01080    0.01348    0.00231
N005  4    0.910476    0.796013    0.593993    11.00000    0.06365    0.07009 =
         0.05590    0.00749    0.00198    0.00252
C006  2    0.656585    0.860923    0.720727    11.00000    0.07109    0.06040 =
         0.05008   -0.00315   -0.00136    0.01248
C007  2    0.564263    0.882786    0.685850    11.00000    0.07818    0.06743 =
         0.04964   -0.00076   -0.00505    0.01435
AFIX  43
H007  3    0.561612    0.889894    0.633422    11.00000   -1.20000
AFIX   0
C008  2    0.925310    0.847458    0.655342    11.00000    0.06739    0.07180 =
         0.06323    0.00704   -0.00923    0.00204
C009  2    0.832815    0.870782    0.697517    11.00000    0.08277    0.06733 =
         0.05880   -0.00319   -0.00865    0.00323
AFIX  43
H009  3    0.837955    0.905448    0.740993    11.00000   -1.20000
AFIX   0
C00A  2    0.659244    0.850686    0.799093    11.00000    0.07226    0.08590 =
         0.05674   -0.00240   -0.00856    0.01695
AFIX  43
H00A  3    0.720903    0.836030    0.823126    11.00000   -1.20000
AFIX   0
C00B  2    0.478237    0.884143    0.807225    11.00000    0.07335    0.06322 =
         0.06681   -0.00294    0.00249    0.01516
C00C  2    0.476557    0.893988    0.728644    11.00000    0.06887    0.06917 =
         0.06833   -0.00130   -0.00585    0.01673
AFIX  43
H00C  3    0.414804    0.908440    0.704652    11.00000   -1.20000
AFIX   0
C00D  2    0.846442    0.618700    0.454213    11.00000    0.06612    0.08347 =
         0.04767    0.00198    0.00040    0.00277
C00E  2    0.570589    0.862234    0.841224    11.00000    0.08672    0.08570 =
         0.05363    0.00509    0.00108    0.02022
AFIX  43
H00E  3    0.573146    0.855097    0.893651    11.00000   -1.20000
AFIX   0
C00F  2    0.382680    0.897681    0.851831    11.00000    0.08204    0.06752 =
         0.07521    0.00565    0.00557    0.01877
C00G  2    0.993593    0.773394    0.553120    11.00000    0.07133    0.08864 =
         0.06958    0.00891    0.01158    0.00059
AFIX  43
H00G  3    0.984459    0.738378    0.510210    11.00000   -1.20000
AFIX   0
C00H  2    0.385005    0.941993    0.920941    11.00000    0.08574    0.09207 =
         0.07623    0.00159    0.00675    0.02905
AFIX  43
H00H  3    0.447765    0.962314    0.939851    11.00000   -1.20000
AFIX   0
C00I  2    1.021873    0.876183    0.677369    11.00000    0.07686    0.10113 =
         0.09075   -0.00385   -0.01929   -0.00367
AFIX  43
H00I  3    1.029972    0.911421    0.720259    11.00000   -1.20000
AFIX   0
C00J  2    0.288135    0.867435    0.826617    11.00000    0.08497    0.10183 =
         0.10331   -0.01543    0.01047    0.00552
AFIX  43
H00J  3    0.284167    0.836751    0.780927    11.00000   -1.20000
AFIX   0
C00K  2    0.198901    0.882109    0.868400    11.00000    0.08080    0.12621 =
         0.13430   -0.01071    0.01079    0.00582
AFIX  43
H00K  3    0.135826    0.861456    0.850340    11.00000   -1.20000
AFIX   0
C00L  2    1.106005    0.851577    0.634512    11.00000    0.06586    0.13169 =
         0.12167    0.01440   -0.01602   -0.01081
AFIX  43
H00L  3    1.172025    0.870074    0.648037    11.00000   -1.20000
AFIX   0
C00M  2    0.295535    0.956388    0.962086    11.00000    0.10459    0.11238 =
         0.07957   -0.00018    0.01041    0.04784
AFIX  43
H00M  3    0.298552    0.986613    1.008040    11.00000   -1.20000
AFIX   0
C00N  2    0.202868    0.926435    0.935544    11.00000    0.08899    0.12376 =
         0.10688    0.00816    0.02271    0.03224
AFIX  43
H00N  3    0.142752    0.936279    0.963219    11.00000   -1.20000
AFIX   0
C00O  2    1.091540    0.799754    0.571964    11.00000    0.06669    0.11694 =
         0.10088    0.01059    0.00876   -0.00229
AFIX  43
H00O  3    1.147609    0.782507    0.542430    11.00000   -1.20000
AFIX   0
HKLF 4


REM  Bia_dw4400_085K_a.res in Pccn
REM wR2 = 0.1843, GooF = S = 1.141, Restrained GooF = 1.141 for all data
REM R1 = 0.0973 for 3168 Fo > 4sig(Fo) and 0.2039 for all 6855 data
REM 213 parameters refined using 0 restraints

END

WGHT      0.0340      1.6827

REM Highest difference peak  0.250,  deepest hole -0.234,  1-sigma level  0.039
Q1    1   0.8400  0.5358  0.3892  11.00000  0.05    0.25
Q2    1   0.8295  0.7927  0.5762  11.00000  0.05    0.16
Q3    1   0.8780  0.8494  0.6793  11.00000  0.05    0.16
Q4    1   0.4532  0.8657  0.7719  11.00000  0.05    0.15
Q5    1   0.7966  0.6663  0.4539  11.00000  0.05    0.15
Q6    1   0.7505  0.7655  0.5321  11.00000  0.05    0.15
Q7    1   0.6546  0.8760  0.7575  11.00000  0.05    0.15
Q8    1   0.6974  0.8492  0.6916  11.00000  0.05    0.15
Q9    1   0.5980  0.8452  0.7066  11.00000  0.05    0.15
Q10   1   0.3566  0.9127  0.6699  11.00000  0.05    0.14
Q11   1   0.9406  0.7948  0.5650  11.00000  0.05    0.13
Q12   1   0.7015  0.7680  0.5958  11.00000  0.05    0.13
Q13   1   0.9058  0.6220  0.3868  11.00000  0.05    0.13
Q14   1   1.1544  0.8954  0.6290  11.00000  0.05    0.13
Q15   1   0.2952  0.8185  0.8012  11.00000  0.05    0.13
Q16   1   1.0615  0.8842  0.6481  11.00000  0.05    0.13
Q17   1   0.7626  0.6498  0.5287  11.00000  0.05    0.13
Q18   1   0.8969  0.5914  0.4293  11.00000  0.05    0.13
Q19   1   1.2224  0.8385  0.6273  11.00000  0.05    0.13
Q20   1   0.6495  0.8227  0.7613  11.00000  0.05    0.13
;
_shelx_res_checksum   16101

_shelx_hkl_file
;
   0   0  -2 674.318 111.966   1
   0   0   2 710.300 122.673   1
   0   0  -3 47.6587 126.376   1
   0   0   3 75.5701 151.135   1
   0   0   4 266328. 16496.1   1
   0   0  -4 270628. 16493.4   1
   0   0  -5 76.7510 153.246   1
   0   0   5 31.7577 171.087   1
   0   0  -6 713.883 183.269   1
   0   0   6 588.948 198.699   1
   0   0   8 192293. 12034.1   1
   0   0  -8 198157. 12030.1   1
   0   0  -9-100.651 173.422   1
   0   0   9 73.0099 180.461   1
   0   0  10 21399.2 1335.07   1
   0   0 -10 19397.0 1319.28   1
   0   0 -11-20.1444 191.951   1
   0   0  11 21.8045 206.273   1
   0   0 -12 22348.8 1463.89   1
   0   0  12 22469.3 1470.06   1
   0   0 -13 138.645 192.731   1
   0   0  13 25.1476 218.711   1
   0   0 -15-180.817 223.322   1
   0   0  15 366.657 251.510   1
   0   0 -16 54.1032 217.777   1
   0   0  16 206.535 234.299   1
   0   0 -17-84.8599 204.250   1
   0   0  17 30.7887 242.684   1
   0   0 -18 293.101 249.910   1
   0   0  18 447.703 270.033   1
   0   0 -20-31.0110 239.511   1
   0   0  20 407.281 243.270   1
   0   0 -21 127.869 242.994   1
   0   0  21-173.033 273.718   1
   0   0 -22-98.7203 242.530   1
   0   0  22 245.502 244.675   1
   0   0  24 287.542 266.022   1
   0   0 -24-33.9780 248.482   1
   0   0  25 108.796 229.287   1
   0   0 -25-171.350 235.842   1
   0   0  26 291.003 255.998   1
   0   0 -26 481.467 249.472   1
   0   1   1 106.452 75.1776   1
   0  -1  -1 3.24192 77.6779   1
   0  -1  -2 138395. 8625.55   1
   0   1   2 142436. 8626.23   1
   0   1  -3 4.56656 95.7734   1
   0  -1  -3 14.3843 158.305   1
   0   1   3-174.452 180.542   1
   0  -1   3-50.0260 101.704   1
   0   1  -4 20757.8 1342.92   1
   0  -1  -4 23706.1 1357.33   1
   0   1   4 19963.4 1358.05   1
   0  -1   4 21361.3 1346.05   1
   0  -1  -5 174.862 165.699   1
   0   1  -5-8.44980 147.376   1
   0  -1   5 54.8844 175.800   1
   0   1   5-47.0649 179.568   1
   0   1  -6 39781.0 2443.36   1
   0  -1   6 38490.4 2446.50   1
   0   1  -7-36.4052 150.914   1
   0  -1  -7 202.974 201.357   1
   0  -1   7 26.4359 172.052   1
   0   1   7-141.077 187.117   1
   0   1  -8 47011.4 2882.69   1
   0  -1  -8 46740.4 2890.79   1
   0  -1   8 46388.4 2885.66   1
   0   1   8 44011.9 2895.01   1
   0  -1  -9 71.4381 179.384   1
   0   1  -9-157.305 149.994   1
   0  -1   9-239.097 177.356   1
   0   1   9 19.4204 192.936   1
   0   1  10 44949.1 2750.53   1
   0  -1  10 45623.7 2743.46   1
   0   1 -10 39051.1 2727.33   1
   0  -1 -10 45679.6 2746.02   1
   0  -1  11 145.344 193.619   1
   0   1  11-22.8151 213.797   1
   0  -1 -11-273.976 211.195   1
   0   1 -11-190.979 184.654   1
   0   1  12 9581.88 693.298   1
   0  -1 -12 9363.24 681.014   1
   0   1 -12 9352.01 671.222   1
   0  -1  13 145.452 205.331   1
   0   1 -13 400.131 198.398   1
   0   1  14 4346.68 433.516   1
   0  -1  14 5012.82 433.019   1
   0   1 -14 3767.07 396.301   1
   0  -1 -14 5389.10 424.268   1
   0   1 -15 125.345 214.174   1
   0  -1 -15-53.0163 238.932   1
   0   1  15-87.0588 234.267   1
   0  -1  15 109.483 233.141   1
   0  -1 -16 3618.66 369.309   1
   0   1 -16 3756.68 357.794   1
   0   1  16 2932.95 374.013   1
   0  -1  16 3084.74 370.861   1
   0   1 -17 27.6680 206.329   1
   0   1  17-94.0424 235.585   1
   0  -1  17-30.2230 234.865   1
   0  -1 -18 3935.74 397.272   1
   0   1 -18 3388.47 368.839   1
   0   1  18 3114.71 394.615   1
   0  -1  18 3431.64 405.903   1
   0   1 -19 148.774 232.098   1
   0  -1 -19 61.1584 234.229   1
   0  -1  19-65.1765 237.294   1
   0   1  19 167.421 252.645   1
   0   1 -20 278.154 230.420   1
   0  -1 -20 532.589 234.436   1
   0   1  20 342.829 260.186   1
   0  -1  20 702.931 250.252   1
   0  -1 -21 191.796 234.649   1
   0   1 -21 127.764 236.349   1
   0  -1  21-34.1913 247.926   1
   0   1  21-69.5500 259.347   1
   0   1 -22 1215.96 259.617   1
   0  -1 -22 1348.08 293.678   1
   0   1  22 1412.59 293.093   1
   0  -1  22 1674.47 297.040   1
   0  -1 -23-100.313 227.175   1
   0   1  23-462.787 248.561   1
   0  -1  23-213.146 228.483   1
   0   1 -23 33.5702 223.739   1
   0   1  24 393.749 259.398   1
   0   1 -24 613.842 265.927   1
   0  -1 -24 338.786 253.602   1
   0  -1  24 108.408 242.737   1
   0   1 -25 206.807 245.239   1
   0  -1 -25 136.398 243.670   1
   0  -1  25 510.928 256.233   1
   0   1  25 251.910 240.124   1
   0  -1 -26 204.626 241.974   1
   0   1  26 504.830 255.743   1
   0  -1 -27 645.258 245.333   1
   0  -2  -1 68.0289 113.558   1
   0   2   1-23.9156 103.034   1
   0  -2  -2 9741.02 632.657   1
   0   2   2 9552.84 634.671   1
   0   2  -3 9.91912 85.9302   1
   0  -2  -3 186.532 178.842   1
   0   2   3-35.6404 194.700   1
   0  -2   3 28.6867 96.1692   1
   0   2  -4 47.1336 103.039   1
   0  -2  -4 31.1656 204.963   1
   0  -2   4-113.930 124.304   1
   0   2   4-10.9869 201.081   1
   0  -2  -5 12.1254 178.369   1
   0   2  -5 143.050 116.178   1
   0  -2   5-23.3567 128.419   1
   0   2   5-26.1115 179.908   1
   0   2  -6 1976.29 204.143   1
   0  -2   6 1764.05 214.073   1
   0   2  -7-10.9553 133.172   1
   0  -2  -7-15.6035 186.565   1
   0   2   7 16.9629 213.913   1
   0  -2   7 166.464 151.586   1
   0  -2  -8 44348.1 2868.17   1
   0   2   8 47265.3 2879.85   1
   0  -2   9 269.705 157.042   1
   0   2   9-61.5933 211.955   1
   0   2  -9 29.2200 145.289   1
   0  -2  -9 264.394 209.543   1
   0   2  10 510.818 225.364   1
   0  -2  10 605.568 192.664   1
   0  -2 -10 470.045 198.930   1
   0   2 -10 703.531 177.877   1
   0  -2  11 19.6944 186.327   1
   0   2  11-47.6682 194.964   1
   0  -2 -11 65.9984 172.197   1
   0   2 -11 90.3222 160.204   1
   0   2  12 22285.7 1434.05   1
   0  -2  12 22167.8 1417.32   1
   0  -2 -12 20593.3 1418.57   1
   0  -2 -13 446.731 223.187   1
   0   2 -13 169.941 177.771   1
   0   2  13-134.393 242.348   1
   0  -2  13-93.2703 202.831   1
   0   2 -14 18699.9 1254.58   1
   0   2  14 17967.1 1277.96   1
   0  -2  14 19932.6 1270.40   1
   0  -2 -14 18942.3 1263.60   1
   0   2  15-207.229 224.563   1
   0  -2 -15-217.633 197.670   1
   0   2  16 711.888 277.890   1
   0  -2  16 986.309 257.024   1
   0  -2 -16 792.062 258.651   1
   0   2 -16 437.477 216.270   1
   0  -2  17 384.603 238.241   1
   0  -2 -17 467.659 265.761   1
   0   2 -17 242.755 234.865   1
   0  -2  18 1421.17 290.928   1
   0   2 -18 1550.27 280.012   1
   0   2  19-101.358 266.301   1
   0  -2  19-32.0096 249.639   1
   0   2 -19-118.090 218.428   1
   0  -2 -19 155.024 232.109   1
   0   2  20 1934.44 343.642   1
   0  -2 -20 1708.31 319.902   1
   0   2  21 35.1157 237.268   1
   0  -2  21 474.360 251.771   1
   0  -2 -21 192.744 246.109   1
   0   2 -21-191.368 223.576   1
   0   2 -22 295.371 241.919   1
   0  -2  22-104.295 240.398   1
   0   2  23 464.585 274.996   1
   0   2 -23 403.036 235.672   1
   0  -2  23-142.469 238.599   1
   0  -2 -23 133.263 254.517   1
   0   2  24 392.544 234.351   1
   0   2 -24 649.755 273.642   1
   0  -2  24 36.2378 234.306   1
   0  -2 -24 640.340 248.777   1
   0  -2 -25-67.7092 249.496   1
   0   2 -25 104.029 233.101   1
   0   2  25 107.214 244.813   1
   0  -2 -26 338.093 258.379   1
   0   2  26 142.927 238.313   1
   0  -2 -27-302.343 212.450   1
   0   2  27 177.428 220.721   1
   0   3   0 20.3165 111.691   1
   0  -3   0 19.2507 103.058   1
   0   3   1-30.7227 135.605   1
   0  -3  -1-11.6464 129.370   1
   0  -3  -2 794816. 49082.2   1
   0   3   2 805687. 49083.0   1
   0  -3  -3-9.74031 180.334   1
   0   3   3-10.2349 187.802   1
   0   3   4 797328. 48534.1   1
   0   3  -4 797026. 48503.5   1
   0  -3   4 789786. 48504.6   1
   0  -3  -4 770074. 48532.7   1
   0   3  -5-46.6454 96.4688   1
   0  -3   5 108.953 111.371   1
   0  -3  -6 1565.45 221.851   1
   0   3   6 1790.87 252.216   1
   0  -3   6 1637.45 172.779   1
   0   3  -6 1481.50 163.909   1
   0  -3  -7-66.8810 185.417   1
   0   3  -7 125.734 122.324   1
   0   3   7-90.8639 214.622   1
   0  -3   7 63.3709 121.610   1
   0   3   8 11375.5 812.659   1
   0  -3   8 11312.2 766.064   1
   0   3  -8 10567.1 760.710   1
   0  -3  -9 159.888 218.948   1
   0   3   9 43.2674 239.543   1
   0   3  10 36370.5 2328.75   1
   0   3 -10 34804.0 2292.53   1
   0  -3  10 38049.2 2302.69   1
   0  -3 -10 36944.0 2319.15   1
   0  -3  11 130.010 197.028   1
   0   3  11-74.4323 220.631   1
   0  -3 -11-160.352 189.805   1
   0   3 -11-50.7143 172.633   1
   0  -3  12 224.499 203.426   1
   0   3 -12 149.238 177.682   1
   0  -3  13 289.172 213.398   1
   0   3  13 83.0748 247.279   1
   0  -3 -13 25.6000 215.849   1
   0   3 -13 407.509 193.694   1
   0  -3  14 1177.11 230.658   1
   0   3  14 813.556 264.877   1
   0  -3 -14 723.333 256.133   1
   0   3 -14 461.105 215.647   1
   0  -3  15-51.5498 198.349   1
   0   3  15 181.781 263.374   1
   0   3 -15 703.853 192.890   1
   0  -3 -15 361.890 251.664   1
   0   3  16 1009.50 268.994   1
   0  -3  16 1067.08 252.548   1
   0  -3 -16 1471.69 267.626   1
   0   3 -16 523.340 223.653   1
   0   3  17-97.4711 262.289   1
   0  -3  17 86.1644 209.966   1
   0   3 -17-211.618 210.682   1
   0  -3 -17 386.340 232.606   1
   0   3  18 499.530 282.885   1
   0  -3  18 753.171 254.729   1
   0   3 -18 531.130 224.130   1
   0  -3 -18 275.415 261.808   1
   0   3  19-136.468 246.345   1
   0  -3  19 313.363 253.815   1
   0   3 -19-58.6297 228.632   1
   0  -3 -19 62.6395 252.840   1
   0   3 -20-30.5612 226.431   1
   0   3  20 69.6768 245.471   1
   0  -3  20 259.986 252.829   1
   0  -3 -20 509.989 252.396   1
   0   3  21 35.3319 262.474   1
   0   3 -21-158.772 216.540   1
   0  -3  21 100.900 227.196   1
   0  -3 -21-226.263 253.015   1
   0   3  22-355.011 272.893   1
   0   3 -22 196.203 225.038   1
   0  -3  22 34.7121 226.507   1
   0  -3 -22 262.770 261.604   1
   0   3  23 392.685 242.459   1
   0   3 -23-134.255 225.828   1
   0  -3  23 356.026 242.945   1
   0  -3 -23 99.8797 224.012   1
   0   3 -24 308.529 220.700   1
   0   3  24 35.6539 251.324   1
   0  -3 -24 335.281 249.457   1
   0   3  25 106.523 242.147   1
   0  -3 -25 67.3011 240.991   1
   0  -3 -26 436.209 228.086   1
   0   3  26-35.3546 213.983   1
   0  -3 -27 265.931 243.437   1
   0   3  27 210.473 253.704   1
   0  -4   0 999999. 60695.6   1
   0   4   0 978845. 60697.0   1
   0   4   1 249.232 145.188   1
   0  -4  -1 113.914 132.500   1
   0  -4  -2 770391. 47045.8   1
   0   4   2 763247. 47047.2   1
   0   4   3-257.540 192.254   1
   0  -4  -3-87.9457 182.601   1
   0   4   5 94.7362 187.911   1
   0  -4  -5 42.9607 179.094   1
   0   4  -5 4.46337 80.4759   1
   0  -4   5 33.2880 83.8864   1
   0   4   6 460672. 25615.3   1
   0   4  -6 407205. 25569.1   1
   0  -4   6 394592. 25572.4   1
   0  -4  -6 450402. 25608.1   1
   0  -4  -7-53.5488 207.144   1
   0   4  -7 8.31004 103.635   1
   0   4   7-19.2854 223.445   1
   0  -4   7 18.2235 115.834   1
   0   4  -8 153.278 119.688   1
   0  -4  -8-77.7293 214.788   1
   0  -4   8 89.6581 128.723   1
   0   4   8 126.173 229.510   1
   0   4  -9 84.7246 117.842   1
   0  -4  -9 41.8260 202.146   1
   0  -4   9 13.2709 141.898   1
   0   4   9 90.8919 220.146   1
   0  -4 -10-134.161 213.642   1
   0   4 -10-97.7201 144.712   1
   0  -4  10 45.9155 156.701   1
   0   4  10-267.147 243.878   1
   0  -4 -11 261.829 225.187   1
   0   4 -11 15.7836 129.957   1
   0   4  11-180.407 229.179   1
   0  -4  11 86.4931 160.049   1
   0   4  12 8943.21 677.189   1
   0   4 -12 9132.50 630.390   1
   0  -4  12 8888.55 638.293   1
   0  -4 -12 8605.88 654.365   1
   0   4 -13 57.7152 172.472   1
   0  -4 -13-79.1022 218.453   1
   0   4  13-28.5235 250.123   1
   0  -4  13 21.1519 205.845   1
   0  -4 -14 4369.71 411.910   1
   0   4 -14 4534.16 365.244   1
   0  -4  14 3995.87 385.566   1
   0   4  14 3693.19 440.680   1
   0  -4  15-246.300 193.698   1
   0   4  15-402.443 264.652   1
   0  -4 -15 313.083 254.659   1
   0   4 -15-203.901 174.419   1
   0   4  16 64.2789 250.656   1
   0  -4 -16-117.621 254.193   1
   0  -4  17 139.011 216.135   1
   0   4 -17-285.794 204.873   1
   0  -4  18 1433.57 289.165   1
   0   4  18 1989.66 326.281   1
   0   4 -18 1758.96 275.231   1
   0  -4 -18 1735.01 297.074   1
   0   4  19 68.8787 282.616   1
   0   4 -19 28.9265 228.005   1
   0  -4  19 153.521 216.090   1
   0  -4 -19-158.505 279.559   1
   0   4  20 1613.55 323.382   1
   0   4 -20 1573.83 287.038   1
   0  -4  20 995.922 281.892   1
   0   4  22 607.064 289.986   1
   0   4 -22 357.691 235.720   1
   0  -4  22 172.681 254.350   1
   0  -4 -22 261.788 259.673   1
   0   4 -23 33.5168 220.953   1
   0   4  23 35.6469 250.896   1
   0  -4 -23 133.035 257.550   1
   0   4  24-35.5106 227.095   1
   0  -4 -24 300.707 222.587   1
   0   4  25 35.2950 253.134   1
   0  -4 -25 433.988 268.992   1
   0  -4 -27-32.8654 202.188   1
   0   4  27 312.183 226.453   1
   0  -4 -28 226.508 246.379   1
   0   4  28 238.884 244.755   1
   0   5   0 34.0771 120.634   1
   0  -5   0 25.0408 111.039   1
   0   5   1 144.926 131.090   1
   0   5  -1-9.13295 87.7762   1
   0  -5  -1 32.9035 128.550   1
   0  -5   1 29.1791 83.6782   1
   0  -5  -2 32822.4 2114.04   1
   0   5   2 34889.2 2122.11   1
   0  -5  -3 47.7644 166.052   1
   0   5   3 39.5633 172.558   1
   0  -5  -5-46.7441 172.532   1
   0   5   5-118.674 196.171   1
   0   5   6 10196.1 719.964   1
   0   5  -6 10473.3 645.120   1
   0  -5   6 9908.16 647.103   1
   0  -5  -6 9726.79 709.217   1
   0   5   7-40.9613 197.032   1
   0   5  -7-41.5390 94.5528   1
   0  -5   7-44.1967 101.065   1
   0  -5  -7-56.8831 184.967   1
   0   5  -8 329.011 114.085   1
   0   5   8 798.056 239.330   1
   0  -5   8 626.346 126.637   1
   0  -5  -8 963.086 228.486   1
   0   5   9-119.046 223.048   1
   0  -5   9 35.0188 132.158   1
   0   5  -9-32.3989 113.237   1
   0  -5  -9-87.6803 206.365   1
   0  -5 -10 14705.8 970.550   1
   0   5  10 13436.9 977.765   1
   0   5 -11 58.4546 132.106   1
   0  -5  11-189.533 151.610   1
   0   5 -12 11827.5 806.440   1
   0   5  12 12572.6 863.707   1
   0  -5  12 11374.0 810.943   1
   0  -5 -12 12760.0 858.791   1
   0   5 -13-109.785 153.031   1
   0  -5 -13-162.783 240.583   1
   0  -5  13 118.067 165.086   1
   0   5  13 58.6551 266.453   1
   0  -5 -14 140.863 251.254   1
   0   5 -14 20.1426 170.104   1
   0  -5  14-107.894 187.691   1
   0   5  14 549.588 276.719   1
   0   5 -15 87.6850 179.356   1
   0   5  15-252.900 269.299   1
   0  -5  15-116.810 197.842   1
   0  -5  16 9852.85 745.186   1
   0   5 -16 10899.8 745.464   1
   0   5  17-167.352 238.134   1
   0  -5 -17 673.989 244.505   1
   0   5  18 648.192 277.464   1
   0   5 -18 725.150 243.533   1
   0  -5  18 542.877 245.293   1
   0  -5 -18 721.141 252.142   1
   0   5  19-34.7238 274.645   1
   0   5 -19 28.3432 231.078   1
   0  -5  19-30.1391 223.870   1
   0  -5 -19 63.9700 253.860   1
   0   5 -20 416.356 233.617   1
   0  -5  20 63.2490 230.156   1
   0  -5 -20-32.2973 264.929   1
   0   5 -21 124.283 214.853   1
   0  -5  21 33.1135 208.271   1
   0  -5 -21 97.7434 231.351   1
   0   5 -22-96.9239 207.296   1
   0   5  22 321.603 258.676   1
   0  -5 -22 720.689 257.061   1
   0   5  23 677.200 286.509   1
   0  -5 -23 66.0771 245.271   1
   0   5  24 495.023 257.784   1
   0  -5 -24 665.586 272.779   1
   0   5  25-35.0563 212.069   1
   0  -5 -25 398.067 229.590   1
   0  -5 -26 526.844 268.413   1
   0   5  26 693.854 268.290   1
   0  -5 -27-32.4964 222.594   1
   0   5  27 68.5637 211.970   1
   0  -5 -28 159.573 223.757   1
   0   5  28 100.904 224.045   1
   0  -6   0 26563.8 1612.56   1
   0   6   0 24921.3 1615.66   1
   0   6   1 41.1781 145.697   1
   0   6  -1 11.7333 96.8404   1
   0  -6  -1 28.3665 129.097   1
   0  -6   1 37.3055 85.1233   1
   0  -6  -2 39303.6 2684.64   1
   0   6   2 47209.5 2691.53   1
   0  -6  -4 12516.1 809.978   1
   0   6   4 11579.9 814.720   1
   0   6   5 54.4541 180.384   1
   0  -6  -5-251.748 175.738   1
   0  -6  -6 151007. 9574.90   1
   0   6   6 159751. 9584.44   1
   0   6   7 108.319 220.772   1
   0  -6  -7 20.0153 188.916   1
   0   6  -7-97.2563 74.3738   1
   0  -6   7-37.4479 73.0217   1
   0   6   8 11217.8 792.803   1
   0   6  -8 11634.5 718.354   1
   0  -6   8 10170.4 722.506   1
   0  -6  -8 12684.7 789.655   1
   0   6   9 99.3447 214.700   1
   0   6  -9-55.4737 103.259   1
   0  -6   9-29.7077 116.228   1
   0  -6  -9-91.4566 212.601   1
   0   6 -10 214.092 127.082   1
   0  -6  10 372.415 131.569   1
   0   6  11-138.214 244.454   1
   0  -6 -11 204.631 224.310   1
   0   6  12-28.9185 252.923   1
   0   6 -12 258.501 146.235   1
   0  -6  12 421.262 158.911   1
   0  -6 -12 588.338 245.039   1
   0   6  13-180.802 258.257   1
   0   6 -13-85.5985 157.662   1
   0  -6  13-127.635 164.432   1
   0  -6 -13 83.4173 243.198   1
   0   6  14 1062.25 268.649   1
   0   6 -14 1082.93 190.681   1
   0  -6  14 1011.14 200.358   1
   0  -6 -14 863.437 270.839   1
   0   6  15 161.204 227.901   1
   0   6 -15 104.088 179.449   1
   0  -6  15-132.978 175.925   1
   0  -6 -15 88.9920 218.615   1
   0   6  16 265.978 266.058   1
   0   6 -16 474.659 192.455   1
   0  -6  16-24.0588 191.462   1
   0  -6 -16 213.101 207.060   1
   0   6  17 101.799 274.869   1
   0   6 -17-48.6502 193.775   1
   0  -6  17-155.441 187.880   1
   0  -6 -17-93.2122 228.087   1
   0   6  18 793.051 309.111   1
   0   6 -18 988.077 233.772   1
   0  -6  18 998.707 252.936   1
   0  -6 -18 1427.18 309.666   1
   0   6  19-280.162 299.191   1
   0   6 -19 55.2071 211.407   1
   0  -6  19 383.980 221.128   1
   0  -6 -19-129.042 265.589   1
   0   6  20 1170.60 307.092   1
   0   6 -20 757.086 244.806   1
   0  -6  20 469.010 224.633   1
   0  -6 -20 974.731 286.821   1
   0   6 -21 213.803 212.324   1
   0   6  21 107.028 220.802   1
   0  -6 -21 163.456 226.201   1
   0   6  22 285.850 272.802   1
   0  -6 -22 65.5397 232.839   1
   0   6  23-213.328 270.347   1
   0  -6 -23 395.649 255.378   1
   0   6  24 316.610 268.225   1
   0  -6 -24 364.403 260.120   1
   0   6  26 618.353 267.881   1
   0  -6 -26 652.393 252.838   1
   0   6  27 33.8569 240.754   1
   0  -6 -27 417.405 259.570   1
   0  -6 -28-31.4595 199.976   1
   0   7   0 169.708 117.219   1
   0  -7   1 6.45444 86.4711   1
   0  -7  -1 31.8608 142.782   1
   0   7   1-81.3510 137.249   1
   0   7  -1 114.771 103.597   1
   0   7   2 14383.2 944.309   1
   0  -7   2 14495.8 897.411   1
   0  -7  -2 13117.6 936.434   1
   0   7  -2 14617.4 899.703   1
   0   7   3 141.157 178.756   1
   0  -7  -3 187.789 147.863   1
   0   7   4 30940.0 1902.89   1
   0  -7  -4 28876.3 1890.32   1
   0   7   5 388.619 209.600   1
   0  -7  -5 35.8377 183.724   1
   0   7   6 18069.9 1217.46   1
   0  -7  -6 18632.0 1214.63   1
   0  -7  -7 105.130 207.945   1
   0   7   7-297.168 223.538   1
   0   7  -8 34207.1 2189.22   1
   0   7   8 38119.4 2274.29   1
   0  -7  -8 37345.3 2261.69   1
   0  -7   8 35736.7 2189.36   1
   0   7   9-181.043 233.767   1
   0  -7  -9 23.8753 216.948   1
   0   7  -9 95.3284 89.8563   1
   0  -7   9 84.1285 93.7105   1
   0  -7 -10 3328.29 347.535   1
   0   7 -10 3016.89 226.621   1
   0  -7  10 2310.60 223.773   1
   0   7  10 2261.64 352.479   1
   0   7  11 399.875 264.912   1
   0   7 -11-125.241 118.667   1
   0  -7  11 98.5832 127.662   1
   0  -7 -11 132.248 240.310   1
   0   7  12 29.7733 258.900   1
   0  -7 -12 110.173 233.239   1
   0   7  13 30.9101 278.644   1
   0   7 -13-77.3395 136.868   1
   0  -7  13 50.0907 148.547   1
   0   7  14 1213.70 308.287   1
   0   7 -14 1080.78 182.786   1
   0  -7  14 1166.85 199.288   1
   0  -7 -14 1000.74 263.375   1
   0   7 -15 116.155 162.781   1
   0  -7  15 250.767 167.927   1
   0   7  16 878.356 315.467   1
   0   7 -16 1253.59 210.307   1
   0  -7  16 848.722 215.808   1
   0  -7 -16 928.335 290.026   1
   0   7  17-445.549 286.652   1
   0   7 -17 161.636 177.518   1
   0  -7  17-200.132 201.972   1
   0  -7 -17 125.938 265.775   1
   0   7 -18 1293.52 240.230   1
   0  -7  18 1347.53 253.294   1
   0  -7 -18 1764.89 319.103   1
   0   7  19 352.706 275.072   1
   0   7 -19-185.795 204.772   1
   0  -7  19 86.7628 206.196   1
   0  -7 -19-259.433 268.679   1
   0   7 -20 28.4149 193.792   1
   0   7  20 427.657 251.945   1
   0  -7 -20-163.267 225.781   1
   0   7  21 857.776 272.075   1
   0  -7 -21-163.833 215.392   1
   0   7  22 142.887 265.647   1
   0  -7 -22 262.200 251.326   1
   0   7  23 283.087 260.076   1
   0  -7 -23 164.449 265.852   1
   0   7  24 104.952 245.297   1
   0  -7 -24 197.748 239.141   1
   0   7  25 276.114 211.152   1
   0  -7 -25 32.6906 205.737   1
   0  -7 -26 258.277 245.150   1
   0   7  26 679.698 259.836   1
   0  -7 -27-31.7156 241.081   1
   0   7  27 33.4165 232.052   1
   0  -8   0 100846. 6220.05   1
   0  -8   1-98.5149 94.6796   1
   0  -8  -1 35.4732 127.856   1
   0   8  -1-83.7593 104.931   1
   0   8   1 64.5254 145.377   1
   0   8  -2 46262.3 2826.80   1
   0  -8   2 45272.3 2823.34   1
   0   8   3-118.907 161.552   1
   0  -8  -3-46.6980 156.690   1
   0   8   4 1188.58 226.747   1
   0  -8  -4 1540.55 221.830   1
   0   8   5-123.965 190.168   1
   0  -8  -5 170.731 194.513   1
   0   8   6 20579.8 1354.84   1
   0  -8  -6 20618.7 1347.03   1
   0   8   7-143.728 222.839   1
   0  -8  -7 375.515 218.985   1
   0  -8  -8 30172.7 1973.28   1
   0   8   8 31169.9 1981.76   1
   0   8  -9 24.8120 52.8345   1
   0  -8 -10 2692.54 327.398   1
   0  -8  10 2213.65 193.322   1
   0   8 -10 2613.75 193.148   1
   0   8  11 147.342 248.758   1
   0  -8  11 133.517 108.560   1
   0   8 -11-9.15367 103.324   1
   0  -8 -11-81.7533 232.832   1
   0   8  12 612.679 253.343   1
   0  -8  12 289.946 128.091   1
   0   8 -12 11.5356 110.190   1
   0  -8 -12 423.993 239.682   1
   0  -8 -13-29.1915 202.820   1
   0   8  13-221.820 236.396   1
   0  -8  14 4256.24 353.388   1
   0   8 -14 4516.72 348.469   1
   0   8  14 4404.79 433.907   1
   0  -8 -14 4173.20 416.026   1
   0   8  15 100.733 240.412   1
   0   8 -15-17.8485 143.601   1
   0  -8  15-37.4758 168.891   1
   0  -8 -15 30.7472 239.791   1
   0   8  16 512.809 237.303   1
   0   8 -16 576.860 183.847   1
   0  -8  16 271.679 170.436   1
   0  -8 -16 782.648 252.946   1
   0   8  17-208.118 241.970   1
   0   8 -17 65.6904 178.545   1
   0  -8  17 253.098 178.179   1
   0  -8 -17 31.9080 231.361   1
   0   8  18 1370.51 286.204   1
   0   8 -18 1408.08 232.696   1
   0  -8  18 702.100 225.436   1
   0  -8 -18 1004.33 259.972   1
   0   8  19 35.5034 260.595   1
   0  -8 -19-97.9704 221.626   1
   0   8  20 500.814 293.508   1
   0  -8 -20 786.975 262.507   1
   0   8  21 572.554 290.968   1
   0  -8 -21 295.374 252.647   1
   0   8  22-35.4978 267.826   1
   0  -8 -22-98.7699 258.624   1
   0   8  23 246.738 253.541   1
   0  -8 -23-428.263 237.967   1
   0  -8 -25 389.035 243.867   1
   0  -8 -26 766.536 262.416   1
   0   8  26 33.6253 239.986   1
   0  -8 -27 281.637 234.102   1
   0   8  27 329.649 234.761   1
   0  -9   0 10.8543 115.802   1
   0   9   0-24.0654 137.597   1
   0  -9   1-43.0937 104.618   1
   0   9  -1-28.7835 117.312   1
   0  -9   2 9639.74 632.819   1
   0   9  -2 9907.20 633.703   1
   0  -9  -2 10363.4 674.154   1
   0  -9  -3-50.2882 151.927   1
   0   9   3-54.7388 164.050   1
   0  -9  -4 166.723 186.575   1
   0   9   4 321.682 191.241   1
   0   9   5 21.8619 188.985   1
   0  -9  -6 1129.42 225.598   1
   0   9   6 588.060 243.775   1
   0  -9  -7-162.285 198.206   1
   0   9   7-75.2834 214.520   1
   0  -9  -9-77.3832 211.175   1
   0   9   9-223.404 225.609   1
   0  -9 -10 3312.18 357.633   1
   0   9  10 3096.79 374.136   1
   0  -9 -11 280.259 261.286   1
   0   9 -11 82.4220 61.9789   1
   0  -9  11 62.2402 52.1620   1
   0   9  11 243.059 264.202   1
   0  -9 -12 1651.57 265.370   1
   0   9 -12 1305.07 142.564   1
   0  -9  12 1435.86 141.199   1
   0   9  12 1856.45 296.126   1
   0  -9 -13 89.4972 249.571   1
   0   9  13 32.4312 251.185   1
   0  -9  13 75.4200 104.548   1
   0   9 -13 148.660 120.364   1
   0   9  14-200.428 260.555   1
   0   9 -14 117.280 124.549   1
   0  -9  14 147.453 121.871   1
   0  -9 -14-30.5804 254.996   1
   0   9  15 408.636 307.788   1
   0   9 -15-15.3039 126.887   1
   0  -9  15 175.734 144.078   1
   0  -9 -15-124.692 281.765   1
   0   9  16 1624.89 348.617   1
   0   9 -16 1367.71 211.137   1
   0  -9  16 2137.92 228.109   1
   0  -9 -16 1969.23 339.590   1
   0  -9 -17-129.065 269.901   1
   0   9 -17-137.909 155.369   1
   0   9  17 105.179 292.348   1
   0  -9 -19 65.5411 265.567   1
   0   9  19-357.585 284.922   1
   0  -9 -20-65.6874 253.677   1
   0   9  20-358.181 270.487   1
   0  -9 -22 558.880 232.758   1
   0   9  22 744.015 247.039   1
   0  -9 -23 32.8001 208.575   1
   0   9  23 175.389 223.048   1
   0  -9 -24 325.501 235.471   1
   0   9  24 138.081 254.801   1
   0  -9 -25 578.031 274.601   1
   0   9  25-169.371 253.865   1
   0  -9 -26-94.8238 235.774   1
   0  10   0 51718.3 3181.01   1
   0 -10   0 50374.1 3172.65   1
   0 -10   1-48.7534 108.217   1
   0 -10  -1-98.3639 145.637   1
   0  10  -1-53.3454 116.072   1
   0  10   1-139.885 164.299   1
   0 -10   2 4068.08 289.452   1
   0  10   2 3822.51 353.302   1
   0  10  -2 4212.52 294.747   1
   0 -10  -2 4302.18 345.214   1
   0  10   3-58.7006 181.475   1
   0 -10   3 3.42059 43.8930   1
   0  10  -3-3.84971 54.2446   1
   0 -10  -3-71.5580 153.740   1
   0 -10  -4 2256.88 283.085   1
   0  10   4 2973.26 302.457   1
   0 -10  -5-63.6841 195.924   1
   0 -10  -6 250.151 196.548   1
   0  10   6 222.638 216.800   1
   0 -10  -8 2623.34 306.246   1
   0  10   8 2655.93 329.065   1
   0 -10  -9-53.3850 228.963   1
   0  10   9 463.531 256.408   1
   0 -10 -10 1360.65 276.629   1
   0  10  10 1599.88 286.037   1
   0 -10 -11-28.8054 258.943   1
   0  10  11-31.2808 267.243   1
   0 -10 -12 3650.65 381.902   1
   0  10  12 3324.44 393.746   1
   0 -10 -14 434.999 274.734   1
   0  10 -14 543.197 98.2146   1
   0 -10  14 360.439 96.8074   1
   0  10  14 780.920 307.369   1
   0 -10 -15 380.155 251.440   1
   0  10 -15-21.3325 103.335   1
   0 -10  15-10.6679 106.182   1
   0  10  15 34.4932 283.965   1
   0  10 -16 93.9687 119.377   1
   0  10  16 420.218 306.209   1
   0  10  17-177.071 283.189   1
   0 -10 -17 424.512 246.554   1
   0  10  18-357.198 287.386   1
   0 -10 -18 295.749 246.002   1
   0  10  19-359.325 270.533   1
   0 -10 -19-197.665 249.068   1
   0  10  20 35.8889 264.608   1
   0 -10 -20 230.461 251.342   1
   0  10  21-71.4384 277.660   1
   0 -10 -21 262.356 248.444   1
   0  10  22 459.085 284.454   1
   0 -10 -22 426.175 259.799   1
   0  10  24 750.868 260.392   1
   0 -10 -24 32.3494 231.709   1
   0  10  25 301.462 222.774   1
   0 -10 -25 350.291 225.969   1
   0 -10 -26-31.2034 181.651   1
   0  10  26-32.7741 210.559   1
   0  11   1-50.3204 165.112   1
   0 -11   1-43.3587 111.397   1
   0  11  -1 11.6857 122.291   1
   0 -11  -1 243.321 135.615   1
   0  11   2 1585.36 213.488   1
   0 -11   2 1018.78 129.503   1
   0  11  -2 1336.56 148.021   1
   0 -11  -2 1285.88 185.434   1
   0  11   3 209.411 191.754   1
   0 -11   3 24.0377 53.1448   1
   0  11  -3-26.8833 60.9566   1
   0 -11  -3-19.0078 178.942   1
   0  11   4 22.6847 190.931   1
   0 -11  -4 103.621 197.985   1
   0  11   5 195.034 228.945   1
   0 -11  -5-156.071 197.163   1
   0  11   6-207.594 235.759   1
   0 -11  -6 142.810 213.959   1
   0  11   7-411.279 245.157   1
   0 -11  -7 276.808 204.508   1
   0 -11  -8 3541.06 374.105   1
   0  11   9-240.102 240.657   1
   0 -11  -9 247.859 232.459   1
   0  11  10 2179.83 313.591   1
   0 -11 -10 1744.80 286.305   1
   0  11  11 32.2856 269.229   1
   0 -11 -11 147.572 270.312   1
   0  11  13 406.758 252.726   1
   0 -11 -13 310.091 241.092   1
   0  11  14-34.4625 293.814   1
   0 -11 -14-348.404 276.459   1
   0  11  15-35.0089 279.884   1
   0 -11 -15 289.795 285.642   1
   0  11  16 992.341 319.646   1
   0 -11 -16 65.3406 237.322   1
   0  11  17 35.7600 259.347   1
   0 -11 -17-197.345 232.565   1
   0  11  18 108.000 226.558   1
   0 -11 -18 197.984 209.962   1
   0  11  19 395.900 237.340   1
   0 -11 -19-99.0255 201.899   1
   0  11  20 286.906 221.993   1
   0 -11 -20 65.8389 206.110   1
   0  11  21-248.426 217.063   1
   0 -11 -21 527.022 221.539   1
   0  11  22 350.933 235.203   1
   0 -11 -22 525.164 221.258   1
   0  11  23 551.717 235.500   1
   0 -11 -23-65.0470 206.073   1
   0 -11 -25 62.9359 238.330   1
   0  11  25 66.1678 240.889   1
   0  12   0 2436.68 251.392   1
   0 -12   0 2423.45 234.187   1
   0  12   1 54.0302 159.389   1
   0 -12  -1 48.8010 144.387   1
   0 -12   1 70.7363 113.318   1
   0  12  -1 229.207 133.121   1
   0  12  -2 4287.64 276.173   1
   0  12   2 3387.38 335.068   1
   0 -12   2 3007.44 261.621   1
   0 -12  -2 3827.58 331.476   1
   0 -12  -3 20.1344 163.624   1
   0 -12   3 4.37597 52.7412   1
   0  12  -3 43.8463 62.4554   1
   0  12   3 176.816 187.136   1
   0  12   4-287.751 194.975   1
   0 -12  -4 43.5643 173.607   1
   0  12   5 128.271 220.858   1
   0 -12  -5 279.786 189.919   1
   0  12   7 372.790 229.048   1
   0 -12  -7 209.058 209.561   1
   0  12   8-59.9426 241.154   1
   0 -12  -8 136.685 210.148   1
   0  12   9 186.865 253.993   1
   0 -12  -9 28.4315 245.135   1
   0  12  10 642.308 283.545   1
   0 -12 -10-58.6437 235.526   1
   0 -12 -11 362.443 235.758   1
   0  12  12 1249.51 339.602   1
   0 -12 -12 2013.18 325.156   1
   0  12  13-137.850 257.124   1
   0 -12 -13 379.955 246.190   1
   0  12  14 1506.42 331.413   1
   0  12  15 35.5107 284.751   1
   0 -12 -15-98.1125 264.892   1
   0  12  17-252.759 260.836   1
   0 -12 -17-33.0905 205.916   1
   0  12  18 144.495 238.109   1
   0 -12 -18-66.2439 233.106   1
   0  12  20 535.169 281.642   1
   0 -12 -20 397.284 250.397   1
   0  12  21 70.6184 249.574   1
   0 -12 -21-66.0375 237.409   1
   0  12  22 104.216 255.105   1
   0 -12 -22 163.795 246.328   1
   0  12  23 306.900 243.409   1
   0 -12 -23 96.9616 231.720   1
   0  12  24 33.4183 204.385   1
   0 -12 -24-254.247 233.363   1
   0  13   0-49.4678 149.427   1
   0 -13   0 92.1486 133.157   1
   0  13   1-19.0553 168.038   1
   0 -13  -1 140.127 158.298   1
   0  13  -1 27.4956 130.686   1
   0 -13   1-75.9556 125.991   1
   0  13   2 2777.78 293.058   1
   0 -13  -2 3093.91 278.313   1
   0  13  -2 2721.46 221.157   1
   0 -13   2 2220.66 207.805   1
   0 -13   3-50.9627 51.0050   1
   0 -13  -3 84.9109 181.891   1
   0  13   3-210.821 208.291   1
   0  13  -3 73.0418 64.6713   1
   0  13   4 4431.61 421.739   1
   0 -13  -4 5115.90 413.762   1
   0 -13  -6-181.004 206.068   1
   0  13   6-56.5819 231.523   1
   0 -13  -7 54.2300 220.341   1
   0  13   7-59.2955 241.713   1
   0 -13  -8 1243.35 255.281   1
   0  13   8 678.894 289.154   1
   0 -13  -9 234.251 214.508   1
   0  13   9 223.717 249.643   1
   0 -13 -10 1660.96 275.104   1
   0  13  10 1580.21 294.380   1
   0 -13 -11-309.929 252.136   1
   0  13  11-33.7686 288.737   1
   0 -13 -12-63.4723 238.524   1
   0  13  12 207.000 265.207   1
   0 -13 -13 387.800 270.337   1
   0  13  13-210.622 286.255   1
   0 -13 -14 163.546 221.792   1
   0  13  14 533.907 274.301   1
   0 -13 -16 232.428 229.536   1
   0  13  16-326.207 297.428   1
   0 -13 -17 66.5269 207.999   1
   0  13  17-36.2873 248.563   1
   0  13  18-108.591 231.408   1
   0 -13 -19-166.477 249.265   1
   0  13  19 107.674 265.555   1
   0 -13 -20 465.376 265.584   1
   0  13  20 533.310 283.827   1
   0 -13 -21 264.041 251.109   1
   0  13  21 70.0103 263.284   1
   0 -13 -22 651.988 264.194   1
   0  13  22 103.169 258.503   1
   0  13  23-202.479 244.774   1
   0 -13 -23-32.0779 244.851   1
   0 -13 -24-94.3292 240.802   1
   0  13  24 66.0382 245.265   1
   0 -14   0 341.938 148.315   1
   0  14   0 263.096 147.402   1
   0 -14  -1 56.1293 161.280   1
   0  14   1 20.0517 172.339   1
   0 -14  -2 888.630 183.224   1
   0  14   2 471.312 192.809   1
   0 -14   2 512.818 116.000   1
   0  14  -2 568.809 129.613   1
   0  14  -3-12.0738 50.1227   1
   0 -14  -3-201.697 177.257   1
   0  14   4-158.532 226.426   1
   0 -14  -4 23.9731 196.119   1
   0  14   5-56.1724 237.093   1
   0 -14  -5-51.0120 211.342   1
   0  14   6 736.988 277.341   1
   0 -14  -6 995.992 249.203   1
   0  14   7-92.3623 233.144   1
   0 -14  -7 84.3932 234.536   1
   0  14   8 957.886 265.395   1
   0 -14  -8 146.056 215.626   1
   0  14   9 98.8619 262.494   1
   0 -14  -9 60.3289 240.282   1
   0  14  11 138.417 241.455   1
   0 -14 -11 63.4558 222.384   1
   0  14  12 634.124 296.318   1
   0 -14 -12 420.248 264.583   1
   0  14  13 357.803 282.079   1
   0 -14 -13-98.1705 229.355   1
   0  14  14 759.304 310.144   1
   0 -14 -14-99.2820 252.906   1
   0  14  15 72.7184 241.180   1
   0 -14 -15 332.955 228.419   1
   0  14  16 473.361 298.156   1
   0 -14 -16 700.876 267.418   1
   0  14  17-109.249 264.033   1
   0 -14 -17 133.600 239.143   1
   0  14  18 180.617 234.498   1
   0 -14 -18-134.024 203.608   1
   0 -14 -19 66.9544 222.888   1
   0  14  21 242.865 276.439   1
   0 -14 -21 32.8827 246.301   1
   0 -14 -23 126.920 233.959   1
   0  14  23 133.454 249.891   1
   0 -15   0 85.5436 148.868   1
   0  15   0 111.925 172.674   1
   0 -15  -1 197.362 160.175   1
   0  15   1 127.144 180.782   1
   0 -15  -2 65.7591 172.851   1
   0 -15   2 100.176 102.642   1
   0  15   2 234.509 205.129   1
   0  15  -2 32.8346 110.246   1
   0  15   3 25.5314 214.195   1
   0 -15  -3-71.2111 188.404   1
   0  15   5 204.323 221.084   1
   0 -15  -5-26.5275 189.179   1
   0  15   6-122.390 247.003   1
   0 -15  -6 139.144 200.098   1
   0  15   7 414.490 272.437   1
   0 -15  -7-145.165 216.563   1
   0  15   8 758.252 256.107   1
   0 -15  -8 811.024 251.930   1
   0  15  10 1110.61 311.254   1
   0 -15 -10 760.073 284.198   1
   0  15  11-212.156 252.452   1
   0 -15 -11-226.182 238.491   1
   0  15  12-71.7979 264.696   1
   0 -15 -12 328.128 235.104   1
   0  15  13-399.358 295.262   1
   0 -15 -13-33.2109 240.087   1
   0  15  14 255.509 257.191   1
   0 -15 -14 167.173 226.174   1
   0  15  15-183.248 267.907   1
   0 -15 -15 167.920 247.487   1
   0  15  16 401.407 266.441   1
   0 -15 -16 270.480 237.759   1
   0  15  17 109.185 263.192   1
   0 -15 -17 371.210 264.528   1
   0  15  18 288.791 250.096   1
   0 -15 -18 640.788 255.104   1
   0  15  19 605.010 263.222   1
   0 -15 -19 469.404 225.546   1
   0  15  20 350.158 266.678   1
   0 -15 -20 199.068 229.949   1
   0  15  21 894.775 299.397   1
   0 -15 -21 261.682 242.445   1
   0 -15 -22 737.677 258.020   1
   0  15  22-101.158 258.116   1
   0 -16   0 1075.11 197.946   1
   0  16   0 1271.03 199.250   1
   0 -16  -1-20.6755 156.205   1
   0  16   1 381.198 203.900   1
   0  16   2-24.6472 197.647   1
   0  16  -2 137.676 107.258   1
   0 -16  -2-45.9980 175.493   1
   0 -16   2-9.72043 99.2809   1
   0  16   3-79.9926 208.726   1
   0 -16  -3-49.9933 195.678   1
   0 -16  -4 159.627 200.365   1
   0  16   4 284.336 238.159   1
   0  16   5 180.403 228.554   1
   0 -16  -5-112.075 205.652   1
   0  16   6 1356.51 297.586   1
   0 -16  -6 1343.64 269.165   1
   0  16   7 327.733 255.603   1
   0 -16  -7-180.976 224.937   1
   0  16   8 641.661 263.477   1
   0 -16  -8 995.593 268.954   1
   0  16   9-450.031 270.051   1
   0 -16  -9 255.374 234.379   1
   0  16  10 70.9665 251.170   1
   0 -16 -10 356.527 243.952   1
   0  16  11 287.040 266.572   1
   0 -16 -11-65.8965 237.963   1
   0  16  12 435.668 284.930   1
   0 -16 -12 268.433 243.184   1
   0  16  13 109.788 248.390   1
   0 -16 -13-236.952 214.059   1
   0  16  14-147.019 266.542   1
   0 -16 -14 306.217 253.783   1
   0  16  15 36.7184 269.536   1
   0 -16 -15 102.772 242.181   1
   0  16  17 145.010 250.797   1
   0 -16 -17 170.664 236.155   1
   0  16  18 323.233 285.379   1
   0 -16 -18 135.363 254.684   1
   0  16  19-176.803 231.275   1
   0 -16 -19-334.980 218.038   1
   0  16  20 69.5383 213.766   1
   0 -16 -20-132.167 211.160   1
   0  16  21-68.2262 243.380   1
   0 -16 -21 357.159 236.558   1
   0  17   0-100.286 158.092   1
   0 -17   0 112.819 149.754   1
   0  17   1 47.2377 178.202   1
   0  17  -1-111.916 144.132   1
   0 -17  -1-42.8920 162.428   1
   0  17   2 129.899 192.711   1
   0 -17  -2 312.041 183.663   1
   0  17   4 564.072 234.617   1
   0 -17  -4 305.836 207.335   1
   0  17   5-124.579 223.239   1
   0 -17  -5 409.616 207.968   1
   0 -17  -6 547.977 231.060   1
   0  17   6 259.642 238.601   1
   0  17   7 335.469 248.560   1
   0 -17  -7 126.002 218.170   1
   0  17   8 414.747 270.867   1
   0 -17  -8 452.670 231.086   1
   0  17   9 35.3190 228.100   1
   0 -17  -9 33.0723 226.547   1
   0  17  10 288.612 261.772   1
   0 -17 -10 67.0802 237.298   1
   0  17  11 292.230 255.950   1
   0 -17 -11-170.005 237.184   1
   0  17  13-36.8472 270.691   1
   0 -17 -13 380.707 241.695   1
   0  17  14-110.710 238.342   1
   0 -17 -14 208.102 239.784   1
   0  17  16 219.035 260.781   1
   0 -17 -16 310.699 239.209   1
   0  17  17 217.054 270.915   1
   0 -17 -17 34.2369 233.542   1
   0  17  18-285.698 252.749   1
   0 -17 -18-135.625 218.200   1
   0  17  19 562.825 274.474   1
   0 -17 -19 267.158 236.317   1
   0  17  20 276.067 254.387   1
   0 -17 -20-32.8290 208.780   1
   0  17  21-202.701 217.565   1
   0 -17 -21-288.719 192.072   1
   0  18   3 615.555 229.263   1
   0  18   4-30.9656 227.284   1
   0  18   5 129.618 236.881   1
   0 -18  -5-60.8024 214.889   1
   0  18   6 302.986 254.753   1
   0 -18  -6 347.730 241.121   1
   0  18   8-106.360 225.411   1
   0 -18  -8-66.8237 210.144   1
   0 -18  -9-34.0565 214.175   1
   0  18   9-108.309 243.875   1
   0 -18 -10 103.442 222.779   1
   0  18  10-366.162 254.360   1
   0  18  12-37.1495 265.190   1
   0 -18 -12 455.571 257.554   1
   0  18  13 37.2010 265.244   1
   0 -18 -13 70.2435 222.067   1
   0  18  14-111.306 270.153   1
   0 -18 -14 245.989 244.078   1
   0  18  15 295.152 249.972   1
   0 -18 -15 349.725 224.370   1
   0  18  16 585.167 288.790   1
   0 -18 -16 659.114 261.505   1
   0  18  17 614.617 267.053   1
   0 -18 -17 377.730 251.796   1
   0  18  18 391.567 269.130   1
   0 -18 -18 202.998 229.197   1
   0  18  19-139.929 233.018   1
   0 -18 -19-132.753 194.607   1
   0  18  20 273.548 263.898   1
   0 -18 -20 487.001 240.425   1
   0  19   9 74.1832 257.613   1
   0  19  11 225.734 284.158   1
   0  19  12 37.6839 261.696   1
   0  19  13 263.281 264.020   1
   0  19  14-37.4059 264.404   1
   0  19  15-185.678 247.464   1
   0  19  16 73.3857 238.236   1
   0  19  17-72.2449 263.016   1
   0  19  18 389.762 256.949   1
   0  19  19 693.193 267.840   1
  -1   0  26-110.042 231.987   1
   1   0 -26-102.932 226.242   1
  -1   0  25 109.369 255.619   1
   1   0 -25 205.359 254.420   1
  -1   0  24-108.038 248.030   1
   1   0 -24 407.703 238.269   1
  -1   0  23 35.6149 237.517   1
   1   0 -23 436.606 254.737   1
  -1   0  22 2280.46 327.677   1
   1   0 -22 2116.22 308.252   1
  -1   0  21-377.912 257.412   1
   1   0 -21 32.4479 246.877   1
   1   0 -20 852.288 280.082   1
  -1   0  20 704.662 261.333   1
   1   0 -18 4283.84 399.399   1
  -1   0  18 2990.62 379.182   1
   1   0 -17 566.198 236.065   1
  -1   0  17 276.523 260.715   1
  -1   0  16 8614.86 629.499   1
   1   0 -16 6987.72 585.983   1
   1   0 -15-103.061 206.612   1
  -1   0  15 254.776 255.163   1
  -1   0  14 4135.86 416.812   1
   1   0 -14 4177.55 391.356   1
   1   0 -13 276.783 201.355   1
  -1   0  13 25.3593 218.797   1
  -1   0  12 10266.7 718.989   1
   1   0 -12 9523.44 700.605   1
   1   0 -11-40.2958 179.647   1
  -1   0  11 44.0463 228.135   1
  -1   0  10 72615.2 4369.70   1
   1   0 -10 67725.7 4356.52   1
   1   0  -9 67.5626 172.212   1
  -1   0   9 129.434 186.525   1
   1   0  -8 1306.87 214.818   1
  -1   0   8 1448.02 217.526   1
  -1   0   6 55389.9 3381.86   1
   1   0  -6 53389.7 3376.14   1
  -1   0   5 109.486 165.521   1
   1   0  -5 138.704 172.813   1
  -1   0   4 1190.23 191.242   1
   1   0  -4 1022.03 183.163   1
   1   0  -3 117.916 136.544   1
  -1   0   3 168.346 143.735   1
  -1   0   2 344861. 21528.7   1
   1   0  -2 356100. 21526.2   1
  -1   0   1-49.9949 88.8365   1
   1   0  -1-43.9735 78.6512   1
   1   0   1 18.1344 80.3397   1
  -1   0  -1-70.3891 80.9410   1
   1   0   2 344844. 20568.9   1
  -1   0  -2 325938. 20568.3   1
  -1   0  -3 12.4187 132.176   1
   1   0   3-20.3337 156.997   1
  -1   0  -4 815.319 180.706   1
   1   0   4 908.456 182.906   1
  -1   0  -5-9.68268 157.498   1
   1   0   5-21.0150 180.070   1
  -1   0  -6 51469.8 3198.14   1
   1   0   6 51408.9 3205.46   1
   1   0   8 1392.45 226.272   1
  -1   0  -8 1641.87 213.437   1
  -1   0  -9-121.714 180.643   1
   1   0   9-127.436 205.186   1
  -1   0 -10 72033.5 4469.40   1
   1   0  10 71376.1 4472.60   1
  -1   0 -11 20.5919 193.112   1
   1   0  11-309.012 201.788   1
  -1   0 -12 11061.4 787.555   1
   1   0  12 11412.2 802.364   1
  -1   0 -13 117.348 188.497   1
   1   0  13 253.255 222.965   1
  -1   0 -14 4182.89 397.497   1
   1   0  14 4909.88 427.769   1
   1   0  15 169.314 234.024   1
   1   0  16 8101.27 621.843   1
  -1   0 -16 7419.52 598.088   1
   1   0  17-123.482 261.594   1
  -1   0 -17 369.807 208.232   1
   1   0  18 3666.79 410.955   1
  -1   0 -18 2948.99 380.780   1
   1   0  20 1155.99 309.913   1
  -1   0 -20 1658.48 296.748   1
   1   0  21-69.6848 254.698   1
  -1   0 -21 32.0093 233.988   1
   1   0  22 2025.09 319.272   1
  -1   0 -22 2146.16 314.766   1
   1   0  23 180.149 240.029   1
  -1   0 -23 131.979 231.372   1
   1   0  24 144.807 236.577   1
  -1   0 -24 270.094 217.290   1
   1   0  25 581.000 273.747   1
  -1   0 -25 478.007 262.498   1
   1   0  26 290.439 227.330   1
  -1   0 -26 103.200 230.427   1
   1  -1 -27-33.8935 227.831   1
  -1   1  26 181.171 235.627   1
   1  -1 -26 272.353 247.222   1
  -1  -1  25 331.464 242.080   1
   1   1 -25 206.426 230.717   1
  -1  -1  24-72.6725 248.954   1
  -1   1  24 143.512 243.529   1
   1   1 -24 340.936 252.303   1
   1  -1 -24-33.8810 222.263   1
  -1  -1  23-35.6384 236.159   1
  -1   1  23-142.357 228.727   1
   1  -1 -23 33.5898 225.874   1
   1   1 -23-268.663 246.571   1
  -1   1  22 737.078 262.422   1
  -1  -1  22 279.916 243.715   1
   1   1 -22 230.827 238.846   1
   1  -1 -22 33.1786 252.914   1
  -1   1  21-275.955 253.192   1
   1   1 -21 225.655 235.665   1
   1  -1 -21 260.547 244.772   1
  -1  -1  21-34.2203 228.929   1
  -1   1  20 712.246 287.837   1
   1   1 -20 596.622 250.155   1
  -1  -1  20 166.313 235.982   1
   1  -1 -20 540.018 268.975   1
   1  -1 -19 432.242 254.117   1
  -1   1  19 1030.01 312.438   1
  -1  -1  19 418.945 264.189   1
   1   1 -19 516.195 249.999   1
  -1  -1  18 248.936 246.784   1
  -1   1  18 97.0097 264.257   1
   1  -1 -18 238.473 242.115   1
   1   1 -18 584.660 254.079   1
  -1   1  17 1821.66 326.627   1
  -1  -1  17 1438.90 303.779   1
   1   1 -17 1792.83 285.058   1
  -1  -1  16 143.860 230.894   1
  -1   1  16-212.043 250.343   1
   1   1 -16 293.254 223.151   1
   1  -1 -16 303.586 226.662   1
  -1   1  15 3660.77 383.688   1
  -1  -1  15 3012.42 353.221   1
   1  -1 -15 3572.58 351.678   1
   1   1 -15 2847.48 334.595   1
  -1   1  14 3012.40 351.175   1
   1  -1 -14 2500.78 312.438   1
   1   1 -13 3932.18 349.611   1
  -1  -1  13 3421.70 353.559   1
   1   1 -12 14624.5 968.140   1
   1  -1 -12 13525.2 974.432   1
  -1   1  12 15016.2 994.361   1
  -1  -1  11-168.535 196.906   1
  -1   1  11 114.997 194.770   1
   1   1 -11 95.6546 172.943   1
   1  -1 -11 231.152 181.167   1
  -1  -1  10 30542.0 1913.39   1
  -1   1  10 31063.7 1921.13   1
   1  -1 -10 28549.4 1908.64   1
   1   1 -10 29669.0 1901.87   1
  -1   1   9 46714.2 3377.42   1
  -1  -1   9 56503.4 3381.61   1
   1   1  -9 56546.8 3373.55   1
   1  -1  -9 56289.3 3381.32   1
  -1  -1   8 33130.8 2013.51   1
  -1   1   8 33753.0 2025.20   1
   1  -1  -8 29104.5 2008.78   1
   1   1  -8 31741.7 2006.34   1
  -1   1   7 5364.58 411.353   1
   1  -1  -7 4767.89 385.111   1
  -1  -1   6 7433.63 531.320   1
   1   1  -6 7682.30 528.954   1
  -1   1   5 25880.6 1603.95   1
  -1  -1   5 22485.4 1591.67   1
   1  -1  -5 27186.6 1601.12   1
   1   1  -5 25807.9 1587.90   1
  -1  -1   4 10069.6 745.780   1
  -1   1   4 10411.8 766.046   1
   1  -1  -4 12446.1 760.405   1
   1   1  -4 12881.2 745.334   1
  -1   1   3 53268.1 3124.04   1
  -1  -1   3 49962.0 3115.16   1
   1  -1  -3 50513.7 3120.03   1
   1   1  -3 48766.1 3111.46   1
   1   1  -2 1192.17 143.203   1
  -1   1   2 949.757 154.605   1
   1  -1  -1 4612.01 282.651   1
  -1   1   1 4759.29 280.792   1
   1   1  -1 4025.99 269.548   1
  -1  -1   0 315060. 19365.5   1
   1   1   0 294114. 19365.1   1
  -1   1   0 325125. 19364.0   1
   1  -1   0 326959. 19364.5   1
  -1  -1  -1 4448.33 334.128   1
   1   1   1 5465.28 336.480   1
   1  -1   2 1701.46 149.406   1
   1   1   2 1037.85 170.118   1
  -1  -1  -2 1102.10 154.053   1
  -1   1  -2 1659.76 136.124   1
   1  -1   3 48176.4 3153.57   1
   1   1   3 55283.5 3165.93   1
  -1   1  -3 48448.3 3151.22   1
  -1  -1  -3 55725.0 3163.76   1
  -1   1  -4 12271.5 758.743   1
   1  -1   4 11601.1 760.616   1
   1   1   4 13432.7 779.188   1
  -1  -1  -5 25333.0 1647.50   1
  -1   1  -5 25944.0 1637.10   1
   1  -1   5 25725.1 1639.45   1
   1   1   5 27697.6 1653.10   1
  -1   1  -6 7835.40 534.848   1
   1  -1   6 7858.06 542.434   1
  -1   1  -7 4859.39 378.620   1
  -1  -1  -7 5209.26 400.340   1
   1  -1   7 5386.07 387.120   1
   1   1   7 4754.92 404.747   1
   1  -1   8 31078.1 2023.31   1
   1   1   8 33287.1 2037.20   1
  -1   1  -8 31623.9 2020.48   1
  -1  -1  -8 32458.4 2031.24   1
   1  -1   9 56288.8 3475.49   1
   1   1   9 53913.9 3480.68   1
  -1  -1  -9 54897.5 3477.65   1
  -1   1  -9 56991.4 3471.46   1
   1   1  10 28143.9 1906.15   1
   1  -1  10 30525.2 1903.44   1
  -1  -1 -10 31210.3 1907.14   1
  -1   1 -10 29170.6 1897.85   1
  -1  -1 -11-107.703 184.571   1
  -1   1 -11 38.6745 169.089   1
   1   1  11-23.0906 198.438   1
   1  -1  11 127.498 198.076   1
   1   1  12 15636.0 1052.69   1
  -1  -1 -12 15191.2 1044.95   1
  -1   1 -12 15441.8 1032.87   1
   1  -1  13 3371.08 342.488   1
  -1   1 -13 3243.32 340.281   1
  -1  -1 -14 2683.94 320.777   1
   1   1  14 2908.60 350.862   1
  -1   1 -15 3528.27 362.928   1
  -1  -1 -15 3648.15 370.801   1
   1  -1  15 3485.17 369.395   1
  -1  -1 -16 55.9730 239.180   1
  -1   1 -16-240.136 217.628   1
   1  -1  16-57.8083 228.707   1
   1   1  16-120.858 245.614   1
  -1   1 -17 1698.54 265.910   1
  -1  -1 -17 1625.65 277.068   1
   1   1  17 1476.61 297.160   1
   1  -1  17 1484.07 284.143   1
  -1  -1 -18 119.723 241.246   1
  -1   1 -18 289.828 245.067   1
   1   1  18 292.557 241.887   1
   1  -1  18 252.689 280.465   1
  -1   1 -19 569.843 243.341   1
  -1  -1 -19 184.752 251.371   1
   1   1  19 907.577 287.181   1
   1  -1  19 457.177 256.607   1
  -1   1 -20 309.362 239.995   1
  -1  -1 -20 189.109 249.733   1
   1  -1  20 269.786 253.869   1
   1   1  20 205.709 235.313   1
  -1   1 -21-126.929 222.334   1
  -1  -1 -21 32.2533 241.453   1
   1  -1  21 138.782 253.623   1
   1   1  21 34.9991 260.991   1
  -1  -1 -22-97.9684 232.854   1
  -1   1 -22 226.541 226.786   1
   1   1  22-107.024 236.344   1
   1  -1  22 247.645 235.535   1
  -1  -1 -23-66.0723 245.664   1
  -1   1 -23 365.060 237.900   1
   1  -1  23 35.8752 246.011   1
   1   1  23 431.964 264.460   1
  -1   1 -24-67.9471 230.555   1
  -1  -1 -24-66.9476 216.184   1
   1  -1  24 253.216 245.485   1
   1   1  24 72.2884 230.985   1
  -1  -1 -25 305.441 259.862   1
   1  -1  25 327.785 249.275   1
   1   1  25 721.571 262.492   1
  -1   1 -25 103.422 238.234   1
  -1  -1 -26 510.371 240.164   1
   1   1  26 71.9899 230.767   1
  -1  -1 -27 476.406 256.415   1
  -1   2  27 463.509 256.498   1
   1  -2 -27-134.156 245.313   1
  -1   2  26-35.8052 218.867   1
   1  -2 -26 101.285 221.424   1
  -1   2  25 107.408 246.668   1
   1  -2 -25 202.928 255.431   1
   1   2 -25 276.677 246.865   1
  -1  -2  24 585.511 258.154   1
  -1   2  24 178.826 247.890   1
   1   2 -24 751.462 265.083   1
  -1  -2  23 286.829 233.006   1
  -1   2  23 212.999 256.555   1
   1  -2 -23-33.5882 220.551   1
   1   2 -23 302.280 232.441   1
  -1  -2  22 279.910 244.260   1
   1  -2 -22 99.6048 208.989   1
   1   2 -22 131.440 236.472   1
  -1   2  21 277.388 240.943   1
   1  -2 -21 65.3177 238.899   1
  -1  -2  21 306.172 251.849   1
   1   2 -21-32.0279 230.454   1
   1  -2 -20 384.043 263.802   1
  -1   2  20 34.1585 273.298   1
  -1   2  19 201.358 278.063   1
   1  -2 -19-93.5845 269.678   1
  -1  -2  19-31.8396 225.077   1
   1   2 -19 150.125 226.533   1
  -1  -2  18 917.945 263.987   1
   1   2 -18 201.661 212.835   1
  -1  -2  17 1581.80 289.310   1
   1  -2 -17 1371.40 290.207   1
   1   2 -17 1347.46 258.436   1
  -1  -2  16 754.868 259.065   1
  -1   2  16 835.502 287.436   1
   1  -2 -16 648.958 263.360   1
   1   2 -16 652.893 230.597   1
  -1   2  15 1249.39 300.722   1
   1  -2 -15 923.538 277.058   1
  -1   2  14 4060.70 413.407   1
  -1  -2  14 3473.11 379.762   1
   1   2 -14 4001.28 380.233   1
   1  -2 -14 4880.86 405.951   1
  -1   2  13 1295.61 280.875   1
  -1  -2  13 1121.57 245.303   1
   1   2 -13 1653.49 235.948   1
   1  -2 -13 1756.19 275.266   1
  -1  -2  12 64.9240 185.740   1
  -1   2  12 76.5486 207.622   1
   1  -2 -12 443.329 225.756   1
  -1  -2  11 337.656 193.337   1
  -1   2  11 408.533 229.946   1
   1  -2 -11 175.009 209.400   1
   1   2 -11 72.5112 164.835   1
  -1  -2  10 18189.7 1171.85   1
  -1   2  10 18012.0 1193.57   1
   1  -2 -10 16976.3 1177.98   1
   1   2 -10 18124.5 1162.41   1
  -1   2   9 1390.48 243.664   1
  -1  -2   9 1761.51 210.592   1
   1   2  -9 1111.26 188.418   1
   1  -2  -9 1170.46 229.398   1
   1  -2  -8 47387.4 2995.47   1
  -1   2   8 48143.5 3001.54   1
   1  -2  -7 18062.5 1225.61   1
  -1  -2   7 19249.9 1213.67   1
  -1   2   7 20606.9 1236.44   1
   1   2  -7 18067.5 1207.15   1
  -1  -2   6 10432.4 719.219   1
   1  -2  -6 9558.18 733.831   1
   1   2  -6 11161.2 717.293   1
  -1   2   5 26.7352 192.047   1
   1   2  -5 63.0355 127.455   1
   1  -2  -5 109.027 192.481   1
  -1  -2   5 8.44186 124.449   1
   1  -2  -4 6970.39 470.811   1
   1   2  -4 6246.37 433.984   1
   1   2  -3 281309. 15656.7   1
   1  -2  -3 282284. 15672.8   1
  -1   2   3 276540. 15675.4   1
   1   2  -2 47076.3 3019.30   1
  -1   2   2 54290.0 3039.29   1
   1  -2  -2 53066.3 3035.93   1
  -1  -2   2 46974.8 3019.22   1
   1  -2  -1 11620.4 717.287   1
  -1  -2   1 11605.9 704.604   1
   1   2  -1 9879.80 705.420   1
  -1   2   1 12222.1 719.860   1
  -1   2   0 77.6424 114.039   1
  -1  -2   0 7.94448 98.8593   1
   1   2   0 45.3694 101.413   1
   1  -2   0 99.0651 99.5047   1
  -1  -2  -1 12136.6 798.926   1
   1   2   1 13132.1 802.033   1
   1  -2   2 51232.8 3163.20   1
   1   2   2 50797.6 3181.34   1
  -1  -2  -2 52693.9 3179.12   1
  -1   2  -2 51253.2 3162.76   1
  -1   2  -3 276994. 16167.5   1
  -1  -2  -3 267139. 16185.0   1
   1  -2   3 247207. 16168.2   1
   1   2   3 264143. 16188.1   1
  -1   2  -4 5748.10 411.097   1
  -1  -2  -4 5963.70 452.361   1
   1  -2   4 5761.35 416.383   1
   1  -2   5-120.576 131.939   1
   1   2   5-194.202 175.597   1
  -1   2  -5-7.44082 119.561   1
  -1  -2  -5-106.334 175.955   1
  -1  -2  -6 11710.6 722.848   1
  -1   2  -6 9889.38 693.227   1
   1   2   6 10552.0 726.380   1
   1  -2   6 10593.0 699.025   1
   1   2   7 18556.0 1346.14   1
   1  -2   7 20792.1 1326.83   1
  -1   2  -7 20888.7 1323.18   1
  -1  -2  -7 22880.3 1346.34   1
  -1  -2  -8 46340.5 2953.44   1
   1   2   8 47694.8 2955.55   1
  -1   2  -9 1601.91 209.356   1
  -1  -2  -9 916.519 218.025   1
   1   2   9 1306.29 244.361   1
   1  -2   9 1676.02 220.005   1
  -1  -2 -10 18312.2 1202.75   1
  -1   2 -10 19396.8 1180.07   1
   1   2  10 16209.8 1194.11   1
  -1   2 -11 387.017 183.803   1
  -1  -2 -11 292.245 202.617   1
   1   2  11 361.257 199.365   1
   1  -2  11 318.382 181.044   1
  -1  -2 -12 451.230 210.789   1
   1   2  12-128.576 235.033   1
   1  -2  12 108.573 185.731   1
  -1   2 -13 1531.88 226.635   1
  -1  -2 -13 1107.30 257.773   1
   1   2  13 1299.69 272.597   1
   1  -2  13 1241.27 237.212   1
   1   2  14 3930.10 388.766   1
  -1  -2 -14 3234.57 370.229   1
   1  -2  14 4132.10 371.396   1
  -1   2 -14 4103.25 365.876   1
   1   2  15 890.590 270.229   1
  -1  -2 -15 1374.33 269.237   1
   1  -2  16 930.864 264.673   1
   1   2  16 802.098 277.855   1
  -1   2 -16 311.529 222.230   1
  -1  -2 -16 973.334 258.363   1
   1  -2  17 833.524 257.441   1
   1   2  17 543.082 255.999   1
  -1  -2 -17 1210.86 284.303   1
  -1   2 -17 1524.36 266.807   1
   1  -2  18 588.452 248.137   1
  -1   2 -18 312.566 226.369   1
   1  -2  19 96.6660 248.586   1
   1   2  19-339.704 255.291   1
  -1   2 -19 236.974 238.324   1
  -1  -2 -19 31.1407 242.860   1
   1   2  20-69.2642 281.427   1
  -1  -2 -20 31.7443 241.299   1
   1   2  21 70.3213 232.335   1
   1  -2  21 343.612 247.610   1
  -1   2 -21 408.857 248.437   1
  -1  -2 -21 291.734 246.946   1
   1  -2  22 491.373 238.938   1
  -1   2 -22 486.605 241.876   1
   1  -2  23 249.625 258.640   1
   1   2  23 72.0776 241.171   1
  -1   2 -23-133.867 227.208   1
  -1  -2 -23-429.367 244.456   1
   1   2  24 506.602 285.014   1
   1  -2  24 434.420 246.591   1
  -1   2 -24 478.066 240.205   1
  -1  -2 -24 33.1911 235.571   1
   1   2  25 72.0163 233.750   1
  -1  -2 -25-33.6247 213.730   1
   1   2  26 392.241 253.262   1
  -1  -2 -26-101.033 238.178   1
   1   2  27 106.217 226.377   1
  -1  -2 -27 134.389 222.673   1
   1  -3 -27-99.5088 233.616   1
  -1   3  27-211.474 232.497   1
   1  -3 -26 535.519 261.451   1
  -1   3  26 318.538 256.932   1
   1  -3 -25-336.379 223.967   1
  -1   3  25 569.175 244.838   1
   1  -3 -24-201.972 242.183   1
  -1   3  24-71.2393 233.752   1
   1   3 -23 234.530 240.096   1
   1  -3 -23 335.689 261.050   1
  -1  -3  23 469.234 249.566   1
  -1   3  23 567.240 273.586   1
  -1   3  22 140.811 256.990   1
   1   3 -22 589.377 236.197   1
  -1  -3  22 559.678 243.654   1
   1  -3 -22-66.3885 248.263   1
  -1   3  21-34.9102 268.351   1
   1   3 -21 286.092 232.382   1
  -1  -3  21-203.234 222.152   1
   1  -3 -21 98.2717 231.549   1
  -1   3  20 1969.21 343.581   1
   1   3 -20 2119.06 316.056   1
  -1  -3  20 2777.25 343.934   1
   1  -3 -20 3180.95 345.917   1
  -1   3  19 645.165 261.767   1
   1  -3 -19 1284.98 272.198   1
   1   3 -19 472.972 234.883   1
  -1  -3  19 817.551 239.549   1
  -1   3  18 3299.97 408.238   1
   1  -3 -18 3805.21 397.668   1
   1   3 -18 3821.23 382.410   1
  -1  -3  18 3946.27 393.897   1
  -1   3  17 519.890 259.058   1
   1   3 -17 1025.23 250.042   1
  -1  -3  17 773.570 251.830   1
   1  -3 -17 889.548 260.294   1
  -1   3  16-94.5975 241.488   1
   1   3 -16-153.310 197.130   1
  -1  -3  16 380.061 217.685   1
   1  -3 -16-28.7604 215.309   1
   1  -3 -15 305.649 219.714   1
  -1  -3  15 511.045 229.131   1
  -1   3  15 242.875 238.260   1
   1   3 -15 120.064 205.898   1
  -1  -3  14 15163.2 1024.22   1
  -1   3  14 14972.3 1044.93   1
   1   3 -14 14929.9 1012.00   1
   1  -3 -14 14956.8 1031.44   1
   1  -3 -13 203.639 207.662   1
   1   3 -13 145.554 176.737   1
  -1   3  13 194.657 247.381   1
  -1  -3  13-44.4026 207.079   1
   1   3 -12 17001.3 1114.20   1
  -1  -3  12 16710.4 1116.31   1
   1   3 -11 5224.08 424.746   1
   1  -3 -11 6460.52 471.403   1
  -1  -3  11 5061.77 430.322   1
  -1   3  11 5546.45 474.010   1
   1  -3 -10 7672.42 584.975   1
   1   3 -10 8193.91 557.302   1
  -1   3  10 7631.22 603.192   1
  -1  -3  10 7839.03 563.389   1
   1   3  -9 4291.96 333.293   1
   1  -3  -9 4149.72 369.467   1
  -1   3   9 3689.26 385.891   1
  -1  -3   9 4664.65 347.158   1
   1   3  -8 17558.4 1142.67   1
  -1   3   8 18791.3 1183.73   1
  -1  -3   8 18351.8 1146.19   1
   1  -3  -8 16427.7 1164.11   1
  -1   3   7 1004.43 228.083   1
   1  -3  -7 984.237 208.519   1
  -1  -3   7 386.276 149.793   1
   1   3  -7 381.634 130.633   1
  -1  -3   6 29929.8 1943.47   1
  -1   3   6 33220.2 1980.52   1
   1   3  -6 29890.3 1940.81   1
   1  -3  -6 33171.5 1969.32   1
   1   3  -5 16700.7 1031.71   1
  -1  -3   5 15855.2 1033.35   1
  -1  -3   4 26331.6 1686.10   1
   1   3  -4 26214.9 1684.28   1
   1  -3  -4 29553.8 1712.68   1
  -1   3   4 28267.9 1719.84   1
  -1  -3   3 171663. 10546.3   1
  -1   3   3 172558. 10573.9   1
   1  -3  -3 153315. 10569.0   1
   1   3  -3 179030. 10546.7   1
   1  -3  -2 81580.0 4676.93   1
  -1  -3   2 74111.5 4656.40   1
  -1   3   2 73367.0 4678.49   1
   1   3  -2 76007.9 4657.89   1
   1  -3  -1 109739. 6556.52   1
   1   3  -1 113880. 6546.29   1
  -1  -3   1 109021. 6545.66   1
   1  -3   0 108779. 6781.44   1
  -1  -3   0 116228. 6780.88   1
  -1   3   0 108632. 6782.14   1
   1   3   0 107414. 6781.11   1
  -1  -3  -1 103060. 6339.06   1
  -1   3  -1 100233. 6327.53   1
   1  -3   1 104255. 6327.50   1
   1   3   1 106290. 6342.20   1
   1   3   2 78539.9 4824.83   1
  -1  -3  -2 77777.7 4822.97   1
  -1   3  -3 146921. 9946.01   1
  -1  -3  -3 163285. 9973.20   1
   1  -3   3 174835. 9946.82   1
   1   3   3 171559. 9975.44   1
  -1  -3  -4 28088.2 1753.59   1
  -1   3  -4 29381.6 1722.31   1
   1  -3   4 25491.6 1723.71   1
   1   3   4 28913.7 1760.36   1
   1  -3   5 13804.4 910.767   1
  -1   3  -5 14719.1 907.786   1
   1   3   6 35757.2 2098.69   1
   1  -3   6 31753.0 2063.56   1
   1  -3   7 667.065 152.730   1
   1   3   7 523.958 228.057   1
  -1  -3  -7 543.314 221.503   1
  -1   3  -7 437.341 140.848   1
  -1   3  -8 19087.8 1159.05   1
  -1  -3  -8 18097.9 1190.34   1
   1   3   8 18523.7 1192.46   1
   1  -3   8 16648.1 1152.16   1
  -1  -3  -9 4560.17 408.224   1
   1   3   9 4481.12 412.045   1
  -1   3 -10 7775.92 588.652   1
  -1  -3 -10 9618.65 637.318   1
   1   3  10 7911.90 637.382   1
   1  -3  10 8828.82 597.878   1
  -1   3 -11 6119.25 445.949   1
  -1  -3 -11 5874.19 476.959   1
   1  -3  11 5322.51 452.379   1
   1   3  11 6166.38 496.965   1
  -1   3 -12 17245.6 1135.04   1
   1  -3  12 17270.7 1143.38   1
  -1   3 -13 103.381 191.814   1
  -1  -3 -13-25.9570 232.745   1
   1   3  13-139.595 253.022   1
   1  -3  13 268.232 208.923   1
   1   3  14 13311.0 959.765   1
   1  -3  14 13471.4 942.102   1
  -1   3 -14 14083.5 930.606   1
  -1  -3 -14 13506.2 949.621   1
  -1  -3 -15 280.999 258.958   1
  -1   3 -15 664.692 221.218   1
   1  -3  15 955.054 241.287   1
   1   3  15 212.546 272.936   1
  -1  -3 -16 146.018 219.543   1
  -1   3 -16-25.1574 210.475   1
   1   3  16-125.821 235.547   1
   1  -3  16-358.018 209.417   1
  -1  -3 -17 750.622 269.379   1
  -1   3 -17 663.236 218.741   1
   1   3  17 162.357 286.876   1
   1  -3  17 983.529 241.638   1
  -1  -3 -18 3605.44 400.338   1
  -1   3 -18 4075.48 396.414   1
   1  -3  18 4131.37 413.052   1
   1   3  19 686.200 302.054   1
   1  -3  19 413.507 254.156   1
  -1   3 -19 783.794 244.099   1
  -1  -3 -19 849.365 295.456   1
   1  -3  20 1977.38 309.642   1
   1   3  20 2267.35 334.048   1
  -1   3 -20 2167.30 317.314   1
  -1  -3 -20 2334.54 317.976   1
   1  -3  21 203.660 251.226   1
   1   3  21-105.925 281.285   1
  -1   3 -21 125.369 217.755   1
  -1  -3 -21 195.131 254.627   1
   1  -3  22 347.630 243.731   1
   1   3  22-71.4619 234.498   1
  -1   3 -22 325.891 228.511   1
  -1  -3 -22 32.8803 227.473   1
   1  -3  23 462.196 244.885   1
   1   3  23 288.010 269.664   1
  -1   3 -23 770.774 237.363   1
  -1  -3 -23 694.164 277.777   1
  -1   3 -24 103.085 228.758   1
   1   3  24 108.145 225.429   1
  -1  -3 -24-33.0782 212.527   1
   1   3  25-250.475 251.893   1
  -1  -3 -25 33.2563 241.199   1
   1   3  26 106.338 229.044   1
  -1  -3 -26 701.152 246.293   1
   1   3  27 350.050 248.590   1
  -1  -3 -27 431.959 262.085   1
  -1   4  28 481.313 262.853   1
   1  -4 -28 96.8716 243.254   1
  -1   4  27 104.196 224.328   1
   1  -4 -27-196.796 225.734   1
  -1   4  25 35.3281 261.484   1
   1  -4 -25 200.546 259.844   1
  -1   4  24 247.909 267.285   1
   1  -4 -24 537.130 260.155   1
   1   4 -23 200.277 225.787   1
   1  -4 -23 100.415 235.884   1
  -1   4  23 318.357 236.949   1
  -1   4  22 457.942 234.192   1
   1   4 -22 715.300 240.593   1
  -1  -4  22 35.1920 224.581   1
   1  -4 -22 731.326 240.967   1
  -1   4  20 382.338 278.093   1
   1   4 -20 30.3397 224.878   1
  -1  -4  20 292.914 242.125   1
   1  -4 -20 226.464 275.895   1
  -1   4  19-274.075 294.425   1
   1   4 -19 203.445 222.585   1
  -1  -4  19-31.1054 220.823   1
   1  -4 -19 158.226 265.485   1
  -1   4  18-236.052 281.196   1
   1   4 -18 138.499 195.861   1
  -1  -4  18 147.848 221.426   1
   1  -4 -18 215.653 264.808   1
  -1   4  17 1451.15 314.102   1
   1   4 -17 1286.97 243.075   1
  -1  -4  17 1314.97 242.385   1
   1  -4 -17 1023.20 290.409   1
  -1   4  16 3467.63 425.175   1
   1  -4 -16 4040.93 408.894   1
  -1   4  15 1984.92 312.090   1
   1   4 -15 1460.69 248.962   1
  -1  -4  15 2125.79 279.596   1
   1  -4 -15 2186.38 310.513   1
  -1   4  14-29.8506 248.211   1
   1   4 -14 582.199 188.124   1
  -1  -4  14 620.801 215.359   1
   1  -4 -14 27.3917 230.761   1
  -1   4  13 1402.40 273.435   1
   1  -4 -13 1781.14 280.070   1
   1   4 -13 1470.72 240.882   1
  -1  -4  13 1654.16 241.921   1
  -1  -4  12 3408.49 345.223   1
  -1   4  12 4048.96 406.262   1
   1   4 -12 4190.82 343.829   1
   1  -4 -12 3914.61 372.591   1
   1   4 -11 12659.0 782.124   1
  -1  -4  11 10388.1 777.183   1
   1   4 -10 5597.50 420.506   1
   1  -4 -10 5396.83 453.684   1
  -1  -4  10 5870.89 429.448   1
  -1   4  10 5705.61 468.302   1
   1  -4  -9 104.319 224.385   1
  -1   4   9 412.037 238.096   1
   1   4  -8 6750.68 526.522   1
   1  -4  -8 8507.32 573.477   1
  -1  -4   8 8090.50 536.467   1
  -1   4   8 8098.74 586.489   1
   1   4  -7 9978.65 665.784   1
  -1  -4   7 9695.08 672.410   1
  -1   4   7 10737.9 720.142   1
   1  -4  -7 10573.6 705.398   1
   1   4  -6 2229.35 209.147   1
  -1  -4   6 2032.26 207.676   1
  -1   4   6 3350.48 301.887   1
   1  -4  -6 3219.64 278.178   1
  -1   4   5 5455.80 404.277   1
   1  -4  -5 5552.46 389.930   1
   1   4  -5 5024.81 329.047   1
  -1  -4   4 242348. 14794.3   1
   1   4  -4 239828. 14794.0   1
  -1   4   3 7903.12 498.074   1
   1  -4  -3 7077.78 496.439   1
  -1  -4   3 7638.34 445.956   1
  -1   4   2 2020.34 224.579   1
   1   4  -2 1723.29 149.893   1
   1  -4  -2 1640.48 208.362   1
  -1  -4   2 2065.60 148.999   1
   1   4  -1 8403.33 568.632   1
  -1   4   1 9234.03 594.092   1
  -1  -4   1 9387.42 568.100   1
   1  -4  -1 8618.56 589.628   1
   1  -4   0 39.2748 108.009   1
   1   4   0-63.0340 119.046   1
  -1   4   0-30.5759 125.664   1
  -1  -4   0 69.2947 104.791   1
   1   4   1 9031.21 568.089   1
   1  -4   1 7924.96 536.461   1
  -1   4  -1 8459.71 536.332   1
  -1  -4  -1 8562.98 561.111   1
   1   4   2 1724.70 218.517   1
  -1  -4  -2 1773.24 210.241   1
  -1  -4  -3 7044.86 461.361   1
   1   4   3 5626.51 469.508   1
  -1   4  -4 232572. 14393.8   1
   1  -4   4 236762. 14394.7   1
  -1   4  -5 5080.72 305.326   1
  -1  -4  -5 4752.76 362.995   1
   1   4   5 4785.65 386.667   1
   1  -4   6 2143.17 204.671   1
   1   4   6 2703.89 291.432   1
  -1  -4  -6 2317.27 277.443   1
  -1   4  -6 2395.35 199.702   1
  -1  -4  -7 11833.5 726.519   1
  -1   4  -7 10554.0 665.317   1
   1   4   7 11838.3 727.939   1
  -1  -4  -8 9198.19 607.809   1
  -1   4  -8 8417.82 554.856   1
   1   4   8 7098.34 611.802   1
   1  -4   8 7861.56 556.376   1
  -1  -4  -9 432.098 207.849   1
  -1   4  -9-100.357 141.077   1
   1  -4   9-81.2294 147.195   1
   1   4   9 248.787 215.016   1
  -1   4 -10 5391.17 420.297   1
  -1  -4 -10 5885.85 474.553   1
   1  -4  10 5952.35 433.616   1
   1   4  10 5605.41 476.912   1
  -1   4 -11 12462.2 823.089   1
   1  -4  11 12025.6 828.288   1
   1   4  12 3744.34 394.214   1
   1  -4  12 4199.29 355.833   1
  -1   4 -12 3929.77 339.586   1
  -1  -4 -12 4147.24 381.073   1
   1   4  13 2097.66 313.948   1
   1  -4  13 2061.70 266.683   1
  -1   4 -13 1565.41 223.066   1
  -1  -4 -13 1919.67 296.958   1
   1  -4  14 831.349 212.283   1
   1   4  14 299.994 254.052   1
  -1  -4 -14 388.088 206.258   1
  -1   4 -14 338.931 188.449   1
   1  -4  15 1692.95 263.388   1
   1   4  15 1676.00 306.318   1
  -1  -4 -15 1351.61 303.394   1
  -1   4 -15 1749.15 238.718   1
  -1  -4 -16 4283.54 399.944   1
   1   4  16 3843.86 417.830   1
   1  -4  17 1042.92 266.830   1
  -1   4 -17 1522.29 259.483   1
   1   4  18 270.315 251.306   1
   1  -4  18 238.291 235.118   1
  -1  -4 -18-249.633 233.039   1
  -1   4 -18 597.865 223.366   1
   1   4  19-103.493 268.077   1
   1  -4  19-93.4970 239.557   1
  -1  -4 -19-31.8176 259.404   1
  -1   4 -19 170.638 216.990   1
   1   4  20 526.618 251.954   1
   1  -4  20 193.914 219.990   1
  -1  -4 -20 257.594 249.906   1
  -1   4 -20 149.395 224.338   1
  -1   4 -22 325.400 231.995   1
   1  -4  22 413.675 242.255   1
   1   4  22 1037.34 274.431   1
  -1  -4 -22 691.526 277.048   1
  -1   4 -23-268.717 239.641   1
   1   4  23-71.9971 263.299   1
  -1  -4 -23-99.0663 240.572   1
   1   4  24 394.867 257.272   1
  -1  -4 -24 461.282 259.213   1
   1   4  25 142.438 238.813   1
  -1  -4 -25 396.621 243.186   1
   1   4  27 657.506 237.555   1
  -1  -4 -27-98.3950 222.070   1
   1   4  28-204.343 233.553   1
  -1  -4 -28-161.979 245.580   1
  -1   5  28-67.5598 218.155   1
   1  -5 -28 95.5373 221.149   1
  -1   5  27 755.117 250.477   1
   1  -5 -27 194.570 228.985   1
  -1   5  26 347.306 250.953   1
   1  -5 -26 460.460 258.616   1
  -1   5  25-526.508 250.038   1
   1  -5 -25-166.086 238.734   1
  -1   5  24-35.2586 206.656   1
   1  -5 -24-167.119 227.972   1
   1  -5 -23-100.271 227.940   1
  -1   5  23-70.5981 215.825   1
   1   5 -22 454.236 238.936   1
  -1   5  22 281.939 265.413   1
   1  -5 -22 665.413 264.739   1
   1   5 -21-124.082 225.081   1
  -1  -5  21 67.6306 238.137   1
   1  -5 -21 560.930 277.802   1
  -1   5  20 1118.75 307.236   1
   1   5 -20 1072.94 271.444   1
  -1  -5  20 1001.65 252.665   1
   1  -5 -20 485.799 261.197   1
  -1   5  19 208.248 290.450   1
   1   5 -19-85.3163 204.729   1
  -1  -5  19 337.723 222.829   1
   1  -5 -19 317.405 263.165   1
  -1   5  18 614.933 295.106   1
   1   5 -18 728.238 227.410   1
  -1  -5  18 640.836 241.749   1
   1  -5 -18 1279.91 292.943   1
  -1   5  17 134.005 302.691   1
   1   5 -17 433.125 219.324   1
  -1  -5  17 438.492 228.747   1
   1  -5 -17 275.367 260.681   1
   1   5 -16 310.274 187.553   1
  -1  -5  16-128.459 190.927   1
  -1   5  15 854.663 306.784   1
   1   5 -15 1023.24 217.778   1
  -1  -5  15 1263.87 225.300   1
   1  -5 -15 521.816 286.481   1
  -1   5  14 733.700 269.057   1
   1   5 -14 492.829 187.205   1
  -1  -5  14 660.654 199.207   1
   1  -5 -14 561.200 258.210   1
  -1   5  13-58.8130 206.950   1
   1  -5 -13-80.7957 221.717   1
   1   5 -13-131.482 171.551   1
  -1  -5  13 201.461 183.518   1
  -1   5  12 5079.89 489.712   1
  -1  -5  12 5652.70 434.667   1
   1   5 -12 5396.66 422.961   1
   1  -5 -12 6509.51 485.557   1
  -1   5  11 1182.13 269.143   1
   1   5 -11 894.429 171.320   1
  -1  -5  11 1164.05 191.364   1
   1  -5 -11 1301.55 271.214   1
  -1   5  10 509.703 213.925   1
   1  -5 -10 325.021 188.430   1
   1   5  -9 3118.40 260.583   1
   1  -5  -9 2463.65 320.238   1
  -1   5   9 3113.73 351.774   1
  -1  -5   9 3418.08 267.271   1
   1   5  -8 2455.38 233.480   1
   1  -5  -8 2951.10 308.110   1
  -1  -5   8 2814.27 240.283   1
  -1   5   8 3337.94 337.862   1
  -1  -5   7 24969.6 1602.66   1
  -1   5   7 26338.0 1654.24   1
   1  -5  -7 25911.5 1641.19   1
  -1   5   6 94820.5 5602.28   1
   1   5  -6 85275.2 5552.41   1
  -1  -5   6 94099.3 5552.85   1
   1  -5  -6 88990.2 5592.23   1
   1  -5  -5 26848.9 1664.72   1
  -1  -5   5 25747.6 1616.00   1
  -1   5   5 27596.9 1673.49   1
   1   5  -5 25802.3 1616.52   1
   1  -5  -4 117769. 7052.39   1
   1   5  -4 107041. 7010.86   1
  -1  -5   4 118862. 7009.89   1
  -1   5   4 118644. 7057.42   1
   1  -5  -3 12709.3 858.942   1
   1   5  -3 12061.9 815.509   1
  -1   5   3 14791.9 870.326   1
  -1  -5   3 13811.0 815.166   1
   1  -5  -2 6942.67 520.917   1
  -1  -5   2 7958.47 484.546   1
  -1   5   2 6351.26 525.063   1
   1   5  -2 7856.90 486.779   1
   1  -5  -1 36936.5 2419.38   1
  -1  -5   1 38884.8 2404.39   1
  -1   5   1 39502.1 2423.24   1
   1   5  -1 39705.3 2406.14   1
  -1  -5   0 28181.4 1801.47   1
   1  -5   0 27870.0 1801.82   1
  -1   5   0 29059.1 1803.33   1
   1   5   0 30704.2 1805.55   1
  -1   5  -1 40313.6 2378.43   1
   1  -5   1 36866.6 2377.45   1
  -1  -5  -1 38215.4 2391.90   1
   1   5   1 38220.7 2393.36   1
   1  -5   2 7455.84 465.749   1
  -1  -5  -2 7414.74 508.097   1
  -1   5  -2 7197.61 466.275   1
   1   5   2 7414.28 511.452   1
  -1  -5  -3 11967.6 816.751   1
   1   5   3 12982.4 830.273   1
  -1  -5  -4 117942. 7269.10   1
   1   5   4 117523. 7274.50   1
  -1  -5  -5 26405.1 1700.37   1
   1  -5   5 26492.8 1647.85   1
   1   5   5 26772.4 1702.91   1
  -1   5  -5 26777.0 1647.48   1
  -1  -5  -6 90041.4 5657.42   1
   1  -5   6 96063.8 5613.79   1
   1   5   6 87931.8 5660.86   1
  -1   5  -6 88075.3 5611.93   1
   1  -5   7 26991.9 1611.37   1
   1   5   7 25074.2 1663.65   1
  -1   5  -7 24565.4 1609.55   1
  -1  -5  -7 26489.6 1662.20   1
   1  -5   8 2912.52 258.271   1
   1   5   8 3980.36 364.272   1
  -1  -5  -8 3267.54 348.579   1
  -1   5  -8 3350.66 253.330   1
   1   5   9 2515.03 310.992   1
  -1   5  -9 2889.68 242.557   1
  -1  -5  -9 3293.65 309.564   1
   1  -5   9 2628.40 247.349   1
  -1  -5 -10 47.7039 238.581   1
   1   5  10 587.578 263.636   1
  -1  -5 -11 1069.60 226.863   1
  -1   5 -11 1093.96 174.385   1
   1  -5  11 530.207 170.720   1
   1   5  11 1445.85 272.910   1
   1   5  12 4950.42 483.555   1
   1  -5  12 5437.73 416.517   1
  -1   5 -12 5663.73 415.671   1
  -1  -5 -12 4602.57 462.426   1
   1   5  13 88.6263 224.665   1
   1  -5  13 240.521 164.090   1
  -1  -5 -13 109.683 199.748   1
  -1   5 -13 18.2762 149.163   1
   1  -5  14 897.931 220.216   1
   1   5  14 737.462 296.601   1
  -1   5 -14 942.070 206.453   1
  -1  -5 -14 681.694 253.653   1
   1   5  15 918.705 270.975   1
   1  -5  15 1212.50 218.479   1
  -1   5 -15 806.183 197.205   1
  -1  -5 -15 440.486 251.966   1
   1  -5  16 25.6174 211.023   1
  -1   5 -16 210.095 208.276   1
   1   5  17 66.9017 276.658   1
  -1  -5 -17 402.265 268.668   1
   1  -5  18 1065.50 250.559   1
   1   5  18 410.188 268.225   1
  -1  -5 -18 631.577 225.498   1
  -1   5 -18 743.184 229.565   1
   1  -5  19 30.3285 216.409   1
   1   5  19-314.360 289.522   1
  -1  -5 -19 353.101 276.817   1
  -1   5 -19 394.268 215.056   1
   1   5  20 1236.34 279.609   1
   1  -5  20 757.932 255.179   1
  -1   5 -20 1218.13 265.361   1
  -1  -5 -20 1133.89 276.588   1
  -1   5 -21 124.415 210.273   1
   1  -5  21 65.9171 215.246   1
  -1  -5 -21 262.231 244.605   1
  -1   5 -22 97.0331 224.725   1
   1   5  22 143.183 256.396   1
   1   5  23 323.379 249.023   1
  -1  -5 -23 263.792 226.563   1
   1   5  24 428.886 262.472   1
  -1  -5 -24 393.876 261.725   1
   1   5  25 212.219 225.014   1
  -1  -5 -25 98.5184 212.282   1
   1   5  26-104.845 247.056   1
  -1  -5 -26-32.6982 239.058   1
   1   5  27 410.432 214.849   1
  -1  -5 -27 259.374 226.077   1
   1   5  28 268.385 236.126   1
  -1  -5 -28-350.936 242.539   1
  -1   6  28 33.2821 204.696   1
   1  -6 -28 156.917 224.776   1
  -1   6  27 406.754 249.303   1
   1  -6 -27 128.167 253.060   1
  -1   6  26-240.734 250.385   1
   1  -6 -26 130.330 237.224   1
  -1   6  24 315.701 222.027   1
   1  -6 -24 33.2782 230.303   1
   1  -6 -23 566.998 265.656   1
  -1   6  23 880.155 269.237   1
  -1   6  22 35.2502 260.810   1
   1  -6 -22 33.2788 260.468   1
   1   6 -21 186.877 212.698   1
  -1   6  21 281.810 278.882   1
   1  -6 -21 132.359 270.046   1
  -1   6  20 175.979 298.107   1
   1   6 -20-88.6812 210.920   1
  -1  -6  20 629.551 227.435   1
   1  -6 -20-130.234 260.326   1
  -1   6  19 314.851 282.460   1
   1   6 -19-84.0883 184.833   1
  -1  -6  19 119.495 217.560   1
   1  -6 -19 160.036 274.313   1
  -1   6  18 759.715 308.663   1
   1   6 -18 525.616 228.323   1
  -1  -6  18 622.429 223.630   1
   1  -6 -18 1168.05 299.131   1
  -1   6  17 305.062 301.515   1
   1  -6 -17 217.149 269.987   1
   1   6 -17 320.228 192.897   1
  -1  -6  17 636.850 212.671   1
  -1   6  16 7931.68 721.376   1
  -1  -6  16 9576.10 679.477   1
   1  -6 -16 9634.99 720.522   1
   1   6 -16 9317.37 665.270   1
  -1   6  15 161.343 269.250   1
   1   6 -15-42.0820 173.557   1
  -1  -6  15 275.762 171.708   1
   1  -6 -15 413.876 255.033   1
  -1   6  14 281.379 261.782   1
   1   6 -14 115.632 158.656   1
  -1  -6  14 355.476 188.900   1
   1  -6 -14 114.828 235.151   1
  -1   6  13 1086.47 291.411   1
   1  -6 -13 1437.77 247.323   1
   1   6 -13 1405.47 201.541   1
  -1  -6  13 1534.43 220.985   1
   1   6 -12 5089.86 396.514   1
   1  -6 -12 5939.24 469.474   1
  -1   6  12 5291.51 497.197   1
  -1  -6  12 4962.82 406.694   1
  -1   6  11 1695.35 289.779   1
   1  -6 -11 1950.19 288.580   1
   1   6 -10 10617.4 690.504   1
  -1  -6  10 10120.2 694.722   1
   1   6  -9 10084.4 673.077   1
  -1   6   9 10327.3 741.792   1
   1  -6  -9 9721.92 726.980   1
  -1  -6   9 10570.0 677.169   1
   1   6  -8 5528.10 380.900   1
  -1   6   8 5816.91 478.207   1
   1  -6  -8 5398.78 451.638   1
  -1  -6   8 5513.38 384.754   1
   1   6  -7 6991.06 448.710   1
  -1  -6   7 6484.22 447.863   1
  -1   6   7 6787.62 531.484   1
   1  -6  -7 7320.67 528.325   1
   1   6  -6 2350.44 168.844   1
  -1  -6   6 2110.93 169.588   1
   1  -6  -6 2484.59 273.245   1
  -1   6   6 2172.26 287.720   1
   1  -6  -5 1048.33 203.586   1
  -1   6   5 1577.21 233.962   1
   1  -6  -4 70294.5 4300.01   1
  -1   6   4 68038.3 4302.97   1
  -1  -6   3 5271.67 333.254   1
   1   6  -3 5076.67 335.650   1
   1   6  -2 24437.3 1549.96   1
  -1   6   2 24699.7 1586.34   1
  -1  -6   2 26814.6 1548.59   1
   1  -6  -2 21794.2 1574.94   1
   1   6  -1 70081.6 4088.23   1
   1  -6  -1 62944.5 4098.93   1
  -1   6   1 60494.7 4101.38   1
  -1  -6   1 68473.2 4086.14   1
   1  -6   0 46.7650 112.089   1
   1   6   0-113.384 113.097   1
  -1  -6   0 8.00694 115.269   1
  -1   6   0-16.8118 117.014   1
  -1  -6  -1 67445.3 4104.75   1
  -1   6  -1 68442.5 4091.07   1
   1   6   1 69744.3 4108.87   1
   1  -6   1 61564.6 4090.67   1
   1   6   2 24379.3 1583.22   1
  -1   6  -2 25625.9 1544.03   1
   1  -6   2 24205.5 1542.51   1
  -1  -6  -2 25582.0 1574.09   1
  -1  -6  -4 70931.4 4269.88   1
   1   6   4 66350.4 4271.17   1
   1   6   5 1455.80 236.186   1
  -1  -6  -5 1542.58 234.053   1
  -1   6  -6 2170.03 160.196   1
   1  -6   6 2293.81 163.741   1
   1   6   6 2729.57 294.139   1
  -1  -6  -6 2290.19 263.358   1
   1   6   7 7879.72 546.304   1
   1  -6   7 6680.10 457.162   1
  -1  -6  -7 7072.07 535.346   1
  -1   6  -7 7019.10 454.525   1
   1   6   8 4792.63 414.241   1
   1  -6   8 4819.40 330.922   1
  -1   6  -8 3962.47 323.242   1
   1   6   9 9502.70 697.155   1
  -1   6  -9 9310.21 625.686   1
  -1  -6  -9 9864.44 690.689   1
   1  -6   9 9567.78 633.781   1
   1  -6  10 10053.6 690.747   1
  -1   6 -10 10542.8 684.103   1
  -1  -6 -11 1889.95 286.161   1
   1   6  11 1849.00 315.867   1
   1   6  12 4665.36 449.201   1
  -1   6 -12 4918.82 373.776   1
   1  -6  12 4195.68 375.571   1
  -1   6 -13 1082.91 192.097   1
  -1  -6 -13 1290.33 297.434   1
   1  -6  13 1301.21 204.910   1
   1   6  13 880.284 316.115   1
  -1  -6 -14 377.042 235.114   1
  -1   6 -14 131.052 164.465   1
   1   6  14 219.624 234.172   1
   1  -6  14 20.5654 184.132   1
  -1   6 -15 122.910 176.071   1
  -1  -6 -15-239.669 246.650   1
   1   6  15-290.767 269.373   1
   1  -6  15 22.4795 186.857   1
  -1   6 -16 9501.86 678.640   1
  -1  -6 -16 9099.61 735.923   1
   1  -6  16 9780.33 691.661   1
   1   6  16 8945.88 740.152   1
   1  -6  17 544.964 218.475   1
   1   6  17 440.676 247.221   1
  -1  -6 -17 502.118 249.794   1
  -1   6 -17 727.948 200.234   1
   1   6  18 449.123 296.548   1
   1  -6  18 1050.12 245.937   1
  -1   6 -18 1012.91 241.897   1
  -1  -6 -18 1213.30 295.922   1
  -1  -6 -19 32.3154 264.455   1
   1  -6  19 293.179 202.846   1
   1   6  19-35.2044 277.606   1
  -1   6 -19 165.791 202.163   1
  -1  -6 -20 32.5914 217.217   1
   1  -6  20 62.0163 211.684   1
   1   6  20 319.537 243.430   1
  -1   6 -20 321.112 217.099   1
   1   6  21 606.183 296.400   1
  -1   6 -21 306.428 227.665   1
   1   6  22 250.658 266.280   1
  -1  -6 -22 164.893 255.663   1
   1   6  23 430.117 268.016   1
  -1  -6 -23 559.425 245.410   1
   1   6  24 462.325 272.487   1
  -1  -6 -24 359.415 255.129   1
   1   6  26 415.199 269.079   1
  -1  -6 -26-32.3934 246.459   1
   1   6  27-33.7800 207.736   1
  -1  -6 -27-128.141 216.424   1
  -1  -6 -28-94.3265 242.667   1
   1   6  28-132.226 232.735   1
   1  -7 -27 601.165 260.478   1
  -1   7  27-568.798 262.798   1
   1  -7 -26 225.785 232.934   1
  -1   7  26-102.089 230.971   1
   1  -7 -25 229.117 212.901   1
  -1   7  25 207.324 220.047   1
   1  -7 -24 33.1038 233.728   1
  -1   7  24 592.943 239.655   1
  -1   7  23 631.800 264.648   1
   1  -7 -23 399.191 257.637   1
  -1   7  22 140.884 276.230   1
   1  -7 -22 432.619 284.854   1
  -1   7  21 458.866 277.224   1
   1  -7 -21 298.554 272.317   1
  -1   7  20 1305.55 309.374   1
   1  -7 -20 624.771 296.507   1
   1   7 -20 1251.53 248.420   1
  -1  -7  19 663.113 220.691   1
   1   7 -19 411.225 198.913   1
  -1   7  18 2192.66 365.566   1
   1  -7 -18 1782.64 346.932   1
   1  -7 -17 345.024 279.084   1
  -1  -7  17 50.2121 192.529   1
  -1   7  17 617.794 308.688   1
   1   7 -17-47.7415 187.755   1
   1  -7 -16 61.5752 250.226   1
  -1  -7  16 46.3735 175.646   1
   1   7 -16 22.0417 191.693   1
  -1   7  16 235.959 258.188   1
  -1  -7  15 169.918 171.349   1
   1   7 -15 463.921 188.487   1
   1  -7 -14 3286.48 356.607   1
  -1  -7  14 2903.67 294.920   1
  -1   7  14 2843.21 383.370   1
   1   7 -14 3434.57 300.867   1
  -1   7  13 897.290 308.126   1
   1   7 -13 868.990 176.040   1
  -1  -7  13 690.468 183.515   1
   1  -7 -13 1020.83 296.975   1
  -1   7  12 387.779 248.398   1
   1  -7 -12 136.590 228.992   1
  -1   7  11 631.610 294.441   1
   1   7 -11 1151.83 149.406   1
  -1  -7  11 834.743 160.406   1
   1  -7 -11 732.759 244.528   1
  -1   7  10 1670.76 296.905   1
   1  -7 -10 1622.28 274.813   1
   1   7 -10 1066.82 154.023   1
  -1  -7  10 1659.01 168.894   1
   1  -7  -9 118.681 226.833   1
   1   7  -9 149.077 95.9201   1
  -1  -7   9 76.6166 102.186   1
  -1   7   9 155.952 238.728   1
   1  -7  -8 26511.1 1657.84   1
  -1   7   8 26822.5 1670.31   1
  -1  -7   8 26217.1 1589.91   1
   1   7  -8 24262.3 1588.92   1
   1  -7  -7 10511.5 755.147   1
  -1   7   7 10939.8 768.641   1
  -1  -7   7 11187.8 679.927   1
   1   7  -7 10411.7 679.798   1
  -1   7   6 38075.5 2479.24   1
   1  -7  -6 39985.4 2472.94   1
  -1   7   5 1445.52 236.229   1
   1  -7  -5 1257.80 209.334   1
   1  -7  -4 2491.53 263.529   1
  -1   7   4 3022.38 294.263   1
   1   7  -3 44704.9 2842.95   1
  -1   7   3 48252.0 2891.42   1
   1  -7  -3 47164.4 2885.18   1
  -1  -7   3 46685.8 2841.40   1
   1   7  -2 20323.5 1240.19   1
  -1  -7   2 19384.3 1235.93   1
   1   7  -1 168.069 104.216   1
   1  -7  -1-10.7739 128.967   1
  -1  -7   1 215.788 99.7975   1
  -1   7   1 223.202 150.846   1
  -1   7   0 3719.31 303.174   1
   1   7   0 4415.71 312.047   1
   1   7   1 322.891 144.397   1
   1  -7   1 276.957 97.8494   1
  -1   7  -1 82.5071 97.2023   1
   1  -7   2 21122.7 1322.27   1
  -1   7  -2 21376.3 1323.29   1
  -1  -7  -3 51152.0 3112.57   1
   1   7   3 48409.0 3114.88   1
  -1  -7  -4 2590.85 281.226   1
   1   7   4 3045.03 297.553   1
  -1  -7  -5 1329.84 220.427   1
   1   7   5 875.121 217.083   1
  -1  -7  -6 41061.4 2566.22   1
   1   7   6 40015.7 2573.07   1
  -1  -7  -7 12495.4 837.916   1
   1   7   7 11440.8 838.859   1
   1   7   8 25019.3 1641.61   1
   1  -7   8 25750.4 1563.20   1
  -1   7  -8 24226.4 1562.02   1
  -1  -7  -8 27063.3 1644.07   1
  -1   7  -9 146.918 88.8018   1
   1  -7   9 39.1515 87.9223   1
   1  -7  10 1258.35 163.879   1
   1   7  10 1685.94 301.000   1
  -1   7 -10 1546.65 153.029   1
  -1  -7 -10 995.757 265.444   1
   1  -7  11 729.329 140.160   1
   1   7  11 720.197 276.523   1
  -1   7 -11 998.363 141.497   1
  -1  -7 -11 1098.09 250.495   1
   1   7  12 240.053 231.514   1
  -1  -7 -12 389.928 201.256   1
   1  -7  13 1011.95 178.237   1
  -1   7 -13 1100.83 165.869   1
  -1  -7 -13 777.093 263.230   1
  -1   7 -14 2588.05 267.607   1
   1  -7  14 2643.12 277.796   1
   1   7  14 3170.44 395.697   1
  -1  -7 -14 3087.42 360.784   1
  -1   7 -15 874.446 186.190   1
   1  -7  15 350.883 175.478   1
   1   7  16 437.464 277.173   1
  -1   7 -16 64.0599 164.378   1
   1  -7  16 249.079 184.826   1
  -1  -7 -16-62.4690 232.179   1
   1   7  17 171.680 293.475   1
  -1   7 -17 370.751 193.400   1
   1  -7  17 123.187 188.894   1
  -1  -7 -17-190.800 264.448   1
   1   7  18 1221.35 313.592   1
  -1   7 -18 1697.57 259.054   1
   1  -7  18 1617.82 274.976   1
  -1  -7 -18 2189.72 331.786   1
  -1   7 -19 400.269 208.924   1
   1  -7  19 624.346 222.697   1
  -1   7 -20 1163.58 232.232   1
   1   7  20 927.410 294.036   1
  -1  -7 -20 786.106 267.571   1
   1   7  21-35.7235 263.325   1
  -1  -7 -21-165.020 270.901   1
   1   7  22 35.7883 221.362   1
  -1  -7 -22-197.922 204.047   1
   1   7  23-71.4496 263.262   1
  -1  -7 -23 65.6307 247.557   1
   1   7  24 495.141 274.564   1
  -1  -7 -24 747.678 271.217   1
   1   7  25-34.8170 221.317   1
  -1  -7 -25-32.3546 191.940   1
   1   7  26 753.287 277.277   1
  -1  -7 -26 1026.05 279.403   1
   1   7  27 200.014 216.917   1
  -1  -7 -27 284.727 228.913   1
  -1   8  27 65.9906 228.093   1
   1  -8 -27-62.4362 239.960   1
  -1   8  26-33.6390 244.907   1
   1  -8 -26-31.8992 258.372   1
   1  -8 -25 227.203 226.834   1
   1  -8 -23 397.740 229.340   1
  -1   8  23-34.9592 194.408   1
  -1   8  22 281.412 256.711   1
   1  -8 -22 299.141 245.583   1
  -1   8  21 106.004 247.618   1
   1  -8 -21-232.552 230.748   1
  -1   8  20 212.555 257.921   1
   1  -8 -20-264.225 233.466   1
  -1   8  19 70.5625 256.206   1
   1  -8 -19 391.703 254.066   1
  -1   8  18 772.546 269.368   1
   1   8 -18 1045.34 220.746   1
  -1  -8  18 1496.13 234.579   1
   1  -8 -18 1606.57 293.055   1
  -1   8  17-138.904 236.809   1
   1   8 -17 201.378 173.315   1
  -1  -8  17 142.552 177.234   1
   1  -8 -17 31.7476 231.178   1
  -1   8  16 1334.06 331.088   1
   1   8 -16 1797.34 228.653   1
  -1  -8  16 1317.46 220.653   1
   1  -8 -16 1687.76 298.626   1
   1   8 -15 166.100 155.353   1
  -1  -8  15-155.338 174.119   1
   1  -8 -15-122.664 265.882   1
  -1   8  14 685.417 302.372   1
   1   8 -14 543.889 162.200   1
  -1  -8  14 654.518 166.759   1
   1  -8 -14 956.873 278.195   1
  -1   8  13-126.755 220.062   1
   1  -8 -13 87.2891 222.008   1
  -1   8  12-306.572 258.787   1
  -1  -8  12 50.6223 122.058   1
   1   8 -12 12.3511 122.686   1
   1  -8 -12-308.953 250.447   1
  -1   8  11-88.5926 233.580   1
   1  -8 -11 378.446 251.350   1
  -1  -8  11-10.2727 105.349   1
   1   8 -11 30.0735 110.579   1
  -1   8  10 3988.49 435.376   1
  -1  -8  10 4519.38 322.868   1
   1   8 -10 4820.20 320.695   1
   1  -8 -10 4264.73 424.890   1
   1   8  -9 1364.55 123.641   1
   1  -8  -9 1107.25 240.932   1
  -1  -8   9 1221.53 123.929   1
   1  -8  -8 11106.9 791.287   1
  -1   8   8 11390.4 808.731   1
   1  -8  -7 393.906 200.445   1
  -1   8   7 288.926 203.695   1
   1  -8  -6 122.400 183.006   1
  -1   8   6 89.8623 206.881   1
   1  -8  -5 12772.8 875.388   1
  -1   8   5 13234.5 894.016   1
   1  -8  -4 207.099 161.466   1
  -1   8   4 416.672 195.022   1
  -1   8   3 6119.65 476.087   1
   1  -8  -3 6236.41 465.933   1
   1   8  -3 6584.22 413.191   1
  -1  -8   3 6261.44 409.794   1
   1   8  -2 33401.9 2013.70   1
  -1   8   2 31407.8 2044.18   1
  -1  -8   2 31904.8 2010.19   1
  -1  -8   1 1217.25 144.743   1
   1  -8  -1 1125.11 174.157   1
  -1   8   1 906.119 179.879   1
   1  -8   0 80.2777 115.961   1
   1   8   0 102.301 130.908   1
  -1  -8   0 21.3724 124.082   1
  -1  -8  -1 1171.79 166.218   1
   1  -8   1 1139.82 139.135   1
   1   8   1 1364.65 181.371   1
  -1   8  -1 1361.77 150.661   1
   1  -8   2 31515.9 1960.41   1
  -1   8  -2 31821.8 1962.01   1
   1   8   2 31320.0 2001.55   1
   1   8   3 6994.13 502.083   1
  -1  -8  -3 6479.88 489.499   1
   1   8   4 285.301 198.894   1
  -1  -8  -4 253.696 170.126   1
   1   8   5 12237.1 857.804   1
  -1  -8  -5 12501.2 846.116   1
   1   8   6-179.385 203.256   1
  -1  -8  -6 386.053 203.458   1
   1   8   7 97.2095 226.793   1
  -1  -8  -7 252.324 218.848   1
   1   8   8 11449.3 840.592   1
  -1  -8  -8 11757.6 826.629   1
   1   8   9 1119.14 279.485   1
   1  -8   9 1214.86 103.712   1
  -1   8  -9 1129.99 104.801   1
  -1  -8  -9 1562.81 276.082   1
   1   8  10 4730.09 434.874   1
  -1   8 -10 3949.79 295.390   1
   1  -8  10 4444.73 301.397   1
  -1  -8 -10 5031.81 425.037   1
   1   8  11 29.7195 245.461   1
  -1   8 -11 72.5919 97.4011   1
   1  -8  11-9.71670 105.078   1
  -1  -8 -11 165.463 220.397   1
   1   8  12 61.7415 227.604   1
  -1   8 -12 11.3042 116.366   1
   1  -8  12 168.797 129.565   1
  -1  -8 -12 370.883 224.193   1
   1   8  13 222.835 256.532   1
  -1  -8 -13 588.597 250.474   1
   1   8  14 261.661 278.554   1
  -1   8 -14 512.853 147.454   1
   1  -8  14 297.998 152.268   1
  -1  -8 -14 60.6623 256.883   1
   1   8  15-100.375 281.561   1
  -1   8 -15-35.1891 147.620   1
   1  -8  15 37.5952 150.235   1
  -1  -8 -15-155.229 267.595   1
   1   8  16 1127.83 302.506   1
  -1   8 -16 1725.18 225.251   1
   1  -8  16 2220.77 244.086   1
  -1  -8 -16 1582.18 306.570   1
   1   8  17-69.5264 240.314   1
  -1   8 -17 86.2247 168.112   1
   1  -8  17-161.831 178.355   1
  -1  -8 -17 128.528 229.083   1
   1   8  18 457.820 294.433   1
  -1   8 -18 469.185 202.067   1
   1  -8  18 1010.81 221.323   1
  -1  -8 -18 1072.88 274.065   1
   1   8  19-355.955 286.050   1
  -1  -8 -19 983.640 289.756   1
   1   8  20 428.422 282.737   1
  -1  -8 -20 65.8500 250.676   1
   1   8  21-71.5324 223.664   1
  -1  -8 -21-33.0574 204.418   1
   1   8  22 714.662 290.880   1
  -1  -8 -22 527.203 265.083   1
   1   8  23 71.0777 263.478   1
  -1  -8 -23 457.143 261.489   1
   1   8  25 310.629 253.512   1
  -1  -8 -25 32.0898 241.357   1
   1   8  26-33.6956 246.488   1
  -1  -8 -26 318.138 243.815   1
   1   8  27 230.149 194.714   1
  -1  -8 -27 686.722 212.742   1
   1  -9 -26 346.534 243.966   1
   1  -9 -25 417.937 254.078   1
  -1   9  25 508.661 265.962   1
   1  -9 -24 130.710 244.036   1
  -1   9  24 309.594 240.313   1
   1  -9 -23 428.972 260.843   1
  -1   9  23 208.722 263.182   1
  -1   9  22 35.0922 241.599   1
   1  -9 -22 199.114 230.571   1
  -1   9  20 639.475 286.930   1
   1  -9 -20 497.051 245.622   1
  -1   9  19 532.127 267.164   1
   1  -9 -19 426.852 252.212   1
   1  -9 -17-160.554 261.822   1
   1   9 -17 81.9419 156.347   1
  -1   9  17 315.408 304.721   1
   1  -9 -16 506.070 274.585   1
   1   9 -16 54.8761 156.935   1
  -1   9  16 276.863 279.745   1
  -1  -9  16 280.832 154.308   1
   1  -9 -15 248.938 238.967   1
   1   9 -15 319.843 152.329   1
  -1  -9  15 228.449 142.172   1
  -1   9  15 408.804 245.591   1
  -1   9  14 3361.93 432.576   1
   1  -9 -14 4179.50 420.934   1
   1  -9 -13 89.1204 279.838   1
   1   9 -13 647.470 132.304   1
  -1   9  13 648.745 292.156   1
  -1  -9  13 611.176 128.222   1
  -1   9  12 2549.22 345.119   1
  -1  -9  12 2029.28 180.712   1
   1   9 -12 1851.87 182.510   1
   1  -9 -12 2282.21 297.729   1
  -1   9  11 2341.43 331.740   1
  -1  -9  11 1871.06 159.350   1
   1  -9 -11 1673.46 303.287   1
   1   9 -11 1855.17 156.574   1
   1  -9 -10 883.268 246.311   1
  -1   9  10 468.056 276.046   1
   1  -9  -9 255.865 196.085   1
  -1   9   9 363.793 236.204   1
   1  -9  -7-183.645 191.749   1
  -1   9   7-201.202 215.822   1
   1  -9  -6 4819.90 420.920   1
  -1   9   6 5237.87 445.619   1
  -1   9   5 2808.95 301.927   1
  -1   9   4 181.898 184.259   1
   1  -9  -4 73.4946 167.100   1
   1   9  -3 159.294 77.0331   1
  -1   9   3 55.1147 170.155   1
   1  -9  -3-33.2212 152.320   1
  -1  -9   3 163.503 66.9894   1
   1   9  -2 138.961 99.3836   1
   1  -9  -2 268.048 164.529   1
  -1  -9   2 141.467 89.2763   1
  -1  -9   1 5314.52 372.733   1
   1   9  -1 5083.68 378.621   1
   1   9   0 56913.4 3488.37   1
   1  -9   0 55653.4 3479.63   1
  -1  -9   0 53865.0 3482.14   1
  -1   9   0 58074.1 3484.54   1
  -1   9  -1 4915.81 379.973   1
   1  -9   1 5600.82 369.957   1
  -1  -9  -2 127.077 154.729   1
  -1   9  -2 92.0858 84.3036   1
   1  -9   2 118.951 81.9916   1
  -1  -9  -3 70.6544 163.961   1
  -1   9  -3 95.7400 56.3500   1
   1   9   3 298.506 180.434   1
   1   9   4-102.246 195.785   1
  -1  -9  -4 116.308 194.610   1
   1   9   5 3210.88 326.869   1
  -1  -9  -5 3405.47 322.096   1
   1   9   6 6148.32 511.450   1
  -1  -9  -6 6488.76 501.527   1
   1   9   7 180.182 224.529   1
  -1  -9  -7 46.8746 194.283   1
   1   9   9 423.312 242.670   1
  -1  -9  -9 262.189 209.805   1
   1   9  10 206.280 227.167   1
  -1  -9 -10 355.305 229.934   1
  -1  -9 -11 2009.47 269.516   1
   1  -9  11 1296.77 116.902   1
   1   9  11 1991.28 296.354   1
  -1   9 -11 1515.11 122.035   1
   1  -9  12 1796.24 177.026   1
  -1   9 -12 2135.02 177.632   1
   1   9  12 2403.49 335.550   1
   1   9  13 487.879 286.761   1
  -1  -9 -13 964.860 261.702   1
   1  -9  13 603.998 126.963   1
  -1   9 -13 528.441 121.800   1
   1   9  14 4264.26 442.812   1
  -1   9 -14 3594.53 304.146   1
   1  -9  14 3590.41 302.548   1
   1   9  15 306.344 290.963   1
  -1   9 -15 136.736 138.749   1
   1  -9  15 95.3941 139.377   1
  -1  -9 -15 315.802 273.167   1
   1   9  16 173.296 317.414   1
  -1   9 -16 156.811 138.871   1
   1  -9  16 36.5819 146.769   1
  -1  -9 -16-64.1787 290.825   1
  -1   9 -17 117.555 165.386   1
   1   9  17-105.431 269.145   1
  -1  -9 -17-227.047 256.550   1
   1   9  19 644.341 267.356   1
  -1  -9 -19 328.779 220.634   1
   1   9  20 393.897 294.185   1
  -1  -9 -20 958.121 274.542   1
   1   9  22 428.483 252.753   1
  -1  -9 -22 32.8051 241.162   1
   1   9  23 247.575 234.482   1
  -1  -9 -23 97.5352 195.472   1
   1   9  24 453.551 269.216   1
  -1  -9 -24-192.577 246.774   1
   1   9  25-34.1091 249.741   1
  -1  -9 -25 862.683 263.535   1
  -1  -9 -26 94.3199 187.741   1
   1 -10 -26 31.1011 220.792   1
  -1  10  25-167.632 230.710   1
   1 -10 -25 127.209 229.623   1
  -1  10  24 341.638 263.650   1
   1 -10 -24 420.991 253.645   1
  -1  10  23-138.403 263.027   1
   1 -10 -23 32.8634 239.270   1
  -1  10  22 629.151 270.374   1
   1 -10 -22 828.706 289.979   1
   1 -10 -21 33.2870 264.362   1
  -1  10  21 281.653 256.485   1
   1 -10 -20 499.772 252.276   1
  -1  10  20 177.147 277.150   1
   1 -10 -19 298.568 244.510   1
  -1  10  19-177.873 257.968   1
   1 -10 -18 459.710 240.146   1
  -1  10  18 283.892 238.479   1
   1 -10 -17-161.946 221.860   1
  -1  10  17 247.746 242.430   1
   1 -10 -16 577.033 271.575   1
  -1  10  16 666.141 308.024   1
   1 -10 -15-252.453 253.890   1
   1  10 -15 23.8530 111.171   1
  -1 -10  15 24.1202 107.826   1
  -1  10  15 69.0800 277.894   1
   1 -10 -14 310.107 226.413   1
  -1 -10  14 474.920 103.067   1
  -1  10  14 475.460 265.098   1
   1  10 -14 727.064 120.062   1
  -1 -10  13 130.693 72.0269   1
   1  10 -13 69.8424 78.5417   1
   1 -10 -12 1685.00 281.754   1
  -1  10  12 2680.11 326.241   1
   1 -10 -11 400.864 257.886   1
  -1  10  11 406.916 270.134   1
  -1  10  10 7337.62 563.940   1
   1 -10 -10 5923.83 537.333   1
   1 -10  -9 26.5623 205.156   1
  -1  10   9 318.938 223.900   1
  -1  10   8 443.134 231.782   1
   1 -10  -6 11228.8 747.647   1
  -1  10   6 9672.01 746.025   1
   1 -10  -5 1181.98 227.800   1
  -1  10   4 6504.53 507.107   1
   1 -10  -4 6667.67 504.157   1
   1 -10  -3 1702.62 210.856   1
   1  10  -3 1439.31 131.362   1
  -1 -10   3 1419.15 126.334   1
  -1  10   3 1451.15 227.842   1
   1  10  -2 5398.08 351.665   1
  -1  10   2 4388.58 387.057   1
  -1 -10   2 4834.80 341.283   1
   1 -10  -2 4839.49 381.574   1
   1  10  -1 2849.04 242.203   1
   1 -10  -1 2451.36 245.235   1
  -1  10   1 2660.97 255.714   1
  -1 -10   1 2259.98 224.358   1
  -1 -10   0 64.4508 132.577   1
   1 -10   0 110.163 124.085   1
  -1  10   0 119.350 140.251   1
  -1 -10  -1 2378.65 244.983   1
   1 -10   1 2716.24 217.782   1
  -1  10  -1 2311.95 226.608   1
   1  10   1 2642.01 261.620   1
   1  10   2 4630.25 370.083   1
  -1  10  -2 4576.67 318.732   1
   1 -10   2 4221.37 315.727   1
  -1 -10  -2 4929.91 362.242   1
  -1 -10  -3 1583.38 205.022   1
  -1  10  -3 1187.47 108.227   1
   1 -10   3 1276.60 102.512   1
   1  10   3 1237.67 215.757   1
  -1 -10  -4 6677.48 486.133   1
   1  10   4 5588.49 485.269   1
  -1 -10  -5 1500.97 249.242   1
  -1 -10  -6 9759.15 746.539   1
   1  10   6 11417.4 767.156   1
   1  10   8 307.444 238.749   1
  -1 -10  -8 284.847 209.124   1
   1  10   9 556.049 278.312   1
  -1 -10  -9 162.016 246.857   1
  -1 -10 -10 6438.65 541.013   1
   1  10  10 5998.39 548.428   1
  -1 -10 -11 639.385 260.913   1
   1  10  11 692.046 271.806   1
  -1 -10 -12 3061.26 360.793   1
   1  10  12 2461.34 362.415   1
  -1 -10 -14 566.761 262.781   1
  -1  10 -14 394.847 101.669   1
   1 -10  14 333.922 90.8464   1
   1  10  14 644.680 312.414   1
   1  10  15 414.920 301.584   1
  -1  10 -15-10.9153 103.798   1
   1 -10  15 153.861 114.107   1
  -1 -10 -15 448.240 269.537   1
  -1  10 -16 366.039 129.373   1
   1  10  16 175.552 290.643   1
   1  10  17-35.6400 297.764   1
  -1 -10 -17 621.790 281.073   1
   1  10  18 1361.14 316.241   1
  -1 -10 -18 1249.81 296.879   1
   1  10  19 215.115 259.559   1
  -1 -10 -19 396.854 238.541   1
   1  10  20 322.895 219.435   1
  -1 -10 -20-66.3330 221.998   1
   1  10  21-35.7766 246.336   1
  -1 -10 -21 263.983 214.372   1
   1  10  22 427.093 247.091   1
  -1 -10 -22 1079.56 257.549   1
   1  10  23 315.886 272.677   1
  -1 -10 -23 709.985 263.351   1
   1  10  24 481.907 239.891   1
  -1 -10 -24 192.077 232.028   1
   1  10  25 168.652 221.241   1
  -1 -10 -25-252.961 207.405   1
   1  10  26 426.883 261.339   1
  -1 -10 -26 217.225 237.559   1
  -1  11  25 231.865 233.170   1
   1 -11 -25-31.4351 207.267   1
  -1  11  23 274.861 220.023   1
   1 -11 -23 195.884 205.770   1
   1 -11 -22 99.0483 213.338   1
  -1  11  22 139.189 240.657   1
  -1  11  21 316.309 238.564   1
   1 -11 -21-99.7325 225.666   1
  -1  11  20 283.601 278.588   1
   1 -11 -20 33.3523 254.639   1
  -1  11  19 428.281 303.800   1
   1 -11 -19 266.369 268.695   1
  -1  11  18 463.280 290.875   1
   1 -11 -18 33.2247 252.934   1
  -1  11  17 390.912 273.173   1
   1 -11 -17-361.640 250.854   1
  -1  11  16 424.795 263.072   1
   1 -11 -16-64.7744 218.895   1
  -1  11  15 384.811 300.859   1
   1 -11 -15 32.0352 263.134   1
  -1  11  14 931.544 292.004   1
   1 -11 -14 724.820 264.255   1
  -1  11  13 542.160 296.416   1
   1 -11 -13 278.490 249.264   1
  -1  11  11-32.2099 267.709   1
  -1  11  10 623.911 272.154   1
   1 -11 -10 170.920 236.333   1
  -1  11   9 2191.83 347.049   1
   1 -11  -9 2331.68 308.081   1
   1 -11  -8 525.610 235.260   1
  -1  11   7 247.399 243.560   1
   1 -11  -7 249.656 207.401   1
  -1  11   6 104.094 214.243   1
   1 -11  -6-23.6196 198.159   1
  -1  11   5 1196.15 258.952   1
   1 -11  -5 1261.52 240.048   1
  -1  11   4 771.215 221.112   1
   1 -11  -4 945.105 193.189   1
  -1 -11   3 392.224 82.0008   1
   1  11  -3 253.214 88.4206   1
  -1  11   3 476.751 194.392   1
   1 -11  -3 419.938 180.962   1
   1 -11  -2 364.826 165.538   1
  -1  11   2 261.236 173.438   1
   1  11  -2 119.771 113.185   1
  -1 -11   2 144.077 100.847   1
   1  11  -1 799.549 152.954   1
   1 -11  -1 787.805 162.292   1
  -1  11   1 465.058 164.592   1
  -1 -11   1 534.125 139.174   1
   1  11   1 678.419 190.776   1
   1 -11   1 487.281 139.377   1
  -1  11  -1 970.198 147.437   1
  -1 -11  -1 956.181 162.754   1
   1  11   2 116.584 165.139   1
  -1 -11  -2 374.388 163.458   1
   1 -11   2 174.016 96.1545   1
  -1  11  -2 291.947 100.507   1
  -1 -11  -3 255.632 178.187   1
   1 -11   3 230.923 65.8904   1
  -1  11  -3 366.316 73.7397   1
   1  11   3 490.199 204.881   1
   1  11   4 1061.97 227.827   1
  -1 -11  -4 703.638 205.238   1
   1  11   5 2028.91 270.455   1
  -1 -11  -5 1532.57 237.111   1
   1  11   6-52.5953 216.643   1
  -1 -11  -6 339.061 221.911   1
   1  11   7 194.152 237.088   1
  -1 -11  -7 76.6947 216.594   1
  -1 -11  -8 213.927 240.736   1
   1  11   9 1692.53 307.227   1
  -1 -11  -9 2231.00 303.860   1
   1  11  10 437.878 253.906   1
   1  11  11 354.684 250.634   1
  -1 -11 -11-149.618 237.573   1
   1  11  13 237.244 290.538   1
  -1 -11 -13 533.172 282.192   1
   1  11  14 1555.79 346.842   1
  -1 -11 -14 831.752 307.940   1
   1  11  15-386.233 320.793   1
  -1 -11 -15 64.8890 271.477   1
   1  11  16 746.231 317.481   1
  -1 -11 -16 32.7991 259.303   1
   1  11  17-430.417 298.325   1
  -1 -11 -17 33.0375 256.985   1
   1  11  18 35.9406 282.288   1
  -1 -11 -18-33.1116 253.577   1
   1  11  19 107.955 269.424   1
  -1 -11 -19 33.2581 259.408   1
   1  11  20 395.182 276.108   1
  -1 -11 -20 364.408 271.086   1
   1  11  21 465.038 254.937   1
  -1 -11 -21 591.713 245.386   1
   1  11  22 389.126 240.174   1
  -1 -11 -22-65.0534 190.701   1
   1  11  23 104.526 234.232   1
  -1 -11 -23 32.0626 221.681   1
   1  11  25 696.679 262.781   1
  -1 -11 -25 626.943 245.197   1
  -1  12  24 33.4466 238.625   1
   1 -12 -24 253.892 245.005   1
  -1  12  23 273.044 245.408   1
   1 -12 -23-194.172 237.530   1
  -1  12  22-69.2432 236.183   1
   1 -12 -22 328.920 252.021   1
   1 -12 -21 33.2222 217.878   1
  -1  12  21-70.0440 233.136   1
   1 -12 -20 133.643 203.298   1
  -1  12  20 211.970 219.923   1
   1 -12 -18 167.040 270.029   1
  -1  12  18 286.551 300.799   1
   1 -12 -17 33.3128 251.319   1
  -1  12  17 35.7430 271.702   1
   1 -12 -15 421.597 260.461   1
  -1  12  15 425.482 276.751   1
  -1  12  14 315.042 272.701   1
   1 -12 -13-62.9981 278.654   1
  -1  12  13 344.963 300.024   1
   1 -12 -12 801.830 249.968   1
  -1  12  12 1149.22 291.201   1
   1 -12 -11-60.1633 239.603   1
   1 -12 -10 3212.67 360.520   1
  -1  12  10 2725.31 379.389   1
   1 -12  -9 112.910 234.157   1
  -1  12   9 279.130 247.281   1
   1 -12  -8 27.1442 204.232   1
  -1  12   8 358.122 248.232   1
   1 -12  -7 337.368 219.088   1
  -1  12   7 228.519 234.305   1
   1 -12  -5-70.0130 196.388   1
  -1  12   5 101.851 210.960   1
  -1  12   4 6248.99 533.603   1
   1 -12  -4 7231.87 527.721   1
  -1  12   3 87.2610 194.013   1
   1 -12  -3 183.070 190.585   1
  -1 -12   3 43.6603 77.4292   1
   1  12  -3 41.1781 84.9424   1
  -1  12   2 2506.41 268.512   1
   1  12  -2 2082.16 204.783   1
   1 -12  -2 2526.71 264.224   1
  -1 -12   2 2189.15 195.707   1
  -1  12   1 1891.29 246.085   1
  -1 -12   1 2621.96 222.800   1
   1 -12  -1 2615.82 249.808   1
   1  12  -1 2203.53 227.215   1
  -1 -12   0 59.3939 134.252   1
  -1  12   0 31.4049 141.209   1
   1  12   0 227.969 162.820   1
   1 -12   0-14.2895 136.221   1
  -1 -12  -1 2433.17 243.869   1
  -1  12  -1 2284.23 211.908   1
   1  12   1 2242.26 254.302   1
   1 -12   1 2051.66 209.131   1
   1  12   2 2369.05 278.106   1
  -1 -12  -2 2163.27 254.760   1
  -1  12  -2 2393.63 198.888   1
   1 -12   2 2261.81 199.046   1
  -1 -12  -3 186.582 180.874   1
  -1  12  -3 83.6885 66.2463   1
   1  12   3 45.0439 200.366   1
   1 -12   3 115.815 58.2542   1
  -1 -12  -4 6801.28 518.282   1
   1  12   4 6772.17 535.777   1
   1  12   5 25.8973 207.362   1
  -1 -12  -5 405.949 211.564   1
   1  12   7 316.496 222.867   1
  -1 -12  -7-79.7352 209.580   1
   1  12   8 179.982 274.813   1
  -1 -12  -8 111.118 238.890   1
   1  12   9 124.548 245.425   1
  -1 -12  -9-57.7297 229.101   1
   1  12  10 2989.99 385.757   1
  -1 -12 -10 3484.29 392.006   1
  -1 -12 -11 306.400 267.057   1
   1  12  12 406.691 253.887   1
  -1 -12 -12 1065.52 260.368   1
   1  12  13 103.759 239.196   1
  -1 -12 -13 127.721 252.649   1
   1  12  14-70.3010 278.053   1
   1  12  15 428.807 303.168   1
  -1 -12 -15 229.533 262.764   1
   1  12  16 179.797 284.484   1
  -1 -12 -16 33.1097 254.574   1
   1  12  17 504.616 294.293   1
  -1 -12 -17 66.3925 249.023   1
   1  12  18 505.747 283.052   1
  -1 -12 -18-33.3170 258.318   1
   1  12  20-71.9321 272.466   1
  -1 -12 -20 297.403 255.047   1
   1  12  21 106.791 250.567   1
  -1 -12 -21 65.4469 233.358   1
   1  12  22 35.1031 239.445   1
  -1 -12 -22-258.373 238.113   1
   1  12  23 68.7899 208.248   1
  -1 -12 -23 383.845 218.535   1
   1  12  24 100.966 216.241   1
  -1 -12 -24-189.303 199.495   1
  -1  13  24 759.691 268.437   1
   1 -13 -24-501.704 251.465   1
  -1  13  23 844.948 280.250   1
   1 -13 -23-352.585 245.740   1
  -1  13  22 103.285 260.615   1
   1 -13 -22 587.320 264.273   1
  -1  13  21-69.7724 253.482   1
   1 -13 -21 596.465 262.622   1
   1 -13 -20 334.316 243.826   1
  -1  13  20 141.002 253.876   1
  -1  13  19-177.749 232.315   1
   1 -13 -19-235.187 215.089   1
  -1  13  18 214.741 280.423   1
  -1  13  17 179.056 278.689   1
   1 -13 -17 302.864 259.101   1
  -1  13  16 35.8713 232.223   1
   1 -13 -16 467.980 218.711   1
  -1  13  14 671.946 265.073   1
   1 -13 -14 261.366 219.116   1
  -1  13  13-34.8889 293.237   1
   1 -13 -13 580.012 275.867   1
  -1  13  12 1620.03 340.392   1
   1 -13 -12 1951.06 327.411   1
  -1  13  11 472.355 269.095   1
   1 -13 -11 400.271 239.013   1
  -1  13  10-131.618 249.228   1
   1 -13 -10 299.914 238.092   1
  -1  13   9 31.9333 245.580   1
   1 -13  -9 203.569 227.740   1
  -1  13   8 1295.55 300.287   1
   1 -13  -8 589.400 249.997   1
  -1  13   7-29.4792 225.775   1
   1 -13  -7-54.1853 202.837   1
  -1  13   6 1011.11 264.517   1
   1 -13  -6 1168.36 245.863   1
  -1  13   4 396.910 227.860   1
   1 -13  -4 208.502 201.644   1
   1 -13  -3 107.788 188.592   1
  -1 -13   3-49.9977 74.2584   1
  -1  13   3-23.0460 202.173   1
   1  13  -3-198.712 86.6986   1
  -1  13   2 3928.79 340.118   1
   1  13  -2 3123.16 276.339   1
   1 -13  -2 3937.62 329.781   1
  -1 -13   2 3363.82 266.030   1
   1 -13  -1-35.2213 153.998   1
  -1  13   1 95.6204 168.650   1
  -1 -13   0 536.671 167.568   1
   1 -13   0 570.408 158.173   1
   1  13   0 677.675 171.871   1
  -1 -13  -1 18.0144 155.267   1
   1 -13   1 51.3556 125.802   1
  -1  13  -1 13.7819 129.744   1
   1  13   1-119.009 161.710   1
   1  13   2 3475.72 341.293   1
   1 -13   2 3702.77 261.611   1
  -1 -13  -2 3779.11 326.862   1
  -1  13  -2 2897.76 265.497   1
  -1 -13  -3 87.2258 180.101   1
   1 -13   3 4.36542 52.8472   1
  -1  13  -3 57.7186 62.8707   1
   1  13   3-47.5288 208.396   1
   1  13   4-280.496 204.475   1
  -1 -13  -4 352.395 203.674   1
   1  13   6 1055.62 262.332   1
  -1 -13  -6 1501.32 253.167   1
   1  13   7-268.671 243.382   1
  -1 -13  -7 193.088 203.272   1
   1  13   8 993.670 294.310   1
  -1 -13  -8 1546.74 289.023   1
   1  13   9 128.505 259.421   1
  -1 -13  -9 88.9669 213.325   1
   1  13  10 397.007 270.824   1
  -1 -13 -10 397.250 264.502   1
   1  13  11 814.270 267.192   1
  -1 -13 -11 625.759 231.873   1
   1  13  12 969.724 311.488   1
  -1 -13 -12 1148.28 285.695   1
   1  13  13 70.4404 284.320   1
  -1 -13 -13-97.3902 244.907   1
   1  13  14 322.459 280.759   1
  -1 -13 -14 164.338 214.904   1
   1  13  16 289.483 256.735   1
  -1 -13 -16 433.607 250.686   1
   1  13  17 326.503 289.070   1
  -1 -13 -17 502.726 272.657   1
   1  13  18-145.088 273.642   1
  -1 -13 -18 66.8634 252.214   1
   1  13  19-217.104 270.225   1
  -1 -13 -19 664.752 264.209   1
   1  13  20 537.514 294.047   1
  -1 -13 -20 263.487 251.460   1
   1  13  21 212.262 273.946   1
  -1 -13 -21-65.0841 235.969   1
   1  13  22-34.6899 254.755   1
  -1 -13 -22-225.852 235.048   1
   1  13  23 67.9732 242.442   1
  -1 -13 -23 191.138 233.954   1
   1  13  24 330.856 225.570   1
  -1 -13 -24 375.275 212.331   1
   1 -14 -23-253.557 226.960   1
  -1  14  23 166.955 246.093   1
   1 -14 -21 493.819 254.024   1
  -1  14  21 208.395 273.701   1
   1 -14 -19 303.002 203.016   1
  -1  14  18 286.218 287.071   1
   1 -14 -18 1048.44 273.543   1
  -1  14  17-646.087 283.641   1
   1 -14 -17-33.9058 246.667   1
  -1  14  16 864.237 293.714   1
   1 -14 -16 541.276 250.842   1
  -1  14  15 430.535 290.100   1
   1 -14 -15 505.275 267.069   1
  -1  14  14-107.398 258.516   1
   1 -14 -14-33.3215 244.603   1
  -1  14  13-70.8528 226.427   1
   1 -14 -13-65.8959 216.118   1
  -1  14  12-349.269 275.291   1
   1 -14 -12 324.633 256.767   1
  -1  14  11 514.608 286.891   1
   1 -14 -11 223.030 273.910   1
  -1  14   9-65.3420 248.343   1
   1 -14  -9 60.6023 225.073   1
  -1  14   8 348.328 261.145   1
   1 -14  -8 175.995 226.820   1
  -1  14   7 850.717 263.991   1
   1 -14  -7 850.388 260.759   1
  -1  14   6 378.424 259.939   1
   1 -14  -6 135.657 200.438   1
  -1  14   5 27.5788 218.186   1
   1 -14  -5 129.325 212.301   1
   1 -14  -4 1292.50 245.501   1
  -1  14   4 1118.87 254.780   1
   1 -14  -3 226.720 188.042   1
  -1 -14   3 101.518 71.8234   1
   1  14  -3 166.844 84.6109   1
  -1  14   3 218.544 195.565   1
  -1 -14   2 992.568 136.946   1
   1 -14  -2 789.880 202.336   1
   1  14  -2 687.452 145.622   1
  -1  14   2 1076.42 229.452   1
   1 -14  -1-18.6068 155.621   1
  -1  14   1 81.5927 176.334   1
   1  14   0-36.9068 165.897   1
   1 -14   0 82.2695 147.527   1
  -1  14   0-35.1091 149.094   1
  -1 -14   0-149.941 157.241   1
  -1 -14  -1 133.316 155.032   1
   1  14   1 167.134 174.962   1
  -1 -14  -2 797.323 203.517   1
   1 -14   2 644.079 124.317   1
  -1  14  -2 930.359 132.668   1
   1  14   2 925.038 220.540   1
  -1  14  -3 106.865 55.1012   1
   1  14   3 502.508 218.012   1
  -1 -14  -3 365.501 193.036   1
   1  14   4 695.740 242.715   1
  -1 -14  -4 1616.55 244.059   1
   1  14   5 226.625 230.532   1
  -1 -14  -5 181.644 207.739   1
   1  14   6-118.934 236.122   1
  -1 -14  -6-136.552 214.650   1
   1  14   7 61.9938 250.289   1
  -1 -14  -7 598.639 237.129   1
   1  14   8 160.595 260.643   1
  -1 -14  -8 354.165 251.905   1
   1  14   9-132.468 251.751   1
  -1 -14  -9 30.4464 232.320   1
   1  14  11 418.344 286.453   1
  -1 -14 -11 95.7777 246.739   1
   1  14  12 283.769 274.651   1
  -1 -14 -12-162.548 230.786   1
   1  14  13 286.873 258.084   1
  -1 -14 -13 98.6423 235.698   1
   1  14  14-72.2654 274.670   1
  -1 -14 -14 830.983 275.559   1
   1  14  15 72.7406 261.589   1
  -1 -14 -15 134.067 234.926   1
   1  14  16 620.178 270.451   1
  -1 -14 -16 33.6906 212.524   1
   1  14  17 364.951 245.357   1
  -1 -14 -17 437.182 247.051   1
   1  14  18 36.4267 271.646   1
  -1 -14 -18-100.323 238.427   1
  -1 -14 -19 99.5229 241.592   1
   1  14  21-174.998 264.067   1
  -1 -14 -21 32.5478 235.039   1
   1  14  23 234.090 257.112   1
  -1 -14 -23-31.6039 235.741   1
  -1  15  22 168.775 266.172   1
   1 -15 -22 96.1037 227.550   1
  -1  15  21 172.284 275.561   1
   1 -15 -21-457.344 245.727   1
  -1  15  20-280.397 274.322   1
   1 -15 -20 298.943 233.759   1
  -1  15  19 35.4624 227.843   1
   1 -15 -19 67.3412 214.044   1
  -1  15  18 393.631 286.983   1
   1 -15 -18-169.616 241.906   1
   1 -15 -17 341.216 227.794   1
  -1  15  17 216.129 238.050   1
  -1  15  16 36.1515 267.608   1
   1 -15 -16 238.957 263.498   1
  -1  15  15 144.533 223.435   1
   1 -15 -15-34.0978 208.442   1
  -1  15  14 467.818 277.670   1
   1 -15 -14-237.526 249.102   1
  -1  15  13 286.669 282.668   1
   1 -15 -13 100.809 257.593   1
  -1  15  12-106.294 233.573   1
   1 -15 -12-33.1988 234.695   1
  -1  15  11 209.508 245.025   1
   1 -15 -11 228.833 224.327   1
  -1  15  10 34.2520 242.122   1
   1 -15 -10-128.204 238.091   1
  -1  15   8 227.064 233.800   1
   1 -15  -8 304.483 232.886   1
  -1  15   7 219.660 247.459   1
   1 -15  -7 58.9410 211.150   1
   1 -15  -6 1698.16 284.627   1
  -1  15   6 1447.20 292.477   1
   1 -15  -5 26.9932 186.674   1
  -1  15   5-230.632 216.716   1
   1 -15  -3-95.1635 197.125   1
  -1 -15   3 44.3287 52.6156   1
  -1  15   3 255.426 217.580   1
   1  15  -3 40.7195 70.2269   1
   1 -15  -2 1373.86 220.626   1
  -1 -15   2 1270.12 153.499   1
   1  15  -2 1069.09 162.786   1
  -1  15   2 1329.51 234.876   1
  -1 -15   1 44.7176 126.593   1
   1 -15  -1-178.151 163.486   1
   1  15  -1-48.2862 140.350   1
  -1  15   1 63.9374 185.305   1
   1  15   0 96.3983 169.960   1
   1 -15   0 139.188 154.742   1
  -1  15   0 111.046 162.732   1
  -1 -15   0 408.434 160.075   1
  -1 -15  -1-99.5018 163.844   1
   1  15   1 44.0032 186.292   1
  -1 -15  -2 1281.29 218.178   1
   1 -15   2 1117.28 131.769   1
  -1  15  -2 894.299 138.285   1
   1  15   2 778.142 223.404   1
   1  15   3-183.503 215.810   1
  -1 -15  -3 191.688 202.867   1
   1  15   5 118.284 240.349   1
  -1 -15  -5 53.8741 189.632   1
   1  15   6 1856.00 309.124   1
  -1 -15  -6 1607.79 287.610   1
   1  15   7-160.698 237.898   1
  -1 -15  -7 381.357 231.331   1
   1  15   8 398.461 254.639   1
  -1 -15  -8 697.481 255.062   1
   1  15  10 69.7938 265.266   1
  -1 -15 -10-95.7530 231.416   1
   1  15  11 1133.71 315.863   1
  -1 -15 -11 488.151 254.430   1
   1  15  12-35.9497 266.061   1
  -1 -15 -12-165.315 252.354   1
   1  15  13 181.700 281.430   1
  -1 -15 -13 568.629 251.605   1
   1  15  14 73.1709 240.091   1
  -1 -15 -14 202.516 220.406   1
   1  15  15 110.255 267.098   1
  -1 -15 -15 473.647 258.792   1
   1  15  16 257.274 279.569   1
  -1 -15 -16 101.578 232.163   1
   1  15  17-477.023 273.840   1
  -1 -15 -17 741.125 247.486   1
   1  15  18 109.183 223.801   1
  -1 -15 -18-234.061 212.594   1
   1  15  19 35.9738 232.618   1
  -1 -15 -19 330.773 213.939   1
   1  15  20-35.3267 254.541   1
  -1 -15 -20 558.165 251.058   1
   1  15  21 69.3238 261.840   1
  -1 -15 -21 357.263 238.766   1
   1  15  22 574.755 270.314   1
  -1 -15 -22-223.622 235.568   1
  -1  16  21 546.035 271.382   1
   1 -16 -21 32.3607 234.256   1
  -1  16  20 452.543 237.415   1
   1 -16 -20 330.070 208.884   1
  -1  16  19 176.967 261.188   1
   1 -16 -19 268.259 241.500   1
  -1  16  18 107.560 278.655   1
   1 -16 -18-237.546 233.573   1
  -1  16  17 108.398 241.999   1
   1 -16 -17 274.158 229.554   1
  -1  16  15 364.066 270.426   1
   1 -16 -15-275.753 235.012   1
  -1  16  14 36.3856 235.001   1
   1 -16 -14 68.8199 222.244   1
  -1  16  13-398.500 249.806   1
   1 -16 -13-136.931 238.257   1
  -1  16  12-71.8767 251.881   1
   1 -16 -12 271.453 243.026   1
  -1  16  11 106.547 241.045   1
   1 -16 -11 33.5158 234.866   1
  -1  16  10 244.759 248.530   1
   1 -16 -10 164.783 236.293   1
   1 -16  -9 258.294 237.668   1
  -1  16   9 342.744 264.079   1
   1 -16  -8 1071.32 268.298   1
  -1  16   8 1170.87 285.508   1
   1 -16  -7 183.069 223.291   1
  -1  16   7 162.309 247.907   1
   1 -16  -6 58.7609 215.646   1
  -1  16   6-125.404 253.927   1
   1 -16  -5-28.0699 208.642   1
  -1  16   5 329.959 238.200   1
   1 -16  -4 585.256 214.957   1
  -1  16   4 600.536 231.397   1
   1 -16  -3-24.8231 203.750   1
  -1  16   3-134.879 211.927   1
   1 -16  -2 435.573 186.108   1
  -1 -16   2 132.165 111.766   1
   1  16  -2 167.542 122.852   1
  -1  16   2 273.832 200.684   1
   1 -16  -1 104.611 162.299   1
  -1 -16   1 184.183 138.324   1
   1  16  -1 83.7676 142.187   1
  -1  16   1 333.358 200.018   1
   1 -16   0-36.0524 145.032   1
  -1 -16   0 130.405 147.859   1
  -1  16   0-78.1600 158.786   1
   1  16   0 20.0403 163.386   1
  -1 -16  -1 211.676 161.712   1
   1  16   1 365.043 196.655   1
  -1  16  -1 468.311 162.133   1
  -1 -16  -2 439.871 195.559   1
   1 -16   2 199.502 102.198   1
  -1  16  -2 247.514 105.787   1
   1  16   2 505.637 213.427   1
  -1 -16  -4 903.400 216.935   1
   1  16   4 497.283 243.355   1
  -1 -16  -5-168.335 217.352   1
   1  16   5-61.4342 221.903   1
  -1 -16  -6 499.038 235.807   1
   1  16   6-31.9996 221.659   1
  -1 -16  -7 30.4265 218.860   1
   1  16   7 198.876 267.645   1
  -1 -16  -8 815.052 263.882   1
   1  16   8 853.003 278.315   1
  -1 -16  -9 385.602 239.750   1
   1  16   9 349.448 248.029   1
  -1 -16 -10 163.918 234.297   1
   1  16  10 783.879 271.176   1
  -1 -16 -11 99.9494 255.286   1
   1  16  11 180.900 261.366   1
  -1 -16 -12-134.530 242.836   1
   1  16  12 146.407 259.832   1
  -1 -16 -13 169.570 215.836   1
   1  16  13 184.392 271.975   1
  -1 -16 -14-33.9865 237.140   1
   1  16  14 259.607 291.346   1
  -1 -16 -15 102.098 236.344   1
   1  16  15-37.1076 284.190   1
  -1 -16 -17 303.018 242.193   1
   1  16  17 476.473 283.724   1
  -1 -16 -18 400.545 247.193   1
   1  16  18 399.396 300.865   1
  -1 -16 -19 331.543 216.739   1
   1  16  19 71.3290 253.529   1
  -1 -16 -20 131.232 199.685   1
   1  16  20 245.156 227.628   1
  -1 -16 -21-193.736 197.445   1
   1  16  21 34.1872 240.656   1
  -1  17  20-207.120 236.455   1
   1 -17 -20 163.652 196.543   1
  -1  17  19 563.149 272.675   1
   1 -17 -19 266.675 237.944   1
  -1  17  18 464.772 242.572   1
   1 -17 -18 304.806 211.859   1
  -1  17  17 144.801 271.051   1
   1 -17 -17 34.2656 240.140   1
  -1  17  16 109.633 243.466   1
   1 -17 -16 207.404 231.441   1
  -1  17  14 847.176 304.760   1
   1 -17 -14 243.578 239.197   1
  -1  17  13 36.7316 260.755   1
   1 -17 -13-34.7513 231.331   1
  -1  17  12-219.342 253.939   1
   1 -17 -12 380.253 235.771   1
  -1  17  11 253.715 257.335   1
   1 -17 -11-342.064 234.344   1
  -1  17  10-107.547 253.439   1
   1 -17 -10 236.315 222.568   1
  -1  17   9-105.799 239.325   1
   1 -17  -9 33.1606 209.650   1
  -1  17   8-103.476 237.362   1
   1 -17  -8 32.4228 224.145   1
  -1  17   7 335.698 248.213   1
   1 -17  -7 630.140 245.796   1
  -1  17   6 813.701 270.130   1
   1 -17  -6 974.260 261.250   1
  -1  17   5 281.979 239.627   1
   1 -17  -5 262.740 207.014   1
  -1  17   4 449.735 253.759   1
   1 -17  -4 193.543 215.662   1
  -1  17   2-25.7301 193.378   1
   1 -17  -2 96.9796 192.442   1
   1  17  -1 50.9223 138.449   1
  -1  17   1 232.630 206.327   1
   1 -17  -1-21.8905 160.722   1
  -1  17   0 341.244 167.574   1
   1  17   0 292.096 179.954   1
  -1 -17   0 366.311 163.538   1
   1  17   1-142.691 188.103   1
  -1 -17  -1-22.1706 162.069   1
  -1  17  -1 62.3465 139.359   1
  -1 -17  -2-24.4541 172.179   1
   1  17   2 235.582 203.481   1
   1  17   3 142.144 213.822   1
   1  17   4-90.6697 221.943   1
  -1 -17  -4-138.763 200.510   1
   1  17   5-191.169 232.988   1
  -1 -17  -5 347.834 221.246   1
   1  17   6 331.881 256.838   1
  -1 -17  -6 846.250 252.328   1
   1  17   7 34.2589 242.194   1
  -1 -17  -7-156.190 206.974   1
   1  17   8 422.578 268.430   1
  -1 -17  -8 257.146 218.018   1
   1  17   9 215.723 241.784   1
  -1 -17  -9 32.8476 226.157   1
   1  17  10 36.5306 247.901   1
  -1 -17 -10-66.8074 230.919   1
   1  17  11 36.9662 262.505   1
  -1 -17 -11 169.154 236.079   1
   1  17  12 297.598 259.649   1
  -1 -17 -12 544.919 256.301   1
   1  17  13 74.7197 248.857   1
  -1 -17 -13 205.389 220.095   1
   1  17  14 486.244 290.192   1
  -1 -17 -14 514.384 263.445   1
   1  17  16 666.445 292.526   1
  -1 -17 -16 68.0093 240.160   1
   1  17  17-255.550 251.993   1
  -1 -17 -17-372.919 219.824   1
   1  17  18 719.585 275.493   1
  -1 -17 -18 101.020 212.989   1
   1  17  19 528.826 278.024   1
  -1 -17 -19-166.336 230.150   1
   1  17  20-103.724 253.767   1
  -1 -17 -20 65.3179 217.404   1
  -1  18  20 342.516 264.245   1
   1 -18 -20-259.284 227.087   1
  -1  18  19-35.0301 215.457   1
   1 -18 -19 231.846 197.790   1
  -1  18  18 356.148 265.998   1
   1 -18 -18 539.744 242.105   1
  -1  18  17 72.3353 246.712   1
   1 -18 -17 171.175 195.572   1
  -1  18  16 878.739 294.151   1
   1 -18 -16 415.624 254.074   1
  -1  18  15 258.656 273.954   1
   1 -18 -15 314.476 248.676   1
  -1  18  13 148.916 249.613   1
   1 -18 -13 386.688 227.653   1
  -1  18  12-297.397 261.628   1
   1 -18 -12 175.363 224.142   1
  -1  18  10-36.6320 246.295   1
   1 -18 -10 206.941 221.647   1
  -1  18   9 72.2919 249.219   1
   1 -18  -9 408.015 226.871   1
  -1  18   8 249.013 252.905   1
   1 -18  -8 200.176 247.218   1
  -1  18   6-135.625 232.513   1
   1 -18  -6 472.517 230.538   1
  -1  18   5 98.5892 218.769   1
   1 -18  -5-30.2110 210.743   1
  -1  18   4 93.5888 225.319   1
  -1  18   3 145.469 201.319   1
   1  18   2 354.905 203.948   1
   1  18   3-176.391 205.352   1
   1  18   4 591.809 249.863   1
   1  18   5 98.0897 219.468   1
  -1 -18  -5 488.439 221.161   1
   1  18   6-34.0635 240.778   1
  -1 -18  -6 94.7772 225.245   1
   1  18   8 395.250 242.953   1
  -1 -18  -8 961.604 238.214   1
   1  18   9 220.409 246.971   1
  -1 -18  -9-33.5818 220.291   1
   1  18  10-186.099 266.491   1
  -1 -18 -10 102.109 215.182   1
   1  18  12 825.660 297.698   1
  -1 -18 -12 34.7490 232.415   1
   1  18  13 262.969 272.634   1
  -1 -18 -13 139.249 232.045   1
   1  18  15 372.002 284.155   1
  -1 -18 -15 104.282 228.369   1
   1  18  16 73.7153 254.830   1
  -1 -18 -16 68.9252 206.989   1
   1  18  17-181.218 263.974   1
  -1 -18 -17 410.020 248.874   1
   1  18  18 214.087 262.945   1
  -1 -18 -18-134.643 224.077   1
   1  18  19 383.835 244.196   1
  -1 -18 -19 264.831 199.755   1
   1  18  20 34.1024 246.370   1
  -1 -18 -20 227.152 209.729   1
  -1  19  19 417.752 258.834   1
  -1  19  18 284.771 244.451   1
  -1  19  17 181.388 268.633   1
  -1  19  16 110.208 266.432   1
  -1  19  15 223.148 243.056   1
  -1  19  14 37.5274 252.258   1
  -1  19  13-188.652 255.092   1
  -1  19  12 226.797 260.485   1
  -1  19  11 37.7338 279.186   1
  -1  19   9-74.4959 251.612   1
   1  19   9 260.637 253.175   1
   1  19  11 151.117 260.139   1
   1  19  12 567.530 286.457   1
   1  19  13 264.241 260.268   1
   1  19  14 225.187 251.436   1
   1  19  15 409.009 267.400   1
   1  19  16 146.451 239.064   1
   1  19  17 756.813 296.508   1
   1  19  18 106.021 242.159   1
   1  19  19 657.001 277.387   1
  -2   0  26 148.179 255.030   1
   2   0 -26 102.349 223.866   1
  -2   0  25 36.8463 241.704   1
   2   0 -25 136.475 238.055   1
  -2   0  24 912.052 289.912   1
   2   0 -24 1321.96 277.869   1
  -2   0  23 143.941 238.563   1
   2   0 -23 167.903 217.078   1
  -2   0  22 212.163 253.488   1
   2   0 -22 198.759 241.495   1
  -2   0  21 103.833 216.421   1
   2   0 -21-97.4942 223.632   1
  -2   0  20 2768.37 350.110   1
   2   0 -20 2508.35 334.460   1
  -2   0  19 98.5965 229.285   1
   2   0 -19-216.459 232.420   1
  -2   0  18 1530.45 303.305   1
   2   0 -18 958.836 258.199   1
  -2   0  17 523.138 275.808   1
   2   0 -17 144.672 248.676   1
  -2   0  16 1446.50 288.505   1
   2   0 -16 1388.90 255.949   1
  -2   0  15-56.4075 229.213   1
   2   0 -15 159.048 223.775   1
   2   0 -14 11666.0 829.260   1
  -2   0  13-76.1528 235.541   1
   2   0 -13 309.091 217.834   1
  -2   0  12 5916.96 479.451   1
   2   0 -12 5672.75 473.237   1
   2   0 -11 145.847 190.457   1
  -2   0  11 111.341 212.845   1
   2   0 -10 57.9649 191.876   1
  -2   0  10-61.8518 195.986   1
   2   0  -9 88.6738 180.062   1
  -2   0   9 113.633 177.524   1
  -2   0   8 12602.1 859.932   1
   2   0  -8 12835.6 852.121   1
  -2   0   7-62.1145 198.204   1
   2   0  -7 58.0077 177.026   1
  -2   0   5-183.524 194.748   1
   2   0  -5 44.9390 166.447   1
  -2   0   4 29461.9 1700.52   1
   2   0  -4 24741.3 1694.71   1
  -2   0   3-81.8386 190.792   1
   2   0  -3-42.1533 168.493   1
   2   0  -2 121107. 7230.07   1
  -2   0   2 113837. 7230.29   1
   2   0  -1 43.8290 148.580   1
  -2   0   1-97.8242 148.480   1
   2   0   0 16655.7 1159.27   1
  -2   0   0 20189.7 1160.25   1
  -2   0  -1-58.3226 146.288   1
   2   0   1 51.8343 122.218   1
  -2   0  -2 113721. 7055.96   1
   2   0   2 115647. 7056.71   1
  -2   0  -3 183.546 146.012   1
   2   0   3 33.3943 144.904   1
   2   0   4 25556.9 1606.74   1
  -2   0  -4 25409.1 1602.64   1
  -2   0  -5-85.4364 171.788   1
   2   0   5-92.9275 171.799   1
  -2   0  -7 113.193 172.775   1
   2   0   7 30.0879 168.041   1
  -2   0  -8 11370.3 784.387   1
   2   0   8 11838.6 793.319   1
   2   0   9-240.929 169.463   1
  -2   0  -9-33.7438 171.397   1
   2   0  10 40.6060 184.961   1
   2   0  11-22.1860 191.825   1
  -2   0 -11 167.690 201.680   1
  -2   0 -12 6710.29 502.047   1
   2   0  12 5852.26 505.356   1
   2   0  13 25.4405 214.759   1
  -2   0 -13 73.1719 221.616   1
   2   0  14 11171.5 799.561   1
  -2   0 -14 10803.4 787.478   1
   2   0  15 287.549 242.615   1
   2   0  16 1287.36 286.544   1
  -2   0 -16 2223.85 291.798   1
   2   0  17-155.672 247.171   1
  -2   0 -17-28.7822 213.864   1
   2   0  18 1287.76 263.792   1
  -2   0 -18 1166.23 258.894   1
   2   0  20 2459.39 354.296   1
  -2   0 -20 2397.51 334.085   1
   2   0  21-70.1964 254.752   1
  -2   0 -21 418.552 240.386   1
   2   0  22 71.1597 226.628   1
  -2   0 -22 393.108 233.012   1
   2   0  23 72.2674 238.278   1
  -2   0 -23 166.225 243.132   1
   2   0  24 695.155 276.452   1
  -2   0 -24 1408.96 281.278   1
   2   0  25-36.7239 231.693   1
  -2   0 -25 639.891 257.670   1
  -2   0 -26 375.753 250.764   1
   2  -1 -26-169.480 220.076   1
  -2   1  26 73.1711 238.754   1
   2   1 -25 239.743 249.170   1
  -2  -1  25 446.848 254.719   1
   2   1 -24 306.150 232.529   1
   2  -1 -24 575.099 239.712   1
  -2   1  24 434.645 237.987   1
  -2  -1  24 514.830 260.301   1
   2  -1 -23 33.5906 236.560   1
  -2   1  23 286.592 250.047   1
   2   1 -22 1056.69 274.664   1
  -2  -1  22 1345.65 282.780   1
   2  -1 -21 489.688 248.422   1
   2   1 -21 161.655 243.265   1
  -2   1  21 208.050 269.595   1
  -2  -1  21 760.157 268.651   1
   2   1 -20 220.496 246.707   1
   2  -1 -20 96.0343 246.232   1
  -2  -1  20 268.707 264.901   1
  -2   1  20 33.9998 253.707   1
   2  -1 -19 343.657 252.896   1
  -2   1  19 797.166 257.653   1
   2   1 -18 1210.01 270.986   1
  -2  -1  18 1257.24 288.762   1
   2   1 -17 2214.89 311.597   1
  -2   1  17 1871.81 316.931   1
  -2  -1  17 2419.17 332.466   1
  -2   1  16 3819.43 440.655   1
   2   1 -16 4648.68 417.692   1
  -2  -1  16 4634.23 433.474   1
   2  -1 -16 4386.48 437.846   1
  -2   1  15 952.777 250.319   1
   2   1 -15 155.287 200.046   1
  -2  -1  15 331.006 245.421   1
   2  -1 -15 460.478 223.917   1
   2  -1 -14 2373.50 304.543   1
  -2   1  14 1742.12 294.826   1
  -2  -1  13 5455.57 469.069   1
   2   1 -13 5494.81 453.663   1
   2  -1 -12 115.452 218.614   1
   2   1 -12 215.860 187.342   1
  -2   1  12 74.3433 218.095   1
   2  -1 -11 3701.19 350.396   1
  -2   1  11 3649.37 357.422   1
   2   1 -11 3286.34 327.580   1
  -2  -1  11 3651.65 347.812   1
  -2  -1  10 22781.5 1525.16   1
  -2   1  10 24377.2 1538.48   1
   2  -1 -10 23321.6 1526.22   1
   2   1 -10 23968.6 1524.02   1
  -2   1   9 799.910 216.735   1
   2  -1  -9 1245.94 213.666   1
  -2  -1   9 970.920 208.886   1
   2   1  -9 1041.97 205.355   1
   2   1  -8 25155.3 1582.42   1
   2  -1  -8 25173.2 1591.16   1
  -2   1   8 23899.2 1593.01   1
  -2  -1   8 24804.5 1585.95   1
   2  -1  -7 14629.0 997.133   1
  -2   1   7 15806.0 1006.27   1
   2  -1  -6 4236.26 349.660   1
   2   1  -6 4240.15 328.588   1
  -2  -1   6 3932.44 339.547   1
  -2   1   6 3843.90 350.277   1
   2  -1  -5 7379.08 561.310   1
   2   1  -5 7853.63 546.351   1
  -2   1   5 7868.97 560.939   1
  -2  -1   5 8457.80 560.069   1
   2   1  -4 4371.41 333.883   1
   2  -1  -4 5017.30 352.116   1
  -2   1   4 4057.86 359.297   1
  -2  -1   3 107133. 7014.58   1
   2   1  -3 115877. 7013.18   1
   2  -1  -3 119737. 7019.02   1
  -2   1   3 113411. 7019.58   1
  -2   1   2 2804.04 246.225   1
   2  -1  -2 2250.34 243.489   1
  -2  -1   2 2611.09 234.918   1
   2  -1  -1 21703.9 1241.69   1
  -2   1   1 20205.5 1244.50   1
   2   1  -1 17337.3 1236.40   1
  -2  -1   1 20011.3 1240.79   1
   2  -1   0-36.1340 146.013   1
  -2   1   0-93.6744 149.949   1
  -2  -1   0 51.4244 140.908   1
   2   1   0-6.46512 149.089   1
   2   1   1 22324.9 1262.87   1
  -2   1  -1 19079.0 1257.89   1
  -2  -1  -1 22492.9 1263.00   1
   2   1   2 2778.75 227.387   1
   2  -1   2 2964.95 221.854   1
  -2  -1  -2 2086.36 229.287   1
  -2   1  -2 2218.40 226.397   1
   2  -1   3 106592. 6334.16   1
   2   1   3 110206. 6340.91   1
  -2   1  -3 88433.3 6328.86   1
  -2  -1  -3 112056. 6340.48   1
   2   1   4 3694.33 350.387   1
   2  -1   4 4396.97 326.746   1
  -2   1  -4 4445.79 324.675   1
  -2  -1  -4 4420.64 346.960   1
   2  -1   5 8075.52 556.539   1
   2   1   5 8438.51 573.508   1
  -2   1  -5 7799.99 550.936   1
  -2  -1  -5 8174.71 565.851   1
   2   1   6 4208.12 357.320   1
   2  -1   6 4131.31 331.022   1
  -2   1  -6 4108.60 324.346   1
  -2  -1  -6 3878.24 340.948   1
  -2  -1  -7 15056.4 1005.58   1
   2   1   7 15613.6 1013.58   1
  -2  -1  -8 22198.3 1511.28   1
  -2   1  -8 24872.0 1506.56   1
   2  -1   8 22316.5 1506.54   1
   2   1   8 25076.8 1525.25   1
  -2   1  -9 1303.91 192.595   1
  -2  -1  -9 1032.67 210.537   1
   2   1   9 489.476 223.970   1
   2  -1   9 995.661 204.310   1
   2   1  10 24080.3 1545.36   1
   2  -1  10 23432.7 1532.98   1
   2   1  11 2732.97 315.510   1
  -2  -1 -11 2866.93 313.207   1
  -2   1 -11 2842.43 296.196   1
   2  -1  11 3560.32 317.355   1
   2   1  12-98.8241 227.398   1
  -2   1 -12-21.8701 180.045   1
  -2  -1 -12 70.6478 207.088   1
  -2   1 -13 4942.97 431.135   1
   2  -1  13 5523.53 450.193   1
   2   1  14 3028.67 348.178   1
  -2  -1 -14 2124.03 323.813   1
  -2  -1 -15 545.361 240.207   1
  -2   1 -15 751.692 217.985   1
  -2  -1 -16 4856.58 445.869   1
  -2   1 -16 5522.33 438.253   1
   2  -1  16 4716.92 440.582   1
   2  -1  17 1983.00 323.266   1
   2   1  17 2254.33 347.411   1
  -2   1 -17 2714.22 319.388   1
  -2  -1 -17 2319.95 323.567   1
   2  -1  18 855.470 253.299   1
   2   1  18 1176.54 297.132   1
  -2   1 -18 1733.25 288.775   1
  -2  -1 -18 1425.29 284.370   1
   2  -1  19 197.117 255.428   1
   2   1  19 369.219 252.340   1
  -2   1 -19 516.425 244.684   1
  -2  -1 -19 405.089 234.420   1
   2  -1  20-203.195 252.574   1
   2   1  20 68.8485 225.798   1
  -2   1 -20 124.873 233.742   1
  -2  -1 -20-286.169 247.123   1
   2  -1  21 243.729 245.652   1
   2   1  21 317.398 262.534   1
  -2   1 -21 287.156 226.194   1
  -2  -1 -21 291.267 242.900   1
   2   1  22 393.108 269.395   1
   2  -1  22 851.888 277.678   1
  -2  -1 -22 1082.29 273.180   1
  -2   1 -22 981.431 268.219   1
   2   1  23 144.321 237.315   1
  -2  -1 -23 432.852 240.092   1
   2  -1  24 256.710 238.932   1
   2   1  24 291.669 243.548   1
  -2   1 -24-33.6004 232.111   1
  -2  -1 -24 835.630 265.156   1
   2  -1  25 404.771 258.037   1
  -2   1 -25-34.0830 240.089   1
   2   1  26 290.402 234.440   1
  -2  -1 -26-168.411 234.960   1
  -2  -1 -27-33.8388 232.867   1
  -2   2  27 71.9497 247.896   1
   2  -2 -27 333.694 245.261   1
  -2   2  26 288.825 260.570   1
   2  -2 -26 437.049 258.456   1
  -2   2  25-216.584 248.452   1
   2  -2 -25 33.7560 243.781   1
  -2  -2  24 184.049 232.723   1
  -2   2  24-251.643 234.575   1
   2  -2 -24 101.234 237.487   1
   2   2 -24 137.130 234.837   1
  -2  -2  23 327.991 266.493   1
  -2   2  23 142.683 234.039   1
   2   2 -23 133.917 231.545   1
   2  -2 -23-67.0978 233.078   1
  -2  -2  22 142.390 238.270   1
  -2   2  22-105.793 233.743   1
   2   2 -22 230.156 233.559   1
   2  -2 -22 299.088 252.746   1
  -2  -2  21 69.2009 222.654   1
  -2   2  21-139.242 247.450   1
   2  -2 -21 360.720 263.262   1
   2   2 -21 513.187 227.072   1
  -2   2  20 1540.36 288.465   1
  -2  -2  20 1273.45 296.354   1
   2  -2 -20 967.315 275.508   1
   2   2 -20 1435.19 274.370   1
  -2  -2  19 161.620 246.668   1
  -2   2  19 66.9328 243.683   1
   2  -2 -19 126.356 230.018   1
   2   2 -19-60.3976 236.396   1
  -2   2  18 391.440 246.344   1
   2   2 -18 668.827 264.976   1
   2  -2 -18 768.536 249.555   1
  -2  -2  18 716.048 262.462   1
   2   2 -17 2145.19 284.261   1
   2  -2 -17 2382.86 324.336   1
  -2   2  16 275.919 257.502   1
   2   2 -16 292.128 221.772   1
  -2  -2  16 84.9628 222.799   1
   2  -2 -16 172.700 257.652   1
  -2   2  15 414.497 245.535   1
   2  -2 -15 193.458 222.096   1
   2   2 -15 780.710 224.058   1
  -2  -2  15 537.569 235.568   1
   2  -2 -14 4141.75 398.602   1
   2   2 -14 4132.30 386.003   1
  -2  -2  14 4613.00 396.002   1
  -2   2  14 3902.73 420.316   1
   2  -2 -13 578.022 220.133   1
   2   2 -13 667.931 215.973   1
  -2  -2  13 404.020 217.073   1
  -2   2  13 407.336 211.850   1
  -2  -2  12 16729.9 1117.69   1
  -2   2  11-145.750 222.442   1
   2  -2 -11 289.826 214.972   1
   2   2 -11 76.4325 185.966   1
  -2  -2  11-81.7573 181.257   1
  -2  -2  10 16754.3 1006.50   1
  -2   2  10 14118.6 1014.62   1
   2   2 -10 15515.5 992.096   1
   2  -2 -10 13240.0 1004.04   1
  -2  -2   9 2626.95 280.122   1
  -2   2   9 2741.22 314.215   1
   2  -2  -9 3287.93 317.864   1
   2   2  -9 2979.28 288.341   1
  -2   2   8 3554.63 346.010   1
  -2  -2   8 4017.29 325.466   1
   2  -2  -8 3277.36 331.131   1
   2   2  -8 3654.76 308.466   1
  -2   2   7 493.902 195.340   1
   2  -2  -7 98.2917 189.697   1
   2  -2  -6 17733.5 1091.04   1
   2   2  -6 16296.3 1069.53   1
  -2  -2   6 17337.7 1073.52   1
  -2   2   6 14991.6 1090.09   1
   2   2  -5 6510.56 469.460   1
  -2  -2   5 6731.91 468.843   1
  -2  -2   4 10087.3 676.710   1
   2   2  -4 9821.46 675.239   1
   2  -2  -4 10007.7 688.474   1
  -2   2   4 11212.7 695.308   1
  -2  -2   3 4143.64 310.655   1
   2   2  -3 4078.22 316.296   1
  -2   2   3 4956.39 372.159   1
   2  -2  -3 4527.45 353.855   1
  -2   2   2 13716.0 857.624   1
   2   2  -2 13031.5 836.615   1
   2  -2  -2 13188.4 851.946   1
  -2  -2   2 12833.2 835.872   1
   2  -2  -1 139915. 8572.18   1
  -2  -2   1 135915. 8567.10   1
  -2   2   1 140664. 8572.54   1
   2   2  -1 141442. 8568.89   1
   2   2   0 32819.2 2009.72   1
  -2   2   0 33591.7 2008.37   1
  -2  -2   0 35111.3 2011.25   1
   2  -2   0 28102.6 2007.70   1
   2  -2   1 116577. 7425.78   1
   2   2   1 138069. 7434.09   1
  -2  -2  -1 140690. 7433.55   1
   2  -2   2 8924.73 648.049   1
  -2   2  -2 8676.28 646.326   1
   2  -2   3 5086.29 320.280   1
   2   2   3 3566.97 366.905   1
  -2   2  -3 4644.80 319.093   1
  -2  -2  -3 3698.78 350.173   1
   2  -2   4 9053.74 679.678   1
   2   2   4 10454.6 706.445   1
  -2  -2  -4 11305.8 700.852   1
  -2   2  -4 11548.7 684.015   1
   2  -2   5 6734.80 446.235   1
  -2   2  -5 5863.40 445.622   1
   2   2   6 15974.4 1067.60   1
   2  -2   6 15898.3 1038.21   1
  -2  -2  -6 16520.5 1060.38   1
  -2   2  -6 16349.5 1037.12   1
  -2  -2  -7 322.843 181.529   1
  -2   2  -7 433.124 145.786   1
   2  -2   7 604.894 162.862   1
   2   2   7 293.945 190.470   1
  -2   2  -8 3259.17 281.649   1
  -2  -2  -8 3224.02 319.076   1
   2   2   8 2900.58 318.623   1
   2  -2   8 3486.15 292.198   1
  -2  -2  -9 2606.91 288.955   1
  -2   2  -9 2756.76 265.978   1
   2  -2   9 2963.83 272.820   1
   2   2   9 2460.36 292.995   1
   2   2  10 15187.8 1030.40   1
  -2  -2 -11-68.3789 199.882   1
  -2   2 -11 191.106 181.675   1
   2   2  11-48.2137 208.395   1
   2  -2  11 20.1682 193.562   1
   2  -2  12 15920.1 1069.48   1
   2   2  13 298.291 248.329   1
   2  -2  13 380.402 192.975   1
  -2  -2 -13 777.880 246.023   1
  -2   2 -13 271.513 206.063   1
  -2   2 -14 3818.04 363.911   1
  -2  -2 -14 4851.85 423.324   1
   2   2  14 3832.68 419.324   1
   2  -2  14 3281.55 375.036   1
   2  -2  15 893.613 236.879   1
   2   2  15 663.444 291.416   1
  -2  -2 -15 944.324 268.323   1
  -2   2 -15 426.959 225.848   1
   2   2  16-280.715 260.059   1
   2  -2  16-256.760 247.343   1
  -2  -2 -16-261.570 248.308   1
  -2   2 -16 527.049 218.348   1
   2  -2  17 1702.67 287.215   1
   2   2  17 1355.25 301.937   1
  -2   2 -17 1828.79 287.324   1
  -2  -2 -17 1254.62 279.003   1
   2  -2  18 935.779 265.535   1
   2   2  18 496.710 253.739   1
  -2   2 -18 1009.08 263.859   1
   2  -2  19 162.177 235.323   1
   2   2  19 135.628 262.678   1
  -2   2 -19 328.514 242.839   1
  -2  -2 -19-94.4683 261.854   1
   2   2  20 1732.66 327.472   1
  -2  -2 -20 1573.33 307.985   1
   2   2  21 423.343 250.814   1
  -2   2 -21-158.721 222.837   1
  -2  -2 -21 32.5669 215.091   1
   2   2  22 35.8039 238.393   1
   2  -2  22 106.259 239.277   1
  -2   2 -22 65.0945 228.101   1
  -2  -2 -22 131.434 259.039   1
   2  -2  23 108.532 219.986   1
   2   2  23-180.193 254.855   1
  -2   2 -23 99.3791 233.262   1
  -2  -2 -23 498.488 262.057   1
   2  -2  24 841.143 278.567   1
   2   2  24 253.758 262.355   1
  -2  -2 -24 133.592 221.954   1
  -2   2 -24 101.002 231.308   1
   2   2  25-72.5945 238.396   1
  -2  -2 -25 466.499 239.935   1
   2   2  26 397.464 272.660   1
  -2  -2 -26 697.125 260.232   1
   2   2  27 71.2953 215.409   1
  -2  -2 -27 100.035 214.282   1
   2  -3 -27 164.925 233.606   1
  -2   3  27 319.859 241.619   1
   2  -3 -26 433.080 258.150   1
  -2   3  26-107.279 247.417   1
   2  -3 -25 503.675 264.674   1
  -2   3  25 214.431 261.136   1
   2  -3 -23 335.139 233.221   1
   2   3 -23 848.305 261.215   1
  -2   3  23 390.759 253.478   1
  -2  -3  23 757.892 259.634   1
   2  -3 -22 865.616 251.189   1
   2   3 -22 1020.36 256.871   1
  -2  -3  22 1309.76 274.307   1
  -2   3  22 635.197 264.440   1
   2   3 -21 158.890 227.564   1
  -2  -3  21-34.6389 235.098   1
   2   3 -20 925.462 258.831   1
  -2   3  20 481.398 271.635   1
  -2  -3  20 769.245 256.834   1
   2  -3 -19 31.8252 247.559   1
   2   3 -19 208.154 220.287   1
  -2   3  19 405.023 278.969   1
  -2  -3  19 128.462 240.677   1
  -2   3  18 2311.94 369.653   1
   2  -3 -18 2640.23 364.717   1
   2   3 -18 2594.93 339.506   1
  -2  -3  18 3544.37 358.502   1
   2   3 -17-299.935 237.093   1
  -2  -3  17 234.756 219.704   1
   2  -3 -16 3101.15 369.668   1
   2   3 -16 4194.61 363.395   1
  -2   3  16 3098.22 374.747   1
  -2  -3  16 3483.83 366.935   1
  -2   3  15-303.678 253.193   1
   2  -3 -15 337.694 246.080   1
  -2   3  14 1605.53 288.994   1
   2   3 -14 1056.49 221.475   1
  -2  -3  14 1553.40 241.641   1
   2  -3 -14 1325.02 281.064   1
  -2   3  13-27.9729 236.162   1
   2  -3 -13-154.300 222.352   1
   2   3 -13 85.6678 181.390   1
  -2  -3  13 438.273 225.560   1
  -2   3  12 10383.6 744.470   1
  -2  -3  12 11233.4 732.476   1
   2   3 -12 8949.40 703.565   1
   2  -3 -12 10761.6 747.326   1
  -2   3  11 1662.65 289.732   1
   2  -3 -11 2405.08 277.562   1
   2   3 -11 1562.58 224.551   1
  -2  -3  11 1692.28 237.124   1
  -2   3  10 11133.9 794.294   1
  -2  -3  10 11446.7 760.474   1
   2   3 -10 10971.0 752.874   1
   2  -3 -10 10735.1 777.734   1
  -2   3   9 1127.91 244.771   1
  -2  -3   9 1363.32 198.590   1
   2   3  -9 1465.08 207.042   1
   2  -3  -9 1865.11 246.019   1
   2  -3  -8 300.357 190.990   1
  -2   3   8 307.414 208.786   1
  -2  -3   7 5719.96 392.195   1
  -2   3   7 5090.48 419.683   1
   2   3  -7 4642.98 389.820   1
   2  -3  -7 5003.63 408.714   1
   2   3  -6 15955.6 984.763   1
   2  -3  -6 13334.6 1003.54   1
  -2  -3   6 15242.0 985.743   1
  -2   3   6 16441.5 1018.11   1
  -2  -3   5 576.641 153.869   1
   2   3  -5 364.626 137.127   1
   2  -3  -5 526.100 183.238   1
  -2   3   5 563.319 191.181   1
  -2  -3   4 7009.23 466.012   1
   2   3  -4 6694.57 461.120   1
   2  -3  -3 10104.1 671.504   1
  -2  -3   3 9373.62 641.482   1
  -2   3   3 11004.4 678.144   1
   2   3  -3 9573.52 637.579   1
   2  -3  -2 32229.2 2150.54   1
  -2   3   2 38962.6 2153.47   1
  -2  -3   2 36869.6 2133.14   1
   2   3  -2 29957.3 2136.29   1
  -2   3   1 49816.2 3404.94   1
   2   3  -1 56047.8 3397.45   1
   2  -3  -1 59796.2 3405.23   1
  -2  -3   1 54124.1 3397.81   1
  -2   3   0-164.624 134.352   1
  -2  -3   0-14.4994 154.618   1
   2   3   0 222.151 161.510   1
   2  -3   0 6.81564 125.385   1
   2   3   1 55777.3 3399.99   1
  -2  -3  -1 51756.0 3396.71   1
  -2   3  -1 57477.4 3388.78   1
   2  -3   1 54048.2 3387.52   1
   2   3   2 36759.5 2442.23   1
   2  -3   2 40623.6 2429.53   1
  -2  -3  -2 36482.5 2440.43   1
  -2   3  -2 41202.3 2427.83   1
   2  -3   3 9488.43 629.090   1
  -2   3  -3 9500.01 630.109   1
  -2  -3  -3 10931.4 661.564   1
   2   3   3 9859.40 662.914   1
  -2   3  -4 6930.17 451.468   1
   2  -3   4 6609.72 452.900   1
   2  -3   5 315.608 126.265   1
   2   3   5 225.800 207.836   1
  -2  -3  -5 309.464 177.283   1
  -2   3  -5 560.203 126.514   1
   2   3   6 14336.4 1007.00   1
   2  -3   6 15949.4 973.736   1
  -2   3  -6 14414.7 968.788   1
  -2  -3  -6 15717.7 1000.65   1
  -2   3  -7 5727.82 396.724   1
  -2  -3  -7 4896.47 435.453   1
   2  -3   7 5624.29 405.677   1
   2   3   7 5336.56 442.688   1
  -2  -3  -8 402.944 206.412   1
   2   3   8 520.270 229.766   1
  -2   3  -9 1384.16 183.480   1
  -2  -3  -9 1474.48 224.361   1
   2   3   9 1585.38 245.700   1
   2  -3   9 1634.49 200.138   1
  -2  -3 -10 9705.76 750.431   1
   2   3  10 10315.8 757.870   1
   2  -3  10 11550.2 737.168   1
   2   3  11 2054.76 301.265   1
   2  -3  11 1869.77 249.881   1
  -2  -3 -11 2353.52 299.365   1
  -2   3 -11 1961.50 252.801   1
  -2   3 -12 10081.5 717.313   1
  -2  -3 -12 11313.8 758.469   1
   2   3  12 8921.79 739.044   1
   2  -3  12 10733.2 732.199   1
   2   3  13 111.718 224.854   1
   2  -3  13 255.106 205.241   1
  -2   3 -13 21.4283 178.278   1
  -2  -3 -13 187.671 237.878   1
   2   3  14 1389.50 298.770   1
   2  -3  14 1672.96 268.475   1
  -2  -3 -14 1771.09 298.553   1
  -2   3 -14 1737.86 251.873   1
   2   3  15-431.736 289.607   1
  -2  -3 -15 342.583 254.555   1
   2   3  16 3399.96 395.750   1
   2  -3  16 3106.34 356.248   1
  -2   3 -16 3312.24 356.033   1
  -2  -3 -16 3553.74 379.718   1
   2  -3  17-321.202 233.351   1
  -2   3 -17 324.426 210.845   1
   2  -3  18 2972.39 359.341   1
  -2   3 -18 2993.29 344.860   1
  -2  -3 -18 2739.23 350.674   1
   2  -3  19 128.396 242.892   1
   2   3  19 547.728 298.235   1
  -2  -3 -19-31.8733 273.762   1
  -2   3 -19 587.716 239.542   1
   2   3  20 418.709 286.993   1
   2  -3  20 331.563 238.199   1
  -2  -3 -20 194.057 231.415   1
  -2   3 -20 365.558 226.232   1
   2  -3  21 308.723 227.450   1
   2   3  21-177.089 249.459   1
  -2  -3 -21 392.563 259.842   1
  -2   3 -21 188.917 218.884   1
   2   3  22 681.155 297.513   1
   2  -3  22 778.057 275.524   1
  -2  -3 -22 1585.13 296.608   1
  -2   3 -22 873.281 259.364   1
   2  -3  23 216.747 245.240   1
   2   3  23-35.9810 239.617   1
  -2   3 -23 66.1431 235.884   1
  -2  -3 -23 199.158 228.519   1
   2   3  24 324.962 256.527   1
  -2  -3 -24 33.2844 247.448   1
   2   3  25 289.008 284.182   1
  -2  -3 -25 232.275 249.865   1
   2   3  26-393.765 221.671   1
  -2  -3 -26-32.9072 208.398   1
   2   3  27 140.886 232.240   1
  -2  -3 -27-329.699 253.507   1
  -2   4  28-103.633 244.208   1
   2  -4 -28 224.653 252.109   1
  -2   4  27-34.9843 236.307   1
   2  -4 -27 130.501 225.562   1
  -2   4  26 706.173 251.876   1
   2  -4 -26 429.884 234.174   1
  -2   4  25 354.859 231.573   1
   2  -4 -25-433.620 229.562   1
  -2   4  24 284.255 244.590   1
   2  -4 -24-66.9615 235.703   1
  -2   4  23 70.9081 238.764   1
   2  -4 -23 501.746 266.803   1
   2   4 -23 170.784 226.732   1
  -2  -4  22 140.006 236.212   1
  -2   4  22 494.390 270.260   1
   2  -4 -22 133.266 256.956   1
   2   4 -22 596.983 228.152   1
  -2   4  21 35.0528 269.468   1
   2   4 -21 95.9000 231.805   1
  -2   4  20 1763.98 334.891   1
  -2  -4  20 1187.45 283.101   1
   2  -4 -20 1633.81 305.296   1
   2   4 -20 1715.32 274.370   1
  -2   4  19 544.538 267.167   1
   2  -4 -19 1027.70 270.826   1
   2   4 -19 793.729 239.028   1
  -2  -4  19 1551.82 276.855   1
  -2   4  18 2137.55 326.009   1
   2   4 -18 2009.39 301.942   1
  -2  -4  18 2315.18 314.184   1
   2  -4 -18 2324.25 320.842   1
  -2   4  17 621.727 275.953   1
   2   4 -17 1087.46 234.675   1
  -2  -4  17 579.450 253.015   1
   2  -4 -17 1285.93 270.488   1
  -2   4  16 607.548 309.203   1
   2  -4 -16 207.707 258.922   1
   2   4 -16-50.2848 198.429   1
  -2  -4  16 136.996 218.446   1
   2  -4 -15 3705.03 412.678   1
  -2   4  15 4461.75 430.042   1
  -2  -4  15 3699.05 391.363   1
   2   4 -15 4466.27 372.290   1
  -2   4  14 2993.91 363.682   1
   2  -4 -14 2644.88 342.925   1
   2   4 -14 2250.93 282.752   1
  -2  -4  14 3298.62 323.603   1
   2  -4 -13 3515.16 370.288   1
   2   4 -13 3591.95 315.909   1
  -2   4  13 3017.79 375.912   1
  -2  -4  13 3328.41 341.806   1
  -2  -4  12 9129.45 639.797   1
  -2   4  12 9902.07 691.514   1
   2  -4 -12 9155.45 664.451   1
   2   4 -12 7905.79 628.404   1
  -2  -4  11 6125.02 478.947   1
   2   4 -11 6635.48 482.198   1
  -2   4  10 49.5001 183.845   1
   2  -4 -10-157.327 174.658   1
   2   4 -10 282.999 150.533   1
  -2  -4  10-83.4895 156.040   1
   2  -4  -9 4003.97 338.610   1
   2   4  -9 3339.86 289.029   1
  -2   4   9 3066.54 352.190   1
  -2  -4   9 3326.78 290.619   1
   2   4  -8 8437.34 594.505   1
   2  -4  -8 8182.59 627.587   1
  -2   4   8 7184.95 633.474   1
  -2   4   7 995.030 220.536   1
   2  -4  -7 1056.33 201.615   1
   2   4  -7 933.700 157.305   1
  -2  -4   7 1100.51 161.238   1
  -2  -4   6 15841.6 1046.62   1
   2   4  -6 15816.9 1042.18   1
   2  -4  -6 16195.7 1072.08   1
  -2   4   6 18618.5 1091.92   1
  -2  -4   5 52883.3 3007.60   1
   2  -4  -5 48319.1 3036.26   1
  -2   4   5 54714.5 3045.20   1
   2   4  -4 9607.68 617.789   1
  -2  -4   4 9401.42 618.841   1
   2  -4  -3 49580.7 2809.48   1
  -2   4   3 46715.1 2808.87   1
   2   4  -3 40521.1 2782.31   1
  -2  -4   3 45904.9 2780.94   1
   2   4  -2 5718.78 427.919   1
   2  -4  -2 5239.62 456.558   1
  -2  -4   2 7085.65 433.792   1
  -2   4   2 7497.74 464.905   1
   2  -4  -1 62604.6 3641.48   1
   2   4  -1 57995.8 3631.42   1
  -2   4   1 59427.6 3642.45   1
  -2  -4   1 56376.6 3630.55   1
  -2  -4   0 19604.6 1211.56   1
  -2   4   0 19092.2 1211.58   1
   2   4   0 17835.0 1212.23   1
   2  -4   0 20216.0 1212.42   1
  -2  -4  -1 60536.5 3762.81   1
  -2   4  -1 61144.1 3752.34   1
   2   4   1 59871.6 3763.61   1
   2  -4   1 61299.2 3752.35   1
   2   4   2 7122.54 498.926   1
   2  -4   2 7224.55 459.250   1
  -2   4  -2 6910.10 458.618   1
  -2  -4  -2 6505.00 487.195   1
   2   4   3 42010.1 3029.20   1
  -2   4  -3 52931.3 3001.54   1
  -2  -4  -3 50007.4 3025.62   1
   2  -4   3 46603.0 3000.67   1
   2   4   4 9163.01 633.566   1
  -2   4  -4 8786.85 580.665   1
  -2  -4  -4 7509.09 623.242   1
   2  -4   4 9757.98 583.469   1
   2   4   5 50284.4 3209.71   1
  -2   4  -5 53016.0 3171.33   1
  -2  -4  -5 51008.8 3203.96   1
   2  -4   5 49987.1 3174.35   1
   2   4   6 15888.4 1128.99   1
   2  -4   6 15730.5 1082.74   1
  -2  -4  -6 17803.8 1124.67   1
  -2   4  -6 18634.2 1083.53   1
   2   4   7 956.545 240.207   1
   2  -4   7 1286.85 168.028   1
  -2  -4  -7 1471.29 233.043   1
  -2   4  -7 1082.06 143.101   1
   2   4   8 9243.00 659.713   1
   2  -4   8 10004.0 622.377   1
  -2   4  -8 8696.99 616.682   1
  -2  -4  -8 8518.33 653.848   1
   2   4   9 2826.18 316.900   1
   2  -4  10 80.4551 152.319   1
   2   4  10-244.770 242.596   1
  -2  -4 -10 231.403 216.304   1
  -2   4 -10 152.308 139.208   1
   2  -4  11 6771.53 495.635   1
  -2   4 -11 6415.85 486.141   1
   2  -4  12 9829.23 675.706   1
   2   4  12 8939.80 705.609   1
  -2   4 -12 9526.95 665.957   1
  -2  -4 -12 9721.79 708.427   1
   2   4  13 4050.40 386.492   1
   2  -4  13 3948.74 349.873   1
  -2   4 -13 3119.29 316.994   1
  -2  -4 -13 2923.94 368.725   1
   2   4  14 2423.28 328.487   1
   2  -4  14 2715.09 297.791   1
  -2  -4 -14 2467.70 314.230   1
  -2   4 -14 2656.93 288.265   1
   2   4  15 4376.82 464.237   1
   2  -4  15 4747.07 427.705   1
  -2  -4 -15 5221.88 454.842   1
  -2   4 -15 5067.49 418.134   1
   2   4  16 32.3397 268.825   1
  -2  -4 -16 721.725 295.469   1
   2  -4  17 740.683 242.115   1
   2   4  17 1197.53 308.201   1
  -2   4 -17 603.568 225.111   1
  -2  -4 -17 677.612 254.664   1
   2  -4  18 2169.17 320.256   1
   2   4  18 2375.33 338.668   1
  -2  -4 -18 2804.20 338.531   1
  -2   4 -18 1984.41 299.086   1
   2   4  19 345.453 280.187   1
   2  -4  19 314.029 248.501   1
  -2   4 -19 778.463 246.985   1
   2  -4  20 2228.37 302.356   1
   2   4  20 1509.63 317.797   1
  -2  -4 -20 2116.09 301.400   1
  -2   4 -20 1322.56 277.259   1
   2   4  21 426.514 265.301   1
  -2  -4 -21 426.887 265.488   1
   2   4  22 179.819 267.543   1
   2  -4  22-70.1860 225.931   1
  -2  -4 -22 595.198 260.134   1
  -2   4 -22 256.766 232.210   1
   2   4  23-107.787 231.193   1
  -2  -4 -23 663.174 249.539   1
  -2   4 -23 66.8320 241.632   1
   2   4  24 179.752 261.785   1
  -2  -4 -24 598.146 272.013   1
   2   4  25 538.092 258.129   1
  -2  -4 -25 329.637 225.167   1
   2   4  27-34.8761 240.187   1
  -2  -4 -27 324.193 249.377   1
   2   4  28 136.359 218.247   1
  -2  -4 -28 289.617 208.237   1
   2  -5 -28-63.2873 207.523   1
  -2   5  28 68.0735 194.286   1
   2  -5 -27 354.669 223.725   1
  -2   5  27 276.496 215.776   1
   2  -5 -26 163.842 238.579   1
  -2   5  26-69.9468 233.967   1
   2  -5 -25 165.655 261.546   1
  -2   5  25 317.089 253.746   1
   2  -5 -24 533.196 259.612   1
  -2   5  24 387.966 267.607   1
   2  -5 -23-167.077 236.380   1
  -2   5  23-141.463 257.645   1
   2  -5 -22 600.423 268.769   1
   2   5 -22-198.937 227.578   1
  -2   5  22 353.304 261.800   1
   2   5 -21-159.815 233.648   1
   2  -5 -21 265.498 250.363   1
  -2  -5  21-67.2039 222.581   1
   2   5 -20-30.6158 231.861   1
  -2  -5  20 128.970 230.869   1
  -2   5  19 582.978 294.781   1
  -2  -5  19 369.846 220.056   1
   2   5 -19 234.105 212.596   1
   2  -5 -19 453.215 288.028   1
  -2   5  18 270.007 281.847   1
  -2  -5  18 646.600 218.317   1
   2   5 -18 472.352 246.554   1
   2  -5 -18 317.645 261.260   1
  -2   5  17 198.918 246.265   1
  -2  -5  17-139.072 214.591   1
   2   5 -17 78.8528 207.180   1
   2  -5 -17-217.242 225.018   1
  -2  -5  16 3638.42 365.226   1
  -2   5  15 189.464 279.533   1
  -2  -5  15 440.752 215.503   1
   2   5 -15 300.456 206.399   1
   2  -5 -15 673.692 264.434   1
  -2   5  14 2633.56 324.215   1
  -2  -5  14 2388.57 285.823   1
   2   5 -14 2941.36 291.791   1
   2  -5 -14 2395.04 313.670   1
  -2   5  13 1061.93 319.066   1
  -2  -5  13 1276.37 229.304   1
   2   5 -13 1149.14 210.364   1
   2  -5 -13 1051.91 297.434   1
  -2   5  12 198.903 243.562   1
  -2  -5  12 134.052 168.059   1
   2   5 -12 90.7077 178.685   1
   2  -5 -12 25.8485 203.843   1
  -2   5  11 298.068 225.391   1
   2   5 -11 247.348 142.418   1
  -2  -5  11-34.7318 167.298   1
   2  -5 -11 73.8959 220.414   1
  -2  -5  10 9321.70 594.337   1
   2  -5 -10 8731.45 629.873   1
  -2   5  10 6913.74 633.347   1
   2   5 -10 8163.92 581.060   1
  -2   5   9 751.186 244.996   1
   2  -5  -9 483.871 212.778   1
  -2  -5   8 19708.3 1214.83   1
   2  -5  -8 20951.4 1253.43   1
  -2   5   8 19856.2 1261.44   1
   2   5  -8 16699.4 1213.34   1
  -2   5   7 1951.42 280.514   1
  -2  -5   7 1685.54 181.738   1
   2  -5  -7 1825.23 249.514   1
   2   5  -6 9256.22 637.332   1
  -2  -5   6 9782.41 635.383   1
  -2   5   6 10091.5 690.342   1
   2  -5  -6 10293.4 686.585   1
  -2  -5   5 1925.91 167.428   1
   2   5  -5 1634.34 168.545   1
  -2   5   5 1698.97 231.101   1
   2  -5  -5 1803.78 227.987   1
  -2   5   4 14842.9 937.783   1
   2   5  -4 12770.3 889.386   1
  -2  -5   4 14728.9 889.505   1
   2  -5  -4 14249.3 928.177   1
  -2  -5   3 86.6117 101.677   1
   2   5  -3-33.5111 101.230   1
   2   5  -2 36969.2 2447.48   1
  -2  -5   2 40686.7 2447.60   1
  -2   5   2 40048.5 2472.76   1
   2  -5  -2 41281.1 2469.96   1
   2   5  -1 1139.24 156.800   1
   2  -5  -1 1361.46 193.196   1
  -2  -5   1 1602.31 153.907   1
  -2   5   1 1366.11 185.761   1
  -2   5   0-54.0411 117.390   1
   2   5   0 153.516 149.634   1
  -2  -5   0-8.64261 144.563   1
   2  -5   0 8.41575 116.752   1
   2  -5   1 1237.51 151.013   1
   2   5   1 968.358 187.811   1
  -2  -5  -1 1365.72 176.555   1
  -2   5  -1 1633.17 153.278   1
   2  -5   2 40467.9 2460.85   1
  -2  -5  -2 39331.3 2482.78   1
  -2   5  -2 38897.6 2461.69   1
   2   5   2 40569.6 2490.12   1
  -2   5  -3 11.0166 82.8343   1
   2  -5   3 87.6420 90.6604   1
   2  -5   4 15531.1 914.554   1
   2   5   4 14655.7 967.824   1
  -2  -5  -4 14842.7 961.659   1
  -2   5  -4 13431.5 913.686   1
   2   5   5 2020.35 260.156   1
   2  -5   5 2041.18 170.556   1
  -2   5  -5 2227.53 167.433   1
  -2  -5  -5 1641.42 246.553   1
  -2   5  -6 10488.8 692.799   1
  -2  -5  -6 11115.3 746.453   1
   2   5   6 11747.0 764.180   1
   2  -5   6 10756.2 697.363   1
   2  -5   7 1772.39 169.644   1
  -2  -5  -7 1412.13 221.860   1
  -2   5  -7 1260.87 157.800   1
   2   5   7 1654.25 260.126   1
   2   5   8 20659.3 1216.26   1
   2  -5   8 17005.7 1151.19   1
  -2  -5  -8 18680.2 1194.82   1
  -2   5  -8 17717.1 1149.66   1
  -2   5  -9 922.413 144.744   1
  -2  -5  -9 340.638 225.214   1
   2  -5   9 669.159 150.330   1
   2   5   9 597.987 242.999   1
  -2  -5 -10 9825.65 681.099   1
   2   5  10 8347.09 671.220   1
  -2   5 -11 127.721 158.620   1
  -2  -5 -11 282.186 221.162   1
   2  -5  11-50.7053 139.674   1
   2   5  11 107.594 233.245   1
  -2   5 -12 156.621 159.376   1
  -2  -5 -12 216.578 194.195   1
   2  -5  12 358.258 176.597   1
   2   5  12-28.2560 232.915   1
  -2  -5 -13 1217.41 260.747   1
  -2   5 -13 1484.85 201.737   1
   2  -5  13 929.144 203.584   1
   2   5  13 831.276 263.229   1
  -2  -5 -14 2148.53 333.737   1
  -2   5 -14 2963.14 285.369   1
   2  -5  14 2578.63 298.864   1
   2   5  14 2412.91 372.835   1
  -2  -5 -15 119.078 244.551   1
  -2   5 -15 380.258 192.565   1
   2   5  15 160.599 259.538   1
   2  -5  15 24.1832 205.064   1
   2  -5  16 3814.96 376.136   1
  -2   5 -16 3966.16 371.502   1
   2   5  17 33.6616 273.543   1
   2  -5  17 138.814 221.867   1
  -2  -5 -17 31.2574 270.985   1
  -2   5 -17-76.1495 202.852   1
   2   5  18 445.919 258.793   1
   2  -5  18 321.563 238.166   1
  -2  -5 -18 510.006 244.421   1
  -2   5 -18 804.666 242.602   1
   2   5  19 34.8315 273.580   1
   2  -5  19 154.035 247.030   1
  -2  -5 -19-194.313 261.435   1
  -2   5 -19 84.7221 217.875   1
   2  -5  20 129.128 233.086   1
  -2   5 -20-117.881 203.726   1
   2  -5  21 100.314 225.109   1
  -2   5 -21 214.992 197.709   1
  -2  -5 -21 296.538 249.825   1
   2   5  22 107.949 268.375   1
  -2   5 -22 64.5124 202.877   1
   2   5  23 35.8428 217.156   1
  -2  -5 -23 992.798 258.777   1
   2   5  24 286.248 258.216   1
  -2  -5 -24 760.931 273.401   1
   2   5  25 249.314 228.891   1
  -2  -5 -25-32.7423 214.815   1
   2   5  26-140.486 242.793   1
  -2  -5 -26 161.546 247.435   1
   2   5  27 137.799 230.629   1
  -2  -5 -27 160.204 217.625   1
   2   5  28-134.364 242.537   1
  -2  -5 -28 126.895 237.488   1
  -2   6  27 273.027 246.223   1
   2  -6 -27 382.265 246.592   1
  -2   6  26 379.587 259.708   1
   2  -6 -26 97.4476 250.986   1
  -2   6  24 35.0955 230.317   1
   2  -6 -24 232.199 235.632   1
  -2   6  23 493.715 252.535   1
   2  -6 -23 299.980 240.822   1
  -2   6  22 564.938 244.751   1
   2  -6 -22 400.233 249.485   1
  -2   6  21 421.808 266.507   1
   2  -6 -21 332.673 235.506   1
   2   6 -21-95.3867 218.185   1
  -2  -6  20 572.546 232.878   1
  -2   6  20 558.488 276.856   1
   2   6 -20 485.391 233.802   1
   2  -6 -20 956.629 298.233   1
  -2   6  19 138.279 274.490   1
  -2  -6  19 211.870 229.343   1
   2   6 -19 28.8419 221.839   1
   2  -6 -19 162.843 266.513   1
  -2   6  18 2044.91 365.448   1
  -2  -6  18 2635.12 314.621   1
   2   6 -18 2292.57 294.647   1
   2  -6 -18 2021.55 356.178   1
  -2   6  17 134.295 271.928   1
   2  -6 -17-94.3205 245.196   1
  -2   6  16 165.028 251.123   1
  -2  -6  16-126.168 195.684   1
   2   6 -16 240.206 193.566   1
   2  -6 -16 490.388 244.338   1
   2   6 -15 178.543 182.699   1
  -2  -6  15 117.288 189.509   1
   2  -6 -15 564.317 281.754   1
   2   6 -14 7586.93 523.149   1
   2  -6 -14 6279.64 551.154   1
  -2  -6  14 6970.53 524.451   1
  -2   6  14 6131.42 564.227   1
  -2   6  13 334.176 265.302   1
   2  -6 -13 276.653 234.695   1
  -2  -6  13 99.6937 173.985   1
   2   6 -13 319.378 177.480   1
  -2   6  12 3536.54 401.039   1
   2  -6 -12 4095.93 381.014   1
  -2  -6  12 3944.77 338.963   1
   2   6 -12 3748.15 327.367   1
   2  -6 -11 1348.42 260.498   1
  -2  -6  11 1461.04 194.142   1
  -2   6  11 1482.93 277.814   1
   2   6 -11 1266.03 186.856   1
  -2   6   9 1943.39 284.295   1
  -2  -6   9 2099.33 206.386   1
   2   6  -9 2227.82 200.026   1
  -2  -6   8 7658.36 523.672   1
   2  -6  -8 8379.57 582.767   1
   2   6  -8 7649.97 522.295   1
  -2   6   8 7669.63 594.068   1
  -2  -6   7 817.408 127.200   1
   2  -6  -7 930.053 216.220   1
   2   6  -7 733.428 115.471   1
  -2   6   7 1170.00 250.312   1
   2  -6  -6 42997.6 2820.25   1
  -2  -6   6 45544.1 2778.83   1
  -2   6   6 42408.8 2828.62   1
   2   6  -6 45785.7 2778.46   1
   2  -6  -5 9247.93 709.332   1
  -2  -6   5 10904.8 668.148   1
  -2   6   5 10224.8 724.476   1
   2   6  -4 22632.4 1403.15   1
   2  -6  -4 22755.6 1442.08   1
  -2  -6   4 22104.5 1403.29   1
  -2   6   4 22482.0 1444.37   1
   2  -6  -3 240.228 158.454   1
  -2  -6   3 400.494 104.399   1
  -2   6   3 698.004 180.665   1
   2   6  -3 484.341 105.407   1
   2   6  -2 31222.2 1930.23   1
  -2  -6   2 30765.1 1928.54   1
   2  -6  -1 5012.19 381.682   1
  -2  -6   1 4810.58 359.444   1
  -2   6   1 5532.73 388.770   1
   2   6  -1 5236.21 363.479   1
  -2  -6   0 5131.81 365.149   1
   2   6   0 5305.83 373.704   1
  -2   6   0 4255.19 369.869   1
   2  -6   0 5673.20 370.153   1
  -2  -6  -1 5183.40 384.439   1
  -2   6  -1 5453.08 368.707   1
   2   6   1 5235.07 393.390   1
   2  -6   1 5272.55 367.118   1
  -2   6  -2 28996.4 1803.56   1
   2   6   3 414.104 176.232   1
  -2  -6  -3 487.400 174.641   1
  -2   6  -3 359.863 89.6364   1
   2  -6   3 330.576 86.7837   1
   2  -6   4 21937.8 1394.01   1
  -2   6  -4 23170.9 1394.31   1
  -2  -6  -4 22079.7 1442.89   1
   2   6   4 21908.3 1445.11   1
  -2   6  -5 11126.9 661.573   1
  -2  -6  -5 10321.4 723.438   1
   2  -6   5 9858.18 664.027   1
   2   6   5 9950.98 725.904   1
  -2  -6  -6 41681.1 2523.05   1
  -2   6  -6 39208.0 2469.50   1
   2   6   6 41977.3 2532.11   1
   2  -6   6 39450.0 2469.61   1
  -2  -6  -7 751.546 222.490   1
  -2   6  -7 870.917 112.805   1
   2   6   7 1005.48 233.357   1
   2  -6   7 838.032 120.231   1
   2  -6   8 8350.52 539.214   1
   2   6   8 7283.93 602.184   1
  -2  -6  -9 1947.64 286.851   1
  -2   6  -9 1997.18 186.486   1
   2   6   9 1683.28 289.009   1
   2  -6   9 1962.19 199.085   1
  -2   6 -10 5784.22 424.311   1
   2  -6  10 6132.85 430.945   1
  -2  -6 -11 1519.48 274.281   1
  -2   6 -11 1554.86 195.900   1
   2  -6  11 1952.28 208.215   1
   2   6  11 1640.92 290.924   1
  -2   6 -12 3569.04 321.074   1
   2  -6  12 3579.23 324.372   1
   2   6  12 3730.49 379.291   1
  -2   6 -13 355.234 166.550   1
  -2  -6 -13 28.7061 247.082   1
   2   6  13 398.499 266.873   1
   2  -6  13 95.9796 176.315   1
   2   6  14 6568.26 578.928   1
   2  -6  14 6184.08 507.287   1
  -2   6 -14 6672.68 500.099   1
  -2  -6 -14 7471.97 565.581   1
   2  -6  15-115.013 177.064   1
   2   6  15 358.450 254.310   1
  -2  -6 -15 273.483 242.192   1
  -2   6 -15 232.383 179.112   1
   2   6  16-167.115 295.293   1
   2  -6  16 124.443 199.042   1
  -2  -6 -16 560.071 278.024   1
  -2   6 -16 567.989 205.577   1
   2  -6  17 53.2244 214.830   1
   2   6  17-34.0981 248.244   1
  -2  -6 -17 31.6018 246.459   1
   2   6  18 2322.18 374.528   1
   2  -6  18 1648.27 278.322   1
  -2   6 -18 2333.22 290.495   1
  -2  -6 -18 2062.00 338.859   1
   2  -6  19 629.982 239.339   1
   2   6  19-140.374 236.314   1
  -2  -6 -19 32.6421 228.135   1
  -2   6 -19 438.149 197.407   1
   2   6  20 425.881 286.036   1
   2  -6  20 503.397 219.133   1
  -2   6 -20-58.0667 201.413   1
  -2  -6 -20 329.226 275.003   1
   2   6  21 464.533 248.713   1
  -2   6 -21 184.294 224.251   1
  -2  -6 -21 198.264 215.169   1
   2   6  22 430.617 286.262   1
  -2  -6 -22 761.488 270.731   1
   2   6  23 464.760 242.540   1
  -2  -6 -23 594.404 223.326   1
   2   6  24 783.203 280.767   1
  -2  -6 -24 591.399 271.107   1
   2   6  26 69.5407 243.638   1
  -2  -6 -26 31.9976 243.243   1
   2   6  27-136.071 215.113   1
  -2  -6 -27-31.6590 199.115   1
  -2   7  27 336.778 243.826   1
   2  -7 -27 252.053 254.972   1
  -2   7  26 409.619 254.193   1
   2  -7 -26 192.877 249.559   1
  -2   7  25 207.405 252.015   1
   2  -7 -25 228.428 238.919   1
  -2   7  24 174.386 234.453   1
   2  -7 -24-230.873 219.571   1
  -2   7  23 281.095 242.954   1
   2  -7 -23-66.4528 204.339   1
  -2   7  21 140.847 238.964   1
   2  -7 -21-33.3407 232.583   1
  -2   7  20-140.181 263.382   1
   2   7 -20 29.5217 192.645   1
   2  -7 -20 231.927 262.979   1
  -2  -7  19 118.718 207.031   1
   2   7 -19-139.490 205.586   1
  -2   7  18 378.296 293.639   1
   2  -7 -18 291.535 283.180   1
  -2   7  17 883.347 270.209   1
   2   7 -17 490.581 210.119   1
   2  -7 -17 509.249 257.019   1
  -2  -7  17 910.028 215.516   1
   2  -7 -16 6815.31 574.286   1
  -2   7  16 6298.04 581.220   1
   2   7 -16 7164.15 528.849   1
  -2  -7  16 6835.86 535.497   1
  -2  -7  15 266.442 190.092   1
   2   7 -15 147.444 176.048   1
  -2   7  14 31.9334 235.431   1
  -2  -7  14 121.417 176.085   1
   2   7 -14 57.8891 160.029   1
   2  -7 -14 264.739 211.621   1
  -2   7  13 990.760 293.217   1
  -2  -7  13 930.484 189.169   1
   2   7 -13 631.392 175.400   1
   2  -7 -13 1510.48 295.696   1
  -2   7  12 180.196 268.682   1
  -2  -7  12 654.052 171.392   1
   2   7 -12 786.765 156.870   1
   2  -7 -12 300.719 231.389   1
  -2   7  11 2944.42 356.283   1
   2  -7 -11 2993.29 333.689   1
  -2  -7  10 5881.76 409.611   1
   2   7 -10 5786.80 402.505   1
   2  -7 -10 5166.25 454.182   1
  -2   7  10 5269.98 474.988   1
   2   7  -9 1492.10 154.123   1
  -2  -7   9 1228.90 162.266   1
   2   7  -8 4580.73 329.893   1
   2  -7  -8 4770.42 407.254   1
  -2   7   8 5405.60 438.846   1
  -2  -7   8 4561.92 335.547   1
   2   7  -7 19049.6 1166.80   1
  -2   7   7 18399.0 1234.06   1
   2  -7  -7 18108.9 1225.48   1
  -2  -7   7 18156.5 1166.06   1
  -2   7   6 711.161 220.538   1
   2   7  -6 760.870 108.809   1
   2  -7  -6 595.988 204.891   1
  -2  -7   6 748.675 110.258   1
  -2   7   5 2595.59 280.791   1
   2   7  -5 2850.94 203.634   1
  -2  -7   5 2406.70 200.803   1
   2  -7  -5 2648.67 280.561   1
   2  -7  -4 29606.9 1887.56   1
   2   7  -4 30028.7 1843.80   1
  -2   7   4 30788.3 1896.19   1
  -2  -7   4 29013.8 1843.62   1
   2   7  -3 7062.64 462.698   1
  -2   7   3 7111.56 512.680   1
  -2  -7   3 6637.35 463.244   1
   2  -7  -3 7721.37 513.188   1
   2   7  -2 2579.46 211.153   1
  -2  -7   2 2524.94 199.115   1
   2   7  -1 31960.4 2101.51   1
   2  -7  -1 32950.8 2109.42   1
  -2   7   1 36292.9 2118.55   1
  -2  -7   1 34012.3 2099.09   1
   2   7   0 11.4916 152.995   1
  -2  -7   0 10.5477 136.236   1
  -2   7   0 10.9772 130.237   1
   2   7   1 32651.1 2162.40   1
   2  -7   1 34077.5 2144.46   1
  -2   7  -1 35191.6 2146.19   1
  -2  -7  -1 35541.4 2159.98   1
   2   7   2 2711.68 249.878   1
   2  -7   2 2084.92 179.866   1
  -2  -7  -2 2212.45 227.774   1
   2   7   3 7089.11 531.701   1
  -2   7  -3 7413.51 478.083   1
  -2  -7  -3 7502.00 531.261   1
   2  -7   3 7346.31 477.840   1
   2  -7   4 26370.6 1770.93   1
  -2  -7  -4 28538.4 1823.82   1
  -2   7  -4 31054.6 1772.94   1
   2   7   4 29440.2 1834.36   1
   2  -7   5 2563.56 182.284   1
   2   7   5 2637.96 281.869   1
  -2   7  -5 2602.69 180.615   1
  -2  -7  -5 2544.56 270.829   1
   2   7   6 686.819 217.281   1
   2  -7   6 803.312 87.2313   1
  -2   7  -6 689.719 88.9591   1
  -2  -7  -6 504.698 191.962   1
   2   7   7 18774.1 1229.44   1
   2  -7   7 18264.2 1148.27   1
  -2  -7  -8 4639.56 430.744   1
   2   7   8 4712.45 435.271   1
   2  -7   8 4982.43 342.378   1
  -2   7  -8 4989.94 339.411   1
   2  -7   9 1469.93 154.812   1
  -2   7  -9 1065.86 142.016   1
  -2   7 -10 5649.72 376.972   1
  -2  -7 -10 5896.47 470.617   1
   2  -7  10 4522.39 381.170   1
   2   7  10 5110.14 468.336   1
   2   7  11 3827.35 407.496   1
   2  -7  11 3483.27 290.609   1
  -2   7 -11 3759.79 289.027   1
  -2  -7 -11 3584.39 390.170   1
  -2   7 -12 557.698 151.364   1
  -2  -7 -12 316.378 219.996   1
   2  -7  12 775.274 167.331   1
  -2  -7 -13 735.786 283.756   1
  -2   7 -13 1335.68 183.512   1
   2  -7  13 894.075 190.948   1
   2   7  13 603.326 301.532   1
  -2   7 -14 107.167 153.292   1
  -2  -7 -14 361.210 212.339   1
   2   7  14 32.4739 235.901   1
   2  -7  14 449.966 182.037   1
  -2   7 -15 295.823 171.181   1
   2  -7  15 515.759 195.182   1
   2   7  16 5296.90 527.443   1
  -2   7 -16 6360.02 482.605   1
   2  -7  16 6483.23 495.034   1
  -2  -7 -16 6294.16 524.801   1
  -2   7 -17 415.889 197.368   1
  -2  -7 -17 192.060 283.492   1
   2  -7  17 607.900 206.819   1
   2   7  17 379.784 302.181   1
  -2  -7 -18 260.484 252.348   1
   2   7  18 104.863 232.938   1
  -2   7 -19-80.6449 194.931   1
   2  -7  19-28.7102 215.788   1
  -2  -7 -20 33.0180 233.402   1
   2   7  20 71.2912 222.914   1
  -2  -7 -21 430.495 258.680   1
   2   7  21 429.546 298.668   1
  -2  -7 -23 32.9270 229.690   1
   2   7  23 35.6319 259.416   1
  -2  -7 -24 914.903 272.481   1
   2   7  24 106.167 243.264   1
  -2  -7 -25 709.628 264.708   1
   2   7  25 245.314 248.472   1
  -2  -7 -26 63.3450 239.039   1
   2   7  26 171.994 246.391   1
  -2  -7 -27 218.748 229.627   1
   2   7  27 134.285 232.337   1
  -2   8  26-33.7413 235.381   1
   2  -8 -26 127.168 235.236   1
   2  -8 -25 291.138 251.107   1
  -2   8  23 419.868 249.042   1
   2  -8 -23 529.610 242.755   1
  -2   8  22 246.528 239.818   1
   2  -8 -22 399.532 256.690   1
  -2   8  21-387.622 270.054   1
   2  -8 -21 33.3781 253.919   1
  -2   8  20 562.527 298.297   1
   2  -8 -20 1363.36 299.307   1
   2  -8 -19 330.587 257.999   1
  -2   8  19-34.9763 271.969   1
   2  -8 -18 294.120 249.412   1
  -2   8  18 312.272 250.354   1
   2   8 -18 808.445 208.295   1
  -2  -8  18 524.538 202.497   1
   2  -8 -17 354.166 231.944   1
  -2   8  17 274.956 275.034   1
   2   8 -17 140.908 172.271   1
  -2  -8  17 218.840 180.472   1
   2  -8 -16 126.231 273.745   1
  -2   8  16 33.9726 295.518   1
   2   8 -16 150.922 177.739   1
  -2  -8  16 223.617 181.956   1
   2   8 -15 510.142 183.673   1
  -2  -8  15 545.233 174.759   1
   2  -8 -15 649.277 248.167   1
  -2   8  15 266.345 248.253   1
  -2  -8  14 1823.32 239.875   1
   2   8 -14 2515.52 250.283   1
   2  -8 -13 175.021 208.117   1
  -2  -8  13 64.0094 142.902   1
   2   8 -13 170.597 144.055   1
  -2   8  13 126.717 233.584   1
   2  -8 -12 2710.25 350.627   1
  -2   8  12 2976.09 376.002   1
   2  -8 -11 54.1141 238.592   1
  -2   8  11 594.730 289.268   1
  -2  -8  11 348.633 127.278   1
   2   8 -11 246.654 115.152   1
  -2  -8  10 1863.93 188.503   1
   2   8 -10 2222.95 194.028   1
  -2   8  10 2253.91 322.261   1
   2  -8 -10 2412.34 310.331   1
   2   8  -9 6671.33 492.533   1
  -2   8   9 6966.34 595.125   1
   2  -8  -9 7588.65 591.875   1
  -2  -8   9 8329.64 497.270   1
  -2   8   8 617.561 227.748   1
   2   8  -8 452.954 105.454   1
   2  -8  -8 896.882 230.813   1
  -2  -8   8 619.624 100.725   1
  -2   8   7 1237.69 274.301   1
   2   8  -7 1610.67 136.926   1
  -2  -8   7 1527.04 133.309   1
   2  -8  -6 34454.0 2326.28   1
   2   8  -6 37850.5 2270.71   1
  -2   8   6 35162.5 2334.62   1
  -2  -8   6 36531.3 2268.75   1
   2  -8  -5 3687.57 355.822   1
  -2  -8   5 3846.45 273.984   1
   2   8  -5 4542.23 279.010   1
  -2   8   5 3493.38 355.513   1
   2  -8  -4 10922.5 802.675   1
  -2  -8   4 12098.1 750.101   1
  -2   8   4 13076.4 816.102   1
   2   8  -4 11468.5 753.876   1
   2  -8  -3 9437.60 670.312   1
  -2  -8   3 10277.5 630.493   1
  -2   8   3 9921.01 678.627   1
   2   8  -3 9323.81 633.246   1
   2  -8  -2 11362.6 726.809   1
  -2   8   2 11365.8 732.344   1
  -2  -8   2 10801.5 696.328   1
   2   8  -2 9881.25 700.755   1
  -2  -8   1 3049.28 249.267   1
   2   8  -1 3053.07 251.162   1
   2   8   0 10270.0 684.853   1
   2  -8   0 10294.0 674.041   1
  -2  -8   0 9947.35 677.925   1
  -2   8  -1 2666.89 219.381   1
   2  -8   1 2367.04 219.174   1
  -2   8  -2 10273.5 665.862   1
   2  -8   2 10091.3 661.670   1
   2   8   2 10750.4 703.872   1
  -2  -8  -3 8051.84 600.727   1
   2   8   3 8213.63 604.959   1
   2  -8   3 8565.67 549.301   1
  -2   8  -3 8777.07 550.983   1
   2   8   4 11767.1 850.864   1
  -2  -8  -4 12487.9 842.937   1
  -2   8  -4 12369.7 781.073   1
   2  -8   4 12715.2 780.559   1
  -2  -8  -5 4060.11 342.713   1
   2   8   5 3373.77 351.153   1
   2   8   6 34232.9 2190.83   1
  -2  -8  -7 1545.20 253.976   1
   2   8   7 1293.98 267.624   1
  -2   8  -8 719.630 80.1739   1
   2  -8   8 579.335 80.1329   1
   2   8   9 7635.71 580.002   1
  -2   8  -9 7336.80 470.311   1
   2  -8   9 6692.87 470.016   1
  -2  -8  -9 8406.25 585.001   1
  -2  -8 -10 1937.97 304.204   1
  -2   8 -10 2331.47 178.626   1
   2   8  10 1424.36 296.822   1
   2  -8  10 1922.53 179.321   1
  -2  -8 -11 455.907 255.476   1
  -2   8 -11 274.156 109.189   1
   2   8  11 179.331 251.469   1
   2  -8  11 354.006 115.033   1
  -2  -8 -12 2510.09 324.315   1
  -2   8 -12 2589.06 223.684   1
   2  -8  12 2403.87 234.671   1
   2   8  12 2399.69 351.270   1
   2   8  13-193.547 284.690   1
  -2  -8 -13-179.268 257.019   1
   2  -8  14 2388.10 240.629   1
  -2   8 -14 2037.08 219.011   1
   2   8  15 337.553 295.886   1
   2  -8  15 194.455 181.076   1
  -2  -8 -15 471.409 265.268   1
  -2   8 -15 394.764 163.904   1
   2  -8  16 106.924 172.251   1
   2   8  16 103.100 263.320   1
  -2   8 -16 180.178 162.359   1
  -2  -8 -16 127.418 258.987   1
   2   8  17 418.359 291.224   1
  -2   8 -17-21.9567 162.162   1
   2  -8  17 350.131 186.140   1
  -2  -8 -17 680.709 257.903   1
  -2   8 -18 215.275 187.703   1
   2   8  18 564.006 297.365   1
  -2  -8 -18 360.728 275.051   1
   2   8  19-106.700 234.426   1
  -2  -8 -19 99.0450 217.608   1
   2   8  20-35.7739 271.505   1
  -2  -8 -20 596.708 274.375   1
   2   8  21 71.9258 262.892   1
  -2  -8 -21-99.2961 236.986   1
   2   8  22 286.404 253.603   1
  -2  -8 -22 263.591 242.413   1
   2   8  23 461.193 270.333   1
  -2  -8 -23 985.432 275.793   1
   2   8  25 138.688 267.935   1
  -2  -8 -25 351.688 257.696   1
   2   8  26 305.985 209.168   1
  -2  -8 -26-31.3180 206.576   1
   2  -9 -26 345.098 244.709   1
  -2   9  25 406.903 262.862   1
   2  -9 -25 32.0411 240.205   1
  -2   9  24 481.310 251.647   1
   2  -9 -24-32.5397 240.142   1
  -2   9  23 557.002 276.121   1
   2  -9 -23 691.914 266.097   1
  -2   9  22 667.415 283.984   1
   2  -9 -22 730.621 267.063   1
  -2   9  20 423.215 266.977   1
   2  -9 -20 300.585 266.906   1
   2  -9 -19 199.450 221.269   1
  -2   9  19 527.331 235.033   1
   2  -9 -18 263.621 245.726   1
  -2   9  18 454.438 259.537   1
   2   9 -17 84.3525 160.298   1
   2  -9 -17-455.675 270.514   1
  -2   9  17 346.128 297.457   1
   2  -9 -16 1251.58 282.178   1
  -2  -9  16 1963.94 232.039   1
   2   9 -16 1712.98 216.303   1
  -2   9  16 1472.85 308.031   1
   2  -9 -15-94.3015 274.927   1
  -2  -9  15 85.7420 145.747   1
   2   9 -15 222.489 152.715   1
  -2   9  15-33.8352 289.978   1
   2  -9 -14 1538.00 280.482   1
  -2  -9  14 1130.70 167.040   1
   2   9 -14 1096.17 169.585   1
  -2  -9  13 1716.57 188.651   1
   2  -9 -13 1372.49 286.110   1
  -2   9  13 1099.23 312.674   1
   2  -9 -12 1650.88 287.214   1
  -2  -9  12 1725.73 178.444   1
   2   9 -12 1488.94 173.953   1
  -2   9  12 2139.71 321.323   1
   2  -9 -11 167.973 211.635   1
  -2   9  11 243.514 236.932   1
   2   9 -11 188.695 103.648   1
  -2  -9  11 267.712 105.391   1
  -2   9  10 7007.21 531.921   1
   2  -9 -10 6682.77 508.159   1
  -2  -9  10 6576.49 404.192   1
  -2   9   9 449.566 244.196   1
   2   9  -9 316.541 85.9824   1
   2  -9  -9 386.995 212.408   1
  -2  -9   9 218.717 75.3540   1
  -2  -9   8 7742.10 510.555   1
   2   9  -8 8448.72 514.351   1
   2  -9  -7 3319.61 332.925   1
  -2   9   7 2759.87 327.595   1
   2  -9  -6 2314.73 291.846   1
  -2   9   6 2418.75 307.445   1
   2   9  -5 642.228 87.6186   1
  -2  -9   5 639.127 79.6663   1
   2  -9  -4 10793.5 747.065   1
  -2   9   4 10130.4 753.060   1
   2   9  -4 11146.4 687.004   1
  -2  -9   4 10496.7 684.729   1
   2  -9  -3 5650.47 466.187   1
  -2   9   3 5914.40 474.277   1
   2   9  -3 6233.80 424.807   1
  -2  -9   3 6818.64 424.878   1
   2  -9  -2 9328.03 634.917   1
  -2  -9   2 9320.20 608.755   1
   2   9  -2 9489.92 609.611   1
  -2   9   2 8419.95 637.900   1
   2   9  -1-23.8805 128.125   1
  -2   9   1-121.489 156.362   1
   2  -9  -1 111.508 149.564   1
  -2  -9   1 99.1166 109.859   1
  -2   9   0 117.638 135.674   1
   2  -9   0-73.7572 124.210   1
   2   9   1 46.5990 167.195   1
   2  -9   1 165.526 113.193   1
  -2  -9  -1 226.531 138.047   1
  -2   9  -1 87.4405 122.768   1
  -2   9  -2 8382.53 576.329   1
  -2  -9  -2 9626.61 619.555   1
   2  -9   2 8858.92 577.751   1
   2  -9   3 4933.50 355.266   1
   2   9   3 6616.86 437.983   1
  -2   9  -3 5102.98 356.528   1
  -2  -9  -3 6403.43 423.656   1
  -2   9  -4 8601.18 548.510   1
   2   9   4 9708.05 646.417   1
  -2  -9  -5 488.451 196.207   1
   2   9   5 697.533 220.861   1
  -2  -9  -6 2638.92 296.904   1
   2   9   6 2529.02 319.085   1
  -2  -9  -7 3405.16 347.463   1
   2   9   7 2963.12 340.900   1
   2   9   8 7454.38 617.568   1
  -2  -9  -8 8553.65 618.361   1
   2   9   9 367.131 249.137   1
  -2  -9  -9-108.156 231.103   1
  -2   9 -10 5174.61 332.242   1
   2  -9  10 4734.01 332.417   1
   2   9  11 30.9684 243.492   1
  -2   9 -11 177.555 84.1083   1
  -2  -9 -11 115.976 225.585   1
   2  -9  11 220.535 87.4322   1
   2   9  12 1131.46 316.616   1
  -2   9 -12 1807.29 170.137   1
  -2  -9 -12 1596.03 312.351   1
   2  -9  12 1552.11 164.612   1
   2   9  13 1411.17 315.011   1
  -2  -9 -13 1438.08 288.893   1
   2  -9  13 1166.56 167.192   1
  -2   9 -13 1413.83 161.999   1
  -2  -9 -14 1282.81 280.525   1
   2   9  14 1042.04 286.682   1
   2   9  15 549.282 296.810   1
  -2  -9 -15-127.290 264.540   1
   2  -9  15-33.2033 143.198   1
  -2   9 -15 156.889 142.271   1
   2   9  16 1600.26 335.163   1
   2  -9  16 1435.15 223.102   1
  -2   9 -16 1901.79 219.681   1
  -2  -9 -17-65.6004 217.284   1
   2   9  17 352.061 247.773   1
  -2   9 -17-59.5003 157.433   1
  -2  -9 -18 991.970 282.180   1
   2   9  18 106.584 294.614   1
  -2  -9 -19-132.578 255.710   1
   2   9  19 71.5536 259.400   1
  -2  -9 -20 165.939 216.857   1
   2   9  20 215.205 228.278   1
  -2  -9 -22 131.630 238.166   1
   2   9  22 427.220 263.911   1
  -2  -9 -23 196.225 203.685   1
   2   9  23 176.521 237.585   1
  -2  -9 -24 32.2518 246.127   1
   2   9  24 139.756 261.606   1
  -2  -9 -25 505.666 229.109   1
   2   9  25 446.163 229.210   1
  -2  -9 -26-30.9453 224.371   1
  -2  10  25-33.6235 222.859   1
   2 -10 -25 285.211 242.815   1
  -2  10  24-136.675 241.513   1
   2 -10 -24 129.122 235.009   1
  -2  10  23 380.607 254.997   1
   2 -10 -23-229.203 235.450   1
  -2  10  22 349.760 245.231   1
   2 -10 -22-33.0961 237.139   1
  -2  10  21 35.2539 215.578   1
   2 -10 -21 166.610 210.758   1
  -2  10  20 211.942 262.061   1
   2 -10 -20 736.248 251.387   1
  -2  10  19-105.885 282.352   1
   2 -10 -19-300.493 263.479   1
   2 -10 -18 199.461 267.464   1
  -2  10  18-175.829 287.636   1
  -2  10  16 624.003 305.839   1
   2 -10 -16 194.964 275.374   1
   2  10 -16 406.179 146.151   1
  -2  10  15 410.222 273.674   1
   2 -10 -15 160.096 232.723   1
  -2  10  14 1753.93 344.279   1
   2  10 -14 1527.00 161.998   1
  -2 -10  14 915.557 147.010   1
   2 -10 -14 657.834 296.730   1
  -2  10  13 132.010 261.948   1
   2 -10 -13 91.8820 243.097   1
  -2 -10  13 9.75848 98.2134   1
   2  10 -13 48.4333 102.981   1
  -2 -10  12 1672.31 135.379   1
  -2  10  12 1576.32 281.408   1
   2 -10 -11 434.095 237.331   1
  -2 -10  11 528.868 67.1265   1
  -2  10  11 811.940 259.881   1
   2  10 -11 496.669 76.5057   1
   2 -10 -10 1173.37 264.841   1
  -2  10  10 1055.97 279.032   1
   2 -10  -9 2174.26 293.532   1
  -2  10   9 1363.81 282.957   1
  -2  10   8 7219.40 580.121   1
   2 -10  -6 2499.77 304.730   1
  -2  10   6 3072.03 326.726   1
   2 -10  -5 1369.33 226.214   1
   2  10  -4 904.329 115.042   1
   2 -10  -4 666.503 210.060   1
  -2  10   4 1125.65 233.921   1
   2  10  -3 8.80303 101.683   1
  -2  10   3-139.336 173.571   1
   2 -10  -3-37.0990 159.424   1
  -2 -10   2 39.3450 97.3112   1
  -2  10   2 109.771 152.571   1
   2 -10  -2 33.5488 152.039   1
   2  10  -2 65.7975 125.033   1
  -2  10   1 32.5345 154.647   1
   2 -10  -1-15.0947 150.242   1
   2  10  -1-91.0327 138.492   1
  -2  10  -1 35.6485 120.074   1
   2  10   1 67.6633 152.066   1
   2 -10   1-11.2448 118.595   1
  -2 -10  -2-159.115 162.758   1
   2 -10   2 122.155 105.628   1
  -2  10  -2-18.2129 101.562   1
  -2 -10  -3 38.7469 162.557   1
   2  10   3 20.5644 183.386   1
   2 -10   3-24.9016 73.9239   1
  -2  10  -3 164.891 87.9734   1
   2  10   4 1177.64 237.848   1
  -2 -10  -4 1450.37 223.555   1
  -2 -10  -5 1764.19 270.661   1
   2  10   6 2930.61 349.078   1
  -2 -10  -6 3527.95 343.713   1
  -2 -10  -8 9503.62 677.049   1
   2  10   8 8198.55 676.030   1
  -2 -10  -9 1713.00 286.206   1
   2  10   9 1650.08 302.280   1
  -2 -10 -10 1527.57 300.115   1
   2  10  10 1047.03 306.751   1
  -2 -10 -11 679.786 270.057   1
   2  10  11 223.402 284.458   1
  -2 -10 -12 1920.04 319.833   1
   2  10  12 2452.65 344.051   1
   2  10  13-234.655 228.553   1
  -2 -10 -13 155.953 225.205   1
  -2  10 -13-6.47364 76.0924   1
   2 -10  13 38.1123 67.6422   1
   2  10  14 719.414 301.969   1
  -2 -10 -14 825.465 260.366   1
  -2  10 -14 980.851 133.146   1
   2 -10  14 850.291 130.909   1
   2  10  15 243.505 292.868   1
  -2 -10 -15 193.486 274.000   1
  -2  10 -15 95.2805 112.758   1
   2 -10  15 171.698 123.719   1
  -2 -10 -16 360.342 278.814   1
   2  10  16 246.195 284.529   1
  -2 -10 -18 299.086 253.629   1
   2  10  18 465.321 294.604   1
  -2 -10 -19-199.803 267.035   1
   2  10  19 143.738 283.246   1
  -2 -10 -20 763.564 270.806   1
   2  10  20 504.873 266.472   1
  -2 -10 -21-131.947 190.801   1
   2  10  21 107.499 238.543   1
  -2 -10 -22 328.025 244.177   1
   2  10  22 177.361 271.118   1
  -2 -10 -23 519.061 242.114   1
   2  10  23-210.656 239.573   1
  -2 -10 -24 95.6898 190.425   1
   2  10  24 34.6395 219.034   1
  -2 -10 -25 93.8104 226.774   1
   2  10  25 67.8833 251.170   1
   2 -11 -25 31.3105 204.317   1
  -2  11  25-132.817 213.331   1
   2 -11 -23 130.063 209.237   1
  -2  11  23 274.754 231.166   1
   2 -11 -21 698.754 278.977   1
  -2  11  21-35.1738 257.875   1
   2 -11 -20-33.4569 252.610   1
  -2  11  20 389.310 267.195   1
   2 -11 -19-234.843 214.901   1
  -2  11  19-247.940 233.927   1
   2 -11 -18 1137.37 285.727   1
  -2  11  18 742.808 284.776   1
  -2  11  17 35.2183 280.484   1
   2 -11 -17-33.2828 252.993   1
  -2  11  16 384.573 254.063   1
   2 -11 -16 197.636 216.706   1
  -2  11  15 587.667 305.311   1
   2 -11 -15 32.5425 272.689   1
  -2  11  14 1024.44 309.714   1
   2 -11 -14 1215.04 304.434   1
  -2  11  13 536.246 259.137   1
   2 -11 -13 94.0753 216.476   1
  -2  11  11-95.6919 261.813   1
  -2  11  10 3433.32 410.238   1
   2 -11 -10 4503.93 413.881   1
   2 -11  -9 863.267 257.142   1
  -2  11   9 1433.22 273.701   1
   2 -11  -8 2591.71 336.171   1
   2 -11  -7-280.832 223.040   1
  -2  11   7-163.776 236.364   1
   2 -11  -5 1028.53 218.667   1
  -2  11   5 707.795 225.861   1
   2  11  -4 3657.94 261.550   1
  -2  11   4 3948.36 362.872   1
  -2 -11   4 3511.41 255.264   1
   2 -11  -4 4175.53 348.168   1
   2  11  -3 3867.86 283.685   1
  -2  11   3 3700.91 346.469   1
  -2 -11   3 3767.99 278.926   1
   2 -11  -3 3283.83 333.879   1
   2  11  -2 13536.9 935.047   1
  -2  11   2 14670.0 964.117   1
   2 -11  -2 15666.4 962.662   1
  -2 -11   2 14130.7 932.911   1
   2 -11  -1 405.886 170.014   1
  -2  11   1-121.393 153.083   1
   2  11   0 244.265 159.602   1
  -2 -11   0 169.434 147.166   1
   2 -11   0 42.9834 146.039   1
  -2  11   0-183.062 142.243   1
   2  11   1-54.7003 175.398   1
  -2 -11  -1 155.444 156.918   1
   2 -11   1-109.147 121.228   1
  -2  11  -1 38.4529 123.590   1
  -2  11  -2 14347.6 904.857   1
   2  11   2 13487.6 945.419   1
  -2 -11  -2 14584.4 948.339   1
   2 -11   2 13863.3 902.433   1
   2  11   3 3685.21 346.671   1
  -2 -11  -3 4305.37 343.263   1
  -2  11  -3 3417.14 252.859   1
   2 -11   3 3373.94 248.886   1
  -2 -11  -4 3855.97 360.306   1
   2  11   4 4205.63 396.907   1
   2  11   5 951.510 235.129   1
  -2 -11  -5 836.998 218.423   1
   2  11   7 364.617 232.545   1
  -2 -11  -7-26.6882 210.545   1
  -2 -11  -8 2674.53 323.768   1
   2  11   9 1022.43 280.330   1
  -2 -11  -9 1216.45 257.508   1
   2  11  10 3752.90 406.722   1
   2  11  11 195.730 247.326   1
  -2 -11 -11 577.529 230.627   1
   2  11  13-34.2198 291.509   1
  -2 -11 -13 158.505 251.648   1
   2  11  14 1077.90 310.921   1
  -2 -11 -14 773.377 298.144   1
   2  11  15 70.3758 279.621   1
  -2 -11 -15 393.185 291.676   1
   2  11  16-319.993 256.850   1
  -2 -11 -16 33.0709 236.928   1
   2  11  17-35.8540 225.474   1
  -2 -11 -17-99.8378 229.046   1
   2  11  18 576.210 295.405   1
  -2 -11 -18 500.537 230.872   1
   2  11  19-36.0490 280.804   1
  -2 -11 -19 600.546 261.844   1
   2  11  20 647.798 274.747   1
  -2 -11 -20 496.830 259.732   1
   2  11  21 35.6566 229.290   1
  -2 -11 -21 296.697 236.250   1
   2  11  23 34.8539 257.280   1
  -2 -11 -23 418.870 241.673   1
   2  11  25 301.149 214.318   1
  -2 -11 -25 185.082 183.558   1
  -2  12  24 234.795 265.480   1
   2 -12 -24 94.8718 228.544   1
  -2  12  23 34.1326 238.147   1
   2 -12 -23-193.478 221.960   1
  -2  12  22-138.424 236.056   1
   2 -12 -22 360.330 223.457   1
  -2  12  21 140.162 224.348   1
   2 -12 -21 298.485 217.940   1
  -2  12  20-35.3691 260.641   1
   2 -12 -20 33.4523 246.516   1
  -2  12  18 248.934 230.294   1
   2 -12 -18 303.077 200.493   1
  -2  12  17 567.610 300.366   1
   2 -12 -17 939.156 283.538   1
  -2  12  16 635.289 258.718   1
   2 -12 -16 366.789 235.576   1
  -2  12  15 35.0043 286.616   1
   2 -12 -15 362.639 258.354   1
  -2  12  14 484.239 266.546   1
  -2  12  13 476.612 273.389   1
   2 -12 -13 64.0342 233.570   1
  -2  12  12 3371.30 422.734   1
   2 -12 -12 3575.88 394.811   1
   2 -12 -11 183.721 246.613   1
  -2  12  10 602.727 264.433   1
   2 -12 -10 1190.46 271.027   1
  -2  12   9 2702.79 351.259   1
   2 -12  -9 3196.91 348.000   1
   2 -12  -8 4000.50 394.749   1
  -2  12   8 3519.51 395.714   1
   2 -12  -7 186.216 215.356   1
  -2  12   7 907.331 261.315   1
   2 -12  -6 2180.52 282.050   1
  -2  12   6 1459.52 268.751   1
   2 -12  -5 2368.15 279.793   1
  -2  12   5 1996.00 292.001   1
  -2 -12   4 424.225 79.7479   1
   2  12  -4 552.573 93.4280   1
  -2  12   4 384.059 206.806   1
   2 -12  -3 767.969 207.396   1
  -2 -12   3 689.081 115.380   1
   2  12  -3 479.320 123.920   1
  -2  12   3 337.243 198.160   1
   2 -12  -2 963.751 198.402   1
  -2 -12   2 1159.08 145.662   1
   2  12  -2 854.628 155.670   1
  -2  12   2 1019.69 216.610   1
  -2  12   1 165.965 167.110   1
   2 -12  -1-69.2909 148.883   1
  -2  12   0 12241.4 832.584   1
  -2 -12   0 13471.3 834.889   1
   2 -12   0 11627.2 821.395   1
   2  12   0 12329.3 836.351   1
   2  12   1-58.8360 183.280   1
  -2 -12  -1 129.910 167.290   1
   2 -12   2 801.509 130.103   1
  -2 -12  -2 1263.29 210.771   1
   2  12   2 881.865 214.927   1
  -2  12  -2 688.491 127.446   1
   2 -12   3 612.223 96.3747   1
  -2 -12  -3 529.670 212.968   1
   2  12   3 488.555 212.314   1
  -2  12  -3 618.877 103.901   1
   2  12   4 150.355 212.223   1
  -2 -12  -4 402.055 204.574   1
   2  12   5 2101.46 304.341   1
  -2 -12  -5 1960.53 297.503   1
   2  12   6 1104.73 269.514   1
  -2 -12  -6 1884.32 271.341   1
   2  12   7 237.257 242.870   1
  -2 -12  -7 162.286 208.245   1
   2  12   8 3797.77 410.466   1
  -2 -12  -8 4275.78 396.872   1
   2  12   9 3190.68 388.407   1
  -2 -12  -9 4233.27 410.608   1
   2  12  10 390.663 252.033   1
  -2 -12 -10 302.532 230.921   1
   2  12  12 3311.44 429.274   1
  -2 -12 -12 4425.36 425.244   1
   2  12  13-208.410 262.057   1
  -2 -12 -13 96.7756 247.062   1
   2  12  14 422.875 268.114   1
   2  12  15 498.734 263.204   1
  -2 -12 -15 132.515 240.942   1
   2  12  16 467.223 240.147   1
  -2 -12 -16 233.457 213.006   1
   2  12  17 578.020 276.108   1
  -2 -12 -17 66.9301 207.543   1
   2  12  18 253.286 282.867   1
  -2 -12 -18 368.267 247.485   1
   2  12  20 466.294 275.199   1
  -2 -12 -20 960.195 277.859   1
   2  12  21 142.159 263.018   1
  -2 -12 -21 65.8481 246.553   1
   2  12  22 105.354 210.917   1
  -2 -12 -22 32.4582 198.440   1
   2  12  23 311.440 254.491   1
  -2 -12 -23 223.118 216.894   1
   2  12  24 812.630 271.552   1
  -2 -12 -24 280.843 239.344   1
   2 -13 -23 127.764 240.060   1
  -2  13  23-33.7830 250.955   1
   2 -13 -22 227.710 250.214   1
  -2  13  22 68.8572 256.902   1
   2 -13 -21-32.9988 231.312   1
  -2  13  21 278.948 253.946   1
   2 -13 -20 133.535 205.372   1
  -2  13  20 105.838 225.571   1
   2 -13 -19 134.552 239.025   1
  -2  13  19 213.453 263.419   1
  -2  13  18 393.152 257.034   1
   2 -13 -17 236.701 247.341   1
  -2  13  17 35.7180 271.648   1
   2 -13 -16 168.572 243.722   1
  -2  13  16 712.497 285.809   1
  -2  13  14-35.0772 248.202   1
   2 -13 -14-297.939 244.223   1
  -2  13  13-173.176 238.345   1
   2 -13 -13 97.9835 210.934   1
  -2  13  12 272.487 261.125   1
   2 -13 -12 128.374 240.557   1
  -2  13  11 233.635 240.994   1
   2 -13 -11-125.714 230.681   1
  -2  13  10 2767.96 382.374   1
   2 -13 -10 3308.90 362.524   1
  -2  13   9-94.9017 260.429   1
   2 -13  -9 29.7477 244.115   1
  -2  13   8 214.218 239.224   1
   2 -13  -8 316.612 230.597   1
  -2  13   7 29.4890 251.192   1
   2 -13  -7 55.2432 215.432   1
  -2  13   6 140.885 231.964   1
   2 -13  -6-105.477 198.928   1
  -2 -13   4 2260.95 168.833   1
   2  13  -4 2190.78 173.140   1
   2 -13  -3 87.2500 175.497   1
  -2 -13   3 27.5714 95.5930   1
   2  13  -3-10.2151 111.455   1
  -2  13   3-23.8354 183.215   1
   2 -13  -2 2427.91 280.015   1
  -2 -13   2 2411.17 226.423   1
   2  13  -2 2927.96 236.230   1
  -2  13   2 2218.52 276.350   1
   2 -13  -1 883.590 185.026   1
  -2 -13   1 642.227 170.538   1
   2  13  -1 881.928 180.606   1
  -2  13   1 626.534 186.057   1
   2 -13   0-96.7730 137.383   1
  -2 -13   0 34.4534 155.687   1
   2  13   0 74.8888 161.842   1
  -2  13   0-34.7974 155.136   1
   2  13   1 813.782 207.547   1
  -2 -13  -1 732.680 183.169   1
   2  13   2 1870.92 264.832   1
  -2 -13  -2 2196.12 255.455   1
   2 -13   2 2340.08 196.956   1
  -2  13  -2 2030.28 194.646   1
   2  13   3 444.978 204.892   1
  -2  13  -3 85.1126 86.1359   1
  -2 -13  -3 227.610 189.256   1
   2 -13   3 13.3025 80.2021   1
   2  13   4 2320.60 311.330   1
  -2 -13  -4 2700.58 303.677   1
   2  13   6 378.704 238.619   1
  -2 -13  -6 81.1561 212.111   1
   2  13   7 273.404 239.722   1
  -2 -13  -7 112.708 234.473   1
   2  13   8-157.608 256.177   1
  -2 -13  -8 29.2594 231.456   1
   2  13   9 130.248 273.180   1
  -2 -13  -9-180.594 242.986   1
   2  13  10 3640.43 422.060   1
  -2 -13 -10 3768.06 406.456   1
   2  13  11 375.503 302.641   1
  -2 -13 -11 855.062 291.029   1
   2  13  12 139.248 290.941   1
  -2 -13 -12 517.126 293.566   1
   2  13  13 176.639 292.559   1
  -2 -13 -13 493.159 256.395   1
   2  13  14 178.674 274.074   1
  -2 -13 -14 299.007 255.808   1
   2  13  16 108.843 279.691   1
  -2 -13 -16 537.590 248.515   1
   2  13  17 399.991 301.488   1
  -2 -13 -17 33.6360 246.151   1
   2  13  18 911.556 308.120   1
  -2 -13 -18 906.287 272.170   1
   2  13  19 144.321 282.800   1
  -2 -13 -19 333.105 244.965   1
   2  13  20 286.259 275.104   1
  -2 -13 -20 794.254 264.833   1
   2  13  21 460.133 274.493   1
  -2 -13 -21 65.4151 240.558   1
   2  13  22 104.740 219.864   1
  -2 -13 -22 289.284 209.016   1
   2  13  23 341.931 229.912   1
  -2 -13 -23 409.592 204.802   1
   2 -14 -23 505.199 231.695   1
  -2  14  23 435.344 256.201   1
   2 -14 -22 483.841 254.922   1
  -2  14  22 102.363 264.852   1
   2 -14 -21 229.662 236.699   1
  -2  14  21 416.895 264.793   1
   2 -14 -19 437.016 248.314   1
  -2  14  19 106.600 259.253   1
   2 -14 -18-169.179 236.046   1
  -2  14  18 71.5761 257.344   1
   2 -14 -17 441.489 254.307   1
  -2  14  17-251.669 263.949   1
   2 -14 -16 305.476 235.869   1
  -2  14  16-35.9602 247.618   1
   2 -14 -15 270.946 252.754   1
  -2  14  15 35.7975 273.310   1
   2 -14 -13 33.2574 211.394   1
  -2  14  13-35.2212 227.459   1
   2 -14 -12 688.471 246.760   1
  -2  14  12 382.234 269.191   1
   2 -14 -11 32.1953 225.598   1
  -2  14  11-136.612 248.659   1
   2 -14  -9-61.2651 219.325   1
  -2  14   9 65.2737 256.339   1
   2 -14  -8 772.231 252.857   1
  -2  14   8-158.272 246.629   1
   2 -14  -7 572.369 238.747   1
  -2  14   7 335.909 240.633   1
   2 -14  -6 2110.96 294.716   1
  -2  14   6 1552.74 280.021   1
   2 -14  -5 469.578 215.598   1
  -2  14   5 140.245 218.787   1
   2 -14  -4 1153.71 245.963   1
   2 -14  -3 45.6869 173.780   1
  -2 -14   3 99.9261 97.3508   1
  -2  14   3 477.094 232.991   1
   2  14  -3 71.2978 104.452   1
   2  14  -2 4426.61 317.833   1
  -2  14   2 3444.75 346.449   1
  -2 -14   2 3738.18 297.227   1
   2 -14  -2 3494.25 347.843   1
   2 -14  -1 136.605 159.662   1
  -2 -14   1 31.2074 153.130   1
  -2  14   1 248.081 181.776   1
   2  14  -1 496.480 164.066   1
   2 -14   0 496.143 160.917   1
  -2  14   0 383.728 165.827   1
  -2 -14   0 614.987 184.590   1
   2  14   0 727.445 188.477   1
  -2 -14  -1 242.162 183.817   1
  -2  14  -1 441.570 152.365   1
   2  14   1 153.568 195.973   1
  -2 -14  -2 3812.16 347.690   1
  -2  14  -2 3178.04 272.895   1
   2  14   2 3548.58 347.604   1
   2 -14   2 3896.82 276.395   1
  -2 -14  -3-23.7208 180.992   1
  -2  14  -3 52.7046 78.2964   1
   2  14   3-51.5641 205.338   1
   2 -14   3 18.7270 73.7310   1
   2  14   5 404.435 227.158   1
  -2 -14  -5-26.6308 208.713   1
   2  14   6 1481.38 295.475   1
  -2 -14  -6 2230.23 296.662   1
   2  14   7 534.283 265.890   1
  -2 -14  -7 377.184 234.261   1
   2  14   8 421.877 288.356   1
  -2 -14  -8 210.406 236.798   1
   2  14   9 300.568 262.124   1
  -2 -14  -9 340.423 243.016   1
   2  14  10 341.725 265.138   1
  -2 -14 -10 222.209 245.487   1
   2  14  11 244.129 286.606   1
  -2 -14 -11 259.381 246.941   1
   2  14  12 744.031 283.219   1
  -2 -14 -12 789.739 247.041   1
   2  14  13-395.040 247.131   1
  -2 -14 -13 432.685 234.232   1
   2  14  15-109.460 265.652   1
  -2 -14 -15 202.223 242.358   1
   2  14  16-183.600 281.339   1
  -2 -14 -16-101.311 239.883   1
   2  14  17 36.5823 275.074   1
  -2 -14 -17-302.810 257.831   1
   2  14  18 72.6566 271.977   1
  -2 -14 -18 33.5654 235.198   1
  -2 -14 -19-200.316 245.348   1
   2  14  21 387.399 253.688   1
  -2 -14 -21 129.708 228.720   1
   2  14  22 103.602 212.405   1
   2  14  23 67.4657 214.505   1
  -2 -14 -23 124.380 177.601   1
  -2  15  22 33.8507 259.245   1
   2 -15 -22 31.9200 221.669   1
  -2  15  20 175.296 224.458   1
   2 -15 -20 264.886 206.339   1
  -2  15  19 602.686 281.818   1
   2 -15 -19-33.5373 231.321   1
  -2  15  18-107.470 249.886   1
   2 -15 -18 135.421 237.210   1
  -2  15  17-144.263 257.140   1
   2 -15 -17 204.547 250.227   1
  -2  15  16 397.968 245.196   1
   2 -15 -16 615.100 235.084   1
  -2  15  15 361.870 273.465   1
   2 -15 -15 170.767 255.190   1
  -2  15  14 216.441 279.514   1
   2 -15 -14 136.072 249.904   1
  -2  15  13 394.017 261.866   1
   2 -15 -13-472.697 264.282   1
  -2  15  12 425.357 267.684   1
   2 -15 -12 433.840 244.382   1
  -2  15  11 34.9274 263.513   1
   2 -15 -11-131.462 239.291   1
  -2  15  10 411.629 263.652   1
   2 -15 -10 612.607 246.230   1
  -2  15   8 652.604 288.992   1
   2 -15  -8 1102.22 270.328   1
  -2  15   7 31.6637 231.526   1
   2 -15  -7 148.065 231.010   1
  -2  15   6-30.5651 243.433   1
   2 -15  -6 85.4133 212.320   1
  -2  15   5 470.337 257.837   1
   2 -15  -5-189.640 220.223   1
  -2  15   4 1374.36 267.756   1
  -2  15   3 26.0014 209.969   1
   2  15  -3 96.4272 99.2275   1
   2 -15  -3 363.442 183.565   1
  -2 -15   3 17.5172 91.9884   1
   2 -15  -2 812.190 200.735   1
  -2 -15   2 673.798 137.423   1
  -2  15   2 430.553 202.778   1
   2 -15  -1-20.3232 166.820   1
  -2 -15   1-16.2132 140.209   1
   2  15  -1 107.109 156.150   1
  -2  15   1-371.521 188.406   1
   2 -15   0 126.164 163.340   1
  -2 -15   0 56.4435 159.800   1
  -2  15   0-19.0324 153.665   1
   2  15   0 20.7526 171.958   1
   2  15   1-46.0935 185.444   1
  -2  15  -1-46.7911 139.475   1
   2 -15   1 88.5331 129.054   1
  -2 -15  -1 189.759 176.355   1
   2  15   2 878.796 232.958   1
  -2 -15  -2 530.233 202.682   1
  -2  15  -2 393.261 120.914   1
   2 -15   2 621.365 121.513   1
  -2 -15  -3 24.8166 192.851   1
  -2  15  -3 25.7394 61.6482   1
   2  15   3-26.9109 215.058   1
   2 -15   3 14.9136 53.2503   1
   2  15   4 1627.01 290.856   1
  -2 -15  -4 1870.90 269.471   1
   2  15   5-420.019 222.396   1
  -2 -15  -5-27.7747 211.574   1
   2  15   6 93.8727 244.996   1
  -2 -15  -6-260.948 214.625   1
   2  15   7 194.483 256.506   1
  -2 -15  -7 89.9931 217.647   1
   2  15   8 701.529 273.115   1
  -2 -15  -8 526.197 245.095   1
   2  15  10 595.480 268.925   1
  -2 -15 -10 842.493 261.835   1
   2  15  11 391.908 279.270   1
  -2 -15 -11 131.911 251.146   1
   2  15  12-36.1221 239.314   1
  -2 -15 -12 166.944 224.473   1
   2  15  13 145.923 264.452   1
  -2 -15 -13 942.940 269.395   1
   2  15  14 367.096 292.850   1
  -2 -15 -14 203.519 244.474   1
   2  15  15-221.777 279.946   1
  -2 -15 -15 305.869 250.487   1
   2  15  16 737.060 283.255   1
  -2 -15 -16 643.852 247.237   1
   2  15  17 36.6011 242.659   1
  -2 -15 -17 270.481 215.146   1
   2  15  18 36.3551 238.459   1
  -2 -15 -18 100.941 218.463   1
   2  15  20-106.652 223.568   1
  -2 -15 -20-32.7270 206.945   1
   2  15  22-306.859 215.587   1
  -2 -15 -22 157.161 186.497   1
   2 -16 -21 290.062 239.080   1
  -2  16  21 274.657 251.566   1
   2 -16 -20 263.218 197.859   1
  -2  16  20 69.8482 222.243   1
   2 -16 -19-66.8561 235.251   1
  -2  16  19 35.4023 264.000   1
   2 -16 -18 473.897 224.715   1
  -2  16  18 394.594 241.454   1
   2 -16 -17 170.762 245.564   1
  -2  16  17-253.544 272.205   1
   2 -16 -16 34.3456 233.080   1
  -2  16  16 36.3694 263.698   1
   2 -16 -15 206.489 220.827   1
  -2  16  15 474.129 261.892   1
   2 -16 -14 206.287 231.723   1
  -2  16  14 364.584 275.564   1
   2 -16 -13 171.070 249.689   1
  -2  16  13 798.822 273.309   1
   2 -16 -12 203.623 236.427   1
  -2  16  12 432.550 259.864   1
   2 -16 -11 402.430 238.501   1
  -2  16  11 463.279 276.192   1
   2 -16 -10 231.035 230.632   1
  -2  16  10 666.960 273.991   1
   2 -16  -9 161.720 236.753   1
  -2  16   9 241.576 241.042   1
   2 -16  -7-30.5760 233.389   1
  -2  16   7-197.502 237.768   1
   2 -16  -6 1236.60 248.904   1
  -2  16   6 1530.09 287.919   1
   2 -16  -5 308.872 213.605   1
  -2  16   5-61.5362 223.237   1
   2 -16  -4 458.841 220.137   1
  -2  16   4 144.565 220.582   1
  -2 -16   3 95.6242 80.8404   1
   2  16  -3 193.355 95.2212   1
   2 -16  -2 355.609 201.291   1
  -2 -16   2 304.302 132.609   1
  -2  16   2 477.518 208.044   1
   2 -16  -1 447.888 180.536   1
  -2 -16   1 585.024 155.672   1
   2  16  -1 532.707 172.078   1
  -2  16   1 684.426 207.919   1
   2 -16   0 112.821 155.079   1
  -2 -16   0 450.555 167.078   1
   2  16   0 172.563 184.931   1
  -2  16   0 277.524 168.549   1
   2  16   1 481.652 199.273   1
  -2  16  -1 270.895 134.891   1
   2 -16   1 556.926 140.537   1
  -2 -16  -1 373.107 185.894   1
   2  16   2 52.6478 199.944   1
  -2  16  -2 179.257 110.621   1
   2 -16   2 169.491 105.643   1
   2  16   4 119.136 215.970   1
  -2 -16  -4-191.152 193.883   1
   2  16   5 93.6327 223.533   1
  -2 -16  -5 86.0771 216.524   1
   2  16   6 1297.93 294.420   1
  -2 -16  -6 1522.78 282.118   1
   2  16   7 268.212 259.657   1
  -2 -16  -7-30.8791 216.433   1
   2  16   9 634.141 268.636   1
  -2 -16  -9 97.5010 233.665   1
   2  16  10 179.372 258.257   1
  -2 -16 -10 231.377 223.609   1
   2  16  11-181.861 281.787   1
  -2 -16 -11-134.161 237.263   1
   2  16  12 221.372 248.106   1
  -2 -16 -12 33.8691 214.246   1
   2  16  13-481.590 279.598   1
  -2 -16 -13 170.587 243.388   1
   2  16  14 668.887 293.732   1
  -2 -16 -14 443.764 240.392   1
   2  16  15 296.437 256.257   1
  -2 -16 -15-34.1905 225.472   1
   2  16  16-73.8528 264.573   1
  -2 -16 -16-239.005 247.749   1
   2  16  17-73.3991 266.228   1
  -2 -16 -17-203.671 246.270   1
   2  16  18-72.6610 266.719   1
  -2 -16 -18 234.860 227.759   1
   2  16  19 718.181 300.626   1
  -2 -16 -19 495.613 236.321   1
   2  16  20 246.779 256.661   1
  -2 -16 -20-227.192 221.289   1
   2  16  21 275.826 242.657   1
  -2 -16 -21-127.119 198.739   1
   2 -17 -20-97.7842 211.596   1
  -2  17  20 173.682 245.531   1
   2 -17 -19 365.364 231.706   1
  -2  17  19 354.215 269.143   1
   2 -17 -18 574.030 247.626   1
  -2  17  18 35.8853 271.442   1
   2 -17 -17 205.064 216.668   1
  -2  17  17 327.115 238.905   1
   2 -17 -16 206.863 243.485   1
  -2  17  16 476.867 271.083   1
   2 -17 -14 243.153 250.521   1
  -2  17  14 405.958 276.969   1
   2 -17 -13 589.554 259.563   1
  -2  17  13 110.604 269.327   1
   2 -17 -12 172.540 238.752   1
  -2  17  12 146.863 261.947   1
   2 -17 -11 34.1995 218.688   1
  -2  17  11 255.610 271.348   1
   2 -17 -10 135.040 214.845   1
  -2  17  10 216.592 257.577   1
   2 -17  -9-33.1606 219.767   1
  -2  17   9 284.973 246.346   1
   2 -17  -8 485.829 230.314   1
  -2  17   8 314.958 266.205   1
   2 -17  -7 31.5117 218.845   1
  -2  17   7 68.4633 233.409   1
   2 -17  -6 212.740 220.389   1
  -2  17   6-99.7350 241.075   1
   2 -17  -5 295.494 228.116   1
  -2  17   5-31.6012 229.267   1
   2 -17  -4 452.357 228.668   1
  -2  17   4 299.217 248.221   1
   2 -17  -3 240.469 215.909   1
  -2  17   3 84.6778 192.692   1
   2 -17  -2 98.1154 174.606   1
  -2  17   2 370.080 219.388   1
   2 -17  -1 134.005 171.741   1
   2  17  -1 148.706 144.009   1
  -2  17   1-70.5790 172.046   1
  -2 -17   0 101.853 131.988   1
   2  17   0 110.853 168.232   1
  -2  17   0 344.092 162.653   1
  -2 -17  -1 182.162 180.155   1
   2  17   1-150.750 190.317   1
  -2  17  -1-171.509 125.104   1
   2  17   2 438.796 231.187   1
  -2 -17  -2 499.771 193.554   1
   2  17   3-29.3100 215.990   1
  -2 -17  -3 26.8379 204.003   1
   2  17   4 711.824 253.112   1
  -2 -17  -4 453.203 232.086   1
   2  17   5 486.750 226.352   1
  -2 -17  -5 207.220 231.854   1
   2  17   6-201.839 255.713   1
  -2 -17  -6 122.909 222.789   1
   2  17   7-69.3268 231.898   1
  -2 -17  -7 158.367 214.963   1
   2  17   8 355.010 253.385   1
  -2 -17  -8 487.026 224.968   1
   2  17   9 397.972 269.210   1
  -2 -17  -9 165.641 207.765   1
   2  17  10-73.4430 255.028   1
  -2 -17 -10 168.269 224.054   1
   2  17  11 408.308 278.713   1
  -2 -17 -11 306.347 239.466   1
   2  17  12 521.879 255.256   1
  -2 -17 -12 274.721 230.931   1
   2  17  13 374.093 271.580   1
  -2 -17 -13 103.468 232.238   1
   2  17  14 523.803 271.513   1
  -2 -17 -14-69.1347 216.457   1
   2  17  16 185.401 284.225   1
  -2 -17 -16 205.202 229.095   1
   2  17  17-110.310 241.143   1
  -2 -17 -17 67.6238 201.810   1
   2  17  18-181.128 250.460   1
  -2 -17 -18 33.3325 217.535   1
   2  17  19 462.543 274.177   1
  -2 -17 -19 196.541 227.274   1
   2  17  20 590.033 266.131   1
  -2 -17 -20 290.892 228.990   1
  -2  18  19 211.604 244.927   1
   2 -18 -19 526.973 210.662   1
  -2  18  18 71.9032 264.945   1
   2 -18 -18-134.207 221.159   1
  -2  18  17 437.058 270.318   1
   2 -18 -17 272.969 240.029   1
  -2  18  16-368.875 239.929   1
   2 -18 -16-138.098 206.610   1
  -2  18  15 186.109 250.490   1
   2 -18 -15 208.982 222.912   1
  -2  18  13-337.789 258.287   1
   2 -18 -13 210.403 219.289   1
  -2  18  12 187.493 262.842   1
   2 -18 -12 70.0056 222.616   1
  -2  18  11 149.709 258.969   1
   2 -18 -11 208.493 239.378   1
  -2  18  10-111.315 258.831   1
   2 -18 -10 34.4182 226.866   1
  -2  18   9 441.240 256.969   1
   2 -18  -9 101.813 223.123   1
  -2  18   8 579.718 272.352   1
   2 -18  -8 265.709 220.293   1
  -2  18   7-105.547 229.653   1
  -2  18   6 170.099 243.187   1
   2 -18  -6 700.649 224.962   1
  -2  18   5 97.7682 239.196   1
   2 -18  -5-30.8431 186.323   1
  -2  18   4 186.939 216.661   1
  -2  18   3 29.5710 208.112   1
   2  18   3 183.192 215.161   1
   2  18   4 128.998 220.019   1
  -2 -18  -5 122.868 203.939   1
   2  18   5 335.804 220.658   1
  -2 -18  -6 858.654 226.842   1
   2  18   6 451.386 276.012   1
  -2 -18  -7-98.2978 207.158   1
   2  18   7 35.6324 213.977   1
  -2 -18  -8 200.902 243.166   1
   2  18   8 254.662 243.757   1
  -2 -18  -9 68.0951 233.240   1
   2  18   9 36.9718 252.093   1
  -2 -18 -10-137.860 238.261   1
   2  18  10 112.209 276.737   1
  -2 -18 -11 450.813 255.902   1
   2  18  11-37.7052 258.623   1
  -2 -18 -12 139.329 222.599   1
   2  18  12-113.551 262.849   1
  -2 -18 -13-348.709 241.227   1
   2  18  13 832.957 301.671   1
  -2 -18 -15 69.0078 228.713   1
   2  18  15 225.346 282.377   1
  -2 -18 -16 375.466 216.362   1
   2  18  16 111.406 246.487   1
  -2 -18 -17 168.314 214.789   1
   2  18  17 475.641 272.415   1
  -2 -18 -18 198.841 219.555   1
   2  18  18-108.016 265.358   1
  -2 -18 -19-130.826 219.870   1
   2  18  19 281.104 240.710   1
  -2  19  18 107.624 237.727   1
  -2  19  17 146.311 258.696   1
  -2  19  16 185.791 264.028   1
  -2  19  15 263.438 266.496   1
  -2  19  14 797.531 295.984   1
  -2  19  12 38.2956 258.657   1
  -2  19  11 267.679 258.791   1
   2  19   9 227.290 264.609   1
   2  19  10 305.475 262.223   1
   2  19  11 38.3441 255.259   1
   2  19  12-268.520 260.832   1
   2  19  14-37.9295 253.733   1
   2  19  15 37.5632 271.226   1
   2  19  16 73.8018 238.349   1
   2  19  17 508.301 287.861   1
   2  19  18 106.624 254.554   1
   3   0 -26 208.297 238.140   1
  -3   0  25 473.668 255.159   1
   3   0 -25 864.919 282.246   1
  -3   0  24 291.123 254.591   1
   3   0 -24 342.581 242.933   1
  -3   0  23 36.2125 250.414   1
   3   0 -23 168.550 250.475   1
  -3   0  22 971.397 271.228   1
   3   0 -22 561.563 261.755   1
  -3   0  21-105.779 246.088   1
   3   0 -21-162.732 232.184   1
  -3   0  20 825.479 279.797   1
   3   0 -20 95.6068 252.539   1
  -3   0  19-167.769 267.491   1
   3   0 -19-217.461 244.289   1
  -3   0  18 454.895 267.685   1
   3   0 -18 574.017 243.537   1
  -3   0  17 125.743 247.866   1
   3   0 -17-321.332 245.914   1
  -3   0  16 754.730 265.225   1
   3   0 -16 788.388 252.773   1
  -3   0  15 57.9105 236.341   1
   3   0 -15-377.782 228.747   1
  -3   0  14 1326.30 264.521   1
   3   0 -14 798.075 230.657   1
  -3   0  12 49.6114 217.121   1
   3   0 -12 253.830 207.654   1
  -3   0  11 257.133 210.692   1
   3   0 -11-216.464 201.268   1
   3   0 -10 11655.7 818.302   1
  -3   0  10 12177.9 830.897   1
  -3   0   9 20.4006 189.252   1
   3   0  -9-149.561 198.351   1
   3   0  -8 16182.4 1093.30   1
  -3   0   8 17281.4 1107.56   1
  -3   0   7-204.238 208.180   1
   3   0  -7-47.9494 168.700   1
  -3   0   6-92.9185 195.038   1
   3   0  -6-14.5937 187.783   1
   3   0  -4 68848.6 4487.22   1
  -3   0   4 76247.8 4490.10   1
  -3   0   3 167.432 164.743   1
   3   0  -3 10.6973 141.622   1
   3   0  -2 321931. 19999.8   1
  -3   0   2 329393. 19999.8   1
  -3   0   1-18.9966 185.736   1
   3   0  -1 100.565 167.665   1
  -3   0   0 111.913 153.130   1
   3   0   0 27.5256 177.719   1
  -3   0  -1 56.7810 180.997   1
   3   0   1-56.6845 182.928   1
  -3   0  -2 348849. 21340.6   1
   3   0   2 346200. 21341.5   1
  -3   0  -3 62.3542 192.895   1
   3   0   3-84.8956 183.335   1
   3   0   4 67274.4 4254.75   1
  -3   0  -4 69993.2 4253.33   1
   3   0   6 58.7108 180.677   1
  -3   0  -6 202.205 158.179   1
   3   0   7 16.2615 196.825   1
  -3   0  -7-150.029 172.488   1
   3   0   8 13830.9 971.113   1
  -3   0  -8 15376.4 970.674   1
  -3   0  -9-109.744 168.845   1
   3   0   9-39.0333 181.982   1
  -3   0 -10 11227.7 763.989   1
   3   0  10 10815.7 774.136   1
   3   0  11 202.860 196.536   1
  -3   0 -11-103.327 174.437   1
   3   0  12 120.793 221.952   1
  -3   0 -12 153.326 186.766   1
   3   0  14 957.113 272.135   1
  -3   0 -14 987.183 257.494   1
   3   0  15-172.410 230.654   1
   3   0  16 1087.72 279.535   1
  -3   0 -16 663.161 258.986   1
   3   0  17 287.348 267.317   1
  -3   0 -17 146.048 225.699   1
   3   0  18 163.118 269.545   1
  -3   0 -18 821.271 264.806   1
   3   0  19 302.527 273.227   1
  -3   0 -19-62.2954 250.682   1
   3   0  20 206.229 255.977   1
  -3   0 -20 383.145 242.492   1
   3   0  21 175.354 262.845   1
  -3   0 -21 228.184 237.650   1
   3   0  22 643.146 259.680   1
  -3   0 -22 1157.13 279.505   1
   3   0  23 291.056 248.060   1
  -3   0 -23-167.190 224.769   1
   3   0  24 548.241 250.860   1
  -3   0 -24 674.166 253.189   1
   3   0  25 73.5765 227.505   1
  -3   0 -25 67.8044 225.720   1
  -3   0 -26-203.000 242.562   1
   3  -1 -27 102.601 236.506   1
  -3   1  26 324.942 261.986   1
   3  -1 -26 34.3282 242.874   1
  -3  -1  25 329.797 257.911   1
  -3   1  25 181.531 239.332   1
   3   1 -25-349.075 235.795   1
   3  -1 -25-340.026 247.576   1
  -3  -1  24 72.8570 237.729   1
  -3   1  24 218.217 255.985   1
   3   1 -24 691.202 261.855   1
   3  -1 -24 606.240 264.722   1
  -3   1  23 36.3718 248.291   1
  -3  -1  23-144.522 229.990   1
   3  -1 -23 735.725 260.169   1
   3   1 -23 203.912 235.263   1
  -3  -1  22 750.139 254.572   1
   3   1 -22 66.4504 220.141   1
  -3   1  21 317.169 240.553   1
  -3  -1  21 455.185 274.289   1
   3   1 -21-161.738 241.498   1
   3  -1 -21 228.854 246.911   1
  -3   1  20 3552.35 404.460   1
  -3  -1  20 3786.31 408.954   1
   3   1 -20 3093.11 376.623   1
   3  -1 -20 3598.84 394.543   1
  -3   1  19 303.584 265.173   1
   3  -1 -19 503.045 262.487   1
  -3  -1  18 2294.77 335.313   1
   3   1 -18 1727.34 308.860   1
  -3  -1  17 1335.33 302.454   1
  -3   1  17 792.771 290.435   1
   3   1 -17 545.725 244.956   1
   3  -1 -16 4414.59 384.110   1
  -3  -1  16 3698.78 381.709   1
   3   1 -16 3280.07 369.327   1
  -3   1  15 206.263 270.533   1
  -3  -1  15-114.056 223.982   1
   3  -1 -15 27.5660 240.380   1
   3   1 -15 131.638 206.083   1
  -3   1  14 18110.0 1189.31   1
  -3  -1  14 17251.3 1183.98   1
   3  -1 -14 16756.1 1171.63   1
  -3   1  13 349.040 229.022   1
  -3  -1  13 154.005 215.678   1
   3  -1 -13 150.778 217.574   1
   3   1 -13 165.703 207.941   1
   3   1 -12 10670.5 755.233   1
  -3   1  11 96.2785 205.646   1
  -3  -1  11 45.3954 201.844   1
   3   1 -11-104.124 188.718   1
   3  -1 -11-157.139 202.350   1
  -3   1  10 271.605 219.303   1
  -3  -1  10 529.419 200.458   1
   3   1 -10 115.808 174.669   1
   3  -1 -10 147.207 206.184   1
  -3  -1   9 96.7976 198.331   1
  -3   1   9 275.025 227.203   1
   3   1  -9 305.064 176.500   1
   3  -1  -9-78.2715 210.182   1
  -3  -1   8 23865.1 1472.19   1
  -3   1   8 21894.3 1477.41   1
   3  -1  -8 21432.9 1468.30   1
   3   1  -8 23880.6 1467.75   1
  -3   1   7 1109.68 225.659   1
  -3  -1   7 1162.61 209.429   1
   3   1  -7 1416.20 197.216   1
   3  -1  -7 1026.33 213.506   1
  -3   1   6 14005.2 876.858   1
   3  -1  -6 12132.1 865.605   1
   3   1  -5 1327.75 218.266   1
   3  -1  -5 1133.41 228.999   1
  -3  -1   5 1670.46 226.241   1
   3   1  -4 11011.9 721.428   1
  -3  -1   4 10544.4 725.949   1
   3  -1  -3 5746.98 453.700   1
   3   1  -3 6750.22 444.534   1
  -3  -1   3 6304.43 438.502   1
  -3   1   3 5193.14 458.277   1
   3  -1  -2 22932.3 1361.44   1
  -3   1   2 21640.2 1362.22   1
  -3  -1   2 23671.2 1359.03   1
  -3   1   1 10702.1 712.756   1
  -3  -1   1 10324.7 720.814   1
   3  -1  -1 10818.2 715.702   1
   3   1  -1 11539.7 719.228   1
   3  -1   0 11590.8 762.901   1
   3   1   0 11951.0 770.910   1
  -3   1   0 11808.1 769.835   1
  -3  -1   0 11190.1 766.912   1
   3  -1   1 11930.5 706.967   1
  -3  -1  -1 9862.67 705.613   1
   3   1   1 10557.4 705.166   1
  -3   1  -1 10053.3 703.553   1
   3  -1   2 18732.0 1382.17   1
   3   1   2 23426.5 1391.88   1
  -3   1  -2 22211.0 1383.57   1
  -3  -1  -2 23775.9 1390.55   1
   3  -1   3 6839.15 431.114   1
   3   1   3 6419.47 450.630   1
  -3  -1  -3 5412.99 446.183   1
  -3   1  -3 5032.45 428.540   1
   3  -1   4 12147.5 733.901   1
  -3  -1  -4 11858.5 742.808   1
  -3   1  -4 9448.83 724.506   1
   3   1   4 10928.1 743.919   1
  -3   1  -5 1310.54 196.255   1
  -3  -1  -5 1470.88 215.822   1
   3  -1   5 1545.19 207.988   1
   3   1   6 12342.9 820.949   1
  -3  -1  -6 11887.6 814.455   1
   3  -1   7 1069.99 185.978   1
   3   1   7 1074.84 211.628   1
  -3   1  -7 1027.62 176.282   1
  -3  -1  -7 717.035 187.279   1
   3  -1   8 22788.6 1388.33   1
   3   1   8 21117.6 1392.97   1
  -3  -1  -8 21186.8 1388.39   1
  -3   1  -8 20745.9 1377.41   1
  -3   1  -9 416.833 175.143   1
  -3  -1  -9 250.005 169.056   1
   3  -1   9 259.534 184.073   1
   3   1   9-142.829 172.636   1
  -3   1 -10 450.458 182.216   1
  -3  -1 -10 388.303 220.810   1
   3  -1  10 722.723 197.576   1
   3   1  10 747.385 231.273   1
  -3  -1 -11-64.4591 196.289   1
  -3   1 -11-198.183 182.467   1
   3   1  11-210.859 215.136   1
   3  -1  11 216.257 203.139   1
  -3  -1 -12 10455.9 743.614   1
  -3   1 -12 9794.15 733.369   1
   3   1  12 10805.1 758.118   1
   3  -1  12 10758.9 744.931   1
   3  -1  13-250.428 213.957   1
   3   1  13-240.011 233.201   1
  -3  -1 -13 25.2409 208.471   1
  -3   1 -13 213.269 190.666   1
  -3   1 -14 16505.9 1133.26   1
  -3  -1 -14 17000.9 1137.07   1
   3   1  14 16146.4 1139.47   1
   3  -1  14 17089.9 1137.79   1
   3  -1  15 196.295 224.130   1
  -3   1 -15-53.7583 216.294   1
  -3  -1 -15 56.4139 238.847   1
  -3   1 -16 4206.85 385.769   1
   3  -1  16 2978.66 374.504   1
   3   1  16 2927.39 367.271   1
  -3  -1 -16 3088.67 358.310   1
   3  -1  17 1089.88 272.407   1
   3   1  17 1135.87 286.338   1
  -3  -1 -17 1633.23 277.049   1
  -3   1 -17 836.561 257.324   1
   3  -1  18 2121.82 316.226   1
  -3   1 -18 1614.95 295.137   1
   3   1  19 645.149 275.305   1
  -3  -1 -19 1007.21 260.929   1
   3  -1  20 2691.41 363.401   1
   3   1  20 3668.86 392.625   1
  -3   1 -20 3137.31 377.386   1
   3  -1  21 174.612 230.218   1
   3   1  21 35.2142 236.737   1
  -3   1 -21 32.3616 227.782   1
  -3  -1 -21 32.7506 250.847   1
   3  -1  22 35.6786 239.845   1
  -3   1 -22-131.748 229.775   1
   3   1  23 508.578 268.600   1
  -3  -1 -23 234.126 240.480   1
   3   1  24 510.938 270.023   1
   3  -1  24 770.883 246.740   1
  -3  -1 -24 33.5429 240.358   1
  -3   1 -24 305.029 233.405   1
   3   1  25 36.4987 237.065   1
  -3   1 -25 136.199 238.702   1
  -3  -1 -25 202.504 234.506   1
   3   1  26 146.190 236.025   1
  -3  -1 -26 604.396 240.599   1
  -3   2  27 460.848 256.168   1
   3  -2 -27-101.220 248.852   1
  -3   2  26-251.257 249.423   1
   3  -2 -26 541.691 263.248   1
  -3   2  25 108.606 244.076   1
   3  -2 -25 503.237 263.258   1
  -3   2  24 692.348 268.930   1
  -3  -2  24 402.319 250.949   1
   3  -2 -24 905.109 266.635   1
   3   2 -24-139.469 242.674   1
  -3   2  23-180.910 257.983   1
  -3  -2  23 144.022 214.933   1
   3  -2 -23 301.274 258.278   1
   3   2 -23-34.2508 236.800   1
  -3   2  22 2217.18 329.253   1
  -3  -2  22 1345.09 297.487   1
   3   2 -22 1777.16 308.757   1
   3  -2 -22 1925.94 321.414   1
  -3   2  21 317.119 243.962   1
  -3  -2  21 312.666 241.666   1
   3  -2 -21 197.072 221.360   1
   3   2 -21 1011.17 261.172   1
  -3   2  20 484.139 274.745   1
  -3  -2  20 67.6323 229.811   1
   3  -2 -20 64.7092 233.936   1
   3   2 -20 253.966 241.626   1
  -3  -2  19 98.8139 235.896   1
  -3   2  19 67.6350 283.756   1
   3  -2 -19 63.4475 261.221   1
   3   2 -19 122.273 245.174   1
   3   2 -18 4161.68 433.607   1
   3  -2 -18 5078.56 456.888   1
  -3  -2  18 5278.68 460.349   1
  -3   2  18 3833.06 442.773   1
  -3  -2  17 184.664 226.927   1
   3   2 -17 28.1648 203.497   1
   3  -2 -17 180.660 243.988   1
  -3  -2  16 11250.4 848.004   1
  -3   2  16 11749.5 850.255   1
   3  -2 -16 11546.0 835.777   1
   3   2 -16 11637.0 827.513   1
  -3   2  15 1469.53 318.127   1
  -3  -2  15 1683.23 289.684   1
   3   2 -15 1692.75 266.661   1
   3  -2 -15 1435.24 282.688   1
  -3   2  14-28.8197 231.879   1
   3  -2 -14 81.0572 206.161   1
  -3   2  13 468.531 227.838   1
  -3  -2  13 451.316 206.133   1
   3  -2 -13 258.284 193.721   1
   3   2 -13 228.906 190.185   1
  -3  -2  12 19176.7 1276.85   1
  -3   2  11 695.385 247.055   1
  -3  -2  11 1452.47 237.584   1
   3   2 -11 607.174 193.198   1
   3  -2 -11 1045.93 231.048   1
  -3   2  10 40258.0 2640.74   1
  -3  -2  10 42578.9 2630.47   1
   3  -2 -10 40992.3 2638.29   1
   3   2 -10 42421.5 2626.95   1
  -3  -2   9 992.816 208.842   1
  -3   2   9 1250.36 240.319   1
   3   2  -9 990.050 215.137   1
   3  -2  -9 837.848 220.932   1
  -3  -2   8-16.8394 167.887   1
   3   2  -8 31.8780 157.898   1
   3  -2  -8 94.9282 160.562   1
  -3   2   7 380.169 227.790   1
  -3  -2   7 601.758 175.254   1
   3  -2  -7 664.035 215.713   1
   3   2  -7 446.249 165.550   1
   3  -2  -6 19951.8 1202.86   1
  -3   2   6 16885.7 1204.20   1
  -3  -2   5 3890.71 331.023   1
   3   2  -5 4064.65 333.381   1
   3  -2  -5 4787.16 363.997   1
  -3   2   5 4347.27 372.983   1
  -3  -2   4 3164.84 271.353   1
   3   2  -4 3024.10 267.278   1
  -3   2   3 15095.3 872.701   1
   3  -2  -3 13720.3 865.777   1
  -3  -2   3 12920.6 856.190   1
  -3   2   2 2671.81 247.374   1
   3   2  -2 2733.92 240.227   1
   3  -2  -2 2419.50 242.646   1
  -3  -2   2 1893.71 239.386   1
  -3   2   1 4985.25 350.297   1
   3   2  -1 5191.95 358.011   1
  -3  -2   1 4370.61 349.769   1
   3  -2   0-145.444 158.669   1
  -3   2   0-18.7532 172.962   1
  -3  -2   0-9.78453 185.252   1
   3   2   0-264.129 186.445   1
   3   2   1 4438.99 348.396   1
   3  -2   1 5083.36 348.094   1
  -3  -2  -1 4235.94 351.793   1
  -3   2  -1 4216.92 347.604   1
  -3  -2  -2 2945.41 268.563   1
   3   2   2 3126.04 274.538   1
   3  -2   2 2920.03 255.708   1
  -3   2  -2 2106.31 250.812   1
   3  -2   3 14215.2 918.941   1
   3   2   3 14961.4 937.377   1
  -3  -2  -3 12958.6 931.488   1
  -3   2  -3 14797.6 919.495   1
   3  -2   4 3496.79 275.267   1
  -3   2  -4 2938.51 262.826   1
   3   2   5 3923.45 350.166   1
   3  -2   5 4194.78 302.756   1
  -3   2  -5 3960.80 301.987   1
   3   2   6 17779.2 1208.58   1
   3  -2   6 19170.9 1186.34   1
  -3  -2  -6 18366.6 1199.79   1
  -3   2  -6 18306.7 1180.35   1
  -3  -2  -7 745.176 186.915   1
  -3   2  -7 724.487 154.039   1
   3   2   7 567.264 200.852   1
  -3  -2  -8 355.495 214.469   1
  -3   2  -8 58.4979 142.884   1
   3   2   8 200.062 214.816   1
   3  -2   8 63.3516 159.897   1
  -3  -2  -9 866.494 218.947   1
  -3   2  -9 1543.84 198.808   1
   3   2   9 1348.04 219.519   1
   3  -2   9 1019.41 190.148   1
  -3   2 -10 38145.1 2418.75   1
  -3  -2 -10 38748.8 2433.21   1
   3   2  10 38041.6 2438.92   1
  -3   2 -11 758.177 195.888   1
  -3  -2 -11 1268.72 206.109   1
   3  -2  11 1240.97 228.891   1
   3   2  11 1365.74 234.951   1
  -3   2 -12 17245.5 1155.27   1
   3  -2  12 17754.9 1165.86   1
   3  -2  13 314.381 213.864   1
   3   2  13 164.665 216.911   1
  -3  -2 -13 25.9937 198.241   1
  -3   2 -13 549.048 204.615   1
   3   2  14-28.8016 236.382   1
  -3  -2 -14 684.581 250.195   1
   3  -2  15 1696.22 281.517   1
  -3   2 -15 2179.49 281.982   1
  -3  -2 -15 2076.13 304.424   1
  -3  -2 -16 12048.5 796.329   1
  -3   2 -16 11421.3 772.753   1
   3  -2  16 9874.97 771.234   1
   3   2  16 9011.21 770.790   1
   3   2  17-65.9269 243.141   1
   3  -2  17 212.869 215.202   1
  -3  -2 -17 241.386 250.995   1
  -3   2 -17 283.293 231.204   1
  -3   2 -18 5336.10 467.622   1
   3  -2  18 5547.38 490.303   1
   3   2  18 5420.70 500.831   1
   3   2  19 925.550 284.080   1
   3  -2  19 98.2590 244.509   1
  -3   2 -19 577.435 241.750   1
  -3  -2 -19 572.187 265.375   1
   3  -2  20 337.644 256.493   1
   3   2  20 313.613 285.743   1
  -3   2 -20 470.266 249.656   1
  -3  -2 -20 194.318 259.607   1
   3  -2  21-278.083 231.487   1
   3   2  21 424.214 272.807   1
  -3   2 -21 224.860 225.168   1
  -3  -2 -21 98.8689 254.337   1
   3  -2  22 1716.16 300.670   1
   3   2  22 1145.69 297.329   1
  -3  -2 -22 1794.59 315.120   1
  -3   2 -22 1082.43 283.029   1
   3   2  23 288.974 242.935   1
   3  -2  23 870.781 274.866   1
  -3  -2 -23 400.846 251.326   1
  -3   2 -23 167.091 256.212   1
   3   2  24 908.209 263.599   1
   3  -2  24 700.903 265.347   1
  -3   2 -24 475.323 258.710   1
  -3  -2 -24 701.592 257.530   1
   3   2  25-108.761 235.346   1
  -3  -2 -25 134.134 240.097   1
   3   2  26-144.795 246.822   1
  -3  -2 -26 33.3592 241.884   1
   3   2  27 179.280 238.793   1
  -3  -2 -27 65.9546 218.561   1
  -3   3  28 68.9950 199.621   1
   3  -3 -28 131.466 210.122   1
  -3   3  27 492.230 229.984   1
   3  -3 -27 431.563 229.143   1
  -3   3  25 72.3314 235.103   1
   3  -3 -25 333.172 254.511   1
   3   3 -24 140.231 232.383   1
  -3   3  23 251.734 222.012   1
  -3  -3  23 253.045 240.307   1
   3  -3 -23 367.664 243.176   1
   3   3 -23 447.329 236.565   1
  -3  -3  22 671.114 250.577   1
  -3   3  22 178.308 232.485   1
   3   3 -22 504.544 251.738   1
   3  -3 -22 166.372 218.163   1
  -3  -3  21-34.3913 224.480   1
   3   3 -21 228.684 231.992   1
  -3   3  20 624.012 306.653   1
   3  -3 -20 683.600 276.041   1
  -3   3  19 34.0864 279.717   1
  -3  -3  19-129.254 232.346   1
   3   3 -19 91.6516 240.803   1
   3  -3 -19 127.898 253.783   1
  -3   3  18 199.893 225.460   1
  -3  -3  18 279.856 242.922   1
   3  -3 -18 31.3044 225.532   1
   3   3 -18 440.763 225.481   1
  -3  -3  17 566.036 253.586   1
   3   3 -17 506.483 238.314   1
  -3   3  16 31.5864 247.626   1
  -3  -3  16 627.510 230.696   1
   3  -3 -16-207.678 220.835   1
   3   3 -16 507.474 221.046   1
  -3  -3  15-26.9716 220.807   1
  -3   3  15 550.390 277.226   1
   3   3 -15 228.001 194.231   1
   3  -3 -15-86.1053 247.556   1
  -3   3  14 235.849 241.948   1
  -3  -3  14 152.791 216.934   1
   3  -3 -14-276.536 221.771   1
   3   3 -14-216.127 203.964   1
  -3  -3  13 1745.92 252.065   1
  -3   3  13 1329.31 269.002   1
   3   3 -13 1307.02 225.957   1
   3  -3 -13 1219.68 260.478   1
   3   3 -12 3581.64 336.937   1
  -3   3  12 3348.96 379.697   1
  -3  -3  12 3454.34 345.657   1
   3   3 -11 293.782 175.613   1
  -3  -3  11 973.276 222.741   1
   3   3 -10 2629.07 288.419   1
   3  -3 -10 3447.64 329.750   1
  -3  -3  10 2544.63 296.785   1
  -3   3  10 3249.01 336.302   1
   3   3  -9 497.190 158.396   1
   3  -3  -9 426.021 231.732   1
  -3   3   9 797.540 244.720   1
  -3  -3   9 829.764 189.715   1
  -3  -3   8 13070.3 817.261   1
   3   3  -8 12093.2 805.320   1
   3  -3  -8 11365.9 831.668   1
  -3   3   8 11600.6 847.469   1
   3  -3  -7 3683.40 357.467   1
  -3   3   7 4644.53 372.519   1
  -3  -3   6 42294.6 2582.82   1
   3   3  -6 38717.3 2578.81   1
   3  -3  -6 42875.8 2600.39   1
  -3   3   6 42232.6 2605.83   1
  -3  -3   5 4042.56 312.858   1
   3   3  -5 3789.15 317.305   1
   3  -3  -5 3666.02 352.775   1
  -3   3   5 4576.88 376.260   1
   3   3  -4 39759.6 2521.30   1
  -3  -3   4 40600.4 2519.44   1
   3  -3  -4 42635.5 2536.17   1
  -3   3   4 38829.0 2535.44   1
   3   3  -3 41363.2 2640.30   1
  -3  -3   3 43544.2 2641.65   1
   3  -3  -2 49304.2 3064.40   1
  -3  -3   2 45183.4 3053.64   1
  -3   3   2 50078.3 3066.70   1
   3   3  -2 53019.0 3058.55   1
   3   3  -1 23701.6 1507.54   1
  -3   3   1 25772.4 1512.08   1
  -3  -3   1 20819.4 1508.07   1
   3  -3  -1 25386.5 1509.43   1
   3   3   0 190409. 11291.9   1
  -3   3   0 176569. 11289.3   1
  -3  -3   0 173857. 11291.4   1
   3  -3   0 193310. 11289.1   1
   3  -3   1 24728.0 1496.53   1
   3   3   1 23850.6 1505.55   1
  -3   3  -1 24661.2 1498.29   1
  -3  -3  -1 21640.1 1501.81   1
   3   3   2 47257.9 3072.45   1
   3  -3   2 53399.5 3062.89   1
  -3  -3  -2 47538.9 3069.81   1
  -3   3  -2 48597.4 3058.67   1
  -3   3  -3 46005.4 2718.72   1
   3  -3   3 41591.1 2717.19   1
   3   3   4 38987.7 2434.61   1
  -3   3  -4 38753.4 2410.00   1
  -3  -3  -4 36017.4 2426.67   1
   3  -3   4 40490.1 2413.50   1
  -3   3  -5 4604.18 317.198   1
  -3  -3  -5 3672.93 351.445   1
   3  -3   5 3608.41 314.492   1
   3   3   5 4756.44 374.210   1
  -3   3  -6 40520.2 2513.12   1
  -3  -3  -6 39475.2 2535.33   1
   3   3   6 41040.1 2543.46   1
   3  -3   6 40126.7 2515.43   1
  -3  -3  -7 4247.87 358.024   1
   3   3   7 3861.34 376.577   1
   3   3   8 11319.4 808.829   1
  -3  -3  -8 11280.3 801.733   1
  -3   3  -8 11965.7 775.303   1
  -3  -3  -9 649.564 223.333   1
  -3   3  -9 525.735 160.098   1
   3   3   9 761.461 241.458   1
   3  -3   9 628.817 169.677   1
  -3  -3 -10 2481.92 288.091   1
   3  -3  10 2372.13 250.447   1
   3   3  10 1978.79 286.665   1
  -3   3 -11 990.662 175.598   1
   3  -3  11 375.539 192.101   1
   3  -3  12 3566.29 337.335   1
   3   3  12 3713.60 377.434   1
  -3   3 -13 1567.70 242.839   1
  -3  -3 -13 1206.54 264.338   1
   3  -3  13 1681.34 247.823   1
   3   3  13 1443.14 296.663   1
  -3   3 -14 71.6804 201.780   1
   3  -3  14-274.260 198.668   1
   3   3  14 88.4874 246.762   1
   3   3  15 92.0332 235.840   1
  -3  -3 -15-206.115 232.928   1
   3   3  16 479.237 251.440   1
   3  -3  16-287.203 232.388   1
  -3   3 -16 340.977 194.706   1
  -3  -3 -16 610.417 257.325   1
   3  -3  17 327.641 241.671   1
  -3   3 -17 664.055 221.066   1
   3  -3  18 62.1917 228.232   1
  -3   3 -18-28.7586 221.866   1
  -3  -3 -18-31.6071 244.730   1
   3   3  19 553.345 277.125   1
   3  -3  19 64.5985 235.064   1
  -3   3 -19 479.957 240.585   1
  -3  -3 -19 256.559 271.462   1
   3   3  20 175.253 272.030   1
  -3  -3 -20 423.424 273.037   1
   3  -3  21 691.252 252.814   1
  -3   3 -21 159.295 225.542   1
   3   3  22 250.771 247.161   1
   3  -3  22 249.025 233.981   1
  -3  -3 -22 133.066 222.157   1
  -3   3 -22 521.805 216.758   1
   3   3  23-108.165 235.024   1
   3  -3  23 762.611 254.210   1
  -3  -3 -23 433.627 246.730   1
  -3   3 -23 435.306 245.704   1
   3   3  25 144.001 257.192   1
  -3  -3 -25 365.945 239.767   1
   3   3  26 286.387 238.470   1
  -3  -3 -26 33.0547 223.431   1
   3   3  27 141.696 232.596   1
  -3  -3 -27 228.167 236.600   1
  -3  -3 -28 451.676 255.793   1
   3  -4 -28-32.2584 241.592   1
  -3   4  28 273.045 236.045   1
   3  -4 -27 391.359 243.059   1
  -3   4  27 244.220 241.995   1
   3  -4 -26 229.692 238.955   1
  -3   4  26-71.1713 236.955   1
   3  -4 -25 66.3654 228.360   1
  -3   4  25-178.976 240.621   1
   3  -4 -24 133.346 249.742   1
  -3   4  24 179.143 251.214   1
   3  -4 -23 267.245 251.866   1
   3   4 -23 242.503 238.165   1
  -3   4  23 500.679 265.372   1
   3   4 -22 438.221 246.617   1
   3  -4 -22 66.6649 258.283   1
  -3  -4  22 212.030 231.969   1
  -3   4  22-71.0883 256.833   1
   3   4 -21-228.205 222.373   1
  -3  -4  21 171.515 222.781   1
  -3   4  21 494.243 282.201   1
   3   4 -20 315.041 238.543   1
   3  -4 -20 32.7140 242.899   1
  -3  -4  20 729.583 246.209   1
  -3   4  20 313.433 272.368   1
   3  -4 -19 64.4688 219.802   1
   3   4 -19-212.266 227.914   1
  -3   4  19 171.286 246.339   1
  -3  -4  19 255.471 243.676   1
   3   4 -18 784.163 259.704   1
   3  -4 -18 506.488 271.445   1
  -3  -4  18 917.612 259.403   1
  -3   4  18 571.870 282.005   1
   3  -4 -17 309.545 247.480   1
   3   4 -17 55.4234 203.528   1
  -3  -4  17 291.990 223.736   1
  -3   4  17-197.515 254.072   1
   3   4 -16 6474.57 511.885   1
  -3  -4  16 6213.17 524.643   1
   3  -4 -15 438.859 237.594   1
  -3   4  15 405.040 238.245   1
   3   4 -14 70.1470 204.060   1
   3  -4 -14 169.573 257.377   1
  -3   4  14 481.883 277.057   1
  -3  -4  14 493.784 220.245   1
   3   4 -13 1008.89 222.705   1
   3  -4 -13 843.653 261.519   1
  -3   4  13 1042.03 283.684   1
  -3  -4  13 1224.22 238.026   1
   3   4 -12 1184.06 229.377   1
   3  -4 -12 1433.16 282.332   1
  -3   4  12 1081.63 283.629   1
  -3  -4  12 1444.04 232.140   1
   3   4 -11 206.669 182.429   1
   3  -4 -11 272.794 237.285   1
  -3   4  11 476.725 265.615   1
  -3  -4  11 481.960 182.757   1
   3  -4 -10 9451.70 739.018   1
  -3  -4  10 10123.6 719.575   1
  -3   4  10 10277.2 748.320   1
   3   4 -10 11078.5 710.553   1
   3  -4  -9 399.092 222.544   1
   3   4  -9 899.640 169.839   1
  -3  -4   9 644.437 178.240   1
  -3   4   9 1090.82 263.240   1
   3  -4  -8 12255.0 804.579   1
  -3  -4   8 11067.8 767.414   1
  -3   4   8 11604.6 812.303   1
   3   4  -8 11303.5 763.311   1
   3  -4  -7 193.312 198.523   1
  -3   4   7 166.132 223.094   1
   3  -4  -6 3807.95 396.860   1
  -3  -4   6 5038.83 355.875   1
  -3   4   6 4935.31 420.122   1
   3   4  -6 5058.01 361.202   1
   3   4  -5 2427.24 223.805   1
  -3  -4   5 2864.00 236.356   1
   3  -4  -5 2323.47 270.812   1
  -3   4   5 2683.92 290.419   1
  -3  -4   4 40003.8 2502.91   1
   3   4  -4 38923.6 2501.09   1
   3  -4  -4 40793.0 2522.13   1
  -3   4   4 41750.6 2528.28   1
   3   4  -3 6820.22 458.617   1
  -3  -4   3 6323.10 456.723   1
   3   4  -2 1511.87 203.918   1
  -3   4   2 2281.12 246.268   1
  -3  -4   2 1916.01 203.219   1
   3  -4  -2 1704.68 221.241   1
  -3   4   1 13630.8 879.035   1
   3   4  -1 14183.8 870.490   1
   3  -4  -1 12444.4 873.327   1
  -3  -4   1 13349.9 871.384   1
   3  -4   0 245.925 146.974   1
  -3   4   0-40.0714 159.815   1
  -3  -4   0 52.4885 152.966   1
   3   4   0 107.650 155.890   1
   3   4   1 12042.6 851.548   1
  -3  -4  -1 12077.1 846.773   1
   3  -4   1 13944.9 836.906   1
  -3   4  -1 13257.4 837.184   1
   3  -4   2 1637.49 193.684   1
  -3   4  -2 1972.50 198.404   1
   3   4   3 6598.43 461.349   1
  -3   4  -3 5917.88 424.572   1
  -3  -4  -3 6824.58 452.069   1
   3  -4   3 5594.48 423.557   1
   3   4   4 39313.8 2560.31   1
  -3   4  -4 39982.4 2533.70   1
  -3  -4  -4 43171.9 2559.87   1
   3  -4   4 40962.7 2534.42   1
  -3  -4  -5 1907.96 263.152   1
  -3   4  -5 2478.89 205.221   1
   3  -4   5 2384.59 211.416   1
   3   4   6 4210.95 396.346   1
  -3  -4  -6 4893.13 392.227   1
  -3   4  -6 4504.34 335.350   1
  -3   4  -7 101.475 117.174   1
  -3  -4  -7-134.593 198.855   1
   3   4   7 287.817 198.309   1
   3  -4   7 98.6710 129.436   1
   3   4   8 11961.7 804.239   1
  -3  -4  -8 10793.8 788.784   1
  -3  -4  -9 887.322 230.288   1
  -3   4  -9 925.449 172.162   1
   3   4   9 911.496 260.894   1
   3  -4   9 633.238 183.465   1
   3  -4  10 10303.0 708.162   1
   3   4  10 9871.44 745.038   1
  -3  -4 -10 11756.6 741.884   1
  -3   4 -10 9591.82 695.709   1
  -3   4 -11 136.275 156.043   1
  -3  -4 -11 333.005 208.038   1
   3  -4  11 37.5373 167.408   1
   3   4  11-262.183 229.301   1
   3   4  12 1188.89 234.316   1
   3  -4  12 1335.74 204.596   1
  -3  -4 -13 1294.22 269.568   1
  -3   4 -13 959.626 218.354   1
   3  -4  13 1476.52 227.795   1
   3   4  13 1278.24 286.456   1
  -3  -4 -14 230.862 247.631   1
  -3   4 -14 138.301 195.024   1
   3  -4  14 361.731 208.890   1
   3   4  14 120.756 273.158   1
   3   4  15 782.445 280.363   1
   3  -4  15 703.463 244.551   1
  -3   4 -15 949.884 217.627   1
  -3  -4 -15 420.721 249.847   1
   3  -4  16 6067.81 519.045   1
   3   4  16 6334.11 544.908   1
  -3  -4 -16 6674.10 549.608   1
  -3   4 -16 5826.53 504.002   1
   3   4  17 67.8054 251.459   1
   3  -4  17 349.437 226.982   1
  -3  -4 -17 310.574 235.857   1
  -3   4 -17 403.698 237.994   1
   3   4  18 513.361 257.057   1
   3  -4  18 669.749 247.284   1
  -3   4 -18 1185.89 247.364   1
  -3  -4 -18 543.407 235.954   1
   3   4  19-104.588 267.161   1
   3  -4  19 222.715 231.831   1
  -3   4 -19 323.599 222.138   1
  -3  -4 -19 161.770 248.878   1
   3  -4  20 99.3761 248.964   1
   3   4  20-105.756 268.988   1
  -3   4 -20-183.068 209.989   1
  -3  -4 -20 491.572 268.943   1
   3  -4  21 68.7451 262.186   1
   3   4  21 747.206 287.102   1
  -3  -4 -21 464.624 257.891   1
  -3   4 -21 188.871 234.834   1
   3   4  22 322.573 253.585   1
   3  -4  22 106.084 232.176   1
  -3  -4 -22 66.5913 217.542   1
  -3   4 -22 260.637 223.444   1
   3   4  23 71.9531 238.533   1
  -3  -4 -23 266.379 249.482   1
   3   4  24 287.970 262.414   1
  -3  -4 -24 166.209 248.261   1
   3   4  25 250.173 254.014   1
  -3  -4 -25 165.203 234.884   1
   3   4  26-35.4515 214.162   1
  -3  -4 -26 65.4896 219.042   1
   3   4  27 244.967 249.569   1
  -3  -4 -27-32.2069 237.413   1
   3   4  28-206.041 231.932   1
  -3  -4 -28 158.169 226.493   1
   3  -5 -28 95.3881 201.255   1
  -3   5  28 235.402 204.590   1
   3  -5 -26 324.974 256.818   1
  -3   5  26 281.822 235.241   1
   3  -5 -25 131.750 239.195   1
  -3   5  25 319.674 234.510   1
   3  -5 -24 199.092 235.960   1
  -3   5  24 249.535 222.091   1
   3  -5 -22 466.584 221.420   1
   3   5 -22 100.231 223.058   1
  -3   5  22 213.147 238.245   1
   3  -5 -21 33.1662 242.452   1
   3   5 -20 1123.56 276.118   1
  -3  -5  20 1322.66 276.312   1
   3  -5 -19 389.595 263.842   1
   3   5 -19-59.8635 217.929   1
  -3  -5  19-253.792 225.225   1
  -3   5  19-206.922 272.788   1
   3  -5 -18 2653.28 338.478   1
   3   5 -18 2094.43 322.464   1
  -3   5  18 3090.52 360.002   1
  -3  -5  18 3422.67 347.209   1
   3   5 -17-81.7766 211.075   1
   3  -5 -17 62.6985 271.788   1
  -3  -5  17 28.7989 218.097   1
  -3   5  17 233.302 280.474   1
   3  -5 -16-214.346 245.249   1
  -3   5  16-325.761 258.176   1
   3   5 -15-24.1605 210.663   1
   3  -5 -15-89.4756 251.749   1
  -3   5  15 190.300 278.123   1
  -3  -5  15-25.6505 203.584   1
   3  -5 -14 16643.8 1186.03   1
  -3  -5  14 17689.4 1168.20   1
  -3   5  14 17438.7 1195.55   1
   3   5 -14 17655.1 1163.82   1
   3  -5 -13 975.829 233.999   1
   3   5 -13 1110.61 223.541   1
  -3  -5  13 1096.57 223.574   1
  -3   5  13 592.915 242.461   1
   3  -5 -12 7660.37 623.452   1
  -3  -5  12 8473.30 601.838   1
  -3   5  12 7609.42 618.438   1
   3   5 -12 8437.52 585.920   1
  -3  -5  11-18.7605 183.117   1
  -3   5  11 245.427 219.505   1
   3   5 -11 143.549 167.814   1
   3  -5 -11 102.438 180.354   1
  -3  -5  10 10236.8 703.375   1
   3   5 -10 10156.1 695.931   1
  -3   5   9 1404.23 268.965   1
  -3  -5   9 1506.56 197.887   1
   3  -5  -9 2096.70 271.487   1
   3   5  -9 1539.92 201.832   1
  -3   5   8 29177.0 1823.42   1
   3  -5  -8 27225.1 1811.93   1
  -3   5   7 195.403 188.265   1
  -3  -5   7 377.577 121.597   1
   3  -5  -7-20.2636 182.757   1
  -3  -5   6 6738.24 481.706   1
   3   5  -6 7188.59 486.166   1
  -3   5   6 7406.19 545.243   1
   3  -5  -6 6888.51 534.231   1
   3   5  -5 225.267 116.438   1
   3  -5  -5 311.624 181.853   1
  -3   5   5 339.296 217.572   1
  -3  -5   5 252.961 138.654   1
  -3  -5   4 924.134 143.627   1
   3   5  -4 497.229 136.892   1
   3  -5  -4 397.546 194.059   1
  -3   5   4 604.753 199.446   1
  -3  -5   3 1003.28 150.715   1
   3   5  -3 766.074 158.288   1
   3  -5  -3 1067.25 204.318   1
  -3   5   3 901.919 209.692   1
   3   5  -2 694.859 164.973   1
  -3  -5   2 556.770 150.664   1
  -3   5   1 2083.26 214.001   1
  -3  -5   1 1818.65 200.495   1
   3  -5  -1 1646.40 213.945   1
   3   5  -1 2016.46 207.925   1
   3   5   0 335.153 168.712   1
  -3   5   0 843.670 150.538   1
   3  -5   0 417.419 146.315   1
  -3  -5   0 432.214 166.903   1
   3   5   1 2332.44 232.601   1
  -3   5  -1 1932.25 210.091   1
  -3  -5  -1 2353.97 219.630   1
   3  -5   1 1630.23 201.510   1
  -3   5  -2 939.361 152.074   1
   3  -5   2 758.693 144.213   1
  -3  -5  -3 752.464 184.506   1
   3   5   3 865.954 205.829   1
  -3   5  -3 987.808 133.496   1
   3  -5   3 1011.87 142.815   1
   3   5   4 968.903 219.125   1
  -3   5  -4 777.850 124.874   1
  -3  -5  -4 580.019 189.282   1
   3  -5   5 99.2465 108.509   1
   3   5   5 18.5318 184.623   1
  -3   5  -5 209.685 108.510   1
  -3  -5  -5 136.626 186.172   1
   3   5   6 6589.01 519.152   1
   3  -5   6 6610.93 459.471   1
  -3  -5  -6 7069.24 520.172   1
  -3   5  -7 361.466 117.819   1
  -3  -5  -7 323.859 208.386   1
   3   5   7 429.521 225.043   1
   3  -5   7 203.375 121.762   1
   3   5   8 28445.0 1833.32   1
   3  -5   8 29930.3 1790.86   1
  -3  -5  -8 27344.1 1825.43   1
  -3   5  -8 27395.8 1786.20   1
   3   5   9 1485.29 274.148   1
  -3  -5  -9 1592.66 250.041   1
   3  -5  10 9641.19 676.628   1
  -3   5 -10 10009.5 670.410   1
   3  -5  11-211.626 148.913   1
   3   5  11 54.2715 238.659   1
  -3  -5 -11-122.878 203.003   1
  -3   5 -11 63.8659 137.273   1
   3  -5  12 7792.37 582.351   1
   3   5  12 7173.08 612.558   1
  -3  -5 -12 8177.66 618.671   1
  -3   5 -12 8675.78 584.196   1
  -3  -5 -13 595.601 239.574   1
  -3   5 -13 1100.97 208.135   1
   3   5  13 1162.93 250.434   1
   3  -5  13 832.340 206.894   1
  -3   5 -14 18008.1 1114.44   1
  -3  -5 -14 16485.1 1139.82   1
   3   5  14 17036.3 1145.44   1
   3  -5  14 14919.3 1108.55   1
  -3  -5 -15 61.4876 236.324   1
  -3   5 -15-186.058 190.244   1
   3  -5  15-251.568 208.435   1
   3   5  15 319.457 226.790   1
  -3  -5 -16 436.537 267.466   1
   3   5  16-33.2258 270.284   1
  -3  -5 -17 537.925 286.928   1
  -3   5 -17-26.1492 204.942   1
   3   5  17 477.110 303.224   1
   3  -5  17-28.2388 240.770   1
  -3   5 -18 2811.70 318.799   1
  -3  -5 -18 2261.39 359.976   1
   3   5  18 3320.22 410.900   1
   3  -5  18 3333.53 357.579   1
  -3   5 -19 172.637 204.377   1
  -3  -5 -19 163.080 229.642   1
   3  -5  19-31.2688 227.752   1
   3   5  19 140.523 236.244   1
  -3   5 -20 988.466 244.466   1
   3  -5  20 1440.07 292.749   1
  -3  -5 -21 565.788 271.046   1
  -3   5 -21 343.864 231.977   1
   3   5  21 142.622 280.623   1
   3  -5  21 101.891 224.578   1
   3   5  22 430.049 279.733   1
  -3  -5 -24 397.094 261.596   1
   3   5  24 250.754 273.036   1
  -3  -5 -25 196.833 217.612   1
   3   5  25 177.345 234.068   1
  -3  -5 -26-194.600 228.524   1
   3   5  26 561.572 222.177   1
   3   5  28 202.991 222.223   1
  -3   6  27 136.002 250.743   1
   3  -6 -27 636.457 257.194   1
  -3   6  26 34.8504 253.438   1
   3  -6 -26 580.681 267.994   1
  -3   6  25-317.101 259.520   1
   3  -6 -25-392.247 273.395   1
  -3   6  24 389.747 264.920   1
   3  -6 -24 593.957 275.058   1
  -3   6  23 355.282 268.026   1
   3  -6 -23-265.804 246.798   1
  -3   6  22 532.321 251.092   1
   3  -6 -22-133.239 235.712   1
  -3   6  21 70.6416 232.959   1
   3   6 -21 64.3090 207.826   1
   3  -6 -21 265.834 224.588   1
  -3   6  20 70.0718 241.150   1
  -3  -6  20 194.847 221.469   1
   3  -6 -20 33.0144 207.644   1
   3   6 -20 61.5327 199.787   1
  -3  -6  19 746.401 236.752   1
  -3   6  19 937.407 292.985   1
   3  -6 -19 327.159 279.633   1
   3   6 -19 146.814 229.554   1
  -3   6  18 754.107 287.640   1
  -3  -6  18-29.5662 215.655   1
   3   6 -18 362.764 223.485   1
   3  -6 -18 580.985 270.967   1
  -3   6  17 236.033 266.276   1
  -3  -6  17 418.360 211.045   1
   3  -6 -17 158.640 240.826   1
   3   6 -17 237.510 199.001   1
  -3   6  16 759.934 294.928   1
  -3  -6  16 1234.24 245.121   1
   3  -6 -16 932.061 293.280   1
   3   6 -16 472.655 217.855   1
  -3  -6  15 1470.00 245.464   1
   3   6 -15 1282.77 231.539   1
  -3   6  14 1065.11 252.086   1
  -3  -6  14 1203.91 228.895   1
   3   6 -14 1523.91 226.015   1
   3  -6 -14 1209.23 257.055   1
  -3   6  13 1001.23 295.002   1
  -3  -6  13 1051.74 204.666   1
   3  -6 -13 570.882 250.818   1
   3   6 -13 1109.87 216.300   1
  -3  -6  12 462.333 178.436   1
  -3   6  12 438.930 265.911   1
   3  -6 -12 329.984 243.996   1
   3   6 -12 167.264 160.503   1
   3   6 -11 33.6746 156.562   1
  -3   6  11 477.617 247.066   1
   3  -6 -11-237.533 239.790   1
  -3  -6  11-34.9004 151.727   1
   3   6 -10 800.383 162.048   1
  -3  -6  10 704.151 175.673   1
   3  -6 -10 1007.94 233.750   1
  -3   6  10 1154.28 252.632   1
   3   6  -8 20784.1 1329.94   1
  -3   6   8 20960.2 1380.54   1
   3  -6  -8 20497.6 1371.00   1
  -3  -6   8 21073.1 1331.05   1
   3   6  -7 4740.17 339.193   1
  -3   6   7 4701.69 419.631   1
  -3  -6   7 4051.02 337.392   1
   3  -6  -7 4901.09 413.765   1
   3  -6  -6 79.1532 185.053   1
  -3  -6   6 64.9263 119.775   1
  -3   6   6-85.0470 187.107   1
   3   6  -6 273.840 121.449   1
  -3  -6   5 8560.33 553.324   1
  -3   6   5 8055.79 599.121   1
   3  -6  -5 7675.94 586.950   1
   3   6  -4 64272.6 4082.21   1
  -3  -6   4 65980.9 4080.87   1
  -3   6   4 69142.1 4114.94   1
   3  -6  -4 65633.0 4104.65   1
   3   6  -3 2947.77 234.611   1
  -3   6   3 2970.31 284.088   1
  -3  -6   3 2444.81 238.198   1
   3  -6  -3 2629.18 265.216   1
   3   6  -2 11953.8 781.462   1
   3  -6  -2 12265.9 806.020   1
  -3  -6   2 12097.2 778.847   1
  -3   6   2 11552.2 803.416   1
  -3  -6   1 2085.37 201.522   1
   3   6  -1 1722.50 199.560   1
  -3   6   0 47.4021 130.703   1
   3  -6   0 67.9057 128.342   1
  -3  -6   0-23.3629 150.486   1
   3   6   0-85.8503 157.165   1
  -3   6  -1 2342.27 208.599   1
   3  -6   1 2160.85 205.483   1
   3   6   2 11765.7 778.829   1
  -3  -6  -2 11674.7 768.520   1
  -3   6  -2 11253.7 748.186   1
   3  -6   3 2350.72 215.779   1
  -3  -6  -3 2760.05 266.048   1
   3   6   3 2098.83 256.098   1
  -3   6  -3 2819.70 216.443   1
   3  -6   4 65265.4 3962.72   1
   3   6   4 63599.1 3999.76   1
  -3  -6  -4 62329.7 3992.44   1
   3  -6   5 7935.56 526.673   1
  -3  -6  -5 7946.31 578.526   1
  -3   6  -5 7988.88 524.803   1
   3   6   5 7961.94 584.432   1
   3  -6   6 80.0699 100.273   1
   3   6   6 21.1822 203.796   1
  -3  -6  -6 258.128 196.782   1
  -3   6  -6 8.45774 93.3563   1
   3   6   7 4923.79 414.969   1
   3  -6   7 4734.27 342.543   1
  -3  -6  -7 4372.79 395.670   1
  -3   6  -7 4718.49 334.687   1
   3   6   8 21216.4 1361.78   1
   3  -6   8 19759.1 1303.03   1
  -3   6  -8 20809.0 1302.55   1
  -3  -6  -8 20678.4 1353.73   1
   3  -6   9 194.908 133.149   1
  -3   6  -9 340.146 133.799   1
   3   6  10 187.132 199.208   1
  -3  -6 -10 776.159 204.995   1
   3   6  11-56.2314 208.035   1
   3  -6  11 115.597 157.004   1
  -3   6 -11 46.7869 137.940   1
   3   6  12 825.000 253.905   1
  -3   6 -12 470.715 165.077   1
  -3  -6 -12 391.024 219.575   1
   3  -6  12 585.428 185.088   1
   3   6  13 794.204 243.328   1
   3  -6  13 1337.36 215.488   1
  -3   6 -13 810.066 189.083   1
  -3  -6 -13 729.972 260.935   1
   3  -6  14 1089.89 221.058   1
   3   6  14 1295.32 289.712   1
  -3   6 -14 1151.18 209.920   1
  -3  -6 -14 1668.60 297.744   1
   3  -6  15 1052.77 241.788   1
  -3   6 -15 1634.66 235.637   1
   3  -6  16 895.706 221.596   1
   3   6  16 708.165 314.435   1
  -3  -6 -16 1329.72 302.033   1
  -3   6 -16 1563.69 232.420   1
   3   6  17 69.0250 248.597   1
  -3  -6 -17 384.534 226.004   1
   3   6  18 383.890 281.957   1
   3  -6  18 173.809 227.012   1
  -3  -6 -18 97.6458 260.362   1
  -3   6 -18 133.207 206.601   1
   3   6  19 813.720 313.722   1
   3  -6  19 765.317 262.567   1
  -3  -6 -19 788.639 296.677   1
  -3   6 -19 700.057 239.497   1
   3   6  20 35.5718 243.905   1
   3  -6  20 320.819 221.041   1
  -3  -6 -20 265.024 233.395   1
  -3   6 -20 88.5006 207.896   1
   3   6  21-357.193 240.169   1
  -3  -6 -21 199.697 268.743   1
  -3  -6 -22-33.2897 251.144   1
   3   6  23-71.5379 205.577   1
   3   6  24 284.971 261.229   1
  -3  -6 -24 393.770 259.482   1
   3   6  25-140.734 247.606   1
  -3  -6 -25 162.778 232.109   1
   3   6  26-104.201 203.509   1
  -3  -6 -26 224.778 227.977   1
   3   6  27-68.2311 239.169   1
  -3  -6 -27-188.900 244.788   1
  -3   7  27 438.978 256.808   1
   3  -7 -27 343.282 241.924   1
  -3   7  25 34.7895 239.509   1
   3  -7 -25 194.579 245.688   1
  -3   7  24-176.025 253.186   1
   3  -7 -24 328.575 258.129   1
  -3   7  23 141.557 262.867   1
   3  -7 -23-132.437 250.727   1
  -3   7  21-35.3494 243.274   1
   3  -7 -21-66.5397 239.235   1
  -3   7  20-35.1547 229.398   1
   3  -7 -20 198.851 217.366   1
   3   7 -20-60.9381 210.647   1
  -3   7  19-209.513 276.187   1
  -3  -7  19 360.820 211.604   1
   3   7 -19-86.7689 187.755   1
   3  -7 -19-98.7510 256.713   1
  -3  -7  18 284.369 215.581   1
  -3   7  18 725.791 288.352   1
   3   7 -18 520.593 204.755   1
   3  -7 -18 813.930 287.511   1
  -3   7  17-204.541 258.439   1
   3  -7 -17-192.538 236.786   1
  -3  -7  16 1176.77 235.902   1
   3  -7 -16 1418.06 307.887   1
   3   7 -16 1734.42 241.429   1
  -3   7  15 785.702 298.607   1
  -3  -7  15 719.031 198.140   1
   3  -7 -15 493.675 266.771   1
   3   7 -15 917.141 206.758   1
   3   7 -14 1294.59 219.856   1
  -3  -7  14 1084.33 217.532   1
  -3   7  14 1468.87 296.858   1
   3  -7 -14 1804.45 274.645   1
   3   7 -13 2094.39 242.823   1
  -3  -7  13 2209.12 251.658   1
  -3   7  13 1550.87 308.595   1
   3   7 -12 1837.34 221.447   1
  -3  -7  12 1829.71 231.688   1
  -3   7  12 2100.63 320.617   1
   3  -7 -12 1834.37 295.962   1
   3   7 -11-108.394 143.666   1
  -3  -7  11-46.7093 140.761   1
  -3   7  11-173.446 226.280   1
   3  -7 -11 135.823 223.661   1
  -3   7  10 304.880 244.417   1
   3  -7 -10 520.532 225.159   1
   3   7  -9 1518.21 180.023   1
  -3  -7   9 1183.75 173.892   1
   3  -7  -9 1239.65 262.290   1
   3   7  -8 287.730 127.823   1
   3  -7  -8 870.300 236.334   1
  -3  -7   8 320.851 129.961   1
  -3   7   8 452.774 226.768   1
  -3   7   7 1281.46 243.953   1
  -3  -7   7 921.205 154.215   1
   3  -7  -7 1241.73 242.390   1
   3   7  -7 1218.30 154.762   1
  -3  -7   6 37298.9 2360.94   1
  -3   7   6 36325.9 2405.78   1
   3   7  -6 39763.3 2363.93   1
   3  -7  -6 36805.9 2402.56   1
   3   7  -5 69.1474 102.411   1
  -3   7   5-146.402 195.968   1
  -3  -7   5 98.2663 118.088   1
   3  -7  -5 193.100 198.854   1
   3   7  -4 7756.21 484.950   1
   3  -7  -4 7031.89 528.079   1
  -3  -7   4 6509.36 481.046   1
  -3   7   4 7361.55 536.088   1
  -3   7   3 1541.77 219.895   1
  -3  -7   3 1479.94 160.618   1
   3   7  -3 1374.19 173.928   1
   3  -7  -3 1465.99 215.121   1
   3  -7  -2 4858.26 359.161   1
  -3  -7   2 4109.88 328.636   1
  -3   7   2 4733.91 374.027   1
   3   7  -2 4300.95 334.998   1
  -3  -7   1 715.442 142.489   1
   3   7  -1 716.606 153.069   1
  -3   7   0 28286.8 1785.99   1
   3  -7   1 517.292 132.335   1
   3   7   1 683.139 186.492   1
  -3  -7  -1 844.255 183.157   1
  -3   7  -1 450.846 127.914   1
  -3  -7  -2 4459.70 353.743   1
   3   7   2 4204.97 356.775   1
   3  -7   2 4312.14 321.110   1
  -3  -7  -3 1492.94 211.962   1
   3   7   3 1407.44 216.305   1
  -3   7  -3 1347.43 153.507   1
   3  -7   3 1480.58 154.376   1
   3  -7   4 7538.68 485.640   1
   3   7   4 6874.80 537.293   1
  -3  -7  -4 6454.47 539.211   1
  -3   7  -4 7477.90 484.035   1
   3  -7   5-30.5902 91.0112   1
   3   7   5 187.571 193.782   1
  -3   7  -5 15.0578 89.1859   1
  -3  -7  -5-136.694 180.654   1
   3   7   6 35930.3 2267.43   1
   3  -7   6 33617.9 2207.16   1
  -3  -7  -6 35447.7 2263.71   1
  -3   7  -6 37405.4 2208.46   1
   3   7   7 1300.64 241.391   1
   3  -7   7 1193.70 142.975   1
  -3   7  -7 1108.95 133.618   1
  -3  -7  -7 1400.90 250.098   1
   3  -7   8 406.147 114.957   1
   3   7   8 749.383 238.676   1
  -3  -7  -8 962.104 242.868   1
  -3   7  -8 389.253 106.157   1
   3  -7   9 1310.74 158.782   1
   3   7   9 1161.94 261.770   1
  -3   7  -9 1493.69 155.005   1
  -3  -7  -9 1030.56 260.012   1
   3  -7  10 330.236 139.464   1
   3   7  10 858.664 285.285   1
  -3  -7 -11-220.557 237.626   1
   3   7  11 290.949 259.422   1
  -3   7 -12 2224.98 220.242   1
  -3  -7 -12 1670.04 299.949   1
   3  -7  12 1727.07 219.058   1
   3   7  12 1816.25 315.590   1
  -3   7 -13 2905.01 257.336   1
   3  -7  13 1875.21 254.124   1
   3   7  13 2594.37 331.091   1
  -3  -7 -13 2372.33 317.690   1
   3   7  14 1324.03 297.355   1
   3  -7  14 1863.88 239.135   1
  -3   7 -14 2064.82 230.715   1
  -3  -7 -14 2144.65 327.453   1
   3   7  15 770.510 321.817   1
   3  -7  15 786.838 208.635   1
  -3   7 -15 1208.08 202.050   1
  -3  -7 -15 668.413 279.983   1
   3  -7  16 827.130 216.028   1
   3   7  16 1555.90 317.949   1
  -3  -7 -16 1172.61 268.059   1
  -3   7 -16 1459.12 231.243   1
   3  -7  17 131.276 198.192   1
   3   7  17 277.951 265.182   1
  -3  -7 -17 194.832 262.224   1
  -3   7 -17-48.0102 185.326   1
   3   7  18 493.000 292.469   1
  -3  -7 -18 755.691 278.340   1
   3   7  19 248.644 228.251   1
  -3  -7 -19-329.936 238.277   1
  -3   7 -19-108.742 203.578   1
   3   7  20 570.830 292.619   1
  -3  -7 -20 166.469 261.475   1
   3   7  21 608.071 278.970   1
  -3  -7 -21-333.436 241.770   1
   3   7  23-35.6298 269.875   1
  -3  -7 -23 198.130 241.455   1
   3   7  24 35.3955 210.078   1
  -3  -7 -24-260.944 236.587   1
   3   7  25 313.835 275.465   1
  -3  -7 -25 290.542 255.116   1
   3   7  27 100.963 245.175   1
  -3  -7 -27 186.093 234.151   1
  -3   8  26 33.9570 236.874   1
   3  -8 -26 31.5531 234.381   1
   3  -8 -25 899.806 273.545   1
  -3   8  24 559.323 269.884   1
   3  -8 -24 554.899 262.192   1
  -3   8  23 140.873 264.049   1
   3  -8 -23 725.195 262.157   1
  -3   8  22 636.202 275.461   1
   3  -8 -22 1029.23 290.689   1
  -3   8  21 530.411 238.911   1
   3  -8 -21 266.357 237.589   1
  -3   8  20-35.2505 239.233   1
   3  -8 -20-66.4917 218.054   1
  -3   8  19-561.697 293.391   1
   3  -8 -19-132.425 268.019   1
   3   8 -17 241.249 186.918   1
  -3  -8  17 99.8233 212.036   1
  -3   8  17-447.762 271.562   1
   3  -8 -17 454.092 271.348   1
   3   8 -16 3061.00 317.515   1
  -3  -8  16 3674.03 320.712   1
  -3   8  16 2749.13 385.012   1
   3  -8 -16 3066.14 375.437   1
   3   8 -15-20.6097 163.877   1
  -3  -8  15 63.8543 168.644   1
  -3   8  15 465.703 297.574   1
   3  -8 -15 564.538 282.104   1
  -3  -8  14 2264.50 239.417   1
   3   8 -14 2023.17 246.050   1
   3   8 -13 309.537 154.232   1
   3  -8 -13 417.685 218.431   1
  -3  -8  13 208.773 155.181   1
  -3   8  13-221.828 218.410   1
   3  -8 -12 5727.94 494.042   1
  -3  -8  12 5785.21 427.743   1
  -3   8  12 5658.19 497.796   1
   3   8 -12 5735.62 431.548   1
   3  -8 -11 27.9357 213.304   1
  -3   8  11 237.725 212.016   1
  -3  -8  10 7213.96 535.931   1
   3   8 -10 7805.52 530.316   1
  -3   8  10 7578.83 612.348   1
   3  -8 -10 8596.91 609.705   1
  -3   8   9 795.249 250.241   1
   3   8  -9 407.219 136.635   1
   3  -8  -9 718.827 245.910   1
  -3  -8   9 606.800 137.531   1
   3   8  -8 251.846 122.951   1
  -3  -8   8 385.945 129.435   1
  -3   8   7 569.394 231.007   1
   3   8  -7 562.504 125.610   1
   3  -8  -7 254.537 220.604   1
  -3  -8   7 816.744 132.691   1
  -3   8   6 186.906 202.804   1
  -3  -8   6 461.738 119.984   1
   3   8  -6 611.261 114.465   1
   3  -8  -6 282.907 209.326   1
   3   8  -5 3969.82 289.082   1
   3  -8  -5 3778.73 348.497   1
  -3  -8   5 3775.74 283.419   1
  -3   8   5 3585.56 356.754   1
   3  -8  -4 6301.91 497.759   1
   3   8  -4 6234.45 448.170   1
  -3  -8   4 7162.36 450.812   1
  -3   8   4 6295.40 508.775   1
   3  -8  -3 6362.72 495.029   1
  -3  -8   3 6853.32 459.808   1
  -3   8   3 6881.40 514.407   1
   3   8  -3 6751.07 464.541   1
   3  -8  -2 4210.69 331.810   1
  -3  -8   2 3414.63 298.779   1
   3   8  -2 3947.13 299.337   1
  -3   8   2 3965.04 341.904   1
  -3  -8   1 7018.28 450.169   1
   3  -8  -1 5694.31 453.843   1
   3   8  -1 5953.18 453.032   1
  -3   8   1 6842.67 474.803   1
  -3  -8  -1 6516.33 467.382   1
   3  -8   1 5945.64 446.000   1
  -3   8  -1 6429.95 447.730   1
   3   8   1 6968.85 477.977   1
   3  -8   2 4288.83 313.947   1
   3   8   2 4303.96 358.164   1
  -3   8  -2 4340.89 320.798   1
   3  -8   3 6624.10 465.446   1
  -3  -8  -3 7488.57 512.612   1
   3   8   3 6432.78 519.514   1
  -3   8  -3 7127.59 466.507   1
   3  -8   4 6729.66 438.767   1
  -3   8  -4 6350.20 438.368   1
  -3  -8  -4 6524.44 498.153   1
   3   8   4 6541.00 503.178   1
   3  -8   5 4123.40 281.388   1
  -3   8  -5 4101.81 280.660   1
  -3  -8  -5 3977.41 359.710   1
  -3   8  -6 438.958 90.7336   1
   3  -8   6 343.791 90.9894   1
  -3  -8  -6 648.158 219.523   1
   3   8   7 839.741 244.820   1
   3  -8   7 635.670 108.471   1
  -3  -8  -7 339.609 216.844   1
  -3   8  -7 593.372 95.8682   1
   3  -8   8 100.036 95.2490   1
  -3   8  -8 359.746 98.3968   1
   3   8   9 411.482 251.570   1
   3  -8   9 590.103 117.370   1
   3   8  10 7874.15 627.407   1
   3  -8  10 8373.44 547.949   1
  -3  -8 -10 8469.76 627.026   1
  -3   8 -10 7788.13 548.430   1
   3   8  11 390.499 259.432   1
   3  -8  11 39.7201 121.738   1
  -3   8 -11 408.487 124.304   1
  -3  -8 -11 485.577 257.295   1
  -3  -8 -12 6262.90 535.927   1
   3   8  12 5310.60 529.840   1
  -3   8 -13 343.927 138.499   1
  -3  -8 -13 153.852 234.924   1
   3   8  13 64.0822 252.685   1
   3  -8  13-67.5559 140.178   1
  -3   8 -14 2047.38 232.206   1
   3  -8  14 2330.84 246.582   1
  -3  -8 -15 287.788 301.012   1
  -3   8 -15 343.154 171.714   1
   3  -8  15 373.373 185.114   1
   3   8  15 306.483 303.520   1
  -3  -8 -16 2907.01 343.211   1
  -3   8 -16 2784.21 286.144   1
   3   8  16 2468.41 353.829   1
   3  -8  16 2719.34 296.003   1
   3   8  17-35.1032 288.475   1
   3  -8  17 418.063 206.257   1
  -3   8 -17 157.796 166.845   1
  -3  -8 -17 491.163 283.476   1
  -3   8 -18 387.271 185.511   1
   3   8  19 392.311 291.723   1
  -3  -8 -19-365.435 264.587   1
   3   8  20 107.338 262.641   1
  -3  -8 -20-200.423 243.224   1
   3   8  21 322.238 257.481   1
  -3  -8 -21 466.124 268.057   1
   3   8  22 642.788 280.750   1
  -3  -8 -22 928.232 286.532   1
   3   8  23-35.6127 235.984   1
  -3  -8 -23 229.861 239.144   1
   3   8  24-35.1450 250.605   1
  -3  -8 -24 162.009 242.606   1
   3   8  25 310.923 228.526   1
  -3  -8 -25 320.443 244.346   1
   3   8  26 203.620 249.909   1
  -3  -8 -26 439.669 244.011   1
   3  -9 -26 529.711 250.274   1
  -3   9  24 520.231 271.921   1
   3  -9 -24 32.3409 247.283   1
  -3   9  22 140.977 221.612   1
   3  -9 -22-66.2431 217.226   1
  -3   9  21 105.987 238.852   1
   3  -9 -21 232.959 223.953   1
  -3   9  20 353.105 267.418   1
   3  -9 -20-199.899 262.621   1
  -3   9  19-281.999 265.959   1
   3  -9 -19 132.947 266.545   1
  -3   9  18 420.817 248.339   1
   3  -9 -18 958.806 254.009   1
   3   9 -17 112.617 176.330   1
  -3   9  17-347.635 270.175   1
   3  -9 -17-98.2569 271.384   1
   3   9 -16 143.527 159.050   1
  -3  -9  16 669.400 186.747   1
  -3   9  16 274.775 257.660   1
   3  -9 -16-32.3353 237.907   1
   3   9 -15-56.4350 153.884   1
  -3  -9  15 19.4393 158.500   1
  -3   9  15 67.6210 276.559   1
   3  -9 -15-190.844 274.158   1
   3   9 -14 899.319 167.681   1
  -3  -9  14 493.258 163.740   1
  -3   9  14 562.921 313.194   1
   3  -9 -14 873.878 302.622   1
  -3  -9  13 1464.44 189.472   1
   3   9 -13 1092.92 192.070   1
   3  -9 -12 2044.84 307.119   1
  -3   9  12 1133.54 308.758   1
  -3  -9  11 166.476 122.977   1
   3   9 -11 288.205 125.644   1
   3  -9 -11 401.855 268.662   1
  -3   9  11 274.689 269.579   1
  -3   9  10 3215.67 368.070   1
  -3  -9  10 3015.81 242.174   1
   3  -9 -10 2489.60 332.018   1
   3   9 -10 2777.69 246.421   1
  -3   9   9 2750.35 340.454   1
   3   9  -9 2626.14 229.743   1
   3  -9  -9 2628.53 334.961   1
  -3  -9   9 2937.29 231.994   1
  -3  -9   8 2281.76 193.179   1
   3   9  -8 2252.80 191.500   1
   3  -9  -8 2105.46 291.006   1
   3   9  -7 2148.46 187.364   1
  -3  -9   7 2233.61 188.691   1
   3   9  -6 16882.6 1103.29   1
   3  -9  -6 17644.8 1162.38   1
  -3   9   6 16957.2 1169.88   1
  -3  -9   6 17962.6 1101.50   1
   3   9  -5 340.321 111.943   1
  -3  -9   5 332.363 101.718   1
  -3   9   5 531.191 228.872   1
  -3   9   4 1279.98 224.568   1
   3   9  -4 1789.51 166.474   1
   3  -9  -4 1329.20 221.377   1
  -3  -9   4 1132.00 153.374   1
   3   9  -3 11.1099 112.994   1
   3  -9  -3 18.5092 165.951   1
  -3  -9   3 71.0844 106.068   1
   3  -9  -2 7534.52 547.816   1
  -3  -9   2 7802.79 523.144   1
  -3   9   2 7318.65 557.039   1
   3   9  -2 7687.12 533.311   1
  -3   9   1 613.354 174.802   1
   3  -9  -1 400.415 167.167   1
  -3  -9   0 6934.29 482.721   1
   3   9   0 6540.11 486.721   1
   3  -9   1 535.819 127.058   1
   3   9   1 427.751 176.296   1
  -3  -9  -1 413.306 161.037   1
  -3   9  -1 313.535 132.777   1
  -3   9  -2 7911.83 522.662   1
   3  -9   2 7318.35 521.108   1
  -3  -9  -2 7988.53 555.284   1
   3   9   3 120.800 185.327   1
  -3   9  -3-27.7896 104.899   1
  -3  -9  -3 94.6414 183.377   1
   3  -9   3 71.7256 98.7426   1
   3   9   4 1451.15 252.561   1
  -3   9  -4 1376.51 140.190   1
  -3  -9  -4 1608.24 227.817   1
   3  -9   4 1297.97 139.060   1
   3  -9   5 324.991 82.8574   1
   3   9   5 276.988 222.559   1
  -3  -9  -5 148.642 182.143   1
  -3   9  -5 432.592 86.5659   1
   3   9   6 14732.1 1048.31   1
  -3  -9  -6 15799.5 1044.69   1
  -3   9  -6 16941.6 965.569   1
   3  -9   6 13818.0 966.428   1
   3  -9   7 2403.13 182.992   1
  -3   9  -7 2594.51 183.805   1
   3  -9   8 1691.64 141.115   1
   3   9   8 1496.61 292.284   1
   3  -9   9 3055.49 237.718   1
  -3  -9  -9 3552.78 362.748   1
  -3   9  -9 3563.46 238.080   1
   3  -9  10 2471.61 228.876   1
  -3  -9 -10 3007.25 371.212   1
   3   9  10 2447.32 354.643   1
  -3   9 -10 3534.41 230.257   1
   3  -9  11 383.712 119.991   1
  -3   9 -11 327.366 105.991   1
  -3  -9 -11 501.456 273.838   1
   3   9  11 462.991 277.653   1
  -3  -9 -12 1347.09 288.903   1
   3  -9  12 1679.59 188.454   1
   3   9  12 1753.84 294.721   1
  -3   9 -12 2080.80 187.779   1
   3   9  14 678.730 256.694   1
   3  -9  14 519.907 153.237   1
  -3  -9 -14 446.014 233.883   1
  -3   9 -14 701.202 146.499   1
   3   9  15-138.721 303.256   1
   3  -9  15 18.3195 151.786   1
  -3  -9 -15 320.462 284.175   1
  -3   9 -15-16.7251 146.672   1
   3   9  16 175.217 235.045   1
   3  -9  16 345.428 176.991   1
  -3   9 -16 278.614 159.140   1
  -3  -9 -16 294.811 230.153   1
  -3   9 -17 206.994 159.433   1
  -3  -9 -17-33.0840 268.500   1
   3   9  18 249.979 241.470   1
  -3  -9 -18 132.709 226.497   1
   3   9  19 322.483 278.481   1
  -3  -9 -19-133.565 267.788   1
   3   9  20 788.481 249.789   1
  -3  -9 -20 501.269 251.364   1
   3   9  21 500.999 285.141   1
  -3  -9 -21 332.932 264.534   1
   3   9  22-71.2009 223.957   1
  -3  -9 -22-165.004 243.295   1
   3   9  24 208.599 224.169   1
  -3  -9 -24 418.516 247.288   1
   3   9  26-33.5455 217.840   1
  -3  -9 -26 216.564 224.382   1
  -3  10  25-101.499 241.262   1
   3 -10 -25-62.8940 237.286   1
  -3  10  24-206.210 231.246   1
   3 -10 -24 513.004 239.318   1
  -3  10  23-173.986 207.808   1
   3 -10 -23-65.1969 195.875   1
  -3  10  22-140.357 242.594   1
   3 -10 -22 230.937 229.125   1
  -3  10  21 176.368 256.799   1
   3 -10 -21-132.968 247.888   1
  -3  10  19 70.7472 219.719   1
   3 -10 -19 600.633 225.270   1
  -3  10  18 529.214 305.008   1
   3 -10 -18-499.149 265.961   1
   3  10 -16 147.757 153.504   1
  -3  10  16 243.053 290.388   1
  -3 -10  15-50.8222 140.836   1
  -3  10  15 548.563 292.049   1
   3 -10 -15-64.5351 249.866   1
   3  10 -15 49.7430 149.486   1
   3 -10 -14 697.785 221.722   1
  -3  10  14 337.258 256.551   1
   3  10 -13 79.3454 120.186   1
   3 -10 -13-279.460 241.314   1
  -3 -10  13 40.0607 117.797   1
  -3  10  13-495.632 264.967   1
   3  10 -12 304.639 124.995   1
   3 -10 -12 969.298 264.815   1
  -3 -10  12 1084.17 139.866   1
  -3  10  12 903.214 263.291   1
   3  10 -11 535.898 119.175   1
  -3  10  11 125.431 232.303   1
  -3 -10  11 414.309 106.125   1
   3 -10 -11 58.8762 218.237   1
   3  10 -10 5169.71 367.414   1
  -3 -10  10 5258.36 368.175   1
  -3  10  10 5254.39 475.354   1
   3 -10 -10 6520.68 487.462   1
   3 -10  -9 274.221 225.928   1
  -3  10   9 439.077 250.614   1
  -3 -10   9 608.267 101.146   1
   3  10  -9 701.019 102.789   1
   3  10  -8 2689.20 209.258   1
  -3 -10   8 2895.74 206.783   1
   3 -10  -7 225.599 212.899   1
  -3 -10   7 47.5335 80.8907   1
   3  10  -7 36.1318 88.2848   1
  -3  10   7 80.6003 240.235   1
   3 -10  -6 499.009 217.865   1
  -3  10   6 153.464 227.443   1
  -3 -10   6 584.401 98.2022   1
   3  10  -6 422.748 99.3288   1
  -3  10   5 48.5572 216.865   1
   3  10  -5 214.748 103.643   1
   3 -10  -5-66.9869 203.811   1
  -3 -10   5 308.816 97.5784   1
   3  10  -4 3796.93 263.606   1
   3 -10  -4 3663.00 327.498   1
  -3 -10   4 2900.89 253.790   1
  -3  10   4 2838.19 327.892   1
  -3  10   3 125.587 177.834   1
   3  10  -3-11.8514 125.346   1
  -3 -10   3 162.483 113.694   1
   3 -10  -3 78.5640 175.211   1
   3  10  -2 38400.1 2248.39   1
  -3 -10   2 35097.5 2241.46   1
   3 -10  -2 35097.2 2262.53   1
  -3  10   2 34014.0 2263.63   1
  -3 -10   1 1232.03 173.237   1
   3  10  -1 946.407 180.882   1
   3 -10  -1 966.042 192.377   1
  -3  10   1 757.751 190.648   1
  -3 -10   0 62.3162 149.876   1
   3  10   0 83.3803 166.706   1
   3 -10   0 14.8139 138.100   1
  -3  10   0-15.5739 148.413   1
   3  10   1 856.018 204.879   1
  -3 -10  -1 820.656 190.820   1
  -3 -10  -2 34627.5 2102.97   1
   3 -10   2 32417.9 2068.46   1
  -3  10  -2 32680.2 2068.46   1
   3  10   2 33181.9 2103.32   1
   3  10   3-128.030 198.916   1
   3 -10   3-18.3970 96.0837   1
  -3  10  -3 38.0796 109.609   1
  -3 -10  -3-196.036 169.967   1
   3  10   4 2802.56 331.204   1
  -3  10  -4 3799.14 253.994   1
  -3 -10  -4 2856.50 321.508   1
  -3 -10  -5 242.833 202.988   1
  -3  10  -5 300.369 74.5397   1
   3 -10   5 311.743 73.6618   1
  -3 -10  -6 930.680 225.962   1
   3  10   6 360.349 240.405   1
   3  10   7-135.692 235.420   1
  -3 -10  -8 2297.55 307.757   1
   3  10   8 2027.27 306.739   1
  -3 -10  -9 705.506 236.205   1
   3  10   9 683.048 274.565   1
  -3 -10 -10 4867.45 456.280   1
   3  10  10 4088.43 456.619   1
  -3  10 -11 408.428 68.4977   1
   3 -10  11 360.472 66.4809   1
  -3 -10 -11 396.352 231.339   1
  -3  10 -12 712.299 105.800   1
   3  10  12 620.962 292.835   1
  -3  10 -13-9.25915 99.4069   1
   3 -10  13 106.607 109.397   1
  -3 -10 -13 254.180 236.954   1
   3  10  13-33.8543 242.416   1
  -3  10 -14 719.918 133.186   1
   3 -10  14 359.053 127.610   1
  -3 -10 -14 639.544 264.844   1
   3  10  14 976.968 313.169   1
  -3 -10 -15 392.612 259.963   1
   3  10  15-35.0111 288.485   1
  -3 -10 -16 826.816 255.065   1
   3  10  16 106.348 265.033   1
  -3 -10 -17-199.538 269.607   1
   3  10  17-178.599 287.621   1
  -3 -10 -18 66.8508 235.431   1
   3  10  18 251.135 242.502   1
  -3 -10 -19 503.128 259.055   1
   3  10  19-143.676 269.170   1
  -3 -10 -21 431.460 225.126   1
   3  10  21 214.458 261.050   1
  -3 -10 -22 295.565 258.706   1
   3  10  22 356.083 262.108   1
  -3 -10 -23-258.888 212.233   1
   3  10  23 210.538 211.979   1
  -3 -10 -24 351.155 251.485   1
   3  10  24 275.670 265.581   1
  -3 -10 -25-62.5931 215.407   1
   3  10  25 202.855 205.495   1
  -3  11  25 200.393 198.275   1
   3 -11 -25 62.1173 184.405   1
  -3  11  24-136.067 230.853   1
   3 -11 -24 190.499 217.494   1
  -3  11  23-517.907 267.950   1
   3 -11 -23-97.0824 239.156   1
  -3  11  21 246.984 216.386   1
   3 -11 -21 331.668 238.123   1
  -3  11  20 637.657 250.567   1
   3 -11 -20 200.260 235.200   1
  -3  11  19-213.286 264.213   1
   3 -11 -19-100.409 258.383   1
  -3  11  18 283.616 230.680   1
   3 -11 -18 635.261 240.034   1
  -3  11  17 211.993 276.724   1
   3 -11 -17 599.761 265.680   1
  -3  11  15-69.4566 256.189   1
   3 -11 -15 457.810 255.298   1
  -3  11  14 205.448 304.819   1
   3  11 -14 252.545 113.625   1
   3 -11 -14 193.308 269.840   1
  -3  11  13 201.852 266.239   1
  -3 -11  13 72.3627 95.8086   1
   3  11 -13 231.032 96.2935   1
   3 -11 -13 31.6433 254.745   1
   3  11 -12 2218.52 172.215   1
   3 -11 -12 3683.17 377.420   1
  -3  11  12 3228.63 406.291   1
   3  11 -11 610.182 72.1155   1
  -3  11  11 996.056 277.200   1
   3 -11 -10-87.8244 221.718   1
  -3  11  10 249.688 238.163   1
   3 -11  -9 480.873 251.084   1
  -3  11   9 452.731 262.471   1
   3 -11  -8 3917.35 393.397   1
  -3 -11   7 4.24258 51.7900   1
   3  11  -7 19.2080 62.5061   1
   3 -11  -7-52.0683 237.150   1
  -3  11   7-111.609 224.490   1
  -3 -11   6 1078.50 113.650   1
   3  11  -6 1238.23 125.265   1
  -3 -11   5 206.618 95.5849   1
   3  11  -5 233.133 101.981   1
   3 -11  -5 326.904 209.728   1
  -3  11   5 25.3930 202.641   1
  -3 -11   4 175.906 107.470   1
   3  11  -4 52.8566 109.988   1
   3 -11  -4 154.003 183.005   1
  -3  11   4 143.177 205.815   1
  -3 -11   3 138.478 117.983   1
   3  11  -3-12.3581 120.137   1
   3 -11  -3 145.080 176.634   1
  -3  11   3 198.493 191.293   1
   3 -11  -2 2746.63 280.288   1
  -3  11   2 2299.91 284.181   1
  -3 -11   1 192.042 138.621   1
   3  11  -1 351.796 156.132   1
   3 -11  -1 226.215 157.769   1
  -3  11   1 37.3560 166.566   1
   3  11   0 6814.99 470.393   1
  -3 -11   0 6274.80 454.986   1
  -3  11   0 5522.86 458.584   1
   3 -11   0 6190.70 462.842   1
  -3 -11  -1 52.9910 152.247   1
   3  11   1-38.7332 179.619   1
   3 -11   2 2455.81 211.092   1
   3  11   2 2857.15 286.244   1
  -3  11  -2 2267.93 211.836   1
   3  11   3 45.2158 191.518   1
  -3 -11  -3 81.9395 167.133   1
  -3  11  -3 107.327 107.033   1
   3 -11   3 131.633 105.184   1
  -3 -11  -4 21.7843 189.993   1
  -3  11  -4 208.672 87.9634   1
   3 -11   4 274.893 87.0903   1
   3  11   5 281.938 215.052   1
  -3 -11  -6 1304.96 246.903   1
   3  11   6 1163.98 264.132   1
  -3 -11  -7 53.7450 218.410   1
   3  11   7 85.2415 228.644   1
  -3 -11  -8 3810.23 388.283   1
  -3 -11  -9 146.985 219.342   1
   3  11   9 91.9170 243.291   1
   3  11  10 950.834 311.109   1
  -3 -11 -11 721.039 267.695   1
   3  11  11 590.839 293.873   1
  -3 -11 -12 2919.07 352.133   1
   3  11  12 2773.03 349.736   1
  -3 -11 -13 319.541 268.072   1
   3  11  13-418.524 294.393   1
  -3 -11 -14 130.854 271.967   1
   3  11  14 665.310 312.180   1
  -3 -11 -15 430.072 233.786   1
   3  11  15 567.513 231.079   1
  -3 -11 -17 468.822 262.058   1
   3  11  17 215.708 288.116   1
  -3 -11 -18 1009.09 255.500   1
   3  11  18 216.169 243.855   1
  -3 -11 -19 402.831 259.381   1
   3  11  19 468.102 295.706   1
  -3 -11 -20 1066.64 283.992   1
   3  11  20 1220.78 311.900   1
  -3 -11 -21-132.246 202.486   1
   3  11  21-285.255 214.492   1
  -3 -11 -22 196.059 245.836   1
   3  11  22 177.068 272.452   1
  -3 -11 -23 578.951 254.636   1
   3  11  23 868.123 286.475   1
  -3 -11 -24 348.188 196.458   1
   3  11  24 579.692 248.697   1
  -3 -11 -25 494.613 241.598   1
   3  11  25 334.304 255.415   1
  -3  12  24 371.256 261.797   1
   3 -12 -24 156.904 233.620   1
  -3  12  22 452.381 253.834   1
   3 -12 -22 456.526 226.119   1
  -3  12  21 210.890 260.848   1
   3 -12 -21 793.310 269.497   1
  -3  12  20 319.312 272.987   1
   3 -12 -20 100.031 236.000   1
  -3  12  19-142.389 243.885   1
   3 -12 -19 301.788 233.955   1
  -3  12  18 856.601 291.865   1
   3 -12 -18-67.1675 262.885   1
  -3  12  17-320.170 263.223   1
   3 -12 -17 201.237 236.058   1
  -3  12  16 177.066 275.019   1
   3 -12 -16 500.442 263.816   1
  -3  12  15-35.1409 280.883   1
   3 -12 -15 198.511 255.309   1
  -3  12  14 173.780 287.974   1
   3 -12 -14-32.7173 253.350   1
  -3  12  13 273.950 288.295   1
   3 -12 -13 32.2235 261.136   1
   3 -12 -12-632.157 282.182   1
   3 -12 -10 3547.49 383.693   1
  -3  12  10 4165.70 415.589   1
  -3  12   9 248.784 256.151   1
   3 -12  -9 757.656 273.978   1
  -3  12   8 3070.70 362.747   1
   3 -12  -8 2981.74 342.816   1
  -3  12   7 58.0363 247.945   1
   3 -12  -7 81.0164 215.120   1
  -3  12   6 1032.50 244.570   1
   3  12  -6 631.130 75.8623   1
   3 -12  -6 1054.41 229.720   1
  -3 -12   6 630.624 68.9222   1
   3  12  -5 1503.95 146.573   1
  -3  12   4 1767.03 255.570   1
   3 -12  -4 1484.66 237.277   1
   3  12  -4 1510.72 165.394   1
   3  12  -3 567.101 138.916   1
  -3  12   3 601.538 212.486   1
  -3 -12   3 567.334 136.218   1
   3 -12  -3 240.303 173.186   1
   3 -12  -2 2129.46 264.228   1
  -3  12   2 2797.43 295.139   1
   3  12  -1 2071.60 256.523   1
  -3  12   1 2931.85 281.975   1
   3 -12  -1 2634.73 260.023   1
  -3 -12   1 2721.09 248.593   1
   3  12   0 75.2982 166.698   1
  -3  12   0-34.9682 154.863   1
   3 -12   0 216.025 157.449   1
  -3 -12   0 288.547 143.975   1
   3 -12   1 2942.53 253.205   1
  -3  12  -1 2609.17 259.473   1
   3  12   1 2432.80 283.928   1
   3 -12   2 2324.89 228.806   1
   3  12   2 2884.89 302.598   1
  -3  12  -2 2547.04 226.135   1
   3  12   3 624.678 233.091   1
  -3  12  -3 268.297 110.277   1
   3 -12   3 460.771 109.150   1
  -3 -12  -3 634.679 206.467   1
   3  12   4 1892.41 261.764   1
   3 -12   4 1424.62 142.101   1
  -3 -12  -4 1980.89 256.393   1
  -3  12  -4 1669.64 145.286   1
   3  12   6 819.674 261.749   1
  -3 -12  -6 1024.03 237.205   1
  -3 -12  -7 112.975 240.989   1
   3  12   7 353.660 246.887   1
  -3 -12  -8 2701.94 338.196   1
   3  12   8 2819.08 357.336   1
  -3 -12  -9 91.3947 230.084   1
   3  12   9 285.263 257.796   1
  -3 -12 -10 4008.56 435.215   1
   3  12  10 4625.68 452.044   1
  -3 -12 -12-289.263 275.459   1
   3  12  12 588.796 286.103   1
  -3 -12 -13 98.2663 232.846   1
   3  12  13 315.642 253.517   1
   3  12  14-35.5443 243.479   1
  -3 -12 -15-66.7409 255.572   1
   3  12  15 179.669 280.251   1
  -3 -12 -16 537.169 292.022   1
   3  12  16-252.468 290.305   1
  -3 -12 -17-67.4940 245.722   1
   3  12  17-72.3103 247.691   1
  -3 -12 -18 505.652 234.852   1
   3  12  18 433.832 277.376   1
  -3 -12 -19 167.820 248.944   1
   3  12  19 432.919 282.900   1
  -3 -12 -20 864.374 274.710   1
   3  12  20 143.450 281.539   1
  -3 -12 -21 65.7878 212.497   1
   3  12  21 106.968 199.490   1
  -3 -12 -22 323.709 225.068   1
   3  12  22 491.414 274.802   1
  -3 -12 -24 62.4509 207.943   1
   3  12  24-236.054 206.206   1
  -3  13  23 305.667 264.186   1
   3 -13 -23 95.1296 237.677   1
  -3  13  22 138.503 250.141   1
   3 -13 -22 129.225 226.501   1
  -3  13  21-70.1446 231.471   1
   3 -13 -21-295.731 202.359   1
  -3  13  20-141.550 268.088   1
   3 -13 -20 365.995 250.162   1
  -3  13  19-107.099 229.346   1
   3 -13 -19 67.0875 197.753   1
  -3  13  17 143.400 230.393   1
   3 -13 -17 641.010 236.597   1
   3 -13 -16-67.3164 242.042   1
  -3  13  15 639.534 302.874   1
   3 -13 -15-167.314 263.108   1
  -3  13  14 211.434 286.380   1
   3 -13 -14-66.3271 246.361   1
  -3  13  13 348.260 285.036   1
   3 -13 -13 458.562 249.304   1
  -3  13  12 1577.72 311.556   1
   3 -13 -12 1547.17 302.180   1
  -3  13  11-168.580 266.182   1
   3 -13 -11-315.989 262.239   1
  -3  13   9 321.610 265.834   1
   3 -13  -9 450.005 252.807   1
  -3  13   8 498.693 258.860   1
   3 -13  -8 812.125 273.289   1
  -3  13   7 1058.18 282.410   1
   3 -13  -7 55.7889 213.752   1
  -3  13   6 1193.19 294.038   1
   3 -13  -6 1362.44 259.472   1
   3 -13  -5 153.091 208.262   1
  -3 -13   5 229.568 76.0032   1
   3  13  -5 6.71492 82.2216   1
  -3  13   4 2151.05 303.383   1
   3  13  -4 2406.11 208.999   1
   3 -13  -4 2120.23 285.897   1
  -3 -13   4 2449.53 205.860   1
   3 -13  -3 252.051 199.055   1
  -3 -13   3 317.243 126.455   1
  -3  13   3 340.266 189.223   1
   3  13  -3 349.111 126.711   1
   3 -13  -2 530.868 188.605   1
  -3  13   2 431.258 210.056   1
   3  13  -2 540.908 161.648   1
  -3 -13   1 102.372 155.262   1
   3 -13  -1 58.3064 159.729   1
   3  13  -1 235.535 173.278   1
  -3  13   1 206.715 178.386   1
  -3 -13   0 13006.7 892.527   1
   3 -13   0 13427.1 888.471   1
   3  13   0 12541.9 896.291   1
  -3  13   0 13781.4 889.036   1
  -3  13  -1-15.6115 146.620   1
  -3 -13  -1 166.067 164.198   1
   3  13   1 109.923 178.072   1
   3 -13   1-59.3712 126.818   1
  -3  13  -2 1205.15 155.575   1
   3 -13   2 521.721 137.410   1
  -3 -13  -2 720.326 204.437   1
   3  13   2 734.486 227.810   1
   3  13   3 303.445 218.486   1
  -3 -13  -3 312.575 188.208   1
  -3  13  -3 498.453 116.219   1
   3 -13   3 289.028 106.196   1
   3 -13   4 1640.61 130.098   1
  -3  13  -4 1549.81 133.865   1
  -3 -13  -5 215.701 220.288   1
   3  13   5 253.631 223.357   1
  -3 -13  -6 1046.59 272.592   1
   3  13   6 1208.84 272.534   1
  -3 -13  -7 382.410 249.847   1
   3  13   7-183.809 240.658   1
  -3 -13  -8 151.991 253.597   1
   3  13   8 605.743 281.997   1
  -3 -13  -9-309.478 249.145   1
   3  13   9 66.0720 272.104   1
  -3 -13 -11-160.940 261.565   1
   3  13  11 242.878 295.537   1
  -3 -13 -12 1116.12 312.761   1
   3  13  12 2144.63 353.261   1
  -3 -13 -13 827.162 285.847   1
   3  13  13 320.973 311.331   1
  -3 -13 -14-133.591 249.593   1
   3  13  14-431.826 287.066   1
  -3 -13 -15 168.506 246.571   1
  -3 -13 -16 101.687 225.839   1
   3  13  16 217.937 246.675   1
  -3 -13 -17 575.951 242.538   1
   3  13  17 72.6914 270.863   1
  -3 -13 -19 703.751 259.622   1
   3  13  19 324.851 284.350   1
  -3 -13 -20 33.1285 236.879   1
   3  13  20 610.631 288.587   1
  -3 -13 -21 65.2682 210.806   1
   3  13  21-212.288 209.939   1
  -3 -13 -22 64.3292 207.724   1
   3  13  22-34.7157 253.775   1
  -3 -13 -23 31.6086 231.995   1
   3  13  23-34.0625 256.966   1
  -3  14  23 336.825 227.343   1
  -3  14  22 344.313 270.413   1
   3 -14 -22 384.228 240.748   1
  -3  14  21-34.9501 237.175   1
   3 -14 -21 65.1847 211.578   1
   3 -14 -20 430.557 246.456   1
  -3  14  19 321.912 268.441   1
   3 -14 -19 301.317 247.452   1
  -3  14  18 71.8930 260.705   1
   3 -14 -18 135.061 237.711   1
  -3  14  17 72.2060 227.002   1
   3 -14 -17-33.8904 205.946   1
  -3  14  16 325.373 290.392   1
   3 -14 -16 237.380 263.126   1
  -3  14  15-323.680 282.749   1
   3 -14 -15-101.432 255.370   1
  -3  14  13 319.044 277.446   1
   3 -14 -13 432.642 253.100   1
  -3  14  12 280.050 274.039   1
   3 -14 -12 492.759 274.060   1
  -3  14  11 138.210 275.337   1
   3 -14 -11 161.446 244.690   1
  -3  14  10 643.426 269.455   1
   3 -14 -10 63.2630 242.994   1
  -3  14   9-99.5262 256.061   1
   3 -14  -9-154.049 231.672   1
  -3  14   8 1390.44 295.041   1
   3 -14  -8 1821.94 292.895   1
  -3  14   7 941.656 259.974   1
   3 -14  -7 259.620 224.517   1
  -3  14   6 121.136 232.988   1
   3 -14  -6 193.480 209.541   1
  -3  14   5-343.573 230.362   1
   3 -14  -5 267.205 223.480   1
   3  14  -4 3151.48 249.519   1
  -3 -14   4 3167.67 243.528   1
   3 -14  -3 192.486 203.749   1
  -3 -14   3 12.6456 118.234   1
   3  14  -3 123.986 129.113   1
  -3  14   3-50.8798 216.725   1
   3 -14  -2 443.766 195.405   1
  -3 -14   2 290.870 139.525   1
   3  14  -2 440.553 156.999   1
  -3  14   2-71.7490 190.024   1
   3 -14  -1 388.745 171.733   1
  -3 -14   1 536.287 170.524   1
  -3  14   1 516.834 198.593   1
   3  14  -1 366.105 167.864   1
   3  14   0-42.7085 173.546   1
  -3  14   0 133.658 159.212   1
   3 -14   0-145.894 149.672   1
  -3 -14   0-80.7959 174.115   1
   3  14   1 349.752 211.395   1
  -3  14  -1-15.8646 138.564   1
   3 -14   1 310.810 134.611   1
  -3 -14  -2-47.6201 191.699   1
   3 -14   2 293.618 120.687   1
   3  14   2-175.695 210.685   1
  -3 -14  -3-126.928 204.400   1
  -3  14  -3 282.247 105.130   1
   3  14   3 213.817 234.509   1
   3 -14   3 37.6073 98.8962   1
   3  14   4 2990.71 355.039   1
  -3 -14  -4 3486.22 344.441   1
   3  14   5 29.7386 227.212   1
  -3 -14  -5 722.458 235.662   1
   3  14   6-30.9729 243.314   1
  -3 -14  -6-115.864 233.095   1
   3  14   7 389.258 253.558   1
  -3 -14  -7 177.726 238.933   1
   3  14   8 1724.51 335.946   1
  -3 -14  -8 2580.30 325.440   1
   3  14   9 271.137 277.870   1
  -3 -14  -9 347.450 270.516   1
   3  14  10 381.129 278.658   1
  -3 -14 -10 323.167 267.760   1
   3  14  11-35.2692 272.149   1
  -3 -14 -11 197.097 253.485   1
   3  14  12 465.725 276.245   1
  -3 -14 -12 265.818 262.812   1
   3  14  13 433.856 298.283   1
  -3 -14 -13 234.825 241.998   1
   3  14  14 72.7646 282.947   1
  -3 -14 -14 270.913 250.799   1
   3  14  15-36.5226 287.084   1
  -3 -14 -15 374.816 256.322   1
   3  14  16 255.891 289.530   1
  -3 -14 -16 238.469 259.394   1
   3  14  18-36.3515 264.655   1
  -3 -14 -18-33.6840 244.229   1
  -3 -14 -19 533.881 236.070   1
   3  14  20 356.742 228.940   1
  -3 -14 -20 328.963 219.990   1
   3  14  21 876.103 266.676   1
  -3 -14 -21 713.958 213.909   1
   3  14  22-171.950 257.663   1
   3  14  23 943.533 297.046   1
  -3 -14 -23 124.663 238.835   1
   3 -15 -22 158.343 215.289   1
  -3  15  22 272.438 256.248   1
   3 -15 -20 32.8928 211.335   1
  -3  15  20 70.5582 240.552   1
   3 -15 -18 33.7382 223.625   1
  -3  15  18 252.364 274.158   1
   3 -15 -17 169.848 208.889   1
  -3  15  17-36.3270 224.658   1
   3 -15 -16-68.1713 249.167   1
  -3  15  16 109.399 270.868   1
   3 -15 -15 102.246 254.845   1
  -3  15  15 547.559 295.277   1
   3 -15 -14 680.204 269.867   1
  -3  15  14 1306.14 317.332   1
   3 -15 -12 467.454 244.618   1
  -3  15  12 35.8427 253.867   1
   3 -15 -11 526.858 220.137   1
  -3  15  11 424.530 278.476   1
   3 -15 -10-96.8879 246.415   1
  -3  15  10 174.419 279.718   1
   3 -15  -9 347.475 245.010   1
  -3  15   9 102.487 260.078   1
   3 -15  -8 92.2692 227.607   1
  -3  15   8 66.8586 249.334   1
   3 -15  -7 89.1945 213.872   1
  -3  15   7 130.105 259.126   1
   3 -15  -6 1305.59 279.986   1
  -3  15   6 1365.82 269.142   1
   3 -15  -5-251.455 219.478   1
  -3  15   5 147.867 224.829   1
   3 -15  -4 159.724 212.107   1
  -3 -15   4 85.8032 86.5725   1
   3  15  -4 130.853 98.9624   1
  -3  15   4 28.1899 219.939   1
   3 -15  -3-50.1464 197.627   1
  -3 -15   3 37.0361 113.924   1
   3  15  -3 54.3971 128.029   1
  -3  15   3-53.4910 207.839   1
   3 -15  -2-23.2664 179.223   1
  -3 -15   2 172.297 139.390   1
   3  15  -2 461.990 156.306   1
  -3  15   2 74.5347 198.891   1
   3 -15  -1 128.831 173.081   1
  -3 -15   1 165.014 150.348   1
  -3  15   1 225.288 177.269   1
   3  15  -1 180.135 157.565   1
   3  15   0 313.828 185.088   1
  -3  15   0 297.438 163.775   1
   3 -15   0 544.501 183.809   1
  -3 -15   0 785.026 192.385   1
   3  15   1 122.547 200.474   1
  -3  15  -1-98.8566 141.595   1
  -3 -15  -1 90.7393 185.551   1
   3 -15   1-48.0771 133.194   1
  -3 -15  -2 342.079 184.839   1
   3 -15   2 77.1288 121.199   1
   3  15   2 474.609 213.290   1
  -3  15  -3 8.97464 94.4986   1
   3 -15   3 80.5091 97.0993   1
   3  15   4-265.623 238.341   1
  -3 -15  -4 27.4002 206.021   1
   3  15   5 61.6848 237.505   1
  -3 -15  -5-458.568 224.771   1
   3  15   6 768.523 284.892   1
  -3 -15  -6 2055.03 290.426   1
   3  15   7-66.1274 241.713   1
  -3 -15  -7-30.7148 229.954   1
   3  15   8-135.935 254.976   1
  -3 -15  -8 663.307 252.131   1
   3  15   9-34.8030 269.530   1
  -3 -15  -9 193.320 250.436   1
   3  15  10 106.199 256.693   1
  -3 -15 -10 32.7870 250.195   1
   3  15  11 898.562 300.954   1
  -3 -15 -11 566.365 256.024   1
   3  15  12 799.012 286.783   1
  -3 -15 -12 472.798 257.590   1
   3  15  14 845.265 291.132   1
  -3 -15 -14 444.858 236.373   1
   3  15  15-257.824 241.655   1
  -3 -15 -15 444.830 233.405   1
   3  15  16 257.669 240.257   1
  -3 -15 -16 546.060 240.427   1
   3  15  17 366.384 242.176   1
  -3 -15 -17 237.572 214.169   1
   3  15  18 437.938 236.113   1
  -3 -15 -18 471.067 225.721   1
   3  15  20 353.781 265.947   1
  -3 -15 -20-65.5111 209.419   1
   3  15  21 625.241 273.858   1
  -3 -15 -21-257.938 228.975   1
   3  15  22 306.634 265.233   1
  -3 -15 -22 220.534 228.971   1
  -3  16  21 276.320 260.841   1
   3 -16 -21 127.713 219.026   1
  -3  16  19-35.7611 259.365   1
   3 -16 -19 232.419 231.699   1
  -3  16  17-72.9877 229.832   1
   3 -16 -17 475.675 228.758   1
  -3  16  16 587.998 260.880   1
   3 -16 -16 239.350 231.103   1
  -3  16  15-184.395 250.280   1
   3 -16 -15 68.5952 226.081   1
  -3  16  14-36.8965 265.039   1
   3 -16 -14 719.890 271.042   1
  -3  16  13-220.690 251.055   1
   3 -16 -13-170.731 221.977   1
   3 -16 -12 203.370 215.807   1
  -3  16  11 217.031 258.151   1
   3 -16 -11 167.678 240.394   1
  -3  16  10-71.6243 246.457   1
   3 -16 -10-33.0212 211.041   1
  -3  16   9 352.783 251.571   1
   3 -16  -9 420.131 231.639   1
  -3  16   7-232.430 257.242   1
   3 -16  -7-62.1641 228.294   1
  -3  16   6-31.9886 238.848   1
   3 -16  -6 392.843 224.787   1
  -3  16   5 30.7117 223.637   1
   3 -16  -5 116.333 203.826   1
  -3  16   4 529.478 238.275   1
   3  16  -4 693.473 87.2105   1
   3 -16  -4 1057.65 243.806   1
   3  16  -3 130.490 123.105   1
   3 -16  -2 584.748 207.535   1
  -3 -16   2 642.929 155.898   1
   3  16  -2 607.373 166.872   1
  -3  16   2 773.313 232.566   1
   3 -16  -1 536.356 184.171   1
  -3 -16   1 357.133 162.145   1
   3  16  -1 246.983 182.381   1
  -3  16   1 327.629 193.960   1
   3  16   0-185.581 177.029   1
   3 -16   0 19.3783 146.788   1
  -3  16   0 40.7904 163.577   1
  -3 -16   0-128.039 168.235   1
   3  16   1 331.438 194.967   1
   3 -16   1 49.1275 135.450   1
  -3  16  -1 170.776 151.168   1
  -3 -16  -1 469.622 188.105   1
   3  16   2 714.272 231.074   1
  -3 -16  -2 682.586 202.655   1
   3 -16   2 807.390 139.821   1
  -3  16  -2 633.120 143.809   1
  -3 -16  -3 53.7165 205.735   1
  -3  16  -3 49.6943 74.2637   1
   3  16   3 262.450 222.538   1
   3  16   4 1287.06 297.994   1
  -3 -16  -4 1243.11 252.084   1
   3  16   5 127.752 246.438   1
  -3 -16  -5 29.4811 221.600   1
   3  16   6-33.0722 251.432   1
  -3 -16  -6 152.778 218.820   1
   3  16   7 374.707 258.489   1
  -3 -16  -7 188.939 214.331   1
   3  16   8 418.253 272.346   1
  -3 -16  -8 161.627 232.060   1
   3  16   9 213.394 260.023   1
  -3 -16  -9-33.0019 242.264   1
   3  16  10-108.284 262.776   1
  -3 -16 -10 100.749 228.967   1
   3  16  11 474.771 282.369   1
  -3 -16 -11 170.103 243.268   1
   3  16  13 185.349 251.846   1
  -3 -16 -13 206.426 224.810   1
   3  16  14 222.951 252.309   1
  -3 -16 -14 68.8617 222.524   1
   3  16  15-371.221 283.237   1
  -3 -16 -15 377.940 249.108   1
   3  16  16-37.1132 262.326   1
  -3 -16 -16 34.1811 238.428   1
   3  16  17 587.666 290.522   1
  -3 -16 -17 237.606 249.325   1
   3  16  19-178.640 277.967   1
  -3 -16 -19 562.290 253.664   1
   3  16  21-34.4561 258.203   1
  -3 -16 -21-317.654 229.647   1
   3 -17 -20 193.762 222.580   1
  -3  17  20 663.869 277.462   1
   3 -17 -19 263.408 226.828   1
  -3  17  19 71.3042 246.690   1
   3 -17 -18 33.5485 235.079   1
  -3  17  18 72.3081 258.877   1
   3 -17 -17 135.910 226.386   1
  -3  17  17 183.151 263.553   1
   3 -17 -16 274.409 226.191   1
  -3  17  16-73.9944 240.270   1
   3 -17 -15 103.522 215.785   1
  -3  17  15-37.2497 239.314   1
   3 -17 -14 311.390 225.891   1
  -3  17  14-74.7452 250.120   1
   3 -17 -13 414.852 239.904   1
  -3  17  13 261.613 256.856   1
   3 -17 -12 102.966 251.969   1
  -3  17  12 74.4861 276.691   1
   3 -17 -11 272.462 239.884   1
  -3  17  11 37.1010 258.985   1
   3 -17 -10 338.790 229.732   1
  -3  17  10 328.113 275.792   1
   3 -17  -9 300.190 236.831   1
  -3  17   9-143.666 249.460   1
   3 -17  -8 230.240 245.689   1
  -3  17   8 631.501 260.863   1
   3 -17  -6 470.018 214.215   1
  -3  17   6 363.490 242.945   1
   3 -17  -5 272.471 222.471   1
  -3  17   5 63.7955 245.426   1
   3 -17  -4-28.6901 205.426   1
  -3  17   4 92.0305 206.210   1
   3 -17  -3 27.2211 209.321   1
  -3  17   3-202.124 201.503   1
   3 -17  -2 561.158 199.981   1
  -3  17   2 454.112 220.739   1
   3  17  -1 42.0783 161.134   1
   3 -17  -1 23.0788 180.638   1
  -3  17   1 24.1060 185.302   1
   3  17   0-24.1564 183.803   1
  -3  17   0 248.318 158.097   1
  -3 -17  -1-72.7226 167.000   1
   3  17   1 185.578 188.368   1
  -3  17  -1 243.434 146.985   1
  -3 -17  -3 250.835 211.940   1
   3  17   3-60.5310 228.402   1
  -3 -17  -4-205.357 222.490   1
   3  17   4-190.348 220.637   1
  -3 -17  -5 244.345 231.548   1
   3  17   5 98.9908 252.932   1
  -3 -17  -6 757.774 251.972   1
   3  17   6 306.713 261.208   1
  -3 -17  -8-132.702 234.555   1
   3  17   8-35.7669 248.433   1
  -3 -17  -9-101.086 218.992   1
   3  17   9-254.821 247.258   1
  -3 -17 -10 34.1585 221.782   1
   3  17  10 110.618 252.603   1
  -3 -17 -12 346.556 221.784   1
   3  17  12 524.134 285.744   1
  -3 -17 -13-138.789 218.252   1
   3  17  13 450.385 281.041   1
  -3 -17 -14 450.418 252.806   1
   3  17  14 75.3003 266.656   1
  -3 -17 -15-69.0410 243.317   1
   3  17  15 560.850 286.665   1
  -3 -17 -16 512.615 246.416   1
   3  17  16 37.1099 274.097   1
  -3 -17 -17 643.602 243.610   1
   3  17  17 366.154 250.523   1
  -3 -17 -18 100.427 200.919   1
   3  17  18 650.049 256.137   1
  -3 -17 -19 427.102 212.677   1
   3  17  19 35.5236 221.374   1
  -3 -17 -20-64.2578 186.208   1
   3  17  20 522.839 246.660   1
   3 -18 -19 131.614 196.415   1
  -3  18  19-35.1458 228.176   1
   3 -18 -18-33.5403 218.859   1
  -3  18  18-35.8506 259.936   1
   3 -18 -17 34.0740 226.909   1
  -3  18  17 182.252 268.682   1
   3 -18 -16-171.358 227.023   1
  -3  18  16 148.696 272.849   1
   3 -18 -15 103.772 240.792   1
  -3  18  15 488.087 292.242   1
   3 -18 -14-278.363 230.612   1
  -3  18  14 75.5977 283.070   1
   3 -18 -13 105.304 228.332   1
  -3  18  13 414.351 284.544   1
   3 -18 -12 350.765 223.419   1
  -3  18  12 75.3096 264.220   1
   3 -18 -11 175.586 233.767   1
  -3  18  11-224.107 267.430   1
   3 -18 -10-104.469 217.847   1
  -3  18  10-111.216 254.020   1
   3 -18  -9 241.782 225.562   1
  -3  18   9 620.087 280.419   1
   3 -18  -8-101.984 224.131   1
  -3  18   8-71.6408 249.922   1
   3 -18  -7-100.030 210.810   1
  -3  18   7 35.1085 232.572   1
   3 -18  -6 227.616 213.322   1
  -3  18   6-68.4035 234.341   1
  -3  18   5 465.688 254.452   1
  -3  18   4 95.3190 208.454   1
   3  18   3 63.2021 215.490   1
   3  18   4-99.2972 219.334   1
   3  18   5 205.388 259.374   1
  -3 -18  -5 94.3646 224.431   1
   3  18   7-72.1873 258.584   1
  -3 -18  -7 332.287 215.896   1
   3  18   8 73.5375 267.037   1
  -3 -18  -8 406.560 244.097   1
   3  18   9-149.117 237.311   1
  -3 -18  -9-275.037 238.015   1
   3  18  10 189.000 267.366   1
  -3 -18 -10 139.002 236.028   1
   3  18  11 190.079 258.085   1
  -3 -18 -11 69.8666 216.125   1
   3  18  12 38.1185 282.225   1
  -3 -18 -12 280.301 243.544   1
   3  18  13 531.734 278.400   1
  -3 -18 -13 174.577 238.938   1
   3  18  14 339.501 282.359   1
  -3 -18 -14 452.759 254.729   1
   3  18  15 224.639 277.374   1
  -3 -18 -15 242.230 236.368   1
   3  18  16 444.636 255.799   1
  -3 -18 -16 240.170 221.368   1
   3  18  17 36.5639 230.551   1
  -3 -18 -17 540.706 249.636   1
   3  18  18 468.097 265.112   1
  -3 -18 -18 232.122 233.282   1
   3  18  19 457.911 278.993   1
  -3 -18 -19 64.9196 222.833   1
  -3  19  16 73.5607 262.262   1
  -3  19  15 37.2642 233.022   1
  -3  19  14 112.913 254.296   1
  -3  19  12 189.225 270.063   1
  -3  19  11-75.6623 249.395   1
   3  19  10-229.960 264.118   1
   3  19  11 153.750 262.235   1
   3  19  12 76.7992 263.070   1
   3  19  13 229.402 268.254   1
   3  19  14-75.9628 258.998   1
   3  19  15 112.726 258.664   1
   3  19  16 111.326 245.904   1
   3  19  17 218.522 262.209   1
   3  19  18 71.3874 265.165   1
   4   0 -26 69.7262 229.829   1
   4   0 -25-208.469 223.260   1
  -4   0  25 72.8818 230.428   1
   4   0 -24 553.233 256.882   1
  -4   0  24 507.778 271.375   1
   4   0 -23-34.2956 243.522   1
  -4   0  23-143.969 256.662   1
   4   0 -21 166.178 241.152   1
  -4   0  21 140.342 243.824   1
   4   0 -20 3976.31 409.788   1
  -4   0  20 3752.34 415.452   1
   4   0 -19 190.236 242.162   1
  -4   0  19 168.989 244.278   1
   4   0 -17-29.9192 229.288   1
  -4   0  17 383.303 281.805   1
  -4   0  16 4650.60 441.588   1
   4   0 -16 3763.49 412.100   1
  -4   0  15-29.7212 247.868   1
   4   0 -15 221.149 232.703   1
  -4   0  14 2165.28 316.036   1
   4   0 -14 1465.62 276.591   1
  -4   0  13-136.052 224.006   1
   4   0 -13 152.577 216.600   1
  -4   0  11 365.133 239.709   1
   4   0 -11-68.9664 220.746   1
  -4   0  10 2388.38 309.595   1
   4   0 -10 2800.34 287.847   1
  -4   0   9 151.007 199.125   1
   4   0  -9 20.3641 186.053   1
  -4   0   8 57272.9 3486.10   1
   4   0  -8 53873.6 3479.24   1
  -4   0   7-75.7464 183.458   1
   4   0  -7-17.6568 153.095   1
  -4   0   6 4964.36 402.774   1
   4   0  -6 4595.89 389.094   1
  -4   0   5 160.231 203.203   1
   4   0  -5-275.883 193.589   1
   4   0  -4 60353.6 3788.08   1
  -4   0   4 61446.8 3789.34   1
  -4   0   2 38.3947 194.631   1
   4   0  -2 285.521 198.651   1
  -4   0   1 12.4279 199.643   1
   4   0  -1-24.0627 201.243   1
  -4   0   0 135.277 190.871   1
   4   0   0 49.0220 190.898   1
  -4   0  -1-37.0119 175.405   1
   4   0   1-99.0831 159.820   1
  -4   0  -2 38.0601 171.599   1
   4   0   2 266.384 184.152   1
  -4   0  -4 56182.3 3515.64   1
   4   0   4 56616.0 3514.01   1
  -4   0  -5-72.3938 190.181   1
   4   0   5-45.1778 182.520   1
   4   0   6 4507.70 380.343   1
  -4   0  -6 4677.30 373.314   1
  -4   0  -7 161.399 163.464   1
   4   0   7 211.887 189.074   1
   4   0   8 62051.1 3730.37   1
  -4   0  -8 57477.2 3720.10   1
   4   0   9-103.507 214.928   1
  -4   0  -9-57.1686 189.299   1
   4   0  10 2300.80 303.302   1
  -4   0 -10 3116.83 301.492   1
   4   0  11 46.9938 187.134   1
  -4   0 -11-22.1791 186.066   1
   4   0  12 14714.9 1000.75   1
  -4   0 -12 14190.2 985.414   1
  -4   0 -13 168.688 212.759   1
   4   0  14 1799.11 276.086   1
  -4   0 -14 1206.63 237.302   1
   4   0  15 58.4138 231.011   1
  -4   0 -15-27.6913 232.309   1
   4   0  16 4966.48 476.147   1
  -4   0 -16 4696.91 445.180   1
   4   0  17 189.770 237.783   1
  -4   0 -17 30.3645 234.350   1
   4   0  19 515.541 270.844   1
  -4   0 -19 220.413 258.490   1
  -4   0 -20 4985.13 447.983   1
   4   0  20 3646.87 437.067   1
   4   0  21-353.852 260.311   1
  -4   0 -21-229.798 243.521   1
   4   0  23 72.6256 230.971   1
  -4   0 -23 202.247 243.528   1
   4   0  24-109.917 237.492   1
  -4   0 -24 779.539 257.469   1
  -4   0 -26 102.120 236.465   1
   4  -1 -27-68.5553 241.264   1
  -4   1  26-72.0645 216.391   1
   4  -1 -26 171.925 236.637   1
  -4  -1  25 147.526 235.754   1
  -4   1  25 216.596 231.981   1
   4   1 -25-35.1393 242.980   1
   4  -1 -25 34.4559 233.886   1
  -4  -1  24 511.405 242.106   1
  -4   1  24 504.476 260.332   1
   4   1 -24 523.570 269.498   1
   4  -1 -24 171.566 232.039   1
  -4  -1  23 650.587 267.463   1
  -4   1  23-251.409 255.015   1
   4   1 -23-103.233 234.671   1
   4  -1 -23 102.229 237.755   1
  -4  -1  22-284.844 257.725   1
  -4   1  22 569.754 275.323   1
   4   1 -22 474.574 237.155   1
   4  -1 -22 472.503 261.957   1
  -4  -1  21 314.781 245.754   1
  -4   1  21 141.240 240.326   1
   4   1 -21 266.286 251.785   1
   4  -1 -21 464.336 243.152   1
  -4  -1  20-478.833 252.167   1
  -4   1  20-139.543 271.209   1
   4  -1 -20 64.8093 251.030   1
   4   1 -20 32.4734 235.575   1
  -4  -1  19-33.3488 236.030   1
  -4   1  19 375.993 241.906   1
   4   1 -19 189.833 234.398   1
   4  -1 -19 254.003 248.793   1
  -4  -1  18 1327.79 307.449   1
  -4   1  18 1008.24 308.420   1
   4   1 -18 981.245 268.460   1
   4  -1 -18 800.515 274.794   1
  -4  -1  17 1099.11 285.194   1
  -4   1  17 522.963 281.094   1
   4   1 -17 1186.65 263.642   1
  -4  -1  16 635.519 271.064   1
  -4   1  16-95.0587 235.002   1
   4  -1 -16 202.884 228.229   1
   4   1 -16 457.155 245.366   1
  -4  -1  15 435.795 250.700   1
  -4   1  15 1101.11 262.753   1
   4  -1 -15 559.328 236.651   1
   4   1 -15 849.825 258.113   1
  -4  -1  14 498.954 235.225   1
  -4   1  14 29.4151 245.754   1
   4  -1 -14 107.491 196.282   1
   4   1 -14 445.799 237.521   1
  -4   1  13-112.660 234.329   1
   4  -1 -13-231.430 227.645   1
   4  -1 -12 3552.24 350.414   1
  -4   1  12 2961.62 355.485   1
   4   1 -12 3436.30 339.939   1
   4   1 -11 1587.80 259.733   1
   4  -1 -11 1365.95 256.482   1
  -4  -1  11 1491.24 261.848   1
  -4   1  11 1261.35 275.684   1
   4  -1 -10 21292.2 1326.61   1
  -4  -1  10 19827.1 1325.60   1
  -4   1  10 22513.0 1336.94   1
   4   1 -10 17184.1 1311.27   1
  -4   1   9 2497.59 304.067   1
  -4  -1   9 2642.74 305.690   1
   4   1  -9 2911.20 290.577   1
   4  -1  -9 3176.96 299.995   1
  -4   1   8 293.167 214.466   1
  -4  -1   8 429.221 197.600   1
   4  -1  -8 651.995 211.587   1
   4   1  -8 512.412 183.257   1
  -4  -1   7 59897.3 3814.54   1
  -4   1   7 62880.6 3822.44   1
   4   1  -7 64768.2 3815.64   1
   4  -1  -7 57166.1 3813.91   1
  -4  -1   6 10069.0 731.215   1
  -4   1   6 10686.5 743.637   1
   4   1  -6 11540.7 737.700   1
   4  -1  -6 10589.9 736.003   1
   4   1  -5 478.043 176.548   1
   4  -1  -5 814.280 199.239   1
  -4  -1   5 257.292 175.279   1
  -4   1   5 922.520 209.868   1
   4  -1  -4 32073.3 1950.70   1
  -4   1   4 29517.4 1951.78   1
   4   1  -2 48130.5 2897.82   1
  -4  -1   2 44718.6 2899.84   1
   4   1  -1 11875.4 799.003   1
   4  -1  -1 13579.7 796.069   1
  -4  -1   1 12632.4 805.847   1
   4  -1   0 11.8986 146.598   1
  -4   1   0-110.503 180.123   1
  -4  -1   0-24.5830 192.126   1
   4   1   0-250.447 192.397   1
   4  -1   1 11508.2 796.351   1
  -4  -1  -1 9989.67 792.929   1
  -4   1  -1 11832.1 794.461   1
  -4   1  -2 45702.7 2775.34   1
   4  -1   2 43157.6 2774.63   1
  -4   1  -3 18464.9 1229.61   1
   4  -1   3 19744.9 1230.18   1
  -4  -1  -4 29687.5 1912.03   1
   4   1   4 30860.0 1916.51   1
  -4  -1  -5 783.327 210.906   1
  -4   1  -5 1091.55 194.079   1
   4   1   5 867.927 224.261   1
   4  -1   5 575.026 193.438   1
   4  -1   6 10314.5 681.432   1
   4   1   6 9850.40 686.010   1
  -4   1  -6 9477.65 677.702   1
  -4  -1  -6 9898.44 679.005   1
   4   1   7 58520.4 3572.50   1
   4  -1   7 55548.5 3562.47   1
  -4  -1  -7 54974.3 3564.20   1
  -4   1  -7 59080.4 3558.26   1
  -4   1  -8 338.678 175.172   1
  -4  -1  -8 334.739 209.599   1
   4   1   8 382.453 219.519   1
   4  -1   8 607.040 186.065   1
  -4  -1  -9 2493.90 293.608   1
  -4   1  -9 2808.73 291.656   1
   4   1   9 2927.52 320.428   1
   4  -1   9 3129.23 305.328   1
   4   1  10 20976.5 1384.08   1
   4  -1  10 21863.3 1378.91   1
  -4   1 -10 20511.7 1367.63   1
  -4  -1 -10 20667.2 1377.42   1
   4  -1  11 1479.44 252.180   1
   4   1  11 1728.55 279.132   1
  -4  -1 -11 1400.89 255.929   1
  -4   1 -11 1580.99 245.894   1
   4  -1  12 3163.18 350.955   1
  -4   1 -12 3394.26 336.857   1
   4   1  13 135.257 231.984   1
  -4  -1 -13 173.072 224.239   1
   4   1  14 652.078 268.570   1
   4  -1  14 431.899 221.457   1
  -4   1 -14 514.667 193.010   1
  -4  -1 -14 772.873 246.838   1
   4   1  15 417.469 244.595   1
   4  -1  15 400.049 265.776   1
  -4   1 -15 812.198 237.060   1
  -4  -1 -15 509.077 219.930   1
   4   1  16 62.0233 265.275   1
   4  -1  16-89.6781 241.680   1
  -4   1 -16 257.208 244.518   1
  -4  -1 -16 619.779 250.233   1
   4  -1  17 747.224 265.778   1
   4   1  17 706.055 275.271   1
  -4   1 -17 1016.53 259.426   1
  -4  -1 -17 986.301 275.476   1
   4  -1  18 718.797 278.873   1
   4   1  18 498.920 260.747   1
  -4   1 -18 766.243 267.708   1
   4  -1  19-337.686 252.804   1
   4   1  19 173.362 240.782   1
  -4  -1 -19 63.5441 227.492   1
  -4   1 -19-31.3393 230.027   1
   4  -1  20-69.0215 232.241   1
   4   1  20 349.459 247.260   1
  -4   1 -20 32.1528 228.524   1
  -4  -1 -20 457.232 254.950   1
   4  -1  21 35.2482 243.961   1
   4   1  21 213.441 273.700   1
  -4   1 -21 163.479 237.356   1
  -4  -1 -21 363.314 250.401   1
   4  -1  22 860.142 272.712   1
   4   1  22 502.801 264.941   1
  -4   1 -22 901.469 259.247   1
  -4  -1 -22 534.916 255.814   1
   4  -1  23 109.227 262.206   1
   4   1  23 36.2022 249.565   1
  -4   1 -23 641.620 254.216   1
  -4  -1 -23 168.665 222.837   1
   4  -1  24 258.794 256.146   1
   4   1  24 218.731 245.672   1
  -4  -1 -24 709.837 240.769   1
  -4   1 -24 680.992 267.211   1
  -4   1 -25 34.1571 238.465   1
  -4  -1 -25 202.673 219.525   1
   4   1  26 182.016 223.628   1
  -4  -1 -26 538.372 242.962   1
  -4   2  27-70.6524 212.194   1
   4  -2 -27-101.237 223.595   1
  -4   2  26-142.480 219.049   1
   4  -2 -26-34.0394 218.741   1
  -4   2  25 250.523 239.685   1
   4  -2 -25 136.465 214.823   1
  -4  -2  24 553.180 264.600   1
   4   2 -24 35.1587 252.313   1
  -4   2  23 323.591 262.623   1
   4   2 -23 797.763 271.486   1
   4  -2 -23 812.156 286.655   1
  -4  -2  22 356.821 245.154   1
  -4   2  22 678.830 271.222   1
   4   2 -22 646.686 263.365   1
   4  -2 -22 302.365 267.443   1
  -4  -2  21 209.674 236.146   1
   4   2 -21-431.720 252.550   1
  -4  -2  20 443.388 265.225   1
  -4   2  20 775.697 272.995   1
   4  -2 -20 679.467 261.669   1
   4   2 -20 712.725 252.239   1
  -4   2  19 727.519 284.145   1
   4  -2 -19 317.675 257.465   1
  -4   2  18 202.893 282.826   1
  -4  -2  18-545.368 270.804   1
   4  -2 -18 529.901 267.894   1
   4   2 -18 121.819 238.378   1
  -4  -2  17-30.9517 255.650   1
   4   2 -17-88.1015 229.061   1
  -4   2  16-64.1100 241.381   1
  -4  -2  16 624.682 265.674   1
   4  -2 -16 295.115 242.652   1
   4   2 -16 225.685 226.724   1
  -4   2  15 3165.45 387.906   1
  -4  -2  15 2707.74 352.966   1
   4  -2 -15 3710.42 371.845   1
   4   2 -15 3374.31 356.628   1
  -4   2  14 1316.59 287.723   1
  -4  -2  14 869.439 259.110   1
   4  -2 -14 1320.44 274.978   1
   4   2 -14 977.275 255.962   1
  -4   2  13 13677.3 919.921   1
   4  -2 -13 12197.8 902.582   1
  -4   2  12 10223.1 687.569   1
   4  -2 -12 8654.36 659.889   1
  -4  -2  12 8098.99 654.599   1
   4   2 -11 5882.21 475.561   1
  -4  -2  11 6031.85 495.545   1
   4   2 -10 992.387 211.792   1
   4  -2 -10 228.310 212.017   1
  -4   2  10 568.595 230.346   1
  -4  -2  10 325.317 199.098   1
   4  -2  -9 974.928 199.212   1
   4   2  -9 1024.25 210.244   1
  -4   2   9 1092.33 230.046   1
  -4  -2   9 1509.15 227.555   1
  -4  -2   8 10440.6 738.290   1
   4   2  -8 11070.1 735.313   1
   4  -2  -8 10662.1 755.095   1
  -4   2   8 10568.7 756.214   1
  -4  -2   7 20968.8 1301.87   1
  -4   2   7 18825.7 1311.88   1
   4   2  -7 20093.1 1295.75   1
   4  -2  -7 20049.7 1308.09   1
   4  -2  -6 23815.3 1639.91   1
   4   2  -6 27104.9 1629.10   1
  -4   2   6 24458.2 1645.54   1
  -4  -2   6 26322.9 1632.87   1
   4   2  -5 16102.8 1118.78   1
   4  -2  -5 18251.2 1141.05   1
  -4   2   5 17331.4 1143.38   1
  -4  -2   5 17919.1 1123.71   1
   4  -2  -4 20245.0 1284.45   1
  -4   2   4 19511.0 1284.99   1
   4  -2  -3 45449.4 2933.47   1
  -4   2   3 48420.9 2935.83   1
   4   2  -2 31227.8 2006.13   1
  -4  -2   2 32514.4 2007.22   1
   4  -2  -1 887.400 194.078   1
  -4   2   1 1063.10 188.761   1
  -4  -2   1 935.648 211.648   1
   4   2  -1 913.299 202.886   1
   4   2   0 97432.7 6156.52   1
  -4   2   0 103187. 6155.09   1
   4  -2   0 104084. 6154.68   1
  -4  -2   0 93441.4 6157.12   1
   4  -2   1 871.833 195.570   1
  -4   2  -1 1214.91 194.509   1
   4  -2   2 36419.7 2240.14   1
  -4   2  -2 35053.2 2235.97   1
  -4   2  -3 47896.8 2946.31   1
  -4  -2  -3 47748.8 2952.88   1
   4  -2   3 44932.6 2943.01   1
   4   2   3 48799.0 2954.69   1
   4   2   4 19483.8 1306.27   1
  -4  -2  -4 21010.2 1307.83   1
   4   2   5 15661.3 1011.84   1
  -4  -2  -5 14672.0 1001.23   1
   4  -2   6 25068.1 1502.13   1
   4   2   6 21506.0 1516.94   1
  -4  -2  -6 21908.0 1512.51   1
  -4   2  -6 24771.8 1500.99   1
   4   2   7 18468.8 1216.92   1
   4  -2   7 17734.3 1191.56   1
  -4  -2  -7 18952.4 1204.98   1
  -4   2  -7 18482.2 1186.88   1
   4  -2   8 9342.35 651.003   1
   4   2   8 9640.53 674.889   1
  -4   2  -8 8598.51 637.131   1
  -4  -2  -8 9461.08 661.204   1
  -4   2  -9 1219.76 193.615   1
  -4  -2  -9 1331.31 231.465   1
   4   2   9 1209.95 244.338   1
   4  -2   9 1230.64 211.196   1
  -4   2 -10 377.000 176.828   1
  -4  -2 -10 651.438 221.665   1
   4   2  10 815.136 238.159   1
   4  -2  10 1036.04 202.601   1
   4  -2  11 5040.35 430.223   1
  -4   2 -11 5592.56 435.411   1
   4   2  12 7704.41 600.318   1
   4  -2  12 7607.57 591.994   1
  -4   2 -12 7188.81 570.451   1
  -4  -2 -12 8375.71 599.485   1
   4   2  13 11855.8 863.026   1
   4  -2  13 10903.9 844.469   1
  -4  -2 -13 12515.4 859.737   1
  -4   2 -13 13276.8 847.840   1
  -4  -2 -14 817.093 233.259   1
  -4   2 -14 810.442 215.930   1
   4   2  14 959.064 268.850   1
   4  -2  14 500.172 231.032   1
  -4  -2 -15 2798.52 332.264   1
  -4   2 -15 2961.92 327.783   1
   4  -2  15 2372.51 340.945   1
   4   2  15 2584.63 337.033   1
  -4   2 -16 307.970 230.510   1
  -4  -2 -16 570.636 275.556   1
   4   2  16 441.480 303.774   1
   4  -2  16 439.509 240.329   1
   4  -2  17 30.6653 223.249   1
  -4   2 -17-29.4957 224.206   1
   4   2  18 235.414 237.913   1
   4  -2  18 322.477 234.975   1
  -4   2 -18 30.2225 217.525   1
  -4  -2 -18 64.3505 257.312   1
   4   2  19 419.391 257.112   1
  -4  -2 -19 512.806 228.381   1
   4   2  20 738.206 263.470   1
   4  -2  20 617.281 252.181   1
  -4   2 -20 762.591 246.069   1
  -4  -2 -20 624.452 256.115   1
   4  -2  21 70.1296 228.798   1
  -4   2 -21-97.7520 221.119   1
   4  -2  22 107.370 227.534   1
   4   2  22 287.412 250.641   1
  -4   2 -22-33.2793 224.809   1
  -4  -2 -22-33.4576 219.463   1
   4   2  23 397.335 243.448   1
  -4  -2 -23 572.230 246.851   1
  -4   2 -24 478.381 251.498   1
   4   2  25 181.984 239.098   1
  -4  -2 -25 268.225 242.480   1
   4   2  26 288.278 244.584   1
  -4  -2 -26-99.9533 241.616   1
   4   2  27 214.439 235.964   1
  -4  -2 -27 231.652 250.027   1
   4  -3 -28 196.881 216.616   1
   4  -3 -27 133.282 226.182   1
  -4   3  27-313.568 222.716   1
   4  -3 -26-33.6200 234.536   1
  -4   3  26-70.4421 216.556   1
   4  -3 -25-101.446 237.983   1
  -4   3  25 177.852 230.916   1
   4  -3 -24-135.101 247.903   1
  -4   3  24 215.116 256.704   1
   4   3 -23-138.068 236.445   1
   4  -3 -23 167.717 250.147   1
  -4   3  23 286.772 257.753   1
  -4  -3  23-147.334 240.349   1
   4   3 -22 543.507 269.692   1
   4  -3 -22 868.092 273.211   1
  -4   3  22-107.573 241.001   1
  -4  -3  22 251.647 230.920   1
   4  -3 -21 164.431 212.942   1
   4   3 -21 66.3100 233.839   1
  -4  -3  21 280.821 246.433   1
  -4   3  21 537.266 253.641   1
   4  -3 -20 97.7721 255.997   1
   4   3 -20 226.609 234.733   1
  -4   3  20-212.486 293.425   1
  -4  -3  20 34.0418 239.589   1
   4   3 -19 125.461 233.047   1
   4  -3 -19 64.1690 241.186   1
  -4  -3  19 164.989 253.705   1
  -4   3  19 34.7689 224.611   1
   4   3 -18 2360.86 310.502   1
   4  -3 -18 1605.60 320.145   1
  -4  -3  18 1848.31 301.748   1
  -4   3  18 1126.06 327.482   1
   4   3 -17 116.386 223.662   1
   4  -3 -17-307.678 242.517   1
  -4  -3  17-122.600 239.042   1
  -4   3  17 299.194 273.683   1
   4  -3 -16 5211.62 500.723   1
  -4  -3  16 5845.68 509.758   1
  -4   3  16 6282.29 519.960   1
   4   3 -16 5908.83 497.210   1
   4   3 -15 425.285 214.275   1
   4  -3 -15 581.128 263.406   1
  -4  -3  15 336.350 233.925   1
  -4   3  15 534.459 266.862   1
   4  -3 -14-140.372 239.872   1
  -4   3  14 303.963 255.027   1
   4   3 -13 1208.53 232.015   1
   4  -3 -13 1080.85 258.594   1
  -4   3  13 1141.75 268.012   1
  -4  -3  13 737.461 238.498   1
   4  -3 -12 4351.41 399.555   1
  -4  -3  12 4177.58 387.709   1
  -4   3  12 4071.49 413.191   1
   4   3 -12 3860.97 368.323   1
   4  -3 -11 963.602 251.023   1
   4   3 -11 713.066 219.141   1
  -4   3  11 861.451 276.074   1
  -4  -3  11 801.040 211.431   1
   4  -3 -10 12635.1 908.812   1
  -4  -3  10 13912.8 895.370   1
  -4   3  10 13432.6 927.779   1
   4   3 -10 12525.5 886.203   1
  -4  -3   9 2174.03 254.353   1
  -4   3   9 2319.16 312.646   1
   4   3  -9 1732.04 249.973   1
   4  -3  -9 2363.79 292.826   1
  -4  -3   8 70.5473 172.833   1
  -4   3   8-113.377 187.288   1
   4   3  -8 136.201 155.106   1
   4  -3  -8 63.4043 175.673   1
   4   3  -7 2498.18 252.630   1
   4  -3  -7 2491.42 276.942   1
  -4  -3   7 2702.35 255.050   1
  -4   3   7 1966.65 285.596   1
   4   3  -6 25915.1 1617.46   1
  -4   3   6 25614.6 1640.43   1
  -4  -3   6 23785.2 1611.73   1
   4  -3  -6 26790.2 1637.67   1
   4  -3  -5 1042.04 209.356   1
  -4   3   5 371.108 211.017   1
   4  -3  -4 9647.49 684.370   1
  -4   3   4 9970.14 691.459   1
   4  -3  -3 8577.04 608.948   1
  -4   3   3 8984.16 615.633   1
   4   3  -3 8432.36 598.796   1
  -4  -3   3 8856.87 601.269   1
  -4  -3   2 1127.57 197.305   1
   4   3  -2 1054.57 190.232   1
   4  -3  -2 639.548 192.133   1
  -4   3   2 1296.99 216.814   1
   4   3  -1 652.023 179.576   1
  -4  -3   1 293.790 184.678   1
  -4   3   0-62.4587 161.973   1
   4  -3   0 72.6492 168.164   1
  -4   3  -1 706.952 181.676   1
   4  -3   1 590.460 177.149   1
   4  -3   2 992.918 187.878   1
  -4  -3  -2 1296.36 209.513   1
  -4   3  -2 1357.53 190.176   1
   4   3   2 1209.04 214.699   1
   4   3   3 9861.67 656.806   1
   4  -3   3 8879.44 629.590   1
  -4  -3  -3 9096.02 644.752   1
  -4   3  -3 9637.08 637.122   1
   4  -3   4 9488.56 641.824   1
   4   3   4 9133.92 656.970   1
  -4   3  -4 9916.86 638.420   1
  -4  -3  -4 8757.13 652.963   1
  -4  -3  -5 326.009 202.879   1
   4   3   5 841.033 215.177   1
  -4  -3  -6 23484.7 1519.90   1
   4   3   6 23785.8 1528.59   1
   4  -3   7 2367.81 241.759   1
   4   3   7 2804.91 303.843   1
  -4  -3  -7 2169.30 271.429   1
  -4   3  -7 1929.57 222.021   1
  -4  -3  -8-20.3351 168.482   1
  -4   3  -8 91.1612 145.473   1
   4   3   8-22.0247 172.995   1
  -4  -3  -9 1440.63 258.768   1
  -4   3  -9 2224.66 228.904   1
   4   3   9 1987.91 278.196   1
   4  -3   9 1582.12 236.164   1
   4   3  10 11722.0 834.353   1
   4  -3  10 12201.1 811.170   1
  -4  -3 -10 11220.1 827.718   1
   4   3  11 390.221 253.017   1
   4  -3  11 210.425 183.574   1
  -4  -3 -11 707.197 236.292   1
  -4   3 -11 611.674 193.671   1
   4   3  12 3324.62 385.288   1
   4  -3  12 4159.97 370.554   1
  -4  -3 -12 4150.08 382.475   1
  -4   3 -12 3975.39 350.749   1
   4   3  13 1113.26 278.736   1
   4  -3  13 1199.70 236.206   1
  -4  -3 -13 1065.90 254.305   1
  -4   3 -13 1117.45 230.561   1
   4   3  14 623.762 270.439   1
   4   3  15 186.536 271.116   1
   4  -3  15 218.272 216.518   1
  -4   3 -15 904.554 235.059   1
  -4  -3 -15 1088.57 275.884   1
   4  -3  16 4846.12 488.113   1
   4   3  16 5189.19 505.139   1
  -4   3 -16 6687.22 501.585   1
  -4  -3 -16 5886.75 512.836   1
   4  -3  17 212.127 226.427   1
   4   3  17 263.685 230.356   1
  -4   3 -17 202.381 221.870   1
  -4  -3 -17 253.567 259.646   1
   4   3  18 1563.11 301.227   1
   4  -3  18 1830.30 309.167   1
  -4   3 -18 1821.42 280.562   1
  -4  -3 -18 1463.50 302.239   1
   4  -3  19-328.808 245.194   1
   4   3  19 281.826 239.060   1
  -4   3 -19 61.2116 227.336   1
   4   3  20 317.991 237.667   1
   4  -3  20-169.712 252.284   1
  -4   3 -20 31.4451 224.371   1
  -4  -3 -20 363.520 234.776   1
   4  -3  21 453.282 244.366   1
   4   3  21 214.588 243.849   1
  -4   3 -21 194.637 236.382   1
  -4  -3 -21 631.439 235.072   1
   4  -3  22 536.499 258.784   1
   4   3  22 1005.83 266.263   1
  -4   3 -22 927.900 257.747   1
  -4  -3 -22 769.773 260.211   1
   4  -3  23 220.308 252.807   1
   4   3  23 36.0322 237.639   1
  -4  -3 -23 268.734 248.669   1
  -4   3 -23 33.7117 226.751   1
   4   3  24 108.284 246.543   1
  -4  -3 -24 368.402 248.233   1
   4   3  25 108.353 257.510   1
  -4  -3 -25-166.744 263.779   1
   4   3  26-143.094 236.971   1
  -4  -3 -26 65.9244 225.790   1
   4   3  27 387.854 233.278   1
  -4  -3 -27 588.508 220.864   1
  -4  -3 -28 416.676 228.964   1
   4  -4 -28 32.3275 244.808   1
  -4   4  28-67.5285 232.347   1
   4  -4 -26 332.422 259.391   1
  -4   4  26 733.629 264.499   1
   4  -4 -25 771.728 279.261   1
  -4   4  25 352.840 254.988   1
   4  -4 -24 235.165 246.533   1
  -4   4  24 819.867 274.743   1
   4   4 -23 520.616 267.710   1
   4  -4 -22 331.532 224.136   1
   4   4 -22 236.872 233.071   1
  -4  -4  22 71.7309 225.727   1
  -4   4  22-36.0598 241.421   1
   4   4 -21 32.9174 229.617   1
  -4   4  21 143.018 266.626   1
  -4  -4  21-105.141 241.177   1
   4  -4 -19 549.319 249.972   1
   4   4 -19 431.587 248.294   1
  -4   4  19 1533.53 317.438   1
  -4  -4  19 1116.46 292.446   1
   4  -4 -18 635.404 261.398   1
   4   4 -18 771.305 256.834   1
  -4   4  18 994.499 282.441   1
  -4  -4  18 603.028 266.123   1
   4  -4 -17 155.912 275.086   1
   4   4 -17 199.018 221.069   1
  -4   4  17 302.575 296.570   1
  -4  -4  17-90.9347 227.925   1
   4   4 -16 379.984 210.921   1
  -4  -4  16-318.587 230.667   1
   4   4 -15 1212.57 247.164   1
  -4   4  15 796.729 253.784   1
  -4  -4  15 661.059 253.534   1
   4  -4 -14 12071.6 868.600   1
  -4  -4  14 11883.1 853.816   1
  -4   4  14 12575.5 881.360   1
   4   4 -14 12016.6 848.646   1
   4   4 -13 508.427 201.233   1
   4  -4 -13-83.0264 220.689   1
  -4   4  13 238.740 238.739   1
  -4  -4  13 48.9200 201.667   1
   4  -4 -12 239.464 245.525   1
   4   4 -12-21.7942 183.404   1
  -4   4  12-143.488 259.354   1
  -4  -4  12 22.7954 210.352   1
   4  -4 -11 6636.14 575.699   1
  -4   4  11 8107.61 612.423   1
   4   4 -11 7817.16 559.657   1
  -4  -4  11 7788.58 571.944   1
   4   4 -10 7320.76 539.502   1
  -4  -4  10 7153.92 539.436   1
   4  -4  -9 6485.58 504.924   1
  -4   4   9 6071.58 526.120   1
   4   4  -9 6380.09 477.826   1
  -4  -4   9 6486.68 480.869   1
   4  -4  -8 6148.61 482.557   1
  -4  -4   8 5644.46 448.361   1
  -4   4   8 6049.78 493.905   1
   4   4  -8 5784.13 437.766   1
  -4   4   7 1550.29 269.784   1
   4   4  -7 1504.59 186.554   1
   4  -4  -7 1176.03 241.177   1
  -4  -4   7 1229.58 186.736   1
  -4  -4   6 25457.3 1493.89   1
   4   4  -6 24227.7 1488.95   1
  -4   4   6 24002.0 1526.90   1
   4  -4  -5 15085.3 1060.44   1
  -4   4   5 16893.1 1068.39   1
  -4   4   4 2312.09 270.316   1
   4  -4  -4 2135.70 260.079   1
  -4   4   3 8654.09 618.922   1
   4   4  -3 9599.89 604.998   1
   4  -4  -3 9122.82 617.754   1
  -4  -4   3 7750.29 593.784   1
  -4   4   2 37388.3 2397.50   1
   4   4  -2 38843.5 2390.38   1
  -4  -4   2 37346.9 2387.77   1
   4  -4  -2 39016.4 2399.13   1
  -4   4  -1 58194.7 3677.43   1
  -4  -4  -1 60607.1 3683.94   1
   4   4   1 60363.6 3686.63   1
   4  -4   1 58114.0 3674.17   1
  -4   4  -2 37751.6 2441.74   1
  -4  -4  -2 41712.7 2455.60   1
   4   4   2 38834.1 2456.19   1
   4  -4   2 38541.4 2442.61   1
   4   4   3 8704.43 606.832   1
  -4   4  -3 8014.35 584.610   1
  -4  -4  -3 8619.62 602.276   1
   4  -4   3 8955.20 585.353   1
  -4  -4  -4 1670.48 238.347   1
  -4   4  -4 2303.28 220.560   1
   4  -4   4 2169.94 221.762   1
   4   4   4 1772.69 244.730   1
   4  -4   5 15710.7 998.785   1
  -4  -4  -5 14644.6 1022.14   1
  -4   4  -5 16029.0 997.027   1
   4   4   5 14677.7 1028.16   1
  -4  -4  -6 20952.4 1391.62   1
   4   4   6 21498.7 1398.59   1
  -4   4  -7 1518.13 176.799   1
   4   4   7 1405.27 270.550   1
   4  -4   7 1284.59 180.477   1
  -4  -4  -7 1633.22 246.417   1
   4  -4   8 5089.97 386.466   1
   4   4   8 4923.55 429.479   1
  -4  -4  -8 4762.76 417.429   1
  -4  -4  -9 5906.95 485.536   1
  -4   4  -9 5815.76 455.928   1
   4  -4   9 6335.05 472.327   1
   4   4   9 6719.14 498.221   1
   4  -4  10 7050.58 540.059   1
  -4   4 -10 7672.69 535.605   1
   4   4  11 6976.97 586.952   1
   4  -4  11 7052.97 537.625   1
  -4  -4 -11 7391.34 567.288   1
  -4   4 -11 7047.58 528.934   1
  -4  -4 -12-154.319 219.083   1
  -4   4 -12 79.9377 177.713   1
   4  -4  12 215.795 200.152   1
   4   4  12-307.824 241.205   1
  -4   4 -13 548.224 180.924   1
   4  -4  13 603.361 202.063   1
   4   4  13 1023.87 291.044   1
   4   4  14 10909.9 843.615   1
   4  -4  14 12082.0 823.663   1
  -4  -4 -15 1292.35 267.147   1
   4   4  15 1107.74 273.990   1
  -4   4 -16-268.887 221.484   1
   4  -4  16 28.0469 212.521   1
  -4   4 -17-307.708 230.371   1
  -4  -4 -17 642.104 268.576   1
   4   4  17 300.397 279.213   1
   4  -4  17-29.8821 233.127   1
  -4  -4 -18 1084.35 294.275   1
  -4   4 -18 754.629 248.104   1
   4   4  18 755.029 296.794   1
   4  -4  18 779.648 265.022   1
  -4  -4 -19 1269.90 284.415   1
  -4   4 -19 751.925 245.157   1
   4  -4  19 909.681 260.205   1
  -4   4 -20 374.110 234.875   1
   4  -4  20 167.949 223.118   1
  -4   4 -21 385.370 229.113   1
  -4  -4 -21-166.582 219.758   1
   4  -4  21 520.162 249.479   1
   4   4  21-35.8340 232.773   1
  -4   4 -22 296.607 231.568   1
  -4  -4 -22 568.988 246.246   1
   4  -4  22 428.580 245.094   1
   4   4  22 502.720 231.156   1
  -4  -4 -23-33.5078 246.100   1
   4   4  23 323.341 230.980   1
  -4  -4 -24 266.628 257.613   1
   4   4  24 251.326 267.162   1
  -4  -4 -25 860.676 262.552   1
   4   4  25 35.7050 262.640   1
  -4  -4 -26 424.299 222.957   1
   4   4  26-35.4057 237.244   1
  -4  -4 -27 32.2935 211.048   1
   4   4  27 382.916 215.565   1
  -4  -4 -28-157.933 229.956   1
   4   4  28 171.365 221.335   1
  -4   5  27 135.687 202.554   1
   4  -5 -27 64.8477 206.185   1
  -4   5  26 207.335 215.623   1
   4  -5 -26 723.718 235.324   1
  -4   5  24 498.289 252.405   1
   4  -5 -24 199.256 233.580   1
  -4   5  23 431.881 267.282   1
   4  -5 -23 331.134 257.439   1
  -4   5  22 108.052 262.457   1
   4  -5 -22 231.806 250.075   1
   4   5 -22 204.007 225.509   1
  -4  -5  21 622.347 259.513   1
   4  -5 -21 165.461 221.087   1
   4   5 -21 230.777 235.794   1
  -4   5  20 141.676 265.466   1
  -4  -5  20 367.512 224.946   1
   4  -5 -20 32.8701 246.411   1
   4   5 -20 286.620 223.509   1
  -4   5  19 175.332 256.863   1
  -4  -5  19 96.5277 219.992   1
   4  -5 -19 487.794 249.588   1
   4   5 -19 306.492 217.262   1
  -4   5  18 448.153 291.226   1
  -4  -5  18 339.442 251.041   1
   4   5 -18-88.1725 211.658   1
   4  -5 -18 256.829 299.485   1
  -4  -5  17 29.4856 235.838   1
  -4   5  17-33.8877 221.335   1
   4  -5 -17 315.377 211.197   1
   4   5 -17 308.687 220.632   1
  -4  -5  16 2514.49 315.319   1
  -4   5  16 2920.32 379.226   1
   4  -5 -16 1944.41 331.032   1
   4   5 -16 3016.53 320.729   1
  -4  -5  14 1524.96 257.132   1
  -4   5  14 2039.66 335.420   1
   4   5 -14 1390.04 251.406   1
   4  -5 -14 1229.28 295.727   1
  -4   5  13 1306.89 306.113   1
  -4  -5  13 1269.41 233.918   1
   4  -5 -13 1727.97 306.144   1
   4   5 -13 1082.21 213.381   1
   4  -5 -12 1090.74 272.811   1
   4   5 -12 1221.79 209.237   1
  -4  -5  12 872.770 204.297   1
  -4   5  12 676.518 282.145   1
   4  -5 -11-78.5513 229.751   1
  -4  -5  11 201.706 194.659   1
  -4   5  11 254.279 232.735   1
   4   5 -11 155.394 177.129   1
   4  -5 -10 1699.94 271.469   1
   4   5 -10 1701.64 218.610   1
  -4   5  10 1546.15 284.181   1
  -4  -5  10 1673.97 214.253   1
  -4  -5   9 1446.04 209.347   1
   4   5  -9 1279.32 208.985   1
  -4  -5   8 32247.8 2047.64   1
   4  -5  -8 30877.9 2074.42   1
   4   5  -8 33100.1 2045.82   1
  -4   5   8 33060.2 2087.45   1
   4  -5  -7 8130.84 618.782   1
  -4   5   7 8979.23 632.280   1
  -4  -5   7 8466.68 581.995   1
   4   5  -7 8027.18 579.210   1
  -4   5   6 2824.72 308.017   1
   4  -5  -6 2045.01 283.418   1
   4  -5  -5 3306.62 318.697   1
  -4   5   5 3650.89 335.833   1
  -4   5   4 53624.0 3332.42   1
   4   5  -4 51696.1 3309.20   1
  -4  -5   4 54000.8 3310.20   1
   4  -5  -4 53514.7 3328.62   1
   4  -5  -3 1165.85 204.826   1
   4   5  -3 677.783 168.011   1
  -4  -5   3 949.619 168.159   1
  -4   5   3 1397.32 219.203   1
   4  -5  -2 68729.2 4435.66   1
  -4   5   2 74408.3 4441.37   1
  -4   5   1 361.551 180.829   1
   4  -5  -1 262.166 160.451   1
   4  -5   1-24.2670 156.809   1
   4   5   1 74.5935 180.861   1
  -4  -5  -1 172.351 173.610   1
  -4   5  -1 151.544 151.762   1
  -4   5  -2 68091.6 4297.34   1
   4  -5   2 71497.5 4298.68   1
  -4  -5  -2 69511.1 4311.03   1
   4   5   2 68129.3 4312.56   1
  -4  -5  -3 1109.12 210.915   1
   4   5   3 1273.41 216.936   1
   4  -5   3 1160.92 180.893   1
  -4   5  -3 1076.81 151.505   1
   4   5   4 52535.6 3267.60   1
  -4   5  -4 53500.5 3239.87   1
  -4  -5  -4 49750.8 3256.27   1
   4   5   5 3611.34 353.042   1
  -4  -5  -5 3508.66 340.455   1
  -4   5  -5 3751.84 296.853   1
   4  -5   5 3744.36 293.413   1
  -4  -5  -6 2411.03 280.596   1
   4  -5   6 2883.32 234.072   1
   4   5   7 7981.84 605.704   1
  -4  -5  -7 8088.40 598.600   1
   4  -5   8 32752.0 2035.93   1
   4   5   8 32919.9 2075.16   1
  -4  -5  -8 32521.9 2068.39   1
  -4   5  -8 31219.0 2029.50   1
   4  -5   9 918.939 185.255   1
  -4   5  -9 1458.08 187.641   1
   4   5  10 1375.86 286.632   1
   4  -5  10 1830.92 236.848   1
  -4   5 -10 1476.81 212.477   1
   4   5  11 165.927 234.297   1
   4  -5  11 19.0779 176.703   1
  -4   5 -11 341.466 176.309   1
  -4  -5 -11 25.5262 193.494   1
   4  -5  12 762.916 194.760   1
   4   5  12 720.373 263.042   1
  -4  -5 -12 1001.61 246.279   1
  -4   5 -12 588.702 191.634   1
   4  -5  13 957.613 228.656   1
  -4  -5 -13 1415.85 281.757   1
  -4   5 -13 767.201 195.735   1
  -4  -5 -14 1897.23 296.934   1
  -4   5 -14 1524.95 227.735   1
   4  -5  14 1134.27 234.365   1
   4   5  14 843.151 301.223   1
  -4   5 -15 295.472 196.358   1
  -4  -5 -15 798.200 258.766   1
   4  -5  15 102.741 214.942   1
   4   5  15 579.915 259.550   1
  -4  -5 -16 2287.77 323.348   1
  -4   5 -16 1913.10 283.272   1
   4   5  16 1518.77 327.595   1
   4  -5  16 2610.94 305.789   1
  -4  -5 -17 32.6236 269.652   1
  -4   5 -17 296.333 206.599   1
   4   5  17 67.6705 229.868   1
   4  -5  17 263.367 215.059   1
  -4  -5 -18 852.150 296.012   1
  -4   5 -18 681.842 232.888   1
   4  -5  18 397.406 244.439   1
   4   5  18 418.306 284.608   1
  -4  -5 -19 263.770 279.877   1
  -4   5 -19 384.442 202.627   1
   4   5  19 177.221 297.113   1
   4  -5  19 414.507 236.763   1
  -4   5 -20-92.3210 222.196   1
  -4  -5 -20-33.2758 255.778   1
   4   5  20 71.2620 263.620   1
   4  -5  20 132.689 230.358   1
  -4  -5 -21 567.477 273.565   1
   4   5  21-35.8926 262.923   1
  -4  -5 -22 501.940 224.287   1
   4   5  22 322.964 263.621   1
  -4  -5 -23 401.001 247.859   1
   4   5  23 179.069 227.096   1
  -4  -5 -24 762.633 269.008   1
   4   5  24 571.071 256.657   1
  -4  -5 -26 64.6303 213.043   1
   4   5  26-245.178 225.059   1
  -4  -5 -27-159.479 214.403   1
   4   5  27 103.099 207.612   1
  -4   6  27-100.405 233.175   1
   4  -6 -27 704.167 257.343   1
  -4   6  26 205.031 242.836   1
   4  -6 -26-520.911 262.174   1
  -4   6  25 557.286 267.996   1
   4  -6 -25-98.6263 245.449   1
  -4   6  24-70.7296 233.132   1
   4  -6 -24 198.017 228.182   1
  -4   6  23 394.286 241.569   1
   4  -6 -23 198.028 210.517   1
  -4   6  21 644.732 288.916   1
   4  -6 -21 397.573 266.612   1
  -4   6  20 319.844 239.778   1
  -4  -6  20 131.828 218.216   1
   4  -6 -20 395.735 217.268   1
   4   6 -20 508.007 247.601   1
  -4  -6  19 821.907 245.678   1
   4   6 -19 700.016 245.220   1
  -4  -6  18 815.283 236.076   1
  -4   6  18 451.812 247.041   1
   4  -6 -18 938.574 240.362   1
   4   6 -18 872.166 240.975   1
  -4  -6  17 402.267 240.400   1
  -4   6  17-239.676 289.088   1
   4  -6 -17 31.8771 267.509   1
   4   6 -17 165.729 223.819   1
  -4   6  16-67.0094 295.641   1
   4   6 -16 104.481 204.698   1
   4  -6 -16 500.884 279.324   1
   4   6 -15 1696.57 232.947   1
   4  -6 -15 1346.46 284.404   1
  -4  -6  15 1427.91 255.253   1
  -4   6  15 950.444 271.134   1
   4  -6 -14 5635.11 495.561   1
  -4   6  14 5719.88 510.771   1
   4   6 -14 5412.12 464.703   1
  -4  -6  14 6301.49 479.991   1
   4  -6 -13 4745.40 449.070   1
  -4  -6  13 5007.73 413.554   1
  -4   6  13 4561.96 461.253   1
   4   6 -13 4992.17 402.575   1
  -4   6  12 660.604 284.469   1
  -4  -6  12 349.887 199.148   1
   4  -6 -12 419.478 252.048   1
   4   6 -12 653.863 184.205   1
  -4   6  11 696.411 270.475   1
  -4  -6  11 1136.85 179.503   1
   4  -6 -11 511.116 246.947   1
   4   6 -11 533.098 179.690   1
  -4   6  10 139.248 245.601   1
  -4  -6  10-69.7833 169.797   1
   4  -6 -10-51.5983 229.419   1
   4   6 -10-84.9572 156.811   1
  -4   6   9-106.808 238.752   1
   4   6  -9 111.706 143.863   1
  -4  -6   9 98.9423 160.874   1
   4  -6  -9-24.5980 203.169   1
  -4  -6   8 8417.18 559.525   1
  -4   6   8 6605.57 600.098   1
   4   6  -8 7891.42 551.740   1
   4  -6  -8 8321.34 601.092   1
  -4   6   7 168.437 223.231   1
   4  -6  -7 22.1956 193.600   1
  -4   6   6 32710.7 2135.35   1
   4  -6  -6 34105.5 2133.06   1
  -4   6   5 6849.76 528.055   1
   4  -6  -5 7099.21 525.072   1
  -4   6   4 672.216 213.031   1
   4   6  -4 263.332 144.193   1
   4  -6  -4 838.894 201.908   1
  -4  -6   4 578.714 149.676   1
   4  -6  -3 3873.67 347.297   1
  -4   6   3 4268.61 354.137   1
   4  -6  -2 3795.27 322.561   1
  -4   6   2 3710.91 335.398   1
   4  -6  -1 1572.07 202.682   1
  -4   6   1 1486.09 198.911   1
  -4  -6   0 24373.4 1573.55   1
   4   6   0 25142.2 1581.87   1
   4   6   1 1190.99 220.714   1
  -4  -6  -1 1530.86 205.042   1
   4   6   2 3520.60 322.775   1
  -4  -6  -2 3614.22 315.836   1
  -4   6  -2 3782.92 294.693   1
   4   6   3 3626.01 337.594   1
  -4   6  -3 3926.16 290.332   1
   4  -6   3 3347.78 294.128   1
  -4  -6  -3 3866.87 331.008   1
  -4  -6  -4 738.541 200.484   1
   4   6   4 724.938 204.857   1
   4  -6   4 829.328 154.561   1
   4  -6   5 6999.40 502.387   1
   4   6   5 7720.31 558.301   1
  -4  -6  -5 7768.71 552.787   1
  -4   6  -5 7375.11 504.574   1
   4  -6   6 34803.1 2086.37   1
  -4   6  -6 33740.7 2083.65   1
  -4  -6  -6 32623.6 2117.27   1
   4   6   6 30260.6 2121.69   1
   4   6   7-94.4644 192.572   1
  -4   6  -7-11.9490 122.318   1
  -4  -6  -7-264.436 186.040   1
   4  -6   7 25.0880 128.137   1
   4   6   8 7338.43 576.929   1
  -4  -6  -8 7524.64 578.382   1
   4  -6   9-121.165 146.381   1
   4   6   9-313.236 256.350   1
  -4  -6  -9 171.557 225.578   1
  -4   6  -9 97.5320 133.405   1
   4  -6  10-66.0870 153.622   1
   4   6  10-163.951 220.584   1
  -4  -6 -10 50.7054 182.291   1
  -4   6 -10 61.9052 146.410   1
   4   6  11 824.566 271.387   1
   4  -6  11 630.109 161.277   1
  -4   6 -11 673.944 173.250   1
  -4  -6 -11 574.969 251.147   1
   4   6  12 533.413 270.548   1
   4  -6  12 215.382 176.466   1
  -4   6 -12 357.170 161.121   1
  -4  -6 -12 107.821 244.276   1
   4  -6  13 5395.82 445.215   1
   4   6  13 5855.24 508.267   1
   4  -6  14 6694.70 496.471   1
   4   6  14 5652.46 543.092   1
  -4  -6 -14 6308.49 547.459   1
  -4   6 -14 6228.32 487.761   1
  -4  -6 -15 2446.86 338.353   1
  -4   6 -15 1190.41 231.962   1
   4   6  15 1670.57 338.332   1
   4  -6  15 2108.62 269.087   1
  -4  -6 -16-32.2763 278.192   1
   4   6  16 33.5479 264.421   1
  -4  -6 -17 462.053 294.109   1
  -4   6 -17 394.096 207.265   1
   4  -6  17 56.5717 203.448   1
   4   6  17 482.011 302.533   1
  -4  -6 -18 1454.93 295.120   1
  -4   6 -18 1157.48 244.399   1
   4  -6  18 685.651 244.057   1
   4   6  18 808.561 305.114   1
  -4   6 -19 753.059 218.019   1
   4  -6  19 687.295 249.368   1
  -4   6 -20 815.473 232.510   1
  -4  -6 -20 367.484 230.056   1
   4   6  20 35.7566 230.928   1
  -4  -6 -21 767.208 289.595   1
   4   6  21 107.591 271.886   1
  -4  -6 -22 167.190 260.978   1
   4   6  23 107.041 255.550   1
  -4  -6 -24 230.708 236.106   1
   4   6  24 35.4732 214.433   1
  -4  -6 -25 97.6059 243.779   1
   4   6  25 246.719 258.892   1
  -4  -6 -26-223.823 229.037   1
   4   6  26 554.416 261.495   1
  -4  -6 -27-346.322 216.012   1
   4   6  27-33.9096 206.433   1
   4  -7 -27 189.190 240.591   1
  -4   7  27-132.289 232.754   1
   4  -7 -26 256.397 248.560   1
  -4   7  26 203.528 244.310   1
   4  -7 -25 456.163 250.938   1
  -4   7  25 34.5058 250.663   1
   4  -7 -23-131.463 226.173   1
  -4   7  23 214.055 221.848   1
   4  -7 -22 231.767 233.530   1
  -4   7  22 286.047 270.191   1
   4  -7 -21 729.118 284.021   1
  -4   7  21-501.385 267.109   1
   4  -7 -20 264.646 245.258   1
  -4   7  20 249.324 241.075   1
   4  -7 -19 65.8778 264.352   1
  -4  -7  19 335.148 207.052   1
   4   7 -19 266.614 215.950   1
  -4   7  19-35.3174 284.363   1
   4  -7 -18 97.8437 231.748   1
  -4  -7  18 28.9880 214.707   1
   4   7 -18 280.215 215.626   1
  -4   7  18 245.064 235.538   1
   4  -7 -17 161.209 272.977   1
  -4  -7  17 328.221 215.878   1
   4   7 -17 238.879 196.745   1
  -4   7  17 795.254 299.641   1
   4  -7 -16 1680.66 297.489   1
  -4  -7  16 1183.09 238.689   1
   4   7 -16 1544.18 240.218   1
  -4   7  16 1560.57 321.902   1
   4  -7 -15 776.773 259.155   1
  -4  -7  15 507.176 212.881   1
  -4   7  15 831.613 250.569   1
   4   7 -15 652.077 187.594   1
   4   7 -14 1979.90 246.444   1
  -4  -7  14 1196.82 224.324   1
   4  -7 -13 3012.19 330.204   1
  -4  -7  13 2667.32 275.996   1
   4   7 -13 2442.47 272.574   1
  -4   7  13 2501.20 337.037   1
   4  -7 -12 11739.0 861.073   1
  -4   7  12 11827.2 880.647   1
  -4  -7  12 12896.1 824.747   1
   4   7 -12 11526.2 814.595   1
   4   7 -11 193.259 163.624   1
  -4  -7  11 236.299 158.736   1
  -4   7  11 387.184 249.531   1
   4  -7 -11 220.969 255.961   1
  -4  -7  10 2577.31 262.869   1
   4   7 -10 2952.43 258.559   1
  -4   7  10 2035.71 325.146   1
   4  -7 -10 2709.97 315.714   1
   4  -7  -9 1397.59 261.030   1
  -4   7   9 1047.45 253.710   1
   4   7  -9 1500.12 192.323   1
  -4  -7   9 1458.19 195.321   1
   4   7  -8 14.4549 140.376   1
  -4  -7   8-103.990 150.128   1
   4  -7  -7 687.762 243.908   1
  -4   7   7 1082.64 259.969   1
   4  -7  -6 3268.48 331.547   1
  -4   7   6 3178.57 332.904   1
   4  -7  -5 935.770 223.923   1
  -4  -7   5 673.764 147.745   1
   4   7  -5 1114.35 171.465   1
  -4   7   5 1167.27 230.016   1
  -4  -7   4 28839.5 1830.46   1
   4   7  -4 30235.3 1833.58   1
   4  -7  -4 28222.7 1853.73   1
  -4   7   4 28348.8 1860.26   1
   4  -7  -3 19891.6 1325.81   1
  -4   7   3 21115.6 1336.05   1
   4  -7  -2 11565.4 806.885   1
  -4   7   2 12542.7 817.741   1
  -4  -7   1 6762.99 466.964   1
   4  -7  -1 6191.54 477.835   1
  -4   7   1 6425.12 476.040   1
   4   7  -1 6565.99 472.820   1
   4  -7   0 28.0529 141.434   1
   4   7   0 15.4564 148.694   1
  -4   7   0 43.4872 148.335   1
  -4  -7  -1 6977.46 518.857   1
   4   7   1 7538.82 523.919   1
  -4  -7  -2 9889.68 732.825   1
   4   7   2 11287.6 743.559   1
   4  -7   2 11124.5 717.212   1
   4   7   3 20095.7 1311.30   1
   4  -7   3 20813.4 1280.99   1
  -4  -7  -3 19696.2 1302.77   1
  -4   7  -3 19568.6 1277.99   1
   4  -7   4 29919.5 1879.99   1
  -4  -7  -4 28082.0 1908.28   1
  -4   7  -4 30776.0 1879.86   1
   4   7   4 30471.0 1919.91   1
   4   7   5 837.218 228.790   1
  -4  -7  -5 792.810 206.579   1
  -4   7  -5 1020.25 140.113   1
   4  -7   5 826.740 142.155   1
   4  -7   6 3080.71 244.398   1
   4   7   6 2475.11 320.628   1
  -4   7  -6 2964.26 240.723   1
  -4  -7  -6 2809.71 307.624   1
   4   7   7 346.472 244.086   1
  -4  -7  -7 579.697 216.928   1
  -4   7  -7 589.706 125.396   1
   4  -7   7 478.755 144.722   1
   4  -7   8 51.1513 119.214   1
  -4   7  -8 11.7421 113.233   1
   4   7   9 1164.47 278.823   1
  -4  -7  -9 1639.89 286.343   1
   4   7  10 2310.38 343.613   1
   4  -7  10 3026.51 266.548   1
  -4   7 -10 3484.36 264.874   1
  -4  -7 -10 1941.73 317.421   1
   4   7  11 205.695 251.107   1
   4  -7  11 150.743 159.322   1
  -4  -7 -11-187.378 220.443   1
  -4   7 -11 138.909 145.059   1
   4  -7  12 11039.5 780.172   1
   4   7  12 10929.8 840.780   1
  -4  -7 -12 11410.2 824.025   1
  -4   7 -12 12051.0 776.279   1
  -4  -7 -13 2672.17 347.661   1
   4  -7  13 2385.80 278.758   1
   4   7  13 2909.44 357.259   1
  -4   7 -13 2887.24 276.886   1
   4  -7  14 1599.90 238.758   1
  -4   7 -14 1636.90 236.953   1
   4  -7  15 191.380 203.617   1
   4   7  15 565.756 285.546   1
  -4   7 -15 760.753 208.795   1
  -4  -7 -15 864.893 306.441   1
   4  -7  16 1380.60 251.835   1
   4   7  16 1291.81 339.289   1
  -4   7 -16 2070.89 259.847   1
  -4  -7 -16 1276.03 326.163   1
   4   7  17-69.5809 286.419   1
  -4  -7 -17 133.311 269.051   1
   4  -7  18 115.309 232.616   1
   4   7  18 394.119 250.560   1
  -4  -7 -18 361.913 218.668   1
  -4   7 -18 267.027 212.684   1
   4   7  19 71.3604 259.836   1
  -4   7 -19 28.1209 189.127   1
  -4  -7 -19 233.854 251.142   1
   4   7  20-71.7813 279.978   1
  -4  -7 -20 268.209 270.717   1
   4   7  21 107.654 240.052   1
  -4  -7 -21-133.564 211.108   1
   4   7  22 35.7276 219.730   1
  -4  -7 -22 167.000 241.232   1
   4   7  23 142.167 258.312   1
  -4  -7 -23 430.240 257.805   1
   4   7  25 174.595 212.445   1
  -4  -7 -25 161.242 232.098   1
   4   7  26 1126.85 280.673   1
  -4  -7 -26 316.146 247.521   1
   4   7  27-66.8737 220.463   1
  -4  -7 -27 217.376 216.689   1
   4  -8 -26 443.297 246.247   1
  -4   8  26 301.465 238.896   1
   4  -8 -25 833.822 267.249   1
   4  -8 -24 683.595 260.290   1
  -4   8  24 557.443 270.516   1
   4  -8 -23 392.400 234.583   1
  -4   8  23 70.9656 235.494   1
   4  -8 -22 396.292 226.561   1
  -4   8  22 427.801 251.048   1
   4  -8 -20 563.571 248.898   1
  -4   8  20 71.3576 228.788   1
   4  -8 -19 132.360 256.214   1
  -4   8  19-106.395 272.606   1
   4  -8 -18-65.7043 225.620   1
  -4   8  18 211.405 232.807   1
   4   8 -18 671.082 209.233   1
   4  -8 -17 292.526 276.604   1
  -4   8  17 662.793 314.822   1
  -4   8  16 274.521 276.265   1
  -4  -8  16-23.9742 189.884   1
   4  -8 -16 64.1750 254.868   1
   4   8 -16 381.779 205.302   1
  -4   8  15 33.7533 235.546   1
  -4  -8  15 271.228 191.488   1
   4  -8 -15 126.159 217.148   1
   4   8 -15 22.0868 173.003   1
  -4   8  14 363.792 240.332   1
  -4  -8  14 214.382 181.686   1
   4  -8 -14 308.807 228.145   1
   4   8 -14 227.306 163.115   1
  -4   8  13 516.577 251.250   1
   4   8 -13 657.549 183.955   1
  -4  -8  13 935.879 201.008   1
   4  -8 -13 753.160 222.052   1
  -4  -8  12 6835.65 492.409   1
  -4   8  12 5970.48 562.233   1
   4   8 -12 6654.04 489.693   1
   4  -8 -12 6533.93 548.204   1
  -4   8  11 213.793 280.389   1
   4   8 -11-150.388 146.943   1
   4  -8 -11 28.3444 258.871   1
  -4  -8  11 155.076 165.751   1
  -4  -8  10 6212.41 401.696   1
   4   8 -10 4072.91 386.865   1
  -4   8  10 5572.75 477.821   1
   4  -8 -10 4758.03 446.684   1
  -4   8   9 938.688 244.501   1
  -4  -8   9 903.927 165.494   1
   4   8  -9 962.533 165.284   1
   4  -8  -9 550.661 232.198   1
  -4   8   8 4648.26 425.085   1
   4  -8  -8 4237.32 404.525   1
   4   8  -6 23043.9 1382.91   1
  -4  -8   6 21760.3 1381.04   1
  -4   8   6 19907.0 1418.09   1
   4  -8  -6 20677.6 1416.23   1
   4   8  -5 3182.17 266.933   1
   4  -8  -5 3316.72 316.148   1
  -4  -8   5 3262.79 269.568   1
  -4   8   5 2829.74 326.906   1
   4  -8  -4 11209.7 758.158   1
  -4   8   4 10456.7 758.268   1
  -4   8   3 163.522 196.881   1
  -4   8   2 4815.82 405.660   1
   4  -8  -2 5123.84 400.254   1
  -4  -8   1 6744.43 493.629   1
  -4   8   1 6637.56 501.289   1
   4  -8  -1 7863.82 508.773   1
   4   8  -1 6302.36 495.042   1
  -4  -8   0 41646.2 2637.55   1
  -4   8   0 40658.1 2637.82   1
   4  -8   0 43863.6 2637.36   1
  -4  -8  -1 7501.62 520.259   1
   4   8   1 6909.45 527.780   1
   4  -8   2 3737.12 312.553   1
   4   8   2 4928.74 371.442   1
  -4   8  -3 314.350 129.008   1
   4   8   3-40.8316 190.482   1
  -4  -8  -3 56.5448 167.342   1
   4  -8   3 95.6420 123.868   1
   4   8   4 8346.61 719.148   1
   4  -8   4 10762.5 681.333   1
  -4  -8  -4 10251.0 721.402   1
  -4   8  -4 10855.1 682.079   1
   4  -8   5 2869.69 237.239   1
   4   8   5 2865.76 320.048   1
  -4  -8  -5 3447.98 312.362   1
  -4   8  -5 2662.04 241.796   1
   4  -8   6 22893.2 1406.64   1
  -4  -8  -6 21556.2 1461.61   1
  -4   8  -6 23109.1 1407.08   1
   4   8   6 19483.6 1459.49   1
  -4   8  -7 6539.25 406.191   1
   4  -8   7 5066.89 402.121   1
   4   8   8 4403.88 430.668   1
   4  -8   8 5071.05 348.485   1
  -4   8  -8 4251.19 340.247   1
  -4  -8  -8 5026.69 424.063   1
   4   8   9 1091.15 271.668   1
   4  -8   9 931.880 157.154   1
  -4  -8  -9 1084.38 256.266   1
  -4   8  -9 900.301 139.231   1
   4   8  10 5208.94 450.077   1
  -4  -8 -10 4071.97 437.205   1
   4   8  11 543.483 269.666   1
   4  -8  11 106.997 141.545   1
  -4   8 -11 305.618 135.156   1
  -4  -8 -11 247.054 234.330   1
  -4   8 -12 6325.41 472.760   1
  -4  -8 -12 6356.16 547.878   1
   4  -8  12 7065.32 480.605   1
   4   8  12 5257.70 545.740   1
   4  -8  13 877.352 180.301   1
   4   8  13 1327.34 300.682   1
  -4  -8 -13 768.733 263.773   1
  -4   8 -13 983.599 187.408   1
   4  -8  14 312.992 186.555   1
   4   8  14 430.781 254.320   1
  -4   8 -14 514.139 188.598   1
  -4  -8 -14 571.287 259.369   1
   4  -8  15 178.766 186.741   1
   4   8  15 406.435 287.910   1
  -4   8 -15 228.229 172.373   1
  -4  -8 -15 32.5895 275.380   1
   4  -8  16 288.909 201.625   1
   4   8  16 797.880 307.766   1
  -4   8 -16 401.349 184.639   1
  -4  -8 -16 232.823 295.976   1
   4  -8  17 77.5232 196.708   1
   4   8  17 388.915 277.439   1
  -4   8 -17 358.003 175.611   1
  -4  -8 -17 532.178 246.898   1
   4   8  18 286.446 263.765   1
  -4  -8 -18 799.525 285.625   1
   4   8  19-35.8445 273.345   1
  -4  -8 -19 736.935 281.000   1
   4   8  20 791.155 273.421   1
  -4  -8 -20 769.762 255.061   1
   4   8  22 463.149 276.069   1
  -4  -8 -22 1099.59 287.883   1
   4   8  23 636.316 249.032   1
  -4  -8 -23 263.473 210.929   1
   4   8  24 104.915 245.065   1
  -4  -8 -24 32.4598 238.278   1
   4   8  25-69.1499 264.869   1
  -4  -8 -25 255.481 231.637   1
   4   8  26 134.881 210.238   1
  -4  -8 -26 375.265 236.415   1
   4  -9 -26 218.807 237.982   1
  -4   9  25-33.9318 246.036   1
   4  -9 -25 127.723 235.324   1
  -4   9  24 34.5420 245.435   1
   4  -9 -24 290.591 237.213   1
  -4   9  23 246.858 218.533   1
   4  -9 -23 227.601 216.928   1
  -4   9  22 461.812 278.597   1
   4  -9 -22 493.846 255.688   1
  -4   9  21-214.478 273.812   1
   4  -9 -21 364.175 258.254   1
  -4   9  20 35.7207 238.961   1
   4  -9 -20-99.6133 204.153   1
  -4   9  19-285.582 275.604   1
   4  -9 -19-66.3212 259.752   1
  -4   9  18-141.795 249.730   1
   4  -9 -18 462.921 221.482   1
   4   9 -17-96.5616 184.282   1
  -4  -9  16 579.415 196.932   1
   4   9 -16 521.929 192.949   1
  -4   9  16 451.152 288.716   1
   4  -9 -16 746.683 291.550   1
  -4  -9  15 344.461 181.637   1
   4   9 -15 338.958 172.666   1
  -4   9  15 102.634 274.076   1
   4  -9 -15 415.750 272.270   1
  -4  -9  14 502.142 177.636   1
   4   9 -14 117.468 160.732   1
  -4   9  14 67.2280 269.286   1
   4  -9 -14 627.988 272.081   1
  -4  -9  13 279.770 163.330   1
   4   9 -13 126.602 160.206   1
  -4   9  13 394.938 267.872   1
   4  -9 -13 307.203 253.354   1
  -4  -9  12 68.7787 151.796   1
   4  -9 -12-209.609 249.753   1
  -4   9  12 449.416 287.874   1
   4   9 -12 184.798 143.272   1
  -4   9  11-93.8933 243.211   1
  -4  -9  11-32.0862 147.283   1
   4  -9 -11 145.300 221.723   1
   4   9 -11-15.7956 151.946   1
  -4   9  10 9943.27 746.198   1
   4  -9 -10 9390.06 722.917   1
   4  -9  -9 2649.67 310.048   1
  -4   9   9 2111.25 317.315   1
  -4  -9   8 2103.02 224.147   1
   4  -9  -8 2593.36 301.128   1
  -4   9   8 2515.80 313.345   1
   4   9  -8 2200.80 219.578   1
   4   9  -7 898.074 150.694   1
  -4   9   7 1138.44 282.017   1
  -4  -9   7 553.502 139.650   1
   4  -9  -7 494.094 229.378   1
   4  -9  -6 951.405 237.214   1
   4   9  -6 644.911 154.392   1
  -4  -9   6 723.778 135.032   1
  -4   9   6 663.110 244.135   1
   4  -9  -5 543.106 217.863   1
  -4   9   5 528.015 209.391   1
  -4  -9   5 936.916 144.730   1
   4   9  -5 840.751 145.589   1
  -4   9   4 18031.9 1184.64   1
   4  -9  -4 17424.0 1174.69   1
   4  -9  -3 2067.99 259.675   1
   4   9  -2 10433.9 732.251   1
   4  -9  -2 11585.7 755.029   1
  -4  -9   2 11193.0 731.923   1
  -4   9   2 10359.1 760.543   1
   4   9  -1 4179.65 349.002   1
   4  -9  -1 4962.00 366.903   1
  -4   9   1 4097.76 370.656   1
  -4  -9   1 4280.01 340.135   1
  -4   9   0-16.1973 155.453   1
   4  -9   0 15.4387 146.416   1
  -4  -9   0-96.5610 163.653   1
   4   9   0-17.5277 174.069   1
   4   9   1 3536.71 340.946   1
  -4   9  -1 3401.34 304.951   1
   4  -9   1 3524.32 308.140   1
  -4  -9  -2 11429.7 781.510   1
  -4  -9  -3 1691.72 245.843   1
   4   9   3 1914.03 264.424   1
  -4   9  -3 1985.10 198.863   1
   4  -9   3 1900.07 201.093   1
   4  -9   4 18481.6 1156.87   1
  -4  -9  -4 17367.5 1199.70   1
  -4   9  -4 18002.1 1158.96   1
   4   9   4 18378.7 1208.79   1
   4   9   5 557.662 225.759   1
  -4   9  -5 660.436 125.890   1
  -4  -9  -5 477.720 208.548   1
   4  -9   5 779.850 129.547   1
   4  -9   6 783.082 131.899   1
  -4  -9  -6 671.015 248.658   1
   4   9   6 736.999 249.926   1
  -4   9  -6 967.709 124.218   1
   4  -9   7 530.786 120.114   1
   4   9   7 533.344 232.526   1
  -4  -9  -7 496.532 232.444   1
  -4   9  -7 792.583 112.965   1
   4   9   8 2224.88 328.797   1
  -4  -9  -8 2257.68 308.309   1
  -4   9  -8 2374.80 206.922   1
   4  -9   8 2640.29 213.300   1
  -4  -9  -9 2249.60 337.513   1
  -4   9  -9 2708.07 220.563   1
   4  -9   9 2773.93 219.711   1
  -4  -9 -10 9448.80 687.598   1
  -4   9 -10 8613.19 602.560   1
   4   9  10 9795.23 706.248   1
   4  -9  10 9014.57 608.312   1
   4  -9  11 93.8245 124.697   1
   4   9  11 93.4925 219.357   1
  -4   9 -11 38.0307 118.830   1
   4   9  12-161.221 242.403   1
  -4  -9 -12 398.010 252.931   1
   4  -9  13 353.305 154.957   1
   4   9  13 198.135 288.631   1
  -4  -9 -13 755.433 294.086   1
  -4   9 -13 218.137 145.533   1
   4   9  14 674.074 280.060   1
   4  -9  14 277.440 166.758   1
  -4  -9 -14 519.141 267.973   1
  -4   9 -14 239.385 144.169   1
   4  -9  15 667.595 182.098   1
   4   9  15 344.031 263.372   1
  -4   9 -15 412.084 169.917   1
  -4  -9 -15 597.248 249.398   1
   4  -9  16 331.338 181.233   1
   4   9  16-105.920 297.445   1
  -4  -9 -16 235.292 272.615   1
  -4   9 -16 285.178 169.890   1
  -4   9 -17 87.8581 157.355   1
   4   9  18 215.110 274.762   1
  -4  -9 -18 134.301 252.540   1
   4   9  19-143.917 282.607   1
  -4  -9 -19 33.6379 255.710   1
   4   9  20 431.248 249.689   1
  -4  -9 -20-133.795 231.368   1
   4   9  21-35.7381 268.575   1
  -4  -9 -21 33.4011 256.740   1
   4   9  22 70.9772 236.257   1
  -4  -9 -22 33.1507 185.428   1
   4   9  23-281.221 245.636   1
  -4  -9 -23-196.116 244.174   1
   4   9  24 554.754 270.183   1
  -4  -9 -24 160.984 226.482   1
   4   9  25 34.1090 237.959   1
  -4  -9 -25 94.4964 227.465   1
   4   9  26 33.2706 235.173   1
  -4  -9 -26 30.8695 221.964   1
  -4  10  25-400.527 235.923   1
   4 -10 -25 410.298 240.813   1
  -4  10  23 350.105 245.525   1
   4 -10 -23 32.2947 204.437   1
  -4  10  22 35.3476 268.741   1
   4 -10 -22 131.098 244.460   1
  -4  10  21-178.324 238.783   1
   4 -10 -21 495.693 255.141   1
  -4  10  20 464.365 266.523   1
   4 -10 -20 365.410 253.765   1
  -4  10  19 429.471 263.875   1
   4 -10 -19-99.7805 233.194   1
  -4  10  18 712.495 303.949   1
   4 -10 -18 731.371 273.756   1
  -4  10  17 35.4585 234.953   1
   4 -10 -17-198.401 204.540   1
   4  10 -16 166.917 164.652   1
  -4  10  16 105.479 270.378   1
   4 -10 -16 98.2887 248.235   1
  -4 -10  15 1655.55 205.831   1
  -4  10  15 1286.19 325.369   1
   4 -10 -15 1100.60 311.492   1
   4  10 -15 714.511 185.023   1
  -4  10  14 342.323 293.620   1
  -4 -10  14 437.227 162.325   1
   4  10 -14 214.427 160.599   1
  -4  10  13 537.749 308.668   1
  -4 -10  13 100.530 142.115   1
   4  10 -13 166.227 142.690   1
   4 -10 -13-125.002 268.700   1
  -4  10  11 897.603 294.506   1
   4 -10 -11 952.364 247.691   1
  -4  10  10 1154.99 298.486   1
  -4 -10  10 1429.67 174.243   1
   4  10 -10 1451.27 178.446   1
   4 -10 -10 1095.66 278.849   1
  -4  10   9 545.655 268.903   1
   4  10  -9 112.525 125.447   1
  -4 -10   9-49.1571 120.349   1
   4 -10  -9 417.617 257.004   1
   4  10  -8 6525.94 422.042   1
  -4 -10   8 5696.48 421.819   1
   4 -10  -7-154.628 211.314   1
  -4  10   7 139.505 243.728   1
  -4 -10   7 311.878 125.975   1
   4  10  -7 344.040 121.285   1
  -4 -10   6 444.475 124.647   1
   4  10  -6 318.387 132.522   1
   4 -10  -5 3665.41 381.392   1
  -4 -10   5 4048.34 320.513   1
   4  10  -5 4735.65 328.516   1
  -4  10   5 4303.84 411.310   1
   4 -10  -4 559.608 221.038   1
  -4  10   4 1089.39 237.873   1
   4 -10  -3 437.706 189.556   1
  -4  10   3 741.424 221.879   1
   4  10  -2 9330.73 660.584   1
  -4 -10   2 10488.9 656.345   1
  -4  10   2 8495.84 680.872   1
   4 -10  -2 9683.66 677.188   1
   4 -10  -1 470.872 176.436   1
   4  10  -1 554.052 161.863   1
  -4  10   1 531.217 187.908   1
  -4 -10   1 556.206 148.759   1
   4 -10   0 3776.45 325.984   1
   4  10   0 3828.59 332.167   1
  -4  10   0 3469.84 326.307   1
  -4 -10   0 3972.66 322.308   1
   4 -10   1 366.696 146.774   1
   4  10   1 679.441 210.377   1
  -4  10  -1 304.829 153.272   1
  -4 -10  -1 772.796 185.528   1
  -4 -10  -2 9025.05 616.681   1
   4  10   2 7781.38 615.725   1
   4  10   3 1026.32 214.161   1
   4 -10   3 552.153 140.896   1
  -4 -10  -3 1045.10 220.090   1
  -4  10  -3 541.470 138.913   1
   4  10   4 742.853 227.238   1
   4 -10   4 1254.81 146.652   1
  -4  10  -4 944.214 143.554   1
  -4 -10  -4 948.728 230.171   1
   4 -10   5 4131.71 287.145   1
  -4 -10  -5 3904.05 362.601   1
  -4  10  -5 3426.02 282.184   1
   4  10   6 105.997 227.411   1
  -4 -10  -6 491.028 207.197   1
  -4  10  -6 563.542 102.233   1
   4 -10   6 389.818 110.660   1
   4  10   7 193.492 220.589   1
  -4  10  -7 216.160 86.3815   1
   4 -10   7 177.494 94.3729   1
  -4 -10  -7 609.181 229.819   1
   4 -10   8 6329.16 402.315   1
   4  10   8 5317.01 521.135   1
  -4  10  -8 5796.72 398.741   1
  -4 -10  -8 5391.26 483.440   1
  -4 -10  -9 435.234 248.467   1
  -4  10  -9 46.3953 88.9469   1
   4  10   9-29.9272 268.324   1
   4 -10   9 33.1574 92.9621   1
  -4 -10 -10 769.585 254.945   1
  -4  10 -10 1065.86 128.949   1
   4  10  10 1056.09 273.044   1
   4 -10  10 958.520 131.239   1
  -4 -10 -11 1831.73 308.606   1
  -4  10 -11 1203.77 145.225   1
   4 -10  11 1228.34 147.709   1
   4  10  11 1382.83 303.272   1
   4 -10  12 4215.69 312.542   1
  -4  10 -12 4026.46 305.929   1
   4 -10  13 148.805 126.340   1
   4  10  13-33.6520 230.641   1
  -4  10 -13 238.395 121.234   1
  -4 -10 -13-64.7756 220.958   1
   4  10  14 550.106 301.902   1
  -4 -10 -14 828.786 305.710   1
   4  10  15 1262.74 308.949   1
  -4 -10 -15 1511.88 288.025   1
  -4  10 -15 676.398 159.852   1
   4  10  16 288.541 287.251   1
  -4 -10 -16-298.072 271.777   1
   4  10  17 360.601 271.275   1
  -4 -10 -17 67.1422 247.697   1
   4  10  18 1333.46 319.152   1
  -4 -10 -18 235.809 269.225   1
   4  10  19 324.902 278.689   1
  -4 -10 -19 33.6050 251.776   1
   4  10  20 538.533 260.504   1
  -4 -10 -20 301.605 248.297   1
   4  10  21 570.527 280.872   1
  -4 -10 -21 166.798 245.766   1
   4  10  22 70.6660 232.142   1
  -4 -10 -22 395.103 242.065   1
   4  10  23 279.282 271.683   1
  -4 -10 -23 584.553 258.308   1
   4  10  25 336.965 254.408   1
  -4 -10 -25 31.1322 222.189   1
   4 -11 -24 316.650 214.244   1
  -4  11  24 778.412 247.477   1
   4 -11 -23 192.235 239.140   1
  -4  11  23 138.869 265.087   1
   4 -11 -22 195.031 242.158   1
  -4  11  22 422.947 262.458   1
   4 -11 -21-230.721 219.412   1
  -4  11  21 248.888 253.494   1
   4 -11 -20-630.682 254.264   1
  -4  11  20 644.983 288.342   1
   4 -11 -18 566.853 252.216   1
  -4  11  18 358.888 258.549   1
   4 -11 -17-166.538 261.469   1
  -4  11  17-501.347 301.103   1
   4 -11 -16 860.292 273.132   1
  -4  11  16 496.909 298.077   1
   4 -11 -15-98.3127 221.345   1
  -4  11  15 35.1762 253.992   1
   4 -11 -14 194.069 231.859   1
  -4  11  14 173.723 243.701   1
   4  11 -13-27.4865 135.272   1
   4 -11 -13 31.8186 225.878   1
  -4 -11  13-13.5149 122.787   1
  -4  11  13 34.1913 277.844   1
   4  11 -12 475.339 129.950   1
   4 -11 -12 187.085 265.304   1
  -4  11  12 603.824 310.560   1
  -4 -11  12 705.367 135.885   1
  -4 -11  11 376.500 118.088   1
   4  11 -11 194.472 118.117   1
   4  11 -10 7175.38 456.147   1
   4 -11 -10 6539.63 555.058   1
  -4 -11  10 6040.52 445.954   1
  -4  11  10 6501.78 565.995   1
   4  11  -9 226.463 109.089   1
  -4 -11   9 365.072 106.501   1
   4 -11  -9 343.977 229.825   1
   4 -11  -8 5572.17 474.793   1
  -4 -11   8 5291.81 374.503   1
  -4  11   8 4775.88 475.704   1
   4  11  -8 5440.86 378.328   1
  -4 -11   7 1953.87 181.038   1
   4  11  -7 2007.08 185.523   1
   4 -11  -7 1654.33 286.207   1
  -4  11   7 1357.49 300.739   1
  -4 -11   6 338.689 108.961   1
   4  11  -6 491.591 122.473   1
   4 -11  -6 309.523 221.408   1
  -4  11   6 27.4049 224.463   1
   4  11  -5 887.359 143.047   1
  -4 -11   5 393.845 125.242   1
  -4  11   4 2546.38 294.432   1
   4 -11  -4 2480.98 299.872   1
   4 -11  -3 174.593 186.454   1
   4  11  -3-46.2560 142.650   1
  -4 -11   3-84.8702 138.610   1
  -4  11   3 235.152 196.671   1
   4  11  -2 8455.76 575.008   1
  -4  11   2 7718.59 593.422   1
  -4 -11   2 8322.40 562.929   1
   4 -11  -2 7412.29 582.509   1
  -4 -11   1 67.0730 136.532   1
   4  11  -1 54.6542 164.430   1
   4 -11  -1 247.103 168.306   1
  -4  11   1 258.898 192.664   1
   4  11   0 432.446 182.907   1
  -4 -11   0-18.2688 179.957   1
  -4  11   0 196.216 161.365   1
   4 -11   0-68.0149 147.159   1
   4  11   1 211.758 179.946   1
  -4  11  -1 15.9317 144.891   1
   4 -11   1 107.321 139.078   1
  -4 -11  -1 138.438 179.797   1
  -4 -11  -2 8145.92 580.575   1
   4  11   2 7487.43 580.981   1
   4  11   3 262.016 201.669   1
  -4  11  -3-128.308 126.573   1
   4 -11   3 24.8680 122.658   1
  -4 -11  -3 44.5214 195.755   1
  -4 -11  -4 2453.27 304.539   1
  -4  11  -4 2447.81 222.418   1
   4 -11   4 2663.14 227.354   1
   4  11   4 3040.73 315.383   1
   4 -11   5 695.476 114.661   1
  -4  11  -5 668.829 117.209   1
   4 -11   6 237.895 88.2608   1
   4  11   6 27.6092 225.012   1
  -4 -11  -6 302.469 210.846   1
  -4  11  -6 356.273 87.8331   1
  -4 -11  -7 1572.09 288.245   1
  -4  11  -7 1523.76 130.359   1
   4  11   7 1382.69 295.649   1
   4 -11   7 1553.21 132.610   1
  -4  11  -8 3940.20 240.685   1
   4 -11   8 3276.87 236.369   1
   4  11   9 186.864 256.812   1
  -4 -11  -9 295.330 260.123   1
   4  11  10 5461.76 504.235   1
  -4  11 -12 359.270 69.1553   1
   4 -11  12 393.944 66.8297   1
   4  11  13-240.688 291.132   1
  -4  11 -13-6.93961 76.4750   1
  -4 -11 -13 364.556 297.933   1
   4 -11  13 121.751 79.4818   1
  -4  11 -14 88.5037 92.8070   1
   4  11  14 386.172 268.988   1
  -4 -11 -14 168.086 236.732   1
   4  11  15 469.634 314.697   1
  -4 -11 -15 772.955 282.880   1
   4  11  16 722.558 258.680   1
  -4 -11 -16 1311.41 252.790   1
   4  11  17 144.564 303.315   1
  -4 -11 -17 135.416 270.675   1
   4  11  18 543.355 259.990   1
  -4 -11 -18 67.4251 249.095   1
   4  11  20 358.276 259.929   1
  -4 -11 -20-33.5109 233.941   1
   4  11  21-177.659 278.233   1
  -4 -11 -21 398.253 240.781   1
   4  11  22 492.147 258.074   1
  -4 -11 -22 294.156 240.106   1
   4  11  23 276.965 251.694   1
  -4 -11 -23 321.593 222.078   1
   4  11  24 238.082 251.705   1
  -4 -11 -24-31.4179 228.802   1
   4 -12 -24 944.596 258.479   1
  -4  12  24 399.455 266.638   1
   4 -12 -23 95.8645 213.002   1
  -4  12  23 273.277 227.661   1
   4 -12 -22 64.5843 229.318   1
  -4  12  22 139.993 249.591   1
   4 -12 -20 265.191 225.579   1
  -4  12  20 286.137 242.156   1
   4 -12 -19 100.053 247.729   1
  -4  12  19-72.0216 271.667   1
   4 -12 -18 602.335 271.536   1
  -4  12  18 287.999 281.107   1
   4 -12 -17-33.4541 212.889   1
  -4  12  17 432.197 255.881   1
   4 -12 -16-66.6378 239.574   1
  -4  12  16 143.590 255.936   1
   4 -12 -14 360.123 248.991   1
  -4  12  14-141.286 283.345   1
   4 -12 -13 678.096 269.100   1
  -4  12  13 871.618 294.444   1
   4  12 -12 767.506 99.8911   1
   4 -12 -12 825.222 240.499   1
   4 -12 -11 404.151 278.713   1
   4  12 -11-11.9948 68.7163   1
  -4 -12  11 10.7452 58.8543   1
  -4  12  11 504.306 309.449   1
   4 -12 -10 242.564 240.762   1
  -4  12  10 131.838 235.099   1
  -4 -12  10 104.662 65.3675   1
   4  12 -10 124.284 68.6356   1
  -4  12   9 289.406 264.412   1
  -4 -12   9 741.305 87.5442   1
   4  12  -9 300.538 92.4194   1
  -4  12   8 557.077 255.359   1
  -4 -12   8 1025.44 111.865   1
   4  12  -8 599.019 114.238   1
   4 -12  -8 744.610 241.489   1
  -4  12   7 1040.56 294.360   1
   4  12  -7 1354.18 154.038   1
  -4 -12   7 1306.40 139.633   1
   4 -12  -7 1721.54 270.364   1
   4  12  -6 5627.39 387.933   1
  -4 -12   6 5515.79 384.348   1
  -4  12   6 4991.79 466.485   1
   4 -12  -6 5170.41 466.571   1
   4  12  -5 1465.15 172.020   1
   4 -12  -5 1281.47 244.885   1
  -4 -12   5 1368.24 162.162   1
   4 -12  -4 1001.26 215.479   1
  -4  12   4 801.443 248.631   1
   4  12  -3 462.966 158.073   1
  -4 -12   3 472.934 138.492   1
  -4  12   3 367.221 221.065   1
   4 -12  -3 753.086 203.060   1
  -4 -12   2 3206.25 287.241   1
  -4  12   2 3525.67 333.968   1
   4  12  -2 2807.64 300.560   1
   4 -12  -2 3224.77 321.090   1
   4  12  -1-57.5051 173.697   1
  -4 -12   1-35.8203 150.721   1
   4 -12  -1 198.832 169.364   1
  -4  12   1-166.392 155.105   1
   4  12   0 10151.9 690.520   1
  -4  12   0 9471.02 673.408   1
  -4 -12   0 9552.11 683.610   1
   4 -12   0 9436.52 667.868   1
   4 -12   1 79.9769 144.252   1
   4  12   1 22.1442 195.881   1
  -4 -12  -1 185.943 172.319   1
  -4  12  -1 33.2458 136.931   1
   4  12   2 2875.65 322.815   1
  -4  12  -2 3069.68 278.748   1
   4 -12   2 3308.12 261.436   1
  -4 -12  -2 2678.73 310.719   1
   4  12   3 349.181 216.843   1
  -4  12  -3 508.054 137.905   1
   4 -12   3 456.606 129.391   1
  -4 -12  -3 481.613 190.927   1
  -4  12  -4 847.044 140.867   1
   4 -12   4 1108.52 146.554   1
   4 -12   5 1472.57 137.529   1
   4  12   5 937.710 252.280   1
  -4 -12  -5 1378.01 248.988   1
  -4  12  -5 1059.82 135.055   1
   4  12   6 4635.76 395.401   1
  -4 -12  -6 4849.86 371.816   1
  -4  12  -6 4181.34 211.888   1
   4  12   7 1409.50 284.465   1
  -4 -12  -8 914.404 264.244   1
   4  12   8 1089.05 301.238   1
  -4 -12  -9 1039.80 272.193   1
   4  12   9 739.152 270.971   1
  -4 -12 -10 94.5765 228.106   1
   4  12  10 428.368 259.235   1
  -4 -12 -11 97.1734 279.245   1
  -4 -12 -12 796.287 261.937   1
   4  12  12 1032.99 283.468   1
  -4 -12 -13 202.034 261.813   1
   4  12  13 70.3476 305.941   1
   4  12  14 325.891 292.989   1
  -4 -12 -16 101.881 252.645   1
   4  12  16 398.891 305.479   1
  -4 -12 -17 203.013 268.567   1
   4  12  17-109.100 279.553   1
  -4 -12 -18-371.270 222.048   1
   4  12  18-181.308 240.842   1
  -4 -12 -19 404.021 249.859   1
   4  12  19 216.372 279.902   1
  -4 -12 -20 400.685 261.624   1
   4  12  20 35.7437 229.958   1
  -4 -12 -22 259.280 234.124   1
   4  12  22-34.9082 252.153   1
  -4 -12 -23 159.033 186.707   1
   4  12  23 240.972 229.460   1
  -4 -12 -24 279.438 232.977   1
   4  12  24 234.496 252.252   1
  -4  13  23 371.629 255.357   1
   4 -13 -23 158.096 236.314   1
  -4  13  22 344.716 236.003   1
   4 -13 -22 354.636 233.765   1
  -4  13  21 352.833 262.730   1
   4 -13 -21 260.400 216.403   1
  -4  13  20 393.226 253.805   1
   4 -13 -20-197.730 236.988   1
  -4  13  19 143.971 272.705   1
  -4  13  18-108.633 217.599   1
   4 -13 -18 368.808 216.682   1
  -4  13  17-36.3189 273.996   1
   4 -13 -17-33.6026 257.346   1
   4 -13 -16 1073.93 290.826   1
  -4  13  15 180.142 281.384   1
   4 -13 -15 300.879 253.613   1
  -4  13  14 322.033 290.802   1
   4 -13 -14-132.723 256.024   1
  -4  13  13 35.5406 279.287   1
   4 -13 -13 229.528 246.577   1
  -4  13  12 630.985 289.284   1
   4 -13 -12 807.895 252.404   1
  -4  13  11-34.4607 281.035   1
   4 -13 -11 253.989 265.610   1
  -4  13   9-98.3979 261.283   1
   4 -13  -9-91.1748 235.390   1
  -4  13   8 729.978 266.001   1
   4 -13  -8 593.837 245.383   1
  -4 -13   7 961.786 114.929   1
   4 -13  -7 1325.33 275.891   1
  -4  13   7 1253.63 298.501   1
   4  13  -7 1518.13 129.657   1
  -4 -13   6 528.341 106.729   1
   4  13  -6 433.501 110.383   1
   4 -13  -6 806.866 232.692   1
  -4  13   6 529.318 256.175   1
  -4 -13   5-33.7472 112.940   1
   4  13  -5 12.2780 120.039   1
   4 -13  -5-133.584 212.779   1
  -4  13   5 56.3974 223.038   1
  -4 -13   3 45.2151 144.647   1
   4  13  -3-82.1636 148.514   1
   4 -13  -3-23.8739 186.192   1
  -4  13   3-25.4706 225.240   1
  -4 -13   2 2150.72 230.052   1
   4  13  -2 1882.85 231.122   1
   4 -13  -2 1688.34 259.795   1
  -4  13   2 2149.77 275.676   1
   4  13  -1 480.605 190.036   1
  -4 -13   1 531.977 171.123   1
   4 -13  -1 269.368 172.724   1
  -4  13   1 761.678 200.550   1
   4  13   0 86.5986 193.068   1
  -4 -13   0 98.8196 167.874   1
   4 -13   0-92.9108 155.929   1
  -4  13   0 175.214 172.193   1
   4  13   1 581.421 228.092   1
  -4 -13  -1 401.981 190.157   1
   4 -13   1 866.401 167.427   1
  -4  13  -1 751.663 170.938   1
   4  13   2 1760.05 283.018   1
  -4 -13  -2 2359.72 272.943   1
  -4  13  -2 1898.35 216.948   1
   4 -13   2 1840.94 214.934   1
   4  13   3-26.1716 218.973   1
   4 -13   3 153.156 123.513   1
  -4 -13  -3-142.211 193.972   1
  -4  13  -3 209.433 124.591   1
   4  13   4 605.299 239.604   1
  -4  13  -4 350.153 112.403   1
   4 -13   4 334.272 114.007   1
   4 -13   5 86.3391 77.9809   1
   4  13   5-173.041 235.131   1
  -4 -13  -5-109.676 210.760   1
  -4  13  -5-12.4218 76.0412   1
   4  13   6 661.959 252.332   1
  -4 -13  -6 455.747 230.105   1
   4  13   7 1874.02 312.015   1
  -4 -13  -7 1543.49 302.119   1
   4  13   8 611.238 260.988   1
  -4 -13  -8 1014.34 263.393   1
  -4 -13  -9-95.1541 235.727   1
   4  13   9 363.098 251.973   1
  -4 -13 -10 195.007 244.766   1
   4  13  10 338.291 278.947   1
  -4 -13 -11-33.2602 264.906   1
   4  13  11-69.4811 299.447   1
  -4 -13 -12 1267.87 303.499   1
   4  13  12 923.371 312.610   1
  -4 -13 -13 300.069 229.626   1
   4  13  13-36.3377 255.899   1
  -4 -13 -15 680.269 276.816   1
  -4 -13 -16 781.760 282.975   1
   4  13  16 109.656 284.382   1
  -4 -13 -17-67.8432 208.622   1
   4  13  17 291.751 242.832   1
  -4 -13 -18 338.662 247.657   1
   4  13  18 435.350 295.734   1
  -4 -13 -19 33.6080 241.703   1
   4  13  19 143.937 262.026   1
  -4 -13 -20 365.437 215.829   1
   4  13  20-106.949 211.649   1
  -4 -13 -21-130.932 229.672   1
   4  13  21 633.329 284.296   1
  -4 -13 -23 376.353 203.548   1
   4  13  23 271.531 218.985   1
   4 -14 -22 192.768 235.302   1
  -4  14  22 682.553 279.418   1
   4 -14 -21 97.6043 204.653   1
   4 -14 -20-295.369 240.902   1
  -4  14  20 498.140 275.524   1
   4 -14 -19 166.001 215.780   1
  -4  14  19 180.106 235.273   1
   4 -14 -18 133.914 240.851   1
  -4  14  18 690.655 283.449   1
   4 -14 -16 1013.74 280.858   1
  -4  14  16 401.860 294.354   1
   4 -14 -15-67.4665 246.626   1
  -4  14  15-72.9969 279.547   1
   4 -14 -14 469.987 271.976   1
  -4  14  14 835.633 317.362   1
   4 -14 -13-299.560 261.672   1
  -4  14  13 831.934 296.076   1
   4 -14 -12 131.215 234.891   1
  -4  14  12-35.7810 259.443   1
   4 -14 -11 193.882 257.700   1
  -4  14  11 246.841 270.386   1
   4 -14 -10 63.8365 230.514   1
  -4  14  10 103.202 241.082   1
   4 -14  -8 920.740 260.427   1
  -4  14   8 357.768 248.457   1
   4 -14  -7-148.982 234.882   1
  -4  14   7 31.4889 230.213   1
   4 -14  -6 2362.13 310.484   1
  -4 -14   6 2042.22 165.402   1
  -4  14   6 2375.10 312.187   1
   4  14  -6 1867.23 167.713   1
   4 -14  -5-55.5360 223.659   1
   4  14  -5 126.538 123.647   1
  -4  14   5 117.370 228.262   1
  -4 -14   5 289.581 109.340   1
  -4  14   4 225.767 232.340   1
   4 -14  -4-78.7315 193.413   1
   4 -14  -3 74.8149 175.735   1
   4  14  -3 203.045 151.960   1
   4 -14  -2 141.198 191.861   1
  -4  14   2 24.6562 211.892   1
   4  14  -2-95.1746 166.918   1
   4 -14  -1 366.050 188.789   1
  -4  14   1-89.9084 179.543   1
   4  14  -1 398.952 179.915   1
   4 -14   0 1993.64 265.106   1
  -4  14   0 2727.62 276.870   1
   4  14   0 3020.08 298.873   1
   4 -14   1 398.297 152.104   1
   4  14   1 392.454 209.101   1
  -4  14  -1 633.320 173.666   1
   4 -14   2 75.2630 134.440   1
  -4 -14  -2-172.881 190.693   1
  -4  14  -2 348.267 162.502   1
   4  14   2 235.440 220.949   1
  -4  14  -3 64.8677 120.061   1
   4 -14   3 243.503 131.452   1
   4 -14   4 18.0416 94.9967   1
  -4 -14  -4 109.900 213.527   1
   4  14   4 28.9728 227.582   1
  -4  14  -4 74.6201 99.5608   1
   4  14   5 392.102 250.374   1
  -4 -14  -5 143.140 222.209   1
   4  14   6 2093.64 316.397   1
  -4 -14  -6 1878.70 315.963   1
   4  14   7-32.2352 222.160   1
  -4 -14  -7 463.972 242.397   1
   4  14   8 364.958 279.757   1
  -4 -14  -8 541.283 250.785   1
   4  14  10-34.8776 290.910   1
  -4 -14 -10 300.098 262.956   1
   4  14  11 901.332 304.838   1
  -4 -14 -11-165.232 257.413   1
   4  14  12 289.785 292.153   1
  -4 -14 -12 370.308 258.622   1
   4  14  13 72.8131 262.865   1
  -4 -14 -13-68.0961 227.758   1
   4  14  14 1245.23 287.905   1
  -4 -14 -14 478.829 235.212   1
   4  14  15-36.7574 242.474   1
  -4 -14 -15 341.866 242.887   1
   4  14  16 146.782 295.237   1
  -4 -14 -16-136.550 240.241   1
   4  14  17-328.480 290.713   1
  -4 -14 -17 170.417 259.123   1
   4  14  18 108.755 253.370   1
  -4 -14 -18 406.204 250.947   1
  -4 -14 -19 133.878 196.248   1
   4  14  20 1029.28 302.079   1
  -4 -14 -20 528.197 231.632   1
   4  14  21 420.774 290.838   1
  -4 -14 -21 454.247 245.319   1
   4  14  22 480.185 251.432   1
   4 -15 -22-254.173 218.658   1
  -4  15  22 167.918 247.505   1
   4 -15 -21 227.225 233.733   1
  -4  15  21 618.030 263.141   1
   4 -15 -20 328.473 243.367   1
  -4  15  20 70.2669 272.341   1
   4 -15 -19 99.9613 198.876   1
  -4  15  19-142.664 237.421   1
   4 -15 -18 33.6885 237.186   1
  -4  15  18 216.503 278.468   1
   4 -15 -17 33.7238 240.470   1
  -4  15  17 109.887 263.401   1
   4 -15 -15 339.122 244.265   1
  -4  15  15 110.661 276.522   1
   4 -15 -14 710.646 274.723   1
  -4  15  14 478.819 272.812   1
   4 -15 -13 169.334 238.535   1
  -4  15  13 145.674 275.957   1
   4 -15 -12 369.300 229.441   1
  -4  15  12 541.877 283.041   1
   4 -15 -11 165.839 247.617   1
  -4  15  11 678.426 273.567   1
   4 -15 -10 32.8307 230.160   1
  -4  15  10 245.134 266.304   1
   4 -15  -9-355.582 237.267   1
  -4  15   9 342.206 265.932   1
   4 -15  -7 770.148 252.238   1
  -4  15   7-32.4934 257.171   1
   4 -15  -6 209.239 227.286   1
  -4  15   6-31.4987 236.786   1
   4  15  -5 298.717 110.918   1
   4 -15  -5 344.092 220.956   1
  -4  15   5 213.622 258.845   1
  -4 -15   5 205.012 96.1840   1
   4  15  -4 2209.91 228.523   1
   4 -15  -4 2268.65 302.023   1
  -4  15   4 2590.35 318.609   1
  -4 -15   4 2272.94 213.213   1
   4  15  -3 17.2768 147.602   1
  -4 -15   3 16.3691 145.957   1
   4  15  -2 773.761 207.027   1
  -4 -15   2 1149.18 201.919   1
   4 -15  -2 1345.68 248.191   1
  -4  15   2 1129.66 220.191   1
  -4 -15   1-20.9742 167.047   1
   4 -15  -1-111.246 179.612   1
   4  15  -1-22.0424 176.753   1
  -4  15   1 93.1932 196.061   1
  -4 -15   0-22.8949 183.766   1
   4 -15   0 181.870 163.334   1
   4  15   0 192.164 211.389   1
  -4  15   0 164.262 155.704   1
  -4 -15  -1 123.040 196.767   1
   4 -15   1 53.8873 143.703   1
  -4  15  -1 130.569 160.911   1
   4  15   1 180.472 222.965   1
   4 -15   2 1041.39 171.345   1
  -4  15  -2 1236.47 189.594   1
   4  15   3 345.575 230.393   1
   4 -15   3 188.741 130.006   1
  -4 -15  -3 330.614 220.441   1
  -4  15  -3 62.7574 123.190   1
  -4 -15  -4 1472.11 279.714   1
  -4  15  -4 1801.51 146.542   1
   4  15   4 1779.42 300.245   1
   4 -15   4 1268.37 137.477   1
   4  15   5 188.268 239.580   1
  -4 -15  -5 542.062 244.146   1
   4  15   6 551.097 249.023   1
  -4 -15  -6 124.523 224.678   1
   4  15   7 436.194 270.442   1
  -4 -15  -7 128.063 236.486   1
   4  15   9 427.992 282.858   1
  -4 -15  -9 261.257 261.798   1
   4  15  10-179.874 261.937   1
  -4 -15 -10 300.594 243.190   1
   4  15  11 253.955 264.906   1
  -4 -15 -11 406.808 262.330   1
   4  15  12-183.138 280.064   1
  -4 -15 -12 717.604 268.075   1
   4  15  13 221.405 279.082   1
  -4 -15 -13 411.296 257.348   1
   4  15  14-73.8980 270.480   1
  -4 -15 -14 515.175 263.417   1
   4  15  15-73.8342 243.446   1
  -4 -15 -15 309.765 234.787   1
   4  15  17-36.5474 260.712   1
  -4 -15 -17 272.953 214.709   1
   4  15  18-108.722 261.680   1
  -4 -15 -18 168.787 221.403   1
   4  15  19 107.441 269.150   1
  -4 -15 -19-133.217 238.461   1
   4  15  20-70.8315 262.063   1
  -4 -15 -20 196.225 234.198   1
   4  15  21 381.213 245.269   1
  -4 -15 -21 32.0021 220.568   1
   4  15  22 67.5743 213.769   1
  -4 -15 -22-313.443 197.259   1
  -4  16  21 473.650 274.017   1
   4 -16 -21 548.630 239.900   1
  -4  16  20-104.127 239.940   1
   4 -16 -20 98.4007 223.631   1
  -4  16  19 176.689 237.934   1
   4 -16 -19 267.025 218.231   1
  -4  16  18 609.532 291.098   1
   4 -16 -18 101.522 244.149   1
  -4  16  17 582.703 308.009   1
   4 -16 -17 883.867 275.503   1
  -4  16  16 440.446 260.647   1
   4 -16 -16-171.227 240.038   1
  -4  16  15 331.885 292.405   1
   4 -16 -15 343.791 252.165   1
  -4  16  14 554.057 301.253   1
   4 -16 -14 311.446 249.094   1
  -4  16  13 146.822 283.181   1
   4 -16 -13-172.613 233.172   1
  -4  16  11-144.222 266.807   1
   4 -16 -11 273.093 230.611   1
  -4  16  10 213.700 252.940   1
   4 -16 -10 33.7437 221.410   1
  -4  16   9 34.9756 246.174   1
   4 -16  -9 99.5459 238.619   1
  -4  16   8 240.174 254.253   1
   4 -16  -8 228.047 227.698   1
  -4  16   7 100.528 225.249   1
   4 -16  -7-159.241 229.961   1
  -4  16   6-326.376 235.782   1
   4 -16  -6 523.808 222.611   1
  -4  16   5-94.9033 222.638   1
   4 -16  -5 177.502 222.336   1
   4  16  -4 64.5613 119.492   1
  -4  16   4 30.1274 232.601   1
   4 -16  -4 454.902 215.491   1
   4  16  -3 311.058 159.769   1
   4 -16  -3 652.366 212.071   1
  -4 -16   2-37.7441 166.125   1
   4 -16  -2 279.500 207.291   1
   4  16  -2 184.140 177.020   1
  -4 -16   1-211.949 178.365   1
   4 -16  -1-183.935 176.738   1
  -4  16   1 337.080 187.109   1
   4  16  -1 257.151 189.350   1
  -4 -16   0-23.2637 176.004   1
   4 -16   0 393.122 174.087   1
  -4  16   0 298.089 166.585   1
   4  16   0 179.304 203.035   1
  -4 -16  -1 76.2085 198.158   1
   4 -16   1 55.2244 147.169   1
  -4  16  -1 19.0591 153.915   1
   4  16   1 190.790 220.796   1
  -4 -16  -2 107.994 221.723   1
   4 -16   2 107.644 142.172   1
   4  16   2 144.705 242.950   1
  -4  16  -2 192.019 136.986   1
  -4 -16  -3 625.122 251.078   1
  -4  16  -3 438.187 126.147   1
   4  16   3 60.8389 231.666   1
  -4 -16  -4-177.982 222.070   1
   4  16   4 285.606 245.717   1
  -4 -16  -5 30.3537 223.748   1
   4  16   5 166.173 245.950   1
  -4 -16  -6 563.468 240.565   1
   4  16   6 68.5301 239.850   1
  -4 -16  -8 330.300 245.870   1
   4  16   8 569.838 270.038   1
  -4 -16  -9-33.6609 226.492   1
   4  16   9-324.539 272.228   1
  -4 -16 -10-68.1081 216.643   1
   4  16  10 402.019 248.173   1
  -4 -16 -11 720.037 257.261   1
   4  16  11 184.726 256.977   1
  -4 -16 -12-172.379 255.089   1
   4  16  12 111.376 269.186   1
  -4 -16 -13 242.623 241.979   1
   4  16  13 74.4260 273.313   1
  -4 -16 -14 173.607 253.928   1
   4  16  14 74.3824 268.640   1
  -4 -16 -16-103.007 232.574   1
   4  16  16 774.829 289.315   1
  -4 -16 -17 509.996 248.233   1
   4  16  17 439.150 270.183   1
  -4 -16 -18 906.162 260.182   1
   4  16  18-72.3537 255.876   1
  -4 -16 -19 33.0303 231.467   1
   4  16  19 107.325 229.869   1
  -4 -16 -20 291.070 204.971   1
   4  16  20 175.146 224.315   1
  -4 -16 -21-285.256 196.031   1
   4  16  21 239.209 238.418   1
  -4  17  20 102.710 252.429   1
   4 -17 -20 163.213 229.867   1
  -4  17  18 213.497 254.809   1
   4 -17 -18-304.876 244.630   1
  -4  17  16 36.4809 270.298   1
   4 -17 -16 416.268 252.961   1
  -4  17  15 147.067 273.775   1
   4 -17 -15 454.197 241.192   1
  -4  17  14-147.706 273.344   1
   4 -17 -14 385.679 231.265   1
  -4  17  13 36.9661 260.186   1
   4 -17 -13 105.246 244.753   1
  -4  17  12 590.252 285.098   1
   4 -17 -12 385.346 258.809   1
  -4  17  10 108.925 246.989   1
   4 -17 -10 448.999 242.606   1
  -4  17   9 71.7519 248.043   1
   4 -17  -9 68.1430 220.076   1
  -4  17   8-176.402 240.680   1
   4 -17  -8 436.462 240.524   1
  -4  17   7 380.680 245.723   1
  -4  17   6-203.803 244.351   1
   4 -17  -6-63.3878 212.152   1
  -4  17   5 195.691 241.696   1
   4 -17  -5 245.534 208.728   1
  -4  17   4 403.014 254.923   1
   4 -17  -4 1125.02 242.308   1
  -4  17   3-88.4904 215.621   1
   4 -17  -3 56.3935 188.618   1
  -4  17   1 221.266 175.207   1
   4  17  -1 283.034 182.614   1
  -4  17   0-88.6591 175.926   1
   4  17   0 52.2136 202.149   1
   4  17   2-240.070 220.261   1
  -4 -17  -2 277.722 218.907   1
   4  17   3 283.643 238.906   1
  -4 -17  -3 87.6065 209.364   1
   4  17   4 754.711 280.719   1
  -4 -17  -4 882.977 254.124   1
   4  17   5 237.526 257.112   1
  -4 -17  -5 63.0335 237.019   1
   4  17   6 314.072 261.267   1
  -4 -17  -6-129.694 207.229   1
   4  17   7-321.440 260.055   1
  -4 -17  -7 132.225 228.558   1
   4  17   8 327.397 251.539   1
  -4 -17  -8 471.763 249.542   1
   4  17   9 662.912 259.546   1
  -4 -17  -9-136.526 224.264   1
   4  17  10 334.993 268.042   1
  -4 -17 -10 863.287 256.246   1
   4  17  11 187.162 263.433   1
  -4 -17 -11-104.490 232.994   1
   4  17  12-262.798 280.031   1
  -4 -17 -12 35.0156 223.855   1
   4  17  13 75.1200 256.240   1
  -4 -17 -13 209.920 231.927   1
   4  17  14 299.937 279.604   1
  -4 -17 -14-139.424 233.190   1
   4  17  15-186.525 268.540   1
  -4 -17 -15 589.801 258.030   1
   4  17  16-480.822 276.885   1
  -4 -17 -16 412.145 247.984   1
   4  17  17-182.768 265.040   1
  -4 -17 -17 67.8310 244.896   1
   4  17  18 614.890 286.358   1
  -4 -17 -18 300.475 231.316   1
   4  17  19-35.4222 251.801   1
  -4 -17 -19 425.087 237.439   1
   4  17  20-69.1458 268.662   1
  -4 -17 -20 64.1265 218.606   1
   4 -18 -19 99.3007 209.273   1
  -4  18  19-172.969 230.293   1
   4 -18 -17 240.318 211.669   1
  -4  18  17 287.441 240.881   1
   4 -18 -15-175.711 224.641   1
  -4  18  15 405.169 258.135   1
   4 -18 -14-247.703 241.289   1
  -4  18  14 148.506 277.958   1
   4 -18 -13-71.1816 240.401   1
  -4  18  13 186.393 258.893   1
   4 -18 -12 178.025 228.278   1
  -4  18  12 448.201 276.955   1
   4 -18 -11 496.989 250.418   1
  -4  18  11 447.566 278.559   1
   4 -18  -9 34.9901 218.832   1
  -4  18   9 110.130 247.974   1
   4 -18  -8-309.424 215.396   1
  -4  18   8-109.312 245.288   1
   4 -18  -7 33.5650 215.704   1
  -4  18   7-251.389 243.769   1
  -4  18   5 201.283 229.056   1
  -4  18   4 449.797 252.963   1
   4  18   3-65.0797 214.513   1
   4  18   4 576.237 225.086   1
   4  18   5 594.621 256.205   1
   4  18   6 825.008 266.645   1
  -4 -18  -6 365.924 222.045   1
   4  18   7 328.910 248.517   1
  -4 -18  -7 203.878 222.293   1
   4  18   8 185.592 248.311   1
  -4 -18  -8-69.0617 215.936   1
   4  18   9 563.271 278.539   1
  -4 -18  -9 139.848 226.660   1
   4  18  11 113.974 277.716   1
  -4 -18 -11-70.6784 229.407   1
   4  18  12 228.123 256.976   1
  -4 -18 -12 105.939 222.249   1
   4  18  13 303.658 253.033   1
  -4 -18 -13 140.774 236.945   1
   4  18  14-151.017 270.538   1
  -4 -18 -14 454.479 239.718   1
   4  18  15 224.606 268.123   1
  -4 -18 -15 34.6908 228.769   1
   4  18  17 146.008 244.471   1
  -4 -18 -17 235.716 207.372   1
   4  18  19-315.062 224.039   1
  -4 -18 -19-97.5009 196.709   1
   4  19  11 463.171 264.685   1
   4  19  12 308.015 271.612   1
   4  19  13 192.157 258.593   1
   4  19  14 113.987 253.025   1
   4  19  16 73.7729 249.170   1
   5   0 -26 759.961 271.495   1
  -5   0  25 405.293 263.993   1
   5   0 -25 449.701 257.278   1
  -5   0  24 366.098 244.176   1
   5   0 -24 138.606 234.526   1
  -5   0  23 72.5609 249.816   1
   5   0 -23 207.473 241.365   1
  -5   0  22 718.869 281.732   1
   5   0 -22 239.638 248.784   1
  -5   0  21-176.836 275.948   1
   5   0 -21-101.201 233.347   1
  -5   0  20 939.471 271.367   1
   5   0 -20 895.097 260.032   1
  -5   0  19-34.1090 262.181   1
   5   0 -19 32.4857 245.070   1
  -5   0  18 1032.46 318.024   1
   5   0 -18 1517.10 313.385   1
  -5   0  17 32.4307 265.327   1
   5   0 -17-215.227 265.844   1
  -5   0  16 1792.96 337.735   1
   5   0 -16 924.291 281.364   1
  -5   0  15 517.308 261.137   1
   5   0 -15 520.253 240.811   1
  -5   0  14 1876.44 304.056   1
   5   0 -14 2282.57 307.185   1
  -5   0  13 225.927 251.838   1
   5   0 -13-80.2699 233.999   1
  -5   0  12 27.1236 235.308   1
   5   0 -12 254.848 229.870   1
   5   0 -10 31695.1 1996.27   1
  -5   0  10 30404.7 1999.06   1
  -5   0   9-139.288 215.061   1
   5   0  -9-218.821 188.392   1
  -5   0   8 1939.56 278.111   1
   5   0  -8 1724.80 270.128   1
  -5   0   7 82.3787 202.740   1
   5   0  -7 39.3364 186.099   1
   5   0  -6 15532.1 1038.79   1
  -5   0   6 15696.6 1044.61   1
   5   0  -5-239.128 190.750   1
  -5   0   5 178.478 206.812   1
   5   0  -4 18765.6 1185.88   1
  -5   0   4 17583.1 1188.93   1
   5   0  -3-77.9734 164.809   1
  -5   0   3-16.1104 177.710   1
  -5   0   2 44820.6 2794.56   1
   5   0  -2 44271.2 2788.75   1
  -5   0   1-46.0305 203.775   1
   5   0  -1 29.7399 185.445   1
  -5   0   0 106.021 163.125   1
   5   0   0-106.658 195.775   1
  -5   0  -1-151.783 217.210   1
   5   0   1-45.6912 219.796   1
  -5   0  -2 43721.0 2836.08   1
   5   0   2 46914.5 2837.93   1
  -5   0  -3 188.120 191.071   1
   5   0   3 141.135 185.746   1
  -5   0  -4 17960.6 1138.89   1
   5   0   4 16833.5 1137.94   1
  -5   0  -5 150.240 171.582   1
   5   0   5-17.2360 194.850   1
   5   0   6 14870.7 985.653   1
  -5   0  -6 14606.7 983.050   1
   5   0   7-37.9666 195.060   1
  -5   0  -7-36.4659 181.079   1
   5   0   8 1476.16 265.779   1
  -5   0  -8 1945.62 246.139   1
   5   0   9-22.1354 193.006   1
  -5   0  -9 20.4103 187.858   1
  -5   0 -10 28441.7 1870.74   1
   5   0  10 29908.8 1884.95   1
  -5   0 -11 205.786 193.245   1
   5   0  11 98.3985 219.555   1
  -5   0 -12-48.9413 190.162   1
   5   0  12 26.0894 224.211   1
  -5   0 -13 102.051 219.342   1
  -5   0 -14 1546.11 294.290   1
   5   0  14 2950.72 333.867   1
  -5   0 -15 135.195 234.540   1
   5   0  15 118.174 240.202   1
   5   0  16 1691.17 286.737   1
  -5   0 -17 91.4696 247.613   1
   5   0  17 513.550 255.391   1
  -5   0 -18 2055.17 298.617   1
   5   0  18 1386.65 307.087   1
   5   0  19 101.913 259.249   1
  -5   0 -19-261.941 254.496   1
   5   0  20 70.2485 235.297   1
  -5   0 -20 330.138 229.604   1
   5   0  21-250.943 243.292   1
  -5   0 -21 133.337 237.675   1
   5   0  22 542.633 269.816   1
  -5   0 -22 270.108 255.880   1
   5   0  23 692.539 280.792   1
  -5   0 -23 339.168 247.782   1
   5   0  24 622.916 261.037   1
  -5   0 -24 443.943 258.697   1
   5   0  25-220.686 226.125   1
  -5   0 -25 238.913 240.192   1
   5  -1 -26 137.194 233.049   1
  -5   1  26 253.247 229.022   1
   5  -1 -25 241.998 261.878   1
   5   1 -25-244.400 237.019   1
  -5   1  25 434.683 251.630   1
   5   1 -24 34.7409 253.993   1
  -5  -1  24 111.134 244.206   1
   5  -1 -23 275.124 242.192   1
   5   1 -23 275.499 255.957   1
  -5   1  23 216.073 238.718   1
  -5  -1  23-183.722 248.335   1
   5  -1 -22 306.202 266.468   1
  -5   1  22 500.539 271.857   1
   5   1 -21-33.6098 239.657   1
  -5  -1  21 177.924 229.846   1
   5   1 -20 893.737 281.920   1
   5  -1 -20 1624.40 299.553   1
  -5  -1  20 593.601 282.962   1
  -5   1  20 907.092 291.028   1
   5   1 -19 517.431 249.840   1
   5  -1 -19 195.273 257.753   1
  -5  -1  19-34.0262 242.946   1
  -5   1  19 171.186 258.620   1
   5  -1 -18 700.599 257.782   1
  -5   1  18 637.143 268.395   1
   5   1 -17 152.841 230.678   1
  -5  -1  17 32.2057 234.535   1
   5   1 -16 295.703 254.442   1
   5  -1 -16-181.100 209.043   1
  -5  -1  16 467.410 264.131   1
  -5   1  16 445.518 254.627   1
   5   1 -15 2214.86 310.662   1
   5  -1 -15 2397.32 325.715   1
  -5  -1  15 2684.82 326.032   1
  -5   1  15 1418.22 302.780   1
   5   1 -14 954.530 236.531   1
   5  -1 -14 1777.70 303.418   1
  -5   1  14 565.974 290.352   1
  -5  -1  14 1363.34 279.289   1
  -5  -1  13 20550.4 1296.58   1
  -5   1  13 18486.4 1291.20   1
   5  -1 -13 18028.2 1282.23   1
   5   1 -13 19663.1 1283.33   1
   5  -1 -12 28706.2 1804.17   1
  -5   1  12 26554.8 1799.14   1
   5   1 -11 6578.11 509.216   1
  -5  -1  11 6146.71 511.592   1
  -5   1  10 1010.67 228.772   1
  -5  -1  10 1164.61 242.410   1
   5  -1 -10 308.285 196.767   1
   5   1 -10 337.763 201.968   1
  -5  -1   9 3202.78 320.879   1
  -5   1   9 2931.34 342.444   1
   5   1  -9 3123.74 312.085   1
   5  -1  -9 2870.65 325.220   1
   5  -1  -8 2920.56 340.334   1
  -5  -1   8 3710.51 343.185   1
  -5   1   8 3461.92 357.715   1
   5   1  -8 3958.27 343.901   1
  -5   1   7 5116.49 434.459   1
  -5  -1   7 4712.50 404.993   1
   5   1  -7 4599.50 399.690   1
   5  -1  -7 5502.12 420.688   1
   5   1  -6 3873.43 330.107   1
  -5  -1   6 3033.49 326.238   1
  -5   1   6 3990.50 369.791   1
   5  -1  -6 3253.83 340.278   1
   5  -1  -5 3156.19 315.199   1
  -5   1   5 3421.79 322.576   1
  -5  -1   5 2903.25 304.546   1
   5   1  -5 2876.99 297.891   1
   5   1  -4 96169.2 5827.25   1
   5  -1  -4 96404.8 5829.72   1
  -5  -1   4 94501.0 5828.16   1
  -5   1   4 89159.2 5828.53   1
   5  -1  -3 3150.17 320.785   1
  -5   1   3 3722.59 331.308   1
   5   1  -3 4086.44 338.923   1
  -5  -1   3 3685.60 336.361   1
   5  -1  -2 38117.9 2474.91   1
   5   1  -2 41881.8 2476.41   1
  -5   1   2 42257.1 2480.60   1
  -5  -1   2 35443.3 2476.82   1
  -5  -1   1 921.646 220.923   1
   5   1  -1 1246.59 206.710   1
   5  -1  -1 339.726 196.856   1
  -5   1   1 570.651 216.353   1
   5  -1   0 42184.1 2687.43   1
  -5   1   0 37905.1 2687.65   1
  -5  -1   0 42449.0 2687.82   1
  -5  -1  -1 496.957 209.751   1
  -5   1  -1 508.248 184.613   1
   5   1   1 759.966 211.965   1
   5  -1   1 851.350 208.160   1
  -5  -1  -2 41609.3 2505.82   1
  -5   1  -2 38463.5 2501.60   1
   5  -1   2 38159.9 2499.16   1
   5   1   2 41316.8 2505.46   1
  -5   1  -3 4125.85 344.832   1
  -5  -1  -3 3734.19 330.905   1
   5  -1   3 4268.66 350.773   1
   5   1   3 3652.01 341.304   1
  -5  -1  -4 94050.4 5734.40   1
  -5   1  -4 90988.4 5728.53   1
   5  -1   4 94168.3 5732.06   1
   5   1   4 90873.1 5733.07   1
  -5   1  -5 3233.03 300.992   1
  -5  -1  -5 2819.31 298.717   1
   5  -1   5 3082.60 298.408   1
   5   1   5 2984.76 306.245   1
   5   1   6 3729.25 342.721   1
   5  -1   6 2955.72 317.817   1
  -5  -1  -6 3294.06 324.640   1
  -5   1  -6 4108.29 318.662   1
   5  -1   7 4295.91 376.737   1
   5   1   7 4188.91 387.687   1
  -5   1  -7 4680.94 372.272   1
  -5  -1  -7 4567.75 384.293   1
   5   1   8 3263.13 326.207   1
  -5   1  -8 3084.45 297.766   1
   5  -1   8 2802.36 304.729   1
  -5  -1  -8 3291.37 310.991   1
  -5  -1  -9 3510.50 310.367   1
   5  -1   9 3364.07 318.046   1
   5   1   9 2769.99 319.753   1
  -5  -1 -10 802.822 215.230   1
  -5   1 -10 626.243 208.611   1
   5  -1  10 609.333 205.664   1
   5   1  10 1088.73 222.022   1
  -5   1 -11 5602.69 461.037   1
   5   1  12 22849.9 1632.70   1
  -5  -1 -12 27164.9 1638.86   1
   5   1  13 17043.7 1253.02   1
   5  -1  13 20870.7 1266.20   1
  -5  -1 -13 18372.0 1254.32   1
  -5   1 -14 1133.08 250.563   1
  -5  -1 -14 990.431 233.640   1
   5   1  14 1071.96 272.426   1
  -5   1 -15 2811.07 311.750   1
  -5  -1 -15 2557.74 323.855   1
   5  -1  15 2667.67 333.576   1
   5   1  16-124.878 249.496   1
   5  -1  16 181.528 240.962   1
  -5   1 -17 420.955 229.512   1
   5  -1  17 253.376 237.103   1
  -5  -1 -18 702.851 245.125   1
   5   1  18 933.537 272.759   1
   5   1  19 34.1593 276.138   1
   5  -1  19 337.024 239.695   1
  -5   1 -19 649.537 251.888   1
  -5  -1 -19-131.515 261.361   1
   5   1  20 953.056 293.365   1
   5  -1  20 1013.54 297.810   1
  -5   1 -20 1083.61 275.542   1
  -5  -1 -20 962.177 269.539   1
   5  -1  21-71.2188 244.110   1
  -5   1 -21-232.919 241.444   1
   5   1  22 144.583 226.180   1
  -5  -1 -22 135.044 233.543   1
   5  -1  23 511.929 256.845   1
   5   1  23 363.877 244.085   1
  -5   1 -23 136.199 242.397   1
  -5  -1 -23 202.988 221.493   1
   5  -1  24 36.8595 243.072   1
   5   1  24-72.8843 241.520   1
  -5   1 -24 34.3364 233.138   1
  -5  -1 -24 476.522 247.920   1
   5   1  25 473.976 262.536   1
  -5  -1 -25 440.934 243.424   1
   5   1  26-363.408 246.700   1
  -5  -1 -26 101.080 226.576   1
   5  -2 -27 33.5781 214.689   1
  -5   2  27-283.063 221.356   1
   5  -2 -26 204.425 236.889   1
  -5   2  26 178.260 235.284   1
   5  -2 -25 616.204 271.489   1
  -5   2  25 608.374 268.457   1
   5  -2 -24 549.154 264.023   1
   5   2 -24 140.232 234.744   1
  -5   2  24-179.483 250.610   1
   5   2 -23 173.321 233.299   1
   5  -2 -23 136.592 227.618   1
  -5   2  23 251.006 238.988   1
  -5  -2  23 219.890 255.909   1
   5  -2 -22 135.874 261.313   1
   5   2 -22 408.968 250.353   1
  -5   2  22 463.425 270.062   1
  -5  -2  22 616.278 260.732   1
   5  -2 -21 505.014 262.321   1
   5   2 -21 367.937 245.252   1
  -5   2  21 247.505 246.272   1
  -5  -2  21 106.813 242.363   1
   5  -2 -20 265.358 266.158   1
   5   2 -20-65.4535 241.374   1
  -5   2  20 244.447 259.580   1
  -5  -2  20 244.917 266.142   1
   5  -2 -19 293.853 229.778   1
   5   2 -19-127.590 230.313   1
  -5   2  19-68.7895 236.687   1
  -5  -2  19-204.712 245.321   1
   5   2 -18 526.810 251.031   1
  -5   2  18 506.258 262.957   1
  -5  -2  18 398.064 246.192   1
   5  -2 -17 1753.24 323.463   1
   5   2 -17 1590.20 289.846   1
  -5   2  17 1617.61 317.803   1
  -5  -2  17 1606.34 310.139   1
   5  -2 -16 2805.59 344.902   1
  -5   2  16 3283.31 368.556   1
  -5  -2  16 2472.21 344.454   1
   5  -2 -15-29.6080 222.575   1
   5   2 -15 306.280 206.076   1
  -5   2  15-31.2598 253.244   1
  -5  -2  15 59.4582 250.998   1
   5  -2 -14 2205.64 305.896   1
   5   2 -14 2218.20 308.617   1
  -5   2  14 2573.35 330.818   1
  -5  -2  14 2926.74 334.786   1
   5   2 -13 2020.79 277.738   1
  -5   2  13 1693.69 310.019   1
  -5  -2  13 2139.12 306.142   1
   5  -2 -12 372.469 217.107   1
  -5   2  12 505.933 242.293   1
  -5   2  11 4017.99 414.410   1
  -5  -2  11 4572.01 417.253   1
   5   2 -11 4829.87 406.576   1
   5  -2 -11 4995.79 415.186   1
   5   2 -10 15563.3 1048.37   1
  -5   2   9 962.953 242.396   1
  -5  -2   9 1102.20 233.697   1
   5   2  -9 1224.51 220.723   1
  -5   2   8 12532.1 824.792   1
   5  -2  -8 12412.8 811.780   1
   5   2  -8 12271.5 799.527   1
  -5  -2   7 10859.9 770.767   1
  -5   2   7 11084.2 786.659   1
   5  -2  -7 10978.5 777.972   1
   5   2  -7 11763.2 766.132   1
  -5   2   6 683.161 230.474   1
  -5  -2   6 960.465 195.027   1
   5  -2  -6 908.256 229.771   1
   5   2  -6 787.302 193.731   1
  -5   2   5 292.017 209.528   1
  -5  -2   5 186.558 182.947   1
   5  -2  -5 148.934 211.717   1
   5   2  -5 81.5075 170.535   1
   5  -2  -4 23930.3 1533.20   1
  -5   2   4 23063.9 1537.20   1
   5   2  -4 24153.8 1524.55   1
  -5  -2   4 24009.1 1526.30   1
  -5  -2   3 142.327 186.607   1
  -5   2   3 66.1847 196.447   1
   5  -2  -3 146.504 185.055   1
   5   2  -3 122.534 177.905   1
   5   2  -2 62117.5 3648.69   1
  -5  -2   2 54038.1 3647.92   1
  -5   2   2 60619.7 3649.43   1
   5  -2  -2 57349.8 3647.18   1
   5  -2  -1 11046.2 764.423   1
   5   2  -1 11604.2 769.204   1
  -5  -2   1 11691.1 763.194   1
  -5   2   1 10709.7 765.548   1
   5  -2   0-205.504 188.616   1
  -5   2   0-166.948 198.577   1
  -5  -2   0 186.939 189.345   1
   5   2   0 15.5410 169.882   1
   5   2   1 12134.5 771.814   1
  -5   2  -1 10772.7 762.280   1
  -5  -2  -1 11509.9 769.439   1
   5  -2   1 11039.8 765.858   1
   5   2   2 59681.3 3808.43   1
  -5   2  -2 61151.7 3804.37   1
   5  -2   2 60825.8 3805.77   1
  -5  -2  -2 62945.0 3810.09   1
   5  -2   3 106.191 159.845   1
  -5   2  -3 303.509 166.340   1
   5   2   3 167.425 179.057   1
  -5  -2  -3 246.767 175.957   1
  -5   2  -4 22953.5 1502.17   1
  -5  -2  -4 23816.5 1510.57   1
   5  -2   4 23353.1 1503.39   1
   5   2   4 23862.2 1513.40   1
   5   2   5 335.315 216.805   1
   5  -2   5 143.956 170.668   1
  -5  -2  -5 179.250 195.868   1
  -5   2  -5 110.032 169.007   1
   5   2   6 488.158 211.705   1
   5  -2   6 457.958 188.085   1
  -5   2  -6 701.702 187.182   1
  -5  -2  -6 651.568 199.874   1
  -5   2  -7 10296.1 712.384   1
  -5  -2  -7 11072.9 731.199   1
   5  -2   7 9540.20 706.418   1
   5   2   7 10469.5 737.776   1
  -5  -2  -8 11254.2 782.298   1
  -5   2  -8 10048.9 761.889   1
   5   2   8 11705.3 791.128   1
   5  -2   8 11833.9 774.377   1
   5  -2   9 797.619 207.884   1
  -5   2  -9 489.361 190.490   1
  -5  -2  -9 854.121 220.548   1
   5   2   9 828.342 223.937   1
   5  -2  10 15390.4 1041.99   1
  -5   2 -10 15521.9 1032.84   1
   5  -2  11 5135.18 400.277   1
   5   2  11 4266.14 414.428   1
  -5  -2 -11 3933.98 392.137   1
  -5   2 -11 4249.04 381.811   1
   5  -2  12 246.628 232.393   1
   5   2  12 355.174 268.765   1
  -5  -2 -12 697.579 242.077   1
  -5   2 -12 621.063 234.330   1
   5   2  13 1454.23 284.188   1
  -5  -2 -13 1463.00 272.189   1
   5   2  14 2365.24 326.469   1
   5  -2  14 1925.13 296.800   1
  -5  -2 -14 2295.46 322.613   1
  -5   2 -14 2767.27 310.263   1
   5   2  15 276.319 239.881   1
   5  -2  15-113.997 229.754   1
  -5   2 -15 285.397 214.086   1
  -5  -2 -15 448.008 205.200   1
   5  -2  16 2031.33 327.105   1
  -5   2 -17 1896.83 290.789   1
  -5  -2 -17 1000.92 271.860   1
   5   2  17 1217.59 273.029   1
   5  -2  17 1124.00 276.054   1
  -5   2 -18 497.003 250.471   1
  -5  -2 -18 161.306 244.871   1
   5   2  18 67.3215 279.376   1
   5  -2  18 323.118 245.253   1
  -5   2 -19 354.173 241.109   1
  -5  -2 -19 463.660 279.612   1
   5   2  19-447.879 287.299   1
   5  -2  19-33.6333 241.902   1
  -5   2 -20-64.4006 210.313   1
  -5  -2 -20 300.111 270.240   1
   5   2  20 177.242 267.584   1
   5  -2  20 281.077 260.115   1
  -5   2 -21-265.401 236.532   1
  -5  -2 -21 33.4850 250.684   1
   5  -2  21 177.586 253.229   1
   5   2  21-35.9809 255.436   1
  -5   2 -22 100.660 247.891   1
  -5  -2 -22 641.311 257.176   1
   5   2  22 144.514 236.397   1
   5  -2  22 253.076 238.949   1
  -5   2 -23-170.870 229.741   1
  -5  -2 -23-371.023 240.504   1
   5  -2  23-36.6559 247.604   1
   5   2  23 362.683 241.462   1
  -5   2 -24 620.403 254.877   1
  -5  -2 -24 169.302 224.187   1
   5   2  24 289.798 243.247   1
  -5  -2 -25 168.244 221.994   1
   5   2  25 144.616 223.750   1
  -5  -2 -27 131.453 230.398   1
   5  -3 -28 65.1883 213.794   1
  -5   3  27 243.531 228.207   1
   5  -3 -27-66.5615 232.196   1
  -5   3  26 421.836 248.363   1
   5  -3 -26 302.922 244.013   1
  -5   3  25 35.4763 246.468   1
   5  -3 -25 203.028 256.352   1
  -5   3  24 463.581 247.253   1
   5  -3 -24 169.982 236.850   1
  -5   3  23 321.004 252.580   1
  -5  -3  23 219.611 244.142   1
   5  -3 -23-272.149 246.113   1
  -5   3  22-177.937 265.023   1
  -5  -3  22 361.079 249.200   1
   5  -3 -22 440.946 268.022   1
   5   3 -22 548.280 238.721   1
  -5   3  21 212.124 231.872   1
  -5  -3  21 35.3521 248.803   1
   5  -3 -21-100.839 230.257   1
   5   3 -21 33.5464 223.327   1
  -5  -3  20 897.512 272.964   1
   5   3 -20 1047.12 264.779   1
  -5   3  19 969.731 253.620   1
   5  -3 -19 229.476 235.434   1
  -5   3  18 170.336 258.779   1
  -5  -3  18 976.417 276.390   1
   5  -3 -18 418.945 250.458   1
   5   3 -18 493.190 243.143   1
  -5   3  17 33.4105 270.605   1
  -5  -3  17 31.4433 226.083   1
   5  -3 -17 94.7172 257.405   1
   5   3 -17-89.2903 220.208   1
  -5  -3  16 121.165 216.550   1
   5   3 -16 401.206 225.650   1
  -5   3  15 1716.26 323.078   1
  -5  -3  15 1853.16 278.486   1
   5  -3 -15 1710.43 300.783   1
   5   3 -15 963.326 259.410   1
   5  -3 -14 3375.58 377.191   1
  -5   3  14 3701.39 401.573   1
  -5  -3  14 3723.37 374.670   1
   5   3 -14 4105.10 378.145   1
  -5   3  13 1432.06 305.949   1
   5  -3 -13 2362.74 309.920   1
  -5   3  12-114.804 238.548   1
  -5  -3  12 225.189 216.925   1
   5   3 -12 239.884 199.383   1
   5  -3 -12-244.220 219.062   1
  -5   3  11 386.350 257.920   1
  -5  -3  11-118.080 210.045   1
   5   3 -11 22.6544 190.696   1
   5  -3 -11 182.711 235.937   1
   5   3 -10 127.761 192.576   1
   5  -3 -10-74.9404 222.243   1
  -5  -3  10 132.894 199.768   1
  -5   3  10 317.389 241.040   1
  -5   3   9 10249.4 773.262   1
  -5  -3   9 11445.0 761.639   1
   5   3  -9 11478.1 758.096   1
   5  -3  -9 10136.4 763.132   1
   5  -3  -8 20667.4 1343.38   1
   5   3  -8 19627.9 1315.54   1
  -5   3   8 21195.0 1350.12   1
  -5  -3   8 20022.5 1320.16   1
   5  -3  -7 15234.5 994.586   1
   5   3  -7 13665.8 975.200   1
  -5   3   7 15327.7 1005.60   1
  -5  -3   7 14834.1 979.141   1
   5  -3  -6 27880.5 1771.92   1
   5   3  -6 27633.2 1753.29   1
  -5  -3   6 26359.3 1752.69   1
  -5   3   6 28574.5 1781.13   1
   5  -3  -5 20072.2 1347.10   1
   5   3  -5 21556.0 1336.21   1
  -5  -3   5 21048.9 1338.19   1
  -5   3   5 19903.8 1350.49   1
   5  -3  -4 20027.9 1310.46   1
  -5   3   4 20145.9 1314.41   1
   5   3  -4 20480.7 1295.99   1
[truncated: 877,534 more chars]
