# Supplementary material for: Structural insight into the cooperativity of spin crossover compounds
Source: Acta Crystallogr B Struct Sci Cryst Eng Mater. 2023 Aug 11;79(Pt 5):354–67. doi: 10.1107/S2052520623005814 (PMC10552598; doi:10.1107/S2052520623005814)
Supplement: Supplementary file 5 [file b-79-00354-sup5.zip › Bia_Portho_270K.cif]

data_Bia_dw4400_270K
 
_audit_creation_method            'SHELXL-2019/2'
_shelx_SHELXL_version_number      '2019/2'
_chemical_name_systematic         ?
_chemical_name_common             ?
_chemical_melting_point           ?
_chemical_formula_moiety          ?
_chemical_formula_sum
 'C10.86 H8 Fe0.29 N1.71 S0.57' 
_chemical_formula_weight          196.75

loop_
 _atom_type_symbol
 _atom_type_description
 _atom_type_scat_dispersion_real
 _atom_type_scat_dispersion_imag
 _atom_type_scat_source
 'Fe'  'Fe'   0.3265   0.6960
 'International Tables Vol C Tables 4.2.6.8 and 6.1.1.4'
 'C'  'C'   0.0024   0.0013
 'International Tables Vol C Tables 4.2.6.8 and 6.1.1.4'
 'H'  'H'   0.0000   0.0000
 'International Tables Vol C Tables 4.2.6.8 and 6.1.1.4'
 'N'  'N'   0.0049   0.0027
 'International Tables Vol C Tables 4.2.6.8 and 6.1.1.4'
 'S'  'S'   0.1051   0.1002
 'International Tables Vol C Tables 4.2.6.8 and 6.1.1.4'
 
_space_group_crystal_system       orthorhombic
_space_group_IT_number            56
_space_group_name_H-M_alt         'P c c n'
_space_group_name_Hall            '-P 2ab 2ac'
 
_shelx_space_group_comment
;
The symmetry employed for this shelxl refinement is uniquely defined
by the following loop, which should always be used as a source of
symmetry information in preference to the above space-group names.
They are only intended as comments.
;
 
loop_
 _space_group_symop_operation_xyz
 'x, y, z'
 '-x+1/2, -y+1/2, z'
 '-x, y+1/2, -z+1/2'
 'x+1/2, -y, -z+1/2'
 '-x, -y, -z'
 'x-1/2, y-1/2, -z'
 'x, -y-1/2, z-1/2'
 '-x-1/2, y, z-1/2'
 
_cell_length_a                    12.9442(4)
_cell_length_b                    15.1256(5)
_cell_length_c                    17.6073(5)
_cell_angle_alpha                 90
_cell_angle_beta                  90
_cell_angle_gamma                 90
_cell_volume                      3447.31(18)
_cell_formula_units_Z             14
_cell_measurement_temperature     270(2)
_cell_measurement_reflns_used     3030
_cell_measurement_theta_min       1.893
_cell_measurement_theta_max       22.695
 
_exptl_crystal_description        irregular
_exptl_crystal_colour             ?
_exptl_crystal_density_meas       ?
_exptl_crystal_density_method     ?
_exptl_crystal_density_diffrn     1.327          
_exptl_crystal_F_000              1424
_exptl_transmission_factor_min    ?
_exptl_transmission_factor_max    ?
_exptl_crystal_size_max           ?
_exptl_crystal_size_mid           ?
_exptl_crystal_size_min           ?
_exptl_absorpt_coefficient_mu     0.436
_shelx_estimated_absorpt_T_min    ?
_shelx_estimated_absorpt_T_max    ?
_exptl_absorpt_correction_type    ?
_exptl_absorpt_correction_T_min   ?
_exptl_absorpt_correction_T_max   ?
_exptl_absorpt_process_details    ?
_exptl_absorpt_special_details    ?
_diffrn_ambient_temperature       293(2)
_diffrn_radiation_wavelength      0.65524
_diffrn_radiation_type            Synchrotron
_diffrn_source                    ?
_diffrn_measurement_device_type   '4-circle diffractometer'
_diffrn_measurement_method        ?
_diffrn_detector_area_resol_mean  ?
_diffrn_reflns_number             36281
_diffrn_reflns_av_unetI/netI      0.0690
_diffrn_reflns_av_R_equivalents   0.0917
_diffrn_reflns_limit_h_min        -20
_diffrn_reflns_limit_h_max        20
_diffrn_reflns_limit_k_min        -18
_diffrn_reflns_limit_k_max        19
_diffrn_reflns_limit_l_min        -28
_diffrn_reflns_limit_l_max        28
_diffrn_reflns_theta_min          1.909
_diffrn_reflns_theta_max          32.975
_diffrn_reflns_theta_full         23.150
_diffrn_measured_fraction_theta_max   0.829
_diffrn_measured_fraction_theta_full  0.985
_diffrn_reflns_Laue_measured_fraction_max    0.829
_diffrn_reflns_Laue_measured_fraction_full   0.985
_diffrn_reflns_point_group_measured_fraction_max   0.829
_diffrn_reflns_point_group_measured_fraction_full  0.985
_reflns_number_total              6865
_reflns_number_gt                 3138
_reflns_threshold_expression      'I > 2\s(I)'
_reflns_Friedel_coverage          0.000
_reflns_Friedel_fraction_max      .
_reflns_Friedel_fraction_full     .
 
_reflns_special_details
;
 Reflections were merged by SHELXL according to the crystal
 class for the calculation of statistics and refinement.
 
 _reflns_Friedel_fraction is defined as the number of unique
 Friedel pairs measured divided by the number that would be
 possible theoretically, ignoring centric projections and
 systematic absences.
;
 
_computing_data_collection        ?
_computing_cell_refinement        ?
_computing_data_reduction         ?
_computing_structure_solution     ?
_computing_structure_refinement 'SHELXL-2019/2 (Sheldrick, 2019)'
_computing_molecular_graphics     ?
_computing_publication_material   ?
_refine_special_details           ?
_refine_ls_structure_factor_coef  Fsqd
_refine_ls_matrix_type            full
_refine_ls_weighting_scheme       calc
_refine_ls_weighting_details
'w=1/[\s^2^(Fo^2^)+(0.0405P)^2^+1.3803P] where P=(Fo^2^+2Fc^2^)/3'
_atom_sites_solution_primary      ?
_atom_sites_solution_secondary    ?
_atom_sites_solution_hydrogens    geom
_refine_ls_hydrogen_treatment     constr
_refine_ls_extinction_method      none
_refine_ls_extinction_coef        .
_refine_ls_number_reflns          6865
_refine_ls_number_parameters      213
_refine_ls_number_restraints      0
_refine_ls_R_factor_all           0.2064
_refine_ls_R_factor_gt            0.0998
_refine_ls_wR_factor_ref          0.1907
_refine_ls_wR_factor_gt           0.1559
_refine_ls_goodness_of_fit_ref    1.148
_refine_ls_restrained_S_all       1.148
_refine_ls_shift/su_max           0.001
_refine_ls_shift/su_mean          0.000
 
loop_
 _atom_site_label
 _atom_site_type_symbol
 _atom_site_fract_x
 _atom_site_fract_y
 _atom_site_fract_z
 _atom_site_U_iso_or_equiv
 _atom_site_adp_type
 _atom_site_occupancy
 _atom_site_site_symmetry_order  
 _atom_site_calc_flag
 _atom_site_refinement_flags_posn
 _atom_site_refinement_flags_adp
 _atom_site_refinement_flags_occupancy
 _atom_site_disorder_assembly
 _atom_site_disorder_group
Fe01 Fe 0.750000 0.750000 0.57645(3) 0.0595(2) Uani 1 2 d S T P . .
S002 S 0.90986(10) 0.55752(9) 0.39545(6) 0.1043(4) Uani 1 1 d . . . . .
N003 N 0.7447(2) 0.84394(17) 0.67509(14) 0.0631(6) Uani 1 1 d . . . . .
N004 N 0.8013(3) 0.6610(2) 0.49639(15) 0.0779(8) Uani 1 1 d . . . . .
N005 N 0.9104(2) 0.79600(19) 0.59411(15) 0.0653(7) Uani 1 1 d . . . . .
C006 C 0.6566(3) 0.8607(2) 0.72074(17) 0.0614(8) Uani 1 1 d . . . . .
C007 C 0.5643(3) 0.8827(2) 0.68564(17) 0.0658(8) Uani 1 1 d . . . . .
H007 H 0.561688 0.889794 0.633207 0.079 Uiso 1 1 calc R U . . .
C008 C 0.9256(3) 0.8473(2) 0.65525(19) 0.0678(9) Uani 1 1 d . . . . .
C009 C 0.8327(3) 0.8708(2) 0.69754(19) 0.0702(9) Uani 1 1 d . . . . .
H009 H 0.837753 0.905567 0.740972 0.084 Uiso 1 1 calc R U . . .
C00A C 0.6592(3) 0.8502(2) 0.79890(18) 0.0723(9) Uani 1 1 d . . . . .
H00A H 0.720711 0.835068 0.822923 0.087 Uiso 1 1 calc R U . . .
C00B C 0.4780(3) 0.8840(2) 0.80691(19) 0.0695(9) Uani 1 1 d . . . . .
C00C C 0.4765(3) 0.8941(2) 0.7285(2) 0.0713(9) Uani 1 1 d . . . . .
H00C H 0.414857 0.908895 0.704546 0.086 Uiso 1 1 calc R U . . .
C00D C 0.8464(3) 0.6185(2) 0.45417(18) 0.0670(9) Uani 1 1 d . . . . .
C00E C 0.5707(3) 0.8624(2) 0.84097(19) 0.0780(10) Uani 1 1 d . . . . .
H00E H 0.573386 0.855873 0.893451 0.094 Uiso 1 1 calc R U . . .
C00F C 0.3829(3) 0.8978(2) 0.8520(2) 0.0758(10) Uani 1 1 d . . . . .
C00G C 0.9935(3) 0.7737(3) 0.5531(2) 0.0791(10) Uani 1 1 d . . . . .
H00G H 0.984391 0.738984 0.510032 0.095 Uiso 1 1 calc R U . . .
C00H C 0.3848(3) 0.9420(3) 0.9207(2) 0.0874(12) Uani 1 1 d . . . . .
H00H H 0.447540 0.962573 0.939470 0.105 Uiso 1 1 calc R U . . .
C00I C 1.0216(3) 0.8765(3) 0.6773(2) 0.0915(12) Uani 1 1 d . . . . .
H00I H 1.029518 0.912219 0.719926 0.110 Uiso 1 1 calc R U . . .
C00J C 0.2881(4) 0.8680(3) 0.8262(3) 0.0997(13) Uani 1 1 d . . . . .
H00J H 0.284101 0.838116 0.780064 0.120 Uiso 1 1 calc R U . . .
C00K C 0.1986(4) 0.8820(3) 0.8683(3) 0.1142(15) Uani 1 1 d . . . . .
H00K H 0.135510 0.861118 0.850603 0.137 Uiso 1 1 calc R U . . .
C00L C 1.1057(4) 0.8516(3) 0.6346(3) 0.1080(14) Uani 1 1 d . . . . .
H00L H 1.171734 0.869854 0.648237 0.130 Uiso 1 1 calc R U . . .
C00M C 0.2957(4) 0.9562(3) 0.9622(2) 0.1002(14) Uani 1 1 d . . . . .
H00M H 0.298697 0.986029 1.008281 0.120 Uiso 1 1 calc R U . . .
C00N C 0.2035(4) 0.9263(3) 0.9353(3) 0.1088(15) Uani 1 1 d . . . . .
H00N H 0.143445 0.936306 0.963059 0.131 Uiso 1 1 calc R U . . .
C00O C 1.0916(3) 0.8000(3) 0.5722(3) 0.0980(13) Uani 1 1 d . . . . .
H00O H 1.147724 0.782700 0.542735 0.118 Uiso 1 1 calc R U . . .
 
loop_
 _atom_site_aniso_label
 _atom_site_aniso_U_11
 _atom_site_aniso_U_22
 _atom_site_aniso_U_33
 _atom_site_aniso_U_23
 _atom_site_aniso_U_13
 _atom_site_aniso_U_12
Fe01 0.0632(4) 0.0700(4) 0.0452(3) 0.000 0.000 0.0057(3)
S002 0.1073(8) 0.1393(10) 0.0664(6) -0.0101(6) 0.0158(6) 0.0474(7)
N003 0.0687(16) 0.0660(15) 0.0545(13) 0.0013(12) -0.0030(14) 0.0124(14)
N004 0.088(2) 0.086(2) 0.0606(17) -0.0104(15) 0.0111(15) 0.0023(16)
N005 0.0644(17) 0.0731(17) 0.0585(15) 0.0067(13) 0.0012(13) 0.0035(14)
C006 0.071(2) 0.0608(19) 0.0525(17) -0.0044(14) -0.0017(15) 0.0119(15)
C007 0.078(2) 0.067(2) 0.0522(17) -0.0015(15) -0.0064(16) 0.0167(17)
C008 0.067(2) 0.071(2) 0.0653(19) 0.0054(16) -0.0103(16) 0.0010(17)
C009 0.081(2) 0.070(2) 0.0595(18) -0.0033(16) -0.0075(17) 0.0066(18)
C00A 0.074(2) 0.085(2) 0.0579(18) -0.0011(17) -0.0070(16) 0.0186(18)
C00B 0.077(2) 0.065(2) 0.066(2) -0.0013(16) 0.0013(17) 0.0157(17)
C00C 0.071(2) 0.070(2) 0.073(2) 0.0008(17) -0.0082(18) 0.0169(17)
C00D 0.066(2) 0.085(2) 0.0498(16) 0.0007(17) 0.0001(15) 0.0001(18)
C00E 0.089(3) 0.090(3) 0.0555(18) 0.0060(17) 0.0016(18) 0.021(2)
C00F 0.081(3) 0.069(2) 0.077(2) 0.0049(18) 0.0050(19) 0.0204(19)
C00G 0.073(2) 0.092(3) 0.073(2) 0.0106(19) 0.0122(19) 0.0019(19)
C00H 0.088(3) 0.095(3) 0.079(2) 0.004(2) 0.006(2) 0.031(2)
C00I 0.080(3) 0.105(3) 0.089(3) -0.007(2) -0.018(2) -0.005(2)
C00J 0.093(3) 0.104(3) 0.103(3) -0.013(3) 0.010(3) 0.004(2)
C00K 0.080(3) 0.130(4) 0.132(4) -0.010(3) 0.017(3) 0.007(3)
C00L 0.071(3) 0.130(4) 0.123(4) 0.008(3) -0.013(3) -0.012(3)
C00M 0.109(3) 0.114(3) 0.079(3) 0.001(2) 0.008(3) 0.044(3)
C00N 0.096(3) 0.123(4) 0.108(4) 0.008(3) 0.026(3) 0.036(3)
C00O 0.064(2) 0.122(4) 0.109(3) 0.011(3) 0.011(2) 0.001(2)
 
_geom_special_details
;
 All esds (except the esd in the dihedral angle between two l.s. planes)
 are estimated using the full covariance matrix.  The cell esds are taken
 into account individually in the estimation of esds in distances, angles
 and torsion angles; correlations between esds in cell parameters are only
 used when they are defined by crystal symmetry.  An approximate (isotropic)
 treatment of cell esds is used for estimating esds involving l.s. planes.
;
 
loop_
 _geom_bond_atom_site_label_1
 _geom_bond_atom_site_label_2
 _geom_bond_distance
 _geom_bond_site_symmetry_2
 _geom_bond_publ_flag
Fe01 N004 2.059(3) . ?
Fe01 N004 2.059(3) 2_665 ?
Fe01 N005 2.212(3) . ?
Fe01 N005 2.212(3) 2_665 ?
Fe01 N003 2.245(3) . ?
Fe01 N003 2.245(3) 2_665 ?
S002 C00D 1.611(4) . ?
N003 C009 1.272(4) . ?
N003 C006 1.418(4) . ?
N004 C00D 1.143(4) . ?
N005 C00G 1.338(4) . ?
N005 C008 1.341(4) . ?
C006 C00A 1.386(4) . ?
C006 C007 1.387(4) . ?
C007 C00C 1.375(4) . ?
C008 C00I 1.375(5) . ?
C008 C009 1.459(5) . ?
C00A C00E 1.377(5) . ?
C00B C00E 1.381(5) . ?
C00B C00C 1.389(5) . ?
C00B C00F 1.480(5) . ?
C00F C00H 1.382(5) . ?
C00F C00J 1.385(6) . ?
C00G C00O 1.372(5) . ?
C00H C00M 1.383(6) . ?
C00I C00L 1.376(6) . ?
C00J C00K 1.392(6) . ?
C00K C00N 1.359(6) . ?
C00L C00O 1.360(6) . ?
C00M C00N 1.360(7) . ?
 
loop_
 _geom_angle_atom_site_label_1
 _geom_angle_atom_site_label_2
 _geom_angle_atom_site_label_3
 _geom_angle
 _geom_angle_site_symmetry_1
 _geom_angle_site_symmetry_3
 _geom_angle_publ_flag
N004 Fe01 N004 93.61(17) . 2_665 ?
N004 Fe01 N005 89.94(12) . . ?
N004 Fe01 N005 101.15(11) 2_665 . ?
N004 Fe01 N005 101.16(11) . 2_665 ?
N004 Fe01 N005 89.94(12) 2_665 2_665 ?
N005 Fe01 N005 163.84(14) . 2_665 ?
N004 Fe01 N003 162.39(11) . . ?
N004 Fe01 N003 96.08(10) 2_665 . ?
N005 Fe01 N003 73.78(10) . . ?
N005 Fe01 N003 93.54(10) 2_665 . ?
N004 Fe01 N003 96.08(10) . 2_665 ?
N004 Fe01 N003 162.39(11) 2_665 2_665 ?
N005 Fe01 N003 93.54(10) . 2_665 ?
N005 Fe01 N003 73.78(10) 2_665 2_665 ?
N003 Fe01 N003 78.64(13) . 2_665 ?
C009 N003 C006 119.1(3) . . ?
C009 N003 Fe01 114.6(2) . . ?
C006 N003 Fe01 125.2(2) . . ?
C00D N004 Fe01 167.9(3) . . ?
C00G N005 C008 117.5(3) . . ?
C00G N005 Fe01 126.8(3) . . ?
C008 N005 Fe01 115.6(2) . . ?
C00A C006 C007 119.4(3) . . ?
C00A C006 N003 121.5(3) . . ?
C007 C006 N003 118.9(3) . . ?
C00C C007 C006 119.9(3) . . ?
N005 C008 C00I 123.0(4) . . ?
N005 C008 C009 115.5(3) . . ?
C00I C008 C009 121.5(3) . . ?
N003 C009 C008 120.1(3) . . ?
C00E C00A C006 119.9(3) . . ?
C00E C00B C00C 118.0(3) . . ?
C00E C00B C00F 121.6(3) . . ?
C00C C00B C00F 120.4(3) . . ?
C007 C00C C00B 121.4(3) . . ?
N004 C00D S002 179.3(3) . . ?
C00A C00E C00B 121.4(3) . . ?
C00H C00F C00J 117.5(4) . . ?
C00H C00F C00B 121.5(4) . . ?
C00J C00F C00B 121.0(4) . . ?
N005 C00G C00O 122.6(4) . . ?
C00F C00H C00M 121.5(4) . . ?
C00L C00I C008 118.2(4) . . ?
C00F C00J C00K 120.8(5) . . ?
C00N C00K C00J 120.0(5) . . ?
C00O C00L C00I 119.5(4) . . ?
C00N C00M C00H 119.8(4) . . ?
C00K C00N C00M 120.4(5) . . ?
C00L C00O C00G 119.2(4) . . ?
 
_refine_diff_density_max    0.164
_refine_diff_density_min   -0.231
_refine_diff_density_rms    0.038

_shelx_res_file
;
TITL Bia_dw4400_085K_a.res in Pccn
    Bia_dw4400_270K.res
    created by SHELXL-2019/2 at 05:34:48 on 03-May-2022
REM Old TITL Bia_dw4400_085K in Pccn
REM SHELXT solution in Pccn: R1 0.089, Rweak 0.045, Alpha 0.023
REM <I/s>   0.567 for  392 systematic absences,  Orientation as input
REM Formula found by SHELXT:  Fe C38 N6 S2

CELL 0.65524 12.9442 15.1256 17.6073 90.0000 90.0000 90.0000
ZERR 14.000 0.0004 0.0005 0.0005 0.0000 0.0000 0.0000
LATT  1
SYMM 1/2-X, 1/2-Y, Z
SYMM -X, 1/2+Y, 1/2-Z
SYMM 1/2+X, -Y, 1/2-Z
SFAC FE C H N S
DISP $C  0.00244  0.00131  9.14798!source kissel
DISP $N  0.00493  0.00266 15.07095!source kissel
DISP $S  0.10506  0.10024 379.49005!source kissel
DISP $Fe  0.32649  0.69602 2544.24973!source kissel
UNIT 4 152 112 24 8
ACTA
L.S. 10
BOND
LIST 6
FMAP 2
PLAN 20
WGHT    0.040500    1.380300
FVAR       2.88455
FE01  1    0.750000    0.750000    0.576455    10.50000    0.06316    0.07004 =
         0.04515    0.00000    0.00000    0.00574
S002  5    0.909858    0.557520    0.395447    11.00000    0.10733    0.13930 =
         0.06641   -0.01014    0.01581    0.04743
N003  4    0.744729    0.843938    0.675091    11.00000    0.06871    0.06601 =
         0.05449    0.00132   -0.00296    0.01236
N004  4    0.801327    0.660991    0.496392    11.00000    0.08757    0.08555 =
         0.06064   -0.01036    0.01111    0.00235
N005  4    0.910431    0.795996    0.594110    11.00000    0.06440    0.07315 =
         0.05850    0.00674    0.00123    0.00353
C006  2    0.656634    0.860672    0.720736    11.00000    0.07104    0.06076 =
         0.05252   -0.00442   -0.00174    0.01189
C007  2    0.564270    0.882722    0.685641    11.00000    0.07834    0.06687 =
         0.05216   -0.00150   -0.00639    0.01669
AFIX  43
H007  3    0.561688    0.889794    0.633207    11.00000   -1.20000
AFIX   0
C008  2    0.925602    0.847289    0.655253    11.00000    0.06712    0.07107 =
         0.06526    0.00541   -0.01034    0.00103
C009  2    0.832681    0.870841    0.697543    11.00000    0.08063    0.07047 =
         0.05955   -0.00325   -0.00750    0.00661
AFIX  43
H009  3    0.837753    0.905567    0.740972    11.00000   -1.20000
AFIX   0
C00A  2    0.659231    0.850245    0.798901    11.00000    0.07434    0.08465 =
         0.05791   -0.00114   -0.00702    0.01864
AFIX  43
H00A  3    0.720711    0.835068    0.822923    11.00000   -1.20000
AFIX   0
C00B  2    0.477965    0.883999    0.806906    11.00000    0.07659    0.06546 =
         0.06639   -0.00134    0.00126    0.01566
C00C  2    0.476493    0.894111    0.728532    11.00000    0.07126    0.06965 =
         0.07312    0.00082   -0.00815    0.01688
AFIX  43
H00C  3    0.414857    0.908895    0.704546    11.00000   -1.20000
AFIX   0
C00D  2    0.846395    0.618477    0.454166    11.00000    0.06640    0.08487 =
         0.04982    0.00070    0.00015    0.00011
C00E  2    0.570690    0.862378    0.840966    11.00000    0.08867    0.08986 =
         0.05548    0.00602    0.00161    0.02134
AFIX  43
H00E  3    0.573386    0.855873    0.893451    11.00000   -1.20000
AFIX   0
C00F  2    0.382877    0.897844    0.851997    11.00000    0.08120    0.06867 =
         0.07748    0.00488    0.00498    0.02040
C00G  2    0.993507    0.773680    0.553120    11.00000    0.07267    0.09160 =
         0.07312    0.01065    0.01219    0.00191
AFIX  43
H00G  3    0.984391    0.738984    0.510032    11.00000   -1.20000
AFIX   0
C00H  2    0.384845    0.941968    0.920705    11.00000    0.08760    0.09505 =
         0.07942    0.00372    0.00593    0.03108
AFIX  43
H00H  3    0.447540    0.962573    0.939470    11.00000   -1.20000
AFIX   0
C00I  2    1.021626    0.876542    0.677301    11.00000    0.08014    0.10509 =
         0.08917   -0.00742   -0.01757   -0.00478
AFIX  43
H00I  3    1.029518    0.912219    0.719926    11.00000   -1.20000
AFIX   0
C00J  2    0.288058    0.867956    0.826154    11.00000    0.09271    0.10377 =
         0.10262   -0.01338    0.01046    0.00351
AFIX  43
H00J  3    0.284101    0.838116    0.780064    11.00000   -1.20000
AFIX   0
C00K  2    0.198628    0.882036    0.868318    11.00000    0.08045    0.13045 =
         0.13161   -0.01037    0.01695    0.00683
AFIX  43
H00K  3    0.135510    0.861118    0.850603    11.00000   -1.20000
AFIX   0
C00L  2    1.105709    0.851573    0.634556    11.00000    0.07086    0.12983 =
         0.12322    0.00837   -0.01323   -0.01197
AFIX  43
H00L  3    1.171734    0.869854    0.648237    11.00000   -1.20000
AFIX   0
C00M  2    0.295668    0.956159    0.962168    11.00000    0.10851    0.11370 =
         0.07854    0.00092    0.00816    0.04446
AFIX  43
H00M  3    0.298697    0.986029    1.008281    11.00000   -1.20000
AFIX   0
C00N  2    0.203488    0.926326    0.935349    11.00000    0.09559    0.12304 =
         0.10779    0.00820    0.02576    0.03561
AFIX  43
H00N  3    0.143445    0.936306    0.963059    11.00000   -1.20000
AFIX   0
C00O  2    1.091565    0.799964    0.572153    11.00000    0.06388    0.12157 =
         0.10865    0.01138    0.01126    0.00137
AFIX  43
H00O  3    1.147724    0.782700    0.542735    11.00000   -1.20000
AFIX   0
HKLF 4


REM  Bia_dw4400_085K_a.res in Pccn
REM wR2 = 0.1907, GooF = S = 1.148, Restrained GooF = 1.148 for all data
REM R1 = 0.0998 for 3138 Fo > 4sig(Fo) and 0.2064 for all 6865 data
REM 213 parameters refined using 0 restraints

END

WGHT      0.0420      1.3486

REM Highest difference peak  0.164,  deepest hole -0.231,  1-sigma level  0.038
Q1    1   0.8029  0.6657  0.4555  11.00000  0.05    0.16
Q2    1   0.8440  0.5449  0.3920  11.00000  0.05    0.16
Q3    1   0.8544  0.6579  0.5002  11.00000  0.05    0.15
Q4    1   0.9209  0.6219  0.3810  11.00000  0.05    0.14
Q5    1   0.7161  0.7735  0.6113  11.00000  0.05    0.14
Q6    1   0.5170  0.8541  0.7152  11.00000  0.05    0.14
Q7    1   0.7688  0.7062  0.5027  11.00000  0.05    0.14
Q8    1   0.3554  1.0108  1.1100  11.00000  0.05    0.13
Q9    1   0.7008  0.7835  0.5865  11.00000  0.05    0.13
Q10   1   0.2773  0.8160  0.7935  11.00000  0.05    0.13
Q11   1   0.4406  0.9385  0.7170  11.00000  0.05    0.13
Q12   1   0.4260  0.8718  0.8334  11.00000  0.05    0.13
Q13   1   0.7531  0.7724  0.5335  11.00000  0.05    0.13
Q14   1   0.6434  0.8364  0.7578  11.00000  0.05    0.13
Q15   1   0.8976  0.6022  0.4252  11.00000  0.05    0.13
Q16   1   0.9313  0.5634  0.4374  11.00000  0.05    0.13
Q17   1   0.3015  0.8342  0.8671  11.00000  0.05    0.13
Q18   1   0.5617  0.9148  0.6425  11.00000  0.05    0.12
Q19   1   0.9418  0.7878  0.5771  11.00000  0.05    0.12
Q20   1   0.5441  0.9135  0.7144  11.00000  0.05    0.12
;
_shelx_res_checksum   42182

_shelx_hkl_file
;
   0   0  -2 714.458 112.725   1
   0   0   2 839.230 120.979   1
   0   0  -3-135.078 124.696   1
   0   0   3 36.9647 149.465   1
   0   0   4 264951. 16018.6   1
   0   0  -4 260508. 16015.6   1
   0   0  -5 9.24447 136.633   1
   0   0   5 40.7595 162.671   1
   0   0  -6 702.116 181.327   1
   0   0   6 568.164 182.457   1
   0   0   8 187433. 11600.1   1
   0   0  -8 191508. 11594.8   1
   0   0  -9 65.5136 174.888   1
   0   0   9 36.1792 192.419   1
   0   0 -10 19704.4 1291.47   1
   0   0  10 20174.6 1300.00   1
   0   0 -11 98.6995 177.712   1
   0   0  11-65.4121 209.987   1
   0   0 -12 21076.9 1378.82   1
   0   0  12 21365.1 1389.80   1
   0   0 -13 137.997 195.084   1
   0   0  13-176.678 212.791   1
   0   0 -15 312.468 237.798   1
   0   0  15 369.711 267.542   1
   0   0 -16 194.023 221.817   1
   0   0  16 355.263 256.852   1
   0   0 -17-58.2968 236.708   1
   0   0  17 338.905 245.201   1
   0   0 -18 90.0259 245.188   1
   0   0  18 32.1587 266.141   1
   0   0 -20-189.606 241.827   1
   0   0  20-547.463 264.574   1
   0   0 -21 226.663 249.532   1
   0   0  21-140.001 259.689   1
   0   0 -22 65.9228 230.669   1
   0   0  22-35.7630 251.380   1
   0   0  24 259.771 261.412   1
   0   0 -24 302.551 249.993   1
   0   0  25 37.6045 242.622   1
   0   0 -25 135.275 231.439   1
   0   0  26 757.427 280.938   1
   0   0 -26 135.542 244.591   1
   0   1   1-47.1053 73.0176   1
   0  -1  -1-12.6216 72.4297   1
   0  -1  -2 143392. 8663.47   1
   0   1   2 140552. 8664.24   1
   0  -1  -3 71.1135 165.009   1
   0   1  -3-88.1117 95.8339   1
   0   1   3 155.144 177.056   1
   0  -1   3 145.391 99.9632   1
   0  -1  -4 22189.2 1345.79   1
   0   1  -4 20763.5 1331.97   1
   0  -1   4 21191.9 1335.64   1
   0   1   4 21653.6 1350.13   1
   0  -1  -5 31.7285 159.540   1
   0   1  -5 65.5623 152.607   1
   0   1   5-126.884 168.273   1
   0  -1   5-97.8240 164.977   1
   0   1  -6 37350.4 2340.64   1
   0  -1   6 38241.0 2345.72   1
   0  -1  -7 266.650 196.898   1
   0   1  -7 47.3456 149.938   1
   0  -1   7-52.0788 172.537   1
   0   1   7 45.7724 194.029   1
   0  -1  -8 45794.4 2813.64   1
   0   1  -8 46735.7 2807.14   1
   0  -1   8 44234.3 2809.75   1
   0   1   8 43800.9 2818.24   1
   0   1  -9 92.3652 158.156   1
   0  -1  -9 330.248 174.074   1
   0   1   9 38.3044 186.736   1
   0  -1   9 33.9974 180.252   1
   0   1  10 44791.6 2748.18   1
   0  -1  10 42331.0 2733.98   1
   0  -1 -10 45818.9 2737.46   1
   0   1 -10 42311.9 2725.44   1
   0   1  11-296.559 242.303   1
   0  -1  11 41.5928 185.903   1
   0  -1 -11-123.495 200.699   1
   0   1 -11-208.195 175.531   1
   0   1  12 10285.9 738.167   1
   0  -1 -12 10126.7 720.250   1
   0   1 -12 10348.3 721.125   1
   0   1 -13-178.117 191.333   1
   0  -1  13-121.750 211.656   1
   0   1  14 4006.12 406.604   1
   0   1 -14 4232.80 388.072   1
   0  -1  14 4281.01 400.992   1
   0  -1 -14 4603.70 399.250   1
   0   1 -15-308.601 209.499   1
   0  -1 -15 160.225 230.638   1
   0   1  15-145.844 256.265   1
   0  -1  15-54.8928 239.783   1
   0  -1 -16 3289.91 349.540   1
   0   1 -16 3795.25 370.060   1
   0   1  16 2645.10 378.767   1
   0  -1  16 3603.80 377.058   1
   0   1 -17 113.396 207.088   1
   0   1  17 31.4736 240.835   1
   0  -1  17 182.244 237.533   1
   0  -1 -18 4451.49 413.158   1
   0   1 -18 3874.92 387.120   1
   0  -1  18 2222.59 394.611   1
   0   1  18 2728.31 386.218   1
   0   1 -19 30.3462 218.870   1
   0  -1 -19-186.879 249.470   1
   0  -1  19-32.8324 238.762   1
   0   1  19-33.7658 247.554   1
   0  -1 -20 733.953 250.123   1
   0   1 -20 595.147 242.089   1
   0  -1  20 575.138 249.572   1
   0   1  20-103.855 245.980   1
   0  -1 -21-260.293 254.369   1
   0   1 -21 32.2236 236.252   1
   0  -1  21 487.785 268.497   1
   0   1  21 70.4978 272.623   1
   0  -1 -22 927.365 262.565   1
   0   1 -22 1245.51 279.067   1
   0   1  22 1396.39 280.170   1
   0  -1  22 1464.53 296.825   1
   0  -1 -23-33.4655 230.057   1
   0   1  23 181.686 256.572   1
   0  -1  23 109.578 235.646   1
   0   1 -23 66.7399 234.601   1
   0   1  24 73.6422 255.493   1
   0   1 -24 67.3690 240.999   1
   0  -1 -24 302.522 253.382   1
   0  -1  24 37.4248 251.364   1
   0  -1 -25 269.242 235.538   1
   0   1 -25-306.000 232.627   1
   0   1  25 446.266 242.377   1
   0  -1  25-227.813 227.738   1
   0  -1 -26-571.590 264.213   1
   0   1  26 150.045 252.305   1
   0  -1 -27 434.311 227.977   1
   0  -2  -1 4.41176 110.289   1
   0   2   1-4.68264 100.696   1
   0  -2  -2 9843.25 609.311   1
   0   2   2 8781.67 610.363   1
   0  -2  -3-91.8367 172.766   1
   0   2  -3-3.25241 83.2980   1
   0   2   3 86.2292 200.626   1
   0  -2   3 89.0886 97.1639   1
   0  -2  -4 40.3657 187.798   1
   0   2  -4-5.13813 99.3327   1
   0  -2   4-45.1628 114.688   1
   0   2   4-182.771 189.929   1
   0   2  -5 7.00175 115.880   1
   0  -2  -5-93.8128 177.894   1
   0   2   5 25.5902 192.635   1
   0  -2   5 7.70434 129.112   1
   0   2  -6 2035.46 193.006   1
   0  -2   6 1575.32 203.190   1
   0  -2  -7 316.615 189.384   1
   0   2  -7-42.9243 129.713   1
   0   2   7 65.4774 201.623   1
   0  -2   7-23.7080 144.129   1
   0  -2  -8 43571.5 2683.19   1
   0   2   8 42297.0 2686.31   1
   0  -2   9-190.369 157.398   1
   0   2   9 202.410 221.007   1
   0  -2  -9-18.3688 205.967   1
   0   2  -9-86.5271 148.045   1
   0   2  10 484.614 216.259   1
   0  -2  10 534.600 181.454   1
   0   2 -10 649.206 179.406   1
   0  -2 -10 517.886 192.986   1
   0   2  11-118.730 214.358   1
   0  -2  11 138.234 181.092   1
   0   2 -11 18.0151 172.699   1
   0  -2 -11 85.8925 169.064   1
   0   2  12 20620.9 1418.23   1
   0  -2  12 21855.8 1405.67   1
   0  -2 -12 22257.9 1412.03   1
   0   2 -13-260.365 180.750   1
   0  -2 -13 97.5792 236.630   1
   0   2  13 107.729 252.047   1
   0  -2  13-117.021 197.381   1
   0   2 -14 19576.3 1272.44   1
   0  -2  14 19631.1 1281.30   1
   0   2  14 18263.0 1291.33   1
   0  -2 -14 19268.1 1278.43   1
   0   2  15-29.7635 220.813   1
   0  -2 -15 27.1699 195.938   1
   0  -2  16 1271.75 265.513   1
   0   2  16 684.969 288.947   1
   0   2 -16 1504.76 269.853   1
   0  -2 -16 1451.85 285.097   1
   0  -2  17 29.8180 236.376   1
   0  -2 -17-89.8003 246.127   1
   0   2 -17 82.6831 221.478   1
   0  -2  18 1741.93 302.848   1
   0   2 -18 1553.80 280.146   1
   0   2  19 271.851 255.496   1
   0  -2  19 355.646 252.278   1
   0  -2 -19 31.6835 233.670   1
   0   2 -19 359.385 237.874   1
   0   2  20 1641.02 330.702   1
   0  -2 -20 933.132 291.176   1
   0   2  21 389.559 270.253   1
   0  -2  21 242.615 247.211   1
   0   2 -21 222.817 237.503   1
   0  -2 -21 98.0457 250.386   1
   0   2 -22-261.134 232.837   1
   0  -2  22-178.605 248.131   1
   0   2  23 72.5813 263.123   1
   0   2 -23 431.652 242.777   1
   0  -2  23 147.476 247.866   1
   0  -2 -23 167.570 250.926   1
   0   2  24 182.897 251.787   1
   0   2 -24 1046.69 265.551   1
   0  -2  24 527.585 265.104   1
   0  -2 -24 670.386 249.427   1
   0   2 -25 512.895 249.722   1
   0  -2 -25 369.123 250.043   1
   0   2  25 257.499 257.344   1
   0  -2 -26 99.9330 245.366   1
   0   2  26 222.343 247.775   1
   0  -2 -27 396.686 233.636   1
   0   2  27 406.641 257.560   1
   0   3   0 23.5350 102.718   1
   0  -3   0 22.7771 102.899   1
   0   3   1 131.622 125.687   1
   0  -3  -1 17.0826 126.817   1
   0  -3  -2 745001. 46753.9   1
   0   3   2 790129. 46754.0   1
   0  -3  -3-57.5089 179.254   1
   0   3   3 19.8075 178.676   1
   0   3   4 769380. 47781.5   1
   0   3  -4 781567. 47753.7   1
   0  -3   4 786983. 47753.5   1
   0  -3  -4 797788. 47779.8   1
   0   3  -5-59.0585 97.4593   1
   0  -3   5-12.7936 106.143   1
   0  -3  -6 1791.61 232.544   1
   0   3  -6 1863.04 168.695   1
   0  -3   6 1500.06 172.458   1
   0   3   6 1613.50 240.649   1
   0  -3  -7-16.1447 193.371   1
   0   3  -7 86.9845 114.887   1
   0  -3   7 10.5524 123.301   1
   0   3   7-105.189 204.192   1
   0   3   8 10785.9 825.464   1
   0   3  -8 10926.5 784.442   1
   0  -3   8 13401.0 795.211   1
   0  -3  -8 13043.9 820.105   1
   0  -3  -9 502.991 217.514   1
   0   3   9 21.2068 224.422   1
   0   3  10 37295.2 2310.07   1
   0   3 -10 35350.0 2276.71   1
   0  -3  10 36958.7 2283.69   1
   0  -3 -10 36377.9 2301.67   1
   0   3  11 148.268 215.207   1
   0  -3  11-37.2298 191.423   1
   0   3 -11 17.2822 171.038   1
   0  -3 -11-134.060 206.453   1
   0  -3  12 347.164 206.421   1
   0   3 -12 383.669 198.928   1
   0   3  13-111.013 247.201   1
   0  -3  13 66.5881 214.304   1
   0  -3 -13-301.743 218.404   1
   0   3 -13 63.2059 205.774   1
   0   3  14 582.631 260.554   1
   0  -3  14 795.004 219.056   1
   0   3 -14 473.647 210.147   1
   0  -3 -14 158.680 236.893   1
   0  -3  15-25.9272 202.751   1
   0   3  15-213.149 269.745   1
   0  -3 -15-138.974 233.676   1
   0   3 -15-47.9711 195.391   1
   0   3  16 539.297 258.593   1
   0  -3  16 661.407 236.356   1
   0   3 -16 917.288 230.421   1
   0  -3 -16 696.375 225.337   1
   0   3  17 32.6744 250.888   1
   0  -3  17 28.9659 207.186   1
   0   3 -17-53.7508 205.616   1
   0  -3 -17 302.005 233.597   1
   0   3  18 301.017 292.075   1
   0  -3  18 487.453 252.229   1
   0  -3 -18 31.2709 269.278   1
   0   3 -18 508.515 223.445   1
   0  -3  19-63.7753 243.006   1
   0   3  19-205.859 305.552   1
   0  -3 -19-63.9758 272.949   1
   0   3 -19 235.629 241.406   1
   0   3 -20 61.0696 220.261   1
   0   3  20 70.2848 244.890   1
   0  -3  20 465.231 262.567   1
   0  -3 -20-161.988 247.861   1
   0   3  21 142.736 250.872   1
   0   3 -21 157.292 214.284   1
   0  -3  21 103.976 231.618   1
   0  -3 -21-65.7621 248.749   1
   0   3  22 107.724 261.107   1
   0   3 -22 32.3640 231.447   1
   0  -3  22-71.8098 245.648   1
   0  -3 -22 33.1946 248.204   1
   0   3  23 144.805 257.787   1
   0  -3  23-258.894 243.483   1
   0  -3 -23-435.090 230.035   1
   0   3 -24 846.240 262.965   1
   0   3  24 873.644 288.112   1
   0  -3 -24 804.000 263.139   1
   0   3  25-73.0780 253.465   1
   0  -3 -25-66.6639 238.402   1
   0  -3 -26 264.548 236.681   1
   0   3  26 36.5613 232.320   1
   0  -3 -27 130.686 240.490   1
   0   3  27-255.712 251.094   1
   0  -4   0 960165. 57586.4   1
   0   4   0 929781. 57588.1   1
   0   4   1 7.36837 146.732   1
   0  -4  -1-20.7585 130.046   1
   0  -4  -2 725325. 44305.6   1
   0   4   2 729218. 44307.0   1
   0   4   3-34.1003 188.715   1
   0  -4  -3 42.6806 174.766   1
   0   4   5-136.621 198.375   1
   0  -4  -5-96.3465 168.070   1
   0   4  -5 76.2288 84.1443   1
   0  -4   5 62.4677 85.3789   1
   0   4   6 450190. 26300.3   1
   0   4  -6 430088. 26261.8   1
   0  -4   6 429114. 26263.3   1
   0  -4  -6 418974. 26296.2   1
   0  -4  -7 86.2206 195.311   1
   0   4  -7 51.3708 109.440   1
   0   4   7-150.049 225.660   1
   0  -4   7-45.4377 121.580   1
   0   4  -8 84.1982 116.365   1
   0  -4  -8-37.6072 203.789   1
   0  -4   8-67.1150 126.491   1
   0   4   8 226.636 232.969   1
   0  -4  -9 345.303 202.378   1
   0   4  -9-37.7112 125.544   1
   0   4   9-156.762 203.241   1
   0  -4   9 119.304 130.357   1
   0   4 -10 114.946 149.913   1
   0  -4 -10 108.810 205.663   1
   0  -4  10-30.6009 161.841   1
   0   4  10 96.2580 239.770   1
   0   4 -11 211.109 151.233   1
   0  -4 -11 162.391 208.318   1
   0  -4  11-121.153 161.981   1
   0   4  11-25.6600 218.983   1
   0   4 -12 8310.16 602.368   1
   0   4  12 8017.68 635.240   1
   0  -4  12 8436.73 610.974   1
   0  -4 -12 9192.27 630.824   1
   0  -4 -13 103.555 217.667   1
   0   4 -13 216.782 184.482   1
   0   4  13-28.5760 251.052   1
   0  -4  13 21.2548 201.884   1
   0   4  14 4091.59 438.596   1
   0   4 -14 4362.23 370.409   1
   0  -4  14 4241.34 380.954   1
   0  -4 -14 4690.60 433.986   1
   0  -4  15-99.2068 211.065   1
   0   4  15-186.619 280.803   1
   0   4 -15 368.736 191.982   1
   0  -4 -15 170.337 246.589   1
   0   4  16 290.746 282.987   1
   0  -4 -16-325.045 241.460   1
   0  -4  17-28.2460 220.152   1
   0   4 -17-209.014 207.255   1
   0  -4  18 1851.90 302.591   1
   0   4  18 1591.35 322.986   1
   0   4 -18 1705.08 289.863   1
   0  -4 -18 2025.65 321.063   1
   0   4  19-344.587 287.840   1
   0   4 -19-28.8376 219.761   1
   0  -4  19 125.913 230.759   1
   0  -4 -19 227.888 290.718   1
   0   4  20 1733.24 333.057   1
   0   4 -20 1410.79 266.346   1
   0  -4 -20 1532.59 307.682   1
   0   4  22 576.402 285.225   1
   0   4 -22 321.352 268.481   1
   0  -4  22 35.9614 242.178   1
   0  -4 -22 1063.08 290.084   1
   0   4 -23 927.127 249.064   1
   0   4  23 433.727 270.400   1
   0  -4 -23 334.103 260.715   1
   0   4  24 253.667 243.428   1
   0  -4 -24 33.3608 226.265   1
   0   4  25-470.494 264.717   1
   0  -4 -25-66.3139 253.173   1
   0  -4 -27-258.605 218.287   1
   0   4  27-35.9936 221.237   1
   0  -4 -28-95.2262 240.991   1
   0   4  28 106.976 238.244   1
   0   5   0 26.3658 121.118   1
   0  -5   0 12.1400 107.751   1
   0   5  -1 4.52025 88.8799   1
   0   5   1-78.1191 134.377   1
   0  -5   1 20.4961 79.2352   1
   0  -5  -1 87.5325 114.296   1
   0  -5  -2 33539.9 2183.92   1
   0   5   2 37075.5 2189.49   1
   0  -5  -3 137.781 154.885   1
   0   5   3 215.120 182.806   1
   0  -5  -5 75.1897 165.953   1
   0   5   5-130.534 189.738   1
   0   5   6 10393.3 729.883   1
   0   5  -6 11459.6 659.310   1
   0  -5   6 9385.99 661.475   1
   0  -5  -6 10313.8 718.470   1
   0   5   7 358.427 211.804   1
   0   5  -7 75.8529 96.5629   1
   0  -5   7-37.4496 97.2994   1
   0  -5  -7 73.2239 190.191   1
   0   5  -8 687.588 126.626   1
   0   5   8 499.390 223.935   1
   0  -5   8 499.811 131.815   1
   0  -5  -8 990.744 210.714   1
   0  -5   9 46.8861 125.676   1
   0   5   9 117.252 222.147   1
   0   5  -9 109.603 117.964   1
   0  -5  -9-63.8241 198.602   1
   0  -5 -10 13486.3 902.396   1
   0   5  10 12658.3 909.903   1
   0   5 -11-29.6438 136.345   1
   0  -5  11-142.964 152.698   1
   0   5 -12 11975.2 769.913   1
   0   5  12 10940.2 817.644   1
   0  -5  12 11484.2 772.850   1
   0  -5 -12 10704.4 805.008   1
   0  -5 -13 239.479 239.544   1
   0   5 -13-222.545 152.489   1
   0   5  13 88.1184 250.634   1
   0  -5  13 99.6280 157.410   1
   0   5 -14 202.849 183.255   1
   0  -5 -14 55.7515 250.391   1
   0  -5  14 131.215 193.837   1
   0   5  14 30.6230 264.500   1
   0   5 -15 43.9231 189.060   1
   0  -5 -15 86.9385 242.822   1
   0   5  15 381.011 298.546   1
   0  -5  15-285.463 207.761   1
   0  -5  16 9511.84 720.991   1
   0   5 -16 10552.3 724.272   1
   0   5  17 235.494 244.816   1
   0  -5 -17 93.2665 217.776   1
   0   5  18 445.094 283.805   1
   0   5 -18 852.288 230.291   1
   0  -5  18 824.774 260.266   1
   0  -5 -18 992.234 282.070   1
   0   5  19-69.5168 285.925   1
   0   5 -19-56.1425 220.378   1
   0  -5  19 62.4091 234.376   1
   0  -5 -19-492.560 271.000   1
   0   5  20 35.5637 284.955   1
   0   5 -20 353.070 235.001   1
   0  -5  20-98.5881 252.444   1
   0  -5 -20 262.270 253.682   1
   0   5 -21 245.897 222.116   1
   0  -5  21 103.468 229.749   1
   0  -5 -21 330.963 240.088   1
   0   5 -22 415.179 219.046   1
   0   5  22 324.309 250.410   1
   0  -5 -22 33.2331 250.887   1
   0   5  23 504.869 267.874   1
   0  -5 -23-33.3174 253.302   1
   0   5  24 216.412 259.026   1
   0  -5 -24-199.157 244.308   1
   0   5  25 395.260 240.076   1
   0  -5 -25-296.180 208.927   1
   0  -5 -26 618.559 262.813   1
   0   5  26 678.543 270.933   1
   0  -5 -27 63.8735 221.509   1
   0   5  27-71.1086 234.062   1
   0  -5 -28-31.3184 223.023   1
   0   5  28-35.0450 244.168   1
   0  -6   0 23859.9 1495.95   1
   0   6   0 24191.2 1497.84   1
   0   6   1-190.405 140.281   1
   0   6  -1-52.2784 98.6418   1
   0  -6  -1-27.5141 137.570   1
   0  -6   1 31.8931 88.9050   1
   0  -6  -2 42817.6 2803.72   1
   0   6   2 48143.8 2809.17   1
   0  -6  -4 12646.9 829.309   1
   0   6   4 12395.5 835.847   1
   0   6   5 352.297 180.501   1
   0  -6  -5 97.2420 168.873   1
   0  -6  -6 155707. 9419.91   1
   0   6   6 151367. 9425.79   1
   0   6   7-42.3859 206.468   1
   0  -6  -7-77.3945 185.900   1
   0   6  -7-5.09811 72.0609   1
   0  -6   7 32.5160 77.0156   1
   0   6   8 10691.7 778.985   1
   0   6  -8 11232.6 709.195   1
   0  -6   8 10965.6 716.018   1
   0  -6  -8 11474.4 769.877   1
   0   6   9 294.857 227.630   1
   0   6  -9-36.7524 107.215   1
   0  -6   9 112.393 111.778   1
   0  -6  -9-88.9176 197.984   1
   0   6 -10 223.776 122.165   1
   0  -6  10 197.962 133.718   1
   0   6  11 55.1937 235.837   1
   0  -6 -11-424.450 232.232   1
   0   6  12 404.991 273.883   1
   0   6 -12 468.583 148.169   1
   0  -6  12 332.352 167.900   1
   0  -6 -12 498.176 232.372   1
   0   6  13-30.1707 255.142   1
   0   6 -13-85.0787 149.046   1
   0  -6  13 56.1708 166.759   1
   0  -6 -13-82.2046 233.823   1
   0   6  14 595.171 272.258   1
   0   6 -14 830.116 188.205   1
   0  -6  14 665.131 189.626   1
   0  -6 -14 1054.99 263.062   1
   0   6  15 194.220 261.018   1
   0   6 -15 123.935 170.967   1
   0  -6  15 22.8673 191.051   1
   0  -6 -15-88.6331 243.733   1
   0   6  16 33.3991 228.504   1
   0   6 -16-179.348 176.493   1
   0  -6  16-124.561 195.435   1
   0  -6 -16 336.001 228.396   1
   0   6  17 238.668 268.730   1
   0   6 -17 24.1040 185.513   1
   0  -6  17 563.827 211.028   1
   0  -6 -17 63.0145 251.821   1
   0   6  18 1141.59 319.793   1
   0   6 -18 1081.58 243.540   1
   0  -6  18 1268.03 260.595   1
   0  -6 -18 1325.89 316.954   1
   0   6  19 105.055 291.606   1
   0   6 -19 136.670 201.186   1
   0  -6  19-30.7502 232.581   1
   0  -6 -19-264.654 288.103   1
   0   6  20 321.732 271.331   1
   0   6 -20 461.517 223.042   1
   0  -6  20 847.182 246.750   1
   0  -6 -20 494.291 285.556   1
   0   6 -21-363.641 195.543   1
   0  -6 -21 33.1701 219.526   1
   0   6  22 324.347 261.742   1
   0  -6 -22 332.329 229.289   1
   0   6  23 395.587 283.113   1
   0  -6 -23-332.246 253.195   1
   0   6  24-35.8907 254.474   1
   0  -6 -24 792.688 273.465   1
   0   6  26 176.764 255.030   1
   0  -6 -26 580.105 253.973   1
   0   6  27 105.312 245.693   1
   0  -6 -27 31.5325 247.400   1
   0  -6 -28 123.400 201.192   1
   0   7   0-168.125 124.167   1
   0  -7  -1 103.630 118.361   1
   0  -7   1-104.605 94.0011   1
   0   7   1-22.8407 145.008   1
   0   7  -1 42.6007 88.3159   1
   0   7   2 13015.1 926.856   1
   0  -7   2 15142.2 885.410   1
   0  -7  -2 12599.8 918.530   1
   0   7  -2 14272.8 886.405   1
   0   7   3-244.650 170.831   1
   0  -7  -3 237.725 157.312   1
   0   7   4 30473.7 1862.06   1
   0  -7  -4 28439.3 1854.25   1
   0   7   5-151.685 198.223   1
   0  -7  -5-34.6533 181.514   1
   0   7   6 19735.6 1239.01   1
   0  -7  -6 17987.0 1225.92   1
   0  -7  -7-101.989 203.654   1
   0   7   7 179.702 219.839   1
   0   7  -8 35169.2 2179.24   1
   0   7   8 34653.6 2253.86   1
   0  -7  -8 36691.1 2250.55   1
   0  -7   8 35761.0 2180.20   1
   0   7   9 77.0414 233.040   1
   0  -7  -9 69.7388 212.611   1
   0  -7   9 69.7581 92.2875   1
   0   7  -9-21.8663 87.5795   1
   0  -7 -10 2680.76 335.281   1
   0   7 -10 3110.55 238.282   1
   0   7  10 2880.04 363.622   1
   0  -7  10 2937.10 243.242   1
   0   7  11-199.553 279.625   1
   0   7 -11 56.7068 119.228   1
   0  -7  11-50.3786 132.662   1
   0  -7 -11 51.5804 243.685   1
   0   7  12-148.867 252.727   1
   0  -7 -12 431.755 237.215   1
   0   7  13 61.8769 261.629   1
   0   7 -13-15.3950 131.761   1
   0  -7  13 155.632 167.703   1
   0  -7 -13-140.488 233.247   1
   0   7  14 1536.60 311.029   1
   0   7 -14 1005.81 179.219   1
   0  -7  14 955.158 204.708   1
   0  -7 -14 1136.39 283.124   1
   0   7 -15-19.2522 164.329   1
   0  -7  15 173.350 177.647   1
   0   7  16 644.576 312.474   1
   0   7 -16 1035.22 209.278   1
   0  -7  16 928.335 199.892   1
   0  -7 -16 1116.95 300.243   1
   0   7  17 138.095 300.675   1
   0   7 -17 68.8627 181.359   1
   0  -7  17 25.9056 202.529   1
   0  -7 -17-32.1238 274.123   1
   0   7  18 1113.58 325.210   1
   0   7 -18 1360.31 224.352   1
   0  -7  18 754.437 251.687   1
   0  -7 -18 1085.47 302.021   1
   0   7  19-212.630 283.888   1
   0   7 -19 184.551 192.590   1
   0  -7  19-29.9350 216.864   1
   0  -7 -19 429.435 260.126   1
   0   7 -20 536.105 216.394   1
   0   7  20 35.9006 232.097   1
   0  -7 -20 198.567 231.103   1
   0   7  21-108.169 238.608   1
   0  -7 -21-66.4435 214.350   1
   0   7  22 576.053 264.241   1
   0  -7 -22-99.6010 245.672   1
   0   7  23 71.6919 253.351   1
   0  -7 -23 794.834 279.614   1
   0   7  24 71.3609 241.008   1
   0  -7 -24 328.326 248.635   1
   0   7  25 35.3597 212.084   1
   0  -7 -25 32.3945 204.563   1
   0   7  26 489.636 262.347   1
   0  -7 -26 223.197 246.588   1
   0   7  27 588.992 255.726   1
   0  -7 -27 93.3477 236.124   1
   0  -8   0 102671. 6287.03   1
   0  -8  -1 186.359 129.683   1
   0  -8   1-39.2294 97.4678   1
   0   8   1 12.7890 138.351   1
   0   8  -1 8.24027 101.064   1
   0   8  -2 47693.1 2843.78   1
   0  -8   2 45106.1 2841.81   1
   0  -8  -3 121.273 149.366   1
   0   8   3-100.276 169.383   1
   0  -8  -4 1836.30 217.959   1
   0   8   4 1003.29 229.799   1
   0  -8  -5-184.526 180.768   1
   0   8   5-61.0763 198.503   1
   0  -8  -6 20828.8 1306.72   1
   0   8   6 19236.7 1310.77   1
   0   8   7-94.9628 215.460   1
   0  -8  -7-21.5037 192.580   1
   0   8   8 30711.2 1937.50   1
   0  -8  -8 29588.3 1922.85   1
   0   8  -9 10.7705 52.0545   1
   0  -8 -10 2607.13 313.572   1
   0  -8  10 1764.94 172.917   1
   0   8 -10 2259.78 166.611   1
   0   8  10 2028.29 328.274   1
   0   8  11 176.608 247.403   1
   0  -8  11 9.70024 110.068   1
   0   8 -11-145.903 99.0241   1
   0  -8 -11 213.536 235.760   1
   0   8  12 367.478 245.877   1
   0  -8  12 601.357 136.316   1
   0   8 -12 160.393 119.576   1
   0  -8 -13-86.6679 211.119   1
   0   8  13-222.047 217.208   1
   0   8  14 3663.36 411.312   1
   0   8 -14 4846.00 330.316   1
   0  -8 -14 4330.86 395.683   1
   0  -8  14 3067.95 321.996   1
   0   8  15-168.383 254.115   1
   0   8 -15 71.2091 150.703   1
   0  -8  15 172.044 164.648   1
   0   8  16 686.206 269.013   1
   0   8 -16 932.123 191.669   1
   0  -8  16 767.359 186.145   1
   0  -8 -16 412.419 238.583   1
   0   8  17 104.240 249.531   1
   0   8 -17 283.690 174.772   1
   0  -8  17 93.9465 178.314   1
   0  -8 -17-487.488 231.422   1
   0   8  18 947.913 257.291   1
   0   8 -18 1093.63 220.591   1
   0  -8  18 1101.47 251.622   1
   0  -8 -18 1692.43 276.432   1
   0   8  19-35.6442 268.659   1
   0  -8 -19 232.584 243.668   1
   0   8  20 720.495 276.607   1
   0  -8 -20 132.826 249.457   1
   0   8  21 252.714 289.480   1
   0  -8 -21 632.004 283.488   1
   0   8  22 466.187 274.944   1
   0  -8 -22 165.761 263.480   1
   0   8  23 499.707 267.760   1
   0  -8 -23 230.968 252.377   1
   0  -8 -25 320.918 237.951   1
   0  -8 -26 661.882 262.278   1
   0   8  26 207.380 267.761   1
   0  -8 -27 306.862 225.135   1
   0   8  27-34.1594 227.297   1
   0  -9   0 66.5402 119.580   1
   0   9   0-202.406 128.372   1
   0  -9   1 35.3294 99.1896   1
   0   9  -1-56.9674 108.263   1
   0  -9   2 9189.61 591.821   1
   0  -9  -2 9776.94 632.674   1
   0   9  -2 9095.94 595.753   1
   0   9   3-18.1008 171.460   1
   0  -9  -3 82.3759 150.305   1
   0   9   4 418.799 210.695   1
   0  -9  -4 579.280 190.950   1
   0   9   5-173.571 199.734   1
   0   9   6 864.403 222.968   1
   0  -9  -6 826.776 211.916   1
   0   9   7 224.533 222.191   1
   0  -9  -7-226.163 192.996   1
   0   9   9-83.5013 217.588   1
   0  -9  -9 25.2671 204.409   1
   0  -9 -10 4056.63 379.048   1
   0   9  10 3002.12 372.780   1
   0  -9 -11-193.132 258.155   1
   0   9 -11 55.5346 62.1635   1
   0   9  11-121.400 280.440   1
   0  -9  11 27.4616 54.0117   1
   0  -9 -12 1891.98 288.102   1
   0   9 -12 1688.51 149.248   1
   0  -9  12 1228.81 144.597   1
   0   9  12 1887.51 300.100   1
   0  -9 -13 178.020 231.162   1
   0   9  13 259.775 260.985   1
   0  -9  13 32.7658 108.915   1
   0   9 -13 62.3869 106.376   1
   0   9  14 368.249 289.070   1
   0   9 -14 193.087 127.190   1
   0  -9  14 13.5404 121.650   1
   0  -9 -14-306.397 236.135   1
   0   9  15-409.410 292.273   1
   0   9 -15-258.691 131.260   1
   0  -9  15-65.2071 146.151   1
   0  -9 -15-220.956 273.627   1
   0   9  16 933.916 328.583   1
   0   9 -16 1412.99 202.516   1
   0  -9  16 1653.95 219.873   1
   0  -9 -16 1035.87 311.815   1
   0  -9 -17 728.197 289.511   1
   0   9 -17 157.140 149.958   1
   0   9  17 34.9975 290.945   1
   0  -9 -19 33.1728 269.399   1
   0   9  19 287.730 284.277   1
   0  -9 -20 99.7829 251.777   1
   0   9  20 252.540 292.027   1
   0  -9 -22 529.014 224.512   1
   0   9  22-71.5354 213.659   1
   0  -9 -23-65.6744 201.703   1
   0   9  23 284.189 229.196   1
   0  -9 -24 97.0992 236.419   1
   0   9  24 140.687 257.934   1
   0  -9 -25 127.095 254.570   1
   0   9  25 104.079 255.449   1
   0  -9 -26 217.073 229.538   1
   0  10   0 50609.7 3224.43   1
   0 -10   0 53613.9 3223.55   1
   0 -10   1-69.2643 109.008   1
   0 -10  -1-71.6680 143.112   1
   0  10   1 76.9584 150.298   1
   0  10  -1 10.5813 117.605   1
   0  10  -2 4142.15 289.844   1
   0  10   2 3616.64 348.427   1
   0 -10   2 4135.33 283.766   1
   0 -10  -2 3947.52 339.319   1
   0  10   3 38.8240 173.832   1
   0 -10   3-65.7395 47.9914   1
   0  10  -3-3.90444 58.7107   1
   0 -10  -3-35.5393 167.506   1
   0 -10  -4 2266.80 264.035   1
   0  10   4 2059.67 280.455   1
   0 -10  -5 167.505 168.565   1
   0 -10  -6 874.001 230.607   1
   0  10   6 688.437 223.452   1
   0 -10  -7 190.404 215.147   1
   0 -10  -8 3060.36 331.148   1
   0  10   8 2561.93 325.330   1
   0 -10  -9-52.5530 243.508   1
   0  10   9-173.226 250.086   1
   0 -10 -10 1428.87 279.003   1
   0  10  10 2168.73 312.294   1
   0 -10 -11 455.859 271.234   1
   0  10  11 187.494 275.179   1
   0 -10 -12 3275.63 374.048   1
   0  10  12 3001.90 371.008   1
   0 -10 -14 817.752 267.456   1
   0  10 -14 348.313 99.0136   1
   0 -10  14 513.806 98.0766   1
   0  10  14 509.624 305.519   1
   0 -10 -15-32.0682 267.039   1
   0  10 -15 64.1963 105.655   1
   0 -10  15-119.446 105.548   1
   0  10  15 415.964 303.599   1
   0 -10 -16 459.089 277.396   1
   0  10 -16 53.0685 113.106   1
   0  10  16 35.0401 293.696   1
   0  10  17-176.706 277.316   1
   0 -10 -17-33.4245 266.859   1
   0  10  18-143.280 282.982   1
   0 -10 -18 66.7911 244.825   1
   0  10  19-361.295 275.344   1
   0 -10 -19 233.263 249.177   1
   0  10  20 216.820 284.486   1
   0 -10 -20-133.264 248.144   1
   0  10  21 71.8634 266.382   1
   0 -10 -21 596.797 253.568   1
   0  10  22 142.559 261.399   1
   0 -10 -22 131.783 244.564   1
   0  10  24 593.317 273.526   1
   0 -10 -24 95.9552 243.621   1
   0  10  25 309.570 222.438   1
   0 -10 -25 219.651 212.274   1
   0 -10 -26 214.128 207.723   1
   0  10  26 202.919 226.318   1
   0  11   1-33.1574 143.143   1
   0 -11   1-43.3291 112.308   1
   0  11  -1-46.9539 127.220   1
   0 -11  -1 62.3478 138.437   1
   0  11   2 1200.60 207.042   1
   0 -11   2 1159.97 135.937   1
   0  11  -2 1137.38 144.764   1
   0 -11  -2 1424.50 192.652   1
   0  11   3 145.475 201.540   1
   0 -11   3-24.3857 52.7060   1
   0  11  -3 27.2750 64.2565   1
   0 -11  -3 95.6803 178.604   1
   0  11   4-67.6013 192.281   1
   0 -11  -4 20.6835 172.239   1
   0  11   5 145.367 205.554   1
   0 -11  -5 22.2364 189.800   1
   0  11   6 25.8049 239.645   1
   0 -11  -6-23.5880 198.255   1
   0  11   7-109.116 223.640   1
   0 -11  -7 249.238 206.310   1
   0 -11  -8 3151.43 358.981   1
   0  11   9-119.694 234.751   1
   0 -11  -9 164.415 225.322   1
   0  11  10 1833.73 307.196   1
   0 -11 -10 1991.26 304.679   1
   0  11  11 741.449 297.416   1
   0 -11 -11 147.843 257.997   1
   0  11  13-169.385 261.991   1
   0 -11 -13 188.279 243.558   1
   0  11  14-240.778 297.012   1
   0 -11 -14 64.4538 273.385   1
   0  11  15 139.895 287.660   1
   0 -11 -15 98.2463 271.947   1
   0  11  16 670.883 301.077   1
   0 -11 -16 601.457 280.915   1
   0  11  17-35.8175 249.629   1
   0 -11 -17-167.136 231.940   1
   0  11  18-36.1666 226.268   1
   0 -11 -18 467.097 222.229   1
   0  11  19 253.466 229.920   1
   0 -11 -19-66.8074 195.501   1
   0  11  20 36.0312 217.544   1
   0 -11 -20 232.876 231.915   1
   0  11  21-35.7724 201.687   1
   0 -11 -21 496.328 209.394   1
   0  11  22 1064.50 249.886   1
   0 -11 -22 426.528 212.749   1
   0  11  23 35.0904 239.771   1
   0 -11 -23 549.129 219.824   1
   0 -11 -25 30.9924 222.809   1
   0  11  25 339.725 261.021   1
   0 -12   0 2395.02 224.580   1
   0  12   0 1756.08 218.238   1
   0 -12  -1 16.6059 142.955   1
   0 -12   1 23.4123 113.784   1
   0  12  -1-220.076 131.478   1
   0  12  -2 4287.97 279.839   1
   0  12   2 3548.00 339.361   1
   0 -12  -2 4047.61 330.621   1
   0 -12  -3-61.8089 165.011   1
   0 -12   3-31.2076 56.4689   1
   0  12  -3 29.7583 65.6397   1
   0  12   3-218.716 175.171   1
   0  12   4-118.940 207.164   1
   0 -12  -4 88.5678 191.170   1
   0  12   5-229.140 210.053   1
   0 -12  -5 71.0478 179.847   1
   0  12   7 256.716 233.853   1
   0 -12  -7-26.2196 208.642   1
   0  12   8 358.039 241.714   1
   0 -12  -8 630.481 228.185   1
   0  12   9-186.221 256.172   1
   0 -12  -9-113.975 235.209   1
   0  12  10 128.009 268.206   1
   0 -12 -10 59.3887 240.278   1
   0 -12 -11-91.7157 237.350   1
   0  12  12 1681.61 336.427   1
   0 -12 -12 2492.52 343.416   1
   0  12  13 103.070 257.544   1
   0 -12 -13 483.115 247.040   1
   0  12  14 1985.36 340.711   1
   0  12  15-176.571 288.055   1
   0 -12 -15-367.820 279.822   1
   0  12  17 36.2188 231.186   1
   0 -12 -17-100.339 203.014   1
   0  12  18 217.794 250.895   1
   0 -12 -18 167.467 218.586   1
   0  12  20 287.347 271.379   1
   0 -12 -20 365.682 247.445   1
   0  12  21-213.950 260.479   1
   0 -12 -21-66.0084 238.156   1
   0  12  22 176.539 248.392   1
   0 -12 -22 162.611 243.390   1
   0  12  23-69.6318 236.119   1
   0 -12 -23 319.279 231.353   1
   0  12  24 274.190 229.081   1
   0 -12 -24-31.2786 207.041   1
   0  13   0 99.9183 146.295   1
   0 -13   0-167.679 144.062   1
   0  13   1 264.955 175.774   1
   0 -13  -1-123.883 157.197   1
   0  13  -1 70.4584 132.199   1
   0 -13   1 12.5566 119.531   1
   0  13   2 2749.08 300.959   1
   0 -13  -2 3330.80 306.400   1
   0  13  -2 2647.95 239.787   1
   0 -13   2 3170.42 232.969   1
   0 -13   3-4.36919 51.8596   1
   0 -13  -3-21.5995 186.488   1
   0  13   3 69.6772 204.568   1
   0  13  -3 35.2888 63.8426   1
   0  13   4 4488.33 433.671   1
   0 -13  -4 5692.05 432.531   1
   0 -13  -6 237.398 227.619   1
   0  13   6 280.389 241.889   1
   0 -13  -7 304.157 231.726   1
   0  13   7-176.382 255.315   1
   0 -13  -8 835.164 255.688   1
   0  13   8 674.079 259.256   1
   0 -13  -9-149.157 244.536   1
   0  13   9 349.215 266.042   1
   0 -13 -10 1414.47 284.257   1
   0  13  10 1735.27 299.879   1
   0 -13 -11-317.829 263.836   1
   0  13  11 504.024 293.466   1
   0 -13 -12 389.626 252.010   1
   0  13  12 308.091 264.643   1
   0 -13 -13 231.331 273.212   1
   0  13  13 383.475 308.449   1
   0 -13 -14-66.4427 219.795   1
   0  13  14 106.603 269.782   1
   0 -13 -16-67.1071 250.890   1
   0  13  16 145.252 280.833   1
   0 -13 -17-67.2448 229.012   1
   0  13  17 254.837 250.264   1
   0 -13 -18 335.519 224.684   1
   0  13  18 145.172 246.459   1
   0 -13 -19 133.690 241.054   1
   0  13  19-36.0868 279.100   1
   0 -13 -20 597.636 262.006   1
   0  13  20 322.757 267.567   1
   0 -13 -21 818.837 264.218   1
   0  13  21-106.574 266.629   1
   0 -13 -22 901.336 265.258   1
   0  13  22-70.1596 266.743   1
   0  13  23 276.546 261.335   1
   0 -13 -23 410.371 246.807   1
   0 -13 -24 276.969 234.113   1
   0  13  24 203.873 253.511   1
   0 -14   0 354.812 143.042   1
   0  14   0 53.6857 151.889   1
   0 -14  -1-55.8956 159.928   1
   0  14   1 80.6866 164.795   1
   0 -14  -2 271.048 183.383   1
   0  14   2 669.209 185.714   1
   0 -14   2 620.943 118.607   1
   0  14  -2 323.312 122.237   1
   0  14  -3 4.22580 53.8939   1
   0  14   3-24.3527 189.699   1
   0 -14  -3-294.839 188.275   1
   0  14   4-183.573 213.566   1
   0 -14  -4 73.1714 190.007   1
   0  14   5-27.8813 232.277   1
   0 -14  -5-181.354 204.785   1
   0  14   6 555.398 250.105   1
   0 -14  -6 1289.71 245.784   1
   0  14   7 335.852 251.257   1
   0 -14  -7 28.6574 228.965   1
   0  14   8 412.207 247.275   1
   0 -14  -8 624.525 247.369   1
   0  14   9 589.317 274.445   1
   0 -14  -9-214.844 240.055   1
   0  14  11 103.306 251.815   1
   0 -14 -11 354.732 255.149   1
   0  14  12 421.041 283.567   1
   0 -14 -12 1018.06 280.422   1
   0  14  13 357.569 265.855   1
   0 -14 -13 231.682 243.261   1
   0  14  14-36.1652 289.151   1
   0 -14 -14 568.763 277.364   1
   0  14  15-182.012 253.626   1
   0 -14 -15 100.990 223.830   1
   0 -14 -16 337.095 263.377   1
   0  14  17 36.4697 279.997   1
   0 -14 -17 33.7328 236.074   1
   0  14  18 471.809 256.751   1
   0 -14 -18 739.628 229.888   1
   0 -14 -19 167.129 237.220   1
   0  14  21 35.3485 265.728   1
   0 -14 -21 846.323 279.106   1
   0 -14 -23-62.4022 227.839   1
   0  14  23-68.3312 255.491   1
   0 -15   0 237.883 157.294   1
   0  15   0 57.3753 174.267   1
   0 -15  -1 78.0778 160.542   1
   0  15   1 43.1103 174.414   1
   0 -15   2 170.771 102.948   1
   0 -15  -2 21.7947 188.328   1
   0  15   2 94.4130 203.930   1
   0  15  -2 121.987 118.868   1
   0  15   3 127.657 204.675   1
   0 -15  -3 166.366 195.628   1
   0  15   5 28.9357 220.509   1
   0 -15  -5-26.9502 182.665   1
   0  15   6 30.3417 244.813   1
   0 -15  -6 621.293 219.506   1
   0  15   7-31.7073 245.304   1
   0 -15  -7-176.687 224.514   1
   0  15   8 688.987 270.668   1
   0 -15  -8 365.479 233.280   1
   0  15  10 933.792 291.931   1
   0 -15 -10 64.1610 239.526   1
   0  15  11 211.713 265.053   1
   0 -15 -11 130.820 253.135   1
   0  15  12 358.407 264.851   1
   0 -15 -12-265.559 232.300   1
   0  15  13 326.493 276.679   1
   0 -15 -13 67.1622 240.405   1
   0  15  14-72.8980 268.374   1
   0 -15 -14 303.946 250.656   1
   0  15  15-146.515 267.890   1
   0 -15 -15 610.424 255.029   1
   0  15  16 621.990 279.034   1
   0 -15 -16 271.561 249.244   1
   0  15  17-36.5100 269.359   1
   0 -15 -17 609.373 264.350   1
   0  15  18 363.126 276.331   1
   0 -15 -18 606.143 237.611   1
   0  15  19-252.287 234.892   1
   0 -15 -19 166.302 216.772   1
   0  15  20 71.2656 264.409   1
   0 -15 -20 98.1814 232.106   1
   0  15  21 316.508 281.140   1
   0 -15 -21 578.961 249.419   1
   0 -15 -22 315.249 228.688   1
   0  15  22 517.470 266.973   1
   0 -16   0 1103.62 180.813   1
   0  16   0 990.569 210.416   1
   0 -16  -1-183.954 161.672   1
   0  16   1-68.9377 184.216   1
   0 -16  -2 317.988 182.036   1
   0  16  -2 107.282 110.757   1
   0  16   2 250.790 217.890   1
   0 -16   2 9.78533 105.088   1
   0  16   3-26.9605 214.458   1
   0 -16  -3 24.6894 190.244   1
   0 -16  -4 238.211 208.537   1
   0  16   4 28.5632 225.020   1
   0  16   5 30.0978 232.770   1
   0 -16  -5 27.9963 218.081   1
   0  16   6 942.866 281.651   1
   0 -16  -6 1114.91 258.906   1
   0  16   7 326.043 262.889   1
   0 -16  -7-273.683 225.612   1
   0  16   8 571.740 264.664   1
   0 -16  -8 846.042 250.519   1
   0  16   9 138.001 253.980   1
   0 -16  -9 32.1290 238.415   1
   0  16  10 635.550 271.947   1
   0 -16 -10 131.177 237.501   1
   0  16  11 35.9029 272.581   1
   0 -16 -11-33.3099 229.990   1
   0  16  12 870.141 291.164   1
   0 -16 -12-33.7204 233.816   1
   0  16  13 438.915 265.081   1
   0 -16 -13-33.9931 227.364   1
   0  16  14-36.7658 266.329   1
   0 -16 -14-170.785 245.392   1
   0  16  15 36.8419 264.170   1
   0 -16 -15 581.675 256.564   1
   0  16  17-109.915 255.262   1
   0 -16 -17 67.7058 229.452   1
   0  16  18 290.664 278.976   1
   0 -16 -18-100.657 235.881   1
   0  16  19-143.767 248.178   1
   0 -16 -19 198.212 208.619   1
   0  16  20 212.930 243.229   1
   0 -16 -20 259.831 210.000   1
   0  16  21 349.792 265.339   1
   0 -16 -21 317.436 213.049   1
   0  17   0-80.7881 169.304   1
   0  17   1 192.620 201.166   1
   0  17  -1 32.4562 138.945   1
   0 -17  -1 21.2599 167.418   1
   0  17   2 559.202 220.183   1
   0 -17  -2 260.641 176.631   1
   0  17   4 210.927 245.074   1
   0 -17  -4 301.447 224.437   1
   0  17   5-94.2181 214.977   1
   0 -17  -5 318.773 215.108   1
   0 -17  -6-30.2285 213.408   1
   0  17   6 65.2825 222.281   1
   0  17   7 270.085 235.462   1
   0 -17  -7 94.0558 219.671   1
   0  17   8 554.573 275.310   1
   0 -17  -8 96.6378 215.916   1
   0  17   9 70.9110 261.150   1
   0 -17  -9-329.159 230.560   1
   0  17  10 72.0853 250.374   1
   0 -17 -10 369.296 240.486   1
   0  17  11-73.0461 259.022   1
   0 -17 -11 238.086 249.399   1
   0  17  13 334.008 290.615   1
   0 -17 -13 240.676 236.932   1
   0  17  14 223.076 260.360   1
   0 -17 -14 103.277 224.559   1
   0  17  16 554.988 300.383   1
   0 -17 -16 306.619 243.922   1
   0  17  17 623.834 291.646   1
   0 -17 -17 135.125 217.760   1
   0  17  18 36.3773 250.027   1
   0 -17 -18-66.6546 224.822   1
   0  17  19 788.536 295.684   1
   0 -17 -19 360.971 243.859   1
   0  17  20-212.062 253.826   1
   0 -17 -20 224.596 221.541   1
   0  17  21 451.659 258.566   1
   0 -17 -21 250.545 192.290   1
   0  18   2 250.596 206.323   1
   0  18   3-120.168 231.604   1
   0  18   4-126.687 216.820   1
   0  18   5 33.0105 237.101   1
   0 -18  -5-149.448 208.285   1
   0  18   6 547.220 258.190   1
   0 -18  -6 373.139 232.330   1
   0  18   8 107.454 234.624   1
   0 -18  -8-33.0051 211.788   1
   0 -18  -9 403.403 229.364   1
   0  18   9 36.4990 244.274   1
   0 -18 -10-34.1165 215.505   1
   0  18  10 258.474 257.324   1
   0  18  12 225.050 264.897   1
   0 -18 -12 588.708 243.704   1
   0  18  13-37.6020 266.701   1
   0 -18 -13-173.434 235.203   1
   0  18  14 301.305 288.428   1
   0 -18 -14 172.906 233.701   1
   0  18  15 112.448 249.368   1
   0 -18 -15 172.038 226.684   1
   0  18  16 260.270 272.772   1
   0 -18 -16 102.353 231.483   1
   0  18  17 258.474 243.365   1
   0 -18 -17 134.336 218.062   1
   0  18  18 109.160 265.670   1
   0 -18 -18-132.291 223.108   1
   0  18  19 179.464 237.862   1
   0 -18 -19 259.179 199.403   1
   0  18  20-176.230 269.787   1
   0 -18 -20-158.292 223.729   1
   0  19   8 335.503 257.029   1
   0  19   9 113.239 257.135   1
   0  19  11 496.939 279.599   1
   0  19  12 38.3275 259.789   1
   0  19  13 114.848 277.314   1
   0  19  14 535.817 288.022   1
   0  19  15 75.9469 277.289   1
   0  19  16 262.814 252.568   1
   0  19  17 37.0007 273.432   1
   0  19  18 36.4535 245.918   1
   0  19  19-71.3737 268.930   1
  -1   0  26-38.4313 245.799   1
   1   0 -26 507.256 252.364   1
  -1   0  25 534.382 272.543   1
   1   0 -25 168.652 238.971   1
  -1   0  24 75.0898 250.105   1
   1   0 -24 401.745 237.880   1
  -1   0  23-110.931 247.062   1
   1   0 -23 165.699 227.783   1
  -1   0  22 2031.42 324.193   1
   1   0 -22 1993.19 322.235   1
  -1   0  21 389.262 288.214   1
   1   0 -21-128.347 241.832   1
   1   0 -20 881.463 277.323   1
  -1   0  20 788.586 290.909   1
   1   0 -18 3428.33 370.004   1
  -1   0  18 3343.99 381.566   1
   1   0 -17-200.962 236.501   1
  -1   0  17-278.705 252.582   1
  -1   0  16 7259.73 611.928   1
   1   0 -16 8149.09 605.403   1
   1   0 -15 52.6322 214.294   1
  -1   0  15-28.4693 242.926   1
   1   0 -14 3648.16 391.246   1
  -1   0  14 3804.11 405.296   1
   1   0 -13-188.456 199.229   1
  -1   0  13 127.236 226.644   1
  -1   0  12 10413.1 748.487   1
   1   0 -12 10570.6 744.633   1
   1   0 -11-166.484 194.716   1
  -1   0  11 175.388 215.045   1
  -1   0  10 71517.6 4465.82   1
   1   0 -10 72579.8 4459.92   1
   1   0  -9 122.223 174.891   1
  -1   0   9 147.000 197.087   1
   1   0  -8 1713.22 224.975   1
  -1   0   8 1405.03 231.254   1
  -1   0   6 56563.9 3477.74   1
   1   0  -6 56052.3 3474.11   1
  -1   0   5 43.6519 176.027   1
   1   0  -5-162.444 166.879   1
  -1   0   4 1186.47 189.163   1
   1   0  -4 1442.81 194.354   1
   1   0  -3 208.946 132.956   1
  -1   0   3 7.11435 145.361   1
  -1   0   2 351994. 21838.6   1
   1   0  -2 363756. 21835.1   1
  -1   0   1-31.0316 93.2831   1
   1   0  -1-25.3907 80.1459   1
   1   0   1 63.6578 90.2916   1
  -1   0  -1-133.670 79.4756   1
   1   0   2 356609. 21194.6   1
  -1   0  -2 339466. 21193.7   1
  -1   0  -3-12.5455 139.317   1
   1   0   3 83.3796 161.603   1
  -1   0  -4 1012.89 189.082   1
   1   0   4 1209.16 194.346   1
  -1   0  -5 49.3728 165.643   1
   1   0   5 212.809 182.543   1
  -1   0  -6 54749.6 3231.46   1
   1   0   6 49700.6 3234.20   1
   1   0   8 1310.33 215.324   1
  -1   0  -8 1370.51 208.644   1
  -1   0  -9-16.8709 168.442   1
   1   0   9 53.8681 180.440   1
  -1   0 -10 70941.1 4317.69   1
   1   0  10 68483.6 4318.81   1
  -1   0 -11-79.5544 176.005   1
   1   0  11 587.459 224.468   1
  -1   0 -12 10425.9 713.497   1
   1   0  12 9727.77 721.342   1
  -1   0 -13-113.639 200.870   1
   1   0  13-124.779 219.309   1
  -1   0 -14 3810.11 362.783   1
   1   0  14 3553.29 375.628   1
   1   0  15 28.3176 252.880   1
   1   0  16 7761.34 608.021   1
  -1   0 -16 7454.31 587.819   1
   1   0  17 528.465 244.857   1
  -1   0 -17-141.358 201.481   1
   1   0  18 3652.82 415.474   1
  -1   0 -18 3682.21 388.172   1
   1   0  20 1023.33 293.876   1
  -1   0 -20 837.930 265.855   1
   1   0  21-281.028 258.756   1
  -1   0 -21-65.4547 232.272   1
   1   0  22 1976.97 319.108   1
  -1   0 -22 1457.48 292.731   1
   1   0  23-145.664 251.456   1
  -1   0 -23 33.5838 238.141   1
   1   0  24 478.055 244.931   1
  -1   0 -24 33.9921 228.674   1
   1   0  25 408.262 268.973   1
  -1   0 -25-34.1658 252.691   1
  -1   0 -26 238.882 221.742   1
   1  -1 -27 66.7297 215.249   1
  -1   1  26 834.997 289.201   1
   1  -1 -26 603.129 258.007   1
  -1  -1  25-77.0928 243.448   1
   1   1 -25 203.687 235.510   1
  -1   1  24 410.116 283.418   1
  -1  -1  24 456.187 276.794   1
   1  -1 -24-66.7768 229.924   1
   1   1 -24 268.920 243.841   1
  -1   1  23 699.626 281.369   1
  -1  -1  23 37.1234 252.463   1
   1   1 -23 66.2662 237.840   1
   1  -1 -23 563.415 249.621   1
  -1  -1  22 617.265 262.313   1
  -1   1  22 289.417 253.650   1
   1  -1 -22 98.3688 238.936   1
   1   1 -22 97.7049 226.426   1
  -1   1  21 35.3925 249.864   1
   1  -1 -21 226.493 257.381   1
   1   1 -21-223.068 221.028   1
  -1  -1  21-35.3578 239.653   1
  -1   1  20 207.066 259.588   1
   1   1 -20 714.853 253.649   1
  -1  -1  20 34.2380 250.543   1
   1  -1 -20 127.314 249.376   1
   1  -1 -19 404.687 255.197   1
  -1  -1  19 891.635 286.546   1
  -1   1  19 504.012 283.823   1
   1   1 -19 604.737 251.199   1
  -1   1  18-65.2237 259.101   1
  -1  -1  18 508.055 276.286   1
   1   1 -18 408.792 258.479   1
   1  -1 -18 302.108 250.593   1
  -1  -1  17 1522.07 313.474   1
  -1   1  17 1389.77 301.681   1
   1   1 -17 1181.40 264.185   1
  -1  -1  16 145.137 246.315   1
  -1   1  16-457.233 256.303   1
   1  -1 -16-309.701 238.915   1
   1   1 -16 188.669 226.651   1
  -1  -1  15 3086.76 343.310   1
  -1   1  15 2773.71 370.301   1
   1   1 -15 3147.38 331.599   1
   1  -1 -15 3373.76 349.402   1
  -1   1  14 2713.44 360.800   1
   1  -1 -14 3520.37 343.267   1
  -1  -1  13 3092.43 325.009   1
   1   1 -13 3067.46 318.395   1
   1  -1 -12 15444.6 1031.26   1
   1   1 -12 15238.6 1015.25   1
  -1   1  12 14956.9 1035.75   1
  -1   1  11 206.745 217.200   1
  -1  -1  11-21.1099 190.714   1
   1  -1 -11 194.074 190.096   1
   1   1 -11 156.523 170.578   1
  -1   1  10 30169.2 1853.43   1
  -1  -1  10 29285.5 1843.81   1
   1  -1 -10 28748.8 1844.02   1
   1   1 -10 27992.0 1833.20   1
  -1   1   9 50983.9 3307.14   1
  -1  -1   9 54396.1 3304.55   1
   1   1  -9 54170.4 3297.60   1
   1  -1  -9 52735.4 3302.54   1
  -1  -1   8 30909.0 1998.25   1
  -1   1   8 32370.2 2009.26   1
   1   1  -8 31699.5 1994.23   1
   1  -1  -8 32337.3 2004.04   1
  -1   1   7 5113.46 420.213   1
   1  -1  -7 5597.45 414.406   1
  -1  -1   6 7301.62 542.359   1
   1   1  -6 8427.67 544.562   1
  -1   1   5 25025.3 1607.18   1
   1   1  -5 27228.0 1595.06   1
   1  -1  -5 29956.0 1611.80   1
  -1   1   4 11138.2 773.910   1
  -1  -1   4 10605.0 753.995   1
   1  -1  -4 12410.6 767.600   1
   1   1  -4 12541.6 752.009   1
  -1  -1   3 49244.1 3055.37   1
  -1   1   3 52829.5 3063.31   1
   1  -1  -3 51268.4 3061.10   1
   1   1  -3 47082.4 3050.47   1
  -1   1   2 1107.11 169.035   1
   1   1  -2 1253.88 146.671   1
   1  -1  -2 874.212 158.381   1
   1  -1  -1 4534.67 292.436   1
  -1   1   1 5408.53 297.007   1
   1   1  -1 4757.57 283.815   1
  -1  -1   0 320997. 19963.1   1
   1   1   0 322853. 19962.7   1
  -1   1   0 333225. 19961.3   1
   1  -1   0 332255. 19961.1   1
   1   1   1 5473.62 349.313   1
  -1  -1  -1 4887.20 347.708   1
   1  -1   2 2018.74 148.860   1
   1   1   2 1058.72 180.121   1
  -1  -1  -2 957.704 162.634   1
  -1   1  -2 1666.41 140.608   1
  -1   1  -3 50865.4 3246.80   1
  -1  -1  -3 56951.2 3258.22   1
   1  -1   3 50428.0 3249.52   1
   1   1   3 56325.9 3261.78   1
   1  -1   4 12383.3 800.061   1
   1   1   4 14264.1 817.200   1
  -1   1  -4 13021.8 796.841   1
   1  -1   5 26282.6 1675.37   1
   1   1   5 29521.3 1691.10   1
  -1  -1  -5 25516.9 1682.73   1
  -1   1  -5 26685.8 1674.02   1
   1  -1   6 8478.91 555.632   1
  -1   1  -6 7624.00 541.639   1
  -1   1  -7 4320.48 366.268   1
  -1  -1  -7 5125.36 388.812   1
   1   1   7 4673.01 397.264   1
  -1  -1  -8 31634.8 2005.95   1
  -1   1  -8 32503.1 1997.69   1
   1  -1   8 30525.9 1999.28   1
   1   1   8 33053.1 2013.02   1
  -1  -1  -9 52037.8 3375.40   1
  -1   1  -9 57385.4 3374.61   1
   1  -1   9 53073.7 3375.35   1
   1   1   9 55027.9 3385.09   1
  -1   1 -10 29289.0 1845.51   1
  -1  -1 -10 29753.9 1854.22   1
   1   1  10 28090.9 1851.59   1
   1  -1  10 29225.7 1848.54   1
   1  -1  11 308.523 191.850   1
   1   1  11 523.369 217.916   1
  -1   1 -11 93.0261 174.044   1
  -1  -1 -11-20.7940 175.163   1
  -1   1 -12 14692.5 953.028   1
  -1  -1 -12 14260.9 958.505   1
   1   1  12 13478.2 962.663   1
   1  -1  13 3120.49 337.365   1
  -1   1 -13 2739.62 311.069   1
   1   1  14 2826.34 333.664   1
  -1  -1 -14 2334.94 306.588   1
   1  -1  15 3062.59 364.117   1
  -1  -1 -15 3348.52 347.483   1
  -1   1 -15 3272.39 338.935   1
   1   1  16-91.1408 255.452   1
   1  -1  16-261.709 236.131   1
  -1   1 -16-105.575 209.361   1
  -1  -1 -16-27.4908 231.885   1
   1  -1  17 2503.34 314.976   1
   1   1  17 2086.46 327.760   1
  -1   1 -17 1364.71 260.835   1
  -1  -1 -17 946.039 250.933   1
   1  -1  18 542.974 282.311   1
   1   1  18 163.950 269.833   1
  -1   1 -18-204.364 232.486   1
  -1  -1 -18 328.730 243.593   1
   1  -1  19 460.028 253.162   1
   1   1  19 779.972 292.656   1
  -1   1 -19 337.857 242.847   1
  -1  -1 -19 495.684 257.340   1
   1  -1  20 305.803 252.970   1
   1   1  20 241.590 247.716   1
  -1  -1 -20 193.468 231.560   1
  -1   1 -20 696.714 262.914   1
   1  -1  21-70.1269 251.809   1
   1   1  21 35.1366 255.495   1
  -1   1 -21 161.619 225.203   1
  -1  -1 -21-99.5167 251.851   1
   1   1  22 36.0676 232.101   1
   1  -1  22 678.934 256.145   1
  -1   1 -22 197.878 230.447   1
  -1  -1 -22 299.014 243.212   1
   1   1  23 327.370 267.009   1
   1  -1  23-72.7020 246.767   1
  -1   1 -23 403.272 248.719   1
  -1  -1 -23 234.813 247.283   1
   1   1  24-36.6399 235.197   1
   1  -1  24 443.464 265.478   1
  -1   1 -24-102.082 233.970   1
  -1  -1 -24 203.081 240.081   1
  -1   1 -25-68.4769 239.099   1
   1   1  25 258.083 244.474   1
   1  -1  25 562.612 260.659   1
  -1  -1 -25 373.337 262.032   1
   1   1  26 517.524 258.922   1
  -1  -1 -26 372.314 238.360   1
  -1  -1 -27-33.5652 230.706   1
   1  -2 -27-32.9769 235.085   1
  -1   2  27-373.840 257.182   1
   1  -2 -26 298.845 231.652   1
  -1   2  26 74.8419 239.147   1
   1   2 -25 68.4106 233.842   1
   1  -2 -25 499.113 267.286   1
  -1   2  25 485.330 284.189   1
   1  -2 -24 166.514 241.032   1
   1   2 -24 404.816 249.135   1
  -1  -2  24 535.930 262.693   1
  -1   2  24 259.158 276.503   1
   1  -2 -23-298.452 244.122   1
   1   2 -23 265.178 240.083   1
  -1   2  23 109.843 252.849   1
  -1  -2  23 337.222 266.853   1
   1   2 -22 356.942 235.453   1
  -1  -2  22 109.384 246.410   1
  -1   2  21 35.4438 254.629   1
   1   2 -21 189.962 233.129   1
  -1  -2  21-35.2675 236.870   1
   1  -2 -21 227.750 233.754   1
  -1   2  20 173.774 276.475   1
   1  -2 -20-224.362 262.715   1
  -1   2  19-33.9283 287.848   1
   1   2 -19-59.5101 231.863   1
  -1  -2  19-98.2497 249.658   1
   1  -2 -19-219.983 272.977   1
   1   2 -18 172.226 221.586   1
  -1  -2  18 282.006 255.505   1
   1  -2 -17 1308.59 273.588   1
   1   2 -17 1292.18 270.092   1
  -1  -2  17 1045.51 265.398   1
   1   2 -16 367.375 216.527   1
   1  -2 -16 546.104 267.874   1
  -1   2  16 217.805 284.509   1
  -1  -2  16 1191.61 264.478   1
   1  -2 -15 1140.45 292.107   1
  -1   2  15 1309.92 306.376   1
   1  -2 -14 4147.36 408.839   1
  -1   2  14 4863.28 437.978   1
  -1  -2  14 4003.01 395.632   1
   1   2 -14 3862.21 381.672   1
   1   2 -13 1528.43 240.891   1
   1  -2 -13 1963.46 289.079   1
  -1   2  13 1291.22 280.477   1
  -1  -2  13 1901.88 259.162   1
   1  -2 -12-23.9185 183.688   1
  -1  -2  12 21.7282 194.613   1
  -1   2  12 280.494 218.279   1
   1  -2 -11 200.719 205.300   1
   1   2 -11 426.678 179.806   1
  -1  -2  11 19.9247 167.291   1
  -1   2  11 24.0515 220.227   1
  -1  -2  10 18333.0 1144.67   1
  -1   2  10 17003.0 1161.40   1
   1  -2 -10 16751.3 1151.79   1
   1   2 -10 17700.6 1137.05   1
   1  -2  -9 1543.24 242.233   1
   1   2  -9 1237.68 196.196   1
  -1  -2   9 1488.95 210.709   1
  -1   2   9 1473.17 256.499   1
  -1   2   8 46592.4 2947.92   1
   1  -2  -8 47755.3 2942.02   1
  -1   2   7 19761.3 1255.72   1
  -1  -2   7 19932.9 1234.92   1
   1  -2  -7 18781.2 1247.39   1
   1   2  -7 18971.9 1228.93   1
  -1  -2   6 10699.3 741.076   1
  -1   2   6 12074.2 770.123   1
   1   2  -6 11705.2 739.562   1
   1  -2  -6 11105.8 766.710   1
  -1   2   5 66.5508 204.770   1
   1  -2  -5-24.7695 173.940   1
  -1  -2   5 60.4242 129.745   1
   1   2  -5 78.3882 126.653   1
   1  -2  -4 8293.57 499.095   1
   1   2  -4 7173.74 452.999   1
  -1   2   4 7872.69 497.811   1
  -1   2   3 279124. 16447.1   1
  -1  -2   3 239946. 16430.2   1
   1  -2  -3 289416. 16445.9   1
   1   2  -3 281415. 16428.2   1
   1  -2  -2 53159.9 3147.75   1
   1   2  -2 51012.1 3131.41   1
  -1  -2   2 48838.4 3131.73   1
  -1   2   2 54775.3 3149.02   1
   1   2  -1 9947.07 705.895   1
   1  -2  -1 10390.5 716.605   1
  -1  -2   1 12423.6 707.350   1
  -1   2   1 12952.5 723.695   1
  -1   2   0-12.3954 108.840   1
  -1  -2   0 8.07077 101.686   1
   1   2   0-29.5955 104.630   1
   1  -2   0-26.7093 101.263   1
  -1  -2  -1 13792.4 843.890   1
   1   2   1 13014.7 845.305   1
   1  -2   2 52753.4 3230.76   1
   1   2   2 52771.7 3249.59   1
  -1  -2  -2 53110.5 3246.25   1
  -1   2  -2 52898.6 3230.37   1
  -1   2  -3 282892. 16832.7   1
  -1  -2  -3 273772. 16849.7   1
   1  -2   3 274136. 16834.7   1
   1   2   3 267811. 16853.4   1
   1  -2   4 6644.88 464.686   1
  -1  -2  -4 6659.03 497.447   1
  -1   2  -4 6630.55 459.416   1
  -1  -2  -5-157.070 171.523   1
  -1   2  -5 75.8345 126.005   1
   1   2   5-26.0780 178.622   1
   1  -2   5-16.3214 130.830   1
   1  -2   6 10702.8 717.227   1
   1   2   6 10653.0 741.510   1
  -1  -2  -6 11959.8 742.558   1
  -1   2  -6 10789.1 712.708   1
  -1   2  -7 20870.0 1247.64   1
  -1  -2  -7 21272.1 1267.69   1
   1  -2   7 19936.9 1248.38   1
  -1  -2  -8 45522.3 2793.82   1
   1   2   8 43994.7 2797.60   1
  -1  -2  -9 1077.14 219.012   1
  -1   2  -9 1667.79 208.338   1
   1  -2   9 1958.59 233.042   1
   1   2   9 1549.11 254.798   1
  -1  -2 -10 16646.4 1137.30   1
  -1   2 -10 17502.1 1120.12   1
   1   2  10 17661.8 1147.17   1
  -1  -2 -11 368.661 193.917   1
  -1   2 -11 125.049 155.013   1
   1  -2  11 19.4521 179.565   1
   1   2  11 189.815 208.055   1
  -1  -2 -12-160.298 210.003   1
   1   2  12 274.173 235.532   1
   1  -2  12 85.4990 186.179   1
  -1   2 -13 2275.24 244.931   1
  -1  -2 -13 1578.59 270.170   1
   1   2  13 1377.50 273.569   1
   1  -2  13 1328.60 249.333   1
   1   2  14 3385.53 385.999   1
   1  -2  14 4146.78 385.165   1
  -1   2 -14 4589.22 388.241   1
  -1  -2 -14 4109.92 390.194   1
   1   2  15 563.877 262.305   1
  -1  -2 -15 749.918 250.729   1
   1   2  16 650.394 259.961   1
   1  -2  16 1164.26 276.135   1
  -1   2 -16 1059.55 231.588   1
  -1  -2 -16 1034.54 242.462   1
   1  -2  17 1050.08 265.190   1
   1   2  17 803.869 279.286   1
  -1  -2 -17 932.482 262.912   1
  -1   2 -17 1125.24 248.442   1
   1  -2  18 622.864 257.213   1
  -1   2 -18 436.900 228.280   1
   1   2  19 342.615 259.158   1
   1  -2  19-96.9391 253.510   1
  -1   2 -19-30.5557 225.819   1
  -1  -2 -19 31.2981 234.947   1
   1   2  20 69.8711 283.787   1
  -1  -2 -20 290.206 252.332   1
   1  -2  21 693.664 260.550   1
   1   2  21 105.890 232.568   1
  -1  -2 -21 732.937 236.542   1
  -1   2 -21 128.110 244.458   1
   1  -2  22-35.5395 242.667   1
  -1   2 -22 591.877 240.734   1
   1   2  23-109.428 230.566   1
   1  -2  23 218.380 254.926   1
  -1   2 -23 134.156 232.862   1
  -1  -2 -23 436.571 235.249   1
   1  -2  24 111.404 242.115   1
   1   2  24-256.121 271.542   1
  -1   2 -24 374.563 233.070   1
  -1  -2 -24 168.587 244.271   1
   1   2  25-182.960 232.368   1
  -1  -2 -25 338.110 242.869   1
   1   2  26 402.734 266.900   1
  -1  -2 -26 235.523 251.319   1
   1   2  27-146.013 226.747   1
  -1  -2 -27 266.248 231.909   1
   1  -3 -27 521.478 256.552   1
  -1   3  27 147.729 241.614   1
   1  -3 -26 427.584 248.675   1
  -1   3  26 221.586 256.966   1
   1  -3 -25-198.564 221.116   1
  -1   3  25 332.789 237.268   1
   1  -3 -24 563.691 245.891   1
  -1   3  24 663.535 268.417   1
   1  -3 -23 562.836 262.440   1
   1   3 -23 331.590 233.053   1
  -1   3  23 109.650 282.462   1
  -1  -3  23 377.016 245.400   1
  -1   3  22-36.0078 257.596   1
   1   3 -22 32.3526 220.426   1
  -1  -3  22 219.843 256.510   1
   1  -3 -22 264.235 256.455   1
  -1   3  21 71.0837 257.379   1
   1   3 -21 62.8303 217.892   1
  -1  -3  21 35.2793 239.119   1
   1  -3 -21-196.525 251.465   1
  -1   3  20 2516.26 344.001   1
   1   3 -20 1791.30 304.909   1
  -1  -3  20 2952.98 344.128   1
   1  -3 -20 2846.67 339.295   1
  -1   3  19 1198.77 290.441   1
   1  -3 -19 761.035 245.296   1
   1   3 -19 1023.95 263.012   1
  -1  -3  19 976.598 249.610   1
   1  -3 -18 3592.85 392.530   1
   1   3 -18 4095.10 377.655   1
  -1   3  18 3117.25 388.606   1
  -1  -3  18 3383.67 370.167   1
  -1   3  17 850.364 276.548   1
   1   3 -17 830.072 239.699   1
  -1  -3  17 559.011 257.960   1
   1  -3 -17 1207.88 270.390   1
  -1   3  16 95.0877 235.212   1
   1   3 -16 253.685 205.971   1
  -1  -3  16 306.384 236.309   1
   1  -3 -16-263.529 233.777   1
   1  -3 -15 625.228 237.768   1
  -1  -3  15 417.664 233.090   1
  -1   3  15 152.117 237.984   1
   1   3 -15 719.164 227.343   1
  -1  -3  14 14574.1 994.436   1
  -1   3  14 13390.8 1006.01   1
   1   3 -14 15085.9 986.877   1
   1  -3 -14 15188.1 1009.42   1
   1   3 -13-145.859 195.454   1
   1  -3 -13 130.315 223.061   1
  -1   3  13 139.028 238.678   1
  -1  -3  13 112.831 205.858   1
  -1  -3  12 18733.7 1160.57   1
   1   3 -12 16598.0 1147.10   1
  -1   3  11 6148.61 485.265   1
  -1  -3  11 5740.32 445.649   1
   1   3 -11 5150.24 431.140   1
   1  -3 -11 5839.82 469.740   1
  -1  -3  10 7556.70 545.215   1
  -1   3  10 7445.23 588.597   1
   1   3 -10 7589.85 536.366   1
   1  -3 -10 7755.71 568.642   1
  -1   3   9 4058.01 392.650   1
  -1  -3   9 4092.99 338.477   1
   1  -3  -9 3904.80 375.022   1
   1   3  -9 4614.05 334.390   1
  -1   3   8 18231.1 1186.41   1
  -1  -3   8 18206.7 1152.91   1
   1  -3  -8 18206.4 1177.11   1
   1   3  -8 17431.2 1145.42   1
  -1   3   7 583.276 220.186   1
   1  -3  -7 217.220 192.926   1
  -1  -3   7 497.502 156.711   1
   1   3  -7 420.496 132.457   1
  -1  -3   6 27808.0 1952.01   1
  -1   3   6 34522.7 1987.69   1
   1  -3  -6 34987.2 1979.31   1
   1   3  -6 31262.6 1949.30   1
  -1  -3   5 15308.8 1044.56   1
   1   3  -5 17712.7 1041.21   1
  -1  -3   4 25680.5 1720.35   1
   1   3  -4 27630.3 1718.80   1
  -1   3   4 29450.1 1753.59   1
   1  -3  -4 31870.7 1753.44   1
  -1   3   3 179074. 10771.7   1
  -1  -3   3 175546. 10746.1   1
   1  -3  -3 159938. 10770.8   1
   1   3  -3 182221. 10746.4   1
   1  -3  -2 78322.6 4725.92   1
  -1  -3   2 74716.0 4704.69   1
  -1   3   2 79349.3 4726.17   1
   1   3  -2 78036.8 4704.96   1
   1  -3  -1 110265. 6446.39   1
   1   3  -1 111510. 6435.81   1
  -1   3   1 87641.4 6446.47   1
  -1  -3   1 107061. 6435.41   1
   1  -3   0 112038. 6971.92   1
  -1  -3   0 117103. 6972.07   1
  -1   3   0 115396. 6972.83   1
   1   3   0 112370. 6972.44   1
  -1  -3  -1 105377. 6282.58   1
  -1   3  -1 101708. 6270.07   1
   1  -3   1 99162.4 6269.51   1
   1   3   1 110704. 6286.08   1
  -1  -3  -2 79245.0 4837.20   1
   1   3   2 78565.1 4838.99   1
  -1  -3  -3 173501. 10046.4   1
  -1   3  -3 150476. 10017.7   1
   1  -3   3 173716. 10018.4   1
   1   3   3 172085. 10047.1   1
   1  -3   4 27392.5 1754.32   1
   1   3   4 28420.8 1787.91   1
  -1   3  -4 29475.8 1752.23   1
  -1  -3  -4 28328.6 1786.36   1
   1  -3   5 14800.9 956.047   1
  -1   3  -5 15442.7 953.299   1
   1  -3   6 34080.9 2079.78   1
   1   3   6 32591.0 2109.11   1
   1   3   7 838.120 244.019   1
   1  -3   7 520.396 142.215   1
  -1   3  -7 525.311 138.895   1
  -1  -3  -7 446.836 206.535   1
   1  -3   8 17238.9 1164.69   1
   1   3   8 19222.2 1206.71   1
  -1   3  -8 18684.8 1168.52   1
  -1  -3  -8 18772.4 1199.32   1
   1   3   9 4391.85 379.692   1
  -1  -3  -9 3586.78 364.705   1
  -1  -3 -10 8955.80 641.427   1
  -1   3 -10 8432.43 602.783   1
   1   3  10 9417.26 654.737   1
   1  -3  10 8848.00 611.876   1
  -1  -3 -11 5888.12 463.384   1
  -1   3 -11 5823.46 434.554   1
   1   3  11 5480.24 473.745   1
   1  -3  11 6125.34 448.900   1
  -1   3 -12 15706.8 1045.66   1
   1  -3  12 16071.5 1055.54   1
  -1  -3 -13 500.632 224.247   1
  -1   3 -13-20.2824 184.667   1
   1   3  13-81.9177 228.907   1
   1  -3  13 112.044 207.177   1
   1   3  14 13611.8 1014.97   1
   1  -3  14 15640.8 1001.79   1
  -1  -3 -14 14050.1 999.181   1
  -1   3 -14 14992.8 983.306   1
   1  -3  15 441.731 226.742   1
   1   3  15 635.786 289.507   1
  -1  -3 -15 628.169 235.422   1
  -1   3 -15 283.839 190.238   1
   1   3  16 126.298 232.474   1
   1  -3  16 610.233 225.949   1
  -1   3 -16-304.731 208.220   1
  -1  -3 -16 113.996 216.452   1
   1  -3  17 1017.70 247.733   1
  -1   3 -17 762.107 232.626   1
  -1  -3 -17 1480.44 295.757   1
   1  -3  18 3257.31 363.875   1
  -1   3 -18 3457.38 380.970   1
  -1  -3 -18 3635.61 383.664   1
   1   3  19 1037.80 327.977   1
   1  -3  19 481.545 261.377   1
  -1  -3 -19 916.266 279.900   1
  -1   3 -19 474.141 234.625   1
   1  -3  20 2260.48 330.628   1
   1   3  20 2145.83 323.430   1
  -1   3 -20 2181.27 326.093   1
  -1  -3 -20 2402.58 321.427   1
   1  -3  21-68.6932 231.704   1
   1   3  21 35.4415 277.059   1
  -1   3 -21 63.6103 230.328   1
  -1  -3 -21 100.335 257.717   1
   1  -3  22 70.9083 223.874   1
   1   3  22-180.139 234.797   1
  -1   3 -22 163.484 207.582   1
  -1  -3 -22-100.633 215.241   1
   1  -3  23 255.108 228.464   1
   1   3  23 400.645 281.346   1
  -1  -3 -23 402.878 264.116   1
  -1   3 -23 267.557 222.153   1
  -1   3 -24 544.191 244.414   1
   1   3  24-291.520 238.852   1
  -1  -3 -24 268.641 227.771   1
   1   3  25 72.7062 252.176   1
  -1  -3 -25 67.1416 252.019   1
   1   3  26 72.4778 221.240   1
  -1  -3 -26-66.6695 229.113   1
   1   3  27 252.573 259.419   1
  -1  -3 -27 164.444 236.517   1
  -1   4  28 216.329 236.220   1
   1  -4 -28-31.6918 241.563   1
  -1   4  27-290.600 237.940   1
   1  -4 -27 257.704 218.337   1
  -1   4  25 36.7289 261.835   1
   1  -4 -25 788.830 263.747   1
  -1   4  24 986.589 284.106   1
   1  -4 -24 330.754 254.895   1
   1   4 -23-132.304 223.184   1
   1  -4 -23 33.1685 220.589   1
  -1   4  23-181.642 259.844   1
  -1   4  22 360.266 248.515   1
   1   4 -22 418.961 235.532   1
  -1  -4  22 402.754 252.501   1
   1  -4 -22 826.028 242.347   1
  -1   4  20 492.038 290.983   1
   1   4 -20 300.050 215.686   1
  -1  -4  20-237.551 238.721   1
   1  -4 -20 97.6057 267.686   1
  -1   4  19-172.753 288.617   1
   1   4 -19 28.7547 219.958   1
  -1  -4  19 194.352 246.858   1
   1  -4 -19 63.9720 258.765   1
  -1   4  18 169.565 284.303   1
   1   4 -18 575.935 216.093   1
  -1  -4  18-153.596 236.013   1
   1  -4 -18-93.9797 257.739   1
   1   4 -17 1534.31 265.995   1
  -1  -4  17 783.142 259.987   1
   1  -4 -17 949.907 290.298   1
  -1   4  16 3387.63 419.795   1
   1  -4 -16 4350.78 419.810   1
  -1   4  15 1056.36 295.931   1
   1   4 -15 1379.48 226.267   1
  -1  -4  15 1759.66 255.835   1
   1  -4 -15 1480.08 292.262   1
  -1   4  14 386.840 266.255   1
   1   4 -14 578.012 181.730   1
  -1  -4  14 519.754 207.696   1
   1  -4 -14 591.887 249.661   1
  -1   4  13 1344.57 266.751   1
   1  -4 -13 1232.91 258.663   1
   1   4 -13 1737.04 236.633   1
  -1  -4  13 1632.40 248.095   1
   1   4 -12 4253.94 360.779   1
   1  -4 -12 3958.34 391.178   1
  -1   4  12 4107.91 410.476   1
  -1  -4  12 4627.02 377.878   1
  -1  -4  11 10266.2 718.278   1
   1   4 -11 10612.6 706.540   1
  -1  -4  10 5822.21 423.914   1
  -1   4  10 5019.59 454.956   1
   1  -4 -10 5773.66 448.181   1
   1   4 -10 5300.48 411.512   1
   1  -4  -9 354.690 229.925   1
  -1   4   9 136.728 236.259   1
   1  -4  -8 8124.51 577.352   1
   1   4  -8 7820.16 527.223   1
  -1  -4   8 7384.44 539.369   1
  -1   4   8 8192.99 588.720   1
   1   4  -7 10208.8 640.008   1
   1  -4  -7 11045.6 679.462   1
  -1   4   7 10035.9 687.012   1
  -1  -4   7 8413.42 642.830   1
  -1   4   6 2935.96 303.683   1
   1  -4  -6 3272.86 282.568   1
   1   4  -6 2774.03 220.446   1
  -1  -4   6 2333.90 220.033   1
  -1  -4   5 3844.02 320.301   1
  -1   4   5 5005.77 399.257   1
   1  -4  -5 5186.38 382.304   1
   1   4  -5 5071.81 318.835   1
   1   4  -4 242377. 14801.3   1
  -1  -4   4 243359. 14801.4   1
  -1   4   3 8272.77 553.480   1
   1  -4  -3 7224.25 546.210   1
   1   4  -3 7614.84 500.921   1
  -1  -4   3 8319.67 500.828   1
  -1   4   2 2095.83 221.413   1
   1   4  -2 1876.67 145.277   1
  -1  -4   2 1860.77 145.695   1
   1   4  -1 8483.13 562.621   1
  -1   4   1 9150.39 580.703   1
  -1  -4   1 9049.31 559.846   1
   1  -4  -1 8638.29 585.837   1
   1  -4   0-11.1746 107.738   1
   1   4   0-96.3083 112.524   1
  -1   4   0-125.357 122.665   1
  -1  -4   0-17.4297 109.249   1
   1   4   1 8629.39 520.068   1
   1  -4   1 6895.89 483.054   1
  -1   4  -1 7383.55 486.775   1
  -1  -4  -1 8425.92 510.941   1
   1   4   2 1873.44 215.085   1
  -1  -4  -2 1376.21 197.516   1
  -1  -4  -3 8129.01 513.466   1
   1   4   3 6536.62 513.487   1
  -1   4  -4 242113. 14831.4   1
   1  -4   4 244839. 14832.4   1
  -1   4  -5 4874.26 321.905   1
  -1  -4  -5 5337.82 385.168   1
   1   4   5 4940.36 400.005   1
   1  -4   5 4488.66 325.322   1
   1  -4   6 2410.92 214.567   1
   1   4   6 2811.65 310.850   1
  -1  -4  -6 2731.31 286.103   1
  -1   4  -6 2747.14 212.447   1
   1   4   7 8802.30 669.403   1
   1  -4   7 7693.60 614.851   1
  -1  -4  -8 7381.82 578.968   1
  -1   4  -8 8067.07 530.809   1
   1   4   8 8412.78 591.985   1
   1  -4   8 7608.06 534.760   1
  -1   4  -9 24.3366 128.063   1
  -1  -4  -9 63.0833 194.883   1
   1  -4   9 118.926 141.740   1
   1   4   9 310.234 216.462   1
   1   4  10 6324.76 494.195   1
   1  -4  10 5928.88 441.894   1
  -1  -4 -10 5447.60 469.582   1
  -1   4 -10 5931.21 434.442   1
  -1   4 -11 11815.3 746.888   1
   1  -4  11 10309.5 755.495   1
   1   4  12 4215.25 404.775   1
   1  -4  12 4212.45 364.790   1
  -1   4 -12 4248.37 349.162   1
  -1  -4 -12 4482.89 396.375   1
   1   4  13 1215.99 295.274   1
   1  -4  13 1599.76 250.964   1
  -1   4 -13 1300.52 206.449   1
  -1  -4 -13 1956.68 287.349   1
   1  -4  14 371.705 217.900   1
   1   4  14 742.216 227.137   1
  -1  -4 -14 913.569 240.421   1
  -1   4 -14 318.750 192.305   1
   1   4  15 1333.57 307.119   1
   1  -4  15 1177.00 248.407   1
  -1  -4 -15 1763.02 300.720   1
  -1   4 -15 1508.16 233.487   1
   1   4  16 3567.58 389.042   1
  -1  -4 -16 3684.44 372.243   1
   1  -4  17 1190.41 279.157   1
  -1   4 -17 1377.75 255.403   1
   1  -4  18 30.0515 229.607   1
   1   4  18 340.376 230.205   1
  -1  -4 -18 92.7301 220.726   1
  -1   4 -18 555.488 209.130   1
   1   4  19-34.7814 297.085   1
   1  -4  19 282.645 229.682   1
  -1  -4 -19 380.231 280.179   1
  -1   4 -19 203.351 229.085   1
   1  -4  20 524.047 247.327   1
   1   4  20 530.841 265.113   1
  -1  -4 -20 65.3236 226.104   1
  -1   4 -20 60.6727 212.922   1
  -1   4 -22 486.176 234.662   1
   1  -4  22 425.132 237.612   1
   1   4  22-216.425 259.874   1
  -1  -4 -22 671.577 270.634   1
  -1   4 -23 232.858 239.390   1
   1   4  23 509.567 269.407   1
  -1  -4 -23 67.0071 240.086   1
   1   4  24 181.448 262.812   1
  -1  -4 -24-66.8741 263.248   1
   1   4  25-252.715 241.287   1
  -1  -4 -25 400.044 244.465   1
   1   4  27 142.220 250.051   1
  -1  -4 -27 130.150 228.854   1
   1   4  28 282.146 252.654   1
  -1  -4 -28 605.714 249.854   1
  -1   5  28-141.684 237.805   1
   1  -5 -28 62.4521 203.506   1
  -1   5  27 430.544 238.576   1
   1  -5 -27-254.608 221.764   1
  -1   5  26 978.259 297.094   1
   1  -5 -26 484.031 253.998   1
  -1   5  25-181.698 258.782   1
   1  -5 -25 65.3258 230.605   1
  -1   5  24 363.637 245.350   1
   1  -5 -24-131.675 211.280   1
   1  -5 -23 198.509 234.641   1
  -1   5  23-36.2415 241.017   1
   1   5 -22 321.791 230.373   1
  -1   5  22 288.255 271.500   1
   1  -5 -22 561.775 280.454   1
   1   5 -21-184.677 232.881   1
  -1  -5  21-280.449 241.020   1
   1  -5 -21 197.675 272.693   1
  -1   5  20 812.826 299.910   1
   1   5 -20 414.473 233.490   1
  -1  -5  20 838.916 250.440   1
   1  -5 -20 719.315 275.405   1
  -1   5  19 349.108 302.592   1
   1   5 -19 253.981 208.975   1
  -1  -5  19 703.544 252.117   1
  -1   5  18 722.618 301.501   1
   1   5 -18 1285.61 243.354   1
  -1  -5  18 878.644 257.474   1
   1  -5 -18 349.081 270.823   1
  -1   5  17 572.607 297.572   1
   1   5 -17 454.426 215.382   1
  -1  -5  17 512.649 227.730   1
   1  -5 -17-62.1857 272.540   1
   1   5 -16 260.460 179.260   1
  -1  -5  16-53.3656 209.467   1
  -1   5  15 760.784 290.589   1
   1   5 -15 837.932 210.963   1
  -1  -5  15 891.019 218.410   1
   1  -5 -15 799.421 276.868   1
  -1   5  14 852.967 264.361   1
   1   5 -14 590.555 195.503   1
  -1  -5  14 822.098 215.501   1
   1  -5 -14 663.634 259.276   1
  -1   5  13 117.535 242.521   1
   1  -5 -13 357.997 208.452   1
   1   5 -13-130.442 173.254   1
  -1  -5  13 334.032 197.913   1
  -1  -5  12 6134.49 441.191   1
  -1   5  12 4744.45 475.621   1
   1  -5 -12 5677.65 478.278   1
   1   5 -12 5344.60 414.907   1
  -1   5  11 510.352 272.138   1
   1   5 -11 873.526 165.842   1
   1  -5 -11 996.011 254.462   1
  -1  -5  11 593.238 192.363   1
  -1   5  10 509.498 208.446   1
   1  -5 -10 210.341 175.266   1
  -1   5   9 3253.23 361.521   1
   1   5  -9 3074.55 250.181   1
  -1  -5   9 2652.20 253.260   1
   1  -5  -9 3118.05 332.890   1
   1   5  -8 2446.23 229.772   1
  -1  -5   8 2988.72 239.098   1
  -1   5   8 3132.24 326.109   1
   1  -5  -8 2645.27 304.362   1
   1  -5  -7 25505.5 1599.75   1
  -1   5   7 27583.6 1618.68   1
  -1  -5   7 23768.4 1558.98   1
  -1  -5   6 91280.1 5450.12   1
  -1   5   6 90900.6 5499.72   1
   1  -5  -6 88600.9 5491.59   1
   1   5  -6 86662.1 5448.83   1
   1  -5  -5 27085.3 1652.23   1
  -1  -5   5 25308.7 1602.37   1
  -1   5   5 28114.4 1660.79   1
   1   5  -5 25928.6 1602.26   1
   1  -5  -4 115269. 7440.70   1
   1   5  -4 124656. 7403.24   1
  -1  -5   4 120240. 7402.46   1
  -1   5   4 119797. 7445.70   1
   1  -5  -3 13004.4 849.741   1
   1   5  -3 11609.2 805.093   1
  -1   5   3 14406.5 859.183   1
  -1  -5   3 14032.2 804.748   1
   1  -5  -2 6827.25 518.049   1
  -1  -5   2 8179.53 480.772   1
  -1   5   2 7214.22 520.752   1
   1   5  -2 7287.67 482.771   1
   1  -5  -1 38650.0 2490.39   1
  -1  -5   1 39158.2 2474.55   1
  -1   5   1 42563.8 2492.50   1
   1   5  -1 41214.3 2476.60   1
   1  -5   0 27250.8 1856.57   1
  -1  -5   0 29959.2 1856.80   1
  -1   5   0 31860.4 1859.13   1
   1   5   0 31318.1 1860.78   1
  -1   5  -1 43459.8 2388.37   1
   1  -5   1 35617.0 2386.56   1
   1   5   1 36934.5 2404.64   1
  -1  -5  -1 38892.5 2401.33   1
   1   5   2 7196.04 528.552   1
  -1  -5  -2 7195.93 523.072   1
  -1   5  -2 7667.35 482.534   1
   1  -5   2 7864.42 481.394   1
   1   5   3 12536.5 812.798   1
  -1  -5  -3 12038.2 809.126   1
   1   5   4 118988. 7164.33   1
  -1  -5  -4 114774. 7157.56   1
   1  -5   5 25749.1 1566.54   1
   1   5   5 25093.5 1620.42   1
  -1   5  -5 25250.4 1565.77   1
  -1  -5  -5 25718.7 1617.09   1
   1   5   6 92089.2 5368.21   1
   1  -5   6 94991.5 5317.59   1
  -1   5  -6 78874.2 5315.54   1
  -1  -5  -6 84824.4 5359.79   1
   1  -5   7 25562.6 1528.21   1
   1   5   7 27193.2 1588.75   1
  -1   5  -7 22860.0 1526.08   1
  -1  -5  -7 24527.0 1575.25   1
  -1  -5  -8 3120.08 332.979   1
  -1   5  -8 2977.96 241.894   1
   1   5   8 3711.92 352.494   1
   1  -5   8 3159.89 254.535   1
   1   5   9 3089.91 314.639   1
   1  -5   9 2917.58 260.387   1
  -1  -5  -9 3160.63 310.608   1
  -1   5  -9 3008.43 248.796   1
  -1  -5 -10 574.181 231.312   1
   1   5  10 276.333 245.600   1
  -1   5 -11 1292.07 179.858   1
  -1  -5 -11 1096.01 224.263   1
   1   5  11 1555.04 253.480   1
   1   5  12 4705.90 474.538   1
  -1   5 -12 5836.57 417.148   1
   1  -5  12 5171.83 422.186   1
  -1  -5 -12 5548.24 474.600   1
   1   5  13-58.1247 221.480   1
   1  -5  13 120.782 155.688   1
  -1   5 -13-18.6881 153.672   1
  -1  -5 -13 26.4578 197.835   1
   1   5  14 486.363 279.221   1
   1  -5  14 834.337 212.303   1
  -1   5 -14 989.661 213.627   1
  -1  -5 -14 1292.98 272.494   1
   1   5  15 537.964 270.588   1
   1  -5  15 716.100 207.752   1
  -1  -5 -15 913.699 251.655   1
  -1   5 -15 1239.54 209.414   1
   1  -5  16-25.7980 212.128   1
  -1   5 -16-23.8811 193.833   1
   1   5  17 168.120 275.600   1
  -1  -5 -17-60.9598 260.096   1
   1   5  18 1100.95 271.694   1
   1  -5  18 930.366 256.971   1
  -1  -5 -18 1031.54 260.411   1
  -1   5 -18 593.554 228.553   1
   1  -5  19 61.3897 219.524   1
   1   5  19-210.419 290.216   1
  -1  -5 -19 223.631 269.352   1
  -1   5 -19 56.9571 213.780   1
   1  -5  20 968.947 271.002   1
   1   5  20 1103.50 276.240   1
  -1   5 -20 1188.68 260.991   1
  -1  -5 -20 821.309 258.775   1
  -1   5 -21 30.9862 196.723   1
   1  -5  21-67.7149 219.526   1
  -1  -5 -21-33.4107 265.770   1
  -1   5 -22 352.384 236.692   1
   1   5  22 324.768 284.831   1
   1   5  23 726.290 261.542   1
  -1  -5 -23 33.4306 215.421   1
   1   5  24 72.2167 247.094   1
  -1  -5 -24-232.916 252.678   1
   1   5  25 250.943 228.064   1
  -1  -5 -25 231.648 228.959   1
   1   5  26 35.5184 256.568   1
  -1  -5 -26 426.353 253.142   1
   1   5  27 386.342 225.570   1
  -1  -5 -27-32.1505 204.342   1
   1   5  28 311.416 248.679   1
  -1  -5 -28 31.5282 235.938   1
  -1   6  28-104.668 220.342   1
   1  -6 -28-30.7605 206.552   1
  -1   6  27-70.8440 246.929   1
   1  -6 -27-188.525 226.749   1
  -1   6  26-143.004 253.820   1
   1  -6 -26 511.732 242.255   1
  -1   6  24 144.667 230.384   1
   1  -6 -24 458.314 232.881   1
   1  -6 -23 197.925 245.703   1
  -1   6  23-144.539 256.218   1
  -1   6  22 252.178 292.060   1
   1  -6 -22 363.464 267.099   1
   1   6 -21 154.964 239.196   1
  -1   6  21 788.197 316.505   1
   1  -6 -21 363.165 269.953   1
  -1   6  20 816.599 300.804   1
   1   6 -20 352.580 230.424   1
  -1  -6  20 64.0745 218.947   1
   1  -6 -20 131.382 268.100   1
  -1   6  19-738.700 309.096   1
   1   6 -19-111.488 190.912   1
  -1  -6  19 30.5208 224.833   1
   1  -6 -19 97.4510 274.848   1
  -1   6  18 903.660 338.367   1
   1   6 -18 1305.68 244.713   1
  -1  -6  18 872.919 250.472   1
   1  -6 -18 994.123 297.092   1
  -1   6  17 955.488 308.536   1
   1  -6 -17 125.997 282.871   1
   1   6 -17 416.269 204.602   1
  -1  -6  17 927.330 227.197   1
  -1   6  16 9067.83 748.477   1
  -1  -6  16 9563.97 698.857   1
   1   6 -16 9918.30 690.993   1
   1  -6 -16 9602.85 741.869   1
  -1   6  15 129.214 272.346   1
   1   6 -15 104.637 176.443   1
  -1  -6  15 23.4232 177.174   1
   1  -6 -15-150.856 278.081   1
  -1   6  14-31.1451 251.970   1
   1   6 -14 153.344 166.001   1
  -1  -6  14-64.3009 176.827   1
   1  -6 -14 117.987 228.136   1
  -1   6  13 844.081 272.736   1
   1  -6 -13 1412.55 281.570   1
   1   6 -13 1469.27 203.427   1
  -1  -6  13 1455.63 224.850   1
  -1   6  12 5147.84 481.570   1
  -1  -6  12 4234.62 387.097   1
   1  -6 -12 5173.24 462.381   1
   1   6 -12 5249.38 380.089   1
   1  -6 -11 1982.65 280.585   1
  -1   6  11 1055.52 278.989   1
   1   6 -10 10316.4 695.531   1
  -1  -6  10 10840.3 705.696   1
  -1  -6   9 9512.77 639.403   1
   1   6  -9 10149.8 635.703   1
  -1   6   9 9137.10 699.493   1
   1  -6  -9 9234.63 689.302   1
  -1  -6   8 4593.79 360.048   1
   1   6  -8 5614.53 360.901   1
  -1   6   8 5053.65 451.099   1
   1  -6  -8 5908.95 447.063   1
  -1  -6   7 6899.63 445.026   1
  -1   6   7 6351.54 528.364   1
   1  -6  -7 6696.33 522.737   1
   1   6  -7 6766.19 443.780   1
   1   6  -6 2219.59 169.330   1
  -1  -6   6 2247.54 169.507   1
   1  -6  -6 2522.95 265.402   1
  -1   6   6 1842.89 276.883   1
   1  -6  -5 1393.26 214.043   1
  -1   6   5 1295.61 228.462   1
   1  -6  -4 69421.4 4231.31   1
  -1   6   4 67590.0 4235.15   1
  -1  -6   3 5054.02 331.656   1
   1   6  -3 5354.92 334.923   1
   1   6  -2 25843.7 1619.45   1
  -1   6   2 24938.4 1651.32   1
  -1  -6   2 27495.4 1617.36   1
   1  -6  -2 25177.5 1647.69   1
   1   6  -1 71069.1 4086.04   1
   1  -6  -1 59591.5 4097.77   1
  -1   6   1 66660.5 4099.48   1
  -1  -6   1 67178.4 4083.72   1
   1  -6   0 7.75007 120.957   1
   1   6   0 123.302 111.684   1
  -1   6   0-25.6768 124.731   1
  -1  -6   0-40.7383 113.789   1
   1   6   1 67381.5 3995.86   1
  -1   6  -1 66791.7 3978.35   1
  -1  -6  -1 68771.9 3994.85   1
   1  -6   1 59521.0 3977.33   1
   1   6   2 25087.7 1585.20   1
   1  -6   2 24962.0 1546.09   1
  -1  -6  -2 25122.9 1578.86   1
  -1   6  -2 25368.8 1547.25   1
  -1  -6  -4 67238.3 4065.80   1
   1   6   4 64336.5 4069.67   1
   1   6   5 1216.54 223.684   1
  -1  -6  -5 1397.43 222.531   1
  -1   6  -6 2284.53 156.150   1
  -1  -6  -6 2856.53 266.280   1
   1  -6   6 1937.37 157.013   1
   1   6   6 2505.55 282.279   1
   1   6   7 7637.41 531.477   1
  -1  -6  -7 7637.18 526.438   1
   1  -6   7 6237.96 442.624   1
  -1   6  -7 6992.92 440.957   1
   1   6   8 4832.67 414.069   1
   1  -6   8 4655.98 328.548   1
  -1   6  -8 4209.68 319.662   1
   1   6   9 10526.4 724.537   1
  -1   6  -9 10001.4 650.926   1
   1  -6   9 9526.37 654.751   1
  -1  -6  -9 10427.4 716.158   1
  -1   6 -10 10922.3 694.944   1
   1  -6  10 10161.0 698.378   1
  -1  -6 -11 1170.35 242.700   1
   1   6  11 1463.11 278.959   1
   1   6  12 4298.10 419.832   1
  -1   6 -12 4594.32 353.365   1
  -1  -6 -12 4829.28 418.596   1
   1  -6  12 4003.39 349.575   1
  -1   6 -13 1344.96 186.201   1
  -1  -6 -13 570.323 258.287   1
   1   6  13 775.641 286.289   1
  -1   6 -14-57.5645 162.854   1
  -1  -6 -14 337.809 224.357   1
   1   6  14 155.955 250.190   1
   1  -6  14 620.607 198.310   1
  -1  -6 -15 29.1085 245.408   1
  -1   6 -15 41.9453 178.429   1
   1  -6  15 90.3600 192.188   1
   1   6  15-129.047 276.922   1
  -1   6 -16 9623.29 694.003   1
  -1  -6 -16 10592.3 747.120   1
   1  -6  16 9712.51 705.001   1
   1   6  16 9080.75 751.125   1
  -1  -6 -17 370.519 220.563   1
  -1   6 -17 805.738 216.122   1
   1  -6  17 606.526 229.911   1
   1   6  17-34.0625 240.922   1
  -1   6 -18 936.167 241.794   1
  -1  -6 -18 1358.03 300.215   1
   1   6  18 1251.52 311.005   1
   1  -6  18 987.681 250.039   1
  -1  -6 -19 356.404 256.372   1
   1   6  19-35.4732 287.333   1
  -1   6 -19 275.658 209.003   1
   1  -6  19 300.625 225.251   1
  -1  -6 -20 495.177 228.475   1
   1   6  20 214.623 242.958   1
  -1   6 -20 144.678 202.209   1
   1  -6  20 128.087 242.710   1
  -1   6 -21 303.428 206.961   1
  -1  -6 -21 33.4893 262.054   1
   1   6  21 215.247 274.656   1
  -1  -6 -22 67.1597 256.082   1
   1   6  22 252.509 252.624   1
  -1  -6 -23 466.739 244.855   1
   1   6  23 398.369 263.597   1
  -1  -6 -24 496.479 271.852   1
   1   6  24 71.8371 260.705   1
  -1  -6 -26-64.9151 247.719   1
   1   6  26 562.590 273.247   1
  -1  -6 -27 571.401 238.793   1
   1   6  27 277.427 229.788   1
   1   6  28-68.1544 235.425   1
  -1  -6 -28-186.302 231.405   1
  -1   7  27 174.762 245.728   1
   1  -7 -27-279.032 245.821   1
  -1   7  26 247.559 250.916   1
   1  -7 -26 63.2625 240.318   1
  -1   7  25 286.023 239.438   1
   1  -7 -25 257.161 224.558   1
  -1   7  24 215.705 221.104   1
   1  -7 -24 195.248 209.173   1
   1  -7 -23 657.550 267.136   1
  -1   7  23 144.057 255.474   1
   1  -7 -22 297.036 270.794   1
  -1   7  22 107.961 267.280   1
   1  -7 -21 66.1462 262.737   1
  -1   7  21 538.359 294.659   1
   1   7 -20 981.170 254.472   1
   1  -7 -20 1254.37 303.107   1
  -1   7  20 1676.06 328.461   1
   1   7 -19 489.594 226.833   1
  -1  -7  19 206.038 231.927   1
   1  -7 -18 1324.06 310.774   1
  -1   7  18 1153.37 331.697   1
   1  -7 -17-31.8502 265.244   1
  -1   7  17 138.002 296.154   1
   1   7 -17-166.232 185.667   1
  -1  -7  17 333.058 209.330   1
   1  -7 -16 31.2506 265.901   1
  -1   7  16-203.020 270.115   1
   1   7 -16-21.9381 173.969   1
  -1  -7  16-118.210 176.833   1
   1   7 -15 742.864 193.520   1
  -1  -7  15 583.544 194.611   1
  -1   7  14 2546.15 359.571   1
  -1  -7  14 2074.35 277.099   1
   1   7 -14 2941.48 278.339   1
  -1   7  13 1081.80 313.246   1
   1   7 -13 846.666 173.433   1
  -1  -7  13 983.219 183.036   1
   1  -7 -13 1013.35 299.622   1
  -1   7  12 148.859 258.052   1
   1  -7 -12 223.326 225.378   1
  -1   7  11 831.817 271.377   1
   1   7 -11 666.908 136.022   1
  -1  -7  11 756.296 160.089   1
   1  -7 -11 797.614 246.568   1
  -1   7  10 957.263 292.237   1
   1  -7 -10 1598.06 278.711   1
   1   7 -10 1351.13 166.155   1
  -1  -7  10 1741.07 167.460   1
   1  -7  -9-23.8726 233.975   1
   1   7  -9 180.906 93.9896   1
  -1  -7   9 338.497 103.623   1
  -1   7   9-52.0195 249.632   1
   1  -7  -8 27129.3 1710.56   1
  -1   7   8 27799.9 1723.01   1
  -1  -7   8 26726.5 1643.61   1
   1   7  -8 25985.4 1643.49   1
   1  -7  -7 11193.0 705.909   1
  -1   7   7 11403.4 715.253   1
  -1  -7   7 11254.4 618.056   1
  -1   7   6 38573.7 2492.39   1
   1  -7  -6 40617.4 2491.41   1
  -1   7   5 951.420 223.386   1
   1  -7  -5 1155.47 214.726   1
  -1   7   4 2942.52 307.750   1
   1  -7  -4 3628.39 304.592   1
   1   7  -3 45355.3 2825.93   1
  -1   7   3 46611.6 2873.50   1
   1  -7  -3 49111.3 2872.31   1
  -1  -7   3 46140.2 2824.63   1
   1   7  -2 21085.2 1289.40   1
  -1  -7   2 20482.4 1285.83   1
   1   7  -1 55.9036 110.519   1
   1  -7  -1 174.736 148.404   1
  -1  -7   1 205.869 97.3598   1
  -1   7   1 268.751 134.081   1
  -1  -7   0 3336.89 277.829   1
  -1   7   0 4020.79 286.876   1
   1   7   0 3839.05 293.422   1
   1   7   1 118.809 147.899   1
   1  -7   1 6.91447 93.5831   1
  -1   7  -1 218.561 109.086   1
   1  -7   2 21451.7 1324.26   1
  -1   7  -2 21419.5 1325.80   1
  -1  -7  -3 48232.6 2915.98   1
   1   7   3 45610.7 2918.23   1
  -1  -7  -4 2819.22 289.212   1
   1   7   4 3338.33 304.813   1
   1   7   5 1221.47 217.839   1
  -1  -7  -5 1143.31 198.959   1
  -1  -7  -6 41150.6 2483.51   1
   1   7   6 37715.4 2483.76   1
  -1  -7  -7 11615.5 800.574   1
   1   7   7 11380.9 804.498   1
   1   7   8 26837.5 1742.84   1
   1  -7   8 27146.1 1665.10   1
  -1  -7  -8 27657.4 1736.67   1
  -1   7  -8 26758.4 1663.70   1
  -1   7  -9 81.4719 92.4784   1
   1  -7   9 237.580 98.5416   1
  -1  -7 -10 1571.17 270.581   1
  -1   7 -10 1443.86 153.264   1
   1  -7  10 1368.78 158.301   1
  -1  -7 -11 438.122 229.005   1
  -1   7 -11 942.476 137.275   1
   1  -7  11 858.837 148.876   1
   1   7  11 505.564 257.469   1
  -1  -7 -12 80.5367 207.035   1
   1   7  12 206.311 215.357   1
  -1  -7 -13 946.724 268.407   1
  -1   7 -13 1328.07 177.621   1
   1  -7  13 991.621 173.993   1
  -1  -7 -14 2710.34 358.926   1
   1  -7  14 3070.21 283.143   1
   1   7  14 2267.66 367.641   1
  -1   7 -14 3068.33 281.640   1
  -1   7 -15 485.682 169.556   1
   1  -7  15 421.986 192.987   1
   1   7  16 33.7713 250.753   1
  -1   7 -16 148.547 171.403   1
   1  -7  16 302.149 197.401   1
  -1  -7 -16 152.757 239.042   1
   1   7  17-172.450 292.620   1
  -1   7 -17 275.983 184.938   1
   1  -7  17-76.1403 190.625   1
  -1  -7 -17 343.909 273.912   1
   1   7  18 1756.73 341.947   1
  -1   7 -18 1633.33 251.041   1
   1  -7  18 1618.63 276.701   1
  -1  -7 -18 1953.40 320.237   1
  -1   7 -19 554.937 213.911   1
   1  -7  19 58.9217 213.309   1
  -1   7 -20 1207.85 231.740   1
   1   7  20 467.005 289.191   1
  -1  -7 -20 928.263 294.026   1
   1   7  21 143.255 269.871   1
  -1  -7 -21-33.8066 274.406   1
   1   7  22 468.504 237.873   1
  -1  -7 -22 134.200 211.395   1
   1   7  23 505.414 260.093   1
  -1  -7 -23 531.723 259.864   1
   1   7  24-214.256 259.761   1
  -1  -7 -24-32.9031 248.973   1
   1   7  25 176.383 232.249   1
  -1  -7 -25-195.398 204.534   1
   1   7  26 1112.93 286.384   1
  -1  -7 -26 160.568 253.587   1
   1   7  27-68.4430 221.885   1
  -1  -7 -27 93.9539 209.246   1
  -1   8  27-172.346 249.812   1
   1  -8 -27 458.511 255.533   1
  -1   8  26 314.631 262.617   1
   1  -8 -26 62.5347 240.282   1
   1  -8 -25-222.909 219.288   1
   1  -8 -23-65.4706 213.427   1
  -1   8  23-143.426 220.259   1
  -1   8  22-143.712 233.034   1
   1  -8 -22-65.9027 237.715   1
  -1   8  21 143.661 260.109   1
   1  -8 -21-231.669 240.680   1
  -1   8  20 250.439 255.862   1
   1  -8 -20-298.052 246.670   1
  -1   8  19 213.202 260.626   1
   1  -8 -19 65.7839 255.431   1
  -1   8  18 599.553 271.010   1
   1   8 -18 556.049 203.225   1
  -1  -8  18 1107.96 234.670   1
   1  -8 -18 944.604 263.484   1
  -1   8  17-69.7896 242.177   1
   1   8 -17 379.315 185.418   1
  -1  -8  17 121.370 184.491   1
   1  -8 -17 64.4279 238.204   1
  -1   8  16 1613.28 330.521   1
   1   8 -16 1425.85 222.012   1
  -1  -8  16 1565.24 246.326   1
   1  -8 -16 1585.07 295.778   1
  -1   8  15-200.768 279.686   1
   1   8 -15 18.3731 153.796   1
  -1  -8  15 317.145 177.284   1
   1  -8 -15 625.026 275.434   1
  -1   8  14 750.303 281.443   1
   1   8 -14 474.178 147.571   1
   1  -8 -14 518.252 292.900   1
  -1  -8  14 332.899 162.325   1
  -1   8  13 63.0361 232.917   1
   1  -8 -13-119.463 215.390   1
   1  -8 -12-114.670 257.392   1
   1   8 -12-48.5907 125.949   1
  -1   8  12 30.5766 271.564   1
  -1  -8  12 154.535 126.611   1
   1   8 -11 99.7865 108.344   1
  -1   8  11 264.826 250.333   1
  -1  -8  11-10.4842 106.482   1
  -1   8  10 4359.45 437.269   1
   1   8 -10 4283.54 308.030   1
  -1  -8  10 4292.56 310.722   1
  -1   8   9 943.163 262.690   1
   1   8  -9 1248.10 122.630   1
   1  -8  -9 1425.29 272.094   1
  -1  -8   9 1261.86 123.826   1
   1  -8  -8 10748.7 774.569   1
  -1   8   8 11271.5 787.634   1
   1  -8  -7 133.561 196.075   1
  -1   8   7-71.8929 198.944   1
   1  -8  -6-83.0678 195.267   1
  -1   8   6 111.729 211.652   1
   1  -8  -5 14127.7 922.170   1
  -1   8   5 13203.5 924.366   1
   1  -8  -4 694.147 197.477   1
  -1   8   4 523.535 200.793   1
  -1   8   3 6653.44 458.447   1
   1  -8  -3 6698.84 451.603   1
   1   8  -3 5308.23 387.325   1
  -1  -8   3 6540.83 388.806   1
   1   8  -2 31223.0 1949.55   1
  -1   8   2 30567.7 1980.16   1
  -1  -8   2 32286.0 1946.48   1
  -1  -8   1 1427.22 147.344   1
   1  -8  -1 1361.75 182.436   1
   1   8  -1 1433.55 152.767   1
  -1   8   1 932.438 183.428   1
   1  -8   0-29.9119 119.828   1
   1   8   0-155.863 136.175   1
  -1  -8   0 10.3752 119.723   1
  -1  -8  -1 1442.26 169.293   1
   1  -8   1 1319.49 147.400   1
  -1   8  -1 1658.55 155.316   1
   1  -8   2 30764.7 1896.83   1
  -1   8  -2 30937.7 1898.25   1
   1   8   2 30480.5 1931.99   1
   1   8   3 5752.74 457.222   1
  -1  -8  -3 6539.60 454.023   1
   1   8   4 185.949 173.545   1
  -1  -8  -4 528.739 186.843   1
   1   8   5 13349.6 899.736   1
  -1  -8  -5 13193.9 893.037   1
   1   8   6 21.7242 198.672   1
  -1  -8  -6 440.929 193.538   1
   1   8   7 425.604 231.089   1
  -1  -8  -7-66.4638 212.588   1
   1   8   8 9970.92 755.867   1
  -1  -8  -8 10729.8 739.371   1
   1  -8   9 1053.95 99.3040   1
  -1   8  -9 1233.39 103.878   1
   1   8  10 4939.01 440.031   1
  -1   8 -10 4529.92 316.616   1
   1  -8  10 4588.42 321.405   1
  -1  -8 -10 5425.90 428.303   1
   1   8  11 87.4632 253.246   1
  -1   8 -11 180.430 104.407   1
   1  -8  11 80.0869 110.838   1
  -1  -8 -11-106.280 209.258   1
   1   8  12 152.277 228.619   1
  -1   8 -12-89.7828 108.123   1
   1  -8  12 87.2630 133.630   1
  -1  -8 -12 303.519 187.923   1
   1   8  13 157.928 237.386   1
  -1  -8 -13 627.486 238.719   1
   1   8  14 684.797 299.722   1
  -1   8 -14 616.616 151.760   1
   1  -8  14 171.408 158.373   1
  -1  -8 -14 706.518 255.172   1
  -1   8 -15 122.147 150.881   1
   1  -8  15 19.4958 162.553   1
  -1  -8 -15-121.422 260.687   1
   1   8  16 2057.25 341.160   1
  -1   8 -16 1632.64 222.496   1
   1  -8  16 1456.93 242.026   1
  -1  -8 -16 1368.33 285.455   1
   1   8  17 69.8497 236.761   1
  -1   8 -17-85.5235 170.719   1
   1  -8  17-24.0111 183.039   1
  -1  -8 -17 380.965 208.002   1
   1   8  18 1205.16 315.958   1
  -1   8 -18 885.694 214.799   1
   1  -8  18 918.829 235.306   1
  -1  -8 -18 1292.28 296.870   1
   1   8  19 467.223 300.618   1
  -1  -8 -19 463.069 288.622   1
   1   8  20 537.904 279.919   1
  -1  -8 -20 100.489 253.042   1
   1   8  21 143.379 226.426   1
  -1  -8 -21 67.6712 213.745   1
   1   8  22 395.714 261.990   1
  -1  -8 -22 100.463 256.564   1
   1   8  23 323.133 263.318   1
  -1  -8 -23-33.0571 245.372   1
   1   8  25 104.852 255.186   1
  -1  -8 -25-32.2632 239.365   1
   1   8  26 516.197 261.575   1
  -1  -8 -26 348.095 250.469   1
   1   8  27 67.4803 204.804   1
  -1  -8 -27 30.8854 195.045   1
   1  -9 -26 678.323 259.258   1
  -1   9  25-105.229 259.301   1
   1  -9 -25-126.106 230.290   1
  -1   9  24 35.4346 261.869   1
   1  -9 -24 64.1694 230.436   1
  -1   9  23 356.824 258.912   1
   1  -9 -23 195.457 227.547   1
  -1   9  22 609.124 273.066   1
   1  -9 -22 230.032 220.837   1
  -1   9  20 179.338 265.932   1
   1  -9 -20 498.007 241.396   1
  -1   9  19 35.7170 266.340   1
   1  -9 -19 363.674 250.398   1
   1  -9 -17 227.907 272.810   1
   1   9 -17-201.025 158.812   1
  -1   9  17 175.688 302.492   1
   1  -9 -16-64.1927 250.904   1
   1   9 -16-35.9334 146.306   1
  -1   9  16 104.243 291.154   1
  -1  -9  16 76.4187 151.972   1
   1  -9 -15-157.755 228.563   1
   1   9 -15 78.9983 140.073   1
  -1  -9  15 284.021 152.925   1
  -1   9  15 68.2876 250.378   1
  -1   9  14 4656.12 478.637   1
   1  -9 -14 5501.07 488.812   1
   1  -9 -13 787.529 276.436   1
   1   9 -13 308.417 124.337   1
  -1   9  13 583.089 289.991   1
  -1  -9  13 577.968 125.509   1
  -1   9  12 1657.15 317.577   1
  -1  -9  12 1934.70 182.621   1
   1   9 -12 2145.69 184.420   1
  -1   9  11 2143.08 344.750   1
  -1  -9  11 1808.07 163.077   1
   1  -9 -11 1803.75 310.927   1
   1   9 -11 2179.52 166.057   1
   1  -9 -10 437.249 240.831   1
  -1   9  10 203.799 250.675   1
   1  -9  -9 940.819 234.102   1
  -1   9   9 111.308 217.357   1
   1  -9  -7-187.814 200.590   1
  -1   9   7-149.833 214.599   1
   1  -9  -6 5923.27 462.862   1
  -1   9   6 5197.36 469.097   1
  -1   9   5 2687.71 303.864   1
  -1   9   4-60.0917 191.548   1
   1  -9  -4 75.2774 168.513   1
   1   9  -3 52.2520 74.1837   1
  -1   9   3 182.396 159.413   1
  -1  -9   3 184.063 71.1754   1
   1  -9  -3-135.679 161.525   1
   1   9  -2 242.453 100.547   1
   1  -9  -2-30.2564 158.630   1
  -1  -9   2 273.695 93.9374   1
  -1  -9   1 5416.20 360.907   1
   1   9  -1 4676.19 357.537   1
   1   9   0 51494.1 3388.04   1
   1  -9   0 58926.4 3389.35   1
  -1  -9   0 55352.0 3389.95   1
  -1   9   0 54035.1 3389.72   1
  -1   9  -1 5096.64 379.536   1
   1  -9   1 5473.37 368.956   1
  -1  -9  -2 233.646 156.329   1
   1  -9   2 99.0509 85.0617   1
  -1   9  -2 322.182 98.4961   1
  -1  -9  -3 51.2438 147.995   1
   1  -9   3 84.7052 50.5885   1
  -1   9  -3 119.555 57.6718   1
   1   9   3-107.448 156.044   1
   1   9   4-139.801 195.081   1
  -1  -9  -4-37.4718 179.241   1
   1   9   5 2878.19 304.256   1
  -1  -9  -5 2277.81 280.415   1
   1   9   6 6229.26 506.244   1
  -1  -9  -6 6413.59 494.259   1
  -1  -9  -7 269.070 205.661   1
   1   9   7-99.0104 210.640   1
  -1  -9  -9 327.802 209.158   1
   1   9   9 137.259 216.595   1
  -1  -9 -10 789.830 220.533   1
   1   9  10 433.091 245.687   1
   1  -9  11 1248.66 117.715   1
  -1   9 -11 1604.09 122.238   1
   1   9  11 1418.78 269.586   1
  -1  -9 -12 2435.26 298.859   1
   1  -9  12 1734.40 166.224   1
  -1   9 -12 1697.13 164.782   1
   1   9  12 2413.25 307.001   1
  -1  -9 -13 877.626 253.329   1
   1  -9  13 178.193 123.119   1
  -1   9 -13 556.610 118.088   1
   1   9  13 582.966 272.755   1
  -1  -9 -14 3733.99 407.192   1
   1  -9  14 3965.63 318.463   1
   1   9  14 4365.97 436.766   1
  -1   9 -14 4202.76 320.673   1
   1   9  15 409.234 292.783   1
  -1   9 -15 90.9535 135.133   1
   1  -9  15 16.1901 144.701   1
  -1  -9 -15 92.5666 253.779   1
   1   9  16-173.886 286.042   1
  -1   9 -16-17.3710 136.457   1
   1  -9  16-18.6017 160.760   1
  -1  -9 -16-537.728 279.466   1
  -1   9 -17-39.0513 152.778   1
   1   9  17 141.313 294.259   1
  -1  -9 -17 418.842 271.704   1
   1   9  19 179.979 231.794   1
  -1  -9 -19 465.342 247.369   1
   1   9  20 35.9572 275.932   1
  -1  -9 -20 671.733 275.286   1
   1   9  22-36.0120 255.514   1
  -1  -9 -22-265.368 249.163   1
   1   9  23 142.886 218.330   1
  -1  -9 -23 197.328 211.285   1
   1   9  24-70.4057 258.085   1
  -1  -9 -24 162.193 246.300   1
   1   9  25 103.778 254.124   1
  -1  -9 -25 415.522 254.784   1
  -1  -9 -26 249.994 201.089   1
  -1  10  26 238.980 225.945   1
   1 -10 -26-30.4076 205.204   1
  -1  10  25 173.939 238.100   1
   1 -10 -25 62.2677 223.692   1
  -1  10  24-352.941 254.536   1
   1 -10 -24 253.941 244.603   1
  -1  10  23 178.049 269.533   1
   1 -10 -23 161.270 240.451   1
  -1  10  22 894.865 305.669   1
   1 -10 -22 882.877 269.132   1
   1 -10 -21 197.765 252.298   1
  -1  10  21 107.751 267.681   1
   1 -10 -20-298.383 252.667   1
  -1  10  20 251.691 287.004   1
   1 -10 -19 33.2246 250.398   1
  -1  10  19-215.231 265.133   1
   1 -10 -18 826.598 258.239   1
  -1  10  18 892.464 280.969   1
   1 -10 -17-360.767 241.866   1
  -1  10  17-106.426 251.984   1
   1 -10 -16 64.9847 283.793   1
  -1  10  16 668.359 295.540   1
   1 -10 -15-415.972 268.126   1
   1  10 -15-12.0819 120.655   1
  -1 -10  15 249.739 122.235   1
  -1  10  15 34.6213 309.178   1
  -1 -10  14 448.990 115.556   1
   1  10 -14 587.632 115.036   1
  -1 -10  13 36.6659 69.2263   1
   1  10 -13 108.962 78.9407   1
   1 -10 -12 2439.77 329.532   1
  -1  10  12 2929.73 347.489   1
   1 -10 -11 525.392 266.610   1
  -1  10  11 841.888 292.433   1
  -1  10  10 6406.23 543.934   1
   1 -10 -10 6648.73 541.013   1
   1 -10  -9-136.395 238.431   1
  -1  10   9-172.351 227.907   1
   1 -10  -8 208.399 215.906   1
  -1  10   8 191.918 212.379   1
   1 -10  -6 10275.0 741.143   1
  -1  10   6 10754.0 755.518   1
   1 -10  -5 1607.77 246.503   1
  -1  10   4 6398.39 497.344   1
   1 -10  -4 6522.38 496.320   1
   1 -10  -3 1194.11 205.305   1
  -1 -10   3 1496.65 132.832   1
   1  10  -3 1606.54 137.605   1
  -1  10   3 1787.68 228.824   1
   1 -10  -2 5153.71 377.877   1
  -1 -10   2 4895.69 330.244   1
  -1  10   2 4526.39 381.247   1
   1  10  -2 4565.49 334.816   1
   1 -10  -1 2619.89 231.737   1
  -1 -10   1 2105.68 202.667   1
   1  10  -1 1869.84 207.009   1
  -1  10   1 1897.49 227.585   1
   1 -10   0 72.8052 132.747   1
  -1  10   0-190.274 143.470   1
   1 -10   1 2330.03 206.277   1
  -1 -10  -1 2738.16 245.473   1
   1  10   1 2640.73 247.057   1
  -1  10  -1 2245.62 222.794   1
   1  10   2 4309.97 354.758   1
  -1  10  -2 4198.48 299.444   1
   1 -10   2 4273.81 299.173   1
  -1 -10  -2 4087.86 337.633   1
  -1 -10  -3 1217.20 199.202   1
  -1  10  -3 1085.37 105.874   1
   1 -10   3 1254.14 101.528   1
   1  10   3 1185.82 216.230   1
  -1 -10  -4 5940.88 469.860   1
   1  10   4 6271.07 483.240   1
  -1 -10  -5 1171.42 225.783   1
  -1 -10  -6 9604.05 708.783   1
   1  10   6 10424.9 725.005   1
   1  10   8 273.322 226.932   1
  -1 -10  -8-74.8493 194.394   1
   1  10   9 661.795 264.585   1
  -1 -10  -9-287.234 235.778   1
  -1 -10 -10 6712.79 549.299   1
   1  10  10 6951.62 572.418   1
  -1 -10 -11 337.742 256.984   1
   1  10  11 622.752 280.264   1
  -1 -10 -12 2066.79 309.672   1
   1  10  12 2641.12 346.609   1
  -1 -10 -14 615.073 272.549   1
  -1  10 -14 249.819 95.2396   1
   1 -10  14 438.173 97.5537   1
   1  10  14 509.376 300.767   1
   1  10  15-103.952 284.001   1
  -1  10 -15-10.6732 108.175   1
   1 -10  15 111.125 117.510   1
  -1 -10 -15-440.226 268.315   1
  -1  10 -16 468.558 132.130   1
   1  10  16 317.043 311.367   1
  -1 -10 -16 384.334 264.637   1
   1  10  17-35.8013 296.256   1
  -1 -10 -17 32.7373 259.517   1
   1  10  18 1690.73 339.548   1
  -1 -10 -18 830.943 294.556   1
   1  10  19 323.737 285.250   1
  -1 -10 -19-33.6199 245.581   1
   1  10  20 35.8845 225.699   1
  -1 -10 -20 372.837 228.984   1
   1  10  21-251.820 230.019   1
  -1 -10 -21-201.056 219.919   1
   1  10  22 71.7697 267.771   1
  -1 -10 -22 826.331 263.591   1
   1  10  23 318.339 273.551   1
  -1 -10 -23-195.685 246.688   1
   1  10  24 591.825 253.965   1
  -1 -10 -24 96.4752 239.455   1
   1  10  25 205.249 233.073   1
  -1 -10 -25 63.1966 194.177   1
   1  10  26 335.161 251.079   1
  -1 -10 -26 184.920 229.172   1
  -1  11  25-34.3491 248.221   1
   1 -11 -25 491.868 223.185   1
  -1  11  23-353.481 237.493   1
   1 -11 -23 576.308 232.993   1
   1 -11 -22 813.594 243.259   1
  -1  11  22 356.368 247.658   1
  -1  11  21 250.897 247.784   1
   1 -11 -21 164.405 224.251   1
  -1  11  20 179.897 269.632   1
   1 -11 -20 763.044 268.259   1
  -1  11  19-251.931 285.305   1
   1 -11 -19 233.248 257.692   1
  -1  11  18 143.622 279.968   1
   1 -11 -18 266.208 269.486   1
  -1  11  17-392.619 263.025   1
   1 -11 -17-33.0782 239.886   1
  -1  11  16-35.4549 262.008   1
   1 -11 -16-32.7836 226.366   1
  -1  11  15 526.812 313.046   1
   1 -11 -15-32.4593 278.921   1
  -1  11  14 1105.43 305.325   1
   1 -11 -14 926.404 269.713   1
  -1  11  13 745.604 319.085   1
   1 -11 -13 470.342 262.703   1
  -1  11  11 32.1508 266.911   1
   1 -11 -11-148.874 265.910   1
  -1  11  10 278.990 267.607   1
   1 -11 -10 377.439 263.528   1
  -1  11   9 1761.21 303.135   1
   1 -11  -9 2181.93 317.940   1
   1 -11  -8 429.036 226.196   1
  -1  11   7 27.3434 221.198   1
   1 -11  -7-25.3797 210.680   1
  -1  11   6-51.7487 217.795   1
   1 -11  -6-312.354 197.286   1
  -1  11   5 1407.01 262.949   1
   1 -11  -5 1465.56 238.806   1
  -1  11   4 584.794 221.924   1
   1 -11  -4 1444.18 222.758   1
  -1 -11   3 329.372 82.5472   1
  -1  11   3 309.475 200.334   1
   1  11  -3 141.023 84.7221   1
   1 -11  -2 225.744 165.382   1
  -1  11   2-56.2109 183.061   1
   1  11  -2 178.090 107.796   1
  -1 -11   2 36.7117 101.110   1
   1  11  -1 741.042 149.068   1
   1 -11  -1 750.042 161.490   1
  -1  11   1 574.682 166.596   1
  -1 -11   1 514.504 134.555   1
   1  11   1 662.833 174.778   1
   1 -11   1 761.432 135.886   1
  -1  11  -1 701.689 134.608   1
  -1 -11  -1 510.601 142.133   1
   1  11   2 56.9869 179.807   1
  -1 -11  -2 103.775 147.536   1
   1 -11   2 215.493 95.7406   1
  -1  11  -2 214.204 107.116   1
  -1 -11  -3 303.791 167.620   1
   1 -11   3 258.366 65.2605   1
  -1  11  -3 345.598 74.8859   1
   1  11   3-20.7527 186.591   1
   1  11   4 809.890 228.041   1
  -1 -11  -4 678.977 190.046   1
   1  11   5 1495.70 253.821   1
  -1 -11  -5 1477.60 231.298   1
   1  11   6 103.129 222.381   1
  -1 -11  -6 328.065 202.789   1
   1  11   7-136.107 233.076   1
  -1 -11  -7 321.407 214.198   1
  -1 -11  -8 673.701 248.828   1
   1  11   9 2089.61 326.757   1
  -1 -11  -9 1891.11 286.080   1
   1  11  10-93.1225 240.123   1
   1  11  11 96.4223 259.204   1
  -1 -11 -11 87.2703 228.275   1
   1  11  13-508.389 303.487   1
  -1 -11 -13 400.287 269.692   1
   1  11  14 1936.05 343.900   1
  -1 -11 -14 1318.57 310.159   1
   1  11  15 457.248 292.319   1
  -1 -11 -15 32.0090 269.405   1
   1  11  16 142.597 288.451   1
  -1 -11 -16 65.0651 250.751   1
   1  11  17 541.503 295.106   1
  -1 -11 -17-132.042 273.359   1
   1  11  18-287.999 295.081   1
  -1 -11 -18 134.671 259.453   1
   1  11  19 287.586 296.667   1
  -1 -11 -19 33.9743 257.125   1
   1  11  20 288.526 280.576   1
  -1 -11 -20 336.147 261.599   1
   1  11  21 396.242 261.221   1
  -1 -11 -21 498.003 238.002   1
   1  11  22 142.692 211.800   1
  -1 -11 -22 295.783 201.105   1
   1  11  23 351.138 250.627   1
  -1 -11 -23 226.641 219.083   1
   1  11  25 372.021 251.911   1
  -1 -11 -25-217.838 229.068   1
  -1  12  24 69.3019 254.149   1
   1 -12 -24 186.192 232.173   1
  -1  12  23 281.642 239.857   1
   1 -12 -23 506.775 238.076   1
  -1  12  22 248.948 249.738   1
   1 -12 -22 419.033 233.372   1
   1 -12 -21 294.607 229.231   1
  -1  12  21-35.8104 234.719   1
   1 -12 -20 231.319 202.990   1
  -1  12  20-71.9713 217.195   1
   1 -12 -18 534.941 272.513   1
  -1  12  18 252.527 309.753   1
   1 -12 -17 333.388 255.974   1
  -1  12  17-251.763 285.132   1
   1 -12 -15 492.258 283.400   1
  -1  12  15 531.832 293.187   1
  -1  12  14 594.535 251.652   1
   1 -12 -13 95.7645 277.507   1
  -1  12  13 344.997 300.732   1
   1 -12 -12 1063.12 260.054   1
  -1  12  12 1148.35 286.553   1
   1 -12 -11 30.5150 245.222   1
   1 -12 -10 3349.59 369.139   1
  -1  12  10 3069.94 383.379   1
   1 -12  -9 286.651 250.397   1
  -1  12   9-154.573 259.080   1
   1 -12  -8 248.232 220.702   1
  -1  12   8 267.518 240.966   1
   1 -12  -7-263.860 200.645   1
  -1  12   7-85.2672 227.141   1
   1 -12  -5 259.698 193.393   1
  -1  12   5 202.492 205.924   1
  -1  12   4 5938.95 496.754   1
   1 -12  -4 6184.66 483.386   1
  -1  12   3 21.9138 188.827   1
   1 -12  -3 182.657 172.337   1
  -1 -12   3 218.081 82.1402   1
   1  12  -3 41.7877 92.4065   1
   1  12  -2 1999.08 203.498   1
  -1  12   2 2293.05 265.934   1
   1 -12  -2 2762.27 264.165   1
  -1 -12   2 2380.24 203.231   1
  -1  12   1 2534.60 264.942   1
  -1 -12   1 2434.95 226.407   1
   1 -12  -1 2146.04 238.641   1
   1  12  -1 2137.82 234.460   1
  -1 -12   0-29.5265 136.079   1
  -1  12   0-160.276 152.185   1
   1  12   0 112.817 143.541   1
   1 -12   0-42.6803 139.245   1
   1  12   1 2127.72 244.327   1
  -1  12  -1 2178.13 211.070   1
   1 -12   1 2387.37 205.511   1
  -1 -12  -1 1871.62 226.756   1
   1  12   2 1916.14 268.705   1
  -1 -12  -2 2537.62 254.719   1
  -1  12  -2 2045.22 188.880   1
   1 -12   2 2079.95 187.226   1
  -1 -12  -3 60.5269 183.141   1
  -1  12  -3 76.0710 67.7633   1
   1  12   3 177.818 210.580   1
   1 -12   3 70.1540 59.0084   1
   1  12   4 6064.98 520.211   1
  -1 -12  -4 7332.59 516.856   1
   1  12   5 639.707 219.827   1
  -1 -12  -5 742.705 211.525   1
   1  12   7 56.9637 227.372   1
  -1 -12  -7 77.4125 203.892   1
   1  12   8 238.494 258.239   1
  -1 -12  -8 27.0258 223.756   1
   1  12   9-247.818 248.108   1
  -1 -12  -9 140.339 227.075   1
   1  12  10 3269.33 369.784   1
  -1 -12 -10 2473.18 341.280   1
  -1 -12 -11-59.8449 233.937   1
   1  12  12 1218.18 276.741   1
  -1 -12 -12 1138.09 261.290   1
   1  12  13-345.745 260.535   1
  -1 -12 -13 378.057 237.407   1
   1  12  14 351.875 299.225   1
   1  12  15 250.527 293.371   1
  -1 -12 -15-65.5377 257.108   1
   1  12  16-216.141 299.976   1
  -1 -12 -16 166.620 261.422   1
   1  12  17 435.124 303.905   1
  -1 -12 -17 675.099 279.677   1
   1  12  18 361.764 299.253   1
  -1 -12 -18 374.928 284.714   1
   1  12  20-397.908 280.118   1
  -1 -12 -20 867.365 274.679   1
   1  12  21 358.646 284.266   1
  -1 -12 -21 396.752 256.733   1
   1  12  22 141.335 250.790   1
  -1 -12 -22 228.204 226.404   1
   1  12  23 347.218 221.894   1
  -1 -12 -23 32.0944 211.574   1
   1  12  24 68.1587 226.734   1
  -1 -12 -24 189.000 207.535   1
  -1  13  24 478.910 275.963   1
   1 -13 -24 337.003 232.120   1
  -1  13  23 174.254 269.032   1
   1 -13 -23 344.916 250.803   1
  -1  13  22 283.672 282.602   1
   1 -13 -22 638.638 254.807   1
  -1  13  21-35.7917 266.792   1
   1 -13 -21 357.066 245.748   1
   1 -13 -20 131.759 231.210   1
  -1  13  20 504.154 279.068   1
  -1  13  19 325.364 224.549   1
   1 -13 -19-166.095 205.176   1
  -1  13  18 543.550 289.157   1
  -1  13  17 217.355 302.032   1
   1 -13 -17 267.715 257.353   1
  -1  13  16 360.555 251.608   1
   1 -13 -16 535.290 228.446   1
  -1  13  14 177.100 237.789   1
   1 -13 -14 558.796 228.142   1
  -1  13  13 209.475 288.931   1
   1 -13 -13-291.873 267.543   1
  -1  13  12 1271.68 329.731   1
   1 -13 -12 2071.30 335.451   1
  -1  13  11 33.6280 243.527   1
   1 -13 -11 31.1950 224.035   1
  -1  13  10 131.026 240.131   1
   1 -13 -10-121.610 230.820   1
  -1  13   9 31.7650 242.299   1
   1 -13  -9 294.970 221.656   1
  -1  13   8 827.843 285.636   1
   1 -13  -8 940.018 246.939   1
  -1  13   7 176.087 234.321   1
   1 -13  -7 27.3605 223.602   1
  -1  13   6 1007.78 263.122   1
   1 -13  -6 1070.94 240.500   1
  -1  13   4 124.611 220.807   1
   1 -13  -4 69.2679 207.385   1
   1 -13  -3 298.686 192.349   1
  -1 -13   3 237.917 77.9262   1
   1  13  -3 65.9641 95.8602   1
  -1  13   3 69.9310 202.694   1
  -1  13   2 3719.38 345.210   1
   1  13  -2 3382.89 280.552   1
  -1 -13   2 3618.13 274.462   1
   1 -13  -2 3698.14 324.111   1
  -1  13   1 19.5983 183.011   1
   1 -13  -1 156.941 158.761   1
  -1 -13   0 646.797 156.848   1
  -1  13   0 693.873 183.645   1
   1  13   0 617.753 179.790   1
   1 -13   0 828.602 160.320   1
  -1 -13  -1 72.3974 147.410   1
  -1  13  -1 124.810 132.013   1
   1 -13   1 76.9965 122.748   1
   1  13   1-156.626 175.329   1
   1 -13   2 3118.86 251.805   1
   1  13   2 2664.33 320.064   1
  -1 -13  -2 3670.21 321.029   1
  -1  13  -2 3515.41 257.563   1
  -1 -13  -3 107.487 175.634   1
   1 -13   3 9.01830 52.2936   1
  -1  13  -3 79.9487 64.2314   1
   1  13   4 25.2779 205.840   1
  -1 -13  -4-46.1647 184.240   1
   1  13   6 991.960 264.244   1
  -1 -13  -6 1082.46 236.320   1
   1  13   7 118.678 236.200   1
  -1 -13  -7 188.827 221.297   1
   1  13   8 1236.11 314.687   1
  -1 -13  -8 760.023 265.950   1
   1  13   9 63.9737 241.950   1
  -1 -13  -9 29.1289 222.824   1
   1  13  10-461.451 287.103   1
  -1 -13 -10 270.001 249.879   1
   1  13  11 101.539 250.925   1
  -1 -13 -11 555.790 254.687   1
   1  13  12 2041.22 325.318   1
  -1 -13 -12 854.505 289.258   1
   1  13  13-246.508 282.047   1
  -1 -13 -13 289.760 258.733   1
   1  13  14 35.8416 238.766   1
  -1 -13 -14 426.881 228.239   1
   1  13  16 72.3447 272.572   1
  -1 -13 -16 33.8567 249.215   1
   1  13  17 542.508 307.620   1
   1  13  18 181.695 288.653   1
  -1 -13 -18 406.918 273.112   1
   1  13  19-36.3485 286.158   1
  -1 -13 -19-33.5419 247.873   1
   1  13  20 360.608 276.473   1
  -1 -13 -20 266.119 251.353   1
   1  13  21 355.659 269.007   1
  -1 -13 -21-229.849 227.745   1
   1  13  22 69.9758 252.336   1
  -1 -13 -22 32.3599 231.433   1
   1  13  23 68.7462 242.839   1
  -1 -13 -23 222.541 220.694   1
   1  13  24 168.385 209.164   1
  -1 -13 -24-93.0249 202.093   1
   1 -14 -23 92.8613 216.855   1
  -1  14  23-483.565 262.433   1
   1 -14 -21 450.737 260.712   1
  -1  14  21-107.215 264.354   1
   1 -14 -19-198.944 203.961   1
  -1  14  18-254.489 271.845   1
   1 -14 -18 300.743 248.894   1
  -1  14  17 218.651 273.629   1
   1 -14 -17 33.5231 244.864   1
  -1  14  16 145.482 262.509   1
   1 -14 -16 201.716 230.258   1
  -1  14  15-398.418 288.141   1
   1 -14 -15 267.889 255.218   1
  -1  14  14-287.243 269.609   1
   1 -14 -14 33.3430 243.554   1
  -1  14  13 426.005 243.414   1
   1 -14 -13 131.993 213.459   1
  -1  14  12 664.304 276.690   1
   1 -14 -12 292.654 253.957   1
  -1  14  11 274.520 281.770   1
   1 -14 -11 287.384 250.202   1
  -1  14   9 261.113 261.694   1
   1 -14  -9 152.019 248.695   1
  -1  14   8-189.604 240.057   1
   1 -14  -8 471.345 246.977   1
  -1  14   7 1279.72 293.443   1
   1 -14  -7 877.537 243.407   1
  -1  14   6-58.3312 219.064   1
   1 -14  -6-189.807 206.019   1
  -1  14   5-166.912 231.782   1
   1 -14  -5 410.623 217.161   1
   1 -14  -4 987.822 236.222   1
  -1  14   4 790.124 251.786   1
  -1 -14   3 151.552 72.9003   1
   1  14  -3 264.869 89.2746   1
  -1  14   3 444.956 204.481   1
   1 -14  -2 780.130 198.345   1
  -1 -14   2 889.656 134.554   1
   1  14  -2 688.593 149.343   1
  -1  14   2 919.168 237.113   1
   1 -14  -1-36.9756 151.038   1
  -1  14   1 41.6550 178.246   1
   1  14   0-54.7923 151.614   1
   1 -14   0 16.3859 137.723   1
  -1  14   0 52.9651 148.844   1
  -1 -14   0 17.0053 156.731   1
  -1 -14  -1 97.9888 165.838   1
   1  14   1 102.815 166.460   1
  -1 -14  -2 746.647 200.904   1
   1 -14   2 596.822 121.377   1
  -1  14  -2 933.550 132.163   1
   1  14   2 1076.31 226.691   1
  -1  14  -3 174.461 56.1113   1
  -1 -14  -3 344.189 202.345   1
   1  14   4 903.077 251.636   1
  -1 -14  -4 1219.36 228.588   1
   1  14   5-28.1377 227.050   1
  -1 -14  -5 284.079 194.802   1
   1  14   6 295.366 248.216   1
  -1 -14  -6 325.383 227.292   1
   1  14   7 184.840 225.740   1
  -1 -14  -7 1183.30 250.670   1
   1  14   8 31.9874 251.958   1
  -1 -14  -8 234.550 231.767   1
   1  14   9 65.9939 247.690   1
  -1 -14  -9-120.915 209.678   1
   1  14  11 313.012 281.077   1
  -1 -14 -11 319.139 266.450   1
   1  14  12 141.670 252.602   1
  -1 -14 -12 324.816 260.527   1
   1  14  13 214.949 279.053   1
  -1 -14 -13-132.797 223.957   1
   1  14  14 434.637 291.103   1
  -1 -14 -14 371.557 269.794   1
   1  14  15 108.917 267.253   1
  -1 -14 -15 34.0112 242.226   1
   1  14  16 544.896 267.313   1
  -1 -14 -16 550.282 237.648   1
   1  14  17 219.112 279.256   1
  -1 -14 -17 511.341 243.846   1
   1  14  18-73.0973 266.911   1
  -1 -14 -18 236.232 241.406   1
  -1 -14 -19 133.964 242.664   1
   1  14  21 352.576 270.324   1
  -1 -14 -21 260.968 253.868   1
   1  14  23-68.0141 250.303   1
  -1 -14 -23 31.3236 219.206   1
  -1  15  22 174.374 263.010   1
   1 -15 -22 187.642 221.061   1
  -1  15  21-106.706 279.030   1
   1 -15 -21 95.7142 237.629   1
  -1  15  20-180.121 266.274   1
   1 -15 -20-32.4822 228.395   1
  -1  15  19 435.694 263.270   1
   1 -15 -19 65.9423 211.989   1
  -1  15  18-218.834 274.814   1
   1 -15 -18 200.412 243.874   1
   1 -15 -17 100.803 227.982   1
  -1  15  17 256.680 263.542   1
  -1  15  16 403.130 273.327   1
   1 -15 -16 101.202 236.498   1
  -1  15  15-109.794 234.842   1
   1 -15 -15 33.7116 228.502   1
  -1  15  14-109.295 277.632   1
   1 -15 -14 100.714 248.082   1
  -1  15  13 36.0918 275.077   1
   1 -15 -13 100.261 239.037   1
  -1  15  12 285.368 252.377   1
   1 -15 -12 264.293 220.281   1
  -1  15  11 596.929 274.167   1
   1 -15 -11 97.6272 219.296   1
  -1  15  10 103.289 266.292   1
   1 -15 -10 31.9324 228.388   1
  -1  15   8 359.532 250.644   1
   1 -15  -8 543.936 232.830   1
  -1  15   7 410.636 259.809   1
   1 -15  -7-116.869 219.404   1
   1 -15  -6 1738.83 280.150   1
  -1  15   6 1369.29 282.787   1
   1 -15  -5-53.2118 205.845   1
  -1  15   5-146.394 224.035   1
   1 -15  -3-23.4705 190.508   1
  -1 -15   3 50.7016 55.7965   1
   1  15  -3-11.8603 72.6516   1
  -1 -15   2 1171.23 151.096   1
   1 -15  -2 1037.28 210.179   1
   1  15  -2 1147.82 164.426   1
  -1  15   2 1630.59 252.672   1
  -1 -15   1 103.574 140.723   1
   1 -15  -1 98.2991 163.917   1
  -1  15   1 107.160 176.414   1
   1  15  -1 228.063 156.730   1
   1  15   0 248.961 166.200   1
   1 -15   0 172.713 142.451   1
  -1  15   0 111.432 174.127   1
  -1 -15   0 196.843 166.142   1
  -1 -15  -1 20.2783 172.026   1
   1  15   1 87.0055 191.070   1
  -1 -15  -2 1534.63 227.206   1
   1 -15   2 1206.96 138.893   1
  -1  15  -2 1176.88 150.619   1
   1  15   3 77.4802 205.105   1
  -1 -15  -3 319.973 203.402   1
   1  15   5 88.0109 215.174   1
  -1 -15  -5 136.493 208.923   1
   1  15   6 2241.83 315.773   1
  -1 -15  -6 1829.23 296.115   1
   1  15   7 255.531 247.316   1
  -1 -15  -7 148.480 226.625   1
   1  15   8 297.136 265.749   1
  -1 -15  -8 214.755 238.612   1
   1  15  10-347.535 247.721   1
  -1 -15 -10-32.2614 231.947   1
   1  15  11 106.281 256.621   1
  -1 -15 -11 98.6062 234.136   1
   1  15  12 143.114 238.072   1
  -1 -15 -12 167.902 222.374   1
   1  15  13 361.979 279.735   1
  -1 -15 -13 339.554 253.799   1
   1  15  14 109.069 250.360   1
  -1 -15 -14 379.071 238.440   1
   1  15  15-36.6862 270.374   1
  -1 -15 -15 480.130 270.337   1
   1  15  16 183.671 272.661   1
  -1 -15 -16 102.925 250.635   1
   1  15  17-73.5743 254.084   1
  -1 -15 -17-135.956 227.184   1
   1  15  18-255.761 230.718   1
  -1 -15 -18 269.864 211.850   1
   1  15  19 288.633 263.959   1
  -1 -15 -19 266.726 247.927   1
   1  15  20 248.813 272.460   1
  -1 -15 -20 329.055 248.572   1
   1  15  21-349.823 259.835   1
  -1 -15 -21 712.514 249.873   1
   1  15  22 34.3304 259.668   1
  -1 -15 -22 31.6519 232.042   1
  -1  16  21 176.645 277.234   1
   1 -16 -21 63.1212 219.989   1
  -1  16  20-35.8922 226.650   1
   1 -16 -20 96.6758 204.599   1
  -1  16  19-218.014 269.895   1
   1 -16 -19 590.119 258.430   1
  -1  16  18 367.645 291.700   1
   1 -16 -18 66.3796 251.333   1
  -1  16  17 36.9069 269.488   1
   1 -16 -17-134.226 217.603   1
  -1  16  15-185.004 285.125   1
   1 -16 -15 67.8922 245.841   1
  -1  16  14-221.613 268.579   1
   1 -16 -14 135.643 219.876   1
  -1  16  13 110.233 266.088   1
   1 -16 -13-67.4950 227.655   1
  -1  16  12 509.907 266.712   1
   1 -16 -12 200.858 236.196   1
  -1  16  11 107.933 260.541   1
   1 -16 -11-33.0779 219.934   1
  -1  16  10 495.340 268.143   1
   1 -16 -10 455.758 231.619   1
   1 -16  -9 350.959 235.791   1
  -1  16   9 346.568 254.948   1
   1 -16  -8 1023.39 256.359   1
  -1  16   8 814.354 276.675   1
   1 -16  -7-30.0164 215.436   1
  -1  16   7 760.192 262.652   1
   1 -16  -6 144.557 221.384   1
  -1  16   6 670.973 276.708   1
   1 -16  -5 138.156 225.340   1
  -1  16   5 275.892 238.248   1
   1 -16  -4 183.331 194.820   1
  -1  16   4 293.199 219.687   1
   1 -16  -3-220.996 205.509   1
  -1  16   3-193.555 217.289   1
   1 -16  -2 295.167 176.663   1
  -1 -16   2 132.342 106.437   1
  -1  16   2-25.2144 185.999   1
   1  16  -2 351.068 121.499   1
   1 -16  -1 249.077 171.888   1
  -1 -16   1 304.425 143.227   1
  -1  16   1 357.638 200.723   1
   1  16  -1 120.251 149.950   1
   1 -16   0 53.9107 137.466   1
  -1 -16   0 18.4561 155.607   1
   1  16   0 81.1652 171.078   1
  -1  16   0-39.4770 167.429   1
  -1 -16  -1 382.086 180.070   1
   1  16   1 410.073 190.759   1
  -1  16  -1 235.924 153.484   1
  -1 -16  -2 421.643 183.088   1
   1 -16   2 354.871 106.536   1
  -1  16  -2 303.140 107.785   1
   1  16   2 451.313 207.945   1
  -1 -16  -4 350.733 215.281   1
   1  16   4 464.116 230.468   1
  -1 -16  -5 28.5792 216.984   1
   1  16   5-91.2121 235.137   1
  -1 -16  -6 150.366 223.113   1
   1  16   6 537.064 257.177   1
  -1 -16  -7-311.591 224.809   1
   1  16   7 130.942 251.413   1
  -1 -16  -8 416.953 255.403   1
   1  16   8 877.017 281.761   1
  -1 -16  -9 131.473 230.243   1
   1  16   9 207.433 246.396   1
  -1 -16 -10 335.232 227.520   1
   1  16  10 35.2814 246.089   1
  -1 -16 -11-306.341 245.485   1
   1  16  11 322.576 277.200   1
  -1 -16 -12 136.546 253.440   1
   1  16  12 182.234 267.358   1
  -1 -16 -13 240.835 228.797   1
   1  16  13-110.261 246.793   1
  -1 -16 -14-137.253 233.668   1
   1  16  14 222.439 273.961   1
  -1 -16 -15 343.436 237.224   1
   1  16  15 445.517 290.153   1
  -1 -16 -17 305.466 250.146   1
   1  16  17 110.051 261.538   1
  -1 -16 -18 168.170 243.772   1
   1  16  18-545.589 281.470   1
  -1 -16 -19-33.2160 201.610   1
   1  16  19 107.571 249.822   1
  -1 -16 -20 98.1196 196.206   1
   1  16  20 35.3042 211.782   1
  -1 -16 -21 95.9347 202.087   1
   1  16  21 173.365 226.111   1
  -1  17  20 464.061 268.968   1
   1 -17 -20 606.308 227.717   1
  -1  17  19 72.7066 272.959   1
   1 -17 -19-260.120 243.220   1
  -1  17  18 625.411 257.522   1
   1 -17 -18 529.124 212.813   1
  -1  17  17 260.536 287.194   1
   1 -17 -17 636.116 247.119   1
  -1  17  16 411.542 280.842   1
   1 -17 -16 405.794 236.906   1
  -1  17  14 338.775 282.584   1
   1 -17 -14 476.914 253.989   1
  -1  17  13 37.4060 264.313   1
   1 -17 -13 306.738 246.039   1
  -1  17  12-185.960 264.945   1
   1 -17 -12-67.8228 233.197   1
  -1  17  11-259.077 269.244   1
   1 -17 -11-33.5465 228.586   1
  -1  17  10-255.670 248.789   1
   1 -17 -10 33.1298 220.347   1
  -1  17   9-251.262 245.642   1
   1 -17  -9 32.5653 212.311   1
  -1  17   8 176.083 253.261   1
   1 -17  -8 254.616 224.111   1
  -1  17   7-34.3473 237.172   1
   1 -17  -7-61.8862 213.670   1
  -1  17   6 1133.24 278.440   1
   1 -17  -6 568.634 237.440   1
  -1  17   5 32.1529 240.890   1
   1 -17  -5 430.657 224.947   1
  -1  17   4-245.973 229.492   1
   1 -17  -4-245.721 209.371   1
  -1  17   2 51.8398 187.799   1
   1 -17  -2 144.395 180.047   1
  -1  17   1 93.1594 189.801   1
   1  17  -1 173.105 146.580   1
   1 -17  -1 86.8514 174.061   1
  -1  17   0 406.203 181.501   1
   1  17   0 85.5722 179.334   1
   1  17   1 168.637 192.956   1
  -1 -17  -1 43.8438 171.383   1
  -1  17  -1-31.6779 137.958   1
  -1 -17  -2-97.4376 187.054   1
   1  17   2 236.301 190.171   1
   1  17   3 395.523 218.012   1
  -1 -17  -3 26.4242 194.847   1
   1  17   4 89.9988 226.213   1
  -1 -17  -4 196.194 217.715   1
   1  17   5-94.7120 248.109   1
  -1 -17  -5 558.777 233.605   1
   1  17   6 725.266 267.816   1
  -1 -17  -6 582.438 237.751   1
   1  17   7 272.508 233.735   1
  -1 -17  -7 316.603 240.136   1
   1  17   8 175.066 235.147   1
  -1 -17  -8 32.5290 232.706   1
   1  17   9-178.930 252.714   1
  -1 -17  -9-33.2118 228.349   1
   1  17  10-218.332 253.521   1
  -1 -17 -10 202.578 238.358   1
   1  17  11-147.409 259.051   1
  -1 -17 -11 34.1671 227.188   1
   1  17  12 148.533 267.807   1
  -1 -17 -12-34.4237 237.699   1
   1  17  13 335.988 273.750   1
  -1 -17 -13-69.1631 226.610   1
   1  17  14 748.002 290.117   1
  -1 -17 -14 69.2280 254.752   1
   1  17  16 296.124 275.472   1
  -1 -17 -16 411.254 263.038   1
   1  17  17 475.994 266.504   1
  -1 -17 -17-33.9641 211.267   1
   1  17  18 108.599 259.973   1
  -1 -17 -18-33.5737 225.409   1
   1  17  19-214.117 287.743   1
  -1 -17 -19 98.8587 236.666   1
   1  17  20 105.112 254.772   1
  -1 -17 -20-64.6719 222.249   1
  -1  18  20 177.293 286.514   1
   1 -18 -20 410.582 228.541   1
  -1  18  19 36.2261 243.273   1
   1 -18 -19-193.702 193.707   1
  -1  18  18 183.720 279.735   1
   1 -18 -18 460.548 233.163   1
  -1  18  17 298.309 239.347   1
   1 -18 -17-400.824 215.542   1
  -1  18  16 113.157 273.149   1
   1 -18 -16-33.8055 220.320   1
  -1  18  15 303.274 283.643   1
   1 -18 -15 68.2849 229.455   1
  -1  18  13 266.949 256.032   1
   1 -18 -13-240.674 222.929   1
  -1  18  12-152.207 261.534   1
   1 -18 -12 137.295 230.436   1
  -1  18  10 112.696 260.779   1
   1 -18 -10 236.490 233.523   1
  -1  18   9 370.339 261.451   1
   1 -18  -9-299.896 217.161   1
  -1  18   8 401.235 269.965   1
   1 -18  -8 130.892 223.343   1
  -1  18   6 104.404 241.479   1
   1 -18  -6 123.886 211.025   1
  -1  18   5 167.975 229.840   1
   1 -18  -5-149.170 215.150   1
  -1  18   4 474.383 215.286   1
  -1  18   3 146.292 203.128   1
   1  18   2 138.850 214.148   1
   1  18   3-59.4588 209.913   1
   1  18   4 125.153 232.249   1
   1  18   5-32.7355 238.317   1
  -1 -18  -5 365.593 207.792   1
   1  18   6 271.375 240.356   1
  -1 -18  -6 697.270 226.758   1
   1  18   8 143.069 237.178   1
  -1 -18  -8 366.868 217.942   1
   1  18   9 328.580 258.460   1
  -1 -18  -9 305.502 233.028   1
   1  18  10-148.031 254.413   1
  -1 -18 -10-34.3913 219.573   1
   1  18  12 337.261 272.963   1
  -1 -18 -12 209.235 228.993   1
   1  18  13-150.165 255.648   1
  -1 -18 -13 174.584 231.013   1
   1  18  15 373.130 273.691   1
  -1 -18 -15-34.6681 235.159   1
   1  18  16 481.076 272.516   1
  -1 -18 -16 378.060 232.190   1
   1  18  17-36.6145 265.186   1
  -1 -18 -17 169.262 230.572   1
   1  18  18-108.232 258.003   1
  -1 -18 -18 33.3334 229.111   1
   1  18  19-212.768 240.396   1
  -1 -18 -19 32.6148 189.683   1
   1  18  20-348.009 248.893   1
  -1 -18 -20 191.126 221.957   1
  -1  19  19 180.308 270.903   1
  -1  19  18 110.520 252.131   1
  -1  19  17 675.277 286.712   1
  -1  19  16-37.8939 266.365   1
  -1  19  15-728.146 261.079   1
  -1  19  14 386.404 270.235   1
  -1  19  13 116.462 272.962   1
  -1  19  12 427.505 269.598   1
  -1  19  11-581.552 268.812   1
  -1  19   9 536.044 274.595   1
   1  19   8-110.445 253.122   1
   1  19   9 112.086 255.704   1
   1  19  11-37.9657 259.753   1
   1  19  12 76.0979 259.145   1
   1  19  13-38.0024 247.675   1
   1  19  14 113.441 257.593   1
   1  19  15 262.451 270.855   1
   1  19  16 333.948 251.130   1
   1  19  17 292.431 278.093   1
   1  19  18 71.9882 236.998   1
   1  19  19 35.3786 265.562   1
   2   0 -26-134.832 231.824   1
  -2   0  25 422.720 262.729   1
   2   0 -25 674.990 255.650   1
  -2   0  24 1067.69 305.985   1
   2   0 -24 1441.08 279.420   1
  -2   0  23 37.5997 238.753   1
   2   0 -23-165.684 221.444   1
  -2   0  22 73.8269 249.339   1
   2   0 -22 326.630 241.707   1
  -2   0  21 468.361 255.975   1
   2   0 -21 96.2004 240.327   1
  -2   0  20 1963.86 352.790   1
   2   0 -20 2758.35 328.682   1
  -2   0  19 306.093 266.853   1
   2   0 -19-91.6448 229.352   1
  -2   0  18 1707.91 308.059   1
   2   0 -18 1067.35 253.861   1
  -2   0  17-221.747 273.800   1
   2   0 -17-200.234 227.896   1
  -2   0  16 1725.21 306.097   1
   2   0 -16 2065.28 290.659   1
  -2   0  15 28.7950 237.523   1
   2   0 -15-26.4170 222.713   1
   2   0 -14 11228.6 799.878   1
  -2   0  13-309.428 240.099   1
   2   0 -13 142.693 213.561   1
  -2   0  12 7143.40 532.502   1
   2   0 -12 6324.64 512.959   1
   2   0 -11 83.4186 191.772   1
  -2   0  11 67.7435 204.962   1
   2   0 -10 96.4604 203.267   1
  -2   0  10 335.338 191.670   1
   2   0  -9 17.7158 168.610   1
  -2   0   9-57.7087 178.197   1
  -2   0   8 12885.0 881.284   1
   2   0  -8 13340.4 872.662   1
  -2   0   7 127.228 213.578   1
   2   0  -7-187.154 176.338   1
  -2   0   5 25.1735 192.914   1
   2   0  -5-55.9768 160.973   1
  -2   0   4 29556.1 1720.45   1
   2   0  -4 25538.3 1716.43   1
  -2   0   3-211.370 181.399   1
   2   0  -3 193.867 174.242   1
   2   0  -2 119309. 7150.67   1
  -2   0   2 114590. 7152.16   1
   2   0  -1-83.3330 151.051   1
  -2   0   1 160.781 157.859   1
   2   0   0 18629.4 1251.25   1
  -2   0   0 21366.9 1250.46   1
  -2   0  -1 80.3339 147.887   1
   2   0   1-53.2446 139.524   1
  -2   0  -2 116614. 7366.39   1
   2   0   2 124763. 7368.03   1
  -2   0  -3-113.091 150.981   1
   2   0   3-60.5265 158.766   1
   2   0   4 28099.3 1716.89   1
  -2   0  -4 26854.1 1709.91   1
  -2   0  -5 10.7814 161.229   1
   2   0   5-47.5920 191.544   1
  -2   0  -7-14.2882 170.356   1
   2   0   7 46.1089 180.719   1
  -2   0  -8 12957.1 827.748   1
   2   0   8 11696.8 827.310   1
   2   0   9-37.3927 178.860   1
  -2   0  -9-120.852 176.151   1
   2   0  10 305.461 195.161   1
   2   0  11-175.732 199.380   1
  -2   0 -11 20.3807 169.771   1
  -2   0 -12 6394.57 490.909   1
   2   0  12 5790.37 493.184   1
   2   0  13 99.3870 211.395   1
  -2   0 -13-23.9518 215.637   1
   2   0  14 11476.3 832.008   1
  -2   0 -14 11899.6 827.686   1
   2   0  15 83.8859 227.007   1
   2   0  16 1715.64 300.714   1
  -2   0 -16 1640.83 287.842   1
   2   0  17-217.565 226.128   1
  -2   0 -17-56.0539 198.008   1
   2   0  18 1457.67 308.383   1
  -2   0 -18 1519.68 288.118   1
   2   0  20 1448.55 324.688   1
  -2   0 -20 2975.14 338.801   1
   2   0  21 425.742 257.247   1
  -2   0 -21 32.3842 236.798   1
   2   0  22 322.905 250.091   1
  -2   0 -22-33.4981 232.474   1
   2   0  23-474.384 269.661   1
  -2   0 -23 441.631 260.815   1
   2   0  24 963.564 298.930   1
  -2   0 -24 1535.05 285.783   1
   2   0  25-74.3418 228.502   1
  -2   0 -25-274.018 243.102   1
  -2   0 -26 343.774 236.122   1
  -2   1  26 190.869 268.007   1
   2  -1 -26 468.964 240.511   1
  -2  -1  25 348.621 268.777   1
   2   1 -25-33.8768 230.822   1
  -2  -1  24 76.6487 259.491   1
  -2   1  24 340.785 249.058   1
   2   1 -24 841.713 247.125   1
   2  -1 -24 800.402 237.841   1
  -2   1  23 261.971 253.702   1
   2  -1 -23-66.1770 238.667   1
  -2  -1  22 924.644 284.780   1
   2   1 -22 684.848 231.111   1
  -2   1  21 396.402 272.216   1
  -2  -1  21 937.335 284.465   1
   2   1 -21 446.981 235.361   1
   2  -1 -21 804.782 261.565   1
  -2   1  20 140.803 259.107   1
  -2  -1  20 139.784 254.127   1
   2  -1 -20 126.372 248.732   1
   2   1 -20-155.610 235.414   1
  -2   1  19 410.949 239.449   1
   2  -1 -19 833.686 252.624   1
  -2  -1  18 814.907 291.536   1
   2   1 -18 846.210 257.693   1
  -2  -1  17 1968.34 329.886   1
  -2   1  17 2137.20 344.110   1
   2   1 -17 2416.28 302.928   1
  -2   1  16 4332.01 433.211   1
   2  -1 -16 3830.34 401.033   1
   2   1 -16 3958.93 384.897   1
  -2  -1  16 4110.79 414.228   1
  -2   1  15 352.465 250.847   1
   2   1 -15 718.022 206.766   1
  -2  -1  15 226.804 226.642   1
   2  -1 -15 541.096 222.246   1
   2  -1 -14 2305.58 310.638   1
  -2   1  14 1987.30 312.899   1
  -2  -1  13 5177.61 444.150   1
   2   1 -13 5132.73 432.116   1
  -2   1  12-175.306 221.201   1
   2   1 -12 150.028 179.594   1
   2  -1 -12-116.023 206.094   1
  -2   1  11 3450.14 345.115   1
   2  -1 -11 2763.62 326.414   1
   2   1 -11 2846.38 314.954   1
  -2  -1  11 3968.10 340.705   1
  -2   1  10 24309.2 1549.12   1
  -2  -1  10 23771.4 1540.76   1
   2  -1 -10 22127.3 1534.47   1
   2   1 -10 25559.3 1535.99   1
  -2   1   9 1048.22 230.324   1
   2  -1  -9 1216.36 219.604   1
  -2  -1   9 903.923 214.414   1
   2   1  -9 1434.53 211.579   1
  -2  -1   8 25120.3 1593.85   1
  -2   1   8 23964.6 1598.97   1
   2   1  -8 25372.8 1589.17   1
   2  -1  -8 25678.5 1598.34   1
  -2   1   7 17532.3 1081.59   1
   2  -1  -7 15622.2 1070.78   1
  -2   1   6 3434.79 357.739   1
  -2  -1   6 4422.43 351.371   1
   2   1  -6 4299.79 329.913   1
   2  -1  -6 4279.32 344.890   1
  -2  -1   5 8911.08 584.498   1
  -2   1   5 8256.91 592.323   1
   2  -1  -5 7679.40 587.241   1
   2   1  -5 8881.20 577.777   1
   2  -1  -4 4736.29 335.296   1
  -2   1   4 4027.98 355.422   1
   2   1  -4 3901.88 315.862   1
  -2  -1   4 3361.06 329.901   1
   2   1  -3 114301. 6938.93   1
  -2  -1   3 107472. 6940.81   1
  -2   1   3 112595. 6946.40   1
   2  -1  -3 120250. 6945.78   1
  -2  -1   2 2850.64 243.496   1
  -2   1   2 2844.79 264.765   1
   2  -1  -2 2487.69 243.160   1
   2   1  -2 3087.35 242.414   1
   2  -1  -1 22766.1 1309.38   1
  -2   1   1 20316.1 1310.26   1
   2   1  -1 19518.5 1306.08   1
  -2  -1   1 21252.8 1307.20   1
   2  -1   0 105.170 152.177   1
  -2   1   0-134.732 152.531   1
  -2  -1   0-111.395 143.342   1
   2   1   0 52.6071 157.530   1
   2  -1   1 18513.8 1286.73   1
   2   1   1 21742.7 1290.34   1
  -2   1  -1 19383.0 1284.03   1
  -2  -1  -1 23307.3 1290.63   1
  -2  -1  -2 2306.19 225.084   1
  -2   1  -2 2169.92 235.152   1
   2  -1   2 3094.11 229.144   1
   2   1   2 2948.68 237.101   1
   2   1   3 116771. 6435.17   1
  -2  -1  -3 113902. 6433.21   1
   2  -1   3 108370. 6427.21   1
  -2   1  -4 3934.26 317.204   1
  -2  -1  -4 4441.21 333.515   1
   2   1   4 3741.18 358.240   1
   2  -1   4 4361.34 323.803   1
  -2  -1  -5 8900.31 595.815   1
  -2   1  -5 9099.13 584.407   1
   2   1   5 8287.17 600.628   1
   2  -1   5 8391.64 591.534   1
   2   1   6 4709.01 361.415   1
  -2  -1  -6 3753.99 338.848   1
  -2   1  -6 3826.07 321.220   1
   2  -1   6 4194.22 334.491   1
   2   1   7 16606.6 1028.48   1
  -2  -1  -7 14776.8 1013.92   1
   2  -1   8 23807.7 1542.30   1
   2   1   8 25655.3 1556.90   1
  -2  -1  -8 22058.1 1542.78   1
  -2   1  -8 25643.9 1540.27   1
   2  -1   9 1480.14 213.424   1
   2   1   9 869.853 219.019   1
  -2   1  -9 1058.39 201.849   1
  -2  -1  -9 1128.36 225.193   1
   2  -1  10 23213.8 1512.87   1
   2   1  10 23869.0 1522.90   1
   2   1  11 2567.42 306.129   1
   2  -1  11 2979.15 303.479   1
  -2  -1 -11 2743.05 296.845   1
  -2   1 -11 3018.78 294.559   1
   2   1  12-122.192 229.933   1
  -2   1 -12 127.278 190.121   1
  -2  -1 -12 364.974 204.416   1
  -2   1 -13 5434.81 425.195   1
   2  -1  13 4486.94 415.286   1
   2   1  14 1828.82 291.223   1
  -2  -1 -14 1669.41 275.457   1
   2  -1  15 437.469 234.782   1
  -2  -1 -15 604.471 234.304   1
  -2   1 -15 526.143 223.573   1
  -2  -1 -16 4281.92 405.657   1
   2  -1  16 3810.59 405.993   1
   2   1  16 4291.66 440.638   1
  -2   1 -16 3919.46 383.952   1
   2  -1  17 2324.25 322.468   1
   2   1  17 2017.94 324.329   1
  -2   1 -17 2207.09 312.377   1
  -2  -1 -17 1881.38 311.573   1
   2   1  18 688.268 285.349   1
   2  -1  18 958.222 290.208   1
  -2   1 -18 1328.41 277.491   1
  -2  -1 -18 1624.45 281.383   1
   2  -1  19 364.273 268.094   1
   2   1  19 406.080 248.248   1
  -2   1 -19 450.135 248.712   1
  -2  -1 -19 366.898 237.681   1
   2  -1  20 102.672 248.863   1
   2   1  20 34.7543 250.639   1
  -2   1 -20-218.258 231.326   1
  -2  -1 -20 220.895 255.285   1
   2  -1  21 140.714 244.994   1
   2   1  21 605.870 282.390   1
  -2   1 -21 746.718 257.585   1
  -2  -1 -21 618.078 254.509   1
   2   1  22 1119.76 290.156   1
   2  -1  22 642.229 243.005   1
  -2   1 -22 808.485 256.493   1
  -2  -1 -22 1266.29 271.279   1
   2   1  23 362.838 252.245   1
  -2  -1 -23 205.382 255.529   1
   2  -1  24 371.714 263.653   1
   2   1  24 443.062 255.042   1
  -2   1 -24 376.437 260.086   1
  -2  -1 -24 475.790 254.401   1
   2  -1  25 224.072 233.303   1
  -2   1 -25-34.4887 236.019   1
   2   1  26-36.8585 233.047   1
  -2  -1 -26 408.249 238.380   1
  -2  -1 -27 101.443 237.760   1
  -2   2  27 263.068 263.880   1
   2  -2 -27 426.607 257.435   1
  -2   2  26 756.012 283.130   1
   2  -2 -26 298.440 244.926   1
  -2   2  25 226.650 272.448   1
   2  -2 -25-33.2444 207.664   1
  -2  -2  24 38.0543 253.336   1
  -2   2  24-37.5816 232.441   1
   2   2 -24 339.267 242.953   1
   2  -2 -24 431.693 231.708   1
  -2  -2  23 37.8567 244.387   1
  -2   2  23-37.1823 233.718   1
   2   2 -23-66.3152 232.253   1
   2  -2 -23 660.874 246.314   1
  -2  -2  22 851.791 277.814   1
  -2   2  22 183.371 241.265   1
   2  -2 -22 229.151 230.179   1
   2   2 -22 325.820 242.758   1
  -2  -2  21-108.264 258.120   1
  -2   2  21-108.193 244.488   1
   2   2 -21-254.237 244.030   1
   2  -2 -21 161.747 239.100   1
  -2   2  20 1447.91 297.534   1
  -2  -2  20 1327.40 290.033   1
   2  -2 -20 1145.87 281.706   1
   2   2 -20 1542.73 270.046   1
  -2  -2  19-33.6610 246.785   1
  -2   2  19-103.186 242.847   1
   2   2 -19 29.8506 233.372   1
   2  -2 -19 312.227 238.848   1
  -2   2  18 333.738 256.104   1
   2  -2 -18 824.873 264.718   1
   2   2 -18 316.334 233.042   1
  -2  -2  18 518.259 259.408   1
   2   2 -17 1543.46 269.014   1
  -2  -2  17 1853.20 300.997   1
   2  -2 -17 1782.45 316.708   1
  -2   2  16-218.416 263.859   1
   2   2 -16-157.705 208.364   1
  -2  -2  16 586.446 251.690   1
   2  -2 -16-86.1557 251.532   1
  -2   2  15 29.9872 224.313   1
   2  -2 -15 610.107 231.267   1
   2   2 -15 498.666 218.408   1
  -2  -2  15 833.900 264.836   1
   2  -2 -14 4634.27 399.881   1
   2   2 -14 4044.68 373.997   1
  -2  -2  14 3929.30 379.110   1
   2  -2 -13 304.594 216.019   1
   2   2 -13 661.372 201.864   1
  -2  -2  13 441.614 216.939   1
  -2   2  13 846.628 238.221   1
  -2  -2  12 18191.3 1203.36   1
  -2   2  11-121.717 205.871   1
   2  -2 -11 475.438 220.580   1
   2   2 -11-113.722 180.837   1
  -2  -2  11 21.0677 187.126   1
  -2  -2  10 16894.2 1035.89   1
  -2   2  10 15779.2 1054.02   1
   2   2 -10 15761.3 1019.85   1
   2  -2 -10 13599.5 1038.90   1
  -2  -2   9 3029.54 298.471   1
  -2   2   9 2937.39 331.767   1
   2   2  -9 2563.97 292.338   1
  -2  -2   8 4302.38 340.342   1
  -2   2   8 4143.30 361.977   1
   2  -2  -8 3172.63 334.052   1
   2   2  -8 3611.21 310.439   1
  -2   2   7 727.648 200.452   1
   2  -2  -7 511.202 196.307   1
   2  -2  -6 15645.8 1008.92   1
   2   2  -6 14807.7 991.660   1
  -2  -2   6 15506.6 992.305   1
  -2   2   6 15904.9 1017.68   1
   2   2  -5 5974.91 444.642   1
  -2  -2   5 6573.64 446.001   1
   2   2  -4 10453.0 659.408   1
   2  -2  -4 10480.2 680.472   1
  -2   2   4 11376.1 685.347   1
  -2  -2   3 4208.51 323.381   1
   2   2  -3 3929.87 325.203   1
   2  -2  -3 4663.10 353.852   1
   2  -2  -2 13240.1 837.802   1
   2   2  -2 13238.5 825.206   1
  -2   2   2 13602.3 846.058   1
  -2  -2   2 12244.9 822.820   1
   2  -2  -1 139080. 8385.00   1
  -2  -2   1 141079. 8381.78   1
  -2   2   1 145139. 8386.95   1
   2   2  -1 125316. 8381.73   1
   2   2   0 36415.2 2118.91   1
  -2   2   0 33360.7 2113.04   1
  -2  -2   0 37081.9 2119.35   1
   2  -2   0 31109.3 2113.68   1
   2  -2   1 131037. 7625.23   1
   2   2   1 137589. 7631.15   1
  -2  -2  -1 142968. 7630.20   1
   2  -2   2 9200.23 682.646   1
  -2   2  -2 8905.10 683.260   1
   2  -2   3 5474.57 339.513   1
   2   2   3 3512.08 377.464   1
  -2  -2  -3 4229.26 368.302   1
  -2   2  -3 5043.42 338.532   1
   2  -2   4 10537.2 696.419   1
   2   2   4 10780.5 722.239   1
  -2  -2  -4 10798.5 711.688   1
  -2   2  -4 10773.3 692.617   1
   2  -2   5 8108.61 488.284   1
  -2   2  -5 6179.94 479.576   1
   2   2   6 16639.8 1072.23   1
   2  -2   6 16676.7 1044.03   1
  -2   2  -6 16228.6 1039.20   1
  -2  -2  -6 15569.8 1058.37   1
  -2   2  -7 803.817 159.619   1
  -2  -2  -7 343.177 176.726   1
   2  -2   7 302.853 161.372   1
   2   2   7 316.907 197.685   1
  -2   2  -8 2769.78 274.933   1
  -2  -2  -8 3660.52 333.954   1
   2  -2   8 3319.24 291.867   1
   2   2   8 4026.60 339.491   1
  -2   2  -9 2809.62 270.702   1
  -2  -2  -9 2662.56 299.795   1
   2  -2   9 3059.76 284.102   1
   2   2   9 3079.50 322.538   1
   2   2  10 15182.6 1025.19   1
  -2  -2 -11 22.1305 192.223   1
  -2   2 -11 111.509 170.463   1
   2  -2  11 99.8842 198.187   1
   2   2  11 23.8537 209.551   1
   2  -2  12 16570.2 1100.28   1
   2   2  13 502.952 242.912   1
   2  -2  13 563.381 208.020   1
  -2   2 -13 373.257 195.960   1
  -2  -2 -13 688.795 237.837   1
  -2   2 -14 3874.58 358.787   1
   2   2  14 4269.30 415.324   1
   2  -2  14 3662.14 370.973   1
  -2  -2 -14 3948.74 406.026   1
   2  -2  15 534.901 234.614   1
   2   2  15 265.512 273.109   1
  -2  -2 -15 638.926 248.843   1
  -2   2 -15 924.983 231.946   1
   2   2  16 397.765 255.359   1
   2  -2  16 540.891 233.195   1
  -2   2 -16 282.644 213.307   1
  -2  -2 -16-56.0230 225.741   1
   2  -2  17 1742.78 302.081   1
   2   2  17 1858.33 311.577   1
  -2   2 -17 2062.15 284.528   1
  -2  -2 -17 1795.81 301.333   1
   2   2  18 564.379 263.455   1
   2  -2  18 848.934 288.157   1
  -2   2 -18 826.950 241.019   1
   2   2  19-136.700 286.499   1
   2  -2  19 294.811 252.569   1
  -2   2 -19 119.424 222.554   1
  -2  -2 -19 277.937 256.515   1
   2   2  20 944.104 285.812   1
  -2  -2 -20 1329.67 290.422   1
   2   2  21 356.566 244.363   1
   2  -2  21 243.546 256.480   1
  -2  -2 -21 64.9172 214.160   1
  -2   2 -21 325.029 238.700   1
   2   2  22-144.718 252.064   1
   2  -2  22-107.259 238.875   1
  -2   2 -22 99.9340 224.713   1
  -2  -2 -22 166.823 242.610   1
   2  -2  23 806.179 256.719   1
   2   2  23 36.3641 275.318   1
  -2  -2 -23 712.306 278.411   1
  -2   2 -23 236.337 224.991   1
   2  -2  24-333.815 259.594   1
   2   2  24-146.500 230.040   1
  -2   2 -24-68.5632 238.875   1
  -2  -2 -24 204.422 233.126   1
   2   2  25 220.794 237.602   1
  -2  -2 -25 135.462 234.070   1
   2   2  26-36.5964 249.234   1
  -2  -2 -26-67.4155 234.866   1
   2   2  27-108.855 209.619   1
  -2  -2 -27 167.498 217.212   1
   2  -3 -27-162.718 237.610   1
  -2   3  27 222.665 231.775   1
   2  -3 -26-32.8423 242.704   1
  -2   3  26 112.267 240.132   1
   2  -3 -25 231.142 256.549   1
  -2   3  25 600.035 269.315   1
   2   3 -23-134.654 234.543   1
   2  -3 -23-197.845 239.778   1
  -2   3  23 36.9685 274.274   1
  -2  -3  23 259.124 256.757   1
   2  -3 -22 1541.17 286.795   1
   2   3 -22 1370.14 272.183   1
  -2   3  22 768.553 293.341   1
  -2  -3  22 1059.53 276.620   1
   2   3 -21 126.042 219.687   1
  -2  -3  21 143.739 242.545   1
   2  -3 -20 545.305 256.017   1
   2   3 -20 734.524 248.712   1
  -2  -3  20 764.002 259.057   1
  -2   3  20 742.605 288.218   1
   2   3 -19 324.367 226.552   1
   2  -3 -19 126.449 253.213   1
  -2  -3  19 535.225 266.029   1
  -2   3  19 483.735 299.940   1
  -2   3  18 2322.89 394.354   1
   2   3 -18 3282.39 363.903   1
  -2  -3  18 3270.25 377.727   1
   2  -3 -18 3651.21 400.897   1
   2   3 -17 134.996 222.722   1
  -2  -3  17-243.999 257.144   1
  -2   3  16 3330.66 372.391   1
   2   3 -16 3334.32 346.800   1
  -2  -3  16 3648.97 370.266   1
   2  -3 -16 3136.55 372.913   1
  -2   3  15 61.1706 249.869   1
   2  -3 -15-56.7763 234.167   1
  -2   3  14 1233.72 286.114   1
   2   3 -14 1547.61 241.819   1
  -2  -3  14 1585.01 261.769   1
   2  -3 -14 1527.76 276.723   1
  -2   3  13 168.431 247.569   1
   2  -3 -13 234.653 213.371   1
   2   3 -13 254.778 181.061   1
  -2  -3  13 143.433 205.576   1
  -2   3  12 10277.7 744.791   1
  -2  -3  12 10324.1 728.427   1
   2  -3 -12 10221.4 737.875   1
   2   3 -12 9959.74 704.391   1
  -2   3  11 1867.52 296.857   1
   2  -3 -11 2323.33 286.467   1
   2   3 -11 1840.00 236.160   1
  -2  -3  11 1668.49 251.402   1
  -2   3  10 10527.8 778.881   1
  -2  -3  10 10733.5 747.277   1
   2  -3 -10 11074.8 771.032   1
   2   3 -10 11170.1 737.313   1
  -2   3   9 1769.44 260.391   1
  -2  -3   9 1816.82 222.439   1
   2   3  -9 1694.85 218.229   1
   2  -3  -9 1338.47 255.166   1
   2  -3  -8 152.618 186.963   1
  -2   3   8 409.589 218.810   1
   2   3  -7 5225.06 416.058   1
  -2  -3   7 6443.18 420.059   1
  -2   3   7 4697.51 446.647   1
   2  -3  -7 5940.49 444.126   1
   2   3  -6 15830.7 990.079   1
   2  -3  -6 13708.2 1015.99   1
  -2  -3   6 16023.5 993.342   1
  -2   3   6 15944.3 1022.67   1
  -2  -3   5 564.477 153.146   1
   2   3  -5 272.380 137.840   1
   2  -3  -5 525.700 173.046   1
  -2   3   5 754.712 186.344   1
  -2  -3   4 6390.24 463.737   1
   2   3  -4 7351.52 462.142   1
   2  -3  -3 9278.74 651.395   1
  -2  -3   3 10411.2 632.992   1
  -2   3   3 9255.98 670.039   1
   2   3  -3 9519.06 626.842   1
   2  -3  -2 31862.8 2255.49   1
  -2   3   2 42264.7 2262.55   1
  -2  -3   2 38321.8 2241.39   1
   2   3  -2 34010.1 2241.05   1
  -2   3   1 50292.5 3452.21   1
   2   3  -1 59797.4 3449.34   1
   2  -3  -1 61211.6 3454.53   1
  -2  -3   1 53620.4 3448.50   1
  -2   3   0-152.281 128.894   1
   2   3   0 151.966 169.187   1
  -2  -3   0 126.376 158.807   1
   2  -3   0 6.82489 138.920   1
   2   3   1 59962.4 3570.19   1
  -2   3  -1 60035.5 3559.29   1
  -2  -3  -1 57036.8 3567.21   1
   2  -3   1 55664.7 3557.48   1
   2   3   2 38264.3 2450.18   1
   2  -3   2 40888.6 2434.17   1
  -2   3  -2 40930.5 2433.01   1
  -2  -3  -2 36677.8 2446.01   1
   2  -3   3 9784.16 615.483   1
   2   3   3 9630.59 649.108   1
  -2  -3  -3 9918.40 641.609   1
  -2   3  -3 9118.61 616.273   1
   2  -3   4 6981.54 472.695   1
  -2   3  -4 7178.55 467.781   1
   2  -3   5 248.530 126.619   1
   2   3   5 153.939 210.316   1
  -2  -3  -5 183.839 192.643   1
  -2   3  -5 360.634 115.281   1
   2   3   6 15490.0 1026.59   1
   2  -3   6 15990.1 988.548   1
  -2  -3  -6 14842.6 1018.16   1
  -2   3  -6 15365.5 984.940   1
  -2  -3  -7 4615.55 426.032   1
  -2   3  -7 5680.78 388.438   1
   2  -3   7 5682.84 398.617   1
   2   3   7 4832.08 431.666   1
  -2  -3  -8-186.941 196.321   1
   2   3   8-80.8033 208.754   1
  -2  -3  -9 1307.09 221.484   1
  -2   3  -9 1276.93 183.540   1
   2  -3   9 1523.10 200.948   1
   2   3   9 1002.49 211.697   1
   2  -3  10 10792.2 710.618   1
   2   3  10 9453.80 735.636   1
  -2  -3 -10 10431.0 734.622   1
   2  -3  11 2245.67 246.205   1
  -2  -3 -11 1819.93 270.369   1
  -2   3 -11 1694.00 235.279   1
  -2   3 -12 10927.6 720.679   1
  -2  -3 -12 10697.7 747.152   1
   2  -3  12 8931.30 719.465   1
   2   3  12 10934.3 760.351   1
   2   3  13 381.631 242.241   1
   2  -3  13-113.355 211.761   1
  -2   3 -13 165.797 178.606   1
  -2  -3 -13 157.608 225.624   1
   2   3  14 1547.16 292.865   1
   2  -3  14 1278.27 233.202   1
  -2  -3 -14 1332.12 288.679   1
  -2   3 -14 1305.30 231.094   1
   2   3  15 29.9581 268.974   1
  -2  -3 -15-27.4874 244.793   1
  -2   3 -16 3864.59 370.943   1
   2   3  16 3614.29 408.558   1
   2  -3  16 3696.14 384.605   1
  -2  -3 -16 2966.77 369.874   1
   2  -3  17-29.4109 237.248   1
  -2   3 -17-186.386 204.553   1
   2  -3  18 2998.32 367.793   1
  -2   3 -18 2839.55 346.332   1
  -2  -3 -18 3362.39 367.237   1
   2   3  19 620.887 277.857   1
   2  -3  19 453.751 255.879   1
  -2  -3 -19 372.833 265.023   1
  -2   3 -19-59.2606 227.462   1
   2   3  20 668.516 280.097   1
   2  -3  20 334.014 257.711   1
  -2  -3 -20 350.405 233.046   1
  -2   3 -20 374.752 231.283   1
   2   3  21-214.723 259.235   1
   2  -3  21 173.007 233.504   1
  -2  -3 -21 325.767 239.860   1
  -2   3 -21 96.7670 222.804   1
   2   3  22 763.105 302.867   1
   2  -3  22 858.749 273.231   1
  -2   3 -22 1286.54 280.689   1
  -2  -3 -22 1557.81 303.102   1
   2   3  23 181.547 230.586   1
   2  -3  23 182.635 244.113   1
  -2  -3 -23-169.341 221.919   1
  -2   3 -23 235.930 247.144   1
   2   3  24-255.286 256.422   1
  -2  -3 -24 33.9256 240.630   1
   2   3  25 256.197 259.024   1
  -2  -3 -25 336.640 245.462   1
   2   3  26 36.2580 224.168   1
  -2  -3 -26 300.436 226.507   1
   2   3  27 537.646 259.149   1
  -2  -3 -27 99.2769 246.209   1
  -2   4  28-36.1023 249.560   1
   2  -4 -28 379.530 240.422   1
  -2   4  27-36.6453 250.886   1
   2  -4 -27 289.220 221.072   1
  -2   4  26 295.721 270.951   1
   2  -4 -26 455.153 222.686   1
  -2   4  25 37.1254 233.242   1
   2  -4 -25-229.450 224.352   1
  -2   4  24 148.230 244.145   1
   2  -4 -24 164.542 243.370   1
  -2   4  23 627.071 272.548   1
   2   4 -23-101.794 223.544   1
   2  -4 -23 756.707 271.578   1
  -2   4  22 292.797 288.312   1
  -2  -4  22 967.628 291.099   1
   2  -4 -22 459.254 262.253   1
   2   4 -22 131.844 225.981   1
  -2   4  21 325.539 262.164   1
   2   4 -21 63.4846 230.125   1
  -2   4  20 1386.82 311.442   1
  -2  -4  20 849.663 277.861   1
   2  -4 -20 1612.72 306.090   1
   2   4 -20 1702.55 294.007   1
  -2   4  19 1010.07 284.207   1
   2  -4 -19 318.608 252.696   1
   2   4 -19 437.727 223.006   1
  -2  -4  19 815.104 265.500   1
  -2   4  18 2246.49 329.299   1
   2   4 -18 1772.65 290.501   1
  -2  -4  18 2426.58 320.142   1
   2  -4 -18 2565.21 320.876   1
  -2   4  17 962.318 287.878   1
   2   4 -17 1053.66 235.964   1
  -2  -4  17 778.631 269.168   1
   2  -4 -17 1133.81 273.631   1
  -2   4  16 128.894 288.786   1
   2  -4 -16 149.441 258.331   1
   2   4 -16 225.044 213.703   1
  -2  -4  16 254.678 230.742   1
   2  -4 -15 4140.34 409.658   1
   2   4 -15 3948.64 368.962   1
  -2  -4  15 4095.59 398.782   1
  -2   4  15 3431.56 406.772   1
  -2   4  14 2825.79 369.607   1
   2  -4 -14 2678.51 344.167   1
   2   4 -14 2723.46 304.451   1
   2  -4 -13 3722.02 369.921   1
   2   4 -13 3227.61 316.432   1
  -2   4  13 2940.95 373.038   1
  -2  -4  13 4280.70 369.303   1
  -2  -4  12 8758.45 631.284   1
  -2   4  12 8357.44 669.319   1
   2  -4 -12 9562.82 661.036   1
   2   4 -12 8688.02 628.707   1
  -2  -4  11 5991.19 430.308   1
   2   4 -11 4927.24 408.975   1
  -2   4  10-247.160 181.996   1
   2  -4 -10 22.9309 168.863   1
  -2  -4  10-169.307 152.512   1
   2   4 -10 47.1214 157.591   1
   2  -4  -9 2926.46 325.771   1
   2   4  -9 3079.26 285.287   1
  -2   4   9 3892.89 357.430   1
  -2  -4   9 3989.52 302.848   1
   2   4  -8 8223.50 595.373   1
   2  -4  -8 8697.46 635.063   1
  -2  -4   8 9939.69 599.442   1
  -2   4   8 7462.69 643.300   1
  -2   4   7 1211.68 229.872   1
   2  -4  -7 1166.18 215.494   1
   2   4  -7 920.724 157.575   1
  -2  -4   7 1590.58 180.673   1
  -2  -4   6 15593.9 1063.46   1
   2   4  -6 17950.8 1063.27   1
   2  -4  -6 17068.3 1095.73   1
  -2   4   6 16224.3 1098.02   1
  -2  -4   5 46542.3 2967.17   1
   2  -4  -5 52273.1 3002.98   1
   2   4  -5 46316.0 2964.58   1
  -2   4   5 51743.4 3004.16   1
  -2  -4   4 10123.6 669.646   1
   2   4  -4 10688.2 669.629   1
   2  -4  -3 49523.7 2995.14   1
   2   4  -3 48731.5 2974.55   1
  -2  -4   3 46571.3 2973.17   1
  -2   4   3 50130.7 3000.63   1
   2   4  -2 6417.76 448.594   1
  -2  -4   2 7146.85 453.163   1
  -2   4   2 7303.55 478.817   1
   2  -4  -2 5909.43 475.571   1
  -2   4   1 59279.6 3607.81   1
   2   4  -1 55901.0 3597.61   1
   2  -4  -1 62151.8 3606.63   1
  -2  -4   1 58173.0 3597.69   1
  -2   4   0 20366.5 1201.66   1
   2  -4   0 20296.1 1201.36   1
  -2  -4   0 18738.4 1199.62   1
   2   4   0 17017.1 1202.59   1
  -2  -4  -1 62603.3 3815.75   1
   2   4   1 61229.2 3817.99   1
  -2   4  -1 62184.3 3805.65   1
   2  -4   1 62235.6 3805.81   1
   2   4   2 7261.45 522.973   1
  -2   4  -2 8053.55 488.477   1
   2  -4   2 7691.89 487.461   1
  -2  -4  -2 6252.24 511.507   1
   2  -4   3 50672.1 3041.88   1
  -2   4  -3 53257.8 3042.57   1
  -2  -4  -3 52602.2 3067.77   1
   2  -4   4 9840.15 597.676   1
   2   4   4 9821.65 653.570   1
  -2   4  -4 8769.13 594.306   1
  -2  -4  -4 8656.45 640.389   1
  -2  -4  -5 49975.5 3248.04   1
  -2   4  -5 54659.5 3217.92   1
   2  -4   5 51452.8 3220.14   1
   2   4   5 51870.4 3255.58   1
  -2   4  -6 18066.7 1056.75   1
  -2  -4  -6 15606.2 1095.29   1
   2   4   6 18646.4 1112.57   1
   2  -4   6 15148.5 1059.48   1
   2   4   7 1281.42 249.419   1
   2  -4   7 1262.49 174.068   1
  -2   4  -7 1554.92 167.632   1
  -2  -4  -7 1352.32 232.745   1
   2  -4   8 9587.64 624.634   1
   2   4   8 9501.37 671.464   1
  -2   4  -8 8928.61 622.079   1
  -2  -4  -8 9299.21 664.523   1
   2   4   9 3604.66 346.572   1
   2   4  10-315.750 232.281   1
   2  -4  10 47.7768 141.080   1
  -2   4 -10-103.872 148.179   1
  -2  -4 -10 134.722 210.627   1
  -2   4 -11 6660.56 461.163   1
   2  -4  11 5578.98 464.124   1
  -2   4 -12 8190.27 598.045   1
  -2  -4 -12 9143.07 645.512   1
   2  -4  12 8357.08 608.398   1
   2   4  12 8965.58 661.673   1
  -2  -4 -13 3267.80 344.439   1
   2  -4  13 3366.34 314.768   1
   2   4  13 2522.38 331.528   1
  -2   4 -13 2822.02 287.651   1
  -2  -4 -14 2183.25 289.577   1
  -2   4 -14 2100.94 259.939   1
   2   4  14 2302.43 314.634   1
   2  -4  14 2810.56 298.939   1
  -2  -4 -15 3619.28 402.717   1
   2   4  15 4281.28 437.886   1
   2  -4  15 4449.83 395.665   1
  -2   4 -15 5140.12 395.435   1
  -2  -4 -16-232.117 250.938   1
   2   4  16-253.725 276.595   1
  -2   4 -17 601.276 224.573   1
  -2  -4 -17 29.8340 232.814   1
   2  -4  17 746.628 244.823   1
   2   4  17 759.137 274.033   1
  -2  -4 -18 2512.15 323.384   1
  -2   4 -18 1613.24 291.009   1
   2   4  18 1869.97 327.043   1
   2  -4  18 1884.74 301.281   1
  -2  -4 -19 783.568 291.307   1
  -2   4 -19 680.390 235.996   1
   2   4  19 939.429 325.955   1
   2  -4  19 505.787 250.807   1
  -2  -4 -20 833.082 258.299   1
  -2   4 -20 1571.88 267.580   1
   2   4  20 1132.56 298.192   1
   2  -4  20 1288.27 272.687   1
  -2  -4 -21 228.739 261.171   1
   2   4  21 215.389 271.855   1
  -2  -4 -22 464.309 264.846   1
  -2   4 -22 261.972 240.227   1
   2  -4  22 390.160 247.116   1
   2   4  22 436.329 282.167   1
  -2   4 -23 134.925 230.381   1
  -2  -4 -23 371.771 225.404   1
   2   4  23 326.058 240.342   1
  -2  -4 -24 170.374 277.772   1
   2   4  24 254.110 271.737   1
  -2  -4 -25 66.8603 226.771   1
   2   4  25 254.333 244.100   1
  -2  -4 -27 555.525 263.001   1
   2   4  27 283.350 239.205   1
  -2  -4 -28 192.468 214.446   1
   2   4  28 34.9035 218.109   1
  -2   5  28 284.412 234.178   1
   2  -5 -28 31.1552 202.157   1
  -2   5  27-253.328 220.945   1
   2  -5 -27 285.657 226.018   1
  -2   5  26 36.5895 236.220   1
   2  -5 -26 289.625 253.533   1
  -2   5  25 405.215 276.692   1
   2  -5 -25-32.5244 256.246   1
  -2   5  24 404.041 265.804   1
   2  -5 -24 654.841 267.753   1
  -2   5  23 660.256 280.177   1
   2  -5 -23 32.8533 251.083   1
  -2   5  22 145.922 279.436   1
   2   5 -22 328.939 221.337   1
   2  -5 -22 229.852 264.285   1
  -2  -5  21 275.323 260.805   1
   2   5 -21 63.4498 212.578   1
   2  -5 -21 523.367 275.403   1
  -2  -5  20 264.080 230.056   1
   2   5 -20-60.9238 223.387   1
  -2   5  19 736.762 298.760   1
   2  -5 -19 288.832 274.965   1
   2   5 -19-29.1286 212.210   1
  -2  -5  19 63.0576 237.925   1
   2  -5 -18 505.609 278.159   1
   2   5 -18 719.424 233.443   1
  -2  -5  18 479.880 237.188   1
   2  -5 -17 217.250 223.897   1
   2   5 -17 52.3732 208.389   1
  -2  -5  17 141.802 222.563   1
  -2   5  17-33.6245 245.570   1
  -2  -5  16 3973.50 387.365   1
  -2   5  15-63.5879 273.749   1
  -2  -5  15 24.9263 203.696   1
   2   5 -15 92.1848 198.458   1
   2  -5 -15 294.962 269.809   1
  -2   5  14 2520.48 328.364   1
  -2  -5  14 2058.81 273.957   1
   2  -5 -14 1854.25 308.922   1
  -2   5  13 1927.63 318.764   1
  -2  -5  13 1299.14 222.226   1
   2   5 -13 988.662 211.129   1
   2  -5 -13 1181.33 291.158   1
  -2   5  12 113.618 247.436   1
  -2  -5  12 292.041 174.427   1
   2   5 -12 108.485 174.222   1
   2  -5 -12-210.638 227.399   1
  -2   5  11-162.385 218.991   1
   2   5 -11-131.116 150.357   1
  -2  -5  11 88.0179 164.778   1
   2  -5 -11-150.609 219.280   1
  -2  -5  10 8620.61 567.952   1
   2  -5 -10 9068.75 615.204   1
  -2   5  10 8079.35 623.958   1
   2   5 -10 6900.59 548.583   1
  -2   5   9 362.435 233.434   1
   2  -5  -9 583.320 216.517   1
  -2  -5   8 19851.7 1215.03   1
   2  -5  -8 18798.7 1253.18   1
  -2   5   8 19081.8 1257.86   1
   2   5  -8 18427.4 1212.06   1
  -2   5   7 1633.08 257.798   1
  -2  -5   7 1316.91 168.719   1
   2  -5  -7 1287.55 236.259   1
   2  -5  -6 11165.8 703.209   1
  -2  -5   6 9755.96 647.651   1
  -2   5   6 10119.1 700.730   1
   2   5  -6 9542.88 645.518   1
  -2  -5   5 1683.62 173.648   1
   2   5  -5 2183.35 177.144   1
  -2   5   5 1828.73 256.772   1
   2  -5  -5 1847.02 236.427   1
  -2   5   4 14821.7 981.229   1
   2   5  -4 13836.8 936.885   1
  -2  -5   4 16250.8 939.041   1
   2  -5  -4 14317.5 972.336   1
  -2  -5   3 165.515 107.659   1
   2   5  -3 68.6766 98.9830   1
   2   5  -2 38020.0 2515.44   1
  -2  -5   2 43179.2 2515.75   1
  -2   5   2 41868.7 2541.10   1
   2  -5  -2 40824.7 2534.09   1
  -2   5   1 1374.94 181.939   1
   2  -5  -1 1092.26 179.738   1
  -2  -5   1 1216.98 154.881   1
   2   5  -1 1527.00 159.414   1
  -2   5   0-9.08366 126.593   1
   2   5   0-165.252 151.113   1
  -2  -5   0-8.69906 137.223   1
   2  -5   0 8.40274 119.179   1
   2  -5   1 1547.06 158.901   1
   2   5   1 1397.83 200.685   1
  -2  -5  -1 1311.99 186.249   1
  -2   5  -1 1686.03 157.826   1
   2  -5   2 41263.0 2484.92   1
  -2  -5  -2 38948.0 2507.44   1
  -2   5  -2 40109.6 2485.98   1
   2   5   2 40906.0 2513.35   1
  -2   5  -3 16.8588 88.3639   1
   2  -5   3 73.2340 93.7842   1
   2  -5   4 15160.8 936.745   1
   2   5   4 15161.4 990.343   1
  -2   5  -4 14989.8 936.756   1
  -2  -5  -4 14353.0 979.477   1
   2   5   5 1857.15 270.868   1
   2  -5   5 1997.72 176.499   1
  -2  -5  -5 2612.19 261.478   1
  -2   5  -5 2405.24 175.352   1
  -2  -5  -6 10986.4 734.544   1
  -2   5  -6 10559.8 676.448   1
   2   5   6 10423.9 739.402   1
   2  -5   6 10508.0 680.504   1
   2  -5   7 1788.33 172.719   1
   2   5   7 2099.72 257.015   1
  -2   5  -7 1258.27 160.121   1
  -2  -5  -7 1133.38 210.973   1
   2  -5   8 17267.6 1162.68   1
   2   5   8 19584.0 1222.96   1
  -2   5  -8 18701.9 1163.87   1
  -2  -5  -8 18982.7 1211.39   1
   2  -5   9 791.534 153.064   1
   2   5   9 810.323 243.467   1
  -2  -5  -9 660.396 201.828   1
  -2   5  -9 545.246 132.071   1
   2   5  10 8975.84 653.082   1
  -2  -5 -10 8235.82 631.793   1
  -2   5 -11 31.0630 146.777   1
  -2  -5 -11 74.3564 210.877   1
   2  -5  11 49.6747 142.570   1
   2   5  11 26.5503 229.247   1
  -2  -5 -12 184.083 208.686   1
  -2   5 -12 168.518 161.049   1
   2  -5  12 73.2195 173.639   1
   2   5  12 221.997 206.902   1
  -2  -5 -13 1038.84 258.368   1
  -2   5 -13 1002.62 182.003   1
   2   5  13 877.631 277.047   1
   2  -5  13 695.771 188.234   1
  -2  -5 -14 2384.35 322.359   1
  -2   5 -14 2435.32 268.190   1
   2  -5  14 2737.26 294.049   1
   2   5  14 1774.58 350.808   1
  -2   5 -15 88.2498 183.205   1
  -2  -5 -15 343.312 240.505   1
   2  -5  15 24.3264 205.766   1
   2   5  15-124.749 237.714   1
   2  -5  16 4287.32 393.084   1
  -2   5 -16 3906.99 376.821   1
   2  -5  17 55.9874 223.449   1
   2   5  17-234.208 293.049   1
  -2   5 -17 102.549 208.091   1
  -2  -5 -17 120.965 256.512   1
   2   5  18 171.788 248.825   1
   2  -5  18 852.969 250.044   1
  -2  -5 -18 309.580 236.350   1
  -2   5 -18 826.323 235.829   1
   2   5  19 70.1438 293.334   1
   2  -5  19 186.187 251.465   1
  -2  -5 -19 380.256 266.744   1
  -2   5 -19 289.830 218.881   1
   2  -5  20-326.310 233.369   1
  -2   5 -20 210.860 220.843   1
   2  -5  21 236.880 228.289   1
  -2  -5 -21-32.7641 244.991   1
  -2   5 -21-62.7164 202.280   1
   2   5  22 72.7102 265.452   1
  -2   5 -22 32.5827 205.763   1
   2   5  23 216.872 234.547   1
  -2  -5 -23 101.157 218.828   1
   2   5  24 539.427 272.350   1
  -2  -5 -24 644.109 261.824   1
   2   5  25 36.0596 212.350   1
  -2  -5 -25 66.3637 220.640   1
   2   5  26 568.883 270.218   1
  -2  -5 -26 589.245 261.895   1
   2   5  27 174.884 230.537   1
  -2  -5 -27 193.623 201.858   1
   2   5  28-34.3879 220.763   1
  -2  -5 -28 252.813 238.216   1
   2  -6 -27 250.663 245.950   1
  -2   6  27 500.068 247.634   1
   2  -6 -26-63.7257 234.523   1
  -2   6  26 36.2158 255.677   1
   2  -6 -24 97.6676 244.423   1
  -2   6  24 73.0523 259.037   1
   2  -6 -23 884.151 268.777   1
  -2   6  23 584.994 270.788   1
   2  -6 -22 164.039 241.699   1
  -2   6  22 692.552 272.540   1
   2  -6 -21 262.228 253.087   1
   2   6 -21 31.5043 220.082   1
  -2   6  21 578.604 282.146   1
  -2   6  20 500.238 283.800   1
  -2  -6  20 1142.91 250.943   1
   2   6 -20 600.822 223.783   1
   2  -6 -20 653.318 278.120   1
  -2   6  19 739.976 301.080   1
  -2  -6  19 123.494 231.646   1
   2   6 -19 428.583 217.100   1
   2  -6 -19 679.599 295.763   1
  -2   6  18 2290.75 375.193   1
  -2  -6  18 2774.98 322.085   1
   2   6 -18 1920.41 288.554   1
   2  -6 -18 2456.02 362.325   1
  -2   6  17 238.196 249.739   1
   2  -6 -17 157.092 248.491   1
  -2   6  16 199.431 257.144   1
  -2  -6  16 256.825 214.640   1
   2   6 -16-23.8242 196.640   1
   2  -6 -16 61.6553 229.710   1
   2   6 -15 199.343 194.700   1
  -2  -6  15 95.4212 205.949   1
   2  -6 -15 570.441 263.141   1
   2   6 -14 6450.00 490.184   1
   2  -6 -14 6146.52 536.857   1
  -2  -6  14 7028.16 510.312   1
  -2   6  14 5932.57 535.686   1
  -2   6  13 303.857 277.957   1
   2  -6 -13 56.2949 251.419   1
  -2  -6  13-20.2905 177.301   1
   2   6 -13 130.902 163.420   1
  -2   6  12 3592.56 387.875   1
   2  -6 -12 4683.48 391.961   1
  -2  -6  12 3905.04 338.098   1
   2   6 -12 3355.52 321.896   1
  -2   6  11 1117.90 270.884   1
   2  -6 -11 1580.44 264.700   1
   2   6 -11 1154.85 185.672   1
  -2  -6  11 1435.04 196.825   1
  -2   6   9 1962.40 291.153   1
   2   6  -9 2080.95 202.411   1
  -2  -6   9 2064.21 214.173   1
   2  -6  -9 2172.37 287.402   1
  -2  -6   8 8078.63 533.541   1
   2  -6  -8 8129.06 596.573   1
   2   6  -8 7903.27 532.835   1
  -2   6   8 7638.74 602.266   1
  -2  -6   7 786.353 139.986   1
   2  -6  -7 1148.96 238.677   1
   2   6  -7 923.995 128.361   1
  -2   6   7 638.631 223.300   1
   2  -6  -6 45850.3 2790.08   1
  -2  -6   6 45382.8 2744.25   1
  -2   6   6 42389.9 2793.94   1
   2   6  -6 44084.3 2744.66   1
   2  -6  -5 10620.2 740.457   1
  -2  -6   5 11606.2 694.017   1
  -2   6   5 9287.41 737.586   1
   2   6  -4 23798.0 1464.04   1
   2  -6  -4 23102.4 1499.34   1
  -2  -6   4 23809.9 1465.37   1
  -2   6   4 23001.0 1507.25   1
   2  -6  -3 224.319 164.764   1
  -2  -6   3 168.050 104.814   1
  -2   6   3 170.248 180.553   1
   2   6  -3 460.876 99.8597   1
   2   6  -2 31081.1 1938.26   1
  -2  -6   2 31533.6 1935.78   1
   2  -6  -1 4738.65 363.833   1
  -2  -6   1 4364.41 341.045   1
  -2   6   1 5458.76 370.822   1
   2   6  -1 4969.86 348.423   1
  -2  -6   0 5235.59 379.605   1
  -2   6   0 4789.89 386.147   1
   2  -6   0 5201.54 385.351   1
  -2  -6  -1 4960.03 380.414   1
  -2   6  -1 5590.30 367.570   1
   2   6   1 5472.11 385.724   1
   2  -6   1 5043.70 363.694   1
  -2   6  -2 28869.7 1785.24   1
   2   6   3 124.874 183.919   1
  -2  -6  -3 274.473 156.238   1
  -2   6  -3 284.105 85.6320   1
   2  -6   3 391.194 91.2452   1
   2  -6   4 22909.8 1418.77   1
   2   6   4 22360.4 1473.50   1
  -2   6  -4 23260.3 1418.86   1
  -2  -6  -4 22824.5 1467.72   1
  -2  -6  -5 10584.0 715.730   1
  -2   6  -5 11095.7 651.954   1
   2   6   5 10020.9 719.293   1
   2  -6   5 9583.78 652.201   1
   2  -6   6 41936.9 2570.86   1
   2   6   6 41311.6 2626.96   1
  -2   6  -6 41216.4 2567.87   1
  -2  -6  -6 43825.4 2621.92   1
   2   6   7 831.347 241.172   1
   2  -6   7 1018.89 126.369   1
  -2   6  -7 705.050 109.570   1
  -2  -6  -7 808.040 211.339   1
   2  -6   8 8124.00 544.969   1
   2   6   8 8514.58 624.025   1
  -2  -6  -9 1863.96 269.395   1
   2   6   9 1660.67 289.611   1
   2  -6   9 1656.20 189.955   1
  -2   6  -9 1945.33 185.512   1
  -2   6 -10 5027.07 387.810   1
   2  -6  10 5750.40 396.678   1
  -2  -6 -11 1209.60 261.451   1
  -2   6 -11 1398.35 180.254   1
   2  -6  11 1879.07 202.889   1
   2   6  11 1508.60 286.948   1
   2   6  12 3804.46 377.859   1
  -2   6 -12 3400.64 306.314   1
  -2  -6 -12 4078.06 372.130   1
   2  -6  12 3649.34 319.561   1
  -2   6 -13 401.387 162.651   1
  -2  -6 -13 386.226 257.723   1
   2   6  13-151.072 278.574   1
   2  -6  13 500.595 186.638   1
   2   6  14 6022.09 539.666   1
   2  -6  14 6258.27 483.987   1
  -2   6 -14 6758.84 475.528   1
  -2  -6 -14 5518.51 505.786   1
   2  -6  15 370.690 195.614   1
   2   6  15 127.642 269.238   1
  -2  -6 -15 175.286 235.791   1
  -2   6 -15 42.4013 173.529   1
   2  -6  16-25.0605 210.356   1
  -2  -6 -16 449.484 272.205   1
  -2   6 -16-23.2179 199.096   1
   2  -6  17 106.609 214.027   1
   2   6  17 645.571 271.651   1
  -2  -6 -17 122.498 225.950   1
   2   6  18 1804.56 358.225   1
   2  -6  18 1462.00 287.636   1
  -2  -6 -18 2376.57 339.236   1
  -2   6 -18 2412.79 295.421   1
   2   6  19-35.3279 232.854   1
   2  -6  19 120.943 218.349   1
  -2  -6 -19-31.9159 217.641   1
  -2   6 -19 756.027 217.632   1
   2   6  20-35.7568 292.526   1
   2  -6  20 795.421 228.558   1
  -2  -6 -20 615.023 280.257   1
  -2   6 -20 826.163 235.963   1
   2   6  21 180.365 229.359   1
  -2  -6 -21 328.349 214.356   1
  -2   6 -21 61.7370 228.454   1
   2   6  22 325.967 299.551   1
  -2  -6 -22 1168.97 300.279   1
   2   6  23 252.204 215.548   1
  -2  -6 -23 336.097 207.174   1
   2   6  24 323.313 267.906   1
  -2  -6 -24 133.667 258.786   1
   2   6  26-105.529 258.033   1
  -2  -6 -26 388.796 263.128   1
   2   6  27 345.351 228.666   1
  -2  -6 -27 445.965 220.304   1
   2  -7 -27 30.8943 244.915   1
  -2   7  27 35.2439 248.821   1
   2  -7 -26 31.5091 234.691   1
  -2   7  26 35.7105 255.382   1
   2  -7 -25 224.024 227.123   1
  -2   7  25 72.1208 256.964   1
   2  -7 -24 258.837 217.604   1
  -2   7  24 617.106 266.206   1
   2  -7 -23-228.317 230.290   1
  -2   7  23 437.014 259.348   1
   2  -7 -21 32.8110 249.387   1
  -2   7  21 398.189 279.181   1
  -2   7  20 107.587 265.028   1
   2  -7 -20 131.140 253.564   1
   2   7 -20-58.8149 203.069   1
  -2  -7  19 91.1877 206.142   1
   2   7 -19-305.874 225.802   1
  -2   7  18-105.084 291.713   1
   2  -7 -18-32.1891 261.288   1
  -2   7  17 413.243 262.719   1
   2   7 -17 831.661 229.186   1
  -2  -7  17 744.380 224.246   1
   2  -7 -16 6662.26 562.682   1
  -2   7  16 6542.65 570.892   1
   2   7 -16 6451.56 502.341   1
  -2  -7  16 6612.39 517.438   1
  -2  -7  15 226.748 196.367   1
   2   7 -15 272.348 180.471   1
  -2   7  14-192.271 244.582   1
  -2  -7  14 329.703 182.509   1
   2   7 -14 382.959 170.133   1
   2  -7 -14 237.801 213.901   1
  -2   7  13 1086.45 300.552   1
  -2  -7  13 774.222 191.452   1
   2   7 -13 899.529 178.003   1
   2  -7 -13 633.855 280.258   1
  -2   7  12 780.374 278.797   1
  -2  -7  12 678.289 172.113   1
   2   7 -12 929.308 164.759   1
   2  -7 -12 361.493 246.232   1
  -2   7  11 3082.97 363.491   1
   2  -7 -11 3233.11 340.197   1
  -2  -7  10 5810.00 406.475   1
   2   7 -10 5831.28 398.790   1
   2  -7 -10 4825.89 456.696   1
  -2   7  10 5311.06 481.832   1
   2   7  -9 1312.31 152.899   1
  -2  -7   9 1477.15 169.820   1
   2   7  -8 4974.98 344.926   1
   2  -7  -8 5275.02 430.321   1
  -2   7   8 4666.64 439.063   1
  -2  -7   8 4778.64 349.402   1
   2   7  -7 19332.5 1201.79   1
  -2   7   7 18185.2 1261.34   1
   2  -7  -7 18103.6 1253.39   1
  -2  -7   7 19834.6 1201.56   1
  -2   7   6 774.484 237.691   1
   2   7  -6 887.180 114.718   1
   2  -7  -6 742.460 204.270   1
  -2  -7   6 587.333 100.476   1
  -2   7   5 2505.07 283.548   1
   2   7  -5 2723.20 190.614   1
  -2  -7   5 2216.34 192.178   1
   2  -7  -5 2124.81 260.762   1
   2  -7  -4 31819.6 1998.58   1
   2   7  -4 32718.4 1955.35   1
  -2   7   4 30432.0 2001.60   1
  -2  -7   4 31117.9 1953.74   1
   2   7  -3 6341.84 447.845   1
  -2   7   3 6550.15 501.667   1
  -2  -7   3 6877.94 448.041   1
   2  -7  -3 7480.36 493.091   1
   2   7  -2 2713.92 214.487   1
  -2  -7   2 2486.86 205.182   1
   2   7  -1 32962.4 2114.98   1
  -2  -7   1 33746.7 2111.39   1
  -2   7   1 35020.5 2130.29   1
   2  -7  -1 35070.8 2123.56   1
   2   7   0 11.7058 138.291   1
  -2   7   0 77.3281 138.947   1
  -2  -7   0-10.6158 129.817   1
   2   7   1 33047.2 2128.08   1
   2  -7   1 34598.2 2107.41   1
  -2  -7  -1 34478.1 2122.51   1
  -2   7  -1 33820.8 2108.08   1
   2   7   2 2331.80 260.042   1
   2  -7   2 2814.73 207.359   1
  -2  -7  -2 2534.50 247.364   1
   2   7   3 7318.14 543.605   1
  -2   7  -3 7618.29 492.981   1
  -2  -7  -3 7843.42 541.789   1
   2  -7   3 7665.08 491.159   1
   2  -7   4 25800.1 1766.38   1
   2   7   4 30210.0 1830.80   1
  -2  -7  -4 30122.9 1824.82   1
  -2   7  -4 31579.3 1769.26   1
   2   7   5 2467.32 280.945   1
  -2  -7  -5 2649.51 277.990   1
  -2   7  -5 2557.08 173.964   1
   2  -7   5 2393.07 176.840   1
  -2  -7  -6 376.604 199.554   1
  -2   7  -6 667.571 89.5375   1
   2   7   6 514.927 221.529   1
   2  -7   6 961.149 88.8429   1
   2   7   7 17212.5 1245.53   1
   2  -7   7 19329.1 1175.33   1
   2   7   8 3786.19 402.264   1
   2  -7   8 4672.62 315.927   1
  -2  -7  -8 4836.37 404.684   1
  -2   7  -8 4570.54 315.367   1
   2  -7   9 1637.74 162.139   1
  -2   7  -9 1465.11 154.506   1
  -2  -7 -10 5259.02 444.613   1
  -2   7 -10 5324.66 350.257   1
   2  -7  10 4005.98 350.869   1
   2   7  10 4979.68 445.630   1
   2   7  11 3414.58 391.690   1
   2  -7  11 3406.04 281.239   1
  -2   7 -11 3637.89 281.116   1
  -2  -7 -11 3344.23 376.198   1
  -2   7 -12 810.199 155.681   1
  -2  -7 -12 1109.63 226.811   1
   2  -7  12 544.690 158.006   1
   2   7  12 623.106 257.266   1
  -2  -7 -13 1102.31 284.409   1
  -2   7 -13 857.374 172.510   1
   2  -7  13 1058.00 183.817   1
   2   7  13 773.920 284.606   1
  -2   7 -14 548.192 169.772   1
  -2  -7 -14 202.263 215.940   1
   2  -7  14 196.700 167.779   1
   2   7  14 125.924 213.104   1
  -2   7 -15 367.580 184.210   1
   2  -7  15 365.417 189.581   1
   2   7  16 5750.53 553.499   1
  -2   7 -16 7172.78 494.865   1
   2  -7  16 5938.52 496.799   1
  -2  -7 -16 6325.57 531.681   1
  -2  -7 -17 743.958 287.755   1
  -2   7 -17 685.704 196.472   1
   2   7  17 1134.92 342.563   1
   2  -7  17 611.816 209.037   1
  -2  -7 -18 158.291 233.014   1
   2   7  18-175.519 246.744   1
  -2   7 -19-108.121 196.548   1
   2  -7  19 116.872 226.776   1
  -2  -7 -20-326.106 243.541   1
   2   7  20-251.454 263.940   1
  -2  -7 -21-295.930 253.461   1
   2   7  21-469.614 296.949   1
  -2  -7 -23 33.4878 252.360   1
   2   7  23 107.697 261.071   1
  -2  -7 -24 863.727 274.572   1
   2   7  24 35.7127 250.370   1
  -2  -7 -25-97.8911 233.393   1
   2   7  25 283.805 259.055   1
  -2  -7 -26-416.580 257.541   1
   2   7  26 347.935 246.735   1
  -2  -7 -27 31.4284 221.972   1
   2   7  27 204.383 242.652   1
  -2   8  26-70.5559 252.282   1
   2  -8 -26 31.1363 237.280   1
   2  -8 -25-158.502 222.052   1
  -2   8  23-181.265 249.216   1
   2  -8 -23 292.222 225.251   1
  -2   8  22 254.317 273.222   1
   2  -8 -22 294.295 242.225   1
  -2   8  21 144.851 283.082   1
   2  -8 -21-131.299 253.851   1
  -2   8  20 683.345 296.866   1
   2  -8 -20 493.186 265.661   1
   2  -8 -19 32.6996 260.112   1
  -2   8  19-71.4939 285.325   1
   2  -8 -18 194.701 257.900   1
  -2   8  18 741.572 287.204   1
   2   8 -18 273.302 190.936   1
  -2  -8  18 106.701 207.859   1
   2  -8 -17-32.1407 233.922   1
  -2   8  17 34.8110 261.483   1
   2   8 -17 184.281 179.706   1
  -2  -8  17 395.392 194.118   1
  -2   8  16 307.701 286.566   1
   2   8 -16-190.722 168.148   1
  -2  -8  16 68.3907 181.487   1
   2   8 -15 270.291 177.575   1
  -2  -8  15 536.023 176.337   1
   2  -8 -15 248.518 244.756   1
  -2   8  15 401.700 245.462   1
  -2  -8  14 1699.74 221.759   1
   2   8 -14 1653.53 220.810   1
   2  -8 -13 29.4691 225.468   1
  -2  -8  13 32.7031 145.710   1
   2   8 -13 169.934 146.412   1
  -2   8  13 63.5051 197.269   1
   2  -8 -12 1998.07 326.092   1
  -2   8  12 2058.61 332.515   1
   2  -8 -11 495.267 249.774   1
  -2   8  11 296.711 271.352   1
  -2  -8  11 358.857 130.761   1
   2   8 -11 238.869 124.584   1
  -2  -8  10 1955.06 191.621   1
   2   8 -10 1906.89 190.385   1
  -2   8  10 1877.30 326.153   1
   2  -8 -10 2428.00 315.168   1
   2   8  -9 6515.29 479.351   1
  -2   8   9 6955.45 582.971   1
   2  -8  -9 7581.21 570.028   1
  -2  -8   9 8023.32 486.609   1
   2   8  -8 698.520 111.771   1
  -2  -8   8 684.081 110.299   1
   2  -8  -8 1171.17 239.894   1
  -2   8   8 949.825 247.982   1
   2   8  -7 1364.68 141.890   1
   2  -8  -7 2051.45 263.835   1
  -2  -8   7 1922.40 143.880   1
   2  -8  -6 34779.3 2295.22   1
   2   8  -6 36394.9 2235.03   1
  -2  -8   6 37028.8 2234.69   1
  -2   8   6 35120.9 2301.71   1
   2   8  -5 4312.87 279.530   1
  -2  -8   5 4000.06 274.491   1
   2  -8  -5 3605.68 356.119   1
  -2   8   5 3959.48 369.594   1
   2   8  -4 11484.5 758.730   1
  -2  -8   4 12240.7 758.434   1
   2  -8  -4 12554.0 811.289   1
  -2   8   4 12565.6 820.066   1
   2   8  -3 8899.01 594.889   1
  -2  -8   3 9857.52 593.620   1
   2  -8  -3 8622.33 634.041   1
  -2   8   3 8917.05 640.258   1
   2   8  -2 10919.8 714.810   1
  -2  -8   2 10874.3 711.285   1
  -2   8   2 10976.7 745.992   1
   2  -8  -2 11416.8 738.240   1
  -2  -8   1 2988.31 235.340   1
   2   8  -1 2437.65 232.488   1
   2   8   0 9335.75 648.535   1
   2  -8   0 9944.60 639.189   1
  -2  -8   0 9554.95 644.734   1
  -2   8  -1 2451.96 218.598   1
   2  -8   1 2427.48 211.414   1
   2  -8   2 11201.7 664.299   1
   2   8   2 11464.0 706.422   1
  -2  -8  -3 7824.64 589.842   1
   2   8   3 9240.65 603.164   1
   2  -8   3 9174.19 543.148   1
  -2   8  -3 7717.36 541.706   1
   2   8   4 11187.9 794.404   1
  -2  -8  -4 12959.9 791.731   1
  -2   8  -4 10691.3 718.970   1
   2  -8   4 12273.7 720.303   1
   2   8   5 3832.04 357.820   1
  -2  -8  -5 3638.18 346.610   1
   2   8   6 32838.5 2092.52   1
  -2  -8  -7 1205.72 243.208   1
   2   8   7 1345.60 254.561   1
  -2   8  -8 638.329 83.8555   1
   2  -8   8 654.763 85.4853   1
   2   8   9 7244.61 552.341   1
  -2   8  -9 6976.40 442.819   1
   2  -8   9 6206.75 443.100   1
  -2  -8  -9 7908.96 547.988   1
  -2  -8 -10 2621.08 313.883   1
  -2   8 -10 2240.58 185.418   1
   2   8  10 2623.59 336.589   1
   2  -8  10 1901.63 186.579   1
  -2  -8 -11 109.890 241.520   1
  -2   8 -11 324.667 115.202   1
   2   8  11 381.813 283.619   1
   2  -8  11 419.012 124.104   1
  -2  -8 -12 2773.98 335.285   1
  -2   8 -12 2620.07 231.901   1
   2   8  12 2915.04 348.141   1
   2  -8  12 2449.24 232.754   1
  -2  -8 -13 114.731 254.230   1
   2   8  13 218.624 279.074   1
   2  -8  14 3031.17 269.744   1
  -2   8 -14 2201.84 237.823   1
   2   8  15 465.287 298.367   1
   2  -8  15 293.870 175.321   1
  -2  -8 -15 423.258 238.975   1
  -2   8 -15 328.906 160.580   1
   2   8  16 136.822 268.706   1
   2  -8  16 195.470 173.925   1
  -2   8 -16 181.430 162.061   1
  -2  -8 -16 493.571 268.252   1
  -2   8 -17-43.9869 164.125   1
   2  -8  17 452.610 181.043   1
   2   8  17 383.556 272.182   1
  -2  -8 -17 565.867 244.640   1
   2   8  18-318.859 303.383   1
  -2   8 -18 403.876 189.908   1
   2  -8  18 156.294 157.511   1
  -2  -8 -18 224.192 278.314   1
   2   8  19 143.181 229.742   1
  -2  -8 -19-259.388 221.887   1
   2   8  20 108.119 288.105   1
  -2  -8 -20 392.603 266.025   1
   2   8  21 36.2796 263.860   1
  -2  -8 -21 132.444 246.672   1
   2   8  22-144.444 256.060   1
  -2  -8 -22 233.098 253.787   1
   2   8  23 142.463 268.635   1
  -2  -8 -23 1007.86 281.976   1
   2   8  25 385.998 265.190   1
  -2  -8 -25 290.959 255.322   1
   2   8  26 34.3784 211.107   1
  -2  -8 -26 31.6623 201.023   1
   2  -9 -26 399.610 240.672   1
  -2   9  25 636.307 283.649   1
   2  -9 -25 31.3731 232.487   1
  -2   9  24 393.333 268.595   1
   2  -9 -24 446.213 253.963   1
  -2   9  23 324.531 281.237   1
   2  -9 -23 161.476 251.961   1
  -2   9  22-181.673 276.211   1
   2  -9 -22 586.875 262.375   1
  -2   9  20 434.382 271.642   1
   2  -9 -20 328.314 259.490   1
   2  -9 -19 65.7111 210.822   1
  -2   9  19-35.9178 235.273   1
   2  -9 -18 359.502 247.596   1
  -2   9  18 497.922 265.113   1
   2   9 -17 41.9483 154.996   1
   2  -9 -17-324.530 273.602   1
  -2   9  17 211.100 289.296   1
   2  -9 -16 1312.44 291.962   1
  -2  -9  16 1597.88 213.511   1
   2   9 -16 1658.72 215.727   1
  -2   9  16 1282.07 296.695   1
   2  -9 -15-157.799 266.073   1
  -2  -9  15 193.078 144.331   1
   2   9 -15-34.0265 142.121   1
  -2   9  15-102.026 294.480   1
   2  -9 -14 1081.31 270.226   1
  -2  -9  14 1500.69 184.043   1
   2   9 -14 1009.29 179.584   1
  -2   9  14 1330.97 301.673   1
  -2  -9  13 1228.37 174.994   1
   2  -9 -13 1505.92 310.189   1
  -2   9  13 1038.02 329.246   1
   2  -9 -12 1170.09 296.163   1
  -2  -9  12 2155.04 185.338   1
   2   9 -12 1401.06 179.033   1
  -2   9  12 1479.87 314.191   1
   2  -9 -11 198.023 218.991   1
  -2   9  11 121.731 224.204   1
   2   9 -11 174.516 109.685   1
  -2  -9  11 146.057 100.805   1
   2   9 -10 5923.02 423.242   1
  -2   9  10 5916.96 519.007   1
   2  -9 -10 6701.02 519.424   1
  -2  -9  10 6787.43 425.423   1
  -2   9   9 504.820 248.986   1
   2   9  -9 334.255 88.5057   1
   2  -9  -9 104.392 224.009   1
  -2  -9   9 228.779 86.0683   1
  -2  -9   8 7006.28 469.057   1
   2   9  -8 7915.15 472.846   1
   2  -9  -7 2592.00 322.518   1
  -2   9   7 3842.64 357.108   1
   2  -9  -6 2475.26 287.012   1
  -2   9   6 2498.33 311.829   1
   2   9  -5 661.457 88.2119   1
  -2  -9   5 680.552 81.2884   1
  -2   9   5 600.123 203.127   1
   2  -9  -4 10470.6 729.530   1
  -2   9   4 10078.7 732.850   1
   2   9  -4 10062.1 667.267   1
  -2  -9   4 10942.8 664.730   1
   2  -9  -3 6632.70 464.414   1
  -2   9   3 5743.74 464.901   1
   2   9  -3 5770.90 416.170   1
  -2  -9   3 6447.85 413.025   1
   2  -9  -2 9185.93 622.913   1
  -2  -9   2 8735.52 591.978   1
   2   9  -2 9392.13 598.268   1
  -2   9   2 8791.46 631.578   1
   2   9  -1-252.803 132.473   1
  -2   9   1-15.3764 159.815   1
   2  -9  -1-13.8695 140.658   1
  -2  -9   1-11.1648 121.773   1
  -2   9   0 157.408 136.642   1
   2  -9   0 24.4448 131.831   1
   2   9   1 77.8117 154.705   1
   2  -9   1 51.3107 106.831   1
  -2  -9  -1 43.3017 132.360   1
  -2   9  -1-55.0799 124.146   1
  -2   9  -2 9232.20 591.334   1
  -2  -9  -2 9298.40 626.690   1
   2  -9   2 8768.95 587.143   1
   2  -9   3 4856.60 356.621   1
   2   9   3 6330.77 441.283   1
  -2   9  -3 5252.90 356.629   1
  -2  -9  -3 6204.60 419.104   1
   2   9   4 10919.7 760.986   1
  -2  -9  -5 966.955 229.847   1
   2   9   5 599.479 210.449   1
  -2  -9  -6 2884.47 311.902   1
   2   9   6 2746.71 317.574   1
  -2  -9  -7 3661.58 337.835   1
   2   9   7 2685.28 336.706   1
  -2  -9  -8 8448.20 586.925   1
   2   9   8 6637.29 585.480   1
  -2  -9  -9 131.158 247.866   1
   2   9   9 469.695 273.389   1
   2   9  10 7250.09 480.909   1
  -2  -9 -10 7930.30 476.721   1
  -2   9 -11 149.348 85.1361   1
  -2  -9 -11 139.128 205.812   1
   2   9  11 152.213 225.133   1
   2  -9  11 140.150 91.5343   1
  -2   9 -12 1659.86 156.608   1
  -2  -9 -12 1721.19 298.240   1
   2   9  12 1498.50 310.247   1
   2  -9  12 1462.64 165.632   1
  -2   9 -13 1291.95 154.344   1
  -2  -9 -13 1351.68 284.529   1
   2  -9  13 804.463 149.032   1
   2   9  13 1474.22 324.374   1
   2   9  14 1454.45 276.941   1
  -2  -9 -14 782.283 238.360   1
  -2   9 -15 108.988 139.152   1
  -2  -9 -15 215.021 259.028   1
   2   9  15-33.9489 280.984   1
   2  -9  15 68.7456 148.061   1
  -2   9 -16 1391.35 195.893   1
  -2  -9 -16 1284.78 297.927   1
   2   9  16 1319.95 339.551   1
   2  -9  16 1443.73 221.997   1
   2   9  17 70.6046 233.602   1
  -2  -9 -17 31.8550 209.753   1
  -2   9 -17 98.2564 152.585   1
   2   9  18 713.933 294.089   1
  -2  -9 -18 548.578 268.878   1
   2   9  19 359.967 281.733   1
  -2  -9 -19 130.791 249.564   1
   2   9  20 180.696 231.921   1
  -2  -9 -20-32.9152 207.877   1
   2   9  22 573.233 279.980   1
  -2  -9 -22 200.572 250.965   1
   2   9  23 247.948 247.155   1
  -2  -9 -23 200.462 238.299   1
   2   9  24-35.3143 263.755   1
  -2  -9 -24 1276.45 291.603   1
   2   9  25-243.148 213.437   1
  -2  -9 -25-31.9579 198.635   1
  -2  -9 -26-31.2621 223.570   1
  -2  10  25-70.2204 250.256   1
   2 -10 -25 403.009 228.439   1
  -2  10  24-35.5663 253.365   1
   2 -10 -24 252.678 239.904   1
  -2  10  23 179.662 249.529   1
   2 -10 -23 224.335 240.871   1
  -2  10  22 180.981 257.344   1
   2 -10 -22 421.705 240.461   1
  -2  10  21 326.801 226.208   1
   2 -10 -21 261.613 201.581   1
  -2  10  20 616.151 269.484   1
   2 -10 -20 32.8728 253.004   1
  -2  10  19 36.0491 277.812   1
   2 -10 -19-164.875 254.127   1
   2 -10 -18 558.598 283.247   1
  -2  10  18 287.196 287.727   1
   2 -10 -16 453.624 278.739   1
   2  10 -16 214.109 151.770   1
  -2  10  16 420.890 311.201   1
  -2  10  15-138.167 254.806   1
   2 -10 -15-415.070 251.050   1
   2 -10 -14 377.300 283.260   1
  -2 -10  14 822.426 143.788   1
   2  10 -14 691.963 136.421   1
   2 -10 -13-338.307 237.901   1
  -2 -10  13 265.260 107.957   1
   2  10 -13 99.1616 103.549   1
  -2  10  13-231.719 249.476   1
   2 -10 -12 2397.62 305.564   1
  -2 -10  12 1393.19 134.109   1
  -2  10  12 2160.05 309.536   1
   2 -10 -11 872.673 261.663   1
  -2 -10  11 469.901 68.7996   1
  -2  10  11 625.481 254.112   1
   2  10 -11 536.375 76.9660   1
   2 -10 -10 1207.96 271.679   1
  -2  10  10 1207.61 287.800   1
   2 -10  -9 1242.96 244.260   1
  -2  10   9 725.210 251.196   1
  -2  10   8 6906.54 562.565   1
   2 -10  -6 2446.55 306.674   1
  -2  10   6 3368.64 342.881   1
   2 -10  -5 1880.77 256.061   1
   2  10  -4 909.525 115.278   1
   2 -10  -4 1179.24 230.034   1
   2  10  -3 140.738 103.749   1
  -2  10   3 264.534 190.658   1
   2 -10  -3 146.727 167.606   1
  -2 -10   2-20.1282 104.414   1
  -2  10   2 431.144 177.165   1
   2 -10  -2 233.242 149.231   1
   2  10  -2-98.4414 121.841   1
  -2  10   1 359.838 152.028   1
   2 -10  -1 15.0269 146.532   1
   2  10  -1-12.9386 125.921   1
  -2  10  -1 47.9076 125.700   1
   2  10   1-117.098 137.142   1
   2 -10   1-89.1880 116.086   1
  -2 -10  -2-85.7029 158.821   1
   2  10   2-37.0063 162.555   1
   2 -10   2 105.670 96.8967   1
  -2  10  -2 119.544 100.454   1
  -2 -10  -3 300.316 175.751   1
   2  10   3 222.189 188.646   1
   2 -10   3 96.0653 81.3814   1
  -2  10  -3 60.8192 82.0692   1
   2  10   4 871.627 215.334   1
  -2 -10  -4 1524.49 241.219   1
  -2 -10  -5 1702.92 243.923   1
  -2 -10  -6 2563.92 313.276   1
   2  10   6 3418.93 338.642   1
  -2 -10  -8 8546.62 601.111   1
   2  10   8 6833.09 591.154   1
  -2 -10  -9 1921.35 288.101   1
   2  10   9 1098.13 263.185   1
  -2 -10 -10 1493.25 289.774   1
   2  10  10 1149.01 278.826   1
  -2 -10 -11 226.809 246.206   1
   2  10  11 403.558 264.761   1
  -2 -10 -12 1608.70 298.550   1
   2  10  12 1849.04 329.673   1
   2  10  13 131.688 243.321   1
  -2 -10 -13 329.823 233.597   1
  -2  10 -13-6.39617 76.2675   1
   2 -10  13 109.365 75.8849   1
   2  10  14 879.740 291.680   1
  -2 -10 -14 704.547 255.168   1
  -2  10 -14 909.638 129.363   1
   2 -10  14 1208.55 134.332   1
   2  10  15-69.1118 294.863   1
  -2 -10 -15-249.448 274.637   1
  -2  10 -15 106.667 110.349   1
   2 -10  15 12.4705 120.102   1
  -2 -10 -16 254.527 268.669   1
   2  10  16 634.294 299.120   1
  -2 -10 -18-32.5853 244.654   1
   2  10  18 251.669 278.102   1
  -2 -10 -19-131.309 269.973   1
   2  10  19-36.1392 281.553   1
  -2 -10 -20 762.951 267.722   1
   2  10  20 1235.01 316.415   1
  -2 -10 -21 399.739 230.405   1
   2  10  21 36.1007 228.362   1
  -2 -10 -22-233.164 260.392   1
   2  10  22 178.429 262.667   1
  -2 -10 -23 625.248 256.516   1
   2  10  23 848.503 274.048   1
  -2 -10 -24-386.572 200.636   1
   2  10  24-69.9999 211.712   1
  -2 -10 -25 252.767 241.449   1
   2  10  25 343.430 256.418   1
   2 -11 -25-30.6045 199.471   1
  -2  11  25-69.3216 242.575   1
   2 -11 -23 445.208 230.201   1
  -2  11  23 178.330 247.068   1
   2 -11 -21 260.938 243.727   1
  -2  11  21 399.590 278.553   1
   2 -11 -20-32.8093 253.995   1
  -2  11  20-364.084 284.845   1
   2 -11 -19 461.363 219.455   1
  -2  11  19-108.939 230.870   1
  -2  11  18 216.492 288.571   1
   2 -11 -18 363.284 250.455   1
  -2  11  17 358.927 300.261   1
   2 -11 -17 197.233 257.482   1
  -2  11  16-35.4850 250.552   1
   2 -11 -16-97.9389 229.510   1
  -2  11  15 280.421 308.017   1
   2 -11 -15 516.273 280.507   1
  -2  11  14 896.078 315.962   1
   2 -11 -14 446.249 268.255   1
  -2  11  13 304.176 255.797   1
   2 -11 -13 31.2754 222.902   1
  -2  11  11-256.906 260.254   1
  -2  11  10 3888.80 431.262   1
   2 -11 -10 5047.00 448.061   1
   2 -11  -9 501.000 235.658   1
  -2  11   9 1500.45 281.538   1
   2 -11  -8 2885.97 343.258   1
   2 -11  -7 279.671 227.169   1
  -2  11   7-27.5054 223.375   1
   2 -11  -5 746.258 204.124   1
  -2  11   5 717.277 231.149   1
  -2 -11   4 3830.36 251.903   1
   2  11  -4 3545.13 257.966   1
  -2  11   4 3304.54 347.723   1
   2 -11  -4 3662.90 333.835   1
   2  11  -3 3892.89 277.535   1
  -2  11   3 3637.07 347.806   1
  -2 -11   3 3448.93 273.199   1
   2 -11  -3 4003.78 337.521   1
   2  11  -2 13931.8 871.065   1
  -2  11   2 13704.4 908.487   1
   2 -11  -2 13684.0 898.998   1
  -2 -11   2 12744.8 867.228   1
   2 -11  -1-32.3447 156.862   1
  -2  11   1 121.964 147.812   1
   2  11   0-63.7657 144.933   1
  -2 -11   0 298.026 147.744   1
   2 -11   0 242.205 143.140   1
  -2  11   0 107.408 144.551   1
   2  11   1 124.794 158.517   1
  -2 -11  -1-33.3963 153.302   1
   2 -11   1 228.503 118.212   1
  -2  11  -1 115.635 119.564   1
  -2  11  -2 13305.6 876.006   1
   2  11   2 13980.7 925.914   1
  -2 -11  -2 14754.2 916.480   1
   2 -11   2 13473.3 873.274   1
   2  11   3 3797.62 333.803   1
   2 -11   3 3327.65 253.061   1
  -2 -11  -3 4298.16 344.829   1
  -2  11  -3 3680.53 259.637   1
   2  11   4 3443.05 332.700   1
  -2 -11  -4 3242.66 321.346   1
   2  11   5 829.515 230.281   1
  -2 -11  -5 1113.47 232.106   1
   2  11   7-109.773 231.438   1
  -2 -11  -7 282.966 222.820   1
   2  11   8 2427.70 327.472   1
  -2 -11  -8 2645.88 312.091   1
   2  11   9 1043.93 270.116   1
  -2 -11  -9 729.101 239.058   1
   2  11  10 3743.63 404.662   1
   2  11  11 95.3050 254.253   1
  -2 -11 -11 466.614 226.307   1
   2  11  13 168.791 269.903   1
  -2 -11 -13 336.369 251.116   1
   2  11  14 827.892 307.789   1
  -2 -11 -14 622.948 283.783   1
   2  11  15 457.574 292.118   1
  -2 -11 -15 286.179 276.237   1
   2  11  16-178.242 271.902   1
  -2 -11 -16-193.595 251.588   1
   2  11  17-71.9376 235.928   1
  -2 -11 -17-293.575 215.097   1
   2  11  18 759.726 271.004   1
  -2 -11 -18 887.811 255.600   1
   2  11  19 1196.80 325.660   1
  -2 -11 -19 99.1543 255.115   1
   2  11  20 36.2122 265.573   1
  -2 -11 -20 200.612 250.116   1
   2  11  21 179.136 233.890   1
  -2 -11 -21 267.698 231.448   1
   2  11  23 561.575 274.676   1
  -2 -11 -23 326.592 259.360   1
   2  11  25 33.7821 198.916   1
  -2 -11 -25-31.1261 177.458   1
   2 -12 -24 30.8981 225.016   1
  -2  12  24 419.643 261.771   1
   2 -12 -23 220.664 226.663   1
  -2  12  23 141.894 248.501   1
   2 -12 -22 160.120 225.187   1
  -2  12  22-394.697 237.481   1
   2 -12 -21-97.3687 203.827   1
  -2  12  21 108.580 239.458   1
   2 -12 -20 524.456 252.064   1
  -2  12  20 836.594 298.888   1
   2 -12 -18 363.586 222.419   1
  -2  12  18 109.201 236.491   1
   2 -12 -17 529.641 277.948   1
  -2  12  17 650.585 297.423   1
  -2  12  16-107.778 262.349   1
   2 -12 -16 230.458 224.248   1
  -2  12  15 710.045 311.909   1
   2 -12 -15 163.407 263.764   1
  -2  12  14 490.443 268.628   1
  -2  12  13 34.4552 236.976   1
   2 -12 -13 254.024 244.828   1
  -2  12  12 3409.23 417.884   1
   2 -12 -12 3423.68 385.014   1
   2 -12 -11-121.597 257.172   1
  -2  12  10 704.631 265.411   1
   2 -12 -10 591.273 239.194   1
  -2  12   9 2727.84 351.618   1
   2 -12  -9 2948.54 341.979   1
   2 -12  -8 3910.66 391.539   1
  -2  12   8 3860.31 412.442   1
  -2  12   7 257.867 241.812   1
   2 -12  -7 448.726 232.221   1
  -2  12   6 1287.83 264.226   1
   2 -12  -6 1577.73 258.690   1
  -2  12   5 1487.77 260.536   1
   2 -12  -5 1794.37 258.889   1
  -2 -12   4 567.585 84.5891   1
  -2  12   4 763.547 221.124   1
   2  12  -4 284.373 87.9214   1
   2 -12  -4 486.485 198.903   1
  -2 -12   3 520.966 111.899   1
  -2  12   3 415.028 223.121   1
   2  12  -3 641.719 123.041   1
   2 -12  -3 595.048 199.627   1
  -2 -12   2 1096.24 147.782   1
  -2  12   2 1462.54 238.825   1
   2 -12  -2 975.413 196.635   1
   2  12  -2 1101.99 155.757   1
   2 -12  -1-86.2537 157.983   1
  -2  12   1-185.485 167.182   1
   2 -12   0 12085.9 827.640   1
   2  12   0 12789.1 840.011   1
  -2 -12   0 13303.3 837.499   1
  -2  12   0 12016.0 834.058   1
  -2 -12  -1 35.8636 161.876   1
   2  12   1-114.585 179.582   1
  -2 -12  -2 1200.16 213.322   1
   2 -12   2 909.666 137.129   1
  -2  12  -2 1117.98 142.370   1
   2  12   2 754.442 222.294   1
  -2 -12  -3 404.781 190.158   1
   2 -12   3 334.881 93.7848   1
  -2  12  -3 396.424 94.9314   1
   2  12   3 612.612 227.265   1
   2  12   4 413.185 207.572   1
  -2 -12  -4 538.815 204.186   1
   2  12   5 1585.96 260.090   1
  -2 -12  -5 1739.42 266.004   1
   2  12   6 761.445 246.198   1
  -2 -12  -6 1504.22 244.795   1
   2  12   7 512.919 231.666   1
  -2 -12  -7 464.872 223.014   1
  -2 -12  -8 4482.10 396.094   1
   2  12   8 3480.04 394.375   1
   2  12   9 3192.51 363.057   1
  -2 -12  -9 3413.55 372.335   1
   2  12  10 414.337 268.538   1
  -2 -12 -10 494.240 219.196   1
   2  12  12 3449.09 413.458   1
  -2 -12 -12 2995.25 364.950   1
   2  12  13-103.716 277.823   1
  -2 -12 -13 31.2407 255.230   1
   2  12  14 211.247 274.549   1
   2  12  15 428.124 267.459   1
  -2 -12 -15 226.158 234.758   1
   2  12  16 72.0528 241.941   1
  -2 -12 -16 718.912 237.899   1
   2  12  17 36.2604 223.933   1
  -2 -12 -17-65.9548 214.919   1
   2  12  18 72.7441 284.357   1
  -2 -12 -18 66.3361 241.215   1
   2  12  20 71.9656 274.216   1
  -2 -12 -20-100.887 254.358   1
   2  12  21 35.5704 256.522   1
  -2 -12 -21-67.1651 231.876   1
   2  12  22 211.926 225.495   1
  -2 -12 -22-32.8978 210.033   1
   2  12  23-34.9114 243.322   1
  -2 -12 -23 225.079 219.064   1
   2  12  24 752.562 276.218   1
  -2 -12 -24 188.952 245.049   1
  -2  13  24 69.0373 251.004   1
   2 -13 -24-91.4992 226.280   1
  -2  13  23 70.2172 265.547   1
   2 -13 -23-31.2000 228.722   1
  -2  13  22 500.484 292.610   1
   2 -13 -22 476.672 251.052   1
  -2  13  21 36.1210 244.823   1
   2 -13 -21-32.2585 224.746   1
  -2  13  20 36.3958 233.627   1
   2 -13 -20 163.298 194.806   1
  -2  13  19 511.586 286.142   1
   2 -13 -19 98.8514 239.198   1
  -2  13  18 330.112 264.175   1
  -2  13  17-146.067 286.481   1
   2 -13 -17 33.1789 234.249   1
  -2  13  16 364.045 265.804   1
   2 -13 -16 1191.57 267.625   1
  -2  13  14 35.6328 261.224   1
   2 -13 -14 32.6918 228.789   1
  -2  13  13-246.078 241.618   1
   2 -13 -13 193.622 220.779   1
  -2  13  12 103.627 259.275   1
   2 -13 -12-95.1778 235.373   1
  -2  13  11 101.462 234.626   1
   2 -13 -11 62.1713 221.411   1
  -2  13  10 2077.65 340.084   1
   2 -13 -10 3123.11 345.244   1
   2 -13  -9 29.4587 234.529   1
  -2  13   9 320.170 269.273   1
   2 -13  -8-170.277 216.284   1
  -2  13   8 124.261 243.715   1
   2 -13  -7 81.6860 206.776   1
  -2  13   7-270.031 227.837   1
   2 -13  -6-103.965 205.378   1
  -2  13   6 316.268 220.782   1
  -2  13   4 2156.11 308.533   1
  -2 -13   4 1923.79 155.089   1
   2 -13  -4 2643.27 286.752   1
   2  13  -4 2258.87 160.438   1
  -2 -13   3 157.990 101.111   1
  -2  13   3 24.3497 198.291   1
   2 -13  -3-281.150 180.666   1
   2  13  -3 30.3082 110.112   1
   2  13  -2 2279.52 224.893   1
   2 -13  -2 2550.35 266.252   1
  -2 -13   2 2758.60 220.631   1
  -2 -13   1 753.497 167.601   1
  -2  13   1 806.691 208.312   1
   2  13  -1 923.511 178.940   1
   2 -13  -1 1004.38 189.824   1
  -2 -13   0 199.789 149.506   1
  -2  13   0-35.1469 158.227   1
   2  13   0-54.5123 156.907   1
   2 -13   0 48.3741 143.234   1
   2  13   1 765.819 189.338   1
  -2 -13  -1 724.581 181.713   1
   2  13   2 1559.85 242.968   1
  -2 -13  -2 1930.44 245.540   1
  -2  13  -2 1965.51 191.361   1
   2 -13   2 2214.17 190.827   1
  -2 -13  -3-65.6271 163.583   1
   2 -13   3 41.0656 82.2534   1
  -2  13  -3 29.1468 87.1714   1
   2  13   3 189.603 188.540   1
   2  13   4 3036.97 326.481   1
  -2 -13  -4 2784.03 304.177   1
   2  13   6 112.953 240.450   1
  -2 -13  -6 207.866 204.089   1
   2  13   7 326.256 231.891   1
  -2 -13  -7-135.523 227.848   1
   2  13   8 30.7998 224.881   1
  -2 -13  -8 28.1317 220.696   1
   2  13   9 255.887 246.613   1
  -2 -13  -9 29.0548 230.483   1
   2  13  10 3531.20 390.723   1
  -2 -13 -10 3196.45 376.199   1
   2  13  11 745.658 296.876   1
  -2 -13 -11 551.916 261.398   1
   2  13  12 276.758 280.784   1
  -2 -13 -12-218.955 249.663   1
   2  13  13 70.5103 290.901   1
  -2 -13 -13 159.432 263.123   1
   2  13  14 214.475 283.450   1
  -2 -13 -14 32.3899 247.846   1
   2  13  16 472.873 286.664   1
  -2 -13 -16 430.152 259.189   1
   2  13  17-109.481 278.185   1
   2  13  18 585.799 297.475   1
  -2 -13 -18-66.9490 261.105   1
   2  13  19 109.061 280.196   1
  -2 -13 -19 100.764 257.944   1
   2  13  20 35.7694 275.675   1
  -2 -13 -20 135.221 247.879   1
   2  13  21-71.1125 255.284   1
  -2 -13 -21 795.043 265.384   1
   2  13  22 211.083 246.753   1
  -2 -13 -22 324.126 226.427   1
   2  13  23 517.540 240.685   1
  -2 -13 -23 349.628 197.968   1
  -2  14  23 174.249 252.452   1
   2 -14 -23 61.6265 207.965   1
  -2  14  22 35.4179 268.907   1
  -2  14  21 72.0375 287.243   1
   2 -14 -21 544.823 251.362   1
  -2  14  19 549.399 281.841   1
   2 -14 -19 131.551 228.903   1
  -2  14  18 331.714 286.378   1
   2 -14 -18 132.455 238.180   1
  -2  14  17 221.120 271.500   1
   2 -14 -17 166.356 250.963   1
  -2  14  16 294.747 257.252   1
   2 -14 -16 266.246 231.457   1
  -2  14  15 73.4044 280.809   1
   2 -14 -15 132.686 257.540   1
  -2  14  13-215.270 269.311   1
   2 -14 -13 228.699 227.631   1
  -2  14  12 35.3689 249.878   1
   2 -14 -12 257.842 225.752   1
  -2  14  11 173.680 270.593   1
   2 -14 -11-31.6633 227.413   1
  -2  14   9-33.2434 235.740   1
   2 -14  -9-90.4315 215.601   1
  -2  14   8 322.326 257.761   1
   2 -14  -8 204.683 241.719   1
  -2  14   7 342.906 253.555   1
   2 -14  -7 507.067 227.148   1
  -2  14   6 1349.15 278.272   1
   2 -14  -6 2159.25 290.616   1
  -2  14   5 143.947 225.897   1
   2 -14  -5 25.6993 221.288   1
   2 -14  -4 1165.77 243.375   1
   2  14  -3 10.0362 105.713   1
  -2  14   3 76.7295 211.645   1
  -2 -14   3-9.31849 98.7268   1
   2 -14  -3-45.2583 187.848   1
   2 -14  -2 3322.67 330.718   1
  -2 -14   2 4033.94 300.820   1
  -2  14   2 3943.06 362.167   1
   2  14  -2 3678.68 305.515   1
  -2 -14   1 465.008 147.664   1
   2  14  -1 186.121 152.737   1
   2 -14  -1 193.598 161.989   1
  -2  14   1 124.463 185.415   1
  -2 -14   0 494.663 165.157   1
   2  14   0 155.474 174.335   1
   2 -14   0 459.760 152.509   1
  -2  14   0 683.730 173.827   1
  -2 -14  -1 412.388 182.733   1
  -2  14  -1 292.796 141.362   1
   2  14   1 648.298 205.241   1
   2  14   2 3319.34 342.396   1
   2 -14   2 3282.94 263.905   1
  -2  14  -2 3145.01 264.296   1
  -2 -14  -2 4168.37 341.286   1
  -2 -14  -3 45.9934 178.520   1
  -2  14  -3 41.6440 83.0697   1
   2  14   3 329.294 205.617   1
   2 -14   3 19.8083 81.5039   1
   2  14   5 56.7077 235.371   1
  -2 -14  -5-25.7966 214.142   1
   2  14   6 1934.40 284.699   1
  -2 -14  -6 1781.91 272.641   1
   2  14   7 371.657 243.995   1
  -2 -14  -7 364.880 225.146   1
   2  14   8 288.405 238.980   1
  -2 -14  -8 116.500 218.949   1
   2  14   9-99.2606 242.645   1
  -2 -14  -9-119.932 217.227   1
   2  14  10 238.040 268.301   1
  -2 -14 -10 339.012 243.277   1
   2  14  11 104.205 278.215   1
  -2 -14 -11 31.4518 245.894   1
   2  14  12 884.222 278.197   1
  -2 -14 -12 224.598 229.575   1
   2  14  13-35.8677 242.130   1
  -2 -14 -13 326.051 242.068   1
   2  14  15 438.497 285.476   1
  -2 -14 -15 300.407 238.691   1
   2  14  16 294.347 307.752   1
  -2 -14 -16 235.787 260.978   1
   2  14  17-183.384 281.579   1
  -2 -14 -17 169.577 264.181   1
   2  14  18 363.690 279.290   1
  -2 -14 -18-102.063 242.345   1
  -2 -14 -19-34.0303 241.296   1
   2  14  21 425.335 258.309   1
  -2 -14 -21 163.436 230.403   1
   2  14  22 34.8048 224.509   1
   2  14  23 373.606 220.237   1
  -2 -14 -23-188.015 178.681   1
   2 -15 -22 155.691 224.562   1
  -2  15  22-140.782 258.017   1
   2 -15 -20-32.3344 203.124   1
  -2  15  20-145.267 235.524   1
   2 -15 -19 393.182 237.626   1
  -2  15  19 439.689 276.176   1
   2 -15 -18-66.1758 218.936   1
  -2  15  18-36.9803 276.525   1
   2 -15 -17 133.367 233.340   1
  -2  15  17-74.1832 268.612   1
   2 -15 -16 501.725 238.624   1
  -2  15  16-74.3703 247.661   1
   2 -15 -15 334.342 256.971   1
  -2  15  15 37.1489 280.174   1
   2 -15 -14 700.413 272.802   1
  -2  15  14 110.975 283.065   1
   2 -15 -13 264.928 257.358   1
  -2  15  13 146.398 290.423   1
   2 -15 -12 229.335 245.112   1
  -2  15  12 36.1765 267.465   1
   2 -15 -11 451.408 262.513   1
  -2  15  11 214.462 276.195   1
   2 -15 -10 538.085 237.728   1
  -2  15  10 701.581 274.775   1
   2 -15  -8 962.510 262.352   1
  -2  15   8 935.877 293.500   1
   2 -15  -7 232.922 231.645   1
  -2  15   7-97.3782 258.241   1
   2 -15  -6-56.0179 209.631   1
  -2  15   6 470.748 273.467   1
   2 -15  -5-107.093 210.077   1
  -2  15   5-30.1525 231.531   1
   2 -15  -4 1845.60 257.222   1
  -2  15   4 1858.26 291.475   1
  -2 -15   3 43.7543 92.1750   1
   2 -15  -3-144.103 196.846   1
   2  15  -3-9.78638 98.3428   1
  -2  15   3 78.4748 204.484   1
   2 -15  -2 804.106 192.783   1
  -2  15   2 601.770 226.692   1
   2 -15  -1-20.2307 162.735   1
  -2 -15   1 100.357 147.911   1
   2  15  -1 246.689 155.370   1
  -2  15   1 155.137 193.696   1
   2 -15   0 17.9137 159.534   1
  -2 -15   0 56.8226 155.741   1
  -2  15   0-76.7470 159.772   1
   2  15   0-20.5290 165.521   1
   2  15   1 136.880 187.119   1
  -2  15  -1-15.9069 143.764   1
   2 -15   1 133.074 122.567   1
  -2 -15  -1 271.786 182.214   1
   2  15   2 422.630 206.443   1
  -2 -15  -2 703.932 213.263   1
  -2  15  -2 560.101 134.047   1
   2 -15   2 987.629 136.813   1
  -2 -15  -3-48.5949 195.905   1
  -2  15  -3 49.4963 66.8573   1
   2  15   3-186.670 205.483   1
   2 -15   3-9.93075 54.0102   1
   2  15   4 1471.72 289.406   1
  -2 -15  -4 2010.89 271.069   1
   2  15   5 29.7359 217.578   1
  -2 -15  -5 432.218 213.884   1
   2  15   6-31.0357 241.756   1
  -2 -15  -6-28.1823 207.437   1
   2  15   7 483.104 255.313   1
  -2 -15  -7-322.231 222.403   1
   2  15   8 830.463 265.392   1
  -2 -15  -8 664.613 246.938   1
   2  15  10 767.499 280.610   1
  -2 -15 -10 412.962 249.865   1
   2  15  11-35.5267 268.758   1
  -2 -15 -11 193.995 248.279   1
   2  15  12 360.539 257.972   1
  -2 -15 -12-32.8876 226.203   1
   2  15  13-145.901 291.141   1
  -2 -15 -13 66.7131 232.403   1
   2  15  14 73.4462 290.133   1
  -2 -15 -14-167.852 250.064   1
   2  15  15 259.056 283.197   1
  -2 -15 -15 33.8893 246.563   1
   2  15  16 959.534 281.866   1
  -2 -15 -16 580.453 238.098   1
   2  15  17-36.6030 222.277   1
  -2 -15 -17 274.166 229.085   1
   2  15  18 289.938 248.043   1
  -2 -15 -18-34.2935 205.789   1
   2  15  20 107.210 237.844   1
  -2 -15 -20 230.828 203.924   1
   2  15  22 240.092 215.573   1
  -2 -15 -22 63.3114 185.431   1
   2 -16 -21 220.178 222.395   1
  -2  16  21 178.218 259.469   1
   2 -16 -20 417.291 198.556   1
  -2  16  20 362.351 236.159   1
   2 -16 -19-163.173 227.417   1
  -2  16  19 402.930 281.261   1
   2 -16 -18 429.624 223.767   1
  -2  16  18 185.425 234.962   1
   2 -16 -17 100.078 255.162   1
  -2  16  17 673.452 282.760   1
   2 -16 -16 100.691 226.610   1
  -2  16  16 224.830 270.394   1
   2 -16 -15 67.2973 211.380   1
  -2  16  15 112.660 254.587   1
   2 -16 -14 269.071 244.319   1
  -2  16  14 750.072 281.948   1
   2 -16 -13 66.9887 224.909   1
  -2  16  13 74.6569 255.419   1
   2 -16 -12 66.4763 223.151   1
  -2  16  12-37.0238 247.368   1
   2 -16 -11 558.721 258.485   1
  -2  16  11 36.5824 246.290   1
   2 -16 -10 194.205 236.706   1
  -2  16  10 684.118 276.565   1
   2 -16  -9 285.685 227.902   1
  -2  16   9 389.702 253.087   1
   2 -16  -7 30.0649 215.937   1
  -2  16   7-169.069 266.217   1
   2 -16  -6 1422.84 270.947   1
  -2  16   6 1144.81 285.113   1
   2 -16  -5 110.961 204.328   1
  -2  16   5 156.864 262.993   1
   2 -16  -4 213.712 209.952   1
  -2  16   4 203.666 228.601   1
  -2 -16   3 89.6865 78.9541   1
   2  16  -3 8.66774 99.5515   1
   2 -16  -2 469.512 191.650   1
  -2 -16   2 408.373 134.305   1
  -2  16   2 404.762 218.031   1
   2 -16  -1 551.797 186.546   1
  -2 -16   1 339.623 159.369   1
   2  16  -1 581.892 182.014   1
  -2  16   1 715.387 201.236   1
   2 -16   0 557.172 170.765   1
  -2 -16   0 120.182 160.917   1
   2  16   0-21.2964 169.294   1
  -2  16   0 139.616 181.904   1
   2  16   1 713.510 214.360   1
  -2  16  -1 547.003 152.773   1
   2 -16   1 817.738 157.902   1
  -2 -16  -1 515.912 182.198   1
   2  16   2 758.319 212.541   1
  -2  16  -2 243.513 121.260   1
  -2 -16  -2 437.272 201.448   1
   2 -16   2 251.929 113.833   1
   2  16   4 266.024 233.905   1
  -2 -16  -4 190.112 209.716   1
   2  16   5 402.658 251.459   1
  -2 -16  -5-113.415 217.757   1
   2  16   6 1546.78 291.427   1
  -2 -16  -6 1326.91 261.853   1
   2  16   7 33.3309 251.214   1
  -2 -16  -7 152.426 228.020   1
   2  16   9 280.599 262.291   1
  -2 -16  -9-96.4990 226.134   1
   2  16  10 464.835 274.628   1
  -2 -16 -10 360.383 240.487   1
   2  16  11 36.2960 252.884   1
  -2 -16 -11 33.2384 249.498   1
   2  16  12 184.106 263.584   1
  -2 -16 -12 202.747 222.771   1
   2  16  13 333.916 267.822   1
  -2 -16 -13 68.0585 250.742   1
   2  16  14 519.925 264.829   1
  -2 -16 -14 412.953 243.530   1
   2  16  15-110.929 257.650   1
  -2 -16 -15-34.6500 217.643   1
   2  16  16-110.224 267.323   1
  -2 -16 -16 382.888 246.976   1
   2  16  17 511.456 298.066   1
  -2 -16 -17 138.362 261.298   1
   2  16  18 36.3701 272.200   1
  -2 -16 -18 339.581 259.052   1
   2  16  19-180.272 260.148   1
  -2 -16 -19 432.681 259.395   1
   2  16  20 212.678 260.985   1
  -2 -16 -20 32.7082 224.911   1
   2  16  21 207.861 249.956   1
  -2 -16 -21 63.9894 213.906   1
  -2  17  20 576.385 273.292   1
   2 -17 -20 190.821 208.344   1
  -2  17  19 440.450 284.452   1
   2 -17 -19 194.524 222.572   1
  -2  17  18 371.630 278.213   1
   2 -17 -18 527.236 235.324   1
  -2  17  17 413.584 255.829   1
   2 -17 -17 333.660 229.380   1
  -2  17  16 568.836 305.729   1
   2 -17 -16 808.219 253.516   1
  -2  17  14 456.170 280.163   1
   2 -17 -14 67.9186 238.083   1
  -2  17  13 37.9545 253.704   1
   2 -17 -13 203.611 222.421   1
  -2  17  12 339.820 277.399   1
   2 -17 -12 270.215 241.218   1
  -2  17  11 413.601 279.948   1
   2 -17 -11 368.404 230.342   1
  -2  17  10 74.2751 243.263   1
   2 -17 -10-99.2507 218.887   1
  -2  17   9 146.506 264.568   1
   2 -17  -9 325.468 225.230   1
  -2  17   8 1042.57 271.444   1
   2 -17  -8-191.281 222.795   1
  -2  17   7 490.284 251.772   1
   2 -17  -7-31.0711 204.887   1
  -2  17   6 440.861 269.274   1
   2 -17  -6 449.570 243.171   1
  -2  17   5 63.6215 207.359   1
   2 -17  -5-204.431 208.006   1
  -2  17   4 361.567 228.371   1
   2 -17  -4 448.120 226.418   1
  -2  17   3 198.440 222.651   1
   2 -17  -3 158.331 205.099   1
  -2  17   2 426.975 220.151   1
   2 -17  -2 194.937 182.367   1
  -2  17   1 71.1514 202.982   1
   2  17  -1 37.4803 162.276   1
   2 -17  -1-22.1467 169.408   1
   2  17   0 65.9658 172.671   1
  -2  17   0 185.583 169.727   1
  -2 -17  -1 370.921 181.598   1
   2  17   1 323.384 212.582   1
  -2  17  -1 31.7476 128.520   1
   2  17   2 298.107 211.299   1
  -2 -17  -2 356.935 196.045   1
   2  17   3 202.151 225.003   1
  -2 -17  -3-27.5318 210.651   1
   2  17   4 275.653 240.292   1
  -2 -17  -4 865.916 242.154   1
   2  17   5 257.543 245.006   1
  -2 -17  -5 299.692 228.167   1
   2  17   6-133.619 242.387   1
  -2 -17  -6 621.692 237.380   1
   2  17   7 103.276 232.305   1
  -2 -17  -7 96.0595 229.061   1
   2  17   8 246.987 255.391   1
  -2 -17  -8 459.368 237.635   1
   2  17   9 467.966 265.783   1
  -2 -17  -9 234.208 244.195   1
   2  17  10 438.801 270.332   1
  -2 -17 -10-101.908 228.194   1
   2  17  11 369.932 265.061   1
  -2 -17 -11 583.758 247.320   1
   2  17  12 111.283 256.176   1
  -2 -17 -12 69.6664 218.819   1
   2  17  13-37.2648 268.758   1
  -2 -17 -13 139.852 248.988   1
   2  17  14 37.1607 249.482   1
  -2 -17 -14-35.2366 244.397   1
   2  17  16 185.206 269.444   1
  -2 -17 -16 69.2416 235.876   1
   2  17  17 331.592 240.640   1
  -2 -17 -17 204.388 210.973   1
   2  17  18 145.436 241.743   1
  -2 -17 -18-134.370 202.685   1
   2  17  19 606.368 281.852   1
  -2 -17 -19 230.874 233.104   1
   2  17  20 314.234 266.074   1
  -2 -17 -20-258.745 224.327   1
  -2  18  19 255.644 239.536   1
   2 -18 -19 161.021 198.131   1
  -2  18  18 483.588 294.300   1
   2 -18 -18 98.4593 223.018   1
  -2  18  17 75.3385 273.942   1
   2 -18 -17 66.6277 221.536   1
  -2  18  16 762.101 281.050   1
   2 -18 -16-33.7306 205.529   1
  -2  18  15-76.8538 260.471   1
   2 -18 -15-34.0329 201.667   1
  -2  18  13 270.869 263.777   1
   2 -18 -13 137.245 221.636   1
  -2  18  12-38.6226 280.853   1
   2 -18 -12 102.789 231.146   1
  -2  18  11 1078.29 302.029   1
   2 -18 -11 204.591 249.421   1
  -2  18  10 38.1553 254.938   1
   2 -18 -10-101.447 229.212   1
  -2  18   9 112.993 253.282   1
   2 -18  -9 333.886 222.469   1
  -2  18   8 37.0059 248.599   1
   2 -18  -8 228.755 222.711   1
  -2  18   7 71.4243 227.981   1
  -2  18   6 171.289 254.557   1
   2 -18  -6 282.978 226.251   1
  -2  18   5 65.6817 256.753   1
  -2  18   4-31.3496 213.492   1
  -2  18   3-29.8045 210.420   1
   2  18   3-90.8111 205.243   1
   2  18   4 159.919 246.643   1
  -2 -18  -5 531.585 232.000   1
   2  18   5 133.004 237.680   1
  -2 -18  -6 776.200 243.510   1
   2  18   6 756.853 254.472   1
  -2 -18  -7 167.508 228.615   1
   2  18   7 316.702 233.280   1
  -2 -18  -8 342.235 241.330   1
   2  18   8 287.706 257.905   1
  -2 -18  -9 660.787 243.054   1
   2  18   9-36.5638 235.390   1
  -2 -18 -10 527.921 254.757   1
   2  18  10 185.100 248.313   1
  -2 -18 -11-105.479 243.904   1
   2  18  11-37.5065 264.824   1
  -2 -18 -12 176.528 230.262   1
   2  18  12 113.021 253.083   1
  -2 -18 -13-176.634 242.968   1
   2  18  13-113.172 260.620   1
  -2 -18 -15 556.320 254.434   1
   2  18  15-37.5650 275.908   1
  -2 -18 -16 103.234 218.477   1
   2  18  16-37.1874 244.824   1
  -2 -18 -17-101.702 228.688   1
   2  18  17 146.466 258.503   1
  -2 -18 -18-133.470 217.554   1
   2  18  18-72.1208 259.047   1
  -2 -18 -19 360.026 222.065   1
   2  18  19-70.6155 261.106   1
  -2  19  18 147.980 238.796   1
  -2  19  17-75.3641 259.033   1
  -2  19  16 306.009 271.853   1
  -2  19  15 193.481 275.802   1
  -2  19  14-663.524 278.492   1
  -2  19  12 78.5845 267.613   1
  -2  19  11 352.990 288.323   1
   2  19   9 641.229 271.416   1
   2  19  10 722.943 280.153   1
   2  19  11 229.497 270.392   1
   2  19  12 267.996 273.110   1
   2  19  14 151.423 257.954   1
   2  19  15-337.600 279.050   1
   2  19  16 147.905 242.370   1
   2  19  17 473.352 273.775   1
   2  19  18 35.7409 243.397   1
   3   0 -26 137.525 257.209   1
  -3   0  25-560.765 274.501   1
   3   0 -25 34.2861 252.838   1
  -3   0  24 261.389 270.080   1
   3   0 -24 406.868 250.407   1
  -3   0  23 186.981 257.251   1
   3   0 -23 166.785 240.795   1
  -3   0  22 821.288 287.036   1
   3   0 -22 686.591 245.830   1
  -3   0  21 622.907 265.576   1
   3   0 -21-128.999 229.917   1
  -3   0  20 537.701 290.291   1
   3   0 -20 378.687 248.171   1
  -3   0  19 139.695 235.011   1
   3   0 -19 399.995 251.063   1
  -3   0  18 439.409 286.142   1
   3   0 -18 418.118 229.070   1
  -3   0  17 228.706 245.459   1
   3   0 -17 115.556 236.238   1
  -3   0  16 533.036 301.820   1
   3   0 -16 1252.77 266.781   1
  -3   0  15-150.205 224.626   1
   3   0 -15 80.0601 209.359   1
  -3   0  14 773.773 258.784   1
   3   0 -14 764.128 227.936   1
  -3   0  12 51.3489 223.695   1
   3   0 -12 159.951 206.366   1
  -3   0  11 48.3330 188.944   1
   3   0 -11 64.3715 210.022   1
   3   0 -10 11266.1 791.012   1
  -3   0  10 11763.6 806.112   1
  -3   0   9 62.9544 196.889   1
   3   0  -9 93.0509 182.606   1
   3   0  -8 16788.4 1106.76   1
  -3   0   8 17258.7 1123.64   1
  -3   0   7 120.437 210.716   1
   3   0  -7 15.9600 172.999   1
  -3   0   6 109.503 189.162   1
   3   0  -6 101.673 191.347   1
   3   0  -4 68621.9 4403.67   1
  -3   0   4 74796.9 4407.71   1
  -3   0   3-22.6656 158.808   1
   3   0  -3-53.2935 167.541   1
   3   0  -2 306556. 19770.2   1
  -3   0   2 341747. 19770.3   1
  -3   0   1-58.4087 181.382   1
   3   0  -1 103.132 174.691   1
  -3   0   0 218.382 182.426   1
   3   0   0-37.5529 180.696   1
  -3   0  -1 76.8782 187.589   1
   3   0   1 154.741 186.629   1
  -3   0  -2 366085. 22227.2   1
   3   0   2 362932. 22227.4   1
  -3   0  -3-116.527 199.488   1
   3   0   3 458.897 199.222   1
   3   0   4 67667.8 4356.30   1
  -3   0  -4 73740.0 4354.18   1
   3   0   6 210.789 196.057   1
  -3   0  -6-13.6579 165.376   1
   3   0   7-352.624 209.164   1
  -3   0  -7 242.183 177.144   1
   3   0   8 16322.6 1053.19   1
  -3   0  -8 15550.3 1041.31   1
  -3   0  -9 147.778 174.989   1
   3   0   9-59.9948 185.745   1
  -3   0 -10 12736.8 798.942   1
   3   0  10 10339.9 796.354   1
   3   0  11 68.5044 203.953   1
  -3   0 -11 63.3347 189.589   1
   3   0  12 48.6702 211.936   1
  -3   0 -12-89.7143 193.088   1
   3   0  14 570.141 248.810   1
  -3   0 -14 705.768 230.860   1
   3   0  15 226.699 254.113   1
   3   0  16 747.719 267.523   1
  -3   0 -16 781.515 250.892   1
   3   0  17 62.1441 229.627   1
  -3   0 -17 28.0091 211.865   1
   3   0  18 481.151 268.862   1
  -3   0 -18 733.609 263.259   1
   3   0  19-33.4538 260.976   1
  -3   0 -19 453.308 242.453   1
   3   0  20 207.230 275.504   1
  -3   0 -20 435.467 228.946   1
   3   0  21 177.101 271.214   1
  -3   0 -21 223.918 232.930   1
   3   0  22 506.007 262.286   1
  -3   0 -22 459.196 240.287   1
   3   0  23 221.024 260.226   1
  -3   0 -23 100.802 221.394   1
   3   0  24 221.512 252.808   1
  -3   0 -24 137.739 234.740   1
   3   0  25 223.233 236.244   1
  -3   0 -25-69.2362 232.452   1
  -3   0 -26-206.479 239.016   1
   3  -1 -27 405.989 260.915   1
  -3   1  26-74.1425 250.167   1
   3  -1 -26 270.278 235.477   1
  -3   1  25 559.055 260.995   1
  -3  -1  25-188.332 243.145   1
   3   1 -25 242.291 245.604   1
   3  -1 -25 100.768 237.325   1
  -3  -1  24 298.788 263.123   1
  -3   1  24 300.717 273.908   1
   3  -1 -24 332.728 248.456   1
   3   1 -24 239.925 245.753   1
  -3   1  23 264.360 266.683   1
  -3  -1  23 481.719 239.138   1
   3  -1 -23 762.919 254.070   1
   3   1 -23 168.370 231.795   1
  -3  -1  22 294.897 256.962   1
   3   1 -22 32.8896 218.841   1
  -3   1  21-220.382 264.904   1
  -3  -1  21 72.2032 254.888   1
   3  -1 -21 32.3307 225.273   1
   3   1 -21 320.272 232.906   1
  -3   1  20 2947.71 400.299   1
  -3  -1  20 3851.33 414.261   1
   3   1 -20 3690.16 375.812   1
   3  -1 -20 3266.61 376.605   1
  -3   1  19 105.381 279.373   1
   3  -1 -19 1178.92 289.404   1
  -3  -1  18 1976.80 311.940   1
   3   1 -18 1861.61 299.479   1
  -3  -1  17 2066.23 320.121   1
  -3   1  17 1414.43 314.675   1
   3   1 -17 1196.10 267.930   1
  -3   1  16 3143.21 376.211   1
  -3  -1  16 3189.98 366.485   1
   3   1 -16 3390.19 352.791   1
   3  -1 -16 2690.72 341.147   1
  -3   1  15-549.203 294.780   1
  -3  -1  15 118.292 245.799   1
   3  -1 -15-354.213 253.973   1
   3   1 -15-78.3914 211.044   1
  -3  -1  14 15825.0 1134.91   1
  -3   1  14 16989.2 1135.60   1
   3  -1 -14 16881.7 1122.45   1
  -3   1  13 332.502 264.393   1
  -3  -1  13 53.1635 216.521   1
   3  -1 -13 24.8591 223.855   1
   3   1 -13 23.5214 210.112   1
   3   1 -12 11907.3 826.413   1
  -3   1  11 99.3382 222.973   1
  -3  -1  11 163.699 214.983   1
   3   1 -11-352.197 189.966   1
   3  -1 -11 200.084 190.825   1
  -3   1  10 467.597 237.627   1
  -3  -1  10 630.958 215.341   1
   3  -1 -10 333.526 193.334   1
   3   1 -10 672.172 191.932   1
  -3   1   9-109.174 213.729   1
  -3  -1   9 254.989 201.745   1
   3  -1  -9 116.493 197.642   1
   3   1  -9 17.8649 168.440   1
  -3  -1   8 24814.9 1501.09   1
  -3   1   8 22570.7 1506.51   1
   3   1  -8 22634.3 1491.78   1
   3  -1  -8 23580.3 1498.50   1
  -3   1   7 1006.38 224.188   1
  -3  -1   7 1371.42 214.608   1
   3  -1  -7 1334.31 219.529   1
   3   1  -7 1288.32 199.264   1
  -3   1   6 14284.1 897.261   1
   3  -1  -6 12632.3 884.661   1
   3  -1  -5 1309.28 244.016   1
  -3   1   5 1709.06 256.263   1
  -3  -1   5 1382.19 224.503   1
   3   1  -4 10510.2 702.343   1
  -3  -1   4 10572.1 704.508   1
   3   1  -3 6250.18 441.925   1
   3  -1  -3 5724.83 456.515   1
  -3  -1   3 6239.52 442.437   1
  -3   1   3 6092.93 458.235   1
   3  -1  -2 22308.3 1373.78   1
  -3  -1   2 23776.9 1373.91   1
  -3   1   2 22365.8 1376.18   1
   3   1  -2 18947.5 1368.79   1
   3  -1  -1 10293.9 690.732   1
   3   1  -1 11993.0 702.031   1
  -3   1   1 10298.6 689.524   1
  -3  -1   1 9504.40 697.107   1
   3  -1   0 12467.3 785.863   1
   3   1   0 12128.8 791.235   1
  -3  -1   0 11808.6 789.401   1
  -3   1   0 11731.4 784.920   1
   3  -1   1 12739.0 728.597   1
  -3  -1  -1 10569.1 729.622   1
   3   1   1 10526.9 728.264   1
  -3   1  -1 10144.6 723.966   1
   3   1   2 24095.9 1435.95   1
   3  -1   2 20565.1 1429.41   1
  -3   1  -2 22112.7 1428.45   1
  -3  -1  -2 24650.7 1436.20   1
   3  -1   3 5882.54 418.358   1
   3   1   3 6218.07 447.882   1
  -3  -1  -3 5350.10 437.807   1
  -3   1  -3 5650.94 423.750   1
   3  -1   4 12115.1 719.486   1
  -3   1  -4 9621.14 710.689   1
  -3  -1  -4 10942.1 719.877   1
   3   1   4 10549.9 723.711   1
  -3   1  -5 1558.07 202.123   1
   3  -1   5 1565.58 210.474   1
   3   1   6 12619.2 847.187   1
  -3  -1  -6 12564.5 835.868   1
   3   1   7 1139.91 231.136   1
   3  -1   7 1302.54 216.985   1
  -3   1  -7 1392.48 185.314   1
  -3  -1  -7 739.193 211.296   1
   3   1   8 21940.9 1432.43   1
   3  -1   8 21840.3 1423.68   1
  -3  -1  -8 23159.8 1431.18   1
  -3   1  -8 22082.3 1420.03   1
  -3   1  -9 70.2140 165.901   1
  -3  -1  -9-38.7800 180.110   1
   3   1   9 104.391 179.773   1
   3  -1   9 113.996 188.485   1
  -3  -1 -10 539.389 218.996   1
  -3   1 -10 951.110 204.875   1
   3   1  10 604.843 236.863   1
   3  -1  10 451.287 195.370   1
  -3  -1 -11-131.630 194.305   1
  -3   1 -11-40.5278 187.714   1
   3  -1  11 153.364 189.161   1
   3   1  11 94.9172 215.329   1
  -3  -1 -12 10745.2 751.630   1
  -3   1 -12 10554.9 744.440   1
   3  -1  12 10179.3 750.927   1
   3   1  12 10800.8 759.700   1
   3   1  13 79.6667 232.591   1
   3  -1  13-249.476 219.125   1
  -3  -1 -13 171.623 195.700   1
  -3   1 -13 92.1971 202.452   1
  -3   1 -14 16962.2 1106.84   1
  -3  -1 -14 16610.7 1108.14   1
   3  -1  14 16126.0 1110.25   1
   3   1  14 15831.4 1116.21   1
   3  -1  15-110.641 216.241   1
  -3  -1 -15 164.699 245.804   1
  -3   1 -15 104.774 214.700   1
   3  -1  16 3332.47 373.218   1
   3   1  16 3750.25 390.665   1
  -3   1 -16 2762.30 351.698   1
  -3  -1 -16 3329.31 365.795   1
   3  -1  17 1243.99 290.057   1
   3   1  17 757.678 265.316   1
  -3  -1 -17 1280.77 253.810   1
  -3   1 -17 1224.04 250.524   1
   3  -1  18 1241.25 275.859   1
  -3   1 -18 1359.49 264.791   1
   3   1  19 709.472 271.052   1
  -3  -1 -19 488.283 230.027   1
   3  -1  20 2782.95 374.938   1
   3   1  20 2538.27 358.532   1
  -3   1 -20 3034.03 345.941   1
  -3  -1 -20 3287.85 360.237   1
   3  -1  21 176.428 238.856   1
   3   1  21 106.694 255.104   1
  -3   1 -21 511.104 241.511   1
  -3  -1 -21 481.658 251.798   1
   3  -1  22 216.695 223.064   1
  -3   1 -22-98.6136 233.094   1
   3   1  23 219.856 268.622   1
  -3  -1 -23-134.141 232.600   1
   3   1  24 665.097 285.092   1
   3  -1  24 591.232 257.862   1
  -3   1 -24 383.455 249.848   1
  -3  -1 -24 272.352 254.161   1
   3   1  25 367.779 252.436   1
  -3   1 -25 484.905 250.607   1
  -3  -1 -25 173.311 238.011   1
   3   1  26 519.019 246.505   1
  -3  -1 -26 306.942 245.126   1
  -3   2  27 182.170 239.937   1
   3  -2 -27 33.3650 242.693   1
  -3   2  26 184.392 252.218   1
   3  -2 -26 568.607 264.347   1
  -3   2  25 486.666 263.116   1
   3  -2 -25 331.222 251.711   1
  -3   2  24 265.025 259.877   1
  -3  -2  24 488.220 250.580   1
   3  -2 -24 431.975 255.037   1
   3   2 -24 207.081 244.562   1
  -3  -2  23 406.469 239.747   1
  -3   2  23-225.906 262.463   1
   3  -2 -23 33.0870 246.591   1
   3   2 -23 339.964 244.303   1
  -3   2  22 1641.72 316.829   1
  -3  -2  22 1232.19 293.460   1
   3  -2 -22 1541.84 297.595   1
   3   2 -22 1898.46 304.051   1
  -3  -2  21 35.5605 237.592   1
  -3   2  21-146.919 253.606   1
   3  -2 -21 97.1944 211.145   1
   3   2 -21-97.1173 233.460   1
  -3   2  20-36.0231 268.089   1
  -3  -2  20 311.258 242.946   1
   3   2 -20 469.133 243.666   1
   3  -2 -20 542.306 237.610   1
  -3  -2  19 203.439 254.942   1
  -3   2  19 105.381 288.289   1
   3  -2 -19 406.671 268.138   1
   3   2 -19 242.541 235.785   1
   3  -2 -18 5009.81 453.282   1
  -3  -2  18 4938.65 459.236   1
  -3   2  18 4046.51 449.821   1
   3   2 -18 4215.41 435.473   1
  -3  -2  17 222.662 245.115   1
   3  -2 -17 445.873 246.099   1
   3   2 -17 363.240 236.507   1
  -3   2  16 10225.3 797.996   1
  -3  -2  16 11192.0 795.782   1
   3   2 -16 11071.8 773.979   1
   3  -2 -16 10137.4 774.248   1
  -3   2  15 2319.03 334.437   1
  -3  -2  15 1823.58 293.740   1
   3  -2 -15 1390.83 275.748   1
  -3   2  14 29.6799 248.793   1
   3  -2 -14 187.072 221.959   1
  -3   2  13-141.776 225.444   1
  -3  -2  13 510.240 222.217   1
   3   2 -13 341.372 206.152   1
   3  -2 -13 383.221 205.340   1
  -3  -2  12 18500.7 1230.38   1
  -3   2  11 1122.49 272.636   1
  -3  -2  11 1012.14 227.752   1
   3  -2 -11 1173.72 231.915   1
   3   2 -11 1169.56 213.416   1
  -3   2  10 37633.1 2590.23   1
  -3  -2  10 41418.6 2579.83   1
   3  -2 -10 42826.3 2590.48   1
   3   2 -10 42230.2 2577.58   1
  -3  -2   9 1454.22 220.430   1
  -3   2   9 948.883 240.064   1
   3   2  -9 1038.77 212.634   1
   3  -2  -9 1275.07 231.666   1
  -3  -2   8-34.0495 170.483   1
  -3   2   8 147.619 180.958   1
   3  -2  -8 282.191 181.652   1
   3   2  -8 459.553 170.013   1
  -3   2   7 626.481 232.682   1
   3   2  -7 662.539 176.424   1
   3  -2  -7 834.145 227.338   1
   3  -2  -6 20968.6 1283.62   1
  -3   2   6 18717.4 1289.73   1
   3  -2  -5 4927.29 372.892   1
   3   2  -5 4331.66 346.600   1
  -3  -2   5 4451.43 353.786   1
  -3   2   5 4226.70 381.017   1
   3   2  -4 2922.45 257.803   1
  -3  -2   4 2879.37 266.111   1
  -3  -2   3 12218.5 873.797   1
   3   2  -3 12443.6 870.744   1
  -3   2   3 13999.0 883.593   1
  -3  -2   2 2156.44 254.486   1
   3  -2  -2 2449.86 257.806   1
   3   2  -2 3212.83 259.959   1
  -3   2   2 2815.82 260.644   1
   3  -2  -1 4146.59 360.439   1
  -3   2   1 5207.14 364.854   1
   3   2  -1 5089.44 367.705   1
  -3  -2   1 4399.48 364.174   1
   3  -2   0-74.6084 168.815   1
  -3   2   0 77.3917 181.482   1
  -3  -2   0 10.1032 194.031   1
   3   2   0-90.4722 188.582   1
   3  -2   1 5610.27 358.710   1
  -3  -2  -1 4554.12 367.430   1
   3   2   1 4837.70 363.011   1
   3   2   2 3047.07 285.205   1
   3  -2   2 2843.90 263.535   1
  -3   2  -2 2450.98 264.909   1
  -3  -2  -2 3406.34 283.839   1
   3   2   3 14843.2 942.926   1
  -3  -2  -3 13296.6 938.448   1
  -3   2  -3 14722.1 923.895   1
   3  -2   3 14681.2 925.689   1
  -3   2  -4 3361.81 268.508   1
   3  -2   4 2916.03 271.261   1
   3   2   5 4004.09 361.046   1
   3  -2   5 4610.26 328.587   1
  -3  -2  -5 3760.02 354.022   1
  -3   2  -5 4067.39 320.183   1
   3  -2   6 19196.8 1197.78   1
   3   2   6 16545.3 1216.44   1
  -3  -2  -6 20269.5 1215.50   1
  -3   2  -6 18826.9 1192.75   1
  -3  -2  -7 408.945 175.729   1
  -3   2  -7 546.195 159.764   1
   3   2   7 300.802 179.545   1
  -3   2  -8 14.7755 149.802   1
  -3  -2  -8 18.8211 205.512   1
   3   2   8 81.9822 212.523   1
   3  -2   8 163.054 174.459   1
  -3   2  -9 1043.65 187.100   1
  -3  -2  -9 913.719 216.305   1
   3   2   9 1028.73 226.765   1
   3  -2   9 1190.70 201.536   1
   3   2  10 39443.4 2484.61   1
  -3  -2 -10 39661.2 2474.54   1
  -3   2 -10 38704.8 2459.22   1
  -3  -2 -11 1522.66 224.352   1
  -3   2 -11 736.971 213.845   1
   3  -2  11 859.474 206.544   1
   3   2  11 1083.67 238.410   1
   3  -2  12 16847.7 1150.65   1
  -3   2 -12 17808.0 1146.03   1
  -3  -2 -13 227.078 207.630   1
  -3   2 -13 22.2669 190.347   1
   3   2  13 792.339 243.367   1
   3  -2  13 385.541 236.024   1
  -3  -2 -14 79.5717 214.768   1
   3   2  14 257.187 258.795   1
   3   2  15 1569.75 310.120   1
   3  -2  15 1955.23 280.513   1
  -3  -2 -15 1177.74 271.704   1
  -3   2 -15 1470.92 256.668   1
   3   2  16 10556.1 776.499   1
   3  -2  16 10067.1 756.058   1
  -3  -2 -16 10666.1 764.852   1
  -3   2 -16 9977.55 742.693   1
   3   2  17-32.0456 254.037   1
   3  -2  17 239.162 252.807   1
  -3  -2 -17-173.397 226.716   1
  -3   2 -17 82.1108 211.673   1
   3  -2  18 4949.58 473.502   1
   3   2  18 4800.11 485.842   1
  -3   2 -18 5700.54 460.474   1
   3   2  19 409.103 289.870   1
   3  -2  19 32.8970 239.082   1
  -3   2 -19 237.143 223.418   1
  -3  -2 -19 739.058 274.237   1
   3  -2  20 170.455 259.400   1
   3   2  20 629.826 289.143   1
  -3   2 -20-30.8061 220.977   1
  -3  -2 -20 472.643 256.325   1
   3  -2  21-35.1456 236.295   1
   3   2  21 178.325 258.582   1
  -3   2 -21-63.8155 226.594   1
   3  -2  22 1519.71 300.989   1
   3   2  22 1411.10 306.582   1
  -3  -2 -22 1243.74 269.340   1
  -3   2 -22 1222.08 280.990   1
   3   2  23 146.286 220.720   1
   3  -2  23-109.912 246.023   1
  -3  -2 -23 299.410 230.799   1
  -3   2 -23-68.3977 230.757   1
   3   2  24 478.034 243.640   1
   3  -2  24 745.924 273.665   1
  -3   2 -24 867.780 265.089   1
  -3  -2 -24 406.771 231.589   1
   3   2  25 255.540 264.522   1
  -3  -2 -25 68.8125 252.396   1
   3   2  26 548.666 263.165   1
  -3  -2 -26 680.169 267.561   1
   3   2  27-36.4114 236.091   1
  -3  -2 -27 100.439 239.430   1
   3  -3 -28-129.871 219.163   1
   3  -3 -27 65.5355 214.759   1
  -3   3  27 180.787 230.894   1
   3  -3 -25 197.228 252.877   1
  -3   3  25 338.514 250.596   1
   3   3 -24-104.010 235.072   1
   3   3 -23 272.355 235.187   1
   3  -3 -23 164.935 224.834   1
  -3   3  23 675.589 284.869   1
  -3  -3  23 555.850 252.280   1
   3  -3 -22 590.168 246.488   1
   3   3 -22 766.959 254.429   1
  -3  -3  22 506.934 266.485   1
  -3   3  22 297.590 264.741   1
   3   3 -21 97.4028 227.582   1
  -3  -3  21 810.491 266.695   1
   3  -3 -20 384.793 247.234   1
  -3   3  20 360.330 287.532   1
   3  -3 -19 31.5216 257.606   1
   3   3 -19-91.1629 240.153   1
  -3   3  19-283.179 294.838   1
  -3  -3  19-132.011 236.105   1
   3   3 -18-29.2399 215.264   1
   3  -3 -18-92.5770 228.085   1
  -3   3  18 34.5171 252.057   1
  -3  -3  18-222.123 248.974   1
   3   3 -17 389.991 236.007   1
  -3  -3  17 789.777 258.457   1
   3  -3 -16-205.053 224.917   1
   3   3 -16-132.828 225.350   1
  -3   3  16 162.866 244.518   1
  -3  -3  16 28.9459 218.128   1
   3   3 -15 75.6236 205.843   1
   3  -3 -15 28.3391 250.077   1
  -3   3  15 724.616 288.547   1
  -3  -3  15 356.919 229.143   1
   3   3 -14 287.248 200.004   1
   3  -3 -14-273.500 243.610   1
  -3   3  14 362.933 271.581   1
  -3  -3  14-51.8010 229.441   1
   3   3 -13 1618.03 242.307   1
   3  -3 -13 1285.39 261.606   1
  -3  -3  13 1871.56 258.917   1
  -3   3  13 1710.62 297.285   1
   3  -3 -12 3430.95 355.346   1
  -3  -3  12 3876.13 343.239   1
  -3   3  12 3070.51 371.011   1
   3   3 -12 3804.64 343.666   1
   3   3 -11 429.381 180.999   1
  -3  -3  11 462.855 195.787   1
   3   3 -10 2396.15 263.694   1
   3  -3 -10 2492.41 297.790   1
  -3  -3  10 2112.00 272.495   1
  -3   3  10 2537.67 323.137   1
   3  -3  -9 189.882 219.213   1
   3   3  -9 429.251 170.582   1
  -3  -3   9 630.405 180.216   1
  -3  -3   8 13862.7 841.283   1
   3   3  -8 11412.3 821.716   1
   3  -3  -8 13499.3 854.990   1
  -3   3   8 11569.2 866.044   1
   3  -3  -7 3758.95 347.991   1
  -3   3   7 3946.48 349.104   1
  -3  -3   6 42689.8 2615.67   1
   3   3  -6 40990.6 2611.51   1
   3  -3  -6 41935.1 2630.13   1
  -3   3   6 43226.3 2639.16   1
  -3  -3   5 4167.47 317.446   1
   3   3  -5 3987.55 320.847   1
  -3   3   5 4193.75 375.655   1
   3  -3  -5 3648.86 354.617   1
  -3   3   4 41606.1 2530.34   1
   3   3  -4 38936.7 2512.90   1
   3  -3  -4 42200.4 2527.76   1
  -3  -3   4 40202.7 2513.10   1
   3   3  -3 42771.1 2723.51   1
  -3  -3   3 45427.1 2724.85   1
   3  -3  -2 49062.6 3095.73   1
  -3  -3   2 47993.0 3087.62   1
  -3   3   2 50135.4 3098.79   1
   3   3  -2 53147.0 3089.97   1
   3   3  -1 23510.3 1515.94   1
  -3   3   1 24671.2 1520.81   1
  -3  -3   1 21462.0 1517.29   1
   3  -3  -1 27244.8 1520.03   1
   3  -3   0 201426. 11904.9   1
  -3  -3   0 194106. 11907.9   1
   3   3   0 200542. 11907.8   1
  -3   3   0 184194. 11904.5   1
   3  -3   1 25810.2 1545.77   1
  -3  -3  -1 23209.2 1552.21   1
   3   3   1 23596.0 1552.80   1
  -3   3  -1 25946.8 1547.51   1
   3  -3   2 51624.3 3121.45   1
   3   3   2 50048.1 3134.96   1
  -3  -3  -2 49309.0 3131.16   1
  -3   3  -2 51307.3 3122.50   1
  -3   3  -3 46286.9 2808.19   1
   3  -3   3 44750.3 2807.95   1
   3   3   4 37759.2 2498.88   1
  -3   3  -4 40940.6 2472.95   1
  -3  -3  -4 37132.5 2488.66   1
   3  -3   4 42563.0 2476.42   1
  -3  -3  -5 4689.58 365.580   1
  -3   3  -5 4074.00 315.376   1
   3  -3   5 3495.93 318.753   1
   3   3   5 5325.09 380.791   1
  -3  -3  -6 40429.1 2595.76   1
  -3   3  -6 42097.8 2576.06   1
   3   3   6 42542.4 2606.68   1
   3  -3   6 41295.0 2579.52   1
  -3  -3  -7 3646.56 344.481   1
   3   3   7 3933.27 361.321   1
   3   3   8 10893.5 823.146   1
  -3   3  -8 12441.3 790.884   1
  -3  -3  -8 12242.3 820.888   1
  -3   3  -9 546.303 159.585   1
  -3  -3  -9 804.924 213.351   1
   3  -3   9 407.689 171.233   1
   3   3   9 616.626 243.930   1
  -3  -3 -10 2236.20 276.244   1
   3   3  10 2366.64 298.993   1
   3  -3  10 2198.15 259.867   1
  -3   3 -11 609.031 175.200   1
   3  -3  11 859.174 197.763   1
   3  -3  12 4059.31 352.578   1
   3   3  12 3433.16 374.545   1
  -3   3 -13 1720.09 236.234   1
  -3  -3 -13 779.744 257.562   1
   3  -3  13 1320.30 235.334   1
   3   3  13 1289.80 283.896   1
  -3   3 -14-231.878 208.747   1
  -3  -3 -14 136.196 240.585   1
   3  -3  14-148.336 206.514   1
   3   3  14 467.524 274.750   1
   3   3  15 181.429 242.371   1
  -3  -3 -15 143.069 221.503   1
   3   3  16-31.5842 254.738   1
   3  -3  16 167.600 224.561   1
  -3   3 -16 176.488 190.805   1
  -3  -3 -16 58.9649 232.187   1
   3  -3  17 560.027 228.466   1
  -3   3 -17 482.461 206.668   1
   3  -3  18-93.2660 246.512   1
  -3   3 -18-224.292 223.851   1
  -3  -3 -18 60.8385 241.207   1
   3   3  19-275.085 279.148   1
   3  -3  19 260.415 253.628   1
  -3   3 -19 293.684 230.465   1
  -3  -3 -19 31.0581 260.305   1
   3   3  20 667.008 283.231   1
  -3  -3 -20 221.217 247.454   1
   3  -3  21 69.9374 230.209   1
  -3   3 -21-31.8513 215.885   1
   3   3  22 868.850 253.922   1
   3  -3  22 359.828 242.208   1
  -3  -3 -22 556.796 219.966   1
  -3   3 -22 697.408 241.473   1
   3   3  23 583.906 266.401   1
   3  -3  23-36.5531 230.751   1
  -3  -3 -23 365.241 248.416   1
  -3   3 -23 620.874 243.584   1
   3   3  25 36.3736 246.932   1
  -3  -3 -25 406.885 261.645   1
   3   3  26-325.975 224.965   1
  -3  -3 -26 404.108 240.841   1
   3   3  27 71.9295 229.612   1
  -3  -3 -27 99.2097 223.145   1
  -3  -3 -28 32.5245 246.009   1
   3  -4 -28 286.267 240.953   1
  -3   4  28 139.766 250.236   1
   3  -4 -27 417.637 236.619   1
  -3   4  27-216.722 249.550   1
   3  -4 -26 420.293 240.999   1
  -3   4  26 666.302 291.093   1
   3  -4 -25 294.639 251.355   1
  -3   4  25-261.125 271.267   1
   3  -4 -24 295.899 241.773   1
  -3   4  24 336.880 270.610   1
   3   4 -23-68.5726 222.480   1
   3  -4 -23-361.697 250.736   1
  -3   4  23 37.3286 256.717   1
   3   4 -22 633.273 244.466   1
   3  -4 -22 557.298 274.829   1
  -3  -4  22 72.2983 224.460   1
  -3   4  22 260.270 297.689   1
   3   4 -21 32.3547 219.403   1
  -3  -4  21 385.676 250.826   1
  -3   4  21-73.5792 283.564   1
   3   4 -20 93.6518 220.387   1
   3  -4 -20 96.6206 232.263   1
  -3   4  20 108.608 255.583   1
  -3  -4  20-271.194 246.497   1
   3  -4 -19 253.933 225.181   1
   3   4 -19-90.1521 222.187   1
  -3   4  19 177.575 243.088   1
  -3  -4  19 130.462 240.173   1
   3   4 -18 144.272 229.290   1
   3  -4 -18 873.743 292.301   1
  -3  -4  18 406.220 238.528   1
  -3   4  18 312.716 297.519   1
   3  -4 -17-30.5261 242.910   1
   3   4 -17-137.720 218.447   1
  -3   4  17-237.779 265.617   1
  -3  -4  17-29.8079 240.424   1
   3   4 -16 6933.47 530.285   1
  -3  -4  16 6365.76 542.175   1
   3  -4 -15 635.823 246.752   1
  -3   4  15 479.780 247.905   1
   3   4 -14 394.851 199.307   1
   3  -4 -14 614.461 249.627   1
  -3  -4  14 200.829 206.828   1
  -3   4  14 185.348 258.901   1
   3   4 -13 740.219 203.375   1
   3  -4 -13 942.586 271.225   1
  -3   4  13 1188.35 284.932   1
  -3  -4  13 961.519 228.593   1
   3   4 -12 1419.99 234.573   1
  -3  -4  12 1292.27 237.203   1
  -3   4  12 1444.07 285.227   1
   3  -4 -11 392.671 238.706   1
   3   4 -11 74.6257 159.901   1
  -3   4  11 54.2105 261.180   1
  -3  -4  11 122.520 180.564   1
   3  -4 -10 8660.08 712.541   1
  -3  -4  10 9978.45 705.529   1
  -3   4  10 10094.9 732.033   1
   3   4 -10 11154.3 692.344   1
   3  -4  -9 1120.19 252.288   1
   3   4  -9 767.955 173.405   1
  -3   4   9 655.963 264.996   1
  -3  -4   9 619.486 188.648   1
   3  -4  -8 12589.1 834.818   1
  -3  -4   8 12186.2 808.415   1
  -3   4   8 12136.2 847.583   1
   3   4  -8 11790.4 797.720   1
   3  -4  -7 268.013 211.955   1
  -3   4   7 106.733 220.717   1
   3  -4  -6 4605.27 401.157   1
  -3   4   6 4338.00 415.156   1
   3   4  -6 5248.02 357.893   1
  -3  -4   6 4534.46 351.160   1
   3   4  -5 2913.44 225.851   1
  -3  -4   5 2427.03 227.264   1
  -3   4   5 2750.33 285.793   1
  -3  -4   4 39891.2 2492.71   1
   3   4  -4 38007.6 2489.15   1
   3  -4  -4 41944.1 2513.53   1
  -3   4   4 42880.2 2519.54   1
   3   4  -3 6501.25 467.809   1
  -3  -4   3 7135.51 472.590   1
   3   4  -2 1442.67 205.420   1
  -3   4   2 2192.42 241.114   1
  -3  -4   2 1699.32 196.177   1
   3  -4  -2 1703.05 227.505   1
  -3   4   1 13128.3 877.749   1
   3   4  -1 15040.5 877.193   1
   3  -4  -1 12767.1 876.518   1
  -3  -4   1 13203.2 873.973   1
   3  -4   0 29.4817 156.476   1
  -3   4   0 101.570 160.756   1
  -3  -4   0 10.7602 159.973   1
   3   4   0-132.562 163.265   1
   3   4   1 13006.3 874.794   1
  -3  -4  -1 12830.1 869.370   1
   3  -4   1 15017.9 860.689   1
  -3   4  -1 12512.6 859.691   1
   3  -4   2 1878.06 207.221   1
  -3   4  -2 2110.11 211.184   1
   3   4   3 6872.44 474.136   1
  -3  -4  -3 6433.49 461.004   1
  -3   4  -3 6275.18 436.144   1
   3  -4   3 5880.04 430.865   1
   3   4   4 41966.9 2662.59   1
  -3   4  -4 41167.2 2632.31   1
  -3  -4  -4 41671.4 2654.59   1
   3  -4   4 45394.1 2636.07   1
  -3  -4  -5 1888.01 268.695   1
  -3   4  -5 2842.75 221.231   1
   3  -4   5 2301.51 214.935   1
   3   4   5 2469.53 290.377   1
   3   4   6 5540.58 437.759   1
  -3   4  -6 5185.97 363.739   1
  -3  -4  -6 4390.89 412.714   1
  -3  -4  -7 251.146 199.085   1
  -3   4  -7-11.4625 112.713   1
   3   4   7-126.228 211.876   1
   3  -4   7 88.4344 131.262   1
   3   4   8 11837.4 837.107   1
  -3  -4  -8 12169.3 823.158   1
  -3  -4  -9 1032.70 236.190   1
  -3   4  -9 571.250 165.941   1
   3  -4   9 633.548 180.198   1
   3   4   9 474.488 245.727   1
   3   4  10 10105.6 770.702   1
   3  -4  10 11027.0 738.661   1
  -3   4 -10 11189.1 734.450   1
  -3  -4 -10 10825.1 764.466   1
  -3  -4 -11-97.1734 223.349   1
  -3   4 -11 192.048 156.781   1
   3  -4  11-56.8419 172.413   1
   3   4  11 105.394 222.832   1
   3  -4  12 1028.88 208.327   1
   3   4  12 1436.78 260.948   1
  -3  -4 -13 1200.38 261.465   1
  -3   4 -13 1056.51 205.344   1
   3  -4  13 709.416 205.088   1
   3   4  13 863.721 272.808   1
  -3  -4 -14 473.772 239.618   1
  -3   4 -14 90.0506 179.333   1
   3  -4  14 471.743 208.446   1
   3   4  14 687.463 256.083   1
   3   4  15 524.139 280.850   1
   3  -4  15 593.179 212.992   1
  -3   4 -15 683.027 210.690   1
  -3  -4 -15 1050.54 263.393   1
   3  -4  16 6880.65 531.324   1
   3   4  16 5556.13 559.022   1
  -3   4 -16 7500.61 525.180   1
  -3  -4 -16 5724.98 535.243   1
   3   4  17 131.819 244.490   1
   3  -4  17-231.632 241.106   1
  -3  -4 -17-178.203 212.394   1
  -3   4 -17 340.534 218.131   1
   3   4  18 403.314 238.380   1
   3  -4  18 1040.06 258.291   1
  -3   4 -18 220.716 208.737   1
  -3  -4 -18 584.166 245.803   1
   3   4  19-311.877 273.000   1
   3  -4  19 610.040 242.148   1
  -3   4 -19 291.173 218.802   1
  -3  -4 -19 31.2984 249.182   1
   3  -4  20 66.9824 241.007   1
  -3   4 -20 213.656 236.547   1
  -3  -4 -20-31.8578 251.269   1
   3  -4  21 277.935 236.032   1
   3   4  21 394.693 272.896   1
  -3  -4 -21 161.581 247.718   1
  -3   4 -21 256.577 221.029   1
   3   4  22 398.211 232.646   1
   3  -4  22 319.916 245.772   1
  -3  -4 -22 65.4926 221.280   1
  -3   4 -22 100.772 228.041   1
   3   4  23-72.8094 262.557   1
  -3  -4 -23 165.553 241.769   1
   3   4  24 511.724 277.325   1
  -3  -4 -24 799.571 276.906   1
   3   4  25 108.316 242.433   1
  -3  -4 -25 33.6524 242.723   1
   3   4  26 250.986 229.396   1
  -3  -4 -26 266.698 225.440   1
   3   4  27-71.0420 242.209   1
  -3  -4 -27 457.273 259.222   1
   3   4  28 139.274 231.593   1
  -3  -4 -28-320.488 232.178   1
   3  -5 -28-187.978 219.357   1
  -3   5  28-34.5813 205.009   1
   3  -5 -26 575.938 247.283   1
  -3   5  26 586.156 257.673   1
   3  -5 -25-162.383 226.420   1
  -3   5  25-111.018 233.822   1
   3  -5 -24 228.811 234.096   1
  -3   5  24 186.095 222.236   1
   3  -5 -22 163.786 212.857   1
   3   5 -22 199.138 223.269   1
  -3   5  22 370.435 258.469   1
   3  -5 -21 228.289 241.397   1
   3   5 -20 1673.09 297.751   1
  -3  -5  20 2031.71 319.327   1
   3  -5 -19 31.9472 262.732   1
   3   5 -19 237.729 210.757   1
  -3  -5  19-32.4590 242.751   1
  -3   5  19 35.7613 282.554   1
   3  -5 -18 2582.18 317.970   1
  -3  -5  18 2972.55 331.565   1
  -3   5  18 1929.41 328.090   1
   3   5 -17 27.0389 212.276   1
   3  -5 -17-247.382 274.757   1
  -3  -5  17 617.718 231.715   1
  -3   5  17 68.5591 284.679   1
   3  -5 -16-30.2142 232.065   1
  -3   5  16-200.768 235.298   1
   3   5 -15 144.137 205.652   1
   3  -5 -15-205.866 267.619   1
  -3  -5  15 470.764 215.103   1
  -3   5  15-292.931 285.915   1
   3  -5 -14 17194.2 1141.83   1
  -3  -5  14 16579.1 1124.25   1
  -3   5  14 16918.8 1156.76   1
   3   5 -14 16400.0 1113.11   1
   3  -5 -13 1130.42 244.103   1
   3   5 -13 816.337 207.909   1
  -3   5  13 514.800 240.486   1
  -3  -5  13 866.764 202.851   1
   3  -5 -12 7949.85 609.642   1
  -3  -5  12 8194.68 602.473   1
  -3   5  12 7621.06 617.639   1
   3   5 -12 8497.84 585.336   1
  -3   5  11 27.8096 242.202   1
  -3  -5  11 95.1888 179.026   1
   3  -5 -11 25.3495 200.274   1
   3   5 -11 17.8003 161.122   1
  -3  -5  10 11107.1 698.279   1
   3   5 -10 9268.67 680.896   1
  -3   5   9 1408.78 263.394   1
  -3  -5   9 1707.46 197.350   1
   3  -5  -9 1300.14 240.922   1
   3   5  -9 1424.83 195.524   1
  -3   5   8 28783.9 1831.87   1
   3  -5  -8 28167.3 1820.99   1
  -3   5   7 178.245 206.061   1
  -3  -5   7 75.5804 129.305   1
   3  -5  -7 260.696 178.319   1
  -3  -5   6 7566.53 487.838   1
   3   5  -6 6998.26 485.199   1
  -3   5   6 6514.61 547.516   1
   3  -5  -6 6543.64 529.336   1
   3   5  -5 31.6683 120.650   1
   3  -5  -5 223.706 177.512   1
  -3   5   5 213.096 200.199   1
  -3  -5   5 193.435 135.413   1
  -3  -5   4 759.550 143.140   1
   3   5  -4 499.853 140.573   1
   3  -5  -4 628.736 196.169   1
  -3   5   4 746.047 213.157   1
  -3  -5   3 606.823 140.505   1
   3   5  -3 913.499 161.054   1
   3  -5  -3 1079.93 198.083   1
  -3   5   3 783.781 198.131   1
   3   5  -2 699.163 147.139   1
  -3  -5   2 620.024 158.113   1
  -3   5   1 2428.19 230.158   1
  -3  -5   1 2006.52 213.416   1
   3  -5  -1 1878.49 217.269   1
   3   5  -1 1642.96 215.368   1
   3   5   0 462.277 170.833   1
  -3   5   0 254.975 149.267   1
   3  -5   0 219.933 132.857   1
  -3  -5   0 549.863 167.669   1
   3   5   1 1638.95 222.573   1
  -3   5  -1 1712.70 201.947   1
   3  -5   1 1692.18 197.350   1
  -3   5  -2 902.041 150.714   1
   3  -5   2 817.289 151.247   1
  -3  -5  -3 674.331 190.685   1
   3   5   3 727.021 213.374   1
  -3   5  -3 1286.34 153.432   1
   3  -5   3 1179.72 154.411   1
   3   5   4 850.214 218.646   1
  -3   5  -4 931.072 140.854   1
  -3  -5  -4 1070.04 212.269   1
   3  -5   5 139.750 114.845   1
   3   5   5 360.312 215.017   1
  -3  -5  -5 17.1814 178.400   1
  -3   5  -5 187.229 111.804   1
   3   5   6 8133.76 571.324   1
   3  -5   6 7681.17 511.391   1
  -3  -5  -6 6867.83 551.796   1
  -3  -5  -7 529.381 197.660   1
  -3   5  -7 147.109 107.492   1
   3   5   7 547.728 244.456   1
   3  -5   7 243.003 118.385   1
   3   5   8 27084.9 1846.59   1
   3  -5   8 30039.4 1807.12   1
  -3   5  -8 29977.4 1802.95   1
  -3  -5  -8 26332.9 1836.67   1
  -3  -5  -9 1368.75 251.274   1
   3   5   9 1231.33 263.906   1
  -3   5 -10 9650.07 671.378   1
   3  -5  10 10218.5 680.642   1
  -3  -5 -11 200.743 217.284   1
  -3   5 -11-114.871 150.482   1
   3   5  11-108.813 237.589   1
   3  -5  11-17.7495 161.499   1
   3   5  12 6276.34 576.839   1
   3  -5  12 7587.96 538.315   1
  -3  -5 -12 6768.52 561.846   1
  -3   5 -12 7901.90 536.972   1
  -3   5 -13 911.584 187.450   1
  -3  -5 -13 1151.84 254.761   1
   3   5  13 383.956 241.177   1
   3  -5  13 1051.34 193.051   1
  -3  -5 -14 16137.4 1050.02   1
  -3   5 -14 15327.8 1009.20   1
   3  -5  14 15064.2 1018.95   1
   3   5  14 13922.3 1044.91   1
  -3  -5 -15 210.384 228.538   1
  -3   5 -15 292.456 181.834   1
   3   5  15 187.286 244.341   1
   3  -5  15 122.461 210.615   1
  -3  -5 -16 119.825 257.332   1
   3   5  16 229.938 295.891   1
  -3  -5 -17 486.189 261.629   1
  -3   5 -17 51.1623 196.445   1
   3   5  17-298.324 284.552   1
   3  -5  17 28.3283 223.834   1
  -3   5 -18 2036.86 292.390   1
  -3  -5 -18 2764.38 342.936   1
   3   5  18 2444.78 355.717   1
   3  -5  18 2309.79 314.624   1
  -3   5 -19-28.8253 201.757   1
  -3  -5 -19 31.5294 210.689   1
   3  -5  19 221.142 232.554   1
   3   5  19 69.8265 228.721   1
  -3   5 -20 977.646 261.100   1
   3  -5  20 1818.12 296.889   1
  -3  -5 -21 161.877 248.965   1
  -3   5 -21 580.818 240.756   1
   3   5  21 143.791 290.189   1
   3  -5  21 34.1245 228.441   1
   3   5  22 217.094 242.105   1
  -3  -5 -24 333.943 266.323   1
   3   5  24 290.785 280.731   1
  -3  -5 -25 166.982 234.112   1
   3   5  25 286.552 231.446   1
  -3  -5 -26 65.9937 248.885   1
   3   5  26 319.402 257.246   1
   3   5  28 68.5903 223.543   1
  -3   6  27 70.3830 251.600   1
   3  -6 -27 626.044 264.051   1
  -3   6  26-36.2352 261.024   1
   3  -6 -26 635.397 256.968   1
  -3   6  25 146.743 261.710   1
   3  -6 -25 772.689 277.040   1
  -3   6  24 147.980 263.710   1
   3  -6 -24 714.858 265.124   1
  -3   6  23 37.0759 253.832   1
   3  -6 -23 261.158 249.881   1
  -3   6  22 369.946 263.731   1
   3  -6 -22 523.401 260.763   1
  -3   6  21-256.998 241.959   1
   3   6 -21-319.017 210.318   1
   3  -6 -21 32.6508 238.654   1
  -3   6  20 327.141 277.144   1
  -3  -6  20 33.3192 204.785   1
   3  -6 -20 32.4506 222.186   1
   3   6 -20 244.637 210.362   1
  -3  -6  19 127.494 212.763   1
  -3   6  19 609.799 307.571   1
   3  -6 -19 257.532 272.879   1
   3   6 -19 350.349 225.763   1
  -3  -6  18 514.639 225.839   1
  -3   6  18 283.046 272.927   1
   3   6 -18 111.056 204.753   1
   3  -6 -18-31.7719 262.393   1
  -3   6  17 311.892 283.357   1
  -3  -6  17 256.834 221.802   1
   3  -6 -17-31.2728 259.048   1
   3   6 -17 236.398 193.684   1
  -3   6  16 1323.16 317.737   1
  -3  -6  16 1074.11 248.099   1
   3  -6 -16 1041.59 267.175   1
   3   6 -16 1112.90 234.609   1
  -3  -6  15 924.526 236.183   1
   3   6 -15 810.323 208.884   1
  -3   6  14 1312.70 280.953   1
  -3  -6  14 1086.03 225.409   1
   3   6 -14 1100.20 214.116   1
   3  -6 -14 873.964 240.063   1
  -3  -6  13 1193.81 224.224   1
  -3   6  13 1177.35 267.185   1
   3  -6 -13 874.429 262.991   1
   3   6 -13 935.693 195.820   1
  -3  -6  12 529.266 187.700   1
  -3   6  12 597.139 274.765   1
   3  -6 -12 951.921 249.723   1
   3   6 -12 896.933 176.859   1
   3   6 -11-16.6886 154.641   1
  -3   6  11 143.212 233.267   1
   3  -6 -11-130.533 217.428   1
  -3  -6  11 213.742 154.723   1
   3   6 -10 753.732 166.128   1
  -3  -6  10 827.350 180.552   1
   3  -6 -10 1047.38 241.305   1
  -3   6  10 1230.52 262.224   1
   3   6  -8 20028.9 1312.16   1
  -3   6   8 20273.1 1371.54   1
   3  -6  -8 21521.2 1361.69   1
  -3  -6   8 21297.2 1317.60   1
   3   6  -7 5280.59 378.130   1
  -3  -6   7 5588.78 381.157   1
   3  -6  -7 5354.34 442.094   1
   3  -6  -6 372.062 182.941   1
  -3  -6   6 99.1140 124.353   1
  -3   6   6 130.985 194.580   1
   3   6  -6 54.6598 116.539   1
  -3  -6   5 7852.33 512.469   1
   3  -6  -5 6989.18 555.572   1
  -3   6   5 7606.57 562.967   1
   3   6  -4 67732.1 4183.99   1
  -3  -6   4 69523.0 4183.28   1
   3  -6  -4 66263.1 4205.02   1
  -3   6   4 68045.8 4214.59   1
   3   6  -3 3008.81 228.244   1
  -3   6   3 2655.42 279.280   1
   3  -6  -3 2404.62 253.176   1
   3   6  -2 11514.1 776.142   1
   3  -6  -2 12045.7 796.786   1
  -3  -6   2 12922.8 779.389   1
  -3   6   2 11318.6 799.289   1
  -3  -6   1 2142.76 204.776   1
   3   6  -1 1961.97 213.866   1
  -3   6   0-95.8560 150.290   1
   3  -6   0 22.5155 121.331   1
  -3  -6   0 94.2286 150.361   1
   3   6   0-88.2949 152.214   1
  -3   6  -1 1771.76 192.001   1
   3  -6   1 2143.01 194.897   1
  -3   6  -2 11696.5 759.066   1
  -3  -6  -2 12242.5 781.471   1
   3   6   2 11350.7 786.594   1
  -3   6  -3 2752.81 211.549   1
  -3  -6  -3 1940.04 252.340   1
   3   6   3 2686.56 277.743   1
   3  -6   3 2416.59 216.395   1
   3  -6   4 69723.8 4158.21   1
   3   6   4 67141.4 4196.20   1
  -3  -6  -4 64535.2 4188.32   1
   3  -6   5 8716.65 525.540   1
  -3  -6  -5 7156.10 572.714   1
  -3   6  -5 7528.68 519.123   1
   3   6   5 7990.73 584.527   1
  -3   6  -6 43.0268 100.296   1
   3   6   6 21.6150 203.772   1
   3  -6   6 137.170 114.602   1
  -3  -6  -6-39.9680 187.942   1
  -3  -6  -7 4243.59 405.585   1
  -3   6  -7 5272.98 351.929   1
   3  -6   7 5150.83 358.705   1
   3   6   7 4617.19 427.277   1
   3  -6   8 19888.7 1282.92   1
   3   6   8 20969.5 1343.89   1
  -3   6  -8 20372.6 1277.51   1
  -3  -6  -8 19947.3 1328.90   1
   3  -6   9 252.233 138.145   1
  -3   6  -9 309.009 128.001   1
   3   6  10 885.302 252.912   1
  -3  -6 -10 692.829 213.828   1
  -3   6 -11 243.659 142.610   1
   3   6  11 252.505 212.522   1
   3  -6  11 98.5019 153.285   1
  -3   6 -12 695.441 161.274   1
  -3  -6 -12 270.278 210.522   1
   3  -6  12 507.016 176.676   1
   3   6  12 408.048 234.663   1
  -3   6 -13 844.178 197.635   1
  -3  -6 -13 957.730 252.469   1
   3  -6  13 1180.35 204.269   1
   3   6  13 664.312 262.326   1
  -3   6 -14 1114.72 203.592   1
  -3  -6 -14 1177.06 281.859   1
   3  -6  14 886.937 210.650   1
   3   6  14 1025.43 280.180   1
  -3   6 -15 732.496 194.940   1
   3  -6  15 1045.33 221.430   1
  -3  -6 -16 729.440 279.916   1
  -3   6 -16 1159.59 227.465   1
   3  -6  16 1129.22 243.796   1
   3   6  16 700.222 294.700   1
  -3  -6 -17 215.330 219.276   1
   3   6  17 100.677 247.206   1
  -3   6 -18 186.986 200.197   1
  -3  -6 -18 250.580 255.425   1
   3  -6  18 204.727 236.989   1
   3   6  18 275.811 279.235   1
  -3  -6 -19 920.527 283.372   1
  -3   6 -19 343.107 218.970   1
   3   6  19 667.786 286.706   1
   3  -6  19 61.8149 231.987   1
  -3  -6 -20-96.4217 223.166   1
  -3   6 -20-30.4764 213.531   1
   3  -6  20 193.248 229.585   1
  -3  -6 -21 325.316 255.383   1
   3   6  21-36.0348 267.509   1
  -3  -6 -22 98.1176 248.380   1
   3   6  23 180.918 229.981   1
  -3  -6 -24 730.106 263.943   1
   3   6  24 1044.49 282.601   1
  -3  -6 -25 430.443 256.342   1
   3   6  25-71.0485 260.693   1
  -3  -6 -26-228.520 214.914   1
   3   6  26 245.781 226.478   1
  -3  -6 -27-159.288 248.356   1
   3   6  27-173.051 248.756   1
  -3   7  27 210.823 261.705   1
   3  -7 -27-153.343 237.177   1
  -3   7  25 363.469 276.433   1
   3  -7 -25 191.407 252.544   1
  -3   7  24 293.976 277.996   1
   3  -7 -24-64.5170 249.538   1
  -3   7  23-184.530 265.208   1
   3  -7 -23-130.025 260.510   1
  -3   7  21 36.7345 253.671   1
   3  -7 -21 97.9986 229.650   1
  -3   7  20 218.676 244.692   1
   3  -7 -20 65.1033 206.668   1
   3   7 -20-119.925 172.077   1
  -3   7  19-252.456 286.050   1
  -3  -7  19-91.8860 223.820   1
   3   7 -19-113.771 190.262   1
   3  -7 -19-194.192 259.377   1
  -3  -7  18 491.805 239.373   1
  -3   7  18 356.626 291.008   1
   3   7 -18 161.348 196.439   1
   3  -7 -18 288.216 272.274   1
  -3   7  17-105.119 277.779   1
   3  -7 -17 158.026 234.490   1
  -3   7  16 481.423 311.581   1
  -3  -7  16 970.395 229.191   1
   3  -7 -16 1086.72 301.569   1
   3   7 -16 852.479 214.012   1
  -3  -7  15 922.683 196.460   1
  -3   7  15 803.814 310.291   1
   3   7 -15 374.309 185.090   1
   3  -7 -15 487.062 245.188   1
   3   7 -14 1444.31 227.634   1
  -3  -7  14 1521.83 239.046   1
  -3   7  14 1272.41 287.869   1
   3  -7 -14 1870.12 280.145   1
   3   7 -13 1840.20 231.947   1
  -3  -7  13 2360.65 245.162   1
  -3   7  13 1741.57 311.659   1
   3  -7 -13 1873.70 300.323   1
   3   7 -12 1529.77 209.322   1
  -3  -7  12 1946.82 218.629   1
  -3   7  12 1897.76 313.993   1
   3  -7 -12 1505.61 283.947   1
   3   7 -11 61.8673 143.775   1
  -3  -7  11 191.670 143.929   1
  -3   7  11-117.847 224.605   1
   3  -7 -11 214.813 218.028   1
  -3   7  10 282.271 252.336   1
   3  -7 -10 128.693 210.596   1
   3   7  -9 1156.45 169.866   1
  -3  -7   9 1319.23 171.686   1
  -3   7   9 1081.46 285.856   1
   3  -7  -9 1127.43 272.206   1
   3   7  -8 340.657 131.539   1
   3  -7  -8 651.456 225.571   1
  -3  -7   8 484.881 130.798   1
  -3   7   8 256.521 240.238   1
  -3   7   7 1456.22 258.664   1
  -3  -7   7 1192.96 156.809   1
   3  -7  -7 1271.95 240.877   1
   3   7  -7 969.088 150.978   1
  -3  -7   6 35675.5 2285.42   1
  -3   7   6 36528.3 2335.64   1
   3   7  -6 38705.1 2287.29   1
   3  -7  -6 36069.5 2322.74   1
   3   7  -5 131.325 117.011   1
  -3   7   5 128.940 210.377   1
  -3  -7   5 30.4463 116.791   1
   3  -7  -5 57.3763 186.819   1
   3   7  -4 7530.82 496.000   1
   3  -7  -4 7664.61 536.442   1
  -3  -7   4 6866.31 495.867   1
  -3   7   4 7751.57 549.435   1
   3   7  -3 1030.54 156.303   1
  -3  -7   3 1343.84 159.526   1
   3  -7  -3 1541.28 212.371   1
  -3   7   3 1409.62 207.148   1
  -3  -7   2 4271.90 331.435   1
   3  -7  -2 4584.26 356.308   1
  -3   7   2 4079.64 365.159   1
   3   7  -2 4733.86 339.738   1
  -3  -7   1 1282.07 161.451   1
   3   7  -1 538.458 160.749   1
  -3   7   0 29066.2 1820.12   1
   3  -7   1 868.831 142.379   1
   3   7   1 831.468 195.883   1
  -3  -7  -1 646.956 160.683   1
  -3   7  -1 853.874 141.317   1
  -3  -7  -2 4308.44 353.959   1
   3   7   2 4415.03 366.397   1
   3  -7   2 4335.49 316.264   1
   3   7   3 1073.34 222.263   1
   3  -7   3 1469.07 145.283   1
  -3  -7  -3 1533.90 213.254   1
  -3   7  -3 908.110 142.460   1
   3  -7   4 7238.18 470.871   1
  -3  -7  -4 5601.62 516.293   1
  -3   7  -4 7365.16 469.196   1
   3   7   4 7308.95 537.678   1
   3  -7   5 7.90948 98.2490   1
   3   7   5 276.130 194.264   1
  -3  -7  -5-216.107 190.524   1
  -3   7  -5 15.5147 94.4458   1
   3   7   6 35125.4 2247.01   1
  -3   7  -6 36088.8 2187.63   1
  -3  -7  -6 35032.8 2238.57   1
   3  -7   6 34984.7 2187.16   1
  -3   7  -7 1225.94 139.828   1
  -3  -7  -7 1087.44 237.084   1
   3  -7   7 1465.62 147.010   1
   3   7   7 1029.51 250.380   1
  -3  -7  -8 699.378 243.713   1
  -3   7  -8 644.791 121.573   1
   3  -7   8 624.452 128.174   1
   3   7   8 478.549 243.289   1
  -3   7  -9 1293.81 153.147   1
  -3  -7  -9 1148.36 266.993   1
   3   7   9 981.973 279.515   1
   3  -7   9 1399.17 165.042   1
   3   7  10 665.458 255.171   1
   3  -7  10 791.291 150.971   1
   3   7  11-461.946 259.528   1
  -3  -7 -11 26.6826 231.388   1
   3   7  12 2125.64 311.069   1
   3  -7  12 2004.70 223.001   1
  -3   7 -12 2150.44 219.440   1
  -3  -7 -12 1418.41 288.328   1
   3  -7  13 2577.08 256.253   1
  -3  -7 -13 2114.06 286.307   1
  -3   7 -13 2373.76 235.394   1
   3   7  14 2457.50 328.694   1
   3  -7  14 1459.06 234.786   1
  -3   7 -14 2126.97 235.556   1
  -3  -7 -14 1760.33 312.458   1
   3   7  15 821.362 294.331   1
   3  -7  15 677.532 200.074   1
  -3   7 -15 1063.90 196.087   1
  -3  -7 -15 951.030 301.657   1
   3  -7  16 1224.26 240.576   1
   3   7  16 1409.06 293.383   1
  -3   7 -16 1113.83 220.683   1
  -3  -7 -16 817.191 240.439   1
   3  -7  17-26.4769 203.289   1
   3   7  17-136.240 270.946   1
  -3  -7 -17 218.207 261.211   1
  -3   7 -17 97.0583 193.033   1
   3   7  18 591.245 306.026   1
  -3  -7 -18 410.739 246.107   1
   3   7  19-106.385 239.231   1
  -3  -7 -19 223.576 215.474   1
  -3   7 -19-27.9242 207.999   1
   3   7  20 394.840 282.875   1
  -3  -7 -20 64.6947 258.516   1
   3   7  21 36.0602 254.633   1
  -3  -7 -21 130.217 220.715   1
   3   7  23 360.354 259.906   1
  -3  -7 -23 426.071 260.035   1
   3   7  24 393.666 240.099   1
  -3  -7 -24 329.781 227.707   1
   3   7  25-211.254 251.795   1
  -3  -7 -25 132.262 252.926   1
   3   7  27 170.655 258.217   1
  -3  -7 -27 31.3843 241.017   1
   3  -8 -26 248.154 239.296   1
  -3   8  26 565.856 273.519   1
   3  -8 -25 94.7577 236.242   1
   3  -8 -24 448.277 261.388   1
  -3   8  24 474.178 275.213   1
   3  -8 -23-161.749 238.131   1
  -3   8  23 73.4579 261.567   1
   3  -8 -22 488.528 257.964   1
  -3   8  22 442.028 270.441   1
   3  -8 -21-163.328 232.621   1
  -3   8  21 110.201 251.327   1
   3  -8 -20 717.819 255.350   1
  -3   8  20 36.5337 263.525   1
   3  -8 -19 455.374 279.896   1
  -3   8  19 507.437 301.348   1
  -3   8  17-283.125 296.605   1
  -3  -8  17 204.862 193.783   1
   3  -8 -17 191.525 260.005   1
   3   8 -17 167.621 183.942   1
  -3   8  16 2612.09 377.568   1
  -3  -8  16 3030.06 311.073   1
   3  -8 -16 2452.77 348.061   1
   3   8 -16 2937.13 293.402   1
  -3   8  15 580.682 305.111   1
  -3  -8  15 64.9338 173.497   1
   3  -8 -15-61.8410 267.059   1
   3   8 -15 82.2860 170.381   1
  -3  -8  14 2492.59 249.460   1
   3   8 -14 1706.61 228.442   1
  -3   8  13 32.3417 247.400   1
   3   8 -13 311.807 153.027   1
  -3  -8  13-89.4421 151.756   1
   3  -8 -13-147.203 212.333   1
  -3  -8  12 5578.44 413.247   1
  -3   8  12 5361.87 486.410   1
   3  -8 -12 5883.56 477.761   1
   3   8 -12 5039.35 410.564   1
   3  -8 -11 248.329 226.163   1
  -3   8  11 363.338 240.724   1
  -3  -8  10 7358.51 526.309   1
   3   8 -10 7429.96 526.634   1
  -3   8  10 7337.83 613.125   1
   3  -8 -10 8708.11 607.847   1
  -3   8   9 419.710 248.843   1
   3   8  -9 371.184 132.178   1
   3  -8  -9 278.970 226.362   1
  -3  -8   9 386.113 127.603   1
   3   8  -8 295.823 124.077   1
  -3  -8   8 373.435 127.898   1
  -3   8   7 659.917 256.669   1
   3   8  -7 418.644 117.676   1
   3  -8  -7 342.548 236.223   1
  -3  -8   7 721.064 127.334   1
  -3   8   6 575.452 230.609   1
   3  -8  -6 387.187 184.785   1
  -3  -8   6 569.803 126.655   1
   3   8  -6 419.892 114.772   1
   3  -8  -5 3901.15 357.611   1
  -3  -8   5 3808.37 290.916   1
   3   8  -5 4001.49 292.638   1
  -3   8   5 4338.64 376.314   1
   3  -8  -4 6449.20 506.377   1
   3   8  -4 6636.97 463.119   1
  -3  -8   4 7098.41 461.381   1
  -3   8   4 7008.47 526.664   1
   3  -8  -3 6660.12 509.148   1
  -3  -8   3 7156.95 472.255   1
  -3   8   3 7741.06 532.448   1
   3   8  -3 6476.48 477.896   1
   3   8  -2 3609.82 298.547   1
  -3  -8   2 3710.60 296.099   1
  -3   8   2 3763.89 339.075   1
   3  -8  -2 4406.84 332.269   1
   3   8  -1 5509.21 442.043   1
  -3  -8   1 6306.55 447.355   1
   3  -8  -1 6330.09 460.110   1
   3   8   1 7152.37 515.667   1
   3  -8   1 7323.32 493.755   1
  -3  -8  -1 7224.54 510.185   1
  -3   8  -1 6971.63 490.708   1
   3  -8   2 4241.53 300.912   1
  -3   8  -2 3815.80 300.780   1
   3   8   2 3861.61 343.751   1
  -3   8  -3 7137.25 473.666   1
   3   8   3 6636.21 523.610   1
   3  -8   3 7327.42 472.096   1
  -3  -8  -3 6580.99 512.972   1
   3  -8   4 7037.70 456.274   1
  -3   8  -4 6807.14 457.066   1
  -3  -8  -4 6284.63 506.966   1
   3   8   4 7024.50 520.677   1
   3  -8   5 3579.67 264.387   1
   3   8   5 3361.33 362.903   1
  -3  -8  -5 4011.97 343.762   1
  -3   8  -5 3785.28 262.357   1
   3   8   6 424.992 218.769   1
  -3  -8  -6 503.582 199.953   1
   3  -8   6 414.664 94.0677   1
  -3   8  -6 295.812 88.2709   1
  -3   8  -7 748.397 100.241   1
  -3  -8  -7 552.821 221.425   1
   3   8   7 373.158 232.215   1
   3  -8   7 777.376 112.760   1
  -3   8  -8 199.514 98.5950   1
   3  -8   8 330.928 104.075   1
   3   8   9 191.999 233.071   1
   3  -8   9 551.549 118.141   1
   3   8  10 7518.70 615.212   1
   3  -8  10 8585.04 538.919   1
  -3   8 -10 7763.76 535.407   1
  -3  -8 -10 7507.29 607.487   1
  -3  -8 -11 165.467 231.547   1
  -3   8 -11 264.550 123.775   1
   3   8  11 326.406 271.783   1
   3  -8  11 221.768 129.660   1
  -3  -8 -12 6265.52 505.499   1
   3   8  12 4658.45 505.332   1
  -3   8 -13 276.082 139.329   1
   3   8  13 283.207 263.125   1
   3  -8  13 388.883 154.697   1
  -3   8 -14 2173.04 233.037   1
   3  -8  14 1871.15 229.652   1
  -3  -8 -15 275.959 265.058   1
  -3   8 -15 95.7839 157.056   1
   3  -8  15 376.300 171.849   1
   3   8  15 100.819 297.116   1
   3  -8  16 3276.14 314.164   1
   3   8  16 3005.44 357.522   1
  -3   8 -16 2288.22 286.356   1
  -3  -8 -16 2663.64 333.496   1
   3   8  17-275.416 281.383   1
   3  -8  17 197.960 186.644   1
  -3   8 -17 162.311 170.877   1
  -3  -8 -17 377.867 275.145   1
  -3   8 -18 1041.09 226.164   1
   3   8  19-71.4690 281.605   1
  -3  -8 -19-321.948 264.178   1
   3   8  20 107.961 263.169   1
  -3  -8 -20 356.734 244.810   1
   3   8  21 721.683 301.402   1
  -3  -8 -21 130.643 244.398   1
   3   8  22 648.724 292.327   1
  -3  -8 -22 850.049 262.394   1
   3   8  23 539.688 271.868   1
  -3  -8 -23 164.117 245.325   1
   3   8  24 390.768 262.376   1
  -3  -8 -24 327.351 270.902   1
   3   8  25 173.668 243.713   1
  -3  -8 -25 392.866 231.805   1
   3   8  26 171.447 252.462   1
  -3  -8 -26 860.774 272.362   1
   3  -9 -26-122.464 230.807   1
  -3   9  24 470.153 269.470   1
   3  -9 -24-158.822 241.279   1
  -3   9  22 330.349 234.512   1
   3  -9 -22 32.4535 217.081   1
  -3   9  21 36.7019 233.175   1
   3  -9 -21 228.466 211.800   1
  -3   9  20 805.171 297.303   1
   3  -9 -20 424.924 267.758   1
  -3   9  19-182.441 280.216   1
   3  -9 -19 358.685 264.746   1
  -3   9  18 650.924 271.522   1
   3  -9 -18 714.380 245.437   1
   3   9 -17 180.220 182.538   1
  -3   9  17 537.252 315.987   1
   3  -9 -17 321.807 267.752   1
   3   9 -16 208.795 169.597   1
  -3  -9  16 450.334 181.984   1
  -3   9  16 563.754 269.944   1
   3  -9 -16-190.873 232.768   1
   3   9 -15 57.2378 156.397   1
  -3  -9  15 221.999 185.073   1
  -3   9  15-34.6528 269.937   1
   3  -9 -15-187.830 249.883   1
   3   9 -14 808.373 168.446   1
  -3  -9  14 548.094 170.561   1
  -3   9  14 373.593 303.462   1
   3  -9 -14 767.485 286.480   1
  -3  -9  13 1400.45 201.217   1
   3   9 -13 1240.23 179.527   1
   3  -9 -12 2105.10 336.412   1
  -3   9  12 2503.76 363.282   1
  -3  -9  11 259.891 135.397   1
   3   9 -11 181.316 130.573   1
  -3   9  11 718.258 279.460   1
   3  -9 -11 481.619 271.524   1
  -3  -9  10 3065.24 243.763   1
  -3   9  10 2891.16 360.241   1
   3   9 -10 2622.01 240.516   1
   3  -9 -10 2975.19 350.705   1
   3   9  -9 3558.56 257.970   1
   3  -9  -9 2595.20 334.223   1
  -3   9   9 2920.90 370.180   1
  -3  -9   9 3202.80 258.016   1
  -3   9   8 1579.90 282.295   1
   3   9  -8 1711.62 172.712   1
  -3  -9   8 2016.95 176.135   1
   3  -9  -8 1877.92 271.736   1
  -3  -9   7 1829.54 186.864   1
   3   9  -7 2270.32 185.135   1
   3   9  -6 16871.5 1087.02   1
   3  -9  -6 16341.9 1137.95   1
  -3  -9   6 18002.7 1084.64   1
  -3   9   6 16919.4 1152.04   1
  -3   9   5 403.323 204.728   1
   3   9  -5 321.802 112.402   1
  -3  -9   5 351.851 104.912   1
   3   9  -4 1398.97 159.337   1
  -3   9   4 1597.30 245.010   1
   3  -9  -4 1654.98 232.262   1
  -3  -9   4 1254.38 159.576   1
  -3  -9   3 20.4763 110.750   1
   3  -9  -3-18.4023 160.720   1
   3   9  -3-22.7467 125.957   1
   3  -9  -2 7226.90 540.366   1
  -3  -9   2 7483.01 509.905   1
  -3   9   2 7906.36 554.438   1
   3   9  -2 7411.04 521.092   1
  -3   9   1 234.419 163.015   1
   3  -9  -1 369.601 173.002   1
  -3  -9   0 6531.70 490.951   1
   3   9   0 7402.60 503.334   1
   3  -9   1 323.827 135.140   1
   3   9   1 452.428 192.064   1
  -3  -9  -1 477.691 162.219   1
  -3   9  -1 758.175 148.220   1
  -3   9  -2 8030.08 526.365   1
   3  -9   2 7329.22 524.730   1
  -3  -9  -2 8229.87 561.740   1
   3   9   3 20.4468 197.394   1
  -3   9  -3 75.5305 111.052   1
   3  -9   3 37.3696 104.054   1
  -3  -9  -3 38.0208 182.246   1
  -3  -9  -4 976.007 223.365   1
  -3   9  -4 1727.44 150.464   1
   3   9   4 1424.01 256.268   1
   3  -9   4 1540.98 151.519   1
   3  -9   5 357.200 84.8964   1
   3   9   5 46.4780 209.312   1
  -3  -9  -5 388.169 191.722   1
  -3   9  -5 207.900 83.6859   1
   3   9   6 15691.4 1109.43   1
  -3   9  -6 18240.5 1022.91   1
  -3  -9  -6 14645.5 1091.91   1
   3  -9   6 15173.9 1023.06   1
   3  -9   7 2420.30 180.301   1
  -3   9  -7 2455.83 178.259   1
   3  -9   8 1923.06 157.261   1
   3   9   8 2445.87 328.535   1
   3  -9   9 3607.73 239.339   1
  -3  -9  -9 2990.38 345.000   1
   3   9   9 3147.39 360.553   1
  -3   9  -9 3042.84 232.375   1
   3  -9  10 2359.68 202.000   1
  -3   9 -10 2531.36 195.770   1
   3   9  10 2326.40 342.367   1
  -3  -9 -10 2684.78 320.192   1
   3  -9  11 322.113 112.674   1
   3   9  11 273.987 268.685   1
  -3   9 -11 180.430 107.295   1
  -3  -9 -11 653.784 265.201   1
   3  -9  12 1752.11 187.653   1
   3   9  12 1470.14 301.567   1
  -3  -9 -12 1779.17 284.462   1
  -3   9 -12 1712.09 179.119   1
   3   9  14 501.753 271.911   1
   3  -9  14 746.635 167.160   1
  -3  -9 -14 977.199 244.703   1
  -3   9 -14 526.724 156.399   1
   3   9  15 270.811 313.608   1
   3  -9  15 92.1931 158.790   1
  -3  -9 -15-61.1139 254.490   1
  -3   9 -15 51.5080 150.012   1
   3   9  16 308.838 246.920   1
   3  -9  16 122.710 174.678   1
  -3   9 -16 171.230 159.676   1
  -3  -9 -16 502.789 229.956   1
   3   9  17 419.688 290.504   1
  -3   9 -17 83.7910 161.146   1
  -3  -9 -17 127.115 256.429   1
   3   9  18-35.5825 251.265   1
  -3  -9 -18 192.402 219.458   1
   3   9  19 358.764 291.593   1
  -3  -9 -19 549.476 267.260   1
   3   9  20 396.844 251.003   1
  -3  -9 -20 879.906 263.022   1
   3   9  21 108.167 264.350   1
  -3  -9 -21 32.6351 253.332   1
   3   9  22 359.490 276.468   1
  -3  -9 -22 196.310 236.508   1
   3   9  23 357.795 256.474   1
  -3  -9 -23 228.409 251.129   1
   3   9  24 105.148 251.223   1
  -3  -9 -24 424.971 234.394   1
   3   9  26-237.761 232.396   1
  -3  -9 -26 124.954 237.187   1
  -3  10  25-281.540 252.771   1
   3 -10 -25 123.546 225.550   1
  -3  10  24 644.865 235.342   1
   3 -10 -24-62.9340 216.016   1
  -3  10  23-181.263 226.412   1
   3 -10 -23 127.721 196.065   1
  -3  10  22-255.813 253.665   1
   3 -10 -22-96.9358 218.197   1
  -3  10  21 256.423 274.016   1
   3 -10 -21 32.5757 237.005   1
  -3  10  19 732.093 271.008   1
   3 -10 -19 294.408 224.678   1
  -3  10  18 290.963 308.685   1
   3 -10 -18 97.9724 252.796   1
   3  10 -16 56.2849 150.770   1
  -3  10  16-285.974 294.869   1
   3 -10 -16 192.807 265.916   1
  -3 -10  15-225.174 139.730   1
  -3  10  15 456.695 312.891   1
   3 -10 -15 222.152 250.752   1
   3  10 -15 219.175 146.057   1
   3 -10 -14 468.145 230.053   1
  -3  10  14 586.979 271.760   1
   3  10 -13 67.2845 124.759   1
  -3 -10  13 67.6636 128.276   1
   3 -10 -13 30.5688 244.873   1
  -3  10  13 236.603 255.701   1
   3  10 -12 1096.30 150.086   1
  -3 -10  12 700.885 139.275   1
   3 -10 -12 1223.25 271.646   1
  -3  10  12 923.201 284.487   1
   3  10 -11 420.623 115.465   1
  -3 -10  11 403.494 114.606   1
  -3  10  11 384.319 261.364   1
   3 -10 -11 783.198 247.542   1
   3  10 -10 5620.30 359.568   1
  -3 -10  10 4950.55 355.167   1
   3 -10 -10 4688.99 450.048   1
  -3  10  10 4246.57 465.797   1
  -3 -10   9 674.044 107.302   1
  -3  10   9 509.160 252.270   1
   3  10  -9 795.607 112.532   1
   3 -10  -9 567.679 244.503   1
   3  10  -8 2570.69 203.324   1
  -3  10   8 2851.07 343.956   1
  -3 -10   8 2643.79 202.335   1
  -3 -10   7-34.1109 85.9293   1
   3  10  -7 89.0164 91.1070   1
   3 -10  -7-98.9096 227.321   1
  -3  10   7 82.7306 244.920   1
  -3 -10   6 559.942 101.102   1
   3  10  -6 631.775 106.699   1
  -3  10   6 289.202 232.479   1
   3 -10  -6 140.681 202.020   1
   3  10  -5 291.880 109.304   1
   3 -10  -5 22.1238 195.990   1
  -3 -10   5 270.961 95.1480   1
   3  10  -4 3689.91 268.673   1
  -3 -10   4 3224.20 260.326   1
  -3  10   4 3361.88 335.981   1
   3 -10  -4 2890.55 317.486   1
  -3 -10   3 10.9033 112.354   1
   3  10  -3 84.4945 137.178   1
  -3  10   3-126.307 192.531   1
   3 -10  -3 19.5435 166.266   1
   3  10  -2 36006.6 2261.69   1
  -3  10   2 34776.0 2281.28   1
   3 -10  -2 37743.0 2279.72   1
  -3 -10   2 36505.3 2259.41   1
  -3  10   1 694.305 193.175   1
   3 -10  -1 981.955 180.086   1
  -3 -10   1 1010.86 168.989   1
   3  10  -1 1145.37 172.060   1
  -3  10   0-15.6547 162.629   1
   3  10   0-101.510 167.443   1
   3 -10   0 43.8909 143.189   1
  -3 -10   0-31.3418 155.097   1
  -3 -10  -1 1133.68 193.935   1
   3  10   1 1163.21 212.279   1
   3  10   2 34090.8 2188.45   1
  -3  10  -2 34904.0 2157.16   1
  -3 -10  -2 34724.9 2187.80   1
   3 -10   2 34818.1 2157.89   1
   3 -10   3 9.64684 102.802   1
   3  10   3 150.100 187.277   1
  -3  10  -3 29.2217 110.702   1
  -3 -10  -3-79.6471 163.728   1
  -3 -10  -4 3351.37 324.041   1
  -3  10  -4 3604.58 253.531   1
   3  10   4 3088.93 331.221   1
   3 -10   5 360.795 77.9823   1
  -3  10  -5 325.840 77.7543   1
  -3 -10  -5 112.254 197.083   1
   3  10   6 359.267 227.923   1
  -3 -10  -6 426.961 220.485   1
   3  10   7 215.650 214.092   1
  -3 -10  -8 2481.81 317.024   1
   3  10   8 2361.64 338.619   1
  -3 -10  -9 435.716 216.672   1
   3  10   9 409.765 233.452   1
  -3 -10 -10 5085.31 462.673   1
   3  10  10 4751.79 472.949   1
  -3 -10 -11 531.368 222.109   1
   3 -10  11 260.597 62.4524   1
   3  10  11 684.698 257.994   1
  -3  10 -11 190.615 60.9758   1
  -3 -10 -12 1165.25 300.012   1
  -3  10 -12 537.827 99.2214   1
   3  10  12 1144.80 294.275   1
  -3 -10 -13-30.4576 217.846   1
   3 -10  13 19.9670 103.580   1
  -3  10 -13 37.0852 93.0529   1
  -3 -10 -14 609.867 265.544   1
   3 -10  14 604.634 133.500   1
   3  10  14 303.868 277.272   1
  -3  10 -14 341.360 126.284   1
  -3 -10 -15 251.001 257.994   1
   3  10  15-205.451 284.259   1
  -3 -10 -16-95.2674 223.365   1
   3  10  16 384.052 236.787   1
  -3 -10 -18 355.765 242.990   1
   3  10  18-35.8771 255.692   1
  -3 -10 -19 195.241 252.549   1
   3  10  19 541.314 282.904   1
  -3 -10 -21 327.062 217.204   1
   3  10  21 288.255 237.953   1
  -3 -10 -22-32.7781 248.009   1
   3  10  22 287.349 272.781   1
  -3 -10 -23-163.277 194.708   1
   3  10  23 70.8309 217.499   1
  -3 -10 -24 939.060 274.724   1
   3  10  24 624.923 274.669   1
  -3 -10 -25 349.061 230.503   1
   3  10  25 238.828 226.449   1
  -3  11  25 243.104 238.699   1
   3 -11 -25-121.923 180.597   1
  -3  11  24 389.929 272.208   1
   3 -11 -24-93.4066 209.113   1
  -3  11  23 431.656 271.865   1
   3 -11 -23 285.146 247.697   1
  -3  11  21-36.6890 244.020   1
   3 -11 -21-162.297 215.911   1
  -3  11  20 440.935 278.722   1
   3 -11 -20 588.303 230.966   1
  -3  11  19 405.070 303.511   1
   3 -11 -19 295.079 267.802   1
  -3  11  18 183.282 238.257   1
   3 -11 -18 753.903 240.147   1
  -3  11  17 437.830 312.487   1
   3 -11 -17 32.6452 249.071   1
  -3  11  15 642.544 280.177   1
   3 -11 -15 224.772 251.378   1
  -3  11  14 773.673 313.580   1
   3 -11 -14 348.165 266.493   1
   3  11 -14 138.976 119.229   1
  -3 -11  13 142.726 91.7776   1
  -3  11  13 483.528 300.060   1
   3 -11 -13 93.3065 262.371   1
   3  11 -13 121.880 97.3525   1
   3  11 -12 2414.43 148.131   1
   3 -11 -12 2861.14 328.156   1
  -3  11  12 2736.30 376.238   1
  -3  11  11 1316.85 283.604   1
   3  11 -11 350.161 63.1276   1
   3 -11 -10 403.505 219.925   1
  -3  11  10 575.192 254.110   1
   3 -11  -9 167.053 235.962   1
  -3  11   9 371.655 267.859   1
   3 -11  -8 4313.78 413.914   1
  -3 -11   7 26.0483 53.2408   1
   3  11  -7-49.4874 64.1738   1
   3 -11  -7-179.622 219.606   1
  -3  11   7 200.437 239.185   1
  -3 -11   6 1297.11 123.556   1
   3  11  -6 1242.46 129.075   1
  -3 -11   5 319.208 96.1066   1
   3  11  -5 193.078 106.293   1
   3 -11  -5 277.667 201.227   1
  -3 -11   4 265.835 109.990   1
   3  11  -4 128.742 115.013   1
   3 -11  -4 436.128 193.142   1
  -3  11   4 242.034 226.920   1
  -3 -11   3 46.4587 115.772   1
   3  11  -3 174.801 121.978   1
   3 -11  -3-61.7305 165.397   1
  -3  11   3 22.1793 172.806   1
   3 -11  -2 2665.11 269.001   1
  -3  11   2 2473.06 284.783   1
  -3 -11   1 59.8260 133.934   1
   3  11  -1 64.4613 155.570   1
   3 -11  -1-86.6949 148.839   1
  -3  11   1 94.3165 157.088   1
   3  11   0 5857.62 457.386   1
   3 -11   0 5649.02 445.135   1
  -3 -11   0 6577.73 456.898   1
  -3  11   0 6263.28 451.675   1
  -3 -11  -1 341.689 164.581   1
   3  11   1 97.1442 158.763   1
  -3 -11  -2 2470.04 277.924   1
   3  11   2 2437.01 277.739   1
   3 -11   2 2616.89 215.902   1
  -3  11  -2 2147.78 224.041   1
   3  11   3-112.905 212.345   1
  -3 -11  -3-83.3508 161.761   1
  -3  11  -3 90.1643 105.774   1
   3 -11   3-147.177 108.513   1
   3 -11   4 196.153 89.9519   1
   3  11   4 360.121 219.097   1
  -3  11  -4 361.434 96.7970   1
  -3 -11  -4 266.569 184.612   1
   3  11   5 76.2336 205.785   1
  -3  11  -5 160.790 51.0636   1
   3  11   6 854.824 259.987   1
  -3 -11  -6 1088.88 240.252   1
   3  11   7 195.520 236.489   1
  -3 -11  -7 520.479 239.005   1
  -3 -11  -8 4376.04 411.025   1
  -3 -11  -9 198.160 217.164   1
   3  11   9 361.451 240.987   1
   3  11  10 682.390 277.091   1
  -3 -11 -11 1176.32 278.421   1
   3  11  11 1031.27 302.407   1
  -3 -11 -12 2067.61 309.270   1
   3  11  12 2461.77 335.031   1
  -3 -11 -13 456.724 247.315   1
   3  11  13 539.332 292.566   1
  -3 -11 -14 972.154 287.461   1
   3  11  14-34.2055 289.761   1
  -3 -11 -15 476.350 218.786   1
   3  11  15 349.059 257.181   1
  -3 -11 -17 323.899 262.076   1
   3  11  17-179.541 284.704   1
  -3 -11 -18 130.423 224.490   1
   3  11  18 1084.13 283.429   1
  -3 -11 -19 196.273 243.756   1
   3  11  19 36.1902 268.596   1
  -3 -11 -20 853.690 261.040   1
   3  11  20 289.209 278.911   1
  -3 -11 -21 425.626 199.967   1
   3  11  21 287.612 246.974   1
  -3 -11 -23-163.114 234.955   1
   3  11  23 873.859 281.452   1
  -3 -11 -24-32.2868 212.612   1
   3  11  24-136.929 216.217   1
  -3 -11 -25-93.9632 234.443   1
   3  11  25 505.116 262.528   1
   3 -12 -24 338.530 232.378   1
  -3  12  24 140.168 249.985   1
   3 -12 -22 255.226 200.367   1
  -3  12  22 506.772 278.706   1
   3 -12 -21 484.866 257.775   1
  -3  12  21 73.0713 273.792   1
   3 -12 -20 97.8600 233.601   1
  -3  12  20 331.753 267.221   1
   3 -12 -19 131.297 219.602   1
  -3  12  19 258.064 248.953   1
   3 -12 -18 756.693 285.059   1
  -3  12  18 701.659 312.620   1
   3 -12 -17 361.427 246.839   1
  -3  12  17-73.4494 285.224   1
   3 -12 -16 556.103 241.749   1
  -3  12  16 694.294 289.097   1
   3 -12 -15-194.650 243.534   1
  -3  12  15 144.863 301.596   1
  -3  12  14 428.227 298.302   1
   3 -12 -13-31.6499 253.549   1
  -3  12  13-175.728 282.487   1
   3 -12 -12 62.1238 251.307   1
   3 -12 -10 3813.08 375.477   1
  -3  12  10 3225.11 398.592   1
   3 -12  -9 315.367 252.574   1
  -3  12   9-160.110 276.525   1
   3 -12  -8 3792.80 356.576   1
  -3  12   8 2379.83 351.046   1
   3 -12  -7-186.205 242.153   1
  -3  12   7-59.6673 244.651   1
  -3  12   6 630.417 241.921   1
  -3 -12   6 481.959 65.4199   1
   3  12  -6 888.688 79.3251   1
   3 -12  -6 991.668 229.313   1
   3  12  -5 1891.91 170.897   1
   3 -12  -4 1357.24 248.152   1
   3  12  -4 2016.39 185.550   1
  -3  12   4 1904.33 269.003   1
   3  12  -3 617.261 140.665   1
  -3  12   3 232.977 192.699   1
  -3 -12   3 366.073 128.967   1
  -3  12   2 2447.47 283.452   1
   3 -12  -2 2232.49 268.762   1
   3  12  -1 2403.05 262.333   1
  -3 -12   1 2356.64 243.801   1
  -3  12   1 3182.73 295.803   1
   3 -12  -1 2290.23 249.017   1
   3  12   0 93.6432 167.702   1
  -3  12   0 158.630 162.449   1
   3 -12   0-147.677 158.025   1
  -3 -12   0-138.602 151.315   1
   3 -12   1 2819.56 241.296   1
  -3  12  -1 2494.67 243.399   1
   3  12   1 2251.89 276.457   1
   3 -12   2 2122.67 220.098   1
   3  12   2 2499.74 288.779   1
  -3  12  -2 2466.71 219.457   1
   3 -12   3 673.566 127.714   1
  -3 -12  -3 614.170 198.304   1
  -3  12  -3 541.832 122.694   1
   3  12   3 615.173 212.241   1
  -3 -12  -4 1495.09 244.331   1
  -3  12  -4 1360.99 142.415   1
   3  12   4 1505.49 259.372   1
   3 -12   4 1684.67 139.393   1
   3  12   6 720.863 231.222   1
  -3 -12  -6 804.876 230.838   1
  -3 -12  -7 190.392 230.093   1
   3  12   7 28.9173 220.463   1
  -3 -12  -8 2331.55 323.120   1
   3  12   8 2603.84 335.384   1
  -3 -12  -9 267.319 238.922   1
   3  12   9 92.2615 226.610   1
  -3 -12 -10 3887.31 413.158   1
   3  12  10 3764.22 408.421   1
  -3 -12 -12-61.5287 260.967   1
   3  12  12 234.262 278.703   1
  -3 -12 -13 125.508 230.214   1
   3  12  13 205.227 284.986   1
   3  12  14-104.769 249.823   1
  -3 -12 -15-32.1398 246.939   1
   3  12  15 390.492 266.637   1
  -3 -12 -16 129.897 250.490   1
   3  12  16 755.585 307.057   1
  -3 -12 -17 196.205 254.070   1
   3  12  17 181.178 268.016   1
  -3 -12 -18 295.530 227.463   1
   3  12  18 689.805 268.718   1
  -3 -12 -19 394.194 261.522   1
   3  12  19 398.733 281.365   1
  -3 -12 -20-32.9104 237.612   1
   3  12  20-361.147 267.121   1
  -3 -12 -21 164.026 200.547   1
   3  12  21 179.627 240.251   1
  -3 -12 -22 358.901 244.185   1
   3  12  22-35.3618 258.396   1
  -3 -12 -24 252.994 219.852   1
   3  12  24 237.850 231.869   1
  -3  13  23 388.987 277.505   1
   3 -13 -23 683.301 257.595   1
  -3  13  22 324.047 240.872   1
   3 -13 -22 94.9956 220.953   1
  -3  13  21-36.4506 242.722   1
   3 -13 -21 385.629 211.983   1
  -3  13  20 405.459 305.971   1
   3 -13 -20 390.458 253.699   1
  -3  13  19 370.332 250.196   1
   3 -13 -19 98.4117 213.134   1
  -3  13  17 148.199 245.139   1
   3 -13 -17-33.0299 210.838   1
  -3  13  16 443.631 284.601   1
   3 -13 -16 263.714 253.947   1
  -3  13  15 109.861 295.878   1
   3 -13 -15 492.081 277.229   1
  -3  13  14-36.2769 297.335   1
   3 -13 -14-32.5159 226.549   1
  -3  13  13 608.997 302.740   1
   3 -13 -13 449.777 261.802   1
  -3  13  12 1198.62 328.438   1
   3 -13 -12 1834.70 315.279   1
  -3  13  11-346.905 282.487   1
   3 -13 -11 279.265 266.343   1
  -3  13   9 397.180 281.602   1
   3 -13  -9-206.437 255.382   1
  -3  13   8 448.800 265.114   1
   3 -13  -8 199.955 237.883   1
  -3  13   7 372.700 261.864   1
   3 -13  -7 551.002 218.831   1
  -3  13   6 1369.84 297.032   1
   3 -13  -6 2061.52 280.842   1
   3 -13  -5 429.200 207.115   1
  -3 -13   5 135.484 72.1526   1
   3  13  -5 124.135 84.0879   1
  -3  13   5 28.0333 222.403   1
  -3  13   4 2372.33 292.998   1
   3  13  -4 2090.62 193.665   1
   3 -13  -4 2321.49 291.496   1
  -3 -13   4 2202.36 193.815   1
   3 -13  -3 204.209 181.387   1
  -3 -13   3 147.441 120.127   1
  -3  13   3-97.7782 199.957   1
   3  13  -3 301.740 135.562   1
   3 -13  -2 864.715 201.642   1
  -3 -13   2 726.281 146.248   1
  -3  13   2 640.612 212.699   1
   3  13  -2 653.972 162.461   1
  -3 -13   1 66.0905 148.767   1
   3 -13  -1-96.5805 161.372   1
   3  13  -1 70.9048 158.315   1
  -3  13   1 146.344 170.816   1
  -3 -13   0 12953.9 828.926   1
   3 -13   0 11119.4 824.968   1
   3  13   0 12628.8 839.771   1
  -3  13   0 12494.6 830.313   1
  -3  13  -1-204.329 143.772   1
  -3 -13  -1 80.2989 151.282   1
   3  13   1-107.628 201.421   1
   3 -13   1 44.8619 136.078   1
  -3  13  -2 800.474 157.550   1
   3 -13   2 970.457 147.784   1
  -3 -13  -2 521.310 199.427   1
   3  13   2 1135.38 223.075   1
   3  13   3 346.346 215.269   1
  -3 -13  -3 486.799 189.876   1
  -3  13  -3 154.560 108.555   1
   3 -13   3 171.186 108.178   1
   3 -13   4 1900.69 136.489   1
  -3  13  -4 1368.12 138.151   1
  -3 -13  -5 52.2351 203.452   1
   3  13   5-137.273 221.372   1
  -3 -13  -6 1490.34 271.198   1
   3  13   6 975.676 258.708   1
  -3 -13  -7 372.937 247.861   1
   3  13   7-29.6569 231.200   1
  -3 -13  -8 380.195 233.520   1
   3  13   8 280.844 243.912   1
  -3 -13  -9 59.2850 249.906   1
   3  13   9-32.3840 244.010   1
  -3 -13 -11 277.217 237.399   1
   3  13  11 435.339 283.953   1
  -3 -13 -12 1194.59 295.729   1
   3  13  12 958.989 313.713   1
  -3 -13 -13 828.917 270.933   1
   3  13  13 804.756 315.561   1
  -3 -13 -14 161.173 254.323   1
   3  13  14 428.202 297.621   1
  -3 -13 -15 293.282 254.459   1
  -3 -13 -16-164.166 220.444   1
   3  13  16 290.793 255.510   1
   3  13  17 72.8819 248.193   1
  -3 -13 -19 461.624 262.299   1
   3  13  19-580.508 291.566   1
  -3 -13 -20 33.0153 236.120   1
   3  13  20 72.2897 269.227   1
  -3 -13 -21 230.085 197.748   1
   3  13  21 284.901 217.970   1
  -3 -13 -22 325.863 237.993   1
   3  13  22-139.568 245.327   1
  -3 -13 -23 322.042 240.423   1
   3  13  23 580.069 281.844   1
  -3  14  23 384.192 266.197   1
  -3  14  22 356.719 286.134   1
   3 -14 -22 188.161 237.727   1
  -3  14  21 181.437 225.761   1
   3 -14 -21 255.470 220.892   1
   3 -14 -20 680.146 244.755   1
  -3  14  19 148.379 274.040   1
   3 -14 -19 589.371 253.394   1
  -3  14  18 260.698 285.145   1
   3 -14 -18 165.064 237.412   1
  -3  14  17 224.261 235.205   1
   3 -14 -17 265.176 209.840   1
  -3  14  16 560.962 312.624   1
   3 -14 -16 365.013 260.845   1
  -3  14  15-259.765 289.171   1
   3 -14 -15-33.1230 241.971   1
  -3  14  13 693.733 301.386   1
   3 -14 -13 228.343 266.080   1
  -3  14  12 756.902 294.260   1
   3 -14 -12 354.396 234.506   1
  -3  14  11 71.2152 260.071   1
   3 -14 -11 158.402 244.213   1
  -3  14  10 139.469 271.605   1
   3 -14 -10-155.273 225.822   1
  -3  14   9 136.511 240.334   1
   3 -14  -9 333.232 234.740   1
  -3  14   8 1395.74 307.822   1
   3 -14  -8 1708.61 293.571   1
  -3  14   7-32.1314 243.028   1
   3 -14  -7 28.4990 225.919   1
  -3  14   6 339.978 251.015   1
   3 -14  -6 27.3097 193.010   1
  -3  14   5-28.8333 234.832   1
   3 -14  -5 158.725 213.340   1
   3  14  -4 2082.32 207.368   1
  -3 -14   4 2899.85 207.474   1
   3 -14  -3-23.7951 189.293   1
  -3 -14   3-97.6865 110.244   1
   3  14  -3 26.6093 123.268   1
  -3  14   3-25.5496 215.412   1
   3 -14  -2 44.2269 173.245   1
  -3 -14   2 161.620 124.775   1
   3  14  -2 129.466 141.403   1
  -3  14   2 506.968 195.631   1
   3 -14  -1 345.031 179.910   1
  -3 -14   1 808.755 161.553   1
  -3  14   1 369.002 173.628   1
   3  14  -1 410.205 184.241   1
   3  14   0 207.871 179.044   1
  -3  14   0-116.472 167.213   1
   3 -14   0 108.618 156.860   1
  -3 -14   0 214.648 167.102   1
   3  14   1 111.698 176.604   1
  -3  14  -1 611.758 162.551   1
  -3 -14  -1 85.2959 178.905   1
   3 -14   1 480.021 145.804   1
  -3 -14  -2 91.8754 185.615   1
   3 -14   2 354.417 128.202   1
   3  14   2 24.0598 191.138   1
  -3 -14  -3 48.9304 192.621   1
  -3  14  -3 100.650 104.385   1
   3  14   3 156.341 205.150   1
   3 -14   3-38.9034 103.280   1
   3  14   4 2229.56 325.856   1
  -3 -14  -4 2764.69 311.332   1
   3  14   5 58.1261 228.809   1
  -3 -14  -5 26.6584 203.169   1
   3  14   6 242.261 240.842   1
  -3 -14  -6 388.738 228.406   1
   3  14   7 560.749 242.245   1
  -3 -14  -7 282.444 226.854   1
   3  14   8 1532.62 308.576   1
  -3 -14  -8 1588.50 282.739   1
   3  14   9 360.791 293.095   1
  -3 -14  -9 423.765 243.620   1
   3  14  10 707.416 295.845   1
  -3 -14 -10 92.8632 245.506   1
   3  14  11 138.192 263.323   1
  -3 -14 -11 31.5219 241.160   1
   3  14  12 564.504 273.914   1
  -3 -14 -12 767.904 266.222   1
   3  14  13 107.431 276.139   1
  -3 -14 -13 226.581 233.671   1
   3  14  14 688.253 297.750   1
  -3 -14 -14 425.544 244.113   1
   3  14  15 255.551 289.937   1
  -3 -14 -15 1385.82 298.273   1
   3  14  16 512.709 288.556   1
  -3 -14 -16-33.1647 249.228   1
   3  14  18 255.633 285.476   1
  -3 -14 -18-199.857 232.069   1
  -3 -14 -19-232.772 239.226   1
   3  14  20 71.7288 246.748   1
  -3 -14 -20 265.056 212.881   1
   3  14  21 175.897 223.581   1
  -3 -14 -21 164.329 213.344   1
   3  14  22-206.589 258.750   1
   3  14  23 101.932 259.314   1
  -3 -14 -23 725.142 249.607   1
   3 -15 -22 186.110 219.964   1
  -3  15  22-105.810 273.775   1
   3 -15 -20-161.097 211.068   1
  -3  15  20 109.757 268.219   1
   3 -15 -18-65.9999 223.041   1
  -3  15  18 672.284 299.443   1
   3 -15 -17 232.617 207.734   1
  -3  15  17 37.5902 240.093   1
   3 -15 -16-133.444 242.652   1
  -3  15  16 414.886 288.557   1
   3 -15 -15-434.029 250.880   1
  -3  15  15 150.827 286.517   1
   3 -15 -14 432.841 257.473   1
  -3  15  14 599.615 287.251   1
   3 -15 -12 491.189 257.851   1
  -3  15  12 221.634 280.278   1
   3 -15 -11 226.197 219.575   1
  -3  15  11 728.680 288.036   1
   3 -15 -10 317.958 243.566   1
  -3  15  10 538.329 304.494   1
   3 -15  -9 31.1221 234.502   1
  -3  15   9-70.2486 285.082   1
   3 -15  -8-121.375 220.752   1
  -3  15   8 445.055 274.271   1
   3 -15  -7-58.6690 216.804   1
  -3  15   7 232.470 265.100   1
   3 -15  -6 1434.18 272.396   1
  -3  15   6 1626.13 291.339   1
   3 -15  -5 193.770 211.862   1
  -3  15   5 29.8156 234.835   1
   3 -15  -4 184.166 201.274   1
  -3 -15   4-55.3044 89.1043   1
   3  15  -4 138.566 100.610   1
  -3  15   4 198.453 231.640   1
   3 -15  -3-223.658 192.891   1
  -3 -15   3 208.543 118.155   1
   3  15  -3-67.1392 131.429   1
  -3  15   3 53.9270 207.016   1
   3 -15  -2 670.681 197.239   1
  -3 -15   2 76.3792 133.756   1
   3  15  -2 151.335 151.202   1
  -3  15   2 175.881 202.384   1
   3 -15  -1 148.028 175.636   1
  -3 -15   1 124.508 146.830   1
  -3  15   1 158.593 178.449   1
   3  15  -1-39.0289 156.392   1
   3  15   0 369.842 192.577   1
  -3  15   0 542.451 182.049   1
   3 -15   0 320.194 179.286   1
  -3 -15   0 578.330 168.905   1
   3  15   1 47.3471 186.468   1
  -3  15  -1 218.887 150.890   1
  -3 -15  -1 65.4931 169.553   1
   3 -15   1 48.8048 145.798   1
  -3 -15  -2 399.345 177.897   1
   3 -15   2 331.589 133.903   1
   3  15   2 76.1422 195.670   1
  -3  15  -3 129.422 103.190   1
   3 -15   3 115.992 101.162   1
   3  15   4-113.784 231.001   1
  -3 -15  -4-131.567 195.361   1
   3  15   5-29.8621 239.161   1
  -3 -15  -5 27.5071 204.875   1
   3  15   6 713.834 278.508   1
  -3 -15  -6 1343.11 262.413   1
   3  15   7 129.099 256.814   1
  -3 -15  -7-295.063 238.783   1
   3  15   8 597.425 265.188   1
  -3 -15  -8 272.948 227.254   1
   3  15   9 205.072 272.884   1
  -3 -15  -9 31.0484 229.530   1
   3  15  10 384.587 290.595   1
  -3 -15 -10 126.626 250.508   1
   3  15  11 106.588 259.888   1
  -3 -15 -11 385.830 236.233   1
   3  15  12 685.406 281.402   1
  -3 -15 -12 293.737 231.130   1
   3  15  14 1102.01 313.134   1
  -3 -15 -14 1098.92 255.972   1
   3  15  15 663.495 261.761   1
  -3 -15 -15-66.9697 217.594   1
   3  15  16 110.613 241.572   1
  -3 -15 -16 67.1482 208.583   1
   3  15  17 257.348 243.593   1
  -3 -15 -17 905.880 247.695   1
   3  15  18-476.295 244.831   1
  -3 -15 -18 301.586 216.193   1
   3  15  20 35.4719 239.657   1
  -3 -15 -20 397.930 230.385   1
   3  15  21-69.4927 250.596   1
  -3 -15 -21 164.128 235.757   1
   3  15  22 136.778 266.506   1
  -3 -15 -22-382.309 237.460   1
   3 -16 -21 218.672 236.280   1
  -3  16  21-320.816 273.670   1
   3 -16 -19-227.763 219.007   1
  -3  16  19-295.449 262.324   1
   3 -16 -17 532.819 224.278   1
  -3  16  17-37.7514 257.693   1
   3 -16 -16 100.558 211.917   1
  -3  16  16 265.814 257.594   1
   3 -16 -15 168.199 229.687   1
  -3  16  15 418.991 279.729   1
   3 -16 -14 100.908 230.212   1
  -3  16  14 114.198 271.141   1
   3 -16 -13-67.0470 211.686   1
  -3  16  13 37.9198 252.123   1
   3 -16 -12 66.6082 222.660   1
  -3  16  12 225.872 281.595   1
   3 -16 -11 197.837 241.720   1
  -3  16  11-297.921 284.853   1
   3 -16 -10 260.144 232.585   1
  -3  16  10-146.856 252.378   1
   3 -16  -9 381.903 238.405   1
  -3  16   9 72.1141 261.514   1
   3 -16  -7-30.6869 221.330   1
  -3  16   7 167.320 259.756   1
   3 -16  -6-59.7088 211.778   1
  -3  16   6-161.006 228.410   1
   3 -16  -5 517.309 225.550   1
  -3  16   5 92.8513 245.322   1
   3 -16  -4 1182.49 244.104   1
  -3  16   4 1185.16 253.574   1
   3  16  -4 621.559 84.3212   1
   3  16  -3 180.399 129.404   1
  -3 -16   3 347.568 124.324   1
   3 -16  -2 797.219 205.261   1
  -3 -16   2 831.160 155.370   1
   3  16  -2 497.511 161.718   1
  -3  16   2 494.603 230.980   1
   3 -16  -1 264.645 184.458   1
  -3 -16   1 317.063 158.186   1
   3  16  -1 101.742 160.004   1
  -3  16   1 496.576 189.531   1
   3  16   0-22.9490 191.236   1
   3 -16   0 427.379 160.404   1
  -3  16   0 61.9642 168.345   1
  -3 -16   0-41.8515 159.033   1
   3  16   1 200.838 195.926   1
   3 -16   1 418.739 154.157   1
  -3  16  -1 350.481 163.214   1
  -3 -16  -1 319.529 178.958   1
   3  16   2 808.933 237.812   1
  -3 -16  -2 884.521 209.158   1
   3 -16   2 803.423 144.698   1
  -3  16  -2 896.708 151.530   1
  -3 -16  -3 312.167 203.414   1
  -3  16  -3 53.0820 83.8265   1
   3  16   3-28.6403 228.652   1
   3  16   4 963.764 286.604   1
  -3 -16  -4 1613.51 246.564   1
   3  16   5 157.105 246.626   1
  -3 -16  -5 114.082 223.098   1
   3  16   6-32.5721 234.017   1
  -3 -16  -6 236.351 215.814   1
   3  16   7 201.330 247.249   1
  -3 -16  -7 182.643 223.456   1
   3  16   8 483.098 274.281   1
  -3 -16  -8 219.027 224.656   1
   3  16   9 281.830 257.394   1
  -3 -16  -9 63.8550 219.655   1
   3  16  10 143.607 262.156   1
  -3 -16 -10-227.838 233.780   1
   3  16  11 291.078 256.880   1
  -3 -16 -11 494.525 248.632   1
   3  16  13 259.131 262.547   1
  -3 -16 -13 538.689 232.763   1
   3  16  14 557.368 289.296   1
  -3 -16 -14 237.140 238.163   1
   3  16  15 185.864 294.508   1
  -3 -16 -15 509.737 263.752   1
   3  16  16 371.820 275.961   1
  -3 -16 -16-68.0900 236.260   1
   3  16  17 738.822 299.931   1
  -3 -16 -17 170.319 240.795   1
   3  16  19 357.860 270.907   1
  -3 -16 -19 33.7246 243.472   1
   3  16  21 242.673 265.284   1
  -3 -16 -21 31.9810 224.924   1
   3 -17 -20 347.456 210.612   1
  -3  17  20 540.454 267.533   1
   3 -17 -19-161.090 220.420   1
  -3  17  19 183.656 257.048   1
   3 -17 -18-294.764 244.898   1
  -3  17  18 298.437 277.857   1
   3 -17 -17 466.330 252.008   1
  -3  17  17-339.850 291.029   1
   3 -17 -16 100.904 205.348   1
  -3  17  16-76.2089 270.179   1
   3 -17 -15-67.7014 207.864   1
  -3  17  15 153.341 252.375   1
   3 -17 -14 169.801 213.276   1
  -3  17  14-153.732 272.509   1
   3 -17 -13 237.675 236.584   1
  -3  17  13-422.469 269.981   1
   3 -17 -12 101.116 234.478   1
  -3  17  12 535.735 276.560   1
   3 -17 -11 100.408 215.889   1
  -3  17  11-75.9441 258.585   1
   3 -17 -10 264.842 222.550   1
  -3  17  10 938.535 283.699   1
   3 -17  -9 32.8237 212.095   1
  -3  17   9 438.107 245.430   1
   3 -17  -8 324.297 219.187   1
  -3  17   8 106.118 232.098   1
   3 -17  -6 402.091 236.405   1
  -3  17   6 499.707 247.685   1
   3 -17  -5 29.8367 207.875   1
  -3  17   5-64.1338 235.076   1
   3 -17  -4 426.560 222.727   1
  -3  17   4 31.1177 216.269   1
   3 -17  -3-269.526 221.702   1
  -3  17   3 87.6237 198.994   1
   3 -17  -2-50.1654 191.917   1
  -3  17   2 214.223 192.363   1
   3  17  -1 248.379 176.655   1
   3 -17  -1 91.4300 176.810   1
  -3  17   1-170.870 186.058   1
   3  17   0 23.9059 181.502   1
  -3  17   0 20.9347 162.491   1
  -3 -17  -1 386.498 186.314   1
   3  17   1 157.486 203.152   1
  -3  17  -1-71.7255 155.481   1
  -3 -17  -3 219.230 208.197   1
   3  17   3 29.9864 209.989   1
  -3 -17  -4 200.669 215.223   1
   3  17   4-62.9148 225.955   1
  -3 -17  -5 208.777 225.643   1
   3  17   5-65.4780 235.168   1
  -3 -17  -6 585.431 235.809   1
   3  17   6 372.294 257.706   1
  -3 -17  -8 355.807 224.026   1
   3  17   8 213.313 237.029   1
  -3 -17  -9-396.076 242.727   1
   3  17   9-217.266 249.626   1
  -3 -17 -10 66.9016 229.914   1
   3  17  10-36.7172 261.461   1
   3  17  11 371.140 285.830   1
  -3 -17 -12 613.941 250.664   1
   3  17  12 298.915 274.298   1
  -3 -17 -13 583.544 251.493   1
   3  17  13 75.0180 264.480   1
  -3 -17 -14-241.620 244.762   1
   3  17  14 451.731 279.300   1
  -3 -17 -15-171.874 242.767   1
   3  17  15-37.5167 275.106   1
  -3 -17 -16-240.808 228.748   1
   3  17  16 408.713 283.170   1
  -3 -17 -17-34.2857 220.063   1
   3  17  17 219.656 228.705   1
  -3 -17 -18 136.333 199.445   1
   3  17  18-71.9984 233.421   1
  -3 -17 -19 232.587 208.842   1
   3  17  19 35.5947 228.558   1
  -3 -17 -20 485.044 213.896   1
   3  17  20 175.159 231.563   1
   3 -18 -19 514.914 212.184   1
  -3  18  19 251.987 239.392   1
   3 -18 -18 361.003 220.856   1
  -3  18  18 110.034 263.842   1
   3 -18 -17 629.506 240.309   1
  -3  18  17 452.663 294.711   1
   3 -18 -16 469.943 245.178   1
  -3  18  16 267.311 271.750   1
   3 -18 -15 237.260 225.548   1
  -3  18  15 38.5395 286.074   1
   3 -18 -14-170.527 233.361   1
  -3  18  14 77.5199 276.028   1
   3 -18 -13 344.445 236.005   1
  -3  18  13 537.338 290.372   1
   3 -18 -12 137.730 217.500   1
  -3  18  12 38.3415 274.252   1
   3 -18 -11 514.483 251.171   1
  -3  18  11 76.3501 269.031   1
   3 -18 -10 479.817 239.401   1
  -3  18  10 448.983 282.273   1
   3 -18  -9-102.157 227.513   1
  -3  18   9 147.158 258.594   1
   3 -18  -8-33.5620 220.948   1
  -3  18   8 72.3285 255.311   1
   3 -18  -7 1115.54 242.597   1
  -3  18   7 106.197 236.170   1
   3 -18  -6 96.0260 218.114   1
  -3  18   6 172.025 250.297   1
  -3  18   5 234.936 243.463   1
  -3  18   4 160.687 228.075   1
  -3  18   3 240.177 233.475   1
   3  18   3 250.542 221.620   1
   3  18   4-131.359 201.808   1
   3  18   5 169.888 247.104   1
  -3 -18  -5-249.793 212.674   1
   3  18   7 215.330 254.825   1
  -3 -18  -7 230.723 239.071   1
   3  18   8 256.038 269.759   1
  -3 -18  -8 302.102 233.443   1
   3  18   9-148.495 248.216   1
  -3 -18  -9 408.618 230.992   1
   3  18  10 187.568 255.541   1
  -3 -18 -10 34.6148 237.999   1
   3  18  11 113.742 254.547   1
  -3 -18 -11-34.8322 228.168   1
   3  18  12 266.279 275.686   1
  -3 -18 -12 104.786 238.107   1
   3  18  13 37.9156 252.102   1
  -3 -18 -13-105.539 222.152   1
   3  18  14 75.1974 268.218   1
  -3 -18 -14 423.379 251.750   1
   3  18  15-186.745 276.028   1
  -3 -18 -15 35.0324 235.230   1
   3  18  16 331.760 245.482   1
  -3 -18 -16 139.736 217.407   1
   3  18  17 219.386 248.885   1
  -3 -18 -17 512.557 233.817   1
   3  18  18-36.1169 260.605   1
  -3 -18 -18-233.594 222.042   1
   3  18  19 672.211 291.223   1
  -3 -18 -19 261.494 230.327   1
  -3  19  17 256.928 248.092   1
  -3  19  16 335.606 269.691   1
  -3  19  15-75.5059 247.333   1
  -3  19  14 152.392 260.812   1
  -3  19  12-344.106 261.205   1
  -3  19  11 190.937 260.307   1
   3  19   9 151.162 271.547   1
   3  19  10-152.243 262.957   1
   3  19  11 573.005 255.132   1
   3  19  12 190.334 265.466   1
   3  19  13-37.9335 239.539   1
   3  19  14 265.068 285.777   1
   3  19  15 674.887 269.000   1
   3  19  16 742.983 274.977   1
   3  19  17 219.060 258.095   1
   3  19  18 823.869 299.700   1
   4   0 -26 171.804 237.476   1
   4   0 -25 34.2914 223.481   1
  -4   0  25-74.7849 255.821   1
   4   0 -24 444.576 249.693   1
  -4   0  24-446.815 261.728   1
   4   0 -23-339.248 256.918   1
  -4   0  23-73.8355 251.733   1
   4   0 -21 32.9731 236.849   1
  -4   0  21 143.528 244.401   1
   4   0 -20 4367.96 443.807   1
  -4   0  20 4291.55 442.153   1
   4   0 -19 31.4481 221.127   1
  -4   0  19-276.155 247.971   1
   4   0 -17 560.369 243.857   1
  -4   0  17-97.7232 271.770   1
  -4   0  16 4655.14 434.694   1
   4   0 -16 3163.25 394.927   1
  -4   0  15-30.2579 258.200   1
   4   0 -15 109.731 232.698   1
  -4   0  14 2492.33 319.230   1
   4   0 -14 2250.93 306.070   1
  -4   0  13-27.6553 231.023   1
   4   0 -13 101.147 217.063   1
  -4   0  11-173.049 239.828   1
   4   0 -11-45.8226 224.321   1
  -4   0  10 2865.76 324.233   1
   4   0 -10 3152.93 306.715   1
  -4   0   9-21.8426 202.435   1
   4   0  -9 222.628 197.274   1
  -4   0   8 57792.4 3561.28   1
   4   0  -8 56548.5 3558.38   1
  -4   0   7-57.6370 194.719   1
   4   0  -7 88.2726 166.820   1
  -4   0   6 5154.56 435.858   1
   4   0  -6 5640.92 424.964   1
  -4   0   5-97.3645 192.878   1
   4   0  -5-242.464 191.409   1
   4   0  -4 62798.1 3948.10   1
  -4   0   4 65194.9 3951.26   1
  -4   0   2-13.1932 203.358   1
   4   0  -2-114.420 196.143   1
  -4   0   1 12.6595 211.178   1
   4   0  -1 61.9723 209.794   1
  -4   0   0 100.350 196.624   1
   4   0   0 286.001 198.837   1
  -4   0  -1 138.353 189.182   1
   4   0   1-75.6612 173.744   1
  -4   0  -2-13.2423 192.989   1
   4   0   2-65.7451 185.672   1
  -4   0  -4 53990.7 3510.02   1
   4   0   4 59705.4 3515.67   1
  -4   0  -5-14.6339 180.233   1
   4   0   5 31.3517 192.514   1
   4   0   6 5304.66 400.531   1
  -4   0  -6 4666.50 394.393   1
  -4   0  -7-130.480 156.415   1
   4   0   7-18.2531 179.914   1
   4   0   8 61849.7 3773.17   1
  -4   0  -8 59647.3 3762.41   1
   4   0   9-106.565 213.250   1
  -4   0  -9 96.3336 186.844   1
   4   0  10 2068.91 290.427   1
  -4   0 -10 2530.15 280.596   1
   4   0  11 72.3028 200.699   1
  -4   0 -11-22.3615 196.961   1
   4   0  12 14111.6 979.837   1
  -4   0 -12 14427.7 974.528   1
  -4   0 -13-49.1989 205.506   1
   4   0  14 2429.23 310.106   1
  -4   0 -14 1851.91 279.406   1
   4   0  15 203.956 241.124   1
  -4   0 -15-80.6723 225.340   1
   4   0  16 5576.01 507.471   1
  -4   0 -16 5284.70 478.050   1
   4   0  17-374.875 253.658   1
  -4   0 -17 177.352 250.065   1
   4   0  19-33.4872 261.804   1
  -4   0 -19-90.5324 252.109   1
  -4   0 -20 4189.47 403.131   1
   4   0  20 3319.42 408.020   1
   4   0  21 885.953 270.610   1
  -4   0 -21-191.430 233.579   1
   4   0  23-73.4879 247.868   1
  -4   0 -23 66.4752 238.695   1
   4   0  24 334.270 250.931   1
  -4   0 -24 135.155 248.086   1
  -4   0 -26 384.499 260.379   1
   4  -1 -27 67.5228 244.519   1
   4  -1 -26 339.139 232.675   1
  -4   1  26 222.064 244.272   1
   4   1 -25-173.363 248.019   1
   4  -1 -25 272.358 243.529   1
  -4  -1  25 151.560 251.986   1
  -4   1  25 111.237 227.755   1
   4   1 -24 310.003 258.683   1
   4  -1 -24 408.001 225.136   1
  -4  -1  24 711.077 269.855   1
  -4   1  24 184.985 247.173   1
   4   1 -23 136.050 222.938   1
   4  -1 -23 270.137 251.631   1
  -4  -1  23 74.0709 242.726   1
  -4   1  23 36.7878 258.707   1
   4   1 -22 1074.33 269.188   1
   4  -1 -22 602.117 272.709   1
  -4  -1  22 218.969 262.065   1
  -4   1  22 255.051 261.649   1
   4   1 -21 461.723 252.273   1
   4  -1 -21 328.450 239.822   1
  -4  -1  21 322.368 242.607   1
  -4   1  21 325.085 241.143   1
   4   1 -20 161.275 228.786   1
   4  -1 -20-32.0729 249.013   1
  -4  -1  20-70.0178 243.989   1
  -4   1  20 395.110 274.818   1
   4   1 -19 345.831 247.965   1
   4  -1 -19 94.2954 258.890   1
  -4  -1  19 34.1065 246.427   1
  -4   1  19 527.544 262.384   1
   4  -1 -18 914.585 305.944   1
   4   1 -18 1127.86 276.891   1
  -4  -1  18 1290.63 307.299   1
  -4   1  18 686.284 299.181   1
   4   1 -17 413.047 239.265   1
  -4  -1  17 576.223 269.916   1
  -4   1  17 1249.22 300.374   1
   4  -1 -16 344.718 226.320   1
   4   1 -16 255.848 221.627   1
  -4  -1  16 585.652 259.119   1
  -4   1  16 228.921 253.772   1
   4  -1 -15 693.249 240.327   1
   4   1 -15 654.880 231.039   1
  -4  -1  15 384.369 250.718   1
  -4   1  15 410.034 254.783   1
   4  -1 -14 239.874 210.868   1
   4   1 -14 208.911 241.567   1
  -4  -1  14 197.661 226.442   1
  -4   1  14 90.9234 246.259   1
   4  -1 -13-25.5246 216.008   1
  -4   1  13 376.943 261.864   1
   4   1 -12 3206.08 323.756   1
   4  -1 -12 3503.20 339.037   1
  -4   1  12 2701.29 342.995   1
   4   1 -11 1888.34 255.331   1
   4  -1 -11 1255.98 248.625   1
  -4  -1  11 1440.10 256.571   1
  -4   1  11 1126.04 266.370   1
   4  -1 -10 22330.6 1350.88   1
  -4  -1  10 20484.4 1347.85   1
  -4   1  10 20931.0 1351.56   1
   4   1 -10 18627.5 1333.32   1
  -4   1   9 2713.14 309.513   1
  -4  -1   9 2936.56 317.630   1
   4   1  -9 2487.75 284.992   1
   4  -1  -9 3041.63 296.291   1
  -4   1   8 105.910 207.717   1
  -4  -1   8 178.330 193.044   1
   4  -1  -8 39.2707 203.168   1
   4   1  -8 511.090 190.451   1
  -4  -1   7 58220.9 3761.08   1
  -4   1   7 61200.8 3770.36   1
   4   1  -7 61471.0 3759.74   1
   4  -1  -7 61867.3 3765.09   1
  -4   1   6 9328.37 737.471   1
  -4  -1   6 10659.0 731.215   1
   4   1  -6 12175.8 732.678   1
   4  -1  -6 10641.0 729.616   1
   4   1  -5 693.826 184.829   1
   4  -1  -5 761.603 193.922   1
  -4  -1   5 277.180 199.800   1
  -4   1   5 678.007 192.661   1
   4  -1  -4 30986.8 1867.23   1
  -4   1   4 28220.1 1869.24   1
   4   1  -2 50356.7 2896.01   1
  -4  -1   2 43138.7 2894.70   1
   4   1  -1 12230.1 803.710   1
   4  -1  -1 13726.2 799.228   1
  -4  -1   1 12148.9 806.434   1
   4  -1   0-149.016 160.700   1
  -4   1   0-87.4793 171.867   1
  -4  -1   0-63.2864 193.165   1
   4   1   0-12.5798 195.698   1
   4  -1   1 12762.2 857.593   1
  -4  -1  -1 11285.3 857.054   1
   4   1   1 14865.5 864.892   1
  -4   1  -1 13183.8 857.135   1
  -4   1  -2 45305.9 2804.01   1
   4  -1   2 45072.1 2804.47   1
  -4   1  -3 19344.3 1255.49   1
   4  -1   3 19881.0 1252.47   1
  -4  -1  -4 29708.7 1932.79   1
   4   1   4 31937.0 1938.26   1
  -4   1  -5 491.313 188.930   1
   4   1   5 392.292 222.998   1
   4  -1   5 713.905 198.663   1
   4  -1   6 10139.2 711.899   1
   4   1   6 10231.3 715.480   1
  -4   1  -6 10489.0 705.370   1
  -4  -1  -6 10729.1 717.114   1
   4   1   7 60018.2 3594.32   1
   4  -1   7 59468.3 3586.41   1
  -4  -1  -7 54734.4 3583.11   1
  -4   1  -7 57295.8 3578.20   1
  -4   1  -8 342.737 169.535   1
  -4  -1  -8 186.968 204.995   1
   4   1   8 247.657 229.348   1
   4  -1   8 433.525 197.894   1
  -4   1  -9 2191.66 268.122   1
  -4  -1  -9 3030.94 288.025   1
   4  -1   9 2491.24 290.017   1
   4   1   9 2570.46 304.013   1
   4   1  10 21889.5 1393.81   1
   4  -1  10 21919.7 1386.61   1
  -4  -1 -10 21442.9 1385.79   1
  -4   1 -10 19964.9 1369.35   1
   4  -1  11 1519.26 259.533   1
   4   1  11 1447.72 279.160   1
  -4  -1 -11 1550.07 253.095   1
  -4   1 -11 1187.32 242.814   1
   4  -1  12 3453.35 371.670   1
  -4   1 -12 3927.33 359.214   1
   4   1  13 465.294 240.927   1
  -4  -1 -13 100.976 212.125   1
   4   1  14 257.350 234.694   1
   4  -1  14 953.063 229.352   1
  -4  -1 -14 237.031 226.642   1
  -4   1 -14 476.775 211.662   1
   4  -1  15 769.789 277.393   1
   4   1  15 684.065 256.834   1
  -4   1 -15 605.429 233.259   1
  -4  -1 -15 576.372 227.672   1
   4  -1  16 534.389 265.166   1
   4   1  16 246.649 279.714   1
  -4   1 -16 221.426 248.761   1
  -4  -1 -16 829.430 261.056   1
   4  -1  17 891.963 262.602   1
   4   1  17 887.386 270.342   1
  -4   1 -17 989.605 260.482   1
  -4  -1 -17 239.870 264.436   1
   4  -1  18 907.665 290.056   1
   4   1  18 988.882 271.509   1
  -4   1 -18 660.525 253.649   1
  -4  -1 -18 830.221 255.551   1
   4  -1  19 131.887 230.784   1
   4   1  19 168.908 246.688   1
  -4  -1 -19-60.8710 217.700   1
  -4   1 -19 90.6311 210.527   1
   4  -1  20-68.4457 234.181   1
   4   1  20 240.976 259.430   1
  -4   1 -20 31.0663 215.521   1
  -4  -1 -20 125.878 226.044   1
   4  -1  21 247.215 242.820   1
   4   1  21 141.796 242.612   1
  -4   1 -21 158.984 224.571   1
  -4  -1 -21-95.9790 227.910   1
   4  -1  22 325.844 248.724   1
   4   1  22 397.623 262.738   1
  -4   1 -22 554.386 250.463   1
  -4  -1 -22 227.705 225.734   1
   4  -1  23 515.658 270.019   1
   4   1  23 36.6311 244.749   1
  -4   1 -23-433.135 243.268   1
  -4  -1 -23-66.0976 209.823   1
   4  -1  24 224.082 258.200   1
   4   1  24 332.368 254.163   1
  -4  -1 -24 100.428 228.342   1
  -4   1 -24 237.754 243.247   1
   4   1  25 520.674 251.758   1
  -4   1 -25 209.711 243.326   1
  -4  -1 -25 305.070 221.899   1
   4   1  26 220.994 221.069   1
  -4  -1 -26 68.6697 215.790   1
  -4   2  27 72.6018 219.118   1
   4  -2 -27 132.968 218.931   1
  -4   2  26 659.122 262.448   1
   4  -2 -26 604.697 240.244   1
  -4   2  25 625.084 240.539   1
   4  -2 -25 101.295 214.228   1
  -4  -2  24 266.235 262.879   1
   4   2 -24 138.998 252.963   1
  -4   2  23 221.063 268.303   1
   4  -2 -23 669.299 257.533   1
  -4  -2  22 255.494 255.505   1
  -4   2  22 402.370 271.449   1
   4   2 -22 437.171 257.475   1
   4  -2 -22 528.193 274.305   1
  -4  -2  21 35.7272 246.702   1
   4   2 -21-131.467 235.060   1
  -4  -2  20 209.172 256.687   1
  -4   2  20 1168.23 304.780   1
   4   2 -20 545.141 245.875   1
   4  -2 -20 831.817 271.908   1
  -4   2  19 680.939 273.707   1
   4  -2 -19 565.717 270.050   1
  -4   2  18 140.215 294.981   1
  -4  -2  18 98.3096 251.077   1
   4  -2 -18 555.721 286.361   1
   4   2 -18 181.377 230.825   1
  -4  -2  17 31.5938 259.741   1
   4   2 -17 583.251 248.187   1
  -4   2  16 497.292 275.787   1
  -4  -2  16 121.353 261.023   1
   4  -2 -16 204.744 224.442   1
   4   2 -16 364.218 228.842   1
  -4   2  15 2693.80 371.369   1
  -4  -2  15 3017.07 363.007   1
   4  -2 -15 4075.20 376.243   1
   4   2 -15 3348.03 360.589   1
  -4   2  14 1081.30 267.155   1
  -4  -2  14 1105.23 251.837   1
   4  -2 -14 927.913 259.084   1
   4   2 -14 816.833 238.546   1
  -4   2  13 13250.1 903.996   1
   4  -2 -13 12052.9 881.205   1
  -4   2  12 7567.34 653.933   1
   4  -2 -12 9169.92 648.358   1
  -4  -2  12 8777.36 638.896   1
   4   2 -11 6198.61 463.708   1
  -4  -2  11 5167.06 470.600   1
   4  -2 -10 703.111 218.140   1
   4   2 -10 870.149 203.833   1
  -4   2  10 681.424 240.442   1
  -4  -2  10 882.267 219.270   1
   4  -2  -9 1337.08 213.943   1
   4   2  -9 1417.07 225.888   1
  -4  -2   9 1309.62 233.962   1
  -4   2   9 1200.23 240.487   1
  -4  -2   8 11527.0 747.328   1
   4   2  -8 11204.4 738.125   1
   4  -2  -8 9507.18 748.902   1
  -4   2   8 10879.9 759.823   1
  -4  -2   7 20901.5 1279.98   1
  -4   2   7 18551.0 1291.72   1
   4   2  -7 19842.1 1269.96   1
   4  -2  -7 19683.2 1285.33   1
   4   2  -6 27272.8 1615.50   1
   4  -2  -6 26443.4 1629.22   1
  -4   2   6 23300.9 1632.20   1
  -4  -2   6 24610.6 1616.35   1
   4   2  -5 17650.8 1136.83   1
   4  -2  -5 17948.3 1152.05   1
  -4   2   5 17996.7 1157.84   1
  -4  -2   5 17254.8 1137.20   1
   4  -2  -4 20226.1 1291.43   1
  -4   2   4 20053.1 1296.82   1
   4  -2  -3 45264.9 2967.00   1
  -4   2   3 50585.1 2972.14   1
   4   2  -2 32944.2 2080.09   1
  -4  -2   2 33572.3 2079.18   1
   4  -2  -1 1111.39 205.187   1
  -4   2   1 816.038 187.286   1
  -4  -2   1 777.862 207.228   1
   4   2  -1 586.285 198.272   1
   4   2   0 96937.1 6303.05   1
  -4   2   0 105981. 6299.64   1
  -4  -2   0 100910. 6302.77   1
   4  -2   0 106384. 6299.09   1
  -4   2  -1 1311.37 207.719   1
   4  -2   1 1614.49 223.461   1
  -4   2  -2 36193.4 2121.07   1
   4  -2   2 31926.7 2117.21   1
  -4   2  -3 48797.4 2922.23   1
  -4  -2  -3 46854.5 2926.64   1
   4   2   3 47095.3 2928.97   1
   4  -2   3 45760.4 2918.71   1
   4   2   4 21047.0 1327.70   1
  -4  -2  -4 20223.5 1320.07   1
   4   2   5 14570.6 966.821   1
  -4  -2  -5 14339.7 959.268   1
   4  -2   6 22819.5 1510.71   1
   4   2   6 24583.9 1532.77   1
  -4   2  -6 25814.9 1510.19   1
  -4  -2  -6 21837.5 1518.63   1
   4  -2   7 18546.0 1219.78   1
   4   2   7 19077.3 1244.81   1
  -4  -2  -7 17733.0 1227.20   1
  -4   2  -7 20240.9 1218.68   1
   4  -2   8 10770.0 694.375   1
   4   2   8 9836.86 707.261   1
  -4  -2  -8 9625.71 695.088   1
  -4   2  -8 9590.68 680.609   1
  -4   2  -9 1002.58 191.361   1
  -4  -2  -9 1672.73 223.765   1
   4   2   9 645.175 219.624   1
   4  -2   9 1366.73 214.357   1
  -4   2 -10 816.705 182.136   1
  -4  -2 -10 745.141 231.960   1
   4   2  10 467.516 225.899   1
   4  -2  10 418.586 195.615   1
   4  -2  11 5356.25 450.295   1
  -4   2 -11 5485.62 440.229   1
   4  -2  12 8343.33 614.195   1
   4   2  12 8304.40 628.030   1
  -4  -2 -12 8580.77 626.170   1
  -4   2 -12 7373.52 599.027   1
   4   2  13 11768.3 865.951   1
   4  -2  13 12933.0 860.924   1
  -4  -2 -13 11810.8 850.896   1
  -4   2 -13 12228.3 841.749   1
  -4   2 -14 830.505 240.973   1
  -4  -2 -14 1104.70 260.174   1
   4  -2  14 1007.33 253.803   1
   4   2  14 964.931 290.958   1
  -4  -2 -15 2462.54 317.673   1
  -4   2 -15 3035.04 332.574   1
   4   2  15 2730.09 347.064   1
   4  -2  15 3370.19 363.129   1
  -4   2 -16 325.594 214.388   1
  -4  -2 -16 581.378 278.583   1
   4  -2  16 261.971 229.884   1
   4   2  16 31.3439 278.978   1
   4  -2  17 180.504 216.067   1
  -4   2 -17-86.8405 233.410   1
   4   2  18 99.9433 245.216   1
   4  -2  18-255.911 250.959   1
  -4   2 -18-116.624 219.701   1
  -4  -2 -18 124.299 242.066   1
   4   2  19 136.223 226.695   1
  -4  -2 -19 675.004 241.142   1
   4   2  20 380.612 244.743   1
   4  -2  20 1401.06 273.290   1
  -4   2 -20 1018.54 253.655   1
  -4  -2 -20 759.098 264.624   1
   4  -2  21-35.2686 240.754   1
  -4   2 -21 539.997 234.396   1
   4  -2  22 289.578 251.640   1
   4   2  22 397.524 234.935   1
  -4   2 -22 261.467 222.182   1
  -4  -2 -22 195.193 220.120   1
   4   2  23 511.407 248.215   1
  -4  -2 -23 98.9033 236.418   1
  -4   2 -24-137.447 242.729   1
   4   2  25 147.588 257.389   1
  -4  -2 -25 269.069 249.862   1
   4   2  26 182.232 248.301   1
  -4  -2 -26 67.9518 241.015   1
   4   2  27-36.0292 226.334   1
  -4  -2 -27 237.555 254.791   1
   4  -3 -28-32.2954 202.825   1
   4  -3 -27 229.988 220.633   1
  -4   3  27-107.508 237.144   1
   4  -3 -26 66.4598 212.138   1
  -4   3  26 72.4189 240.784   1
   4  -3 -25 200.610 238.477   1
  -4   3  25 255.372 264.537   1
   4  -3 -24 333.670 252.150   1
  -4   3  24 294.064 262.454   1
   4   3 -23-239.804 242.901   1
   4  -3 -23-33.1184 268.802   1
  -4   3  23 257.032 259.226   1
  -4  -3  23 113.580 240.360   1
   4   3 -22 740.464 272.083   1
   4  -3 -22 527.565 279.590   1
  -4   3  22 739.371 292.361   1
  -4  -3  22 442.483 245.548   1
   4  -3 -21 32.4969 215.117   1
   4   3 -21 296.480 236.678   1
  -4  -3  21 35.9832 254.129   1
  -4   3  21 111.326 253.976   1
   4  -3 -20 161.145 245.960   1
   4   3 -20-32.0556 247.356   1
  -4   3  20 109.975 285.851   1
  -4  -3  20 626.999 252.593   1
   4   3 -19 310.716 225.464   1
   4  -3 -19-63.4809 227.436   1
  -4  -3  19 303.625 261.294   1
  -4   3  19 504.621 253.761   1
   4   3 -18 1980.28 289.512   1
   4  -3 -18 2116.90 327.537   1
  -4  -3  18 1920.04 299.747   1
  -4   3  18 1414.15 354.780   1
   4   3 -17 28.8548 242.585   1
   4  -3 -17 121.761 232.904   1
  -4  -3  17 250.255 248.041   1
  -4   3  17-69.0354 288.386   1
   4  -3 -16 6195.80 503.051   1
  -4  -3  16 6110.80 518.610   1
  -4   3  16 5982.30 526.879   1
   4   3 -16 5169.07 482.846   1
  -4  -3  15 885.283 254.876   1
  -4   3  15 390.999 252.608   1
   4   3 -15 1133.98 247.129   1
   4  -3 -15 287.707 242.352   1
  -4   3  14 125.905 249.872   1
   4  -3 -14 305.914 236.257   1
  -4   3  13 1332.78 274.599   1
  -4  -3  13 854.690 254.110   1
   4  -3 -13 1686.92 278.472   1
   4   3 -13 1628.47 246.663   1
   4  -3 -12 3440.99 373.470   1
   4   3 -12 3900.22 362.545   1
  -4   3  12 4674.04 423.008   1
  -4  -3  12 4060.06 380.954   1
   4  -3 -11 662.279 232.910   1
   4   3 -11 439.044 191.978   1
  -4   3  11 221.827 248.391   1
  -4  -3  11 793.494 230.603   1
   4  -3 -10 12458.1 854.057   1
  -4  -3  10 13903.2 843.960   1
  -4   3  10 12811.6 873.920   1
   4   3 -10 10445.8 817.899   1
  -4  -3   9 1633.40 239.292   1
   4   3  -9 2014.81 248.012   1
   4  -3  -9 1936.40 292.107   1
  -4  -3   8 341.207 185.150   1
  -4   3   8 321.127 187.863   1
   4   3  -8 101.001 159.226   1
   4  -3  -8 147.199 193.276   1
   4   3  -7 2466.86 248.629   1
   4  -3  -7 2602.72 284.634   1
  -4   3   7 2182.33 295.499   1
  -4  -3   7 2387.82 245.601   1
   4   3  -6 27180.1 1614.98   1
   4  -3  -6 24343.5 1628.54   1
  -4  -3   6 25680.9 1612.09   1
  -4   3   6 24280.8 1634.11   1
   4  -3  -5 501.614 205.756   1
  -4   3   5 600.300 230.125   1
   4  -3  -4 9293.16 656.261   1
  -4   3   4 9598.84 667.496   1
   4  -3  -3 8278.50 619.094   1
  -4   3   3 9470.93 624.509   1
   4   3  -3 9237.14 614.718   1
  -4  -3   3 8822.17 612.329   1
  -4  -3   2 1400.15 214.946   1
   4   3  -2 915.748 200.055   1
   4  -3  -2 1499.99 209.084   1
  -4   3   2 1285.61 221.689   1
   4   3  -1 495.231 176.418   1
  -4  -3   1 337.697 181.159   1
  -4   3   0 25.7800 178.260   1
   4  -3   0 124.196 178.440   1
  -4   3  -1 831.371 178.512   1
   4  -3   1 592.086 185.690   1
   4  -3   2 1136.66 184.445   1
  -4  -3  -2 1220.20 209.329   1
  -4   3  -2 1497.76 202.970   1
   4   3   2 804.178 212.603   1
   4  -3   3 9895.50 638.772   1
   4   3   3 9157.59 661.005   1
  -4   3  -3 9820.00 643.544   1
  -4  -3  -3 8652.71 651.480   1
   4  -3   4 8906.40 640.979   1
   4   3   4 9066.85 666.375   1
  -4  -3  -4 9990.40 658.949   1
  -4   3  -4 9654.24 642.254   1
  -4  -3  -5 499.414 212.854   1
   4   3   5 397.960 214.774   1
  -4  -3  -6 23761.0 1567.38   1
   4   3   6 25310.1 1574.18   1
   4  -3   7 2298.12 245.064   1
   4   3   7 2622.34 306.102   1
  -4  -3  -7 2757.57 287.875   1
  -4   3  -7 2169.47 234.570   1
  -4  -3  -8 225.195 184.338   1
  -4   3  -8-138.735 150.566   1
   4   3   8 203.577 179.351   1
  -4  -3  -9 2014.04 261.228   1
  -4   3  -9 1506.16 207.095   1
   4  -3   9 2123.72 230.559   1
   4   3   9 1319.70 278.750   1
   4   3  10 11124.7 874.251   1
   4  -3  10 13473.3 854.353   1
  -4  -3 -10 12574.0 873.219   1
   4   3  11 318.940 249.612   1
   4  -3  11 886.136 217.584   1
  -4  -3 -11 714.396 247.326   1
  -4   3 -11 878.011 199.470   1
   4   3  12 3816.28 397.107   1
   4  -3  12 4482.33 379.078   1
  -4  -3 -12 4119.89 388.179   1
  -4   3 -12 3511.58 343.883   1
   4   3  13 1066.37 282.887   1
   4  -3  13 1336.88 256.688   1
  -4   3 -13 1345.95 230.470   1
  -4  -3 -13 1377.77 257.815   1
   4   3  14 627.596 260.097   1
   4   3  15 432.639 282.856   1
   4  -3  15 596.648 232.307   1
  -4   3 -15 754.194 240.975   1
  -4  -3 -15 600.309 257.255   1
   4   3  16 5022.89 500.973   1
   4  -3  16 5296.30 482.161   1
  -4   3 -16 6111.20 483.091   1
  -4  -3 -16 5569.32 493.031   1
   4  -3  17-90.0617 241.242   1
   4   3  17-195.309 232.785   1
  -4   3 -17 28.0292 215.190   1
  -4  -3 -17 307.785 238.029   1
   4   3  18 1245.33 278.553   1
   4  -3  18 1219.72 270.599   1
  -4   3 -18 1777.19 278.104   1
  -4  -3 -18 1757.75 279.223   1
   4  -3  19-65.1834 232.197   1
   4   3  19-171.498 248.491   1
  -4   3 -19-118.465 232.451   1
   4   3  20 208.616 231.189   1
   4  -3  20 101.973 229.313   1
  -4   3 -20-30.6214 209.515   1
  -4  -3 -20-63.5639 220.453   1
   4  -3  21 351.902 251.823   1
   4   3  21 35.6277 242.791   1
  -4   3 -21 126.893 228.007   1
  -4  -3 -21 128.612 203.238   1
   4  -3  22 723.573 258.526   1
   4   3  22 578.228 273.165   1
  -4   3 -22 786.076 239.779   1
  -4  -3 -22 943.082 267.163   1
   4  -3  23 111.578 252.326   1
   4   3  23 109.291 258.538   1
  -4  -3 -23 98.5996 237.274   1
  -4   3 -23 407.284 246.027   1
   4   3  24 402.018 265.773   1
  -4  -3 -24 397.548 257.357   1
   4   3  25-145.948 246.186   1
  -4  -3 -25 298.441 263.822   1
   4   3  26 326.318 251.683   1
  -4  -3 -26 33.3956 244.038   1
   4   3  27 106.701 227.021   1
  -4  -3 -27-33.5063 235.523   1
  -4  -3 -28 97.4562 220.261   1
   4  -4 -28 509.550 255.419   1
  -4   4  28-104.242 242.467   1
   4  -4 -26 65.6675 240.954   1
  -4   4  26 322.465 259.700   1
   4  -4 -25 362.686 257.057   1
  -4   4  25-36.1745 256.720   1
   4  -4 -24 99.4992 247.160   1
  -4   4  24 694.210 260.109   1
   4   4 -23 103.361 247.508   1
   4  -4 -22-98.1403 214.389   1
   4   4 -22 639.729 247.914   1
  -4  -4  22 331.905 250.049   1
  -4   4  22-299.019 270.756   1
   4   4 -21 262.204 239.607   1
  -4   4  21 185.709 287.494   1
  -4  -4  21 143.902 229.941   1
   4  -4 -19 861.781 271.676   1
   4   4 -19 367.699 233.891   1
  -4   4  19 471.095 296.490   1
  -4  -4  19 774.341 255.460   1
   4  -4 -18 847.643 263.862   1
   4   4 -18 648.748 243.758   1
  -4   4  18 569.989 272.371   1
  -4  -4  18 1003.56 272.675   1
   4  -4 -17-338.301 270.932   1
   4   4 -17-113.088 204.802   1
  -4   4  17 69.7880 286.964   1
  -4  -4  17 62.0247 238.150   1
   4   4 -16 54.1202 215.441   1
  -4  -4  16 266.368 235.599   1
   4  -4 -15 1314.81 249.038   1
   4   4 -15 797.923 231.529   1
  -4   4  15 924.970 287.951   1
  -4  -4  15 1065.40 254.780   1
   4  -4 -14 11785.6 879.208   1
  -4  -4  14 13164.1 884.389   1
  -4   4  14 12511.4 905.202   1
   4   4 -14 12451.0 861.837   1
   4  -4 -13 27.3455 206.587   1
   4   4 -13 689.836 199.333   1
  -4   4  13 524.954 285.564   1
  -4  -4  13 347.381 216.125   1
   4   4 -12 129.680 194.352   1
   4  -4 -12 26.3011 231.905   1
  -4  -4  12 162.114 229.961   1
  -4   4  12 534.098 288.616   1
   4  -4 -11 6351.44 578.357   1
  -4   4  11 7347.70 598.265   1
   4   4 -11 8055.04 554.821   1
  -4  -4  11 8078.59 572.651   1
   4   4 -10 7581.79 552.505   1
  -4  -4  10 7853.74 577.056   1
   4  -4  -9 6601.47 506.456   1
  -4   4   9 5985.28 519.823   1
   4   4  -9 5439.00 452.371   1
  -4  -4   9 6672.87 466.157   1
   4  -4  -8 5348.91 465.570   1
  -4  -4   8 5443.15 433.858   1
  -4   4   8 5874.25 481.585   1
   4   4  -8 5891.30 421.382   1
  -4   4   7 1477.11 273.118   1
   4   4  -7 1491.14 190.180   1
   4  -4  -7 1498.47 259.069   1
  -4  -4   7 1414.19 194.102   1
  -4  -4   6 26644.3 1509.07   1
   4   4  -6 24811.1 1501.59   1
  -4   4   6 22730.0 1533.37   1
   4  -4  -5 14996.2 979.552   1
  -4   4   5 14438.2 990.896   1
   4  -4  -4 1832.62 248.879   1
  -4   4   4 2047.73 254.495   1
  -4  -4   3 8130.24 593.026   1
   4  -4  -3 9395.32 609.501   1
  -4   4   3 8616.40 617.795   1
   4   4  -3 8669.65 588.934   1
  -4   4   2 38495.2 2472.51   1
   4   4  -2 39937.0 2467.08   1
   4  -4  -2 39474.4 2471.99   1
  -4  -4   2 40508.6 2465.60   1
   4  -4   1 66291.5 3827.35   1
  -4  -4  -1 59640.5 3830.00   1
   4   4   1 58562.0 3831.85   1
  -4   4  -1 63225.4 3825.86   1
   4  -4   2 36619.3 2357.66   1
  -4  -4  -2 39385.3 2371.21   1
   4   4   2 39278.5 2376.16   1
  -4   4  -2 37159.2 2359.02   1
   4  -4   3 8453.36 567.482   1
  -4  -4  -3 8369.86 583.448   1
  -4   4  -3 7855.50 568.940   1
   4   4   3 8588.58 590.390   1
  -4  -4  -4 1894.77 232.068   1
  -4   4  -4 1435.98 208.878   1
   4   4   4 2016.27 226.767   1
   4  -4   4 1811.46 217.610   1
   4  -4   5 15357.5 976.043   1
   4   4   5 16164.9 1016.58   1
  -4   4  -5 13894.4 972.023   1
  -4  -4  -5 16005.7 1005.79   1
   4   4   6 22456.0 1431.49   1
  -4  -4  -6 21328.3 1418.59   1
  -4   4  -7 1553.73 197.715   1
   4   4   7 1711.20 281.306   1
  -4  -4  -7 1524.03 251.786   1
   4  -4   7 1379.92 201.709   1
   4  -4   8 5549.79 408.670   1
   4   4   8 4750.71 441.133   1
  -4  -4  -8 5038.42 426.468   1
  -4   4  -9 5994.18 453.929   1
  -4  -4  -9 5723.95 480.496   1
   4  -4   9 6192.51 464.198   1
   4   4   9 6686.05 512.968   1
   4  -4  10 7018.29 526.766   1
  -4   4 -10 7394.70 523.861   1
   4   4  11 5812.81 545.215   1
   4  -4  11 6436.62 511.782   1
  -4  -4 -11 7072.26 552.070   1
  -4   4 -11 7221.17 512.198   1
  -4  -4 -12-26.1917 207.753   1
  -4   4 -12 61.1455 177.139   1
   4  -4  12 352.144 200.371   1
   4   4  12 85.0302 226.344   1
  -4  -4 -13 488.673 236.777   1
  -4   4 -13 431.871 186.961   1
   4   4  13 500.919 280.524   1
   4  -4  13 469.138 213.061   1
   4  -4  14 11664.4 792.375   1
   4   4  14 10495.2 812.623   1
  -4  -4 -15 1512.95 272.457   1
   4   4  15 1256.43 269.288   1
  -4   4 -16 183.686 216.276   1
   4  -4  16 304.702 217.047   1
  -4   4 -17 135.146 200.575   1
  -4  -4 -17-124.666 245.394   1
   4   4  17-296.556 287.813   1
   4  -4  17-88.8642 232.415   1
  -4  -4 -18 728.983 276.061   1
  -4   4 -18 644.840 223.360   1
   4   4  18 475.770 274.358   1
   4  -4  18 1283.90 280.606   1
  -4  -4 -19 591.449 247.946   1
  -4   4 -19 643.508 241.258   1
   4  -4  19 906.260 255.744   1
  -4   4 -20 121.750 225.283   1
   4  -4  20 303.978 230.354   1
  -4   4 -21 31.7595 205.010   1
  -4  -4 -21 96.6558 213.309   1
   4  -4  21 175.256 244.333   1
   4   4  21 249.808 246.530   1
  -4   4 -22-65.9019 211.141   1
  -4  -4 -22 617.392 251.987   1
   4  -4  22 144.704 229.190   1
   4   4  22 541.745 263.279   1
  -4  -4 -23 622.697 254.470   1
   4   4  23 108.983 256.353   1
  -4  -4 -24 329.407 244.964   1
   4   4  24 218.037 252.608   1
  -4  -4 -25 460.503 264.548   1
   4   4  25 325.735 261.045   1
  -4  -4 -26 33.0450 235.330   1
   4   4  26 71.7535 232.636   1
  -4  -4 -27-66.1453 215.539   1
   4   4  27 35.1063 200.152   1
  -4  -4 -28 95.9549 236.777   1
   4   4  28 382.800 249.260   1
  -4   5  27-104.659 200.586   1
   4  -5 -27-288.006 209.964   1
  -4   5  26 283.604 214.103   1
   4  -5 -26 32.4790 226.478   1
  -4   5  24 514.376 268.688   1
   4  -5 -24 687.255 238.964   1
  -4   5  23-223.993 271.461   1
   4  -5 -23 130.604 237.423   1
  -4   5  22 149.292 282.652   1
   4  -5 -22 228.657 256.647   1
   4   5 -22 303.105 227.632   1
  -4  -5  21-177.298 235.833   1
   4  -5 -21-196.003 216.207   1
   4   5 -21 130.629 227.598   1
  -4   5  20 442.553 296.393   1
  -4  -5  20-171.174 241.732   1
   4  -5 -20 32.4329 259.790   1
   4   5 -20 63.1147 208.836   1
  -4   5  19 109.348 245.446   1
  -4  -5  19 559.805 253.527   1
   4  -5 -19 353.124 237.046   1
   4   5 -19 273.432 214.396   1
  -4   5  18 107.443 287.931   1
  -4  -5  18 157.807 245.121   1
   4  -5 -18 316.281 257.698   1
   4   5 -18 29.1442 209.482   1
  -4   5  17-140.699 278.092   1
  -4  -5  17-30.1392 212.129   1
   4  -5 -17 683.831 254.171   1
   4   5 -17 167.026 215.560   1
  -4   5  16 2753.29 369.324   1
  -4  -5  16 2136.13 306.155   1
   4   5 -16 2147.27 287.759   1
   4  -5 -16 2130.22 342.314   1
  -4  -5  14 1821.62 253.060   1
  -4   5  14 812.401 316.168   1
   4   5 -14 921.917 215.401   1
   4  -5 -14 1125.58 273.017   1
  -4  -5  13 1148.51 241.183   1
  -4   5  13 536.137 289.930   1
   4   5 -13 710.489 199.945   1
   4  -5 -13 922.247 262.553   1
   4  -5 -12 565.893 264.896   1
   4   5 -12 727.282 200.302   1
  -4  -5  12 778.629 217.567   1
  -4   5  12 1368.16 286.757   1
   4  -5 -11 77.6344 203.069   1
  -4  -5  11 41.2054 189.949   1
  -4   5  11 29.1917 237.759   1
   4   5 -11 135.074 159.752   1
   4  -5 -10 1610.55 268.251   1
   4   5 -10 2002.60 216.571   1
  -4   5  10 1651.02 280.161   1
  -4  -5  10 1588.32 228.136   1
  -4  -5   9 1474.50 214.964   1
   4   5  -9 1306.99 201.663   1
  -4  -5   8 31845.2 2009.36   1
   4  -5  -8 30577.4 2031.28   1
   4   5  -8 32700.3 2011.15   1
  -4   5   8 32647.6 2051.88   1
   4  -5  -7 9156.07 631.343   1
  -4   5   7 8243.28 641.096   1
  -4  -5   7 8240.77 592.023   1
   4   5  -7 8714.91 592.899   1
  -4   5   6 2131.90 291.413   1
   4  -5  -6 2400.02 286.697   1
   4  -5  -5 4209.39 353.294   1
  -4   5   5 3416.98 343.049   1
  -4   5   4 54407.4 3280.24   1
   4   5  -4 53629.7 3257.68   1
  -4  -5   4 49567.7 3255.92   1
   4  -5  -4 53796.1 3274.04   1
   4  -5  -3 1423.09 219.744   1
   4   5  -3 1046.44 184.094   1
  -4  -5   3 1084.92 176.331   1
  -4   5   3 1149.70 212.895   1
   4  -5  -2 72011.6 4415.13   1
  -4   5   2 71113.9 4417.87   1
  -4   5   1 262.707 177.473   1
   4  -5  -1 96.9777 161.437   1
   4  -5   1 224.227 151.582   1
  -4  -5  -1 218.152 178.917   1
   4   5   1 138.176 174.503   1
  -4   5  -1 116.495 152.083   1
   4  -5   2 72854.8 4447.59   1
  -4  -5  -2 69404.1 4458.56   1
  -4   5  -2 77165.1 4449.07   1
   4   5   2 68403.5 4461.69   1
  -4  -5  -3 1280.46 204.403   1
  -4   5  -3 1033.50 161.425   1
   4  -5   3 934.950 172.292   1
   4   5   3 1492.52 213.825   1
  -4  -5  -4 53515.0 3284.74   1
  -4   5  -4 51645.4 3265.80   1
   4   5   4 53936.6 3293.70   1
   4  -5   5 3686.21 303.777   1
  -4  -5  -5 3446.63 345.374   1
  -4   5  -5 3986.89 301.633   1
   4   5   5 4031.87 369.786   1
   4  -5   6 2368.78 240.095   1
   4   5   6 2776.57 303.158   1
  -4  -5  -6 2064.69 279.130   1
   4   5   7 8472.00 640.935   1
  -4  -5  -7 8603.67 622.824   1
  -4  -5  -8 31396.8 2019.52   1
  -4   5  -8 30961.3 1984.07   1
   4   5   8 31238.5 2031.45   1
   4  -5   8 33122.6 1994.45   1
   4  -5   9 1325.21 189.209   1
  -4   5  -9 1427.05 189.135   1
   4   5  10 1565.53 283.864   1
   4  -5  10 1556.80 218.776   1
  -4  -5 -10 1501.70 273.884   1
  -4   5 -10 1323.36 201.710   1
   4  -5  11 39.1648 175.523   1
   4   5  11 224.173 242.064   1
  -4   5 -11-18.1834 172.824   1
  -4  -5 -11 389.112 207.907   1
   4  -5  12 607.863 209.514   1
   4   5  12 582.016 260.508   1
  -4   5 -12 524.673 187.911   1
  -4  -5 -12 858.966 260.668   1
   4  -5  13 1122.84 238.718   1
   4   5  13 452.163 267.848   1
  -4   5 -13 1078.13 210.253   1
  -4  -5 -13 916.784 274.108   1
  -4  -5 -14 2123.83 300.995   1
  -4   5 -14 1863.57 249.070   1
   4  -5  14 1294.15 236.349   1
   4   5  14 1150.30 310.951   1
  -4  -5 -15 504.291 273.979   1
  -4   5 -15 621.752 198.394   1
   4  -5  15 178.351 217.716   1
   4   5  15 383.791 266.803   1
  -4  -5 -16 1899.85 319.725   1
  -4   5 -16 2239.21 277.864   1
   4   5  16 1701.42 319.578   1
   4  -5  16 1714.59 279.919   1
  -4   5 -17 103.651 187.697   1
  -4  -5 -17 509.874 270.328   1
   4   5  17 132.550 258.157   1
   4  -5  17-315.773 219.620   1
  -4  -5 -18 503.392 271.761   1
  -4   5 -18 330.562 226.871   1
   4  -5  18 302.861 221.346   1
   4   5  18 345.254 275.535   1
  -4  -5 -19 601.105 275.614   1
  -4   5 -19 317.881 208.697   1
   4   5  19 656.209 302.439   1
   4  -5  19 32.0383 211.010   1
  -4   5 -20 90.8823 216.081   1
  -4  -5 -20 64.0842 249.900   1
   4   5  20 560.893 294.001   1
   4  -5  20 201.003 245.902   1
  -4  -5 -21 129.033 242.273   1
   4   5  21 142.981 253.581   1
  -4  -5 -22-64.9288 211.577   1
   4   5  22 144.279 236.268   1
  -4  -5 -23 195.899 238.386   1
   4   5  23-144.780 226.058   1
  -4  -5 -24 32.7492 247.116   1
   4   5  24 433.541 263.038   1
  -4  -5 -26 326.947 232.162   1
   4   5  26 70.9933 237.499   1
  -4  -5 -27 293.709 231.824   1
   4   5  27 173.250 205.788   1
  -4   6  27 34.4106 231.039   1
   4  -6 -27-126.259 240.562   1
  -4   6  26 455.775 264.275   1
   4  -6 -26-160.558 240.218   1
  -4   6  25 285.709 254.616   1
   4  -6 -25 129.591 253.565   1
  -4   6  24-182.495 235.441   1
   4  -6 -24 97.5313 245.908   1
  -4   6  23 111.498 228.217   1
   4  -6 -23-97.5247 203.028   1
  -4   6  21 260.134 271.904   1
   4  -6 -21 718.996 268.698   1
  -4   6  20 554.428 298.064   1
  -4  -6  20 571.453 232.599   1
   4  -6 -20 715.633 245.703   1
   4   6 -20 405.140 239.157   1
  -4  -6  19 901.920 237.955   1
   4   6 -19 298.730 226.283   1
  -4  -6  18 1080.12 242.670   1
  -4   6  18 613.629 283.312   1
   4   6 -18 770.931 235.997   1
   4  -6 -18 701.305 247.700   1
  -4   6  17-35.5295 282.737   1
  -4  -6  17 381.425 235.122   1
   4   6 -17 108.642 222.037   1
   4  -6 -17 31.3951 271.180   1
  -4   6  16 277.965 301.790   1
   4  -6 -16-30.8209 262.279   1
   4   6 -15 2449.14 274.308   1
   4  -6 -15 1416.62 273.640   1
  -4  -6  15 2032.39 287.749   1
  -4   6  15 1528.13 325.612   1
   4  -6 -14 5817.10 505.227   1
  -4   6  14 5425.35 528.097   1
   4   6 -14 5972.57 480.746   1
  -4  -6  14 6835.49 499.338   1
   4  -6 -13 5648.09 476.595   1
  -4  -6  13 5012.92 444.762   1
  -4   6  13 5360.90 495.714   1
   4   6 -13 5241.23 425.887   1
  -4   6  12 93.1048 271.918   1
  -4  -6  12 670.600 200.626   1
   4  -6 -12 579.478 252.650   1
   4   6 -12 158.482 159.073   1
  -4   6  11 599.201 270.546   1
  -4  -6  11 875.419 191.771   1
   4  -6 -11 929.874 265.417   1
   4   6 -11 388.683 171.406   1
  -4   6  10 57.4645 267.576   1
  -4  -6  10-71.3131 174.202   1
   4  -6 -10 229.440 224.003   1
   4   6 -10 225.676 164.549   1
  -4   6   9 27.5190 247.739   1
   4   6  -9-16.2824 152.725   1
  -4  -6   9-85.0398 159.923   1
   4  -6  -9 73.1363 211.095   1
  -4  -6   8 7504.80 565.126   1
  -4   6   8 8088.38 627.872   1
   4   6  -8 8164.69 565.711   1
   4  -6  -8 8792.18 610.500   1
  -4   6   7 269.295 239.740   1
   4  -6  -7 44.0570 202.164   1
  -4   6   6 31198.6 2010.54   1
   4  -6  -6 31824.0 2004.57   1
  -4   6   5 7361.65 552.771   1
   4  -6  -5 7530.75 551.860   1
  -4   6   4 658.155 216.256   1
   4   6  -4 549.241 144.647   1
   4  -6  -4 666.695 196.997   1
  -4  -6   4 1044.94 169.876   1
   4  -6  -3 3845.71 331.789   1
  -4   6   3 3650.31 342.500   1
   4  -6  -2 3521.74 303.410   1
  -4   6   2 3291.01 321.008   1
   4  -6  -1 1269.80 204.778   1
  -4   6   1 1505.81 206.239   1
  -4  -6   0 25004.5 1570.49   1
   4   6   0 24594.1 1572.90   1
   4   6   1 1085.36 203.427   1
  -4  -6  -1 1271.02 214.437   1
   4   6   2 3398.73 306.763   1
  -4  -6  -2 3275.68 300.950   1
  -4   6  -2 3355.05 273.434   1
   4   6   3 3620.10 325.143   1
  -4   6  -3 3293.79 279.462   1
   4  -6   3 3080.02 278.785   1
  -4  -6  -3 3727.06 312.323   1
  -4  -6  -4 891.818 194.368   1
   4   6   4 480.023 202.525   1
   4  -6   4 486.347 146.001   1
   4  -6   5 7494.36 495.016   1
  -4  -6  -5 6957.13 531.029   1
  -4   6  -5 6860.82 488.037   1
   4   6   5 7329.58 550.285   1
   4  -6   6 31965.5 2004.39   1
   4   6   6 32882.3 2049.09   1
  -4  -6  -6 30159.7 2036.43   1
  -4   6  -6 33008.1 2002.74   1
   4   6   7-24.1591 186.158   1
  -4   6  -7 24.2439 129.170   1
   4  -6   7-25.8532 134.014   1
  -4  -6  -7 44.1374 177.341   1
  -4  -6  -8 7712.25 591.606   1
   4   6   8 7963.32 607.506   1
  -4  -6  -9-222.492 230.159   1
  -4   6  -9 112.874 136.513   1
   4  -6   9-62.5307 154.371   1
   4   6   9 26.6728 254.459   1
  -4   6 -10 46.9031 151.744   1
  -4  -6 -10 231.238 201.653   1
   4   6  10 27.7479 224.555   1
   4  -6  10 119.006 156.811   1
  -4   6 -11 804.964 184.369   1
  -4  -6 -11 638.070 243.607   1
   4   6  11 172.545 258.914   1
   4  -6  11 663.380 176.979   1
  -4   6 -12 696.396 173.100   1
  -4  -6 -12 714.186 283.975   1
   4   6  12 89.6122 268.337   1
   4  -6  12 317.031 178.384   1
   4  -6  13 4936.82 415.473   1
   4   6  13 5144.93 488.106   1
   4  -6  14 5634.09 474.189   1
   4   6  14 6867.53 553.566   1
  -4   6 -14 5786.87 466.078   1
  -4  -6 -14 6188.22 522.524   1
  -4  -6 -15 1814.47 308.027   1
  -4   6 -15 2039.52 262.010   1
   4   6  15 1427.35 355.611   1
   4  -6  15 1845.66 254.130   1
  -4  -6 -16 187.775 255.070   1
   4   6  16 165.361 272.148   1
  -4  -6 -17 837.650 296.918   1
  -4   6 -17 254.895 197.243   1
   4  -6  17 308.058 207.460   1
   4   6  17 904.521 297.392   1
  -4  -6 -18 698.122 266.835   1
  -4   6 -18 888.111 232.203   1
   4  -6  18 536.656 244.125   1
   4   6  18 626.872 297.562   1
  -4   6 -19 1056.15 241.799   1
   4  -6  19 472.880 251.958   1
  -4   6 -20 932.503 240.506   1
  -4  -6 -20 321.391 214.929   1
   4   6  20 354.022 257.219   1
  -4  -6 -21 129.111 243.589   1
   4   6  21 1111.79 295.790   1
  -4  -6 -22-97.2150 252.484   1
   4   6  23 36.0468 236.125   1
  -4  -6 -24 423.016 238.172   1
   4   6  24 107.693 238.096   1
  -4  -6 -25 390.412 252.313   1
   4   6  25 214.208 262.398   1
  -4  -6 -26 549.517 258.116   1
   4   6  26 175.489 238.957   1
  -4  -6 -27-96.5702 199.931   1
   4   6  27 34.1723 212.241   1
   4  -7 -27-93.1986 229.594   1
  -4   7  27 237.582 240.673   1
   4  -7 -26 410.141 247.053   1
  -4   7  26 34.8030 248.252   1
   4  -7 -25 222.988 251.828   1
  -4   7  25 70.7405 257.362   1
   4  -7 -23-97.0354 237.161   1
  -4   7  23 258.879 232.298   1
   4  -7 -22 424.270 239.780   1
  -4   7  22 37.1331 272.682   1
   4  -7 -21 555.541 286.168   1
  -4   7  21 111.485 280.785   1
   4  -7 -20 195.556 227.370   1
  -4   7  20 185.174 237.919   1
   4  -7 -19 323.904 257.079   1
  -4  -7  19 501.225 229.996   1
   4   7 -19 117.132 190.284   1
  -4   7  19-183.506 291.215   1
   4  -7 -18 513.570 236.633   1
  -4  -7  18 208.392 235.565   1
   4   7 -18 83.3110 218.268   1
  -4   7  18 72.6976 234.843   1
   4  -7 -17 317.051 277.492   1
  -4  -7  17 393.148 224.322   1
   4   7 -17 578.746 208.212   1
  -4   7  17 466.294 310.915   1
   4  -7 -16 998.273 284.188   1
  -4  -7  16 1554.34 249.722   1
   4   7 -16 1731.41 253.305   1
  -4   7  16 1653.00 345.234   1
   4  -7 -15 397.544 217.945   1
  -4  -7  15 98.5481 197.880   1
  -4   7  15 137.882 234.675   1
   4   7 -15 720.842 188.155   1
   4   7 -14 1591.90 232.337   1
  -4  -7  14 1024.55 213.792   1
   4  -7 -13 2618.23 324.130   1
  -4  -7  13 2509.62 273.930   1
  -4   7  13 2455.52 319.945   1
   4   7 -13 2064.25 265.687   1
  -4  -7  12 12055.3 769.049   1
  -4   7  12 10664.9 813.957   1
   4   7 -12 10824.3 757.539   1
   4  -7 -12 10667.2 803.433   1
   4  -7 -11-136.344 255.833   1
  -4  -7  11 469.592 171.484   1
  -4   7  11 707.099 288.975   1
   4   7 -11 232.564 162.996   1
   4  -7 -10 2964.74 332.645   1
  -4  -7  10 3158.42 277.102   1
   4   7 -10 2939.74 273.069   1
   4  -7  -9 1006.32 250.714   1
  -4   7   9 937.211 244.864   1
   4   7  -9 1748.34 204.225   1
  -4  -7   9 1560.62 202.954   1
   4   7  -8-74.6663 144.557   1
  -4  -7   8-75.7435 146.979   1
   4  -7  -7 409.287 222.854   1
  -4   7   7 798.304 248.810   1
  -4   7   6 3278.50 338.276   1
   4  -7  -6 3334.52 324.976   1
   4  -7  -5 1445.62 247.358   1
  -4  -7   5 1001.43 176.524   1
   4   7  -5 1124.31 178.460   1
  -4   7   5 1155.73 245.475   1
  -4  -7   4 29561.8 1859.00   1
   4   7  -4 30279.5 1860.47   1
   4  -7  -4 30220.4 1883.85   1
  -4   7   4 28278.0 1885.88   1
   4  -7  -3 20054.6 1276.43   1
  -4   7   3 19393.8 1282.79   1
   4  -7  -2 12059.2 810.914   1
  -4   7   2 12164.4 817.291   1
  -4  -7   1 6131.14 463.613   1
   4  -7  -1 6642.03 476.764   1
  -4   7   1 6550.12 477.774   1
   4   7  -1 6861.71 474.202   1
   4  -7   0 13.9954 131.989   1
   4   7   0 95.9360 159.001   1
  -4   7   0 117.134 140.083   1
  -4  -7  -1 6967.91 484.340   1
   4   7   1 6320.80 489.495   1
  -4  -7  -2 10451.1 756.450   1
   4   7   2 11439.6 768.830   1
   4  -7   2 11735.8 740.299   1
   4   7   3 19883.9 1308.94   1
   4  -7   3 20695.5 1278.50   1
  -4  -7  -3 19122.2 1297.66   1
  -4   7  -3 20435.7 1275.74   1
   4  -7   4 29401.0 1824.93   1
  -4   7  -4 29344.5 1823.82   1
  -4  -7  -4 28685.9 1854.95   1
   4   7   4 29110.2 1864.04   1
   4   7   5 1104.21 229.872   1
  -4  -7  -5 1082.59 218.822   1
  -4   7  -5 882.162 151.102   1
   4  -7   5 1058.23 147.372   1
   4  -7   6 3752.14 265.577   1
   4   7   6 3054.01 344.172   1
  -4   7  -6 2906.20 253.088   1
  -4  -7  -6 2769.25 318.386   1
   4   7   7 657.825 241.697   1
  -4  -7  -7 371.936 225.837   1
  -4   7  -7 926.517 135.111   1
   4  -7   7 589.741 140.629   1
   4  -7   8-13.1466 126.337   1
  -4   7  -8 95.6259 128.607   1
   4   7   9 1679.28 294.136   1
  -4  -7  -9 1708.90 284.834   1
   4   7  10 2476.30 344.674   1
   4  -7  10 2539.14 260.488   1
  -4  -7 -10 2790.75 329.197   1
  -4   7 -10 3009.52 255.042   1
   4   7  11 29.5972 259.969   1
   4  -7  11 68.0740 154.861   1
  -4  -7 -11-190.612 236.480   1
  -4   7 -11-95.1341 143.526   1
   4  -7  12 11651.5 769.035   1
   4   7  12 10167.1 813.186   1
  -4  -7 -12 9573.70 797.921   1
  -4   7 -12 12465.1 762.924   1
   4  -7  13 2545.83 288.190   1
   4   7  13 3018.10 365.434   1
  -4   7 -13 3153.09 277.203   1
   4  -7  14 1295.61 231.711   1
  -4   7 -14 1929.79 232.821   1
   4   7  15 131.784 281.249   1
   4  -7  15 568.215 199.700   1
  -4   7 -15 606.877 190.883   1
  -4  -7 -15 648.266 272.234   1
   4  -7  16 1181.01 238.633   1
   4   7  16 803.710 317.286   1
  -4   7 -16 1545.83 230.737   1
  -4  -7 -16 1901.35 334.947   1
   4   7  17 447.200 278.682   1
  -4  -7 -17 706.185 272.914   1
   4  -7  18 232.521 223.301   1
   4   7  18 69.6279 228.996   1
  -4  -7 -18 502.142 214.737   1
  -4   7 -18 500.605 206.294   1
   4   7  19 140.223 275.481   1
  -4   7 -19 196.222 202.798   1
  -4  -7 -19 448.855 254.670   1
   4   7  20 603.298 280.776   1
  -4  -7 -20-32.2167 252.315   1
   4   7  21-322.878 247.739   1
  -4  -7 -21 129.150 224.988   1
   4   7  22 108.035 237.410   1
  -4  -7 -22 291.958 225.354   1
   4   7  23-35.8954 268.733   1
  -4  -7 -23 454.693 261.337   1
   4   7  25 212.182 233.322   1
  -4  -7 -25 290.020 230.964   1
   4   7  26-310.547 248.843   1
  -4  -7 -26 225.106 246.892   1
   4   7  27 269.500 235.055   1
  -4  -7 -27 158.677 237.639   1
   4  -8 -26 31.1531 228.376   1
  -4   8  26-34.3654 245.755   1
   4  -8 -25 31.5314 238.497   1
   4  -8 -24 288.160 253.039   1
  -4   8  24-71.8890 250.530   1
   4  -8 -23 192.948 239.552   1
  -4   8  23-73.5377 242.093   1
   4  -8 -22-195.163 234.732   1
  -4   8  22 703.216 300.522   1
   4  -8 -20 424.286 231.404   1
  -4   8  20 259.593 253.444   1
   4  -8 -19-32.5144 252.525   1
  -4   8  19 405.272 303.076   1
   4  -8 -18 645.879 252.314   1
  -4   8  18 438.854 251.615   1
   4   8 -18 673.692 214.427   1
   4  -8 -17-127.902 268.023   1
  -4   8  17-108.574 300.516   1
  -4   8  16 106.689 298.971   1
  -4  -8  16 148.167 197.205   1
   4  -8 -16 126.174 262.744   1
   4   8 -16 47.5738 187.366   1
  -4   8  15-34.9503 250.022   1
  -4  -8  15 301.290 194.303   1
   4  -8 -15-93.0543 216.202   1
   4   8 -15 202.592 182.816   1
  -4   8  14 171.087 239.636   1
  -4  -8  14 244.550 182.080   1
   4  -8 -14 759.626 227.619   1
   4   8 -14 419.509 182.731   1
  -4   8  13 667.542 272.663   1
   4   8 -13 708.629 183.012   1
  -4  -8  13 720.562 193.328   1
   4  -8 -13 771.372 222.727   1
  -4  -8  12 5505.60 466.370   1
  -4   8  12 6427.05 553.668   1
   4   8 -12 6621.59 463.605   1
   4  -8 -12 6088.71 516.537   1
  -4   8  11 31.5277 289.091   1
   4   8 -11 34.0424 141.742   1
   4  -8 -11 83.8660 257.653   1
  -4  -8  11-35.4500 148.063   1
  -4  -8  10 5431.43 393.151   1
   4   8 -10 4762.38 387.730   1
  -4   8  10 4866.68 474.316   1
   4  -8 -10 5154.14 449.147   1
  -4   8   9 761.796 239.595   1
  -4  -8   9 1042.79 173.286   1
   4   8  -9 740.741 164.553   1
   4  -8  -9 830.513 238.159   1
  -4   8   8 4375.30 410.672   1
   4  -8  -8 3852.26 377.779   1
   4   8  -6 21002.0 1364.62   1
  -4  -8   6 21792.6 1365.35   1
  -4   8   6 21392.0 1409.32   1
   4  -8  -6 21777.8 1402.04   1
   4   8  -5 3494.69 276.816   1
   4  -8  -5 3364.12 318.191   1
  -4  -8   5 3225.11 274.658   1
  -4   8   5 2576.37 325.279   1
  -4   8   4 10846.7 745.752   1
   4  -8  -4 10380.3 734.582   1
  -4   8   3 330.328 180.407   1
   4  -8  -2 4542.03 380.815   1
  -4   8   2 4769.01 388.087   1
   4   8  -1 6270.05 491.007   1
   4  -8  -1 6985.77 499.409   1
  -4  -8   1 7280.70 495.268   1
  -4   8   1 6880.82 502.345   1
   4  -8   0 40703.8 2491.86   1
  -4  -8   0 40413.6 2494.59   1
  -4   8   0 38753.4 2493.63   1
   4   8   1 7115.18 518.919   1
  -4  -8  -1 7036.26 504.083   1
   4   8   2 4682.14 395.131   1
  -4   8  -3 98.7908 125.486   1
   4   8   3-187.296 184.364   1
  -4  -8  -3-75.5648 169.206   1
   4  -8   3 256.351 130.641   1
   4  -8   4 11156.2 706.844   1
   4   8   4 9840.96 749.116   1
  -4   8  -4 11070.6 708.013   1
  -4  -8  -4 10315.7 743.772   1
   4   8   5 2995.71 318.942   1
   4  -8   5 2860.07 233.152   1
  -4   8  -5 2694.25 241.941   1
  -4  -8  -5 2458.63 293.996   1
   4  -8   6 24029.4 1398.24   1
   4   8   6 21098.6 1453.76   1
  -4   8  -6 22580.1 1395.67   1
  -4  -8  -6 18826.4 1439.66   1
   4  -8   7 6547.79 440.496   1
  -4   8  -7 6177.66 433.940   1
   4   8   8 3926.19 417.687   1
   4  -8   8 4815.99 342.396   1
  -4   8  -8 4535.71 337.096   1
  -4  -8  -8 4776.76 418.635   1
  -4  -8  -9 1126.54 261.723   1
  -4   8  -9 839.829 136.328   1
   4  -8   9 791.080 152.687   1
   4   8   9 904.720 271.616   1
  -4  -8 -10 5062.65 459.989   1
   4   8  10 4574.65 461.337   1
  -4  -8 -11-27.9541 230.591   1
  -4   8 -11-14.2828 135.942   1
   4   8  11-30.3111 253.198   1
   4  -8  11-30.8253 131.913   1
  -4   8 -12 6147.10 453.147   1
  -4  -8 -12 6749.29 528.456   1
   4  -8  12 5983.45 456.421   1
   4   8  12 5750.71 537.017   1
   4  -8  13 918.674 192.522   1
   4   8  13 1057.19 285.583   1
  -4  -8 -13 1098.97 270.518   1
  -4   8 -13 648.064 178.737   1
   4  -8  14 243.197 175.589   1
   4   8  14 98.3045 273.260   1
  -4   8 -14 168.566 161.900   1
  -4  -8 -14 458.434 232.495   1
   4  -8  15-88.4232 169.088   1
   4   8  15-166.620 296.771   1
  -4   8 -15 241.992 165.814   1
  -4  -8 -15-157.758 253.545   1
   4  -8  16 338.014 200.567   1
   4   8  16-168.448 270.390   1
  -4   8 -16 371.385 179.343   1
  -4  -8 -16 551.318 289.352   1
   4  -8  17 260.417 193.176   1
   4   8  17 69.9417 247.460   1
  -4   8 -17 94.8014 174.558   1
  -4  -8 -17 765.221 252.445   1
   4   8  18 313.448 281.887   1
  -4  -8 -18 31.9209 233.234   1
   4   8  19-176.017 275.191   1
  -4  -8 -19 160.881 255.069   1
   4   8  20 536.283 249.833   1
  -4  -8 -20 96.8527 248.605   1
   4   8  22 251.394 269.648   1
  -4  -8 -22 808.482 255.974   1
   4   8  23 71.4142 218.104   1
  -4  -8 -23-258.354 199.558   1
   4   8  24 389.260 266.171   1
  -4  -8 -24 193.095 244.017   1
   4   8  25 174.963 241.209   1
  -4  -8 -25 414.676 250.029   1
   4   8  26 272.516 219.894   1
  -4  -8 -26 31.7558 211.313   1
   4  -9 -26-184.380 227.362   1
  -4   9  25 553.724 265.963   1
   4  -9 -25 779.495 266.871   1
  -4   9  24 285.001 263.978   1
   4  -9 -24 349.053 241.702   1
  -4   9  23 146.129 224.323   1
   4  -9 -23-127.809 216.567   1
  -4   9  22 257.984 274.948   1
   4  -9 -22 647.793 253.050   1
  -4   9  21 148.265 269.878   1
   4  -9 -21 293.362 253.370   1
  -4   9  20-37.1163 265.650   1
   4  -9 -20-261.317 217.451   1
  -4   9  19-185.297 286.627   1
   4  -9 -19 293.560 270.793   1
  -4   9  18-73.5636 264.227   1
   4  -9 -18 227.355 224.349   1
   4   9 -17 98.0624 188.308   1
  -4  -9  16 240.773 189.740   1
   4   9 -16 345.908 189.309   1
  -4   9  16 251.684 296.609   1
   4  -9 -16 892.928 294.147   1
  -4  -9  15 134.279 175.488   1
   4   9 -15 344.278 178.634   1
  -4   9  15 283.318 298.340   1
   4  -9 -15 660.018 257.556   1
  -4  -9  14 394.089 188.593   1
   4   9 -14 338.849 173.126   1
  -4   9  14 625.818 291.626   1
   4  -9 -14 524.837 256.841   1
  -4  -9  13 267.024 168.695   1
   4   9 -13 202.481 158.747   1
  -4   9  13 408.163 271.001   1
   4  -9 -13 211.540 231.665   1
  -4  -9  12 105.555 159.331   1
   4  -9 -12 235.751 257.439   1
  -4   9  12 464.103 310.995   1
   4   9 -12-51.7104 141.399   1
  -4  -9  11 81.6467 147.025   1
   4  -9 -11 400.929 237.739   1
   4   9 -11-128.684 158.153   1
  -4   9  10 10313.0 760.166   1
   4  -9 -10 9896.48 742.341   1
   4  -9  -9 2192.90 291.985   1
  -4   9   9 2264.39 335.745   1
  -4  -9   8 2433.61 234.454   1
   4   9  -8 2307.63 228.719   1
   4  -9  -8 2286.01 307.667   1
  -4  -9   7 525.062 147.991   1
  -4   9   7 581.875 261.369   1
   4  -9  -7 391.547 224.945   1
   4   9  -7 379.998 141.040   1
   4   9  -6 760.282 154.542   1
  -4   9   6 1106.38 260.903   1
   4  -9  -6 755.202 233.143   1
  -4  -9   6 1005.46 154.473   1
   4   9  -5 652.190 144.779   1
   4  -9  -5 832.570 217.299   1
  -4  -9   5 1033.72 151.169   1
  -4   9   5 653.759 238.387   1
   4  -9  -4 16461.8 1143.89   1
  -4   9   4 18592.8 1161.80   1
   4  -9  -3 2158.82 268.984   1
   4   9  -2 11030.8 752.321   1
   4  -9  -2 11109.5 769.661   1
  -4  -9   2 11097.8 748.280   1
  -4   9   2 12091.5 783.782   1
   4   9  -1 4044.33 347.901   1
   4  -9  -1 4821.26 363.151   1
  -4   9   1 3956.34 361.276   1
  -4  -9   1 4320.05 340.808   1
  -4  -9   0 129.941 158.616   1
   4  -9   0-77.5046 143.969   1
  -4   9   0 114.353 164.525   1
   4   9   0 35.7269 179.905   1
   4   9   1 4011.68 349.244   1
   4  -9   1 4070.03 323.993   1
  -4  -9  -1 4202.91 339.502   1
  -4   9  -1 3708.94 319.965   1
  -4  -9  -2 11920.8 808.158   1
   4   9   3 1604.73 260.421   1
   4  -9   3 1772.99 193.091   1
  -4   9  -3 1748.86 191.064   1
  -4  -9  -3 1437.33 241.764   1
   4  -9   4 18205.7 1118.99   1
   4   9   4 17186.0 1172.31   1
  -4  -9  -4 16467.3 1156.29   1
  -4   9  -4 17686.1 1120.01   1
   4   9   5 815.067 226.009   1
  -4   9  -5 707.012 132.440   1
  -4  -9  -5 891.640 236.739   1
   4  -9   5 636.451 135.535   1
   4  -9   6 833.403 136.871   1
  -4  -9  -6 721.418 241.326   1
   4   9   6 854.064 246.638   1
  -4   9  -6 1153.52 135.833   1
   4  -9   7 610.719 123.900   1
  -4  -9  -7 426.540 253.167   1
  -4   9  -7 738.608 117.435   1
   4   9   8 2161.38 326.695   1
  -4   9  -8 2401.13 206.932   1
  -4  -9  -8 2107.96 312.914   1
   4  -9   8 2837.43 218.390   1
  -4   9  -9 2630.26 233.381   1
  -4  -9  -9 2475.30 345.025   1
   4   9   9 2388.29 332.674   1
   4  -9   9 3179.96 238.398   1
  -4  -9 -10 9367.71 700.495   1
  -4   9 -10 9183.93 617.910   1
   4   9  10 8707.20 698.251   1
   4  -9  10 9601.10 622.795   1
  -4   9 -11 86.8769 114.415   1
   4  -9  11-26.5364 122.936   1
   4   9  11 93.2178 236.807   1
  -4  -9 -12 59.1268 251.704   1
   4   9  12 286.829 280.093   1
  -4  -9 -13-30.4365 275.673   1
  -4   9 -13 135.977 139.308   1
   4   9  13 555.463 275.675   1
   4  -9  13 163.530 148.391   1
  -4  -9 -14 437.068 267.262   1
  -4   9 -14 233.919 139.506   1
   4   9  14 299.714 262.136   1
   4  -9  14 514.196 175.273   1
  -4   9 -15 443.217 167.862   1
  -4  -9 -15 614.446 253.863   1
   4   9  15 604.627 270.019   1
   4  -9  15 81.4310 158.572   1
  -4  -9 -16 582.091 288.897   1
  -4   9 -16 305.317 169.192   1
   4  -9  16 712.850 204.015   1
   4   9  16 588.830 312.546   1
  -4   9 -17 224.645 169.173   1
  -4  -9 -18 128.743 250.708   1
   4   9  18-140.685 270.021   1
  -4  -9 -19 419.739 243.360   1
   4   9  19-284.357 266.870   1
  -4  -9 -20 387.839 223.826   1
   4   9  20 538.328 277.896   1
  -4  -9 -21 129.236 234.938   1
   4   9  21-107.662 278.545   1
  -4  -9 -22-129.221 197.255   1
   4   9  22 35.7892 218.521   1
  -4  -9 -23 418.727 253.306   1
   4   9  23 142.049 265.096   1
  -4  -9 -24 95.6936 222.380   1
   4   9  24 175.372 240.096   1
  -4  -9 -25 31.7852 221.449   1
   4   9  25-34.4884 233.757   1
  -4  -9 -26 125.294 230.627   1
   4   9  26 67.2019 239.342   1
  -4  10  25 136.761 235.067   1
   4 -10 -25 62.0322 231.987   1
  -4  10  23-36.2567 235.616   1
   4 -10 -23 475.671 212.467   1
  -4  10  22 146.771 274.766   1
   4 -10 -22 322.302 239.583   1
  -4  10  21 221.814 229.847   1
   4 -10 -21 130.042 219.568   1
  -4  10  20-482.537 289.156   1
   4 -10 -20 261.331 245.228   1
  -4  10  19 260.101 259.720   1
   4 -10 -19 425.196 260.122   1
  -4  10  18 73.9355 298.982   1
   4 -10 -18 620.217 262.481   1
  -4  10  17 183.742 272.717   1
   4 -10 -17 64.9395 208.453   1
   4 -10 -16 354.042 257.882   1
   4  10 -16 42.4449 164.301   1
  -4  10  16 36.4076 260.470   1
   4 -10 -15 1177.15 291.481   1
  -4 -10  15 1069.49 197.511   1
  -4  10  15 539.482 321.669   1
   4  10 -15 1245.50 209.481   1
   4 -10 -14 877.711 284.335   1
  -4  10  14 460.248 299.593   1
   4  10 -14 275.102 157.564   1
  -4 -10  14 814.720 176.288   1
   4 -10 -13 184.469 255.551   1
  -4  10  13 312.452 286.668   1
  -4 -10  13 102.739 158.355   1
   4  10 -13 304.566 161.179   1
   4  10 -12 2989.28 273.919   1
  -4  10  11 1322.35 319.278   1
   4 -10 -11 908.666 280.122   1
  -4  10  10 1029.12 285.688   1
  -4 -10  10 1203.21 159.726   1
   4  10 -10 920.990 162.448   1
  -4  10   9 124.397 275.466   1
   4  10  -9 25.5301 130.780   1
  -4 -10   9 128.381 127.109   1
   4 -10  -9-82.6257 232.932   1
   4  10  -8 6224.51 412.372   1
  -4 -10   8 5260.45 409.640   1
  -4  10   8 5960.92 514.384   1
  -4  10   7 28.3618 243.805   1
  -4 -10   7 106.465 115.484   1
   4 -10  -7 382.627 216.767   1
   4  10  -7 363.042 137.011   1
  -4 -10   6 556.986 127.626   1
   4  10  -6 187.534 127.968   1
   4 -10  -5 4172.45 386.904   1
  -4 -10   5 4008.40 318.613   1
   4  10  -5 4462.66 329.330   1
  -4  10   5 4366.37 401.644   1
   4 -10  -4 886.602 225.403   1
  -4  10   4 666.843 231.064   1
   4 -10  -3 456.493 198.859   1
  -4  10   3 658.083 221.055   1
   4  10  -2 9824.78 621.909   1
  -4 -10   2 8498.37 606.400   1
  -4  10   2 8413.88 640.213   1
   4 -10  -2 8713.94 630.498   1
   4 -10  -1 787.412 185.343   1
   4  10  -1 474.419 170.313   1
  -4  10   1 459.733 186.425   1
  -4 -10   1 448.252 150.297   1
   4 -10   0 3871.61 324.818   1
   4  10   0 4003.46 334.888   1
  -4  10   0 3892.79 329.103   1
  -4 -10   0 3266.04 316.023   1
   4 -10   1 329.885 149.041   1
   4  10   1 509.029 204.545   1
  -4  10  -1 562.152 162.625   1
  -4 -10  -1 591.601 177.582   1
  -4 -10  -2 7859.57 594.702   1
   4  10   2 8458.50 606.033   1
   4  10   3 882.535 217.840   1
   4 -10   3 556.362 153.406   1
  -4  10  -3 845.713 148.526   1
  -4 -10  -3 320.597 202.080   1
   4  10   4 608.833 232.574   1
   4 -10   4 1053.25 138.413   1
  -4  10  -4 796.171 143.303   1
  -4 -10  -4 453.434 192.815   1
   4 -10   5 3682.44 267.913   1
  -4 -10  -5 3146.07 343.048   1
  -4  10  -5 3389.93 269.648   1
   4 -10   6 323.185 106.706   1
  -4  10  -6 526.447 104.010   1
   4 -10   7 250.599 96.7564   1
  -4  10  -7 403.364 93.6985   1
  -4 -10  -8 5343.57 497.429   1
  -4  10  -8 6193.39 407.463   1
   4  10   8 5392.92 519.132   1
   4 -10   8 6350.32 410.340   1
  -4  10  -9-23.9217 85.1643   1
  -4 -10  -9 193.755 246.513   1
   4  10   9-209.905 266.328   1
   4 -10   9-67.0193 95.0744   1
  -4  10 -10 1027.48 128.716   1
   4  10  10 1175.97 270.934   1
   4 -10  10 1078.43 129.654   1
  -4 -10 -11 825.384 262.206   1
  -4  10 -11 1338.77 146.266   1
   4 -10  11 1391.65 155.410   1
   4  10  11 1302.22 298.107   1
  -4  10 -12 4254.90 291.277   1
   4 -10  12 3444.02 292.017   1
   4 -10  13 81.5774 127.128   1
   4  10  13 298.896 243.580   1
  -4  10 -13 149.374 118.716   1
  -4 -10 -13 31.1540 214.261   1
   4  10  14 703.803 304.165   1
  -4 -10 -14 355.282 288.588   1
   4  10  15 1175.99 277.628   1
  -4 -10 -15 1195.01 270.323   1
  -4  10 -15 779.219 164.260   1
   4  10  16-69.9308 289.359   1
  -4 -10 -16 157.725 253.515   1
   4  10  17-105.068 255.718   1
  -4 -10 -17 192.711 259.839   1
   4  10  18 391.332 285.381   1
  -4 -10 -18 775.733 258.867   1
   4  10  19 71.6696 262.480   1
  -4 -10 -19 582.819 251.286   1
   4  10  20 179.849 260.828   1
  -4 -10 -20 259.223 241.718   1
   4  10  21 179.452 263.200   1
  -4 -10 -21 64.6791 241.910   1
   4  10  22 427.604 258.202   1
  -4 -10 -22-64.4997 219.800   1
   4  10  23 176.223 258.375   1
  -4 -10 -23-95.9043 239.959   1
   4  10  25 306.632 265.739   1
  -4 -10 -25 156.959 239.618   1
   4 -11 -24 31.0712 194.258   1
  -4  11  24 313.934 246.416   1
   4 -11 -23 62.8911 234.740   1
  -4  11  23 539.282 294.137   1
   4 -11 -22 95.7481 227.595   1
  -4  11  22 328.205 259.963   1
   4 -11 -21-161.943 241.232   1
  -4  11  21 220.981 264.495   1
   4 -11 -20-261.057 250.715   1
  -4  11  20-37.0840 265.373   1
   4 -11 -18-98.3360 230.532   1
  -4  11  18 409.213 277.187   1
   4 -11 -17 490.218 261.467   1
  -4  11  17 37.0881 306.455   1
   4 -11 -16 1006.99 267.759   1
  -4  11  16 257.193 303.993   1
   4 -11 -15-64.3694 220.192   1
  -4  11  15 72.7663 277.263   1
   4 -11 -14 127.128 222.813   1
  -4  11  14 359.077 280.018   1
   4  11 -13 13.9881 131.101   1
   4 -11 -13 625.623 250.641   1
  -4 -11  13-13.7999 130.296   1
  -4  11  13 353.225 287.732   1
   4  11 -12 776.898 141.126   1
   4 -11 -12 490.735 273.519   1
  -4  11  12 588.451 320.449   1
  -4 -11  12 507.527 136.095   1
  -4 -11  11 312.643 122.884   1
   4  11 -11 186.572 115.355   1
   4  11 -10 6549.20 444.331   1
   4 -11 -10 6251.03 538.875   1
  -4 -11  10 6161.85 440.011   1
  -4  11  10 7124.37 568.861   1
   4  11  -9 230.158 112.521   1
  -4 -11   9 230.335 107.159   1
   4 -11  -9-56.6772 212.218   1
   4 -11  -8 4281.36 421.648   1
  -4 -11   8 4010.50 333.541   1
  -4  11   8 4357.56 446.892   1
   4  11  -8 5506.70 342.559   1
  -4 -11   7 1342.33 159.977   1
   4  11  -7 1790.21 179.270   1
   4 -11  -7 1953.57 275.407   1
  -4  11   7 1379.32 272.796   1
  -4 -11   6 307.928 114.295   1
   4  11  -6 325.871 130.704   1
   4 -11  -6 614.172 244.176   1
  -4  11   6 773.139 237.552   1
   4  11  -5 661.294 139.769   1
  -4 -11   5 657.226 136.247   1
  -4  11   4 2162.58 288.747   1
   4 -11  -4 2590.90 288.737   1
   4 -11  -3 130.557 172.503   1
   4  11  -3-78.3769 147.041   1
  -4 -11   3-28.4230 145.853   1
  -4  11   3-142.451 188.865   1
   4  11  -2 7841.90 546.409   1
  -4  11   2 7070.73 563.777   1
  -4 -11   2 7874.70 536.237   1
   4 -11  -2 7507.51 559.593   1
  -4 -11   1 286.093 141.805   1
   4  11  -1 55.5785 157.461   1
   4 -11  -1 206.552 166.155   1
  -4  11   1 60.3237 183.224   1
   4  11   0 159.741 164.189   1
  -4 -11   0 73.1647 168.157   1
  -4  11   0-269.853 166.658   1
   4 -11   0-17.0544 152.715   1
   4  11   1 473.504 192.964   1
  -4  11  -1 114.242 151.875   1
   4 -11   1 78.3323 141.370   1
  -4 -11  -1 59.4637 181.539   1
   4  11   2 6321.62 533.391   1
  -4 -11  -2 7902.17 545.554   1
   4  11   3 217.175 214.913   1
  -4  11  -3 13.0749 121.756   1
   4 -11   3-12.8879 121.505   1
  -4 -11  -3 89.7352 185.069   1
  -4 -11  -4 2525.30 305.221   1
  -4  11  -4 2214.44 219.670   1
   4 -11   4 2590.93 217.662   1
   4  11   4 2617.65 317.560   1
   4 -11   5 664.206 117.194   1
  -4  11  -5 557.738 113.635   1
   4 -11   6 316.386 97.1657   1
   4  11   6 443.114 226.708   1
  -4  11  -6 437.632 91.4776   1
  -4 -11  -6 333.073 217.899   1
   4 -11   7 1381.27 137.639   1
  -4 -11  -7 1649.95 280.486   1
  -4  11  -7 1806.28 136.118   1
  -4  11  -8 3429.91 256.691   1
   4 -11   8 4347.52 256.803   1
  -4 -11  -9-256.682 246.114   1
   4  11   9-308.482 255.838   1
   4  11  10 5576.00 493.069   1
  -4  11 -12 318.766 67.4935   1
   4 -11  12 297.300 67.0128   1
   4  11  12 563.901 254.536   1
  -4 -11 -12 716.003 245.914   1
   4  11  13 101.049 299.159   1
  -4  11 -13 62.6880 80.3923   1
  -4 -11 -13 290.523 262.874   1
   4 -11  13-7.43701 79.4485   1
  -4  11 -14 79.8498 98.8712   1
   4  11  14 172.809 244.106   1
  -4 -11 -14 226.139 228.184   1
   4  11  15-105.724 281.009   1
  -4 -11 -15 707.703 275.181   1
   4  11  16 841.103 282.243   1
  -4 -11 -16 643.230 232.264   1
   4  11  17 70.8036 292.080   1
  -4 -11 -17-226.823 254.265   1
   4  11  18 323.092 266.530   1
  -4 -11 -18 778.967 251.623   1
   4  11  20 540.258 288.804   1
  -4 -11 -20 389.691 225.916   1
   4  11  21-35.7792 254.782   1
  -4 -11 -21 64.6342 227.159   1
   4  11  22 141.787 268.229   1
  -4 -11 -22 128.687 225.289   1
   4  11  23 314.732 239.251   1
  -4 -11 -23-222.767 221.721   1
   4  11  24 652.606 269.190   1
  -4 -11 -24 348.341 241.351   1
   4 -12 -24 556.303 242.368   1
  -4  12  24 34.0448 260.163   1
   4 -12 -23-125.336 215.365   1
  -4  12  23 105.491 229.167   1
   4 -12 -22-31.6818 224.841   1
  -4  12  22 434.387 267.671   1
   4 -12 -20 130.252 228.951   1
  -4  12  20 37.0043 277.811   1
   4 -12 -19 294.980 245.729   1
  -4  12  19 297.790 270.160   1
   4 -12 -18 32.8703 238.246   1
  -4  12  18-447.826 294.987   1
   4 -12 -17 295.910 207.969   1
  -4  12  17 37.2898 274.734   1
   4 -12 -16 131.047 237.841   1
  -4  12  16 445.626 268.332   1
   4 -12 -14 64.4667 248.701   1
  -4  12  14 401.282 294.408   1
   4 -12 -13 286.165 232.262   1
  -4  12  13 467.743 268.898   1
   4 -12 -12 1344.67 258.699   1
   4  12 -12 953.989 111.283   1
   4 -12 -11 30.6485 263.875   1
  -4 -12  11 80.7461 57.9384   1
   4  12 -11 49.0304 70.1163   1
  -4  12  11 69.3175 294.884   1
   4 -12 -10 119.743 220.392   1
  -4  12  10 202.956 249.018   1
  -4 -12  10 128.829 64.3782   1
   4  12 -10 12.1471 66.7307   1
  -4  12   9 263.233 262.302   1
   4 -12  -9 696.467 250.620   1
  -4 -12   9 642.865 90.5191   1
   4  12  -9 238.315 91.7020   1
  -4  12   8 629.326 281.903   1
   4 -12  -8 622.519 240.654   1
  -4 -12   8 987.982 115.011   1
   4  12  -8 936.545 121.479   1
   4  12  -7 1133.24 147.858   1
  -4 -12   7 1227.49 137.740   1
   4 -12  -7 1456.69 269.751   1
   4  12  -6 6017.29 382.491   1
  -4 -12   6 4885.52 373.331   1
   4 -12  -6 4756.09 450.614   1
  -4  12   6 5294.02 467.876   1
   4  12  -5 1447.32 177.164   1
  -4  12   5 1420.90 278.078   1
   4 -12  -5 1317.91 253.421   1
  -4 -12   5 1424.55 169.772   1
  -4  12   4 520.985 224.563   1
   4 -12  -4 1402.41 236.809   1
   4  12  -3 339.982 158.072   1
  -4  12   3 346.432 216.980   1
   4 -12  -3 818.479 212.220   1
  -4 -12   3 533.498 146.180   1
  -4  12   2 2119.01 299.195   1
   4  12  -2 2708.69 273.684   1
  -4 -12   2 2637.89 257.014   1
   4 -12  -2 2812.92 288.101   1
   4  12  -1 97.1732 176.837   1
  -4 -12   1-36.0157 155.947   1
  -4  12   1 42.1450 162.392   1
   4 -12  -1-216.050 161.514   1
   4  12   0 9151.76 668.484   1
  -4  12   0 9381.44 659.455   1
  -4 -12   0 9863.08 665.856   1
   4 -12   0 9197.18 652.700   1
   4 -12   1 245.172 157.044   1
   4  12   1 111.877 190.929   1
  -4  12  -1-17.0397 146.265   1
  -4 -12  -1-229.107 165.682   1
   4  12   2 3180.89 319.984   1
  -4  12  -2 2302.84 256.466   1
   4 -12   2 3059.38 259.796   1
  -4 -12  -2 3020.67 310.489   1
   4  12   3 400.753 227.032   1
  -4  12  -3 545.025 137.020   1
   4 -12   3 523.330 142.685   1
  -4 -12  -3 69.8144 191.951   1
  -4  12  -4 1155.18 151.203   1
   4 -12   4 1067.30 142.605   1
   4 -12   5 1251.89 129.691   1
   4  12   5 1131.25 277.670   1
  -4 -12  -5 1501.73 239.171   1
  -4  12  -5 671.197 125.077   1
   4  12   6 5222.44 421.664   1
  -4 -12  -6 4380.28 386.080   1
  -4  12  -6 5060.67 249.326   1
   4  12   7 833.701 249.259   1
  -4 -12  -8 1452.66 285.844   1
   4  12   8 1107.49 289.189   1
  -4 -12  -9 1208.32 273.930   1
   4  12   9 791.438 301.268   1
  -4 -12 -10 212.234 230.211   1
   4  12  10-129.729 244.393   1
  -4 -12 -11-125.472 260.502   1
   4  12  12 703.476 288.290   1
  -4 -12 -12 1163.51 266.941   1
   4  12  13 553.396 253.727   1
  -4 -12 -13 258.784 245.904   1
   4  12  14 105.014 295.181   1
   4  12  16 35.4781 270.465   1
  -4 -12 -16 195.038 250.583   1
   4  12  17 504.161 301.608   1
  -4 -12 -17 260.629 233.021   1
   4  12  18 144.457 233.186   1
  -4 -12 -18 195.381 196.762   1
   4  12  19 180.448 282.785   1
  -4 -12 -19 422.892 245.878   1
   4  12  20-179.811 273.328   1
  -4 -12 -20 552.542 242.416   1
   4  12  22-105.619 272.293   1
  -4 -12 -22 192.357 245.250   1
   4  12  23-138.992 198.302   1
  -4 -12 -23 412.065 207.811   1
   4  12  24 67.8356 251.140   1
  -4 -12 -24 437.803 252.632   1
   4 -13 -23-30.9808 225.857   1
  -4  13  23 660.545 279.841   1
   4 -13 -22 158.054 226.497   1
  -4  13  22 318.973 244.001   1
   4 -13 -21 478.843 231.489   1
  -4  13  21 291.610 260.695   1
   4 -13 -20-226.341 231.340   1
  -4  13  20 36.8996 269.503   1
  -4  13  19 557.901 301.799   1
   4 -13 -18 263.614 193.261   1
  -4  13  18 149.602 237.809   1
   4 -13 -17 99.0852 242.135   1
  -4  13  17-37.4662 270.200   1
   4 -13 -16 363.136 270.601   1
   4 -13 -15 460.231 267.927   1
  -4  13  15-149.040 300.630   1
   4 -13 -14 554.742 261.865   1
  -4  13  14-73.9211 286.313   1
   4 -13 -13 419.803 257.824   1
  -4  13  13 621.274 312.419   1
   4 -13 -12 955.705 256.259   1
  -4  13  12 900.473 282.278   1
   4 -13 -11-93.9141 249.015   1
  -4  13  11 106.129 275.559   1
   4 -13  -9 29.9879 251.327   1
  -4  13   9-233.622 271.821   1
   4 -13  -8 880.510 242.028   1
  -4  13   8 128.108 256.011   1
   4  13  -7 1512.14 118.849   1
   4 -13  -7 1427.28 273.682   1
  -4  13   7 1448.31 283.868   1
  -4 -13   6 444.892 106.656   1
   4  13  -6 587.184 120.805   1
   4 -13  -6 385.281 227.637   1
  -4  13   6 622.801 254.169   1
  -4 -13   5 125.407 115.066   1
   4  13  -5 61.8966 127.050   1
   4 -13  -5-158.328 212.056   1
  -4  13   5-170.143 224.024   1
  -4 -13   3 30.5914 147.706   1
   4  13  -3 182.008 151.384   1
   4 -13  -3 118.631 195.756   1
  -4  13   3-128.825 218.576   1
  -4 -13   2 2658.69 241.582   1
   4  13  -2 2056.22 251.779   1
   4 -13  -2 2530.88 283.513   1
  -4  13   2 1847.51 283.299   1
   4  13  -1 641.924 183.368   1
  -4 -13   1 633.581 178.836   1
   4 -13  -1 965.381 196.557   1
  -4  13   1 615.817 194.244   1
   4  13   0-216.681 191.960   1
  -4 -13   0 60.3181 172.126   1
   4 -13   0-18.6682 160.768   1
  -4  13   0-137.190 170.247   1
   4  13   1 394.994 201.760   1
  -4 -13  -1 516.729 198.253   1
   4 -13   1 475.922 160.385   1
  -4  13  -1 593.252 169.721   1
   4  13   2 1929.42 264.534   1
  -4 -13  -2 1918.79 268.940   1
  -4  13  -2 2025.89 213.723   1
   4 -13   2 1829.57 216.685   1
   4  13   3 182.514 223.152   1
   4 -13   3 26.3160 126.142   1
  -4 -13  -3 72.3938 202.210   1
  -4  13  -3-26.8627 131.466   1
   4  13   4 82.1245 237.271   1
  -4  13  -4 475.273 112.979   1
   4 -13   4 269.957 118.064   1
   4 -13   5 103.760 78.5254   1
   4  13   5-57.1658 217.833   1
  -4 -13  -5-52.9600 204.798   1
  -4  13  -5 6.45472 77.9279   1
   4  13   6 356.261 235.457   1
  -4 -13  -6 577.966 232.372   1
   4  13   7 982.101 288.054   1
  -4 -13  -7 1487.75 273.861   1
   4  13   8 821.646 288.471   1
  -4 -13  -8 325.243 219.868   1
  -4 -13  -9-274.467 243.453   1
   4  13   9 129.770 228.080   1
  -4 -13 -10 440.006 250.549   1
   4  13  10 430.177 245.957   1
  -4 -13 -11 97.1697 254.093   1
   4  13  11-100.618 262.181   1
  -4 -13 -12 1180.89 284.873   1
   4  13  12 837.695 309.463   1
  -4 -13 -13 190.348 209.952   1
   4  13  13-70.1740 249.900   1
  -4 -13 -15 260.832 254.461   1
  -4 -13 -16 621.546 254.730   1
   4  13  16 578.201 310.535   1
  -4 -13 -17 65.4308 215.396   1
   4  13  17 36.2631 232.705   1
  -4 -13 -18 327.090 252.823   1
   4  13  18 326.395 286.194   1
  -4 -13 -19 425.134 247.069   1
   4  13  19 144.636 270.967   1
  -4 -13 -20 259.846 202.125   1
   4  13  20 143.423 226.764   1
  -4 -13 -21 354.028 246.498   1
   4  13  21 35.4376 257.987   1
   4  13  22 210.172 257.106   1
  -4 -13 -23 126.303 198.319   1
   4  13  23-34.2355 207.813   1
   4 -14 -22-125.147 223.743   1
  -4  14  22 105.228 265.304   1
   4 -14 -21 95.6668 204.700   1
   4 -14 -20 675.684 250.424   1
  -4  14  20 183.581 287.384   1
   4 -14 -19-325.645 209.385   1
  -4  14  19-74.2775 241.174   1
   4 -14 -18 295.548 251.427   1
  -4  14  18 37.4436 287.678   1
   4 -14 -16 332.062 256.460   1
  -4  14  16 225.868 290.590   1
   4 -14 -15 66.3330 251.827   1
  -4  14  15 37.5789 293.779   1
   4 -14 -14 396.235 254.184   1
  -4  14  14 186.961 290.817   1
   4 -14 -13-32.6377 235.370   1
  -4  14  13 74.1908 292.031   1
   4 -14 -12 64.5574 239.575   1
  -4  14  12 183.341 284.687   1
   4 -14 -11 827.236 254.391   1
  -4  14  11-36.1116 263.839   1
   4 -14 -10 188.717 223.337   1
  -4  14  10 210.042 261.013   1
   4 -14  -8 516.066 233.128   1
  -4  14   8 131.180 255.386   1
   4 -14  -7 88.4864 220.721   1
  -4  14   7 222.441 247.686   1
  -4 -14   6 1606.66 147.956   1
   4 -14  -6 2075.98 292.263   1
  -4  14   6 1871.57 319.426   1
   4  14  -6 1870.73 158.743   1
   4 -14  -5 356.691 214.227   1
   4  14  -5 250.091 121.560   1
  -4  14   5 118.316 230.868   1
  -4 -14   5 229.458 113.151   1
  -4  14   4-85.5063 208.126   1
   4 -14  -4-26.0457 207.919   1
   4 -14  -3 395.574 190.449   1
   4  14  -3 351.338 159.681   1
   4 -14  -2-138.895 189.741   1
  -4  14   2 148.712 200.513   1
   4  14  -2-56.6572 157.276   1
   4 -14  -1 213.762 165.336   1
  -4  14   1 160.100 171.612   1
   4  14  -1 333.307 174.061   1
   4 -14   0 2725.41 266.860   1
  -4  14   0 2512.74 272.060   1
   4  14   0 2169.88 276.707   1
   4 -14   1 460.839 161.586   1
   4  14   1 606.146 217.150   1
  -4  14  -1 372.282 163.136   1
   4 -14   2 61.7420 133.703   1
  -4 -14  -2 95.5304 195.776   1
  -4  14  -2 97.2639 142.426   1
   4  14   2-51.4682 200.485   1
  -4  14  -3 199.870 118.970   1
   4 -14   3 78.3542 120.354   1
   4 -14   4 112.205 101.066   1
  -4 -14  -4 503.614 222.914   1
   4  14   4 141.953 218.899   1
  -4  14  -4 48.5383 99.7157   1
   4  14   5 266.442 229.074   1
  -4 -14  -5 414.064 225.019   1
   4  14   6 1807.78 301.980   1
  -4 -14  -6 2008.61 304.462   1
   4  14   7 158.080 233.102   1
  -4 -14  -7 297.484 249.639   1
   4  14   8 518.272 269.581   1
  -4 -14  -8 430.997 247.398   1
   4  14  10 410.259 271.650   1
  -4 -14 -10 544.698 265.063   1
   4  14  11 245.121 278.349   1
  -4 -14 -11 408.835 251.001   1
   4  14  12 314.850 284.027   1
  -4 -14 -12-32.1785 237.896   1
   4  14  13-141.955 274.766   1
  -4 -14 -13 553.771 267.306   1
   4  14  14 791.264 296.216   1
  -4 -14 -14 688.194 231.585   1
   4  14  15 363.122 256.189   1
  -4 -14 -15 361.808 228.171   1
   4  14  16 437.511 290.822   1
  -4 -14 -16 296.101 230.234   1
   4  14  17 36.4633 296.362   1
  -4 -14 -17-460.746 242.734   1
   4  14  18 618.526 283.747   1
  -4 -14 -18 329.156 236.015   1
  -4 -14 -19 425.398 219.102   1
   4  14  20 107.114 282.480   1
  -4 -14 -20 356.922 222.521   1
   4  14  21 351.943 283.902   1
  -4 -14 -21 451.635 246.173   1
   4  14  22 103.636 248.166   1
   4 -15 -22-124.556 207.064   1
  -4  15  22 34.2619 263.062   1
   4 -15 -21 95.4806 225.664   1
  -4  15  21-104.969 260.606   1
   4 -15 -20 193.094 224.233   1
  -4  15  20-144.142 279.705   1
   4 -15 -19-195.982 219.595   1
  -4  15  19-182.756 240.902   1
   4 -15 -18 33.0371 228.143   1
  -4  15  18 110.856 275.253   1
   4 -15 -17 33.0854 236.674   1
  -4  15  17-263.816 293.625   1
   4 -15 -15 332.940 244.612   1
  -4  15  15 606.063 302.543   1
   4 -15 -14 664.734 256.212   1
  -4  15  14 340.140 288.692   1
   4 -15 -13-33.0758 239.793   1
  -4  15  13 488.671 299.231   1
   4 -15 -12 528.303 250.565   1
  -4  15  12 110.414 258.362   1
   4 -15 -11-65.2831 251.673   1
  -4  15  11 399.885 282.293   1
   4 -15 -10 97.1022 233.594   1
  -4  15  10 212.212 268.676   1
   4 -15  -9-31.9311 235.024   1
  -4  15   9 69.0358 248.930   1
   4 -15  -7 212.923 229.486   1
  -4  15   7 163.897 252.848   1
   4 -15  -6 206.259 222.948   1
  -4  15   6-31.6932 254.755   1
   4  15  -5 364.600 113.121   1
   4 -15  -5 28.3666 215.826   1
  -4  15   5 153.965 244.384   1
  -4 -15   5 531.512 105.091   1
   4  15  -4 1826.65 212.138   1
  -4 -15   4 2316.58 208.737   1
   4 -15  -4 2412.68 295.261   1
  -4  15   4 2208.93 313.550   1
   4  15  -3 318.469 162.189   1
  -4 -15   3 208.618 145.324   1
   4  15  -2 850.927 189.994   1
  -4 -15   2 696.094 174.964   1
   4 -15  -2 1012.36 218.212   1
  -4  15   2 802.770 215.476   1
  -4 -15   1-81.0341 157.261   1
   4 -15  -1-177.328 188.030   1
   4  15  -1-21.5171 170.594   1
  -4  15   1 141.826 189.969   1
  -4 -15   0-66.2893 176.437   1
   4 -15   0 161.691 163.576   1
   4  15   0 140.757 187.949   1
  -4  15   0 83.2930 157.575   1
  -4 -15  -1 450.928 205.772   1
   4 -15   1 220.796 148.232   1
  -4  15  -1 153.581 173.606   1
   4  15   1-100.723 192.182   1
   4 -15   2 566.098 159.108   1
  -4  15  -2 1281.87 176.429   1
   4  15   3-28.1580 228.089   1
   4 -15   3 140.033 122.872   1
  -4 -15  -3 291.925 216.422   1
  -4  15  -3 284.091 127.489   1
  -4 -15  -4 1984.39 278.553   1
  -4  15  -4 1712.24 143.054   1
   4  15   4 1555.65 291.448   1
   4  15   5-30.5059 233.342   1
  -4 -15  -5 58.7223 226.243   1
   4  15   6 282.196 256.475   1
  -4 -15  -6 485.676 217.509   1
   4  15   7 32.8108 248.166   1
  -4 -15  -7-30.7770 233.664   1
   4  15   9 34.3022 275.900   1
  -4 -15  -9 310.872 228.199   1
   4  15  10 312.147 284.449   1
  -4 -15 -10 63.8792 225.719   1
   4  15  11 741.337 294.661   1
  -4 -15 -11 32.4345 235.747   1
   4  15  12 430.760 278.534   1
  -4 -15 -12 327.470 244.004   1
   4  15  13 327.291 278.880   1
  -4 -15 -13 329.801 237.689   1
   4  15  14-183.176 269.700   1
  -4 -15 -14 331.035 247.579   1
   4  15  15 110.301 276.005   1
  -4 -15 -15 33.2256 220.946   1
   4  15  17 73.2823 232.622   1
  -4 -15 -17-66.3335 210.564   1
   4  15  18 218.178 260.131   1
  -4 -15 -18 32.9827 215.061   1
   4  15  19 863.639 298.458   1
  -4 -15 -19-65.4466 237.825   1
   4  15  20 106.861 289.813   1
  -4 -15 -20 520.884 260.632   1
   4  15  21-244.043 254.685   1
  -4 -15 -21 450.759 228.448   1
   4  15  22-101.848 219.323   1
  -4 -15 -22-285.445 195.134   1
  -4  16  21 68.8913 251.493   1
   4 -16 -21-63.3149 225.428   1
  -4  16  20-70.6604 261.079   1
   4 -16 -20 32.1585 207.431   1
  -4  16  19-359.404 253.903   1
   4 -16 -19 32.7320 221.003   1
  -4  16  18 72.8733 286.254   1
   4 -16 -18 398.425 243.884   1
  -4  16  17 335.292 288.450   1
   4 -16 -17 566.595 262.064   1
  -4  16  16 262.580 281.569   1
   4 -16 -16-134.324 235.011   1
  -4  16  15-37.6581 273.892   1
   4 -16 -15 202.414 239.271   1
  -4  16  14 188.459 274.632   1
   4 -16 -14 371.558 249.231   1
  -4  16  13 743.062 275.538   1
   4 -16 -13 67.9087 243.933   1
  -4  16  11 182.046 259.910   1
   4 -16 -11 403.970 242.450   1
  -4  16  10-467.416 255.658   1
   4 -16 -10-199.492 224.045   1
  -4  16   9 459.414 252.793   1
   4 -16  -9-196.554 228.313   1
  -4  16   8 346.268 251.116   1
   4 -16  -8 128.453 217.051   1
  -4  16   7 472.351 242.563   1
   4 -16  -7-62.7173 221.674   1
  -4  16   6 493.624 241.953   1
   4 -16  -6 152.176 208.082   1
  -4  16   5 95.9192 247.266   1
   4 -16  -5-88.0864 206.387   1
   4  16  -4 230.057 132.741   1
  -4  16   4-152.464 235.094   1
   4 -16  -4 140.703 203.093   1
   4  16  -3 403.932 158.394   1
   4 -16  -3 320.318 208.914   1
  -4  16   3 227.962 219.709   1
  -4 -16   2 363.919 165.018   1
   4  16  -2-19.7463 172.289   1
  -4 -16   1 20.3019 156.577   1
   4 -16  -1 252.979 184.929   1
  -4  16   1 218.597 181.731   1
   4  16  -1-22.3333 178.383   1
  -4 -16   0 44.5116 166.633   1
   4 -16   0 252.578 169.993   1
  -4  16   0 391.667 180.859   1
   4  16   0 468.985 187.467   1
  -4 -16  -1 24.3930 201.277   1
   4 -16   1-18.8656 149.640   1
  -4  16  -1 177.033 164.899   1
   4  16   1 186.013 209.258   1
  -4 -16  -2 310.902 206.932   1
   4 -16   2 208.099 145.453   1
   4  16   2-169.320 218.370   1
  -4  16  -2 82.0740 135.611   1
  -4 -16  -3 136.253 216.258   1
  -4  16  -3 155.239 116.773   1
   4  16   3 237.385 243.412   1
  -4 -16  -4 85.2955 206.045   1
   4  16   4 185.907 230.010   1
  -4 -16  -5-57.8785 204.306   1
   4  16   5 31.8568 221.950   1
  -4 -16  -6 358.043 239.112   1
   4  16   6 624.522 263.961   1
  -4 -16  -8 221.135 230.650   1
   4  16   8-239.853 240.847   1
  -4 -16  -9 161.076 222.431   1
   4  16   9-175.119 239.616   1
  -4 -16 -10-195.904 222.420   1
   4  16  10 35.7481 243.505   1
  -4 -16 -11 65.9897 210.746   1
   4  16  11 218.102 252.247   1
  -4 -16 -12 664.713 244.470   1
   4  16  12-73.4462 263.383   1
  -4 -16 -13-234.261 250.229   1
   4  16  13 332.886 276.559   1
  -4 -16 -14 705.757 255.396   1
   4  16  14 594.221 289.974   1
  -4 -16 -16 537.001 252.705   1
   4  16  16 701.947 292.180   1
  -4 -16 -17 33.4098 226.753   1
   4  16  17 403.639 277.791   1
  -4 -16 -18-198.916 227.119   1
   4  16  18 726.509 289.192   1
  -4 -16 -19 361.556 228.513   1
   4  16  19 539.096 262.697   1
  -4 -16 -20 227.692 198.770   1
   4  16  20 35.1976 236.462   1
  -4 -16 -21 577.111 224.994   1
   4  16  21-34.2966 227.526   1
  -4  17  20 34.8180 257.347   1
   4 -17 -20 128.088 210.872   1
  -4  17  18 36.1244 269.165   1
   4 -17 -18 199.521 244.873   1
  -4  17  16 966.125 299.938   1
   4 -17 -16 542.413 255.447   1
  -4  17  15 261.962 278.057   1
   4 -17 -15 240.436 249.198   1
  -4  17  14 411.169 286.077   1
   4 -17 -14-34.4894 226.121   1
  -4  17  13 411.321 253.385   1
   4 -17 -13 379.783 240.667   1
  -4  17  12 74.5669 272.231   1
   4 -17 -12 34.4416 237.826   1
  -4  17  10 110.067 247.978   1
   4 -17 -10 373.928 230.919   1
  -4  17   9-180.904 250.001   1
   4 -17  -9 469.067 238.781   1
  -4  17   8-35.5264 263.602   1
   4 -17  -8-99.0323 225.884   1
  -4  17   7-139.707 242.297   1
   4 -17  -7 258.910 209.896   1
  -4  17   6 343.195 270.429   1
   4 -17  -6 94.0238 198.246   1
  -4  17   5 231.052 226.061   1
   4 -17  -5 121.526 203.254   1
  -4  17   4 281.340 248.492   1
   4 -17  -4 321.439 228.366   1
  -4  17   3 29.7582 219.076   1
   4 -17  -3 110.744 196.356   1
  -4  17   1 298.359 193.971   1
   4  17  -1 69.5700 180.314   1
  -4  17   0 90.9507 168.240   1
   4  17   0 204.208 197.591   1
   4  17   2-29.1612 221.613   1
  -4 -17  -2 320.870 215.096   1
   4  17   3 91.9447 217.373   1
  -4 -17  -3 84.3001 196.719   1
   4  17   4 223.598 223.598   1
  -4 -17  -4 1024.36 253.167   1
   4  17   5 165.343 248.237   1
  -4 -17  -5-30.2757 209.068   1
   4  17   6 374.169 278.850   1
  -4 -17  -6-93.3841 206.024   1
   4  17   7 35.0161 230.764   1
  -4 -17  -7-350.535 224.243   1
   4  17   8 214.158 245.455   1
  -4 -17  -8 64.9144 214.891   1
   4  17   9 145.320 247.413   1
  -4 -17  -9-32.9396 216.867   1
   4  17  10 220.544 256.113   1
  -4 -17 -10 566.088 248.251   1
   4  17  11-74.3079 264.863   1
  -4 -17 -11 437.462 239.949   1
   4  17  12 561.263 264.616   1
  -4 -17 -12 33.9008 206.347   1
   4  17  13 37.4946 269.274   1
  -4 -17 -13 34.0340 227.400   1
   4  17  14 374.717 274.894   1
  -4 -17 -14 783.535 260.225   1
   4  17  15 559.435 290.235   1
  -4 -17 -15 508.405 252.542   1
   4  17  16 37.0492 274.873   1
  -4 -17 -16 1012.36 263.248   1
   4  17  17-440.127 263.748   1
  -4 -17 -17-33.4926 237.865   1
   4  17  18 181.493 257.506   1
  -4 -17 -18 99.6484 230.534   1
   4  17  19 462.337 263.611   1
  -4 -17 -19 230.201 233.074   1
   4  17  20-311.942 265.389   1
  -4 -17 -20-97.2712 237.995   1
   4 -18 -19 32.4549 206.138   1
  -4  18  19-246.445 235.305   1
   4 -18 -17-202.168 212.785   1
  -4  18  17 365.005 253.182   1
   4 -18 -15-172.653 203.519   1
  -4  18  15-112.086 250.993   1
   4 -18 -14 104.374 215.846   1
  -4  18  14 639.635 272.122   1
   4 -18 -13 34.9333 237.165   1
  -4  18  13 453.123 279.368   1
   4 -18 -12-34.9814 224.483   1
  -4  18  12-75.5658 256.107   1
   4 -18 -11 452.848 251.937   1
  -4  18  11 150.675 274.571   1
   4 -18  -9 480.966 232.795   1
  -4  18   9 222.017 250.584   1
   4 -18  -8 33.8703 212.794   1
  -4  18   8-257.682 248.401   1
   4 -18  -7 298.276 225.867   1
  -4  18   7-36.3039 268.425   1
  -4  18   5-135.568 236.271   1
  -4  18   4 226.135 237.221   1
   4  18   3 128.821 216.356   1
   4  18   4 33.4370 213.427   1
   4  18   5 483.396 253.808   1
   4  18   6-141.780 223.894   1
  -4 -18  -6 321.901 218.262   1
   4  18   7-471.421 265.971   1
  -4 -18  -7 692.046 229.751   1
   4  18   8 110.577 250.412   1
  -4 -18  -8 435.238 241.045   1
   4  18   9 37.3174 263.607   1
  -4 -18  -9 237.086 224.266   1
   4  18  11 151.386 267.462   1
  -4 -18 -11 240.717 228.961   1
   4  18  12 37.9278 259.694   1
  -4 -18 -12 276.333 221.884   1
   4  18  13 379.154 279.121   1
  -4 -18 -13 449.769 233.675   1
   4  18  14-113.291 281.903   1
  -4 -18 -14 656.498 261.035   1
   4  18  15-37.4763 263.579   1
  -4 -18 -15 308.385 251.356   1
   4  18  17 365.754 264.951   1
  -4 -18 -17-101.589 205.643   1
   4  18  19-104.782 231.137   1
  -4 -18 -19-66.1044 189.760   1
   4  19  10 422.501 266.442   1
   4  19  11-76.9905 248.347   1
   4  19  12-115.297 264.243   1
   4  19  13 38.3962 251.515   1
   4  19  14 151.849 265.824   1
   4  19  16-257.847 245.411   1
   4  19  18 355.231 262.352   1
   5   0 -26 170.918 241.551   1
  -5   0  25-303.484 232.946   1
   5   0 -25 342.439 233.198   1
  -5   0  24-376.116 255.025   1
   5   0 -24 582.559 254.332   1
  -5   0  23-223.269 273.218   1
   5   0 -23-273.171 248.763   1
  -5   0  22 184.169 252.732   1
   5   0 -22 439.791 253.683   1
  -5   0  21 289.102 249.612   1
   5   0 -21-33.3101 235.262   1
  -5   0  20 461.796 244.757   1
   5   0 -20 491.405 247.608   1
  -5   0  19-243.547 270.082   1
   5   0 -19 96.3286 272.390   1
  -5   0  18 1325.07 326.372   1
   5   0 -18 782.145 305.721   1
  -5   0  17 231.389 272.955   1
   5   0 -17 182.685 254.641   1
  -5   0  16 1761.94 328.274   1
   5   0 -16 1240.60 304.692   1
  -5   0  15 185.605 263.180   1
   5   0 -15-85.8317 241.950   1
  -5   0  14 2054.83 308.990   1
   5   0 -14 2040.32 290.496   1
  -5   0  13-258.457 243.580   1
   5   0 -13 291.827 226.376   1
  -5   0  12-303.422 245.665   1
   5   0 -12 379.887 221.830   1
   5   0 -10 31000.6 2000.53   1
  -5   0  10 31823.9 2014.02   1
  -5   0   9-70.8323 214.269   1
   5   0  -9-21.7786 180.807   1
  -5   0   8 1865.84 290.288   1
   5   0  -8 2178.27 271.207   1
  -5   0   7 354.685 226.732   1
   5   0  -7 19.4004 190.967   1
   5   0  -6 17033.1 1090.00   1
  -5   0   6 16127.2 1092.89   1
   5   0  -5-68.6963 187.869   1
  -5   0   5-54.0852 198.988   1
   5   0  -4 21291.8 1257.66   1
  -5   0   4 17600.8 1256.18   1
   5   0  -3 63.8363 171.371   1
  -5   0   3 16.5977 190.530   1
  -5   0   2 45360.3 2744.80   1
   5   0  -2 42776.6 2737.52   1
  -5   0   1-62.4879 197.859   1
   5   0  -1-62.0304 192.119   1
  -5   0   0 77.3700 173.485   1
   5   0   0-30.7441 187.428   1
  -5   0  -1-108.327 221.120   1
   5   0   1 15.5080 219.934   1
  -5   0  -2 47618.4 2973.00   1
   5   0   2 48001.8 2972.30   1
  -5   0  -3-16.2177 197.731   1
   5   0   3 16.0963 188.666   1
  -5   0  -4 19603.9 1272.07   1
   5   0   4 19975.7 1277.48   1
  -5   0  -5 152.696 172.439   1
   5   0   5 53.3121 196.570   1
   5   0   6 14405.2 1000.19   1
  -5   0  -6 15550.9 993.613   1
   5   0   7 19.5222 190.639   1
  -5   0  -7 55.2707 191.016   1
   5   0   8 1548.46 266.117   1
  -5   0  -8 1857.71 243.797   1
   5   0   9-90.7919 207.626   1
  -5   0  -9 206.317 185.777   1
  -5   0 -10 30567.5 1940.99   1
   5   0  10 30308.0 1953.58   1
  -5   0 -11-91.9926 196.825   1
   5   0  11 101.463 228.355   1
  -5   0 -12 295.382 221.334   1
   5   0  12 375.727 237.900   1
  -5   0 -13 154.861 224.973   1
  -5   0 -14 2248.02 301.305   1
   5   0  14 1905.19 327.558   1
  -5   0 -15 469.294 243.431   1
   5   0  15-89.8882 243.476   1
   5   0  16 1271.04 267.169   1
  -5   0 -17 29.5717 244.000   1
   5   0  17 159.696 233.267   1
  -5   0 -18 1437.17 282.388   1
   5   0  18 821.156 271.126   1
   5   0  19 33.3604 255.330   1
  -5   0 -19 256.642 259.670   1
   5   0  20 732.992 245.295   1
  -5   0 -20 63.5651 222.567   1
   5   0  21 140.142 229.765   1
  -5   0 -21 224.489 237.251   1
   5   0  22 35.9253 253.625   1
  -5   0 -22-65.1767 244.612   1
   5   0  23 110.128 250.253   1
  -5   0 -23 263.571 249.464   1
   5   0  24 333.907 259.826   1
  -5   0 -24 803.122 257.535   1
   5   0  25 447.592 255.312   1
  -5   0 -25 405.688 245.171   1
   5  -1 -26 67.7386 224.086   1
  -5   1  26-37.2347 246.351   1
   5  -1 -25-136.419 251.074   1
   5   1 -25 415.877 242.582   1
  -5   1  25-74.7445 258.090   1
   5   1 -24 137.681 250.285   1
  -5  -1  24-151.939 253.785   1
   5  -1 -23 101.776 223.337   1
   5   1 -23 204.857 238.934   1
  -5   1  23-294.829 243.826   1
  -5  -1  23-37.7564 252.260   1
   5  -1 -22-33.6038 249.501   1
  -5   1  22 402.508 282.130   1
   5   1 -21 399.571 256.043   1
  -5  -1  21 72.9475 239.348   1
   5   1 -20 523.852 268.444   1
   5  -1 -20 1673.80 294.729   1
  -5  -1  20 1609.15 293.991   1
  -5   1  20 71.2909 264.453   1
   5   1 -19 128.074 227.104   1
   5  -1 -19 32.2361 240.173   1
  -5  -1  19 208.696 263.151   1
  -5   1  19 34.9908 273.595   1
   5  -1 -18 599.566 247.675   1
  -5   1  18 136.970 233.149   1
   5   1 -17 30.2825 230.842   1
  -5  -1  17 164.325 241.963   1
   5   1 -16 87.9045 229.901   1
   5  -1 -16-119.740 213.201   1
  -5  -1  16-31.7830 266.343   1
  -5   1  16-194.639 259.837   1
   5   1 -15 2537.04 324.952   1
   5  -1 -15 2030.56 302.525   1
  -5  -1  15 2122.41 311.733   1
  -5   1  15 1758.53 317.830   1
   5   1 -14 1408.74 258.589   1
   5  -1 -14 1064.40 286.103   1
  -5   1  14 939.762 304.989   1
  -5  -1  13 18034.6 1273.74   1
  -5   1  13 19271.3 1280.71   1
   5  -1 -13 20404.0 1274.65   1
   5   1 -13 18333.5 1258.56   1
   5  -1 -12 28258.9 1718.40   1
  -5   1  12 24604.3 1713.15   1
   5   1 -11 6104.93 483.776   1
  -5  -1  11 5953.51 506.046   1
  -5   1  10 666.903 228.387   1
  -5  -1  10 1086.55 246.425   1
   5  -1 -10 1037.38 211.645   1
   5   1 -10 872.881 230.325   1
  -5  -1   9 3094.45 316.232   1
  -5   1   9 2782.97 334.390   1
   5   1  -9 3232.98 309.940   1
   5  -1  -9 3000.39 336.139   1
   5  -1  -8 3649.43 342.470   1
  -5  -1   8 3231.48 327.572   1
  -5   1   8 2965.99 336.556   1
   5   1  -8 3370.08 323.835   1
   5  -1  -7 4618.28 404.652   1
   5   1  -7 4499.09 383.802   1
  -5   1   7 5027.85 419.531   1
  -5  -1   7 4759.22 398.420   1
  -5  -1   6 3148.66 325.159   1
   5  -1  -6 3228.97 332.259   1
  -5   1   6 3216.85 343.539   1
   5   1  -6 3845.96 324.378   1
  -5   1   5 3422.03 321.157   1
  -5  -1   5 2674.37 292.120   1
   5   1  -5 3298.48 292.479   1
   5  -1  -5 2856.29 308.761   1
  -5   1   4 87573.0 5752.68   1
   5   1  -4 93291.1 5750.63   1
   5  -1  -4 95905.6 5754.00   1
  -5  -1   4 97247.9 5755.41   1
  -5   1   3 3835.08 331.302   1
  -5  -1   3 3356.08 334.104   1
   5   1  -3 3827.06 330.395   1
   5  -1  -3 3620.02 329.223   1
   5   1  -2 41810.9 2468.32   1
   5  -1  -2 39039.2 2469.26   1
  -5   1   2 42465.7 2473.59   1
  -5  -1   2 35019.9 2466.19   1
  -5  -1   1 673.646 205.609   1
   5   1  -1 851.472 223.053   1
   5  -1  -1 757.585 216.015   1
  -5   1   1 942.343 214.984   1
   5  -1   0 42888.5 2765.79   1
   5   1   0 47356.5 2766.66   1
  -5   1   0 41306.5 2764.27   1
  -5  -1   0 46169.7 2768.50   1
  -5   1  -1 718.283 197.536   1
  -5  -1  -1 461.088 209.424   1
   5  -1   1 659.228 200.689   1
   5   1   1 762.831 220.535   1
  -5   1  -2 40793.3 2564.02   1
  -5  -1  -2 41980.3 2569.24   1
   5   1   2 40775.0 2566.58   1
   5  -1   2 40854.5 2563.88   1
  -5   1  -3 3331.92 331.358   1
  -5  -1  -3 3814.59 321.305   1
   5   1   3 3400.17 320.949   1
   5  -1   3 3689.03 330.882   1
  -5  -1  -4 95034.0 5752.01   1
  -5   1  -4 90562.1 5746.44   1
   5   1   4 94465.9 5753.67   1
   5  -1   4 93916.3 5751.21   1
   5   1   5 2863.61 319.122   1
   5  -1   5 3224.67 312.176   1
  -5   1  -5 3037.95 303.375   1
  -5  -1  -5 3151.37 304.833   1
   5  -1   6 3160.66 329.719   1
  -5   1  -6 3695.45 318.947   1
  -5  -1  -6 3890.38 343.090   1
   5   1   6 3660.49 351.740   1
   5  -1   7 3936.34 370.492   1
   5   1   7 4544.52 391.158   1
  -5  -1  -7 4660.03 373.311   1
  -5   1  -7 4304.03 368.955   1
  -5  -1  -8 2709.33 299.569   1
   5   1   8 2586.36 308.252   1
  -5   1  -8 3173.52 297.725   1
  -5  -1  -9 3049.06 319.174   1
  -5   1  -9 2880.38 298.511   1
   5  -1   9 3367.38 321.117   1
   5   1   9 2778.94 330.779   1
  -5  -1 -10 673.947 205.693   1
  -5   1 -10 525.041 196.127   1
   5  -1  10 696.009 226.593   1
   5   1  10 373.824 219.763   1
  -5   1 -11 6019.06 481.264   1
   5   1  12 24854.7 1659.42   1
  -5  -1 -12 26014.7 1654.32   1
   5   1  13 18049.9 1243.13   1
   5  -1  13 19485.4 1248.87   1
  -5  -1 -13 18017.3 1234.76   1
  -5  -1 -14 1716.94 274.315   1
  -5   1 -14 1781.60 275.633   1
   5   1  14 1532.74 294.388   1
   5  -1  14 1586.65 294.562   1
  -5  -1 -15 2469.27 326.718   1
  -5   1 -15 2600.97 325.001   1
   5   1  15 2137.71 335.095   1
   5  -1  15 1969.94 337.296   1
   5   1  16-125.950 253.879   1
   5  -1  16 91.5572 234.305   1
  -5   1 -17 467.011 223.526   1
   5  -1  17-157.665 244.986   1
  -5  -1 -18 494.018 226.901   1
   5   1  18 597.055 262.274   1
   5   1  19-236.641 285.912   1
   5  -1  19 33.1153 224.500   1
  -5   1 -19-31.8356 224.799   1
  -5  -1 -19 575.179 272.702   1
   5   1  20 1121.85 295.030   1
   5  -1  20 1528.41 287.980   1
  -5   1 -20 1265.30 264.693   1
  -5  -1 -20 766.360 270.307   1
   5  -1  21 245.708 237.059   1
   5   1  21 245.737 254.472   1
  -5   1 -21-160.444 233.609   1
  -5  -1 -21 417.734 225.159   1
   5   1  22 215.401 232.872   1
  -5  -1 -22 32.5657 209.075   1
   5  -1  23-36.8336 235.170   1
   5   1  23-218.981 242.729   1
  -5   1 -23-66.2983 226.866   1
  -5  -1 -23-65.6503 217.253   1
   5  -1  24 448.057 267.431   1
   5   1  24 552.774 261.748   1
  -5   1 -24 505.256 236.433   1
  -5  -1 -24 398.038 240.930   1
   5   1  25 627.984 257.427   1
  -5  -1 -25 233.706 233.943   1
   5   1  26 184.505 236.929   1
  -5  -1 -26 100.596 227.433   1
   5  -2 -27 132.521 204.049   1
  -5   2  27 437.351 248.692   1
   5  -2 -26-134.277 217.704   1
  -5   2  26 366.499 256.522   1
   5  -2 -25-303.515 257.131   1
  -5   2  25 696.900 284.805   1
   5  -2 -24 169.067 248.751   1
   5   2 -24-34.7456 225.082   1
  -5   2  24 771.956 262.588   1
  -5  -2  24 610.581 277.130   1
   5  -2 -23 33.7056 230.631   1
   5   2 -23 34.3682 244.763   1
  -5   2  23-36.7245 230.664   1
  -5  -2  23 263.992 244.554   1
   5  -2 -22 705.239 269.244   1
   5   2 -22 169.391 242.568   1
  -5   2  22 511.273 268.913   1
  -5  -2  22 297.999 264.192   1
   5  -2 -21 199.761 248.073   1
   5   2 -21 399.246 239.034   1
  -5   2  21-217.108 224.839   1
  -5  -2  21 109.656 225.840   1
   5  -2 -20 887.979 284.693   1
   5   2 -20-97.4586 235.176   1
  -5   2  20 285.838 282.029   1
  -5  -2  20 357.471 272.174   1
   5  -2 -19 97.1438 220.005   1
   5   2 -19 158.431 217.317   1
  -5   2  19 105.466 235.377   1
  -5  -2  19 838.636 281.212   1
   5   2 -18 277.128 239.746   1
  -5   2  18 758.283 269.912   1
  -5  -2  18 373.284 262.005   1
   5  -2 -17 714.856 285.959   1
   5   2 -17 894.837 252.893   1
  -5   2  17 538.960 296.176   1
  -5  -2  17 1215.26 295.416   1
   5  -2 -16 2452.92 345.956   1
   5   2 -16 2965.31 342.908   1
  -5   2  16 2986.35 377.107   1
  -5  -2  16 3159.22 361.954   1
   5  -2 -15-353.024 255.666   1
   5   2 -15-222.032 216.421   1
  -5   2  15-254.741 268.643   1
  -5  -2  15 151.882 224.696   1
   5  -2 -14 1822.36 304.394   1
   5   2 -14 2792.81 319.864   1
  -5   2  14 2433.29 328.037   1
  -5  -2  14 2726.33 325.409   1
   5  -2 -13 1648.03 309.306   1
   5   2 -13 1551.44 266.770   1
  -5   2  13 1395.75 324.141   1
  -5  -2  13 1408.92 273.591   1
   5  -2 -12 422.681 211.640   1
  -5   2  12 399.709 251.320   1
  -5   2  11 3936.62 418.437   1
  -5  -2  11 5012.51 432.987   1
   5   2 -11 4698.30 412.308   1
   5  -2 -11 5384.46 430.785   1
   5   2 -10 15387.5 1029.30   1
  -5   2   9 701.412 238.675   1
  -5  -2   9 1231.25 237.428   1
   5  -2  -9 1335.67 255.170   1
   5   2  -9 1025.15 216.838   1
  -5   2   8 13102.1 842.153   1
   5   2  -8 11911.2 806.063   1
   5  -2  -8 13718.4 833.894   1
  -5   2   7 10941.1 780.458   1
  -5  -2   7 11119.8 764.940   1
   5   2  -7 11602.2 762.212   1
   5  -2  -7 10968.5 778.392   1
  -5   2   6 728.756 229.777   1
  -5  -2   6 786.407 206.399   1
   5  -2  -6 585.232 214.982   1
   5   2  -6 1419.71 205.839   1
  -5   2   5 118.287 216.874   1
  -5  -2   5 227.037 191.108   1
   5  -2  -5 257.534 205.252   1
   5   2  -5-99.9184 175.520   1
   5  -2  -4 24724.7 1552.25   1
  -5   2   4 22400.4 1558.23   1
  -5  -2   4 25252.6 1553.40   1
   5   2  -4 24729.4 1549.38   1
   5  -2  -3-48.7086 185.454   1
   5   2  -3 94.5598 182.392   1
  -5  -2   3-48.3637 188.374   1
  -5   2   3 168.064 200.084   1
   5  -2  -2 56239.0 3666.09   1
   5   2  -2 62999.2 3669.80   1
  -5  -2   2 55803.6 3668.05   1
  -5   2   2 62237.8 3671.94   1
   5  -2  -1 11521.0 768.709   1
   5   2  -1 11715.2 770.989   1
  -5  -2   1 11576.6 769.872   1
  -5   2   1 10804.5 773.652   1
   5  -2   0 121.577 198.091   1
  -5   2   0 46.4181 209.505   1
  -5  -2   0-31.7281 175.390   1
   5   2   0 15.8975 172.298   1
   5   2   1 10802.8 733.464   1
  -5   2  -1 9824.46 726.736   1
  -5  -2  -1 11184.7 738.956   1
   5  -2   1 11286.9 729.514   1
   5   2   2 60167.8 3817.12   1
  -5   2  -2 62156.0 3813.14   1
   5  -2   2 61123.8 3814.24   1
  -5  -2  -2 63333.5 3820.23   1
   5  -2   3 171.912 170.112   1
  -5  -2  -3 438.644 190.497   1
  -5   2  -3 298.774 184.709   1
   5   2   3-34.4795 173.661   1
  -5   2  -4 24683.4 1549.26   1
  -5  -2  -4 23702.4 1553.93   1
   5  -2   4 24032.8 1547.47   1
   5   2   4 24937.3 1559.11   1
  -5   2  -5 113.037 172.505   1
  -5  -2  -5 90.3532 195.930   1
   5   2   5 135.275 214.103   1
   5  -2   5 66.0496 175.047   1
  -5  -2  -6 545.666 195.887   1
  -5   2  -6 1260.57 194.536   1
   5   2   6 361.033 200.804   1
   5  -2   6 963.799 197.597   1
  -5   2  -7 10022.2 724.312   1
  -5  -2  -7 10669.8 742.793   1
   5  -2   7 9801.18 729.691   1
   5   2   7 12504.4 759.727   1
  -5  -2  -8 11407.7 774.931   1
  -5   2  -8 10862.4 764.565   1
   5   2   8 10968.5 785.805   1
   5  -2   8 11579.2 773.667   1
   5  -2   9 925.926 211.834   1
   5   2   9 898.533 244.488   1
  -5  -2  -9 571.860 223.292   1
  -5   2  -9 744.033 203.047   1
   5  -2  10 15349.1 1048.35   1
  -5   2 -10 15903.6 1039.57   1
   5   2  11 4952.87 438.988   1
   5  -2  11 4512.09 408.973   1
  -5  -2 -11 4640.58 413.280   1
  -5   2 -11 4712.49 404.435   1
   5   2  12 224.198 246.889   1
   5  -2  12 1009.84 230.908   1
  -5   2 -12 694.495 232.617   1
  -5  -2 -12 468.008 230.114   1
   5   2  13 1485.83 316.073   1
  -5  -2 -13 1563.24 281.417   1
   5  -2  14 2402.76 311.386   1
   5   2  14 2044.48 326.654   1
  -5  -2 -14 2029.55 310.910   1
  -5   2 -14 2535.53 310.276   1
   5  -2  15 403.940 247.618   1
   5   2  15 403.797 251.951   1
  -5   2 -15 371.202 237.491   1
  -5  -2 -15 85.6100 219.861   1
   5  -2  16 1710.38 316.548   1
   5   2  17 1211.15 296.279   1
   5  -2  17 1181.69 272.094   1
  -5   2 -17 1871.28 283.928   1
  -5  -2 -17 1242.36 260.506   1
   5   2  18 200.850 254.828   1
   5  -2  18 192.768 245.543   1
  -5   2 -18 360.949 226.541   1
  -5  -2 -18 436.207 239.052   1
   5   2  19 136.129 261.755   1
   5  -2  19 133.521 262.340   1
  -5   2 -19 221.014 249.928   1
  -5  -2 -19 546.707 274.866   1
   5   2  20 70.3981 266.311   1
   5  -2  20 34.2820 246.282   1
  -5   2 -20 154.443 229.255   1
  -5  -2 -20 160.265 252.420   1
   5  -2  21 35.0159 231.668   1
   5   2  21-175.814 241.677   1
  -5   2 -21 32.0123 225.014   1
  -5  -2 -21 64.3819 236.935   1
   5   2  22 322.702 246.631   1
   5  -2  22 181.291 255.017   1
  -5   2 -22 685.180 254.522   1
  -5  -2 -22 455.432 238.880   1
   5  -2  23 37.0527 245.296   1
   5   2  23-36.3694 231.059   1
  -5   2 -23 166.822 225.237   1
  -5  -2 -23 359.813 235.068   1
   5   2  24-183.179 219.743   1
  -5   2 -24-169.997 233.696   1
  -5  -2 -24 428.622 227.664   1
   5   2  25 256.401 231.827   1
  -5  -2 -25 662.208 239.521   1
  -5  -2 -27 66.5952 238.153   1
   5  -3 -28 353.324 237.391   1
  -5   3  27-143.135 242.541   1
   5  -3 -27 65.5257 229.282   1
  -5   3  26 360.484 255.975   1
   5  -3 -26 529.969 241.435   1
  -5   3  25 181.764 262.332   1
   5  -3 -25 133.657 243.154   1
  -5   3  24 986.719 260.262   1
   5  -3 -24 603.291 264.578   1
  -5   3  23-36.5622 258.302   1
  -5  -3  23-112.858 245.361   1
   5  -3 -23 369.563 228.991   1
   5   3 -23 311.134 247.411   1
  -5   3  22 510.207 277.739   1
  -5  -3  22-259.942 258.737   1
   5  -3 -22-133.995 251.462   1
   5   3 -22 135.837 233.425   1
  -5   3  21 470.456 244.762   1
  -5  -3  21 72.6681 256.001   1
   5  -3 -21 399.603 231.641   1
   5   3 -21 166.282 221.818   1
  -5  -3  20 1027.68 288.725   1
   5   3 -20 584.342 247.362   1
  -5   3  19 353.307 257.921   1
   5  -3 -19 682.394 240.437   1
  -5   3  18 729.284 250.065   1
  -5  -3  18 266.816 246.242   1
   5  -3 -18 319.573 265.228   1
   5   3 -18 581.178 251.602   1
  -5   3  17-68.0582 282.623   1
  -5  -3  17-386.537 243.798   1
   5   3 -17 295.544 224.561   1
  -5  -3  16 123.937 239.486   1
   5   3 -16 483.956 234.829   1
  -5  -3  15 1743.78 304.308   1
  -5   3  15 1518.86 322.121   1
   5  -3 -15 1787.71 309.629   1
   5   3 -15 1556.84 271.000   1
  -5   3  14 4136.42 406.977   1
  -5  -3  14 3565.51 369.306   1
   5  -3 -14 3902.44 385.889   1
   5   3 -14 3058.93 358.169   1
  -5   3  13 1695.97 312.341   1
   5  -3 -13 1844.99 288.369   1
  -5   3  12 466.494 253.851   1
  -5  -3  12 405.676 213.894   1
   5   3 -12 94.3835 202.771   1
   5  -3 -12 296.798 230.961   1
  -5   3  11 308.018 255.722   1
  -5  -3  11-48.0571 210.804   1
   5   3 -11 178.845 191.712   1
   5  -3 -11 492.539 265.761   1
   5   3 -10 147.795 205.408   1
   5  -3 -10-322.034 235.920   1
  -5  -3  10-316.105 200.718   1
  -5   3  10-53.5707 232.763   1
   5   3  -9 9978.34 694.133   1
   5  -3  -9 9383.55 703.045   1
  -5   3   9 9009.25 704.655   1
  -5  -3   9 11054.4 703.616   1
   5  -3  -8 20750.1 1313.66   1
   5   3  -8 19115.1 1285.98   1
[truncated: 879,283 more chars]
