# Supplementary material for: Structural insight into the cooperativity of spin crossover compounds
Source: Acta Crystallogr B Struct Sci Cryst Eng Mater. 2023 Aug 11;79(Pt 5):354–67. doi: 10.1107/S2052520623005814 (PMC10552598; doi:10.1107/S2052520623005814)
Supplement: Supplementary file 5 [file b-79-00354-sup5.zip › Bia_Portho_275K.cif]

data_Bia_dw4400_275K
 
_audit_creation_method            'SHELXL-2019/2'
_shelx_SHELXL_version_number      '2019/2'
_chemical_name_systematic         ?
_chemical_name_common             ?
_chemical_melting_point           ?
_chemical_formula_moiety          ?
_chemical_formula_sum
 'C10.86 H8 Fe0.29 N1.71 S0.57' 
_chemical_formula_weight          196.75

loop_
 _atom_type_symbol
 _atom_type_description
 _atom_type_scat_dispersion_real
 _atom_type_scat_dispersion_imag
 _atom_type_scat_source
 'Fe'  'Fe'   0.3265   0.6960
 'International Tables Vol C Tables 4.2.6.8 and 6.1.1.4'
 'C'  'C'   0.0024   0.0013
 'International Tables Vol C Tables 4.2.6.8 and 6.1.1.4'
 'H'  'H'   0.0000   0.0000
 'International Tables Vol C Tables 4.2.6.8 and 6.1.1.4'
 'N'  'N'   0.0049   0.0027
 'International Tables Vol C Tables 4.2.6.8 and 6.1.1.4'
 'S'  'S'   0.1051   0.1002
 'International Tables Vol C Tables 4.2.6.8 and 6.1.1.4'
 
_space_group_crystal_system       orthorhombic
_space_group_IT_number            56
_space_group_name_H-M_alt         'P c c n'
_space_group_name_Hall            '-P 2ab 2ac'
 
_shelx_space_group_comment
;
The symmetry employed for this shelxl refinement is uniquely defined
by the following loop, which should always be used as a source of
symmetry information in preference to the above space-group names.
They are only intended as comments.
;
 
loop_
 _space_group_symop_operation_xyz
 'x, y, z'
 '-x+1/2, -y+1/2, z'
 '-x, y+1/2, -z+1/2'
 'x+1/2, -y, -z+1/2'
 '-x, -y, -z'
 'x-1/2, y-1/2, -z'
 'x, -y-1/2, z-1/2'
 '-x-1/2, y, z-1/2'
 
_cell_length_a                    12.9471(5)
_cell_length_b                    15.1392(6)
_cell_length_c                    17.6059(6)
_cell_angle_alpha                 90
_cell_angle_beta                  90
_cell_angle_gamma                 90
_cell_volume                      3450.9(2)
_cell_formula_units_Z             14
_cell_measurement_temperature     275(2)
_cell_measurement_reflns_used     2953
_cell_measurement_theta_min       1.895
_cell_measurement_theta_max       21.1280
 
_exptl_crystal_description        irregular
_exptl_crystal_colour             ?
_exptl_crystal_density_meas       ?
_exptl_crystal_density_method     ?
_exptl_crystal_density_diffrn     1.325          
_exptl_crystal_F_000              1424
_exptl_transmission_factor_min    ?
_exptl_transmission_factor_max    ?
_exptl_crystal_size_max           ?
_exptl_crystal_size_mid           ?
_exptl_crystal_size_min           ?
_exptl_absorpt_coefficient_mu     0.436
_shelx_estimated_absorpt_T_min    ?
_shelx_estimated_absorpt_T_max    ?
_exptl_absorpt_correction_type    ?
_exptl_absorpt_correction_T_min   ?
_exptl_absorpt_correction_T_max   ?
_exptl_absorpt_process_details    ?
_exptl_absorpt_special_details    ?
_diffrn_ambient_temperature       293(2)
_diffrn_radiation_wavelength      0.65524
_diffrn_radiation_type            Synchrotron
_diffrn_source                    ?
_diffrn_measurement_device_type   '4-circle diffractometer'
_diffrn_measurement_method        ?
_diffrn_detector_area_resol_mean  ?
_diffrn_reflns_number             36330
_diffrn_reflns_av_unetI/netI      0.0678
_diffrn_reflns_av_R_equivalents   0.0895
_diffrn_reflns_limit_h_min        -20
_diffrn_reflns_limit_h_max        20
_diffrn_reflns_limit_k_min        -19
_diffrn_reflns_limit_k_max        19
_diffrn_reflns_limit_l_min        -28
_diffrn_reflns_limit_l_max        28
_diffrn_reflns_theta_min          1.908
_diffrn_reflns_theta_max          33.000
_diffrn_reflns_theta_full         23.150
_diffrn_measured_fraction_theta_max   0.827
_diffrn_measured_fraction_theta_full  0.985
_diffrn_reflns_Laue_measured_fraction_max    0.827
_diffrn_reflns_Laue_measured_fraction_full   0.985
_diffrn_reflns_point_group_measured_fraction_max   0.827
_diffrn_reflns_point_group_measured_fraction_full  0.985
_reflns_number_total              6873
_reflns_number_gt                 3075
_reflns_threshold_expression      'I > 2\s(I)'
_reflns_Friedel_coverage          0.000
_reflns_Friedel_fraction_max      .
_reflns_Friedel_fraction_full     .
 
_reflns_special_details
;
 Reflections were merged by SHELXL according to the crystal
 class for the calculation of statistics and refinement.
 
 _reflns_Friedel_fraction is defined as the number of unique
 Friedel pairs measured divided by the number that would be
 possible theoretically, ignoring centric projections and
 systematic absences.
;
 
_computing_data_collection        ?
_computing_cell_refinement        ?
_computing_data_reduction         ?
_computing_structure_solution     ?
_computing_structure_refinement 'SHELXL-2019/2 (Sheldrick, 2019)'
_computing_molecular_graphics     ?
_computing_publication_material   ?
_refine_special_details           ?
_refine_ls_structure_factor_coef  Fsqd
_refine_ls_matrix_type            full
_refine_ls_weighting_scheme       calc
_refine_ls_weighting_details
'w=1/[\s^2^(Fo^2^)+(0.0415P)^2^+1.2800P] where P=(Fo^2^+2Fc^2^)/3'
_atom_sites_solution_primary      ?
_atom_sites_solution_secondary    ?
_atom_sites_solution_hydrogens    geom
_refine_ls_hydrogen_treatment     constr
_refine_ls_extinction_method      none
_refine_ls_extinction_coef        .
_refine_ls_number_reflns          6873
_refine_ls_number_parameters      213
_refine_ls_number_restraints      0
_refine_ls_R_factor_all           0.2056
_refine_ls_R_factor_gt            0.0978
_refine_ls_wR_factor_ref          0.1899
_refine_ls_wR_factor_gt           0.1550
_refine_ls_goodness_of_fit_ref    1.137
_refine_ls_restrained_S_all       1.137
_refine_ls_shift/su_max           0.000
_refine_ls_shift/su_mean          0.000
 
loop_
 _atom_site_label
 _atom_site_type_symbol
 _atom_site_fract_x
 _atom_site_fract_y
 _atom_site_fract_z
 _atom_site_U_iso_or_equiv
 _atom_site_adp_type
 _atom_site_occupancy
 _atom_site_site_symmetry_order  
 _atom_site_calc_flag
 _atom_site_refinement_flags_posn
 _atom_site_refinement_flags_adp
 _atom_site_refinement_flags_occupancy
 _atom_site_disorder_assembly
 _atom_site_disorder_group
Fe01 Fe 0.750000 0.750000 0.57639(3) 0.0616(2) Uani 1 2 d S T P . .
S002 S 0.90969(10) 0.55756(9) 0.39543(6) 0.1071(4) Uani 1 1 d . . . . .
N003 N 0.7445(2) 0.84401(17) 0.67494(14) 0.0643(6) Uani 1 1 d . . . . .
N004 N 0.8009(2) 0.6612(2) 0.49662(16) 0.0803(8) Uani 1 1 d . . . . .
N005 N 0.9104(2) 0.79622(18) 0.59413(15) 0.0670(7) Uani 1 1 d . . . . .
C006 C 0.6563(3) 0.8607(2) 0.72072(17) 0.0644(8) Uani 1 1 d . . . . .
C007 C 0.5642(3) 0.8826(2) 0.68587(17) 0.0685(8) Uani 1 1 d . . . . .
H007 H 0.561583 0.889748 0.633442 0.082 Uiso 1 1 calc R U . . .
C008 C 0.9256(3) 0.8474(2) 0.65531(18) 0.0696(8) Uani 1 1 d . . . . .
C009 C 0.8327(3) 0.8706(2) 0.69742(19) 0.0726(9) Uani 1 1 d . . . . .
H009 H 0.837808 0.904954 0.741028 0.087 Uiso 1 1 calc R U . . .
C00A C 0.6594(3) 0.8502(2) 0.79872(18) 0.0750(9) Uani 1 1 d . . . . .
H00A H 0.721051 0.835198 0.822549 0.090 Uiso 1 1 calc R U . . .
C00B C 0.4780(3) 0.8842(2) 0.80672(19) 0.0718(9) Uani 1 1 d . . . . .
C00C C 0.4767(3) 0.8939(2) 0.7286(2) 0.0731(9) Uani 1 1 d . . . . .
H00C H 0.415072 0.908476 0.704572 0.088 Uiso 1 1 calc R U . . .
C00D C 0.8462(3) 0.6186(2) 0.45439(18) 0.0697(9) Uani 1 1 d . . . . .
C00E C 0.5707(3) 0.8621(2) 0.84122(19) 0.0804(10) Uani 1 1 d . . . . .
H00E H 0.573250 0.855161 0.893671 0.096 Uiso 1 1 calc R U . . .
C00F C 0.3827(3) 0.8979(2) 0.8519(2) 0.0774(9) Uani 1 1 d . . . . .
C00G C 0.9933(3) 0.7731(2) 0.5529(2) 0.0809(10) Uani 1 1 d . . . . .
H00G H 0.984308 0.737776 0.510255 0.097 Uiso 1 1 calc R U . . .
C00H C 0.3853(3) 0.9422(3) 0.9207(2) 0.0887(11) Uani 1 1 d . . . . .
H00H H 0.448023 0.962725 0.939418 0.106 Uiso 1 1 calc R U . . .
C00I C 1.0218(3) 0.8765(3) 0.6772(2) 0.0939(12) Uani 1 1 d . . . . .
H00I H 1.029792 0.911956 0.719890 0.113 Uiso 1 1 calc R U . . .
C00J C 0.2883(4) 0.8677(3) 0.8264(3) 0.1021(13) Uani 1 1 d . . . . .
H00J H 0.284454 0.837268 0.780622 0.123 Uiso 1 1 calc R U . . .
C00K C 0.1990(4) 0.8821(3) 0.8683(3) 0.1192(16) Uani 1 1 d . . . . .
H00K H 0.135924 0.861374 0.850495 0.143 Uiso 1 1 calc R U . . .
C00L C 1.1059(3) 0.8519(3) 0.6343(3) 0.1121(15) Uani 1 1 d . . . . .
H00L H 1.171906 0.870448 0.647818 0.135 Uiso 1 1 calc R U . . .
C00M C 0.2957(4) 0.9564(3) 0.9620(3) 0.1035(14) Uani 1 1 d . . . . .
H00M H 0.298639 0.986404 1.008060 0.124 Uiso 1 1 calc R U . . .
C00N C 0.2036(4) 0.9265(3) 0.9354(3) 0.1123(15) Uani 1 1 d . . . . .
H00N H 0.143575 0.936467 0.963157 0.135 Uiso 1 1 calc R U . . .
C00O C 1.0914(3) 0.8003(3) 0.5721(3) 0.0998(13) Uani 1 1 d . . . . .
H00O H 1.147562 0.783397 0.542606 0.120 Uiso 1 1 calc R U . . .
 
loop_
 _atom_site_aniso_label
 _atom_site_aniso_U_11
 _atom_site_aniso_U_22
 _atom_site_aniso_U_33
 _atom_site_aniso_U_23
 _atom_site_aniso_U_13
 _atom_site_aniso_U_12
Fe01 0.0644(4) 0.0728(4) 0.0475(3) 0.000 0.000 0.0056(3)
S002 0.1087(8) 0.1436(10) 0.0692(6) -0.0102(6) 0.0166(6) 0.0482(7)
N003 0.0691(16) 0.0682(15) 0.0555(13) 0.0006(12) -0.0043(14) 0.0131(14)
N004 0.088(2) 0.087(2) 0.0652(17) -0.0101(15) 0.0123(15) 0.0033(16)
N005 0.0655(16) 0.0745(17) 0.0611(15) 0.0078(13) -0.0001(13) 0.0042(14)
C006 0.074(2) 0.0636(19) 0.0557(17) -0.0060(14) -0.0017(15) 0.0126(15)
C007 0.081(2) 0.071(2) 0.0535(17) -0.0003(15) -0.0052(16) 0.0161(17)
C008 0.070(2) 0.075(2) 0.0639(19) 0.0061(16) -0.0085(16) 0.0012(17)
C009 0.082(2) 0.075(2) 0.0604(18) -0.0040(16) -0.0089(17) 0.0072(18)
C00A 0.075(2) 0.088(2) 0.0617(18) -0.0002(17) -0.0055(17) 0.0191(18)
C00B 0.078(2) 0.067(2) 0.070(2) -0.0031(16) 0.0044(17) 0.0131(17)
C00C 0.072(2) 0.074(2) 0.074(2) -0.0024(17) -0.0074(18) 0.0193(17)
C00D 0.069(2) 0.088(2) 0.0518(16) 0.0018(17) -0.0015(15) 0.0006(18)
C00E 0.092(3) 0.092(3) 0.0574(18) 0.0075(17) 0.0006(18) 0.021(2)
C00F 0.084(3) 0.068(2) 0.080(2) 0.0050(18) 0.0052(19) 0.0178(18)
C00G 0.074(2) 0.093(3) 0.076(2) 0.0099(19) 0.0137(19) -0.0009(19)
C00H 0.089(3) 0.100(3) 0.078(2) 0.001(2) 0.005(2) 0.029(2)
C00I 0.078(3) 0.110(3) 0.094(3) -0.004(2) -0.018(2) -0.007(2)
C00J 0.090(3) 0.108(3) 0.108(3) -0.016(3) 0.009(3) 0.008(2)
C00K 0.081(3) 0.134(4) 0.143(5) -0.012(4) 0.015(3) 0.009(3)
C00L 0.069(3) 0.143(4) 0.124(4) 0.009(3) -0.014(3) -0.013(3)
C00M 0.108(3) 0.115(3) 0.087(3) -0.001(2) 0.008(3) 0.046(3)
C00N 0.096(3) 0.127(4) 0.114(4) 0.010(3) 0.025(3) 0.036(3)
C00O 0.065(2) 0.127(4) 0.107(3) 0.015(3) 0.010(2) -0.001(2)
 
_geom_special_details
;
 All esds (except the esd in the dihedral angle between two l.s. planes)
 are estimated using the full covariance matrix.  The cell esds are taken
 into account individually in the estimation of esds in distances, angles
 and torsion angles; correlations between esds in cell parameters are only
 used when they are defined by crystal symmetry.  An approximate (isotropic)
 treatment of cell esds is used for estimating esds involving l.s. planes.
;
 
loop_
 _geom_bond_atom_site_label_1
 _geom_bond_atom_site_label_2
 _geom_bond_distance
 _geom_bond_site_symmetry_2
 _geom_bond_publ_flag
Fe01 N004 2.052(3) . ?
Fe01 N004 2.052(3) 2_665 ?
Fe01 N005 2.214(3) . ?
Fe01 N005 2.214(3) 2_665 ?
Fe01 N003 2.245(3) . ?
Fe01 N003 2.245(3) 2_665 ?
S002 C00D 1.614(4) . ?
N003 C009 1.273(4) . ?
N003 C006 1.421(4) . ?
N004 C00D 1.146(4) . ?
N005 C00G 1.341(4) . ?
N005 C008 1.341(4) . ?
C006 C007 1.382(4) . ?
C006 C00A 1.383(4) . ?
C007 C00C 1.371(4) . ?
C008 C00I 1.376(5) . ?
C008 C009 1.455(5) . ?
C00A C00E 1.382(5) . ?
C00B C00C 1.383(5) . ?
C00B C00E 1.386(5) . ?
C00B C00F 1.482(5) . ?
C00F C00J 1.380(6) . ?
C00F C00H 1.385(5) . ?
C00G C00O 1.377(5) . ?
C00H C00M 1.386(6) . ?
C00I C00L 1.376(6) . ?
C00J C00K 1.389(6) . ?
C00K C00N 1.361(6) . ?
C00L C00O 1.358(6) . ?
C00M C00N 1.358(7) . ?
 
loop_
 _geom_angle_atom_site_label_1
 _geom_angle_atom_site_label_2
 _geom_angle_atom_site_label_3
 _geom_angle
 _geom_angle_site_symmetry_1
 _geom_angle_site_symmetry_3
 _geom_angle_publ_flag
N004 Fe01 N004 93.65(17) . 2_665 ?
N004 Fe01 N005 90.12(11) . . ?
N004 Fe01 N005 101.00(11) 2_665 . ?
N004 Fe01 N005 101.00(11) . 2_665 ?
N004 Fe01 N005 90.12(11) 2_665 2_665 ?
N005 Fe01 N005 163.78(14) . 2_665 ?
N004 Fe01 N003 162.54(11) . . ?
N004 Fe01 N003 95.95(10) 2_665 . ?
N005 Fe01 N003 73.75(10) . . ?
N005 Fe01 N003 93.54(10) 2_665 . ?
N004 Fe01 N003 95.95(10) . 2_665 ?
N004 Fe01 N003 162.54(11) 2_665 2_665 ?
N005 Fe01 N003 93.54(10) . 2_665 ?
N005 Fe01 N003 73.75(10) 2_665 2_665 ?
N003 Fe01 N003 78.79(13) . 2_665 ?
C009 N003 C006 119.2(3) . . ?
C009 N003 Fe01 114.3(2) . . ?
C006 N003 Fe01 125.2(2) . . ?
C00D N004 Fe01 167.7(3) . . ?
C00G N005 C008 117.9(3) . . ?
C00G N005 Fe01 126.3(2) . . ?
C008 N005 Fe01 115.6(2) . . ?
C007 C006 C00A 119.6(3) . . ?
C007 C006 N003 119.0(3) . . ?
C00A C006 N003 121.3(3) . . ?
C00C C007 C006 120.0(3) . . ?
N005 C008 C00I 122.8(3) . . ?
N005 C008 C009 115.3(3) . . ?
C00I C008 C009 121.9(3) . . ?
N003 C009 C008 120.4(3) . . ?
C00E C00A C006 119.9(3) . . ?
C00C C00B C00E 118.1(3) . . ?
C00C C00B C00F 120.6(3) . . ?
C00E C00B C00F 121.3(3) . . ?
C007 C00C C00B 121.5(3) . . ?
N004 C00D S002 179.4(4) . . ?
C00A C00E C00B 120.9(3) . . ?
C00J C00F C00H 117.8(4) . . ?
C00J C00F C00B 121.1(4) . . ?
C00H C00F C00B 121.1(4) . . ?
N005 C00G C00O 121.8(4) . . ?
C00F C00H C00M 120.9(4) . . ?
C00L C00I C008 118.5(4) . . ?
C00F C00J C00K 120.8(5) . . ?
C00N C00K C00J 120.2(5) . . ?
C00O C00L C00I 119.2(4) . . ?
C00N C00M C00H 120.1(4) . . ?
C00M C00N C00K 120.1(5) . . ?
C00L C00O C00G 119.8(4) . . ?
 
_refine_diff_density_max    0.201
_refine_diff_density_min   -0.204
_refine_diff_density_rms    0.036

_shelx_res_file
;
TITL Bia_dw4400_085K_a.res in Pccn
    Bia_dw4400_275K.res
    created by SHELXL-2019/2 at 05:34:49 on 03-May-2022
REM Old TITL Bia_dw4400_085K in Pccn
REM SHELXT solution in Pccn: R1 0.089, Rweak 0.045, Alpha 0.023
REM <I/s>   0.567 for  392 systematic absences,  Orientation as input
REM Formula found by SHELXT:  Fe C38 N6 S2

CELL 0.65524 12.9471 15.1392 17.6059 90.0000 90.0000 90.0000
ZERR 14.000 0.0005 0.0006 0.0006 0.0000 0.0000 0.0000
LATT  1
SYMM 1/2-X, 1/2-Y, Z
SYMM -X, 1/2+Y, 1/2-Z
SYMM 1/2+X, -Y, 1/2-Z
SFAC FE C H N S
DISP $C  0.00244  0.00131  9.14798!source kissel
DISP $N  0.00493  0.00266 15.07095!source kissel
DISP $S  0.10506  0.10024 379.49005!source kissel
DISP $Fe  0.32649  0.69602 2544.24973!source kissel
UNIT 4 152 112 24 8
ACTA
L.S. 10
BOND
LIST 6
FMAP 2
PLAN 20
WGHT    0.041500    1.280000
FVAR       2.90843
FE01  1    0.750000    0.750000    0.576388    10.50000    0.06439    0.07284 =
         0.04750    0.00000    0.00000    0.00558
S002  5    0.909691    0.557560    0.395433    11.00000    0.10868    0.14357 =
         0.06919   -0.01017    0.01662    0.04816
N003  4    0.744544    0.844014    0.674939    11.00000    0.06909    0.06820 =
         0.05555    0.00060   -0.00427    0.01309
N004  4    0.800904    0.661243    0.496623    11.00000    0.08835    0.08741 =
         0.06518   -0.01014    0.01225    0.00328
N005  4    0.910443    0.796221    0.594128    11.00000    0.06548    0.07451 =
         0.06114    0.00781   -0.00011    0.00418
C006  2    0.656315    0.860679    0.720724    11.00000    0.07396    0.06365 =
         0.05569   -0.00603   -0.00171    0.01259
C007  2    0.564217    0.882631    0.685874    11.00000    0.08107    0.07085 =
         0.05352   -0.00028   -0.00516    0.01607
AFIX  43
H007  3    0.561583    0.889748    0.633442    11.00000   -1.20000
AFIX   0
C008  2    0.925557    0.847427    0.655310    11.00000    0.06968    0.07510 =
         0.06391    0.00609   -0.00846    0.00123
C009  2    0.832717    0.870562    0.697420    11.00000    0.08242    0.07483 =
         0.06042   -0.00403   -0.00888    0.00724
AFIX  43
H009  3    0.837808    0.904954    0.741028    11.00000   -1.20000
AFIX   0
C00A  2    0.659394    0.850207    0.798719    11.00000    0.07529    0.08790 =
         0.06171   -0.00021   -0.00549    0.01911
AFIX  43
H00A  3    0.721051    0.835198    0.822549    11.00000   -1.20000
AFIX   0
C00B  2    0.477954    0.884161    0.806717    11.00000    0.07816    0.06726 =
         0.06994   -0.00305    0.00436    0.01312
C00C  2    0.476705    0.893918    0.728641    11.00000    0.07208    0.07370 =
         0.07366   -0.00243   -0.00739    0.01931
AFIX  43
H00C  3    0.415072    0.908476    0.704572    11.00000   -1.20000
AFIX   0
C00D  2    0.846179    0.618559    0.454390    11.00000    0.06945    0.08786 =
         0.05184    0.00185   -0.00149    0.00060
C00E  2    0.570686    0.862080    0.841218    11.00000    0.09187    0.09195 =
         0.05740    0.00754    0.00064    0.02064
AFIX  43
H00E  3    0.573250    0.855161    0.893671    11.00000   -1.20000
AFIX   0
C00F  2    0.382722    0.897874    0.851892    11.00000    0.08407    0.06823 =
         0.07985    0.00500    0.00522    0.01785
C00G  2    0.993329    0.773125    0.552944    11.00000    0.07358    0.09290 =
         0.07612    0.00988    0.01366   -0.00095
AFIX  43
H00G  3    0.984308    0.737776    0.510255    11.00000   -1.20000
AFIX   0
C00H  2    0.385294    0.942194    0.920691    11.00000    0.08856    0.09959 =
         0.07800    0.00085    0.00521    0.02929
AFIX  43
H00H  3    0.448023    0.962725    0.939418    11.00000   -1.20000
AFIX   0
C00I  2    1.021804    0.876504    0.677153    11.00000    0.07829    0.10951 =
         0.09379   -0.00417   -0.01833   -0.00692
AFIX  43
H00I  3    1.029792    0.911956    0.719890    11.00000   -1.20000
AFIX   0
C00J  2    0.288335    0.867678    0.826430    11.00000    0.09048    0.10782 =
         0.10807   -0.01625    0.00932    0.00770
AFIX  43
H00J  3    0.284454    0.837268    0.780622    11.00000   -1.20000
AFIX   0
C00K  2    0.199028    0.882120    0.868345    11.00000    0.08084    0.13403 =
         0.14281   -0.01168    0.01500    0.00900
AFIX  43
H00K  3    0.135924    0.861374    0.850495    11.00000   -1.20000
AFIX   0
C00L  2    1.105910    0.851940    0.634342    11.00000    0.06894    0.14350 =
         0.12386    0.00866   -0.01414   -0.01301
AFIX  43
H00L  3    1.171906    0.870448    0.647818    11.00000   -1.20000
AFIX   0
C00M  2    0.295694    0.956382    0.962027    11.00000    0.10847    0.11505 =
         0.08702   -0.00149    0.00821    0.04557
AFIX  43
H00M  3    0.298639    0.986404    1.008060    11.00000   -1.20000
AFIX   0
C00N  2    0.203611    0.926530    0.935442    11.00000    0.09624    0.12702 =
         0.11370    0.01027    0.02466    0.03566
AFIX  43
H00N  3    0.143575    0.936467    0.963157    11.00000   -1.20000
AFIX   0
C00O  2    1.091400    0.800325    0.572147    11.00000    0.06542    0.12700 =
         0.10689    0.01510    0.00999   -0.00080
AFIX  43
H00O  3    1.147562    0.783397    0.542606    11.00000   -1.20000
AFIX   0
HKLF 4


REM  Bia_dw4400_085K_a.res in Pccn
REM wR2 = 0.1899, GooF = S = 1.137, Restrained GooF = 1.137 for all data
REM R1 = 0.0978 for 3075 Fo > 4sig(Fo) and 0.2056 for all 6873 data
REM 213 parameters refined using 0 restraints

END

WGHT      0.0414      1.2880

REM Highest difference peak  0.201,  deepest hole -0.204,  1-sigma level  0.036
Q1    1   0.8409  0.5390  0.3891  11.00000  0.05    0.20
Q2    1   0.8042  0.8014  0.5737  11.00000  0.05    0.15
Q3    1   0.9228  0.6216  0.3847  11.00000  0.05    0.15
Q4    1   0.6447  0.8234  0.7588  11.00000  0.05    0.15
Q5    1   0.7010  0.7988  0.5797  11.00000  0.05    0.13
Q6    1   0.9296  0.5510  0.4417  11.00000  0.05    0.13
Q7    1   0.7193  0.7517  0.5354  11.00000  0.05    0.13
Q8    1   0.4962  0.9107  0.7669  11.00000  0.05    0.13
Q9    1   0.6999  0.7626  0.6096  11.00000  0.05    0.13
Q10   1   1.0976  0.7502  0.5916  11.00000  0.05    0.12
Q11   1   0.8773  0.8494  0.6768  11.00000  0.05    0.12
Q12   1   0.5955  0.8426  0.7089  11.00000  0.05    0.12
Q13   1   0.7778  0.8242  0.7018  11.00000  0.05    0.12
Q14   1   1.2500  0.7500  0.6588  10.50000  0.05    0.12
Q15   1   1.1599  0.7499  0.5208  11.00000  0.05    0.12
Q16   1   0.2199  0.9894  1.0696  11.00000  0.05    0.12
Q17   1   0.5189  0.9874  0.8635  11.00000  0.05    0.12
Q18   1   0.5938  0.9176  0.6209  11.00000  0.05    0.12
Q19   1   1.0013  0.9808  0.6970  11.00000  0.05    0.11
Q20   1   1.1245  0.8353  0.5813  11.00000  0.05    0.11
;
_shelx_res_checksum   74557

_shelx_hkl_file
;
   0   0  -2 659.529 101.242   1
   0   0   2 584.547 109.111   1
   0   0  -3 154.544 125.607   1
   0   0   3-36.8914 143.532   1
   0   0   4 260720. 16205.7   1
   0   0  -4 265932. 16202.5   1
   0   0  -5 82.1761 135.981   1
   0   0   5 194.652 173.963   1
   0   0  -6 869.930 164.849   1
   0   0   6 413.125 185.609   1
   0   0   8 195855. 11921.6   1
   0   0  -8 191009. 11914.8   1
   0   0  -9-32.4541 157.482   1
   0   0   9-17.9066 168.864   1
   0   0 -10 20224.9 1304.69   1
   0   0  10 20012.1 1311.35   1
   0   0 -11-97.3281 170.641   1
   0   0  11-43.1612 189.667   1
   0   0 -12 19473.4 1321.92   1
   0   0  12 21047.3 1334.04   1
   0   0 -13-135.599 173.306   1
   0   0  13-199.983 209.879   1
   0   0 -15-127.443 203.354   1
   0   0  15-253.265 232.850   1
   0   0 -16 107.402 213.820   1
   0   0  16 475.126 243.776   1
   0   0 -17 84.1685 212.903   1
   0   0  17 341.863 241.492   1
   0   0 -18 58.2920 228.457   1
   0   0  18-129.205 255.674   1
   0   0 -20-31.1518 219.648   1
   0   0  20 34.2651 234.625   1
   0   0 -21 543.558 251.466   1
   0   0  21-421.292 255.489   1
   0   0 -22 293.359 229.666   1
   0   0  22 323.747 251.230   1
   0   0  24 75.3876 254.743   1
   0   0 -24-66.7347 231.413   1
   0   0  25-37.8234 241.675   1
   0   0 -25-33.7023 214.277   1
   0   0  26-37.8029 237.284   1
   0   0 -26 542.829 243.640   1
   0   1   1-54.6779 74.1355   1
   0  -1  -1-28.1036 71.9253   1
   0  -1  -2 139549. 8592.98   1
   0   1   2 139812. 8594.45   1
   0   1  -3-39.1138 91.0199   1
   0  -1  -3 82.9194 145.641   1
   0  -1   3 58.5358 111.565   1
   0   1   3 52.2229 168.566   1
   0  -1  -4 21473.1 1359.12   1
   0   1  -4 20510.3 1347.94   1
   0  -1   4 21887.0 1352.06   1
   0   1   4 22572.7 1365.48   1
   0   1  -5 81.0725 134.945   1
   0  -1  -5 114.254 153.916   1
   0   1   5 11.5958 164.553   1
   0  -1   5 8.89682 153.698   1
   0   1  -6 37092.7 2355.76   1
   0  -1   6 38573.2 2362.57   1
   0  -1  -7-55.3720 185.103   1
   0   1  -7 11.7457 146.618   1
   0  -1   7-90.2979 151.979   1
   0   1   7-274.473 192.501   1
   0   1   8 42788.9 2681.20   1
   0  -1   8 41937.7 2672.04   1
   0   1  -8 42733.0 2664.66   1
   0  -1  -8 43051.4 2673.33   1
   0  -1   9 16.8319 156.603   1
   0   1   9 113.755 175.968   1
   0   1  -9 30.4125 145.399   1
   0  -1  -9 138.131 159.891   1
   0  -1  10 42214.6 2737.32   1
   0   1  10 44114.0 2745.02   1
   0   1 -10 44135.9 2730.82   1
   0  -1 -10 43416.6 2736.73   1
   0  -1  11-82.4368 183.903   1
   0   1  11-90.3044 207.002   1
   0   1 -11 37.2180 154.710   1
   0  -1 -11 61.0562 187.505   1
   0   1  12 9068.68 693.268   1
   0  -1 -12 11023.3 701.464   1
   0   1 -12 9153.44 681.850   1
   0   1 -13 43.6754 187.875   1
   0  -1  13 120.671 197.151   1
   0   1 -14 3813.66 381.348   1
   0  -1  14 4701.59 409.905   1
   0   1  14 5278.21 428.272   1
   0  -1 -14 4154.90 393.582   1
   0  -1 -15 156.834 226.776   1
   0   1 -15 298.799 221.197   1
   0   1  15-57.7289 242.191   1
   0  -1  15 82.6209 238.919   1
   0  -1 -16 3319.09 347.715   1
   0   1 -16 3861.28 344.754   1
   0  -1  16 3491.90 364.987   1
   0   1 -17 27.5362 200.447   1
   0  -1 -17-28.5308 202.873   1
   0  -1  17 244.072 224.598   1
   0   1  17 189.307 244.091   1
   0  -1 -18 3696.87 392.570   1
   0   1 -18 3703.43 381.322   1
   0  -1  18 3432.26 403.671   1
   0   1  18 3634.74 420.059   1
   0   1 -19 29.8999 213.442   1
   0  -1 -19 365.765 242.866   1
   0  -1  19 131.563 238.477   1
   0   1  19-202.931 258.085   1
   0   1 -20 433.067 230.806   1
   0  -1 -20 407.458 223.403   1
   0  -1  20 475.265 259.388   1
   0   1  20 380.726 252.227   1
   0  -1 -21-128.356 229.907   1
   0   1 -21 222.855 223.562   1
   0  -1  21 35.0454 231.546   1
   0   1  21-105.858 250.813   1
   0   1 -22 1752.56 283.765   1
   0  -1 -22 1604.07 280.651   1
   0   1  22 1258.85 293.682   1
   0  -1  22 900.636 265.036   1
   0  -1 -23 496.635 241.885   1
   0   1  23 109.570 242.273   1
   0  -1  23 851.492 258.733   1
   0   1 -23 33.0211 224.205   1
   0   1  24 149.217 266.378   1
   0  -1 -24 499.312 243.317   1
   0   1 -24-33.5585 231.942   1
   0  -1  24-37.6557 238.378   1
   0   1 -25-374.194 220.739   1
   0  -1 -25-233.871 224.973   1
   0   1  25 150.991 235.309   1
   0  -1  25-75.8270 221.101   1
   0  -1 -26 469.327 246.742   1
   0   1  26 526.593 268.015   1
   0  -1 -27-33.5830 202.561   1
   0  -2  -1-30.4840 106.459   1
   0   2   1 104.217 113.706   1
   0  -2  -2 10111.4 646.471   1
   0   2   2 9747.79 647.834   1
   0   2  -3 44.6670 80.3000   1
   0  -2  -3-48.8312 158.555   1
   0  -2   3 7.09549 92.2052   1
   0   2   3-26.1464 196.217   1
   0  -2  -4 49.5452 179.726   1
   0   2  -4 182.139 99.6867   1
   0  -2   4 100.915 121.231   1
   0   2   4-182.307 198.747   1
   0   2  -5-6.92041 109.837   1
   0  -2  -5 80.6154 162.582   1
   0   2   5 12.8598 185.008   1
   0  -2   5 68.7751 121.183   1
   0   2  -6 1954.42 188.139   1
   0  -2   6 1562.56 205.003   1
   0  -2  -7 74.5165 172.126   1
   0   2  -7 95.3336 118.196   1
   0   2   7 115.122 192.230   1
   0  -2   7-152.800 139.807   1
   0  -2  -8 42754.4 2696.65   1
   0   2   8 43037.0 2702.83   1
   0  -2   9-141.545 154.955   1
   0   2   9-220.411 210.374   1
   0  -2  -9-18.2451 192.660   1
   0   2  -9-269.465 146.625   1
   0   2  10 631.885 213.098   1
   0  -2  10 724.176 181.121   1
   0   2 -10 781.602 165.435   1
   0  -2 -10 454.086 191.400   1
   0  -2  11 39.1780 178.039   1
   0   2  11-70.4953 186.148   1
   0   2 -11 353.717 155.580   1
   0  -2 -11 106.146 178.196   1
   0  -2  12 20598.9 1340.16   1
   0   2  12 19871.7 1358.07   1
   0  -2 -12 20958.1 1346.46   1
   0   2 -13 253.613 176.838   1
   0  -2 -13 72.1353 205.190   1
   0  -2  13-23.3296 190.622   1
   0   2  13 53.2825 238.412   1
   0   2 -14 19238.9 1229.08   1
   0   2  14 18897.1 1251.74   1
   0  -2  14 17516.1 1234.34   1
   0  -2 -14 18407.6 1233.02   1
   0   2  15 147.391 238.582   1
   0  -2 -15 26.6721 203.540   1
   0  -2  16 738.564 235.005   1
   0   2  16 400.153 252.656   1
   0  -2 -16 780.866 257.236   1
   0   2 -16 538.184 213.882   1
   0  -2  17-268.697 233.290   1
   0   2 -17 54.0384 206.904   1
   0  -2 -17-29.0141 241.966   1
   0  -2  18 872.814 280.469   1
   0   2 -18 1501.77 260.614   1
   0  -2  19-129.768 248.379   1
   0   2  19 34.1211 245.443   1
   0  -2 -19-30.7851 217.082   1
   0   2 -19 295.515 219.119   1
   0   2  20 1887.46 332.957   1
   0  -2 -20 1449.40 288.370   1
   0   2  21 283.521 241.872   1
   0  -2  21 34.9690 245.805   1
   0   2 -21 567.022 223.285   1
   0  -2 -21-193.378 249.518   1
   0   2 -22 323.017 224.669   1
   0  -2  22 217.176 241.951   1
   0   2  23 583.764 276.622   1
   0   2 -23 330.620 225.668   1
   0  -2  23-74.2184 231.411   1
   0  -2 -23-66.3023 238.695   1
   0   2  24 1032.50 251.241   1
   0   2 -24 168.853 233.427   1
   0  -2  24 225.788 241.359   1
   0  -2 -24 597.942 227.735   1
   0  -2 -25 565.069 233.014   1
   0   2  25 260.787 264.026   1
   0  -2 -26 132.837 230.733   1
   0   2  26 335.458 239.726   1
   0  -2 -27 132.414 217.868   1
   0   2  27 147.520 218.864   1
   0   3   0-31.7396 98.3152   1
   0  -3   0-11.0997 95.8467   1
   0   3   1 30.2218 126.589   1
   0  -3  -1 150.986 122.722   1
   0  -3  -2 791359. 49158.4   1
   0   3   2 809794. 49160.2   1
   0  -3  -3-112.122 169.584   1
   0   3   3 100.083 171.916   1
   0   3   4 755935. 47127.0   1
   0   3  -4 755983. 47100.0   1
   0  -3   4 785357. 47101.0   1
   0  -3  -4 760171. 47124.2   1
   0   3  -5 97.7159 99.4294   1
   0  -3   5-44.5052 113.485   1
   0  -3  -6 1005.50 202.909   1
   0   3  -6 1598.85 149.157   1
   0  -3   6 1179.83 159.750   1
   0   3   6 1700.80 220.377   1
   0  -3  -7 143.626 173.082   1
   0   3  -7-66.2542 104.584   1
   0   3   7-105.681 199.380   1
   0  -3   7-20.9580 118.065   1
   0   3   8 10987.4 800.196   1
   0   3  -8 11354.3 764.745   1
   0  -3   8 12409.0 772.783   1
   0  -3  -8 11600.4 793.198   1
   0  -3  -9 57.6266 199.927   1
   0   3   9-21.0645 220.463   1
   0   3 -10 35909.3 2235.73   1
   0  -3  10 35126.7 2240.16   1
   0   3  10 34849.9 2265.08   1
   0  -3 -10 35969.3 2258.50   1
   0  -3  11-18.5706 166.186   1
   0   3  11 366.807 229.584   1
   0   3 -11 16.8183 158.290   1
   0  -3 -11 44.1771 187.931   1
   0  -3  12 205.157 184.926   1
   0   3 -12 222.505 168.885   1
   0  -3  13 112.113 193.920   1
   0   3  13-219.737 247.594   1
   0  -3 -13 123.870 199.874   1
   0   3 -13 121.399 183.303   1
   0  -3  14 775.484 217.949   1
   0   3  14 1124.51 254.647   1
   0   3 -14 743.133 217.214   1
   0  -3 -14 1223.97 240.621   1
   0  -3  15-26.0117 199.326   1
   0   3  15 120.621 255.928   1
   0  -3 -15 27.2793 236.053   1
   0   3 -15 374.893 188.628   1
   0   3  16 847.284 267.920   1
   0  -3  16 1242.09 254.520   1
   0  -3 -16 795.515 235.935   1
   0   3 -16 1273.92 231.400   1
   0   3  17 292.702 258.337   1
   0  -3  17 436.460 253.735   1
   0   3 -17-52.9759 209.088   1
   0  -3 -17-88.3971 220.964   1
   0  -3  18 612.810 232.203   1
   0   3  18-100.568 292.150   1
   0   3 -18 278.824 212.950   1
   0  -3 -18 454.846 269.282   1
   0  -3  19 64.2111 228.297   1
   0   3  19-482.326 288.993   1
   0   3 -19 29.0792 209.260   1
   0  -3 -19-93.2713 233.963   1
   0   3 -20 271.799 226.685   1
   0  -3  20 67.0718 230.935   1
   0   3  20 246.367 241.296   1
   0  -3 -20 190.331 215.667   1
   0   3  21-71.3557 255.622   1
   0   3 -21 62.3487 207.871   1
   0  -3  21-35.2299 241.234   1
   0  -3 -21 96.8808 235.886   1
   0   3  22 108.026 252.368   1
   0   3 -22 483.098 217.327   1
   0  -3  22 325.455 259.616   1
   0  -3 -22 131.146 240.057   1
   0   3  23 145.442 219.427   1
   0   3 -23 364.686 225.167   1
   0  -3  23 36.9445 221.706   1
   0  -3 -23-33.1025 208.468   1
   0   3 -24 204.183 214.836   1
   0   3  24 658.369 259.205   1
   0  -3 -24 861.980 246.473   1
   0   3  25-148.032 241.244   1
   0  -3 -25-132.073 227.220   1
   0  -3 -26 229.827 212.034   1
   0   3  26 37.0985 234.848   1
   0  -3 -27 686.794 247.629   1
   0   3  27 182.280 244.717   1
   0  -4   0 961004. 58331.1   1
   0   4   0 937117. 58333.3   1
   0   4   1 88.2902 131.825   1
   0  -4  -1-6.78911 124.968   1
   0  -4  -2 718780. 44855.3   1
   0   4   2 742113. 44857.2   1
   0   4   3-56.7105 168.185   1
   0  -4  -3 41.8927 166.194   1
   0   4   5-167.912 184.925   1
   0  -4  -5 122.336 179.226   1
   0   4  -5 83.4188 77.9158   1
   0  -4   5 39.1108 84.2047   1
   0   4   6 449426. 26375.8   1
   0   4  -6 447286. 26337.7   1
   0  -4   6 396385. 26340.6   1
   0  -4  -6 433480. 26369.1   1
   0  -4  -7-34.1494 183.261   1
   0   4  -7 123.927 105.051   1
   0  -4   7-73.3778 112.016   1
   0   4   7-112.465 204.331   1
   0  -4  -8-55.9824 197.814   1
   0   4  -8-132.129 108.134   1
   0  -4   8 146.667 119.601   1
   0   4   8-20.4741 215.074   1
   0   4  -9-60.2223 115.158   1
   0  -4  -9 100.865 182.756   1
   0   4   9-44.3247 191.669   1
   0  -4   9-106.920 118.084   1
   0   4 -10 41.6801 131.312   1
   0  -4 -10 64.6966 198.212   1
   0  -4  10-77.0773 157.726   1
   0   4  10 47.6223 220.935   1
   0   4 -11-15.7150 141.647   1
   0  -4 -11-160.533 197.235   1
   0  -4  11 17.4325 149.105   1
   0   4  11 203.139 217.787   1
   0   4 -12 7540.97 537.861   1
   0   4  12 7394.76 571.847   1
   0  -4  12 7170.86 548.151   1
   0  -4 -12 7781.61 568.270   1
   0  -4 -13-127.529 205.823   1
   0   4 -13 57.8394 165.901   1
   0   4  13 509.067 229.619   1
   0  -4  13 21.3152 190.759   1
   0   4  14 4108.89 415.528   1
   0   4 -14 4329.93 361.216   1
   0  -4  14 3771.19 376.781   1
   0  -4 -14 4377.61 398.890   1
   0  -4  15 224.402 192.518   1
   0   4  15 154.017 249.510   1
   0   4 -15 158.842 168.613   1
   0  -4 -15 195.022 243.119   1
   0   4  16-319.570 254.577   1
   0  -4 -16 376.102 236.270   1
   0  -4  17 28.4525 216.318   1
   0   4 -17 25.7720 200.678   1
   0   4 -18 1358.33 248.764   1
   0  -4  18 875.084 256.055   1
   0   4  18 1119.76 290.382   1
   0  -4 -18 1319.04 280.375   1
   0   4  19-312.676 292.222   1
   0   4 -19 28.4773 204.879   1
   0  -4  19 319.384 240.294   1
   0  -4 -19 188.143 254.560   1
   0   4  20 1558.55 320.596   1
   0   4 -20 1812.73 283.461   1
   0  -4  20 1036.64 266.240   1
   0  -4 -20 1787.03 296.629   1
   0   4  22 612.789 261.421   1
   0   4 -22 515.698 245.392   1
   0  -4  22 71.4079 232.763   1
   0  -4 -22 393.244 228.572   1
   0   4 -23 66.5343 210.051   1
   0   4  23 508.184 289.649   1
   0  -4 -23 330.281 238.161   1
   0   4  24 254.943 223.449   1
   0  -4 -24 33.0062 208.953   1
   0   4  25 36.4724 254.185   1
   0  -4 -25-295.674 255.126   1
   0  -4 -27 96.7340 209.058   1
   0   4  27-108.541 212.068   1
   0  -4 -28-223.332 234.305   1
   0   4  28-212.012 235.992   1
   0   5   0-52.8392 115.844   1
   0  -5   0 5.99941 98.8081   1
   0   5   1 34.9696 130.472   1
   0   5  -1-22.4317 90.2029   1
   0  -5   1-60.4826 75.9675   1
   0  -5  -1 38.8603 109.048   1
   0  -5  -2 32752.9 2131.03   1
   0   5   2 35675.0 2136.87   1
   0  -5  -3 79.3210 138.578   1
   0   5   3-63.6745 158.452   1
   0  -5  -5-14.8511 178.399   1
   0   5   5-16.4069 181.271   1
   0   5   6 10300.5 750.416   1
   0   5  -6 11828.2 685.294   1
   0  -5   6 9970.85 686.353   1
   0  -5  -6 10488.4 741.278   1
   0  -5  -7 199.366 178.523   1
   0   5   7 79.6037 197.648   1
   0   5  -7-20.3203 84.6374   1
   0  -5   7 53.7318 93.2632   1
   0  -5   8 770.848 130.085   1
   0   5   8 582.586 215.222   1
   0   5  -8 534.829 116.044   1
   0  -5  -8 983.110 204.647   1
   0  -5   9 130.224 122.984   1
   0   5   9-162.504 214.387   1
   0   5  -9-96.7814 111.082   1
   0  -5  -9 105.634 181.698   1
   0   5  10 11880.3 875.866   1
   0  -5 -10 13205.9 869.150   1
   0   5 -11 43.6854 134.800   1
   0  -5  11-16.0240 151.108   1
   0   5 -12 11263.3 733.695   1
   0   5  12 10324.2 782.961   1
   0  -5  12 10296.3 736.696   1
   0  -5 -12 11281.7 772.366   1
   0  -5 -13 366.962 228.793   1
   0   5 -13 72.9663 164.843   1
   0  -5  13 140.754 165.623   1
   0   5  13 348.839 248.922   1
   0   5 -14 39.9439 165.168   1
   0  -5 -14-109.353 226.023   1
   0   5  14 393.676 270.970   1
   0  -5  14 154.404 187.710   1
   0  -5 -15 56.8713 235.028   1
   0   5  15 188.675 263.723   1
   0  -5  15 96.2447 194.715   1
   0   5 -15-303.149 181.607   1
   0  -5  16 9169.07 683.125   1
   0  -5 -16 8620.52 692.728   1
   0   5 -16 9752.31 665.740   1
   0  -5 -17 333.573 212.300   1
   0   5  17-33.4834 223.481   1
   0  -5 -18 1178.64 260.363   1
   0   5  18 343.166 253.827   1
   0   5 -18 581.793 208.190   1
   0  -5  18 891.452 238.821   1
   0  -5 -19 126.497 268.993   1
   0   5  19 70.0881 268.283   1
   0   5 -19-195.932 205.224   1
   0  -5  19 31.2212 229.772   1
   0  -5 -20-256.706 253.174   1
   0   5  20 498.601 273.596   1
   0  -5  20 195.978 220.756   1
   0   5 -20-147.366 212.835   1
   0  -5 -21 259.939 232.070   1
   0  -5  21 136.625 210.748   1
   0   5 -21 61.6838 209.570   1
   0   5 -22 448.858 209.460   1
   0   5  22 649.091 265.439   1
   0  -5 -23 131.694 241.768   1
   0   5  23 325.336 260.356   1
   0  -5 -24 427.008 244.854   1
   0   5  24 398.807 252.722   1
   0  -5 -25-32.6162 193.805   1
   0   5  25 507.029 228.267   1
   0   5  26 687.007 280.578   1
   0  -5 -26 612.780 255.882   1
   0   5  27 142.996 218.001   1
   0  -5 -27-159.214 218.980   1
   0   5  28-69.9029 217.717   1
   0  -5 -28 62.7236 217.504   1
   0   6   0 23560.4 1537.71   1
   0  -6   0 25431.0 1535.86   1
   0   6  -1-63.6556 84.4931   1
   0   6   1 19.9827 125.306   1
   0  -6   1-67.5156 85.5000   1
   0  -6  -1 18.1608 128.073   1
   0  -6  -2 46261.8 2895.87   1
   0   6   2 46762.4 2899.11   1
   0  -6  -4 12362.1 798.216   1
   0   6   4 11599.0 801.720   1
   0   6   5-123.328 163.529   1
   0  -6  -5-16.0317 158.284   1
   0  -6  -6 146969. 9161.54   1
   0   6   6 149557. 9168.13   1
   0   6   7-294.970 207.953   1
   0  -6  -7 115.145 183.831   1
   0   6  -7 9.97419 67.9489   1
   0  -6   7-48.8571 72.6605   1
   0   6   8 10793.4 747.199   1
   0   6  -8 11397.1 682.398   1
   0  -6   8 9992.76 685.569   1
   0  -6  -8 9817.41 732.852   1
   0   6   9 24.3230 202.213   1
   0   6  -9-18.2917 107.531   1
   0  -6   9 61.0234 112.183   1
   0  -6  -9-66.0449 185.681   1
   0   6 -10 289.533 123.188   1
   0  -6  10 445.138 134.771   1
   0   6  11 218.523 237.601   1
   0  -6 -11 49.2164 214.079   1
   0   6  12 57.2838 244.044   1
   0   6 -12 628.057 155.616   1
   0  -6  12 353.124 162.374   1
   0  -6 -12 180.688 222.598   1
   0   6  13-59.7492 256.230   1
   0   6 -13 101.049 139.192   1
   0  -6  13-56.8063 155.570   1
   0  -6 -13-107.830 222.141   1
   0   6  14 682.315 260.983   1
   0   6 -14 728.695 169.791   1
   0  -6  14 945.390 201.818   1
   0  -6 -14 504.329 225.572   1
   0   6  15 96.1819 253.793   1
   0   6 -15-61.6422 161.627   1
   0  -6  15 68.8131 179.237   1
   0  -6 -15 231.887 224.219   1
   0   6  16 66.0754 209.092   1
   0   6 -16 22.3141 164.963   1
   0  -6  16 49.6332 186.130   1
   0  -6 -16 328.875 204.826   1
   0   6  17 339.354 248.964   1
   0   6 -17-24.0922 182.728   1
   0  -6  17 293.872 218.346   1
   0  -6 -17 61.4564 222.911   1
   0   6  18 832.150 297.648   1
   0   6 -18 748.134 220.064   1
   0  -6  18 1372.10 248.015   1
   0  -6 -18 1253.32 306.144   1
   0   6  19-105.918 282.143   1
   0   6 -19-54.7745 203.054   1
   0  -6  19 91.2269 224.627   1
   0  -6 -19 31.8545 260.140   1
   0   6  20 895.055 303.356   1
   0   6 -20 375.966 205.584   1
   0  -6  20 610.916 236.855   1
   0  -6 -20 644.765 268.202   1
   0   6 -21 485.977 212.490   1
   0   6  21-107.983 218.372   1
   0  -6 -21-65.1254 217.201   1
   0   6  22 72.1227 249.045   1
   0  -6 -22-32.7682 229.161   1
   0   6  23 36.0482 265.303   1
   0  -6 -23 32.8268 235.201   1
   0   6  24-144.241 260.459   1
   0  -6 -24-65.3353 226.645   1
   0   6  26 178.918 260.389   1
   0  -6 -26-191.528 236.677   1
   0   6  27-35.2964 246.848   1
   0  -6 -27-31.4342 219.840   1
   0  -6 -28-247.098 194.986   1
   0   7   0-55.7055 107.442   1
   0  -7   1 6.36565 84.2293   1
   0  -7  -1-81.9128 122.661   1
   0   7   1-79.4157 134.562   1
   0   7  -1-7.08253 96.2728   1
   0   7   2 13377.9 950.460   1
   0  -7   2 15072.6 913.746   1
   0  -7  -2 12953.5 944.742   1
   0   7  -2 15153.8 916.028   1
   0   7   3 106.603 155.238   1
   0  -7  -3-13.8485 151.244   1
   0  -7  -4 30025.9 1889.56   1
   0   7   4 29585.4 1895.17   1
   0   7   5 150.936 192.462   1
   0  -7  -5 429.215 173.602   1
   0  -7  -6 18212.6 1219.93   1
   0   7   6 19192.2 1233.49   1
   0  -7  -7-101.168 203.807   1
   0   7   7-333.851 215.452   1
   0   7  -8 30574.0 1883.94   1
   0  -7   8 28827.8 1884.20   1
   0   7   8 35109.8 1970.03   1
   0  -7  -8 33682.6 1953.40   1
   0   7   9 76.3291 220.084   1
   0  -7  -9 183.555 196.871   1
   0  -7   9-7.73982 91.5693   1
   0   7  -9 155.578 82.2346   1
   0   7 -10 2399.92 210.363   1
   0  -7  10 2252.33 216.625   1
   0   7  11-338.597 237.309   1
   0   7 -11 22.7923 115.470   1
   0  -7  11 50.3229 121.827   1
   0  -7 -11 101.657 233.584   1
   0   7  12 206.355 237.986   1
   0  -7 -12 106.248 211.796   1
   0   7  13-183.807 253.231   1
   0   7 -13 199.526 137.032   1
   0  -7  13-85.6590 158.277   1
   0  -7 -13 276.384 232.492   1
   0   7  14 1045.93 282.075   1
   0   7 -14 830.602 167.461   1
   0  -7  14 830.509 177.703   1
   0  -7 -14 1231.01 255.949   1
   0   7 -15 115.343 162.152   1
   0  -7  15-64.3645 168.179   1
   0   7  16 1006.77 305.775   1
   0   7 -16 548.729 177.297   1
   0  -7  16 776.902 197.950   1
   0  -7 -16 333.998 263.379   1
   0   7  17 68.7260 284.980   1
   0   7 -17 91.8278 167.279   1
   0  -7  17 205.179 198.560   1
   0  -7 -17 217.766 264.019   1
   0   7  18 772.160 319.099   1
   0   7 -18 742.374 208.194   1
   0  -7  18 1188.62 243.466   1
   0   7  19 569.329 280.874   1
   0   7 -19 52.9940 194.476   1
   0  -7  19 88.6599 211.089   1
   0  -7 -19-32.0745 258.892   1
   0   7 -20 198.376 214.044   1
   0   7  20 107.863 233.204   1
   0  -7 -20 32.3694 213.967   1
   0   7  21-72.1004 217.472   1
   0  -7 -21 195.723 215.565   1
   0   7  22 144.105 262.223   1
   0  -7 -22 589.187 245.613   1
   0   7  23 144.005 258.757   1
   0  -7 -23 490.556 250.349   1
   0   7  24 466.201 240.499   1
   0  -7 -24-32.4702 227.386   1
   0   7  25 213.813 213.888   1
   0  -7 -25 64.1624 195.801   1
   0  -7 -26 441.899 241.553   1
   0   7  26 141.601 248.293   1
   0  -7 -27 558.379 245.961   1
   0   7  27-139.308 226.263   1
   0  -8   0 99965.1 6170.84   1
   0  -8   1 120.085 92.9907   1
   0  -8  -1-45.6887 120.060   1
   0   8  -1 16.7711 105.504   1
   0   8   1 190.921 132.293   1
   0   8  -2 44135.1 2789.61   1
   0  -8   2 45961.6 2787.78   1
   0   8   3 99.5294 154.160   1
   0  -8  -3 179.762 148.409   1
   0   8   4 1585.21 241.394   1
   0  -8  -4 1231.98 210.128   1
   0   8   5-80.7697 194.822   1
   0  -8  -5 273.661 174.900   1
   0  -8  -6 18718.7 1237.11   1
   0   8   6 19180.0 1247.76   1
   0   8   7 164.734 214.773   1
   0  -8  -7-21.2134 191.243   1
   0   8   8 29331.6 1929.81   1
   0  -8  -8 30419.0 1921.10   1
   0   8  -9 39.3825 48.7188   1
   0  -8 -10 2936.22 326.637   1
   0  -8  10 2003.61 177.957   1
   0   8 -10 2560.73 181.092   1
   0   8  10 1728.39 328.000   1
   0  -8 -11 26.2564 213.773   1
   0  -8  11 19.4035 100.976   1
   0   8  11-145.776 238.096   1
   0   8 -11-17.8024 90.5465   1
   0  -8 -12 410.331 210.265   1
   0  -8  12 219.925 120.055   1
   0   8 -12 322.901 119.310   1
   0   8  12 394.380 216.455   1
   0   8  13 157.105 215.238   1
   0  -8 -13 56.7325 185.775   1
   0  -8 -14 3455.08 359.554   1
   0  -8  14 4218.60 312.729   1
   0   8  14 3662.21 392.004   1
   0   8 -14 3214.60 292.390   1
   0   8  15 233.289 236.895   1
   0   8 -15 35.2921 147.994   1
   0  -8  15 76.5025 160.402   1
   0  -8 -15-210.976 225.102   1
   0   8  16 580.802 277.185   1
   0   8 -16 354.191 159.513   1
   0  -8  16 597.824 179.948   1
   0  -8 -16 463.723 246.475   1
   0   8  17 487.753 275.005   1
   0   8 -17 21.6708 164.406   1
   0  -8  17 141.082 186.915   1
   0  -8 -17 62.9244 248.374   1
   0   8  18 779.015 250.487   1
   0   8 -18 590.612 179.479   1
   0  -8  18 820.080 210.661   1
   0  -8 -18 1085.98 242.751   1
   0   8  19 35.8056 228.832   1
   0  -8 -19 129.076 221.019   1
   0   8  20 757.630 276.347   1
   0  -8 -20 389.693 234.189   1
   0   8  21-36.0945 266.769   1
   0  -8 -21-228.492 239.488   1
   0   8  22 755.160 285.475   1
   0  -8 -22 327.136 252.439   1
   0   8  23 215.096 267.176   1
   0  -8 -23 260.834 243.068   1
   0   8  25 247.193 236.780   1
   0  -8 -25 540.347 235.245   1
   0  -8 -26 499.145 244.780   1
   0   8  26 209.967 257.585   1
   0  -8 -27 61.1532 218.206   1
   0   8  27-68.6914 223.748   1
   0  -9   0 32.2440 112.903   1
   0   9   0-47.7982 128.702   1
   0  -9   1 77.4145 97.9520   1
   0   9  -1 86.5550 112.354   1
   0  -9   2 9769.59 625.563   1
   0   9  -2 9646.06 629.928   1
   0  -9  -2 10108.4 662.248   1
   0  -9  -3 96.8345 141.856   1
   0   9   3 17.9695 160.393   1
   0  -9  -4 337.958 177.670   1
   0   9   4 574.257 194.917   1
   0  -9  -5-38.7060 159.544   1
   0   9   5-129.224 187.801   1
   0  -9  -6 875.113 198.153   1
   0   9   6 1135.82 234.763   1
   0  -9  -7 66.7296 178.340   1
   0   9   7 24.7372 211.605   1
   0  -9  -9 24.8330 190.864   1
   0   9   9 193.182 211.363   1
   0  -9 -10 3540.88 360.524   1
   0   9  10 3727.77 395.073   1
   0  -9 -11-81.2895 223.286   1
   0   9 -11 27.3784 58.4542   1
   0  -9  11-18.7844 53.9893   1
   0   9  11 90.2314 232.627   1
   0  -9 -12 1856.61 244.206   1
   0   9 -12 842.659 124.058   1
   0  -9  12 1514.68 135.209   1
   0   9  12 1184.67 256.294   1
   0  -9 -13 261.615 245.308   1
   0   9 -13 10.3062 98.8426   1
   0  -9  13 99.6128 113.758   1
   0   9  14-132.574 261.517   1
   0   9 -14 203.258 116.547   1
   0  -9  14 13.6066 115.156   1
   0  -9 -14-59.9190 233.311   1
   0   9  15-272.022 290.060   1
   0   9 -15-194.064 141.469   1
   0  -9  15-48.7378 132.335   1
   0   9  16 867.403 311.054   1
   0   9 -16 633.232 170.361   1
   0  -9 -16 344.491 268.905   1
   0  -9 -17-95.4736 252.710   1
   0   9 -17 38.4555 139.917   1
   0   9  17 105.940 293.585   1
   0  -9 -19-32.4326 257.682   1
   0   9  19 360.484 291.829   1
   0  -9 -20 163.082 249.703   1
   0   9  20-252.586 263.573   1
   0  -9 -22 195.732 202.002   1
   0   9  22 466.240 236.645   1
   0  -9 -23 194.577 195.638   1
   0   9  23-71.3526 207.921   1
   0  -9 -24 32.0048 226.580   1
   0   9  24-70.6981 238.898   1
   0   9  25 209.773 265.194   1
   0  -9 -25 597.616 246.265   1
   0  -9 -26-123.020 217.861   1
   0  10   0 51428.1 3140.29   1
   0 -10   0 49385.2 3133.96   1
   0 -10   1-38.7407 112.365   1
   0 -10  -1-97.2241 132.159   1
   0  10  -1 42.9335 126.012   1
   0  10   1 77.1788 146.875   1
   0  10  -2 3782.91 276.619   1
   0  10   2 3274.03 324.040   1
   0 -10  -2 4009.88 321.176   1
   0 -10   2 4011.60 272.419   1
   0  10   3 154.585 182.219   1
   0 -10   3 3.47175 44.8771   1
   0  10  -3 50.6140 55.0328   1
   0 -10  -3-69.5179 147.421   1
   0 -10  -4 2068.61 251.039   1
   0  10   4 2259.43 276.059   1
   0 -10  -5 20.5254 165.581   1
   0 -10  -6 593.317 204.290   1
   0  10   6 390.408 218.789   1
   0 -10  -8 2657.76 299.119   1
   0  10   8 2706.31 324.939   1
   0 -10  -9-51.5753 201.593   1
   0  10   9-200.457 228.237   1
   0 -10 -10 969.766 246.593   1
   0  10  10 806.720 267.555   1
   0 -10 -11 363.247 246.162   1
   0  10  11-278.842 252.260   1
   0 -10 -12 2716.04 327.543   1
   0  10  12 2464.75 326.279   1
   0 -10 -14 428.537 272.158   1
   0  10 -14 333.211 98.5745   1
   0 -10  14 639.441 101.858   1
   0 -10 -15 124.902 249.678   1
   0  10 -15 96.0954 105.719   1
   0 -10  15 110.131 105.828   1
   0  10  15 552.509 293.845   1
   0 -10 -16-31.7183 249.430   1
   0  10 -16-147.100 123.204   1
   0  10  17-142.638 269.557   1
   0 -10 -17-289.163 239.484   1
   0  10  18 107.943 255.761   1
   0 -10 -18 615.705 251.686   1
   0  10  19-253.373 267.399   1
   0 -10 -19 97.6789 235.135   1
   0  10  20-216.940 261.113   1
   0 -10 -20 326.636 240.420   1
   0  10  21 143.874 260.863   1
   0 -10 -21 130.605 224.692   1
   0  10  22 107.206 255.428   1
   0 -10 -22 714.957 246.807   1
   0  10  24 563.155 264.087   1
   0 -10 -24-94.9483 231.482   1
   0  10  25 69.6777 224.937   1
   0 -10 -25 186.229 210.847   1
   0  10  26 137.301 208.175   1
   0 -10 -26-90.9958 179.868   1
   0  11   1 50.3309 151.704   1
   0  11  -1 47.7959 121.684   1
   0 -11   1 127.404 117.830   1
   0 -11  -1 135.240 127.946   1
   0  11   2 1278.68 197.489   1
   0  11  -2 878.734 129.854   1
   0 -11   2 1141.00 126.641   1
   0 -11  -2 1235.51 183.911   1
   0  11   3-82.7367 195.497   1
   0  11  -3 4.52548 60.3695   1
   0 -11   3-61.3011 51.8551   1
   0 -11  -3 186.199 170.323   1
   0  11   4 471.068 212.549   1
   0 -11  -4 242.258 178.135   1
   0  11   5 144.467 211.933   1
   0 -11  -5 260.501 201.347   1
   0  11   6-179.536 215.980   1
   0 -11  -6 530.877 199.887   1
   0  11   7-325.193 219.048   1
   0 -11  -7-146.423 200.977   1
   0 -11  -8 3407.65 349.728   1
   0  11   9-386.368 257.048   1
   0 -11  -9 455.497 222.155   1
   0  11  10 1635.29 289.758   1
   0  11  11 287.616 274.998   1
   0 -11 -11 28.8521 251.004   1
   0  11  13 236.453 249.959   1
   0 -11 -13 244.162 218.305   1
   0  11  14 276.278 276.918   1
   0 -11 -14-31.1409 230.963   1
   0  11  15 70.2252 278.846   1
   0 -11 -15 63.3169 249.805   1
   0  11  16 677.171 277.077   1
   0 -11 -16 513.565 250.857   1
   0  11  17-179.970 243.256   1
   0 -11 -17 129.606 203.927   1
   0  11  18-36.2487 212.512   1
   0 -11 -18 162.956 209.308   1
   0  11  19-108.687 229.184   1
   0 -11 -19 32.7263 217.232   1
   0  11  20-72.1660 237.332   1
   0 -11 -20-65.4795 199.691   1
   0  11  21 35.8829 205.829   1
   0 -11 -21 424.011 210.949   1
   0  11  22 106.947 216.590   1
   0 -11 -22 291.457 190.258   1
   0  11  23 35.2804 227.941   1
   0 -11 -23 319.109 198.088   1
   0  11  25-240.854 245.578   1
   0 -11 -25 306.482 221.341   1
   0  12   0 1394.05 202.852   1
   0 -12   0 1951.94 203.009   1
   0  12   1-54.0447 159.146   1
   0  12  -1-143.875 132.828   1
   0 -12  -1-97.0055 142.464   1
   0 -12   1 46.3493 111.771   1
   0 -12   2 3688.41 267.966   1
   0 -12  -2 3613.94 320.665   1
   0  12  -2 3778.84 276.749   1
   0  12   2 3612.28 334.266   1
   0 -12  -3-138.775 172.817   1
   0 -12   3 4.45494 54.1121   1
   0  12  -3-4.97590 59.9408   1
   0  12   3 22.0720 187.217   1
   0  12   4 47.6399 185.473   1
   0 -12  -4-21.4533 159.059   1
   0  12   5 382.320 213.297   1
   0 -12  -5 229.642 187.854   1
   0  12   7-255.042 221.393   1
   0 -12  -7 306.509 220.281   1
   0  12   8-29.6268 233.758   1
   0 -12  -8-53.4261 198.800   1
   0  12   9-61.5930 235.169   1
   0 -12  -9-249.991 217.239   1
   0  12  10 607.161 284.721   1
   0 -12 -10-86.5208 240.116   1
   0 -12 -11 297.041 229.689   1
   0  12  12 1888.66 333.658   1
   0 -12 -12 1370.58 304.281   1
   0  12  13-34.5104 219.423   1
   0 -12 -13 124.396 212.047   1
   0  12  14 2323.33 348.600   1
   0  12  15 321.104 290.717   1
   0 -12 -15 96.3086 242.634   1
   0  12  17 108.949 225.396   1
   0 -12 -17 293.703 208.892   1
   0  12  18-72.6701 248.798   1
   0 -12 -18 65.6085 230.358   1
   0  12  20 504.804 279.054   1
   0 -12 -20 327.465 246.715   1
   0  12  21 35.8391 241.143   1
   0 -12 -21 32.5416 230.388   1
   0  12  22 142.050 252.438   1
   0 -12 -22-32.1059 232.746   1
   0  12  23 105.371 259.664   1
   0 -12 -23 220.872 218.162   1
   0  12  24 277.811 233.683   1
   0 -12 -24-92.7269 196.549   1
   0  13   0 273.607 162.154   1
   0 -13   0 14.9626 135.067   1
   0  13   1-38.4193 160.634   1
   0 -13  -1 17.3169 147.707   1
   0  13  -1-42.1740 126.712   1
   0 -13   1 74.9820 117.578   1
   0  13   2 3033.87 289.397   1
   0 -13  -2 3330.94 289.731   1
   0  13  -2 2735.12 228.398   1
   0 -13   2 2502.14 221.720   1
   0 -13   3-17.9859 51.5376   1
   0 -13  -3-62.8949 171.210   1
   0  13   3 70.3296 185.557   1
   0  13  -3 4.95278 61.5440   1
   0  13   4 4336.26 413.024   1
   0 -13  -4 4856.77 396.674   1
   0  13   6 169.521 211.129   1
   0 -13  -6 76.2052 180.694   1
   0  13   7-177.691 225.198   1
   0 -13  -7 26.6352 206.056   1
   0  13   8 894.703 260.451   1
   0 -13  -8 943.493 241.438   1
   0  13   9 31.9503 236.934   1
   0 -13  -9 115.018 204.444   1
   0  13  10 1547.92 297.447   1
   0 -13 -10 2194.09 288.357   1
   0 -13 -11 212.969 254.746   1
   0  13  12 346.196 257.725   1
   0 -13 -12-31.1284 214.193   1
   0  13  13-176.194 286.047   1
   0 -13 -13 31.6952 235.017   1
   0  13  14 321.817 241.798   1
   0 -13 -14 450.065 216.683   1
   0  13  16-36.4411 275.206   1
   0 -13 -16-196.296 249.709   1
   0  13  17-36.4713 229.550   1
   0  13  18 254.630 265.324   1
   0 -13 -18 329.740 213.543   1
   0  13  19 217.449 260.777   1
   0 -13 -19 32.8995 232.082   1
   0  13  20 504.816 278.899   1
   0 -13 -20-457.991 251.317   1
   0 -13 -21 96.9012 236.899   1
   0  13  22 212.356 262.471   1
   0 -13 -22 508.633 235.972   1
   0  13  23 35.0382 255.013   1
   0 -13 -23 124.687 223.396   1
   0 -13 -24 152.314 219.924   1
   0  13  24 1070.13 284.713   1
   0 -14   0 432.427 139.597   1
   0  14   0 520.852 170.259   1
   0 -14  -1-18.2447 142.079   1
   0  14   1-62.0217 168.336   1
   0  14   2 701.764 206.739   1
   0 -14  -2 448.966 181.659   1
   0 -14   2 889.997 118.035   1
   0  14  -2 414.508 117.208   1
   0 -14   3 15.3025 39.1456   1
   0  14  -3-42.9866 48.4301   1
   0  14   3-24.5836 200.153   1
   0 -14  -3 22.1684 166.164   1
   0  14   4 26.4412 211.338   1
   0 -14  -4 94.9645 191.557   1
   0  14   5 168.680 223.238   1
   0 -14  -5-150.945 202.943   1
   0  14   6 1299.46 266.680   1
   0 -14  -6 1005.86 235.055   1
   0  14   7-154.154 230.275   1
   0 -14  -7 55.3020 210.236   1
   0  14   8 191.961 241.620   1
   0 -14  -8 487.958 234.675   1
   0  14   9-264.238 251.117   1
   0 -14  -9 177.794 222.913   1
   0  14  11-34.6943 242.663   1
   0 -14 -11-93.4710 221.501   1
   0  14  12 106.062 281.925   1
   0 -14 -12 285.672 232.204   1
   0  14  13-107.757 268.308   1
   0 -14 -13-64.4451 220.697   1
   0  14  14 145.247 264.397   1
   0 -14 -14 162.928 223.328   1
   0  14  15 36.4871 268.562   1
   0 -14 -15 98.6927 218.404   1
   0 -14 -16 396.559 261.014   1
   0  14  17-36.5642 240.614   1
   0 -14 -17-231.904 219.055   1
   0  14  18 109.351 237.647   1
   0 -14 -18 661.409 220.929   1
   0 -14 -19 263.268 221.017   1
   0  14  21 355.324 271.863   1
   0 -14 -21 321.021 228.200   1
   0 -14 -23-400.420 224.181   1
   0  14  23 346.373 250.156   1
   0 -15   0 16.9095 136.454   1
   0  15   0 114.246 163.798   1
   0 -15  -1 154.478 144.394   1
   0  15   1 65.3336 176.372   1
   0 -15   2 169.798 101.767   1
   0 -15  -2 85.3861 169.180   1
   0  15   2 96.7104 196.434   1
   0  15  -2 144.662 112.414   1
   0  15   3 77.7642 197.778   1
   0 -15  -3 23.2678 185.374   1
   0  15   5-175.132 214.829   1
   0 -15  -5 79.0164 202.350   1
   0  15   6 91.9889 220.401   1
   0 -15  -6 497.050 233.575   1
   0  15   7-223.432 246.107   1
   0 -15  -7 372.926 222.699   1
   0  15   8 396.129 246.125   1
   0 -15  -8 445.172 221.570   1
   0  15  10 418.185 269.691   1
   0 -15 -10 625.628 246.556   1
   0  15  11-177.179 272.277   1
   0 -15 -11-31.9091 228.692   1
   0  15  12-35.9888 242.181   1
   0 -15 -12 161.993 213.109   1
   0  15  13 218.373 249.218   1
   0 -15 -13-131.151 229.304   1
   0  15  14 109.795 264.714   1
   0 -15 -14 364.302 236.841   1
   0  15  15 147.044 261.299   1
   0 -15 -15-133.078 229.764   1
   0  15  16 404.571 252.737   1
   0 -15 -16 300.185 225.420   1
   0  15  17 183.483 271.172   1
   0 -15 -17 66.5563 228.964   1
   0  15  18 36.5577 221.879   1
   0 -15 -18 231.931 216.018   1
   0  15  19 145.178 247.522   1
   0 -15 -19 65.5074 196.542   1
   0  15  20 35.9904 260.897   1
   0 -15 -20-96.8555 212.332   1
   0  15  21 71.3684 261.771   1
   0 -15 -21 190.242 227.327   1
   0 -15 -22 124.360 216.846   1
   0  15  22 279.826 260.554   1
   0 -16   0 783.540 159.229   1
   0  16   0 716.557 188.738   1
   0 -16  -1 20.3412 158.925   1
   0  16   1-68.5369 178.488   1
   0  16  -1-48.0214 136.927   1
   0  16   2 75.9818 200.630   1
   0  16  -2 150.904 107.126   1
   0 -16  -2 134.808 171.599   1
   0 -16   2 127.265 96.1512   1
   0  16   3-221.330 213.261   1
   0 -16  -3 121.159 184.872   1
   0 -16  -4 25.9433 210.720   1
   0  16   4 232.613 212.526   1
   0  16   5-305.236 226.876   1
   0 -16  -5-219.353 214.101   1
   0  16   6 922.794 262.732   1
   0 -16  -6 1120.06 256.836   1
   0  16   7 230.532 239.752   1
   0 -16  -7 29.7617 210.825   1
   0  16   8 407.308 264.369   1
   0 -16  -8 951.520 232.539   1
   0  16   9 278.510 240.610   1
   0 -16  -9 503.135 246.028   1
   0  16  10 213.137 256.689   1
   0 -16 -10 545.657 229.470   1
   0  16  11 288.821 267.492   1
   0 -16 -11 685.041 249.927   1
   0  16  12-255.699 265.960   1
   0 -16 -12-66.1465 224.690   1
   0  16  13 184.165 259.837   1
   0 -16 -13 100.059 213.262   1
   0  16  14 185.061 252.369   1
   0 -16 -14-33.5263 217.402   1
   0  16  15 482.707 289.338   1
   0 -16 -15-33.6146 236.315   1
   0  16  17 295.430 262.541   1
   0 -16 -17-366.292 225.103   1
   0  16  18 183.077 264.526   1
   0 -16 -18 99.0835 225.331   1
   0  16  19-72.6332 229.732   1
   0 -16 -19 97.6880 201.782   1
   0  16  20 648.427 259.323   1
   0 -16 -20-159.969 202.655   1
   0  16  21-106.741 255.926   1
   0 -16 -21 125.406 211.886   1
   0  17   0 245.270 158.971   1
   0 -17   0 111.204 148.023   1
   0  17  -1 244.332 138.981   1
   0  17   1-24.0026 177.993   1
   0 -17  -1-106.299 151.155   1
   0  17   2 449.968 208.610   1
   0 -17  -2 447.946 178.221   1
   0  17   4 428.805 231.544   1
   0 -17  -4 540.251 208.269   1
   0  17   5 257.002 229.666   1
   0 -17  -5 198.666 190.591   1
   0 -17  -6 177.804 200.349   1
   0  17   6-33.1898 234.083   1
   0  17   7-102.506 226.099   1
   0 -17  -7-276.420 204.243   1
   0  17   8 280.913 253.944   1
   0 -17  -8 189.389 215.662   1
   0  17   9 322.219 259.832   1
   0 -17  -9 129.052 201.371   1
   0  17  10 400.622 250.925   1
   0 -17 -10 131.651 212.916   1
   0  17  11 73.7534 239.092   1
   0 -17 -11-33.3473 226.365   1
   0  17  13 524.687 278.348   1
   0 -17 -13 67.5135 234.687   1
   0  17  14-37.5463 250.369   1
   0 -17 -14 101.437 207.321   1
   0  17  16 449.244 265.559   1
   0 -17 -16 134.119 222.157   1
   0  17  17 259.818 251.963   1
   0 -17 -17-132.999 206.050   1
   0  17  18 369.630 259.590   1
   0 -17 -18-163.991 206.458   1
   0  17  19-109.203 268.991   1
   0 -17 -19 290.829 225.171   1
   0  17  20 179.826 227.849   1
   0 -17 -20 221.731 189.325   1
   0  17  21-70.0377 230.331   1
   0 -17 -21-62.1124 178.837   1
   0  18   2-110.983 196.545   1
   0  18   3 29.8991 211.679   1
   0  18   4 221.666 204.774   1
   0  18   5 33.2875 233.751   1
   0 -18  -5-29.5675 207.628   1
   0  18   6 520.930 239.690   1
   0 -18  -6 183.859 196.846   1
   0  18   8-36.5633 249.348   1
   0 -18  -8 194.078 218.681   1
   0  18   9 111.748 248.457   1
   0 -18  -9 98.8644 214.783   1
   0  18  10-187.358 252.350   1
   0 -18 -10-167.413 218.394   1
   0  18  12 456.412 264.415   1
   0 -18 -12 170.045 229.553   1
   0  18  13-114.292 263.119   1
   0 -18 -13 170.386 217.747   1
   0  18  14 689.876 289.377   1
   0 -18 -14 203.782 224.735   1
   0  18  15 381.351 262.802   1
   0 -18 -15 202.831 210.172   1
   0  18  16 189.077 248.719   1
   0 -18 -16-33.5278 220.527   1
   0  18  17 150.507 256.934   1
   0 -18 -17 297.948 217.172   1
   0  18  18 296.558 281.421   1
   0 -18 -18 293.523 233.447   1
   0  18  19-108.668 244.855   1
   0 -18 -19-64.1803 193.614   1
   0  18  20 177.208 265.717   1
   0 -18 -20 31.4840 214.731   1
   0  19   8 565.645 261.636   1
   0  19   9-191.340 251.938   1
   0  19  11 156.267 254.685   1
   0  19  12-117.478 240.195   1
   0  19  13-39.0930 251.022   1
   0  19  14 622.225 277.822   1
   0 -19 -14-34.1734 203.051   1
   0  19  15 76.7642 268.421   1
   0 -19 -15-67.9232 201.394   1
   0  19  16 75.8710 245.955   1
   0 -19 -16-33.5780 156.872   1
   0  19  17 224.198 270.167   1
   0  19  18 36.5180 239.041   1
   0  19  19 107.231 258.182   1
  -1   0  26 453.839 234.436   1
   1   0 -26-204.231 215.405   1
  -1   0  25 37.6327 232.031   1
   1   0 -25 135.733 236.390   1
  -1   0  24-297.918 242.659   1
   1   0 -24 403.445 229.276   1
  -1   0  23-73.8826 231.496   1
   1   0 -23 364.405 228.003   1
  -1   0  22 1168.50 296.408   1
   1   0 -22 1528.80 281.584   1
  -1   0  21 107.885 245.835   1
   1   0 -21 445.342 232.165   1
   1   0 -20 467.345 245.692   1
  -1   0  20 103.783 253.348   1
   1   0 -18 3825.57 383.542   1
  -1   0  18 3816.50 407.738   1
   1   0 -17-113.222 211.553   1
  -1   0  17-155.509 244.714   1
  -1   0  16 7485.46 598.272   1
   1   0 -16 7884.09 596.142   1
   1   0 -15-154.749 232.504   1
  -1   0  15 57.0113 246.528   1
   1   0 -14 3831.54 370.479   1
  -1   0  14 3758.77 403.626   1
   1   0 -13 160.950 202.985   1
  -1   0  13 281.026 221.911   1
  -1   0  12 10697.0 732.124   1
   1   0 -12 9595.96 709.441   1
   1   0 -11-139.871 182.800   1
  -1   0  11 310.306 208.559   1
  -1   0  10 70737.3 4378.30   1
   1   0 -10 69562.9 4370.40   1
   1   0  -9 217.788 161.277   1
  -1   0   9-74.3890 188.890   1
   1   0  -8 1461.74 196.548   1
  -1   0   8 903.602 205.118   1
  -1   0   6 56447.3 3455.02   1
   1   0  -6 54669.9 3448.23   1
  -1   0   5-43.9780 185.095   1
   1   0  -5-59.2243 156.542   1
  -1   0   4 1000.34 186.806   1
   1   0  -4 1307.08 178.536   1
   1   0  -3-64.1352 132.468   1
  -1   0   3-21.8763 141.559   1
  -1   0   2 355228. 21979.3   1
   1   0  -2 359728. 21976.2   1
  -1   0   1-46.8699 84.1783   1
   1   0  -1 7.17884 76.4121   1
   1   0   1 29.2762 84.9759   1
  -1   0  -1-32.4957 83.0196   1
   1   0   2 374398. 22456.4   1
  -1   0  -2 356781. 22456.0   1
  -1   0  -3 182.943 134.957   1
   1   0   3-145.608 151.058   1
  -1   0  -4 825.932 180.824   1
   1   0   4 1191.54 187.018   1
  -1   0  -5-99.1537 155.193   1
   1   0   5-118.022 177.213   1
  -1   0  -6 52920.2 3175.80   1
   1   0   6 48935.8 3179.26   1
   1   0   8 1083.91 202.696   1
  -1   0  -8 1243.17 201.184   1
  -1   0  -9-33.3950 171.502   1
   1   0   9 72.4736 180.669   1
   1   0  10 69537.4 4322.24   1
  -1   0 -10 69008.0 4318.42   1
  -1   0 -11-58.7378 182.944   1
   1   0  11 65.4625 203.888   1
   1   0  12 9987.36 731.348   1
  -1   0 -12 10600.9 724.310   1
  -1   0 -13 45.2122 173.701   1
   1   0  13-198.024 205.222   1
  -1   0 -14 3807.93 350.916   1
   1   0  14 3298.63 358.903   1
   1   0  15-139.948 228.738   1
  -1   0 -16 7593.74 586.476   1
   1   0  16 7585.74 601.507   1
  -1   0 -17-166.952 200.996   1
   1   0  17 30.7479 229.705   1
  -1   0 -18 2809.73 335.172   1
   1   0  18 2757.35 355.055   1
  -1   0 -20 621.151 249.508   1
   1   0  20 790.743 285.673   1
  -1   0 -21 63.6506 218.894   1
   1   0  21 70.5110 232.969   1
  -1   0 -22 2083.74 306.096   1
   1   0  22 1760.83 302.075   1
  -1   0 -23 198.886 226.001   1
   1   0  23-291.409 251.570   1
  -1   0 -24-100.904 210.621   1
   1   0  24 36.9319 231.264   1
  -1   0 -25 236.755 234.311   1
   1   0  25 749.092 267.734   1
  -1   0 -26 202.887 226.525   1
   1   0  26-75.7551 222.047   1
   1  -1 -27 100.808 201.636   1
   1  -1 -26-67.4510 227.543   1
  -1   1  26 673.179 246.529   1
   1   1 -25 204.872 234.876   1
  -1  -1  25-37.9399 227.622   1
   1   1 -24 202.841 239.568   1
   1  -1 -24 267.226 218.896   1
  -1  -1  24 112.257 241.666   1
  -1   1  24 74.4674 242.791   1
   1   1 -23-199.474 227.736   1
   1  -1 -23-231.137 212.113   1
  -1  -1  23-221.079 238.982   1
  -1   1  23 296.525 241.554   1
   1   1 -22-357.936 220.932   1
   1  -1 -22 357.617 234.803   1
  -1   1  22 257.252 247.311   1
  -1  -1  22 145.151 235.320   1
  -1   1  21 215.312 263.923   1
   1  -1 -21 319.921 246.632   1
   1   1 -21 253.803 225.553   1
  -1  -1  21 569.876 244.761   1
  -1   1  20 104.185 272.733   1
   1  -1 -20 534.781 259.175   1
   1   1 -20 431.106 241.380   1
  -1  -1  20 731.199 268.008   1
   1   1 -19 567.463 245.001   1
  -1   1  19 168.934 259.497   1
  -1  -1  19 636.756 261.797   1
   1  -1 -19 553.178 268.143   1
  -1  -1  18 481.137 266.002   1
  -1   1  18 229.145 260.023   1
   1   1 -18 461.779 236.706   1
   1  -1 -18 268.152 221.981   1
  -1   1  17 1487.41 304.340   1
  -1  -1  17 1962.12 309.919   1
   1   1 -17 2026.70 306.241   1
  -1   1  16 335.667 264.815   1
  -1  -1  16-292.215 236.715   1
   1   1 -16 292.247 215.930   1
   1  -1 -16 358.965 215.288   1
  -1  -1  15 3185.79 349.743   1
  -1   1  15 3192.44 373.596   1
   1  -1 -15 3901.96 357.123   1
   1   1 -15 3301.58 340.488   1
  -1   1  14 3035.48 339.151   1
   1  -1 -14 2735.84 313.429   1
   1   1 -13 3915.93 345.454   1
  -1  -1  13 3469.83 354.096   1
   1   1 -12 15572.2 1033.00   1
   1  -1 -12 16356.3 1047.40   1
  -1   1  12 14473.7 1048.42   1
   1  -1 -11 104.207 173.532   1
   1   1 -11 267.151 177.729   1
  -1   1  11 92.3333 196.028   1
  -1  -1  11 148.473 179.151   1
   1   1 -10 29349.2 1845.00   1
   1  -1 -10 29780.2 1853.12   1
  -1  -1  10 28158.7 1850.83   1
  -1   1  10 28588.4 1858.04   1
   1   1  -9 51913.0 3344.93   1
   1  -1  -9 54172.3 3356.32   1
  -1  -1   9 55511.7 3356.53   1
  -1   1   9 53133.1 3359.19   1
   1   1  -8 31900.2 2047.53   1
   1  -1  -8 32351.2 2054.20   1
  -1  -1   8 33380.5 2056.09   1
  -1   1   8 32474.0 2062.49   1
   1  -1  -7 5784.10 415.481   1
  -1   1   7 5364.38 426.290   1
   1   1  -6 8114.60 529.340   1
  -1  -1   6 7179.45 532.532   1
   1   1  -5 27404.7 1632.42   1
   1  -1  -5 29329.2 1646.55   1
  -1   1   5 24716.8 1648.97   1
  -1  -1   5 22646.2 1637.80   1
   1   1  -4 12236.0 750.549   1
   1  -1  -4 13966.9 767.922   1
  -1   1   4 11037.3 770.319   1
  -1  -1   4 9615.38 755.230   1
   1   1  -3 50286.3 3136.10   1
   1  -1  -3 51298.7 3144.59   1
  -1  -1   3 48465.5 3139.24   1
  -1   1   3 53776.9 3147.35   1
  -1   1   2 1314.07 152.130   1
  -1  -1   2 1652.93 149.880   1
   1   1  -2 1562.91 140.841   1
   1  -1  -1 4726.59 300.880   1
  -1   1   1 4873.73 304.712   1
   1   1  -1 5013.41 292.631   1
  -1  -1   0 331462. 20591.9   1
   1   1   0 327452. 20591.8   1
  -1   1   0 340369. 20590.5   1
   1  -1   0 340143. 20590.2   1
  -1  -1  -1 4881.52 358.887   1
   1   1   1 5777.67 358.439   1
   1   1   2 1190.22 179.927   1
  -1   1  -2 1893.83 144.798   1
  -1  -1  -2 1046.19 166.434   1
   1  -1   2 1981.82 150.002   1
  -1  -1  -3 58028.0 3312.62   1
  -1   1  -3 51208.2 3301.68   1
   1   1   3 54935.0 3314.34   1
   1  -1   3 51825.1 3303.84   1
   1  -1   4 12142.4 799.179   1
   1   1   4 13052.4 813.254   1
  -1   1  -4 12307.4 793.481   1
  -1  -1  -4 11954.3 807.972   1
   1   1   5 28375.6 1699.91   1
   1  -1   5 26879.8 1686.43   1
  -1  -1  -5 26092.6 1693.51   1
  -1   1  -5 26388.5 1684.79   1
   1  -1   6 8071.94 536.936   1
  -1   1  -6 7628.42 535.474   1
  -1   1  -7 4045.18 361.045   1
  -1  -1  -7 5243.98 379.420   1
   1   1   7 5075.60 395.308   1
   1  -1   7 5302.69 373.367   1
  -1  -1  -8 33015.3 2016.19   1
  -1   1  -8 32268.8 2006.66   1
   1   1   8 31092.2 2020.31   1
   1  -1   8 30901.7 2010.57   1
  -1   1  -9 52278.8 3329.33   1
  -1  -1  -9 53803.0 3340.14   1
   1   1   9 53312.3 3344.15   1
   1  -1   9 54166.6 3337.47   1
  -1   1 -10 29166.8 1850.33   1
  -1  -1 -10 29853.7 1856.60   1
   1   1  10 27241.3 1855.15   1
   1  -1  10 29931.5 1856.27   1
   1  -1  11-165.082 182.727   1
   1   1  11-228.249 189.758   1
  -1  -1 -11 266.148 173.654   1
  -1   1 -11 128.959 161.869   1
   1   1  12 13227.9 950.328   1
  -1   1 -12 14216.2 938.372   1
  -1  -1 -12 14365.8 947.961   1
  -1   1 -13 3205.64 324.293   1
   1  -1  13 3084.62 325.859   1
   1   1  14 3280.37 345.997   1
  -1  -1 -14 2472.11 314.901   1
   1  -1  15 3382.90 352.449   1
  -1   1 -15 2956.45 325.574   1
  -1  -1 -15 3004.77 324.397   1
   1  -1  16 28.7647 216.385   1
   1   1  16-330.433 254.801   1
  -1   1 -16-52.0121 189.242   1
  -1  -1 -16 461.069 234.533   1
   1  -1  17 1903.27 283.239   1
   1   1  17 1781.88 301.841   1
  -1  -1 -17 1865.15 283.161   1
  -1   1 -17 1094.54 264.110   1
   1   1  18-32.4342 237.912   1
   1  -1  18 378.903 250.829   1
  -1   1 -18-171.712 233.822   1
  -1  -1 -18 293.783 218.731   1
   1   1  19 603.276 268.655   1
   1  -1  19 164.588 229.257   1
  -1   1 -19 297.935 225.896   1
  -1  -1 -19 364.487 238.218   1
   1  -1  20 34.1048 244.465   1
   1   1  20 138.222 226.311   1
  -1   1 -20 184.750 235.034   1
  -1  -1 -20 125.121 219.785   1
   1  -1  21-175.551 244.643   1
   1   1  21 212.407 257.716   1
  -1  -1 -21 127.976 239.071   1
  -1   1 -21 284.930 198.382   1
   1   1  22 505.373 238.636   1
   1  -1  22 214.607 236.455   1
  -1   1 -22-32.5356 219.056   1
  -1  -1 -22-65.0915 220.098   1
   1  -1  23-145.784 249.558   1
   1   1  23-72.7983 247.080   1
  -1   1 -23-66.4415 224.513   1
  -1  -1 -23 297.475 247.747   1
   1   1  24 514.157 261.628   1
   1  -1  24 37.1429 234.416   1
  -1   1 -24 168.379 238.085   1
  -1  -1 -24 401.536 234.657   1
  -1   1 -25-67.8181 225.421   1
   1   1  25 444.691 269.944   1
   1  -1  25 228.020 240.726   1
  -1  -1 -25 268.765 222.321   1
   1   1  26 148.954 250.910   1
  -1  -1 -26 268.554 212.773   1
  -1  -1 -27 666.895 243.312   1
   1  -2 -27 33.2067 215.530   1
  -1   2  27-405.054 233.149   1
   1  -2 -26 133.673 214.673   1
  -1   2  26 73.9740 226.863   1
   1  -2 -25-233.993 239.504   1
   1   2 -25 171.975 215.373   1
  -1   2  25-37.0311 245.802   1
   1   2 -24 203.575 215.499   1
   1  -2 -24 232.240 241.272   1
  -1  -2  24 452.411 253.267   1
  -1   2  24 446.880 281.799   1
   1   2 -23 133.269 212.880   1
   1  -2 -23-32.8936 213.271   1
  -1   2  23 111.580 257.951   1
  -1  -2  23-110.909 217.971   1
   1   2 -22 325.972 221.037   1
  -1  -2  22 252.700 236.983   1
  -1   2  21 71.5301 251.105   1
   1   2 -21 569.062 236.304   1
  -1  -2  21 282.064 235.080   1
   1  -2 -21 482.923 247.471   1
  -1   2  20 349.699 276.864   1
   1  -2 -20-95.0105 246.679   1
  -1   2  19-375.304 262.994   1
   1   2 -19 176.783 223.219   1
  -1  -2  19 299.858 244.285   1
   1  -2 -19-62.0812 237.636   1
   1   2 -18 396.837 207.037   1
  -1  -2  18 890.653 269.176   1
   1  -2 -17 670.791 262.149   1
   1   2 -17 1493.68 247.036   1
  -1  -2  17 875.358 264.589   1
   1   2 -16 362.352 216.081   1
   1  -2 -16 477.513 244.607   1
  -1   2  16 1154.42 305.206   1
  -1  -2  16 743.426 235.942   1
   1  -2 -15 1592.05 266.055   1
  -1   2  15 838.082 295.215   1
   1  -2 -14 3299.61 362.018   1
   1   2 -14 3803.76 343.720   1
  -1  -2  14 3728.55 363.093   1
  -1   2  14 3604.42 393.597   1
   1   2 -13 1267.41 213.096   1
   1  -2 -13 1715.27 249.863   1
  -1  -2  13 1440.82 238.895   1
  -1   2  13 2011.29 285.127   1
   1  -2 -12-161.897 178.907   1
  -1   2  12 153.678 204.057   1
  -1  -2  12 240.548 180.762   1
   1   2 -11 163.898 168.144   1
   1  -2 -11 282.230 205.023   1
  -1   2  11 119.958 215.995   1
  -1  -2  11 160.499 185.607   1
  -1  -2  10 16991.6 1174.08   1
  -1   2  10 17905.7 1193.34   1
   1  -2 -10 17653.8 1182.84   1
   1   2 -10 19316.2 1172.60   1
   1   2  -9 1644.39 199.688   1
   1  -2  -9 1320.95 225.208   1
  -1   2   9 1687.47 240.143   1
  -1  -2   9 1973.68 217.016   1
  -1   2   8 45682.7 2922.52   1
   1  -2  -8 47225.1 2916.62   1
  -1   2   7 20876.0 1277.06   1
  -1  -2   7 20616.3 1257.38   1
   1   2  -7 19651.5 1250.50   1
   1  -2  -7 17309.1 1265.60   1
  -1   2   6 11612.3 744.195   1
  -1  -2   6 10678.7 717.511   1
   1   2  -6 11075.3 713.319   1
   1  -2  -6 10351.3 735.794   1
  -1   2   5 26.6244 193.367   1
   1  -2  -5-12.0236 177.470   1
  -1  -2   5 113.056 133.615   1
   1   2  -5-69.8515 126.190   1
   1  -2  -4 8670.80 512.231   1
   1   2  -4 7439.07 478.943   1
  -1   2   4 7878.24 519.331   1
  -1   2   3 285165. 16345.3   1
   1  -2  -3 293755. 16342.4   1
   1   2  -3 282511. 16326.8   1
   1  -2  -2 54561.7 3269.32   1
   1   2  -2 54318.8 3255.25   1
  -1  -2   2 49331.9 3255.59   1
  -1   2   2 55101.2 3271.31   1
   1   2  -1 12002.5 783.490   1
   1  -2  -1 11674.7 793.351   1
  -1  -2   1 12979.8 783.458   1
  -1   2   1 13321.5 795.023   1
  -1   2   0 61.8526 108.774   1
   1   2   0 172.015 106.443   1
   1  -2   0 18.7004 99.2190   1
  -1  -2   0 40.5015 91.4986   1
   1   2   1 13960.6 864.841   1
  -1  -2  -1 13344.0 861.862   1
   1  -2   2 53599.2 3243.87   1
   1   2   2 53756.8 3261.58   1
  -1  -2  -2 51574.7 3257.79   1
  -1   2  -2 51761.8 3243.59   1
   1   2   3 270748. 16936.4   1
   1  -2   3 271567. 16918.9   1
  -1   2  -3 279874. 16917.4   1
  -1  -2  -3 276994. 16932.9   1
  -1  -2  -4 7247.98 491.186   1
  -1   2  -4 6930.95 453.981   1
   1   2   4 8217.31 501.896   1
  -1   2  -5-128.977 122.995   1
  -1  -2  -5 208.103 166.205   1
   1   2   5 92.1308 171.499   1
   1  -2   5 106.907 127.121   1
   1   2   6 10637.1 725.689   1
   1  -2   6 9532.69 701.569   1
  -1  -2  -6 11630.0 719.810   1
  -1   2  -6 11077.9 698.989   1
  -1  -2  -7 20490.9 1242.16   1
  -1   2  -7 19530.2 1218.95   1
   1  -2   7 21182.2 1227.70   1
  -1  -2  -8 44706.0 2808.41   1
   1   2   8 44825.4 2818.46   1
   1  -2   9 1191.67 193.485   1
   1   2   9 1055.50 224.066   1
  -1  -2  -9 972.447 204.395   1
  -1   2  -9 1217.98 182.697   1
  -1   2 -10 17765.9 1138.86   1
  -1  -2 -10 17897.4 1155.15   1
   1   2  10 16824.4 1163.74   1
   1   2  11 475.986 204.874   1
   1  -2  11-19.4138 176.075   1
  -1   2 -11 105.887 154.906   1
  -1  -2 -11 106.727 194.974   1
   1  -2  12-21.2080 178.412   1
   1   2  12 224.970 223.655   1
  -1  -2 -12 45.3542 199.291   1
   1  -2  13 1750.93 240.416   1
   1   2  13 2271.77 296.470   1
  -1   2 -13 1567.84 226.670   1
  -1  -2 -13 1590.95 260.887   1
  -1  -2 -14 3989.88 359.932   1
   1  -2  14 3726.13 352.289   1
   1   2  14 2953.66 348.634   1
  -1   2 -14 3432.52 331.988   1
   1   2  15 762.547 267.858   1
  -1  -2 -15 875.214 247.240   1
   1  -2  16-253.148 237.325   1
   1   2  16 153.006 235.040   1
  -1  -2 -16 828.977 242.899   1
  -1   2 -16 533.987 226.546   1
   1  -2  17 1364.81 252.043   1
   1   2  17 953.549 277.849   1
  -1  -2 -17 1063.35 270.575   1
  -1   2 -17 806.961 236.984   1
   1  -2  18 343.219 209.680   1
  -1   2 -18 508.422 218.544   1
   1   2  19 237.035 260.393   1
   1  -2  19 65.1500 241.804   1
  -1   2 -19 206.018 227.936   1
  -1  -2 -19 245.462 229.456   1
   1   2  20-69.4861 253.807   1
  -1  -2 -20-63.0221 243.751   1
   1   2  21 320.016 245.958   1
   1  -2  21-34.7190 232.970   1
  -1  -2 -21 289.162 235.980   1
  -1   2 -21 315.241 232.418   1
   1  -2  22 71.2884 233.240   1
  -1   2 -22 617.271 244.498   1
   1  -2  23-36.6045 230.644   1
   1   2  23 36.4483 226.128   1
  -1  -2 -23 198.047 223.349   1
  -1   2 -23 531.107 244.542   1
  -1   2 -24 236.124 224.579   1
   1  -2  24 224.561 246.753   1
   1   2  24 585.589 263.832   1
  -1  -2 -24 133.162 243.793   1
   1   2  25 73.4647 208.901   1
  -1  -2 -25-167.277 204.038   1
   1   2  26 147.605 250.720   1
  -1  -2 -26 199.917 238.967   1
   1   2  27 147.828 214.187   1
  -1  -2 -27 98.9801 218.115   1
  -1   3  27-145.582 239.705   1
   1  -3 -27 524.909 240.892   1
  -1   3  26-36.6178 244.164   1
   1  -3 -26 33.0554 231.168   1
  -1   3  25-73.8313 220.358   1
   1  -3 -25 364.260 232.721   1
  -1   3  24 296.754 255.398   1
   1  -3 -24 132.167 215.619   1
  -1  -3  23 408.538 247.079   1
  -1   3  23 74.2597 255.877   1
   1  -3 -23 361.210 257.077   1
   1   3 -23 233.307 229.806   1
  -1   3  22 254.240 257.924   1
   1   3 -22-97.4649 210.598   1
   1  -3 -22 555.844 259.589   1
  -1  -3  22 757.314 247.761   1
  -1   3  21 71.4966 248.277   1
   1   3 -21 346.947 213.567   1
  -1  -3  21 174.648 243.622   1
   1  -3 -21 226.642 232.348   1
  -1   3  20 1686.00 301.868   1
   1   3 -20 1977.42 281.589   1
  -1  -3  20 1686.87 298.219   1
   1  -3 -20 2651.57 306.782   1
  -1   3  19 721.877 259.159   1
   1   3 -19 1255.11 260.733   1
  -1  -3  19 423.287 246.811   1
   1  -3 -19 656.975 241.625   1
  -1   3  18 2417.80 355.644   1
   1   3 -18 3511.28 347.089   1
  -1  -3  18 3036.78 350.397   1
   1  -3 -18 3630.32 364.898   1
  -1   3  17 785.824 253.054   1
   1   3 -17 556.008 217.690   1
  -1  -3  17 359.481 222.365   1
   1  -3 -17 592.283 225.456   1
  -1   3  16 381.412 222.630   1
   1   3 -16 350.996 192.999   1
  -1  -3  16 85.1214 213.805   1
   1  -3 -16-28.6135 221.659   1
  -1   3  15 305.890 239.416   1
   1  -3 -15 634.137 222.520   1
   1   3 -15 378.082 197.194   1
  -1  -3  15 716.379 218.252   1
  -1   3  14 12937.4 963.098   1
  -1  -3  14 15040.5 961.840   1
   1   3 -14 14631.2 944.702   1
   1  -3 -14 13014.2 955.403   1
   1   3 -13 595.480 186.219   1
   1  -3 -13 403.436 215.658   1
  -1  -3  13 91.3670 191.665   1
  -1   3  13-139.589 238.658   1
   1   3 -12 16011.6 1106.74   1
  -1  -3  12 17963.2 1124.18   1
   1   3 -11 4925.85 408.317   1
   1  -3 -11 5729.52 438.239   1
  -1  -3  11 5529.07 422.257   1
  -1   3  11 5335.66 451.070   1
   1  -3 -10 6168.57 541.195   1
   1   3 -10 7989.90 523.601   1
  -1  -3  10 7727.28 533.141   1
  -1   3  10 7381.20 562.787   1
   1  -3  -9 3989.97 349.444   1
   1   3  -9 4166.05 312.768   1
  -1   3   9 3635.40 370.000   1
  -1  -3   9 3922.16 322.810   1
  -1  -3   8 18583.8 1171.51   1
  -1   3   8 18661.5 1207.01   1
   1   3  -8 18034.4 1166.87   1
   1  -3  -8 17676.8 1188.37   1
  -1   3   7 507.059 211.733   1
   1  -3  -7 719.307 198.858   1
  -1  -3   7 648.664 160.936   1
   1   3  -7 416.795 123.148   1
   1  -3  -6 32481.0 2033.55   1
   1   3  -6 32882.8 2009.60   1
  -1  -3   6 30031.6 2012.14   1
  -1   3   6 34281.2 2042.46   1
  -1  -3   5 15844.5 1025.83   1
   1   3  -5 16489.6 1023.83   1
  -1  -3   4 25274.3 1727.71   1
   1   3  -4 28414.9 1726.13   1
  -1   3   4 29479.7 1758.14   1
   1  -3  -4 29871.7 1750.98   1
  -1   3   3 176903. 10922.4   1
  -1  -3   3 176645. 10899.1   1
   1  -3  -3 173133. 10918.8   1
   1   3  -3 179831. 10899.2   1
   1  -3  -2 75651.5 4794.24   1
  -1  -3   2 75951.4 4776.66   1
  -1   3   2 79971.5 4797.10   1
   1   3  -2 79117.2 4776.58   1
   1  -3  -1 112967. 6811.39   1
   1   3  -1 112767. 6802.64   1
  -1   3   1 103135. 6814.31   1
  -1  -3   1 110933. 6802.43   1
   1  -3   0 112709. 7138.08   1
  -1   3   0 114619. 7139.07   1
  -1  -3   0 121684. 7139.30   1
   1   3   0 115218. 7139.26   1
  -1  -3  -1 108270. 6530.91   1
  -1   3  -1 105336. 6519.67   1
   1  -3   1 103412. 6519.08   1
   1   3   1 110665. 6533.13   1
  -1  -3  -2 74805.0 4816.27   1
   1   3   2 81552.5 4820.44   1
  -1  -3  -3 170725. 9987.70   1
  -1   3  -3 147658. 9960.73   1
   1  -3   3 172619. 9962.81   1
   1   3   3 175497. 9991.37   1
   1  -3   4 26912.4 1742.82   1
   1   3   4 30241.9 1775.00   1
  -1  -3  -4 25287.9 1771.05   1
  -1   3  -4 29299.9 1740.24   1
   1  -3   5 14329.8 993.781   1
  -1   3  -5 17039.4 993.371   1
   1  -3   6 34335.1 2116.05   1
   1   3   6 33111.2 2144.00   1
   1   3   7 399.853 222.919   1
   1  -3   7 658.220 141.182   1
  -1   3  -7 443.171 127.095   1
  -1  -3  -7 181.207 204.031   1
  -1  -3  -8 18037.8 1211.23   1
  -1   3  -8 19108.2 1186.62   1
   1  -3   8 17923.8 1185.20   1
   1   3   8 19317.5 1224.87   1
  -1  -3  -9 4487.59 349.800   1
   1   3   9 2692.49 350.356   1
   1   3  10 6784.40 580.733   1
   1  -3  10 8271.89 553.407   1
  -1   3 -10 7642.09 543.471   1
  -1  -3 -10 8559.97 589.525   1
   1  -3  11 5181.02 422.302   1
   1   3  11 5571.16 462.332   1
  -1   3 -11 5685.54 416.133   1
  -1  -3 -11 5928.21 447.433   1
   1  -3  12 16052.8 1021.36   1
  -1   3 -12 14730.9 1009.06   1
  -1   3 -13 140.032 178.721   1
  -1  -3 -13 149.073 211.513   1
   1   3  13 299.519 234.343   1
   1  -3  13 44.3148 187.087   1
   1   3  14 12648.2 933.634   1
   1  -3  14 13014.3 911.433   1
  -1   3 -14 14343.4 908.446   1
  -1  -3 -14 13067.7 924.218   1
  -1  -3 -15 542.357 237.682   1
  -1   3 -15 488.453 205.863   1
   1  -3  15 154.377 191.667   1
   1   3  15 538.267 273.989   1
  -1  -3 -16 112.603 199.564   1
  -1   3 -16 149.200 188.674   1
   1  -3  16 246.949 218.825   1
   1   3  16 187.186 243.140   1
  -1  -3 -17 671.190 256.569   1
  -1   3 -17 817.504 228.774   1
   1   3  17 96.8813 257.634   1
   1  -3  17 816.202 238.235   1
  -1   3 -18 2774.35 341.976   1
  -1  -3 -18 3278.43 356.681   1
   1   3  19 786.276 287.174   1
   1  -3  19 1254.51 272.881   1
  -1   3 -19 783.068 229.546   1
   1  -3  20 2630.39 315.601   1
   1   3  20 1679.00 320.629   1
  -1   3 -20 2629.33 305.641   1
  -1  -3 -20 1522.17 284.406   1
   1  -3  21-137.834 232.922   1
   1   3  21 499.775 275.205   1
  -1  -3 -21 161.127 249.284   1
  -1   3 -21-125.583 218.699   1
   1  -3  22 214.003 226.781   1
   1   3  22 72.2940 245.389   1
  -1   3 -22-64.6671 199.327   1
  -1  -3 -22 32.6344 209.566   1
  -1   3 -23 165.611 219.509   1
   1   3  23 437.749 263.967   1
   1  -3  23 294.011 222.322   1
  -1  -3 -23 263.180 262.623   1
  -1   3 -24 101.220 216.391   1
   1   3  24 510.322 227.836   1
  -1  -3 -24 298.353 221.839   1
   1   3  25 291.956 253.675   1
  -1  -3 -25 265.542 249.380   1
   1   3  26 218.470 220.045   1
  -1  -3 -26 231.048 219.519   1
   1   3  27 401.748 238.292   1
  -1  -3 -27 65.1910 219.703   1
  -1   4  28-141.578 240.273   1
   1  -4 -28 191.480 241.786   1
  -1   4  27 466.599 239.342   1
   1  -4 -27-259.429 203.071   1
  -1   4  25-109.974 248.029   1
   1  -4 -25-263.022 244.945   1
  -1   4  24 593.672 273.912   1
   1  -4 -24 459.443 251.527   1
   1   4 -23 233.594 216.484   1
   1  -4 -23-262.521 221.895   1
  -1   4  23 552.225 252.193   1
  -1   4  22 436.083 237.098   1
   1   4 -22 646.930 233.499   1
  -1  -4  22 686.830 251.063   1
   1  -4 -22 556.190 225.811   1
  -1   4  20 635.941 277.407   1
   1   4 -20 150.508 209.406   1
  -1  -4  20-66.9461 219.710   1
   1  -4 -20 514.037 271.466   1
  -1   4  19 346.773 271.044   1
   1   4 -19-144.157 220.883   1
  -1  -4  19 192.109 233.139   1
   1  -4 -19 283.983 249.090   1
  -1   4  18-135.868 283.220   1
   1   4 -18-192.404 215.450   1
  -1  -4  18 91.3893 225.034   1
   1  -4 -18 401.245 253.588   1
  -1   4  17 1229.29 331.599   1
   1   4 -17 1716.72 267.725   1
  -1  -4  17 1384.86 283.847   1
  -1   4  16 2653.03 363.378   1
   1  -4 -16 3348.56 357.580   1
  -1   4  15 1624.44 295.003   1
   1   4 -15 1396.33 223.360   1
  -1  -4  15 1073.63 232.869   1
   1  -4 -15 1857.85 293.070   1
  -1   4  14 120.216 251.842   1
   1   4 -14 466.825 167.117   1
  -1  -4  14 334.093 181.523   1
   1  -4 -14-54.1878 224.519   1
  -1   4  13 1579.72 273.220   1
   1  -4 -13 1997.07 262.673   1
   1   4 -13 1349.24 230.991   1
  -1  -4  13 2199.68 258.418   1
   1  -4 -12 3928.33 398.069   1
   1   4 -12 4818.43 371.633   1
  -1   4  12 3959.35 412.475   1
  -1  -4  12 4959.84 381.739   1
  -1  -4  11 10024.0 700.361   1
   1   4 -11 10388.1 693.085   1
  -1   4  10 5122.20 459.944   1
  -1  -4  10 5737.39 417.102   1
   1   4 -10 5318.04 407.801   1
   1  -4 -10 5837.35 451.557   1
   1  -4  -9-20.4291 200.378   1
  -1   4   9-45.2415 221.407   1
   1  -4  -8 8084.28 554.337   1
   1   4  -8 7112.58 506.107   1
  -1  -4   8 7465.82 517.537   1
  -1   4   8 7465.40 554.904   1
   1   4  -7 10230.4 626.328   1
  -1  -4   7 9012.79 629.917   1
  -1   4   7 9605.21 672.832   1
   1  -4  -7 8773.40 654.841   1
  -1  -4   6 2694.70 229.137   1
  -1   4   6 3180.33 302.811   1
   1   4  -6 2876.48 223.316   1
   1  -4  -6 2932.56 274.880   1
  -1  -4   5 3972.32 304.509   1
  -1   4   5 4832.55 375.732   1
   1   4  -5 4147.74 300.495   1
   1   4  -4 246554. 15272.4   1
  -1  -4   4 250545. 15273.0   1
  -1   4   3 8641.25 559.787   1
   1  -4  -3 6981.28 544.184   1
   1   4  -3 8263.04 509.532   1
  -1  -4   3 7936.48 509.391   1
  -1   4   2 1963.37 216.675   1
   1   4  -2 1676.90 147.235   1
   1  -4  -2 2021.31 200.947   1
  -1  -4   2 1903.38 145.372   1
   1   4  -1 8587.70 560.972   1
   1  -4  -1 8868.81 576.939   1
  -1   4   1 9119.29 584.303   1
  -1  -4   1 8683.68 557.747   1
   1   4   0-57.6805 117.744   1
  -1  -4   0 11.6853 105.591   1
   1  -4   0 11.1117 111.925   1
  -1   4   0 112.145 122.921   1
   1   4   1 9009.94 530.972   1
   1  -4   1 7015.76 499.224   1
  -1   4  -1 7713.62 500.728   1
  -1  -4  -1 8433.33 524.285   1
   1   4   2 2266.30 223.806   1
  -1  -4  -2 1659.86 210.815   1
  -1  -4  -3 8222.71 542.655   1
   1   4   3 7447.32 550.142   1
  -1   4  -4 240237. 14810.0   1
   1  -4   4 241920. 14811.5   1
  -1   4  -5 4931.33 306.794   1
  -1  -4  -5 3926.68 362.880   1
   1  -4   5 4158.56 308.967   1
   1   4   5 4815.86 377.735   1
   1  -4   6 2326.78 209.819   1
   1   4   6 2936.92 293.471   1
  -1  -4  -6 2087.01 273.038   1
  -1   4  -6 2708.99 203.493   1
  -1   4  -7 10190.7 626.649   1
  -1  -4  -7 10406.3 673.325   1
   1   4   7 9014.32 682.915   1
   1  -4   7 8683.95 627.721   1
  -1  -4  -8 7300.75 568.325   1
  -1   4  -8 7506.37 515.403   1
   1   4   8 8230.89 572.723   1
   1  -4   8 7643.73 521.044   1
  -1  -4  -9-186.276 197.065   1
  -1   4  -9-144.629 131.573   1
   1  -4   9-52.8014 140.606   1
   1   4   9-89.3052 210.651   1
   1   4  10 5245.51 469.126   1
  -1  -4 -10 6197.62 466.320   1
  -1   4 -10 5129.07 411.118   1
   1  -4  10 6475.12 432.259   1
  -1   4 -11 11021.4 726.437   1
   1  -4  11 10409.1 732.000   1
   1  -4  12 4208.50 350.645   1
  -1   4 -12 4927.87 345.424   1
  -1  -4 -12 4197.71 377.847   1
   1   4  13 1037.81 272.412   1
   1  -4  13 1140.57 227.361   1
  -1  -4 -13 1254.16 258.651   1
  -1   4 -13 1775.80 221.226   1
   1  -4  14 69.0303 189.609   1
   1   4  14 762.720 241.898   1
  -1   4 -14 250.091 177.977   1
  -1  -4 -14 401.006 202.160   1
   1  -4  15 1396.50 234.844   1
  -1   4 -15 1515.11 223.282   1
  -1  -4 -15 914.156 268.517   1
   1   4  16 3302.71 370.862   1
  -1  -4 -16 3411.19 357.192   1
   1  -4  17 1765.96 288.833   1
  -1   4 -17 1182.48 245.544   1
   1   4  18-100.915 235.246   1
   1  -4  18 90.3320 217.425   1
  -1  -4 -18-213.075 213.751   1
  -1   4 -18 190.039 196.794   1
   1   4  19-172.024 270.562   1
   1  -4  19 31.4648 244.188   1
  -1  -4 -19 217.998 268.575   1
  -1   4 -19 28.6185 214.518   1
   1  -4  20-65.8428 220.600   1
   1   4  20 387.149 252.239   1
  -1  -4 -20 95.7312 235.800   1
  -1   4 -20 29.9356 207.707   1
  -1   4 -22 704.940 229.389   1
   1  -4  22 538.910 240.025   1
   1   4  22-36.1719 251.294   1
  -1  -4 -22 522.493 259.912   1
  -1   4 -23 65.9765 211.156   1
   1   4  23 509.852 260.204   1
  -1  -4 -23 98.5093 236.528   1
   1   4  24 471.696 243.171   1
  -1  -4 -24 330.040 250.349   1
   1   4  25 144.697 237.985   1
  -1  -4 -25-296.649 237.173   1
   1   4  27-35.8082 221.562   1
  -1  -4 -27 613.119 238.269   1
   1   4  28 286.177 243.183   1
  -1  -4 -28 158.331 229.922   1
  -1   5  28 244.184 214.340   1
   1  -5 -28 220.128 198.423   1
  -1   5  27 141.810 219.743   1
   1  -5 -27 32.0253 221.229   1
  -1   5  26 502.829 256.305   1
   1  -5 -26 258.636 243.390   1
  -1   5  25 146.214 242.486   1
   1  -5 -25 520.897 227.774   1
  -1   5  24 295.408 230.244   1
   1  -5 -24 65.3068 199.381   1
   1  -5 -23 163.658 216.286   1
  -1   5  23-73.4471 234.663   1
   1   5 -22 64.8074 225.040   1
  -1   5  22 290.771 250.224   1
   1  -5 -22 229.018 241.962   1
   1   5 -21 279.085 223.597   1
  -1  -5  21 69.1667 223.692   1
   1  -5 -21 423.262 257.353   1
  -1   5  20 390.019 283.068   1
   1   5 -20 593.526 220.705   1
  -1  -5  20 762.426 253.843   1
   1  -5 -20 645.316 274.641   1
  -1   5  19 244.739 279.647   1
   1   5 -19 226.236 193.995   1
  -1  -5  19-126.171 217.230   1
   1  -5 -19 508.371 273.514   1
  -1   5  18 241.023 279.738   1
   1   5 -18 670.220 211.579   1
  -1  -5  18 1106.98 249.965   1
   1  -5 -18 903.035 273.071   1
  -1   5  17 405.159 294.923   1
   1   5 -17 404.636 201.564   1
  -1  -5  17 731.921 242.473   1
   1  -5 -17 303.922 267.867   1
   1   5 -16-355.523 174.793   1
  -1  -5  16 52.7630 196.637   1
  -1   5  15 1051.81 272.694   1
   1   5 -15 639.561 206.851   1
  -1  -5  15 759.711 205.299   1
   1  -5 -15 603.063 267.257   1
  -1   5  14 615.351 252.176   1
   1   5 -14 386.738 183.024   1
  -1  -5  14 678.717 216.742   1
   1  -5 -14 249.604 234.387   1
  -1   5  13-177.013 237.991   1
   1  -5 -13 159.810 201.785   1
   1   5 -13 55.8441 162.266   1
  -1  -5  13-82.8064 180.937   1
  -1   5  12 4618.24 447.609   1
  -1  -5  12 5702.90 411.729   1
   1   5 -12 4679.84 390.764   1
   1  -5 -12 6139.13 461.695   1
  -1   5  11 723.484 274.537   1
   1   5 -11 1007.04 165.017   1
  -1  -5  11 887.932 173.373   1
   1  -5 -11 1138.92 259.313   1
  -1   5  10 429.368 201.963   1
   1  -5 -10 182.618 170.773   1
   1   5  -9 3448.16 256.227   1
   1  -5  -9 2979.88 314.856   1
  -1   5   9 2721.12 331.372   1
  -1  -5   9 2774.97 253.126   1
   1   5  -8 2839.34 238.685   1
  -1  -5   8 2842.10 247.496   1
   1  -5  -8 3086.73 305.532   1
  -1   5   8 3198.90 320.781   1
  -1   5   7 24244.9 1565.04   1
  -1  -5   7 23564.5 1520.74   1
   1  -5  -7 25522.3 1560.21   1
  -1  -5   6 87065.2 5420.53   1
  -1   5   6 88038.6 5464.96   1
   1  -5  -6 90196.8 5459.47   1
   1   5  -6 87857.2 5420.32   1
   1  -5  -5 27346.9 1634.24   1
  -1  -5   5 25105.9 1589.78   1
  -1   5   5 26213.1 1638.63   1
   1   5  -5 25451.9 1588.75   1
   1  -5  -4 112814. 7458.15   1
   1   5  -4 122055. 7423.14   1
  -1  -5   4 122094. 7423.43   1
  -1   5   4 118060. 7463.14   1
   1  -5  -3 13099.7 818.828   1
  -1   5   3 13193.0 824.280   1
  -1  -5   3 14301.9 775.662   1
   1  -5  -2 7069.50 525.889   1
  -1  -5   2 7919.71 492.876   1
  -1   5   2 7777.51 534.997   1
   1   5  -2 7780.02 495.369   1
   1  -5  -1 41099.4 2630.48   1
  -1  -5   1 40719.4 2617.61   1
  -1   5   1 43708.4 2632.79   1
   1   5  -1 43992.8 2619.50   1
   1  -5   0 30982.1 2000.27   1
  -1  -5   0 32109.4 2001.38   1
  -1   5   0 33135.6 2002.82   1
   1   5   0 32568.0 2004.73   1
  -1  -5  -1 40474.5 2529.65   1
   1  -5   1 40648.3 2516.58   1
   1   5   1 36890.2 2534.78   1
  -1   5  -1 42880.9 2517.71   1
   1  -5   2 8127.18 491.282   1
   1   5   2 7502.79 535.023   1
  -1   5  -2 7625.40 492.149   1
  -1  -5  -2 7087.97 531.970   1
   1   5   3 13362.6 847.647   1
  -1  -5  -3 12269.1 841.598   1
   1   5   4 117551. 7052.42   1
  -1  -5  -4 110856. 7045.48   1
  -1  -5  -5 26329.5 1653.07   1
  -1   5  -5 26006.1 1605.94   1
   1   5   5 27309.7 1662.97   1
   1  -5   5 25519.3 1606.96   1
  -1   5  -6 76107.4 5284.15   1
  -1  -5  -6 86256.8 5326.90   1
   1  -5   6 94601.0 5286.98   1
   1   5   6 92346.2 5336.56   1
  -1  -5  -7 23804.5 1576.03   1
  -1   5  -7 22234.3 1528.80   1
   1  -5   7 26784.3 1532.51   1
   1   5   7 25728.2 1584.87   1
   1   5   8 2847.95 322.281   1
   1  -5   8 2856.41 241.043   1
  -1   5  -8 3228.43 230.921   1
  -1  -5  -8 2319.00 304.359   1
   1   5   9 2371.98 301.109   1
   1  -5   9 2865.48 245.677   1
  -1   5  -9 3256.49 241.219   1
  -1  -5  -9 2868.94 283.586   1
  -1  -5 -10 158.109 214.270   1
   1   5  10 226.862 243.841   1
  -1   5 -11 980.657 169.701   1
  -1  -5 -11 1037.39 211.881   1
   1   5  11 819.705 210.488   1
   1  -5  11 909.341 172.526   1
   1   5  12 3912.97 458.175   1
  -1   5 -12 5129.99 389.224   1
   1  -5  12 5595.53 403.251   1
  -1  -5 -12 4999.99 449.899   1
   1   5  13 28.8277 203.436   1
   1  -5  13 280.934 163.593   1
  -1   5 -13-90.6198 158.212   1
  -1  -5 -13 394.507 195.177   1
   1   5  14 1021.30 266.056   1
   1  -5  14 484.939 206.180   1
  -1   5 -14 837.385 194.133   1
  -1  -5 -14 492.637 256.988   1
   1   5  15 1219.56 273.389   1
   1  -5  15 1008.25 208.347   1
  -1   5 -15 563.281 181.538   1
  -1  -5 -15 593.480 237.326   1
   1  -5  16-232.827 191.388   1
  -1   5 -16-116.604 183.097   1
   1   5  17 99.7433 283.136   1
  -1  -5 -17 330.360 263.546   1
   1  -5  18 1138.74 246.336   1
   1   5  18 612.348 249.197   1
  -1  -5 -18 553.775 219.196   1
  -1   5 -18 531.962 213.991   1
   1   5  19 242.804 266.742   1
   1  -5  19 246.964 216.240   1
  -1  -5 -19-31.3946 240.659   1
  -1   5 -19 309.112 189.473   1
   1  -5  20 554.376 255.011   1
   1   5  20 743.432 266.915   1
  -1  -5 -20 962.351 256.704   1
  -1   5 -20 528.617 219.565   1
  -1   5 -21 214.409 204.408   1
   1  -5  21-171.614 218.371   1
  -1  -5 -21 356.665 245.786   1
  -1   5 -22 63.7266 228.053   1
   1   5  22 542.803 264.893   1
   1   5  23 472.412 257.059   1
  -1  -5 -23 229.290 225.241   1
   1   5  24 216.697 244.132   1
  -1  -5 -24-32.8450 229.751   1
   1   5  25-107.750 213.127   1
  -1  -5 -25 327.098 222.172   1
   1   5  26 71.2866 233.699   1
  -1  -5 -26 356.941 248.787   1
   1   5  27 318.356 210.049   1
  -1  -5 -27 63.7427 199.866   1
   1   5  28 350.124 233.678   1
  -1  -5 -28 437.393 232.923   1
  -1   6  28 34.3605 207.358   1
   1  -6 -28 185.819 218.478   1
  -1   6  27 210.067 252.400   1
   1  -6 -27 663.860 254.966   1
  -1   6  26-107.036 254.618   1
   1  -6 -26 95.9871 243.250   1
  -1   6  24 330.537 231.533   1
   1  -6 -24 129.929 207.971   1
   1  -6 -23 130.568 239.221   1
  -1   6  23 549.247 265.116   1
  -1   6  22 327.060 270.177   1
   1  -6 -22 326.927 254.502   1
   1   6 -21 31.0634 203.005   1
  -1   6  21 648.769 292.996   1
   1  -6 -21 229.014 253.551   1
  -1   6  20 427.400 277.333   1
   1   6 -20 29.4984 191.262   1
  -1  -6  20-128.228 213.761   1
   1  -6 -20-97.2652 247.356   1
  -1   6  19 810.334 291.769   1
   1   6 -19 419.469 213.399   1
  -1  -6  19 91.6073 225.480   1
   1  -6 -19-31.9984 249.833   1
  -1   6  18 834.742 300.999   1
   1   6 -18 262.170 215.908   1
  -1  -6  18 578.686 215.122   1
   1  -6 -18 1195.06 289.069   1
  -1   6  17 718.331 315.947   1
   1  -6 -17 800.411 293.444   1
   1   6 -17 663.316 210.105   1
  -1  -6  17 379.661 229.304   1
  -1   6  16 8023.73 689.995   1
  -1  -6  16 8939.00 628.820   1
   1   6 -16 8504.05 618.948   1
   1  -6 -16 8452.33 670.717   1
  -1   6  15-194.883 268.458   1
  -1  -6  15 23.3211 165.782   1
   1   6 -15-21.0009 149.888   1
   1  -6 -15-58.5160 256.408   1
  -1   6  14 188.735 250.799   1
  -1  -6  14 128.087 170.923   1
   1   6 -14 19.3282 158.670   1
   1  -6 -14 481.926 222.450   1
  -1   6  13 847.519 249.323   1
   1  -6 -13 1120.18 240.892   1
  -1  -6  13 986.349 195.424   1
   1   6 -13 1120.47 179.980   1
   1  -6 -12 4826.22 418.818   1
   1   6 -12 4627.32 346.350   1
  -1   6  12 3973.11 418.734   1
  -1  -6  12 3907.72 349.856   1
   1  -6 -11 1703.72 269.803   1
  -1   6  11 1607.21 287.023   1
   1   6 -10 10152.9 656.486   1
  -1  -6  10 9526.97 663.758   1
  -1  -6   9 9288.03 619.055   1
   1   6  -9 9402.77 612.444   1
  -1   6   9 8744.70 684.926   1
   1  -6  -9 9484.85 667.571   1
   1   6  -8 5547.26 341.752   1
  -1   6   8 5502.54 438.057   1
   1  -6  -8 5766.16 418.625   1
  -1  -6   7 6227.35 417.142   1
  -1   6   7 6525.83 505.500   1
   1  -6  -7 6703.49 487.590   1
   1   6  -7 6163.60 413.078   1
   1   6  -6 2682.66 182.797   1
  -1  -6   6 2440.27 181.482   1
   1  -6  -6 1975.08 269.403   1
  -1   6   6 2148.74 280.552   1
   1  -6  -5 1112.53 186.395   1
  -1   6   5 997.288 201.609   1
   1  -6  -4 65430.7 4129.10   1
  -1   6   4 67570.0 4138.19   1
  -1  -6   3 4774.10 326.853   1
   1   6  -3 5544.10 331.411   1
   1   6  -2 25413.4 1598.32   1
  -1   6   2 25251.3 1629.85   1
  -1  -6   2 26619.2 1596.10   1
   1  -6  -2 24459.6 1622.85   1
   1   6  -1 69858.3 4127.90   1
   1  -6  -1 61688.1 4136.54   1
  -1   6   1 66394.3 4142.06   1
  -1  -6   1 67788.2 4125.86   1
   1  -6   0 30.6846 111.282   1
   1   6   0 213.256 114.454   1
  -1   6   0 103.547 122.363   1
  -1  -6   0-57.1967 107.668   1
   1   6   1 68872.6 4047.97   1
  -1   6  -1 66916.1 4030.75   1
  -1  -6  -1 63531.0 4044.18   1
   1  -6   1 62777.8 4028.91   1
   1   6   2 25259.7 1573.44   1
   1  -6   2 24457.1 1534.38   1
  -1   6  -2 25123.0 1535.36   1
  -1  -6  -2 24163.9 1566.94   1
  -1  -6  -4 64880.2 3993.23   1
   1   6   4 63375.9 4000.66   1
  -1  -6  -5 1243.19 205.848   1
   1   6   5 1476.39 227.346   1
  -1   6  -6 2243.24 165.695   1
   1  -6   6 2423.12 167.271   1
  -1  -6  -6 2521.01 272.661   1
   1   6   6 2818.07 295.922   1
   1   6   7 7068.70 524.440   1
   1  -6   7 6342.91 440.412   1
  -1  -6  -7 7074.40 511.151   1
  -1   6  -7 6936.06 435.752   1
   1   6   8 5696.01 427.713   1
   1  -6   8 4585.43 315.692   1
  -1  -6  -8 5001.60 385.435   1
  -1   6  -8 3932.36 306.554   1
   1   6   9 9115.73 665.008   1
  -1   6  -9 8662.60 599.173   1
  -1  -6  -9 10363.7 664.217   1
   1  -6   9 9231.23 607.795   1
   1  -6  10 9743.96 691.133   1
  -1   6 -10 11022.6 686.682   1
  -1  -6 -11 1773.76 261.137   1
   1   6  11 924.213 254.569   1
   1   6  12 4514.70 424.155   1
  -1   6 -12 4632.28 344.810   1
   1  -6  12 4030.96 345.998   1
  -1  -6 -12 4322.87 406.391   1
  -1   6 -13 929.739 169.461   1
  -1  -6 -13 1539.03 282.414   1
   1   6  13 948.775 300.110   1
   1  -6  13 1594.40 212.554   1
  -1   6 -14-56.3090 151.550   1
  -1  -6 -14 446.834 230.220   1
   1   6  14 30.8200 240.064   1
   1  -6  14 145.163 177.491   1
  -1   6 -15 288.565 170.585   1
  -1  -6 -15 172.838 245.184   1
   1  -6  15-181.331 185.877   1
   1   6  15 382.564 255.727   1
  -1   6 -16 9585.73 650.368   1
   1  -6  16 8679.43 653.513   1
   1   6  16 8781.05 716.643   1
  -1  -6 -16 8691.75 688.096   1
   1   6  17 572.586 243.115   1
   1  -6  17 425.091 202.730   1
  -1  -6 -17 273.769 208.584   1
  -1   6 -17 649.930 191.584   1
  -1   6 -18 949.933 227.389   1
   1  -6  18 1054.92 252.371   1
   1   6  18 756.187 297.647   1
  -1  -6 -18 1678.95 296.926   1
   1   6  19 175.300 280.197   1
  -1   6 -19-54.4248 200.294   1
   1  -6  19-91.5428 202.565   1
  -1  -6 -19-190.468 263.160   1
   1   6  20 35.5707 223.244   1
  -1   6 -20 287.584 208.215   1
   1  -6  20 258.264 221.575   1
  -1  -6 -20 386.739 219.295   1
  -1   6 -21 30.2826 205.560   1
   1   6  21-251.456 264.368   1
  -1  -6 -21 194.967 253.858   1
   1   6  22 289.507 269.816   1
  -1  -6 -22 261.163 253.050   1
   1   6  23 398.634 233.207   1
  -1  -6 -23 130.640 217.339   1
   1   6  24 431.120 266.381   1
  -1  -6 -24 326.665 252.849   1
   1   6  26 35.2855 244.725   1
  -1  -6 -26 32.1207 236.400   1
   1   6  27-209.614 222.139   1
  -1  -6 -27 62.9260 196.024   1
   1   6  28 172.450 228.378   1
  -1  -6 -28 307.705 229.475   1
  -1   7  27-276.378 243.594   1
   1  -7 -27 280.273 233.426   1
  -1   7  26-70.5885 237.952   1
   1  -7 -26 506.320 238.529   1
  -1   7  25 287.709 213.063   1
   1  -7 -25 384.225 211.603   1
  -1   7  24 584.113 237.629   1
   1  -7 -24 451.949 220.409   1
   1  -7 -23 325.152 239.508   1
  -1   7  23 437.936 267.560   1
  -1   7  22-217.791 254.941   1
   1  -7 -22 32.6498 234.893   1
  -1   7  21 144.416 283.980   1
   1  -7 -21 588.122 267.070   1
   1   7 -20 572.485 202.925   1
  -1   7  20 1290.55 319.333   1
   1  -7 -20 944.849 280.545   1
   1   7 -19 323.519 203.771   1
  -1  -7  19 322.675 214.373   1
  -1   7  18 1260.76 328.114   1
   1  -7 -18 1875.70 321.022   1
  -1   7  17-34.5392 290.485   1
   1   7 -17-117.780 172.712   1
  -1  -7  17-51.1987 186.986   1
   1  -7 -17 374.582 265.513   1
  -1   7  16 203.592 283.045   1
   1   7 -16 173.851 179.269   1
  -1  -7  16 70.8859 176.667   1
   1  -7 -16 122.093 253.896   1
   1   7 -15 297.241 166.816   1
  -1  -7  15 172.586 167.486   1
  -1   7  14 2314.45 337.875   1
   1   7 -14 1919.04 235.023   1
  -1  -7  14 2578.93 255.895   1
   1  -7 -14 2432.99 321.101   1
   1   7 -13 542.664 152.140   1
  -1  -7  13 594.899 169.791   1
   1  -7 -13 504.140 264.382   1
  -1   7  12 299.062 242.845   1
   1  -7 -12-26.9807 228.317   1
  -1   7  11 1030.11 258.266   1
   1   7 -11 1004.77 148.875   1
  -1  -7  11 503.663 146.241   1
   1  -7 -11 931.248 230.968   1
  -1   7  10 1255.74 269.058   1
   1  -7 -10 1455.51 256.555   1
   1   7 -10 1148.97 153.551   1
  -1  -7  10 1637.05 165.604   1
   1  -7  -9 23.3025 210.759   1
   1   7  -9 165.552 97.0466   1
  -1  -7   9 148.394 97.3562   1
  -1   7   9 232.214 236.186   1
   1  -7  -8 27017.1 1628.82   1
  -1   7   8 24649.0 1629.82   1
  -1  -7   8 25388.2 1562.44   1
   1   7  -8 24356.0 1561.57   1
   1  -7  -7 10855.8 772.901   1
  -1   7   7 10957.7 783.513   1
  -1  -7   7 10813.8 705.852   1
   1   7  -7 11730.9 705.954   1
  -1   7   6 40870.6 2595.13   1
   1  -7  -6 41196.0 2588.59   1
   1  -7  -5 1647.46 210.389   1
  -1   7   5 815.729 215.537   1
   1  -7  -4 2749.16 269.551   1
  -1   7   4 3214.04 294.232   1
   1   7  -3 46079.3 2924.46   1
  -1   7   3 46609.6 2967.14   1
   1  -7  -3 49574.0 2964.74   1
  -1  -7   3 48357.8 2923.88   1
   1   7  -2 22321.0 1335.45   1
  -1  -7   2 20512.3 1333.08   1
   1   7  -1 72.9114 105.130   1
   1  -7  -1 96.3022 135.389   1
  -1  -7   1 179.044 97.1183   1
  -1   7   1 402.776 162.704   1
  -1  -7   0 3536.16 282.104   1
  -1   7   0 4006.61 289.555   1
   1   7   0 3813.54 292.883   1
   1   7   1 48.2535 141.024   1
   1  -7   1 200.076 94.9348   1
  -1   7  -1 235.952 108.883   1
   1  -7   2 21123.5 1338.38   1
  -1   7  -2 21961.4 1340.49   1
  -1  -7  -3 46946.2 2970.23   1
   1   7   3 48169.9 2976.05   1
   1   7   4 2721.90 293.133   1
  -1  -7  -4 3022.46 284.939   1
   1   7   5 793.624 207.137   1
  -1  -7  -5 1396.97 203.395   1
  -1  -7  -6 39179.2 2411.22   1
   1   7   6 36881.0 2418.00   1
  -1  -7  -7 12144.1 792.473   1
   1   7   7 10614.6 792.913   1
   1   7   8 26250.9 1698.82   1
   1  -7   8 26540.5 1627.18   1
  -1   7  -8 25792.1 1625.08   1
  -1  -7  -8 26332.5 1691.75   1
  -1   7  -9 108.996 88.3337   1
   1  -7   9 328.370 98.6385   1
   1  -7  10 1329.61 149.305   1
   1   7  10 728.241 252.205   1
  -1  -7 -10 1249.67 246.643   1
  -1   7 -10 1323.23 140.412   1
   1  -7  11 640.355 136.255   1
  -1   7 -11 914.185 133.427   1
  -1  -7 -11 459.727 227.481   1
   1   7  12 146.233 221.816   1
  -1  -7 -12 186.653 182.093   1
   1  -7  13 780.420 156.878   1
  -1   7 -13 860.852 158.500   1
  -1  -7 -13 1162.51 252.393   1
  -1   7 -14 2227.69 247.631   1
   1  -7  14 2665.84 260.393   1
   1   7  14 2778.60 368.485   1
  -1  -7 -14 2509.41 332.836   1
  -1   7 -15 286.908 159.090   1
   1  -7  15 429.022 174.388   1
   1   7  16-166.956 237.423   1
  -1   7 -16 104.770 168.620   1
   1  -7  16 307.966 192.972   1
  -1  -7 -16 90.3385 212.411   1
   1   7  17-68.2104 282.918   1
  -1   7 -17 182.482 181.456   1
   1  -7  17 307.394 197.083   1
  -1  -7 -17 184.773 251.727   1
   1   7  18 1251.56 306.102   1
  -1   7 -18 1503.44 229.472   1
   1  -7  18 1319.38 252.320   1
  -1  -7 -18 974.713 281.742   1
  -1   7 -19 396.526 213.552   1
   1  -7  19 468.847 229.682   1
  -1   7 -20 591.297 219.111   1
   1   7  20 1393.26 299.147   1
  -1  -7 -20 776.623 262.395   1
   1   7  21 36.0744 273.305   1
  -1  -7 -21 32.5623 244.956   1
   1   7  22-36.1563 206.459   1
  -1  -7 -22 652.158 227.872   1
   1   7  23 180.608 260.853   1
  -1  -7 -23-32.5384 237.699   1
   1   7  24-571.473 240.825   1
  -1  -7 -24 32.4697 243.882   1
   1   7  25-318.008 211.946   1
  -1  -7 -25 353.957 200.462   1
   1   7  26 802.719 272.510   1
  -1  -7 -26 444.666 252.553   1
   1   7  27 206.796 209.807   1
  -1  -7 -27 372.506 216.943   1
  -1   8  27 102.181 243.029   1
   1  -8 -27 553.466 242.729   1
  -1   8  26 348.880 263.216   1
   1  -8 -26 312.661 241.029   1
   1  -8 -25 285.507 208.383   1
   1  -8 -23 291.404 200.694   1
  -1   8  23-181.683 231.064   1
  -1   8  22-36.2408 245.387   1
   1  -8 -22 879.983 245.840   1
  -1   8  21 36.1305 245.470   1
   1  -8 -21 294.205 252.184   1
  -1   8  20 467.541 266.738   1
   1  -8 -20-163.403 236.083   1
  -1   8  19 106.989 245.355   1
   1  -8 -19 129.709 236.971   1
  -1   8  18 954.123 268.308   1
   1   8 -18 737.649 201.381   1
  -1  -8  18 574.445 200.909   1
   1  -8 -18 962.208 260.828   1
  -1   8  17-34.9341 238.291   1
   1   8 -17 153.339 170.162   1
  -1  -8  17 96.1751 180.376   1
   1  -8 -17 252.529 229.817   1
  -1   8  16 1204.77 307.918   1
   1   8 -16 1518.68 212.733   1
  -1  -8  16 1532.08 232.636   1
   1  -8 -16 1300.25 286.404   1
  -1   8  15-33.6595 276.598   1
   1   8 -15-18.0562 147.564   1
  -1  -8  15-216.931 158.693   1
   1  -8 -15-30.3092 249.079   1
  -1   8  14 295.333 275.886   1
   1   8 -14 612.893 154.074   1
   1  -8 -14 561.271 271.715   1
  -1  -8  14 332.090 151.800   1
  -1   8  13-31.8484 250.481   1
   1  -8 -13-86.0468 211.119   1
   1  -8 -12 55.4087 231.035   1
   1   8 -12 60.5307 115.011   1
  -1   8  12 184.362 260.664   1
  -1  -8  12 51.9690 117.471   1
   1  -8 -11 186.668 225.011   1
   1   8 -11 60.2712 106.107   1
  -1   8  11 88.7130 246.647   1
  -1  -8  11 137.140 107.925   1
  -1  -8  10 3680.50 293.306   1
   1   8 -10 4248.98 292.367   1
  -1   8  10 4407.42 415.130   1
   1  -8  -9 1847.24 260.076   1
   1   8  -9 1211.05 115.166   1
  -1  -8   9 1135.01 118.508   1
  -1   8   9 1614.60 266.580   1
   1  -8  -8 12006.9 817.428   1
  -1   8   8 11336.1 823.282   1
   1  -8  -7 259.459 178.007   1
  -1   8   7 335.350 207.344   1
   1  -8  -6-141.127 177.634   1
  -1   8   6 67.0281 203.899   1
   1  -8  -5 12199.6 826.089   1
  -1   8   5 12148.3 832.313   1
   1  -8  -4 374.818 168.031   1
  -1   8   4 550.104 182.645   1
  -1   8   3 5905.83 461.394   1
   1  -8  -3 6418.21 456.067   1
   1   8  -3 5657.01 401.684   1
  -1  -8   3 6846.75 402.171   1
   1   8  -2 28820.2 1917.19   1
  -1   8   2 31026.1 1950.08   1
  -1  -8   2 32740.3 1917.01   1
  -1  -8   1 1315.17 140.561   1
   1  -8  -1 1334.70 169.576   1
   1   8  -1 1311.48 148.092   1
  -1   8   1 1169.53 183.693   1
   1  -8   0 9.86914 112.939   1
   1   8   0-33.9950 116.164   1
  -1  -8   0 20.5732 114.213   1
  -1  -8  -1 981.484 163.077   1
   1  -8   1 1326.56 140.570   1
   1   8   1 1120.60 177.087   1
  -1   8  -1 1417.26 146.895   1
   1  -8   2 25638.2 1714.03   1
   1   8   2 30024.0 1753.34   1
  -1   8  -2 28667.1 1714.91   1
   1   8   3 6430.25 470.484   1
  -1  -8  -3 6045.62 454.682   1
   1   8   4 488.658 189.012   1
  -1  -8  -4 794.379 180.502   1
   1   8   5 11900.8 838.979   1
  -1  -8  -5 12803.0 838.412   1
   1   8   6 285.142 201.656   1
  -1  -8  -6-102.307 186.317   1
   1   8   7 70.6888 210.263   1
  -1  -8  -7-21.7577 199.020   1
   1   8   8 9097.93 680.898   1
  -1  -8  -8 9233.82 670.737   1
  -1  -8  -9 1053.41 239.731   1
   1  -8   9 849.975 84.6817   1
  -1   8  -9 901.062 85.0861   1
   1   8  10 4072.46 404.122   1
  -1   8 -10 3766.00 270.285   1
   1  -8  10 3835.41 275.214   1
  -1  -8 -10 4490.91 379.913   1
   1   8  11-57.8892 226.126   1
  -1   8 -11-26.9128 95.7770   1
   1  -8  11 9.95444 103.798   1
  -1  -8 -11 52.7500 212.764   1
   1   8  12-271.072 214.958   1
  -1   8 -12-11.1763 103.492   1
   1  -8  12 49.5947 117.743   1
  -1  -8 -12-164.456 185.257   1
   1   8  13 124.887 233.396   1
  -1  -8 -13 197.899 217.411   1
   1   8  14 128.952 256.424   1
  -1   8 -14 92.3540 132.134   1
   1  -8  14 460.224 163.592   1
  -1  -8 -14 349.310 243.870   1
   1   8  15 630.265 293.583   1
  -1   8 -15 104.583 146.541   1
   1  -8  15 251.372 156.627   1
  -1  -8 -15 687.704 259.931   1
   1   8  16 1356.73 313.223   1
  -1   8 -16 1339.89 207.273   1
   1  -8  16 1508.61 219.463   1
  -1  -8 -16 1867.32 292.628   1
   1   8  17 207.272 243.693   1
  -1   8 -17 42.7488 164.930   1
   1  -8  17 47.5299 179.565   1
  -1  -8 -17 249.711 221.997   1
   1   8  18 420.882 272.119   1
  -1   8 -18 885.135 206.211   1
   1  -8  18 597.295 192.657   1
  -1  -8 -18 919.735 261.190   1
   1   8  19 461.740 285.463   1
  -1  -8 -19 225.040 249.477   1
   1   8  20 395.152 279.118   1
  -1  -8 -20 97.3772 231.131   1
   1   8  21 288.956 219.065   1
  -1  -8 -21-162.921 195.441   1
   1   8  22 108.265 254.302   1
  -1  -8 -22 846.420 252.023   1
   1   8  23 143.523 251.973   1
  -1  -8 -23-194.733 244.155   1
   1   8  25 70.0310 239.114   1
  -1  -8 -25 350.700 227.024   1
   1   8  26 760.609 256.133   1
  -1  -8 -26 250.432 237.311   1
   1   8  27 203.935 203.579   1
  -1  -8 -27 673.174 201.385   1
   1  -9 -26-618.836 245.485   1
   1  -9 -25 470.837 238.157   1
  -1   9  25 282.243 256.846   1
   1  -9 -24 445.252 235.614   1
  -1   9  24 683.872 269.958   1
   1  -9 -23-257.624 236.192   1
  -1   9  23 108.474 241.178   1
  -1   9  22 325.267 246.046   1
   1  -9 -22 292.474 215.532   1
  -1   9  20 108.163 248.018   1
   1  -9 -20 98.2694 234.773   1
  -1   9  19-71.6932 255.849   1
   1  -9 -19-65.1753 240.757   1
   1  -9 -17 223.281 258.910   1
   1   9 -17-120.069 149.465   1
  -1   9  17-70.6145 297.797   1
   1  -9 -16 31.4308 252.826   1
   1   9 -16 35.8649 149.197   1
  -1  -9  16 153.818 154.247   1
  -1   9  16 174.007 273.737   1
   1  -9 -15-123.168 230.804   1
   1   9 -15 15.8732 135.396   1
  -1   9  15-34.2544 257.677   1
  -1  -9  15 100.908 144.249   1
   1  -9 -14 3884.33 383.840   1
  -1   9  14 3144.88 402.742   1
   1  -9 -13 762.663 257.753   1
   1   9 -13 404.997 117.915   1
  -1  -9  13 327.522 121.235   1
  -1   9  13 684.643 285.435   1
   1  -9 -12 2674.35 288.394   1
  -1  -9  12 1907.97 169.726   1
  -1   9  12 2749.81 308.517   1
   1   9 -11 1166.10 136.483   1
  -1   9  11 1526.31 294.237   1
  -1  -9  11 1743.72 137.762   1
   1  -9 -10 554.072 233.407   1
  -1   9  10 761.060 258.242   1
   1  -9  -9 353.105 199.500   1
  -1   9   9 727.848 239.493   1
   1  -9  -7 67.9234 184.337   1
  -1   9   7-75.4249 205.319   1
   1  -9  -6 4860.51 417.974   1
  -1   9   6 5211.42 432.759   1
  -1   9   5 2660.23 307.674   1
  -1   9   4-60.7232 193.049   1
   1  -9  -4-36.3164 166.519   1
  -1   9   3 91.8965 155.514   1
   1   9  -3 104.663 71.7152   1
   1  -9  -3-115.702 150.518   1
  -1  -9   3 74.6386 64.6411   1
   1   9  -2 94.7782 90.6530   1
   1  -9  -2 192.644 159.280   1
  -1  -9   2 163.435 83.7430   1
  -1  -9   1 5389.14 362.433   1
   1   9  -1 4796.05 364.429   1
   1   9   0 53146.1 3383.33   1
   1  -9   0 56098.2 3379.51   1
  -1  -9   0 53232.3 3381.60   1
  -1   9   0 54990.0 3384.57   1
  -1   9  -1 4307.49 336.844   1
   1  -9   1 4906.62 335.449   1
  -1  -9  -2 121.292 154.852   1
   1  -9   2 162.793 78.3178   1
  -1   9  -2 178.773 89.7678   1
  -1  -9  -3 118.129 153.394   1
   1  -9   3 72.0292 49.5854   1
  -1   9  -3 144.560 60.4772   1
   1   9   3 289.722 164.168   1
   1   9   4-139.471 174.262   1
  -1  -9  -4-73.5184 176.942   1
   1   9   5 2499.83 293.357   1
  -1  -9  -5 2881.38 280.720   1
  -1  -9  -6 5535.04 464.796   1
   1   9   6 6707.90 491.214   1
   1   9   7 99.4984 202.060   1
  -1  -9  -7 154.960 187.411   1
   1   9   9-82.2526 218.425   1
  -1  -9  -9 174.693 209.306   1
   1   9  10 229.426 203.073   1
  -1  -9 -10 626.854 209.699   1
  -1   9 -11 1044.43 109.525   1
   1  -9  11 1368.05 111.204   1
  -1  -9 -12 1486.76 257.514   1
  -1   9 -12 1342.32 141.226   1
   1  -9  12 1609.16 148.141   1
  -1  -9 -13 491.450 232.466   1
  -1   9 -13 370.037 107.714   1
   1   9  13 512.516 262.078   1
   1  -9  13 445.447 127.117   1
   1  -9  14 2942.96 259.346   1
  -1   9 -14 2695.50 256.865   1
   1   9  15 168.663 266.137   1
  -1   9 -15 30.0004 130.063   1
   1  -9  15-97.4764 141.243   1
  -1  -9 -15 121.547 248.154   1
   1   9  16-68.7414 279.930   1
  -1   9 -16 189.942 148.684   1
   1  -9  16 37.2864 153.341   1
  -1  -9 -16 279.126 252.611   1
  -1   9 -17 58.3071 155.522   1
   1   9  17 384.685 276.024   1
  -1  -9 -17 63.2144 247.871   1
   1   9  19 179.044 235.828   1
  -1  -9 -19 226.899 213.538   1
   1   9  20 504.269 267.567   1
  -1  -9 -20 423.008 249.850   1
   1   9  22 36.0608 241.540   1
  -1  -9 -22-32.4608 227.010   1
   1   9  23 571.132 219.748   1
  -1  -9 -23 419.687 213.451   1
   1   9  24 140.835 244.183   1
  -1  -9 -24-127.938 233.625   1
   1   9  25-34.7266 242.378   1
  -1  -9 -25 505.337 235.569   1
  -1  -9 -26 154.537 177.101   1
  -1  10  26-101.553 219.536   1
   1 -10 -26 244.123 214.348   1
  -1  10  25-138.920 231.754   1
   1 -10 -25-155.523 219.504   1
  -1  10  24 177.576 244.597   1
   1 -10 -24 252.666 247.102   1
  -1  10  23 325.567 264.889   1
   1 -10 -23 287.545 256.005   1
  -1  10  22 1052.72 298.884   1
   1 -10 -22 484.710 253.031   1
   1 -10 -21-260.585 237.033   1
  -1  10  21 471.160 276.513   1
   1 -10 -20-32.7175 249.671   1
  -1  10  20 253.298 289.227   1
   1 -10 -19 262.064 237.648   1
  -1  10  19 36.0743 267.632   1
   1 -10 -18 944.515 237.464   1
  -1  10  18 609.348 258.378   1
   1 -10 -17-32.2533 206.098   1
  -1  10  17-71.1203 234.966   1
   1 -10 -16 508.996 278.281   1
  -1  10  16 493.225 290.217   1
   1 -10 -15-250.533 244.700   1
   1  10 -15-60.1571 116.601   1
  -1 -10  15-50.4189 113.708   1
  -1  10  15-34.6922 275.517   1
   1 -10 -14 275.921 211.258   1
  -1 -10  14 520.469 105.657   1
  -1  10  14 307.098 254.093   1
   1  10 -14 301.933 108.242   1
  -1 -10  13 137.221 73.3171   1
   1  10 -13 114.943 72.9222   1
   1 -10 -12 2215.57 301.294   1
  -1  10  12 1653.09 322.680   1
   1 -10 -11 169.433 234.069   1
  -1  10  11 471.360 289.369   1
  -1  10  10 6270.63 519.817   1
   1 -10 -10 5803.22 497.316   1
   1 -10  -9 444.510 223.813   1
  -1  10   9-145.385 223.532   1
   1 -10  -8-124.779 189.766   1
  -1  10   8 27.7654 218.377   1
   1 -10  -6 10079.3 686.854   1
  -1  10   6 9043.60 690.640   1
   1 -10  -5 1292.10 214.399   1
  -1  10   4 6486.30 484.751   1
   1 -10  -4 5988.77 467.759   1
   1 -10  -3 1823.36 214.680   1
   1  10  -3 1410.26 130.056   1
  -1 -10   3 1429.95 125.469   1
  -1  10   3 1862.70 240.969   1
   1  10  -2 3944.41 316.725   1
  -1  10   2 4176.71 355.486   1
   1 -10  -2 4554.59 352.562   1
  -1 -10   2 4944.04 312.654   1
   1 -10  -1 2503.19 226.644   1
   1  10  -1 2208.87 205.310   1
  -1  10   1 2105.43 230.880   1
  -1 -10   1 1980.99 201.883   1
  -1  10   0-13.5132 132.538   1
   1 -10   0 12.0773 114.918   1
  -1 -10  -1 1977.66 209.702   1
   1 -10   1 2062.57 195.122   1
  -1  10  -1 2082.41 201.028   1
   1  10   1 1988.29 220.844   1
   1 -10   2 4731.94 312.107   1
  -1  10  -2 4219.34 314.414   1
  -1 -10  -2 4705.98 350.573   1
   1  10   2 4307.10 361.199   1
  -1 -10  -3 1130.43 177.880   1
  -1  10  -3 1039.30 102.740   1
   1  10   3 1507.42 210.643   1
   1 -10   3 1176.08 99.2917   1
   1  10   4 5649.75 463.438   1
  -1 -10  -4 6159.26 456.533   1
  -1 -10  -5 1403.18 221.132   1
  -1 -10  -6 9762.72 701.308   1
   1  10   6 9993.79 710.284   1
   1  10   8 407.608 236.570   1
  -1 -10  -8 296.737 214.883   1
   1  10   9 56.9945 232.818   1
  -1 -10  -9 155.392 221.007   1
  -1 -10 -10 6552.74 514.674   1
   1  10  10 5695.15 512.903   1
   1  10  11 616.081 258.516   1
  -1 -10 -11 362.243 237.512   1
   1  10  12 2326.53 321.285   1
  -1 -10 -12 2271.11 303.377   1
  -1 -10 -14 484.265 240.175   1
  -1  10 -14 439.302 97.6943   1
   1  10  14 100.804 264.630   1
   1 -10  14 435.524 97.9009   1
   1  10  15-102.869 276.610   1
  -1  10 -15-20.9848 100.725   1
   1 -10  15-11.2142 100.827   1
  -1 -10 -15 216.479 243.989   1
  -1  10 -16 52.6018 118.128   1
   1  10  16 348.585 273.436   1
  -1 -10 -16 471.931 261.782   1
   1  10  17-600.297 290.227   1
  -1 -10 -17 255.271 246.092   1
   1  10  18 680.218 310.129   1
  -1 -10 -18 1166.09 264.629   1
   1  10  19-144.190 264.298   1
  -1 -10 -19 130.197 232.283   1
   1  10  20 289.386 245.706   1
  -1 -10 -20 32.6113 207.519   1
   1  10  21 252.715 230.142   1
  -1 -10 -21 292.790 208.543   1
   1  10  22 503.031 273.324   1
  -1 -10 -22 970.146 251.919   1
   1  10  23-318.516 257.810   1
  -1 -10 -23-96.4036 235.035   1
   1  10  24 104.674 243.358   1
  -1 -10 -24 698.221 241.825   1
   1  10  25 206.028 215.067   1
  -1 -10 -25 499.587 213.133   1
   1  10  26-33.6694 236.490   1
  -1 -10 -26 182.849 223.500   1
  -1  11  25 308.707 234.796   1
   1 -11 -25 368.577 207.721   1
  -1  11  23 35.9069 220.524   1
   1 -11 -23 348.783 201.996   1
   1 -11 -22 96.4587 189.833   1
  -1  11  22 252.883 226.427   1
  -1  11  21 108.501 243.341   1
   1 -11 -21-97.4972 207.647   1
  -1  11  20 543.124 287.530   1
   1 -11 -20 523.710 249.251   1
  -1  11  19 325.733 286.887   1
   1 -11 -19 197.161 245.015   1
  -1  11  18 433.490 291.696   1
   1 -11 -18 32.7864 252.194   1
  -1  11  17 179.259 267.773   1
   1 -11 -17-65.1214 240.537   1
  -1  11  16-142.218 237.077   1
   1 -11 -16 96.6971 229.111   1
  -1  11  15 422.269 287.141   1
   1 -11 -15 222.315 256.123   1
  -1  11  14 1004.20 289.151   1
   1 -11 -14 1187.22 261.772   1
  -1  11  13 408.412 296.154   1
   1 -11 -13 61.1279 243.018   1
  -1  11  11-193.876 267.927   1
   1 -11 -11-28.9994 254.214   1
  -1  11  10 218.665 270.939   1
   1 -11 -10 28.0735 241.541   1
  -1  11   9 2197.37 327.529   1
   1 -11  -9 1919.72 295.345   1
   1 -11  -8-51.8189 219.171   1
  -1  11   7 192.774 223.563   1
   1 -11  -7-246.834 194.778   1
  -1  11   6 26.0726 204.369   1
   1 -11  -6-70.0828 181.907   1
  -1  11   5 1368.23 257.254   1
   1 -11  -5 1582.08 246.512   1
  -1  11   4 929.907 233.293   1
   1 -11  -4 983.083 195.555   1
  -1 -11   3 304.725 78.0080   1
  -1  11   3 104.514 185.712   1
   1  11  -3 150.653 85.8632   1
   1 -11  -3 490.855 188.092   1
   1 -11  -2 204.410 155.389   1
  -1  11   2 114.458 176.462   1
   1  11  -2 287.080 111.453   1
  -1 -11   2 79.8082 93.1921   1
   1  11  -1 501.404 127.890   1
   1 -11  -1 575.659 141.876   1
  -1  11   1 428.242 158.711   1
  -1 -11   1 616.966 118.672   1
   1  11   1 524.043 158.329   1
   1 -11   1 821.162 124.607   1
  -1  11  -1 565.097 133.439   1
  -1 -11  -1 627.838 157.312   1
   1  11   2 320.275 159.735   1
  -1 -11  -2 205.302 143.666   1
   1 -11   2 294.739 95.9926   1
  -1  11  -2 437.276 103.954   1
  -1 -11  -3 225.384 163.728   1
   1 -11   3 219.956 64.2681   1
   1  11   3 206.805 189.919   1
  -1  11  -3 360.615 70.5685   1
   1  11   4 694.604 225.092   1
  -1 -11  -4 936.453 206.011   1
   1  11   5 864.761 220.964   1
  -1 -11  -5 1353.62 215.763   1
   1  11   6 204.177 211.989   1
  -1 -11  -6 232.129 191.757   1
   1  11   7 26.9804 227.651   1
  -1 -11  -7 171.496 211.950   1
   1  11   8 737.202 247.276   1
  -1 -11  -8 358.666 213.536   1
   1  11   9 1596.43 273.434   1
  -1 -11  -9 1336.03 254.659   1
   1  11  10 399.815 238.332   1
   1  11  11 413.732 269.282   1
  -1 -11 -11-85.8976 228.199   1
   1  11  13 33.5316 274.020   1
  -1 -11 -13 271.697 249.709   1
   1  11  14 1026.88 317.669   1
  -1 -11 -14 1604.50 310.383   1
   1  11  15 34.8166 277.586   1
  -1 -11 -15 314.223 253.737   1
   1  11  16-317.728 291.079   1
  -1 -11 -16-31.8856 255.000   1
   1  11  17 107.154 269.863   1
  -1 -11 -17 677.830 254.249   1
   1  11  18-72.0283 277.776   1
  -1 -11 -18-228.049 256.381   1
   1  11  19 253.757 276.627   1
  -1 -11 -19-359.323 240.475   1
   1  11  20 144.886 270.225   1
  -1 -11 -20 456.564 259.674   1
   1  11  21 180.413 244.239   1
  -1 -11 -21 259.577 228.261   1
   1  11  22-35.6724 206.643   1
  -1 -11 -22 128.963 190.114   1
   1  11  23-210.790 233.189   1
  -1 -11 -23 159.467 216.495   1
   1  11  25-33.9876 236.815   1
  -1 -11 -25 245.990 226.410   1
  -1  12  24 34.6163 251.922   1
   1 -12 -24 92.9485 229.749   1
  -1  12  23 248.069 264.621   1
   1 -12 -23 440.920 226.708   1
  -1  12  22 36.1535 255.146   1
   1 -12 -22 287.188 228.880   1
  -1  12  21 217.974 250.401   1
   1 -12 -21 323.071 229.346   1
  -1  12  20-181.634 205.282   1
   1 -12 -20 97.8776 188.979   1
  -1  12  18 653.290 287.898   1
   1 -12 -18 362.301 239.699   1
  -1  12  17 217.206 270.051   1
   1 -12 -17 393.945 264.682   1
  -1  12  15 355.700 276.118   1
   1 -12 -15-96.6923 249.371   1
  -1  12  14-35.1017 238.282   1
  -1  12  13 657.351 291.262   1
   1 -12 -13-124.801 258.190   1
  -1  12  12 643.946 270.954   1
   1 -12 -12 763.861 230.729   1
   1 -12 -11 745.050 253.371   1
  -1  12  10 3084.74 366.734   1
   1 -12 -10 2430.86 321.682   1
  -1  12   9 31.0602 244.514   1
   1 -12  -9 307.721 225.248   1
  -1  12   8 29.8853 239.594   1
   1 -12  -8 53.8153 206.010   1
  -1  12   7 85.7718 222.640   1
   1 -12  -7 25.7334 182.939   1
  -1  12   5 383.604 222.582   1
   1 -12  -5 23.1320 192.036   1
   1 -12  -4 6753.53 507.881   1
  -1  12   4 6421.75 520.530   1
  -1  12   3 178.377 174.194   1
  -1 -12   3-12.4072 74.7322   1
   1  12  -3 98.9797 84.4531   1
  -1  12   2 2124.72 264.198   1
  -1 -12   2 2143.76 198.171   1
   1 -12  -2 2694.90 260.815   1
   1  12  -2 2567.43 209.552   1
   1 -12  -1 2298.25 219.627   1
  -1 -12   1 2100.89 200.231   1
  -1  12   1 1457.46 220.740   1
   1  12  -1 1773.97 211.396   1
  -1 -12   0-115.434 128.431   1
  -1  12   0-31.9591 141.866   1
   1 -12   0 42.4556 122.377   1
   1  12   0 80.4456 136.471   1
  -1 -12  -1 2293.30 226.751   1
   1  12   1 1790.94 239.913   1
  -1  12  -1 1989.59 205.964   1
   1 -12   1 2301.59 201.576   1
   1  12   2 1926.70 253.361   1
  -1 -12  -2 2309.37 235.839   1
  -1  12  -2 2407.14 196.792   1
   1 -12   2 2322.40 192.559   1
  -1 -12  -3 238.264 158.698   1
  -1  12  -3 41.4333 66.4907   1
   1  12   3 66.2643 184.191   1
   1 -12   3 23.8602 57.0747   1
   1  12   4 6142.59 492.892   1
  -1 -12  -4 6401.75 479.513   1
   1  12   5-127.034 201.101   1
  -1 -12  -5 137.139 175.585   1
   1  12   7-56.4869 228.579   1
  -1 -12  -7 177.983 204.512   1
   1  12   8 176.935 224.326   1
  -1 -12  -8 79.6692 211.015   1
   1  12   9-61.4058 221.701   1
  -1 -12  -9 55.1995 224.709   1
   1  12  10 2764.53 373.134   1
  -1 -12 -10 2713.66 338.080   1
  -1 -12 -11 88.2121 216.465   1
   1  12  12 603.497 262.501   1
  -1 -12 -12 1268.36 252.119   1
   1  12  13 102.774 279.906   1
  -1 -12 -13-278.041 248.594   1
   1  12  14-34.8770 289.179   1
  -1 -12 -14 220.328 256.347   1
   1  12  15 318.863 272.344   1
  -1 -12 -15 32.0046 246.895   1
   1  12  16 321.881 295.594   1
  -1 -12 -16-193.906 243.112   1
   1  12  17 902.512 293.676   1
  -1 -12 -17 163.204 259.284   1
   1  12  18 36.2647 273.779   1
  -1 -12 -18-98.1711 249.663   1
   1  12  20 326.239 276.711   1
  -1 -12 -20 32.5802 240.855   1
   1  12  21 645.578 281.481   1
  -1 -12 -21 518.404 246.265   1
   1  12  22 459.750 240.070   1
  -1 -12 -22 288.810 226.470   1
   1  12  23 348.214 230.420   1
  -1 -12 -23 94.9313 193.386   1
   1  12  24 479.085 231.602   1
  -1 -12 -24 590.674 207.121   1
  -1  13  24 136.687 250.007   1
   1 -13 -24 305.797 228.000   1
  -1  13  23 140.323 255.225   1
   1 -13 -23 529.905 239.624   1
  -1  13  22 394.718 266.655   1
   1 -13 -22 538.322 248.273   1
  -1  13  21 291.191 268.110   1
   1 -13 -21 513.797 238.599   1
   1 -13 -20 357.363 241.204   1
  -1  13  20 36.5361 252.643   1
  -1  13  19 255.664 210.480   1
   1 -13 -19 65.5526 192.348   1
  -1  13  18 255.467 251.777   1
   1 -13 -18 395.532 247.878   1
  -1  13  17-36.5047 280.719   1
   1 -13 -17 395.473 245.574   1
  -1  13  16 726.140 253.426   1
   1 -13 -16 493.837 225.520   1
  -1  13  14 569.985 249.096   1
   1 -13 -14 193.876 215.627   1
  -1  13  13-245.910 278.485   1
   1 -13 -13-254.836 255.828   1
  -1  13  12 1312.05 318.877   1
   1 -13 -12 1625.07 303.783   1
  -1  13  11 338.050 235.831   1
   1 -13 -11 122.326 217.807   1
  -1  13  10 65.8903 254.074   1
   1 -13 -10 178.762 218.593   1
  -1  13   9 127.825 235.664   1
   1 -13  -9 664.613 231.575   1
  -1  13   8 925.810 271.753   1
   1 -13  -8 1562.18 257.250   1
  -1  13   7 296.330 248.569   1
   1 -13  -7-53.6177 201.741   1
  -1  13   6 848.218 249.228   1
   1 -13  -6 921.821 216.131   1
  -1  13   4 25.3551 202.628   1
   1 -13  -4-67.9525 183.860   1
   1 -13  -3-83.8363 170.128   1
  -1 -13   3 6.36716 73.7734   1
   1  13  -3 43.7621 82.3132   1
  -1  13   3 191.187 196.937   1
  -1  13   2 3036.40 316.930   1
   1  13  -2 3242.17 256.237   1
  -1 -13   2 3310.64 250.859   1
   1 -13  -2 2870.84 289.754   1
  -1  13   1 116.964 160.160   1
   1 -13  -1-104.122 150.062   1
  -1 -13   0 1213.31 170.054   1
  -1  13   0 560.568 161.956   1
   1  13   0 744.741 178.892   1
   1 -13   0 989.992 172.936   1
  -1 -13  -1 140.357 149.656   1
  -1  13  -1-13.9678 127.153   1
   1 -13   1-176.305 119.567   1
   1  13   1 97.6707 164.763   1
   1 -13   2 3235.08 243.166   1
   1  13   2 2871.65 308.045   1
  -1 -13  -2 3586.10 305.796   1
  -1  13  -2 2834.08 242.463   1
  -1 -13  -3-63.1411 175.488   1
   1 -13   3 56.5712 56.7092   1
  -1  13  -3-30.8330 61.0343   1
   1  13   3-117.222 196.610   1
   1  13   4-175.917 197.069   1
  -1 -13  -4 360.785 189.194   1
   1  13   6 1238.45 264.604   1
  -1 -13  -6 1010.95 244.832   1
   1  13   7-88.3745 220.011   1
  -1 -13  -7 105.842 204.658   1
   1  13   8 1317.97 280.442   1
  -1 -13  -8 1019.01 247.156   1
   1  13   9 349.180 250.496   1
  -1 -13  -9-85.6791 214.131   1
   1  13  10 98.0828 259.655   1
  -1 -13 -10-205.971 241.066   1
   1  13  11 805.638 276.306   1
  -1 -13 -11 393.210 222.793   1
   1  13  12 1268.66 318.347   1
  -1 -13 -12 928.531 288.108   1
   1  13  13-419.210 267.452   1
  -1 -13 -13 314.992 244.459   1
   1  13  14 496.945 272.636   1
  -1 -13 -14 256.397 223.366   1
   1  13  16 471.831 275.365   1
  -1 -13 -16 425.256 249.337   1
   1  13  17 365.031 286.993   1
   1  13  18 146.048 266.561   1
  -1 -13 -18 525.634 253.291   1
   1  13  19-145.541 273.862   1
  -1 -13 -19 392.864 236.582   1
   1  13  20 217.069 276.839   1
  -1 -13 -20 456.049 248.580   1
   1  13  21 498.563 274.443   1
  -1 -13 -21 742.848 256.112   1
   1  13  22-175.454 246.776   1
  -1 -13 -22 573.894 241.063   1
   1  13  23 241.768 251.331   1
  -1 -13 -23-250.829 224.649   1
   1  13  24 101.591 220.013   1
  -1 -13 -24 336.695 198.959   1
  -1  14  23 138.068 231.338   1
   1 -14 -23 123.497 212.465   1
  -1  14  21 36.1713 272.668   1
   1 -14 -21 479.515 236.800   1
   1 -14 -19-32.6795 190.428   1
   1 -14 -18-65.8959 224.635   1
  -1  14  18 36.7316 256.880   1
  -1  14  17 73.7000 266.167   1
   1 -14 -17 132.159 240.505   1
  -1  14  16 1100.42 266.857   1
   1 -14 -16 99.2701 209.733   1
  -1  14  15 474.920 286.532   1
   1 -14 -15 362.542 256.176   1
  -1  14  14 108.569 265.391   1
   1 -14 -14 65.5807 222.643   1
  -1  14  13-214.795 246.188   1
   1 -14 -13 129.705 222.038   1
  -1  14  12-105.866 273.938   1
   1 -14 -12 287.474 242.081   1
  -1  14  11 449.409 277.688   1
   1 -14 -11 156.775 247.195   1
  -1  14   9 131.921 249.943   1
   1 -14  -9 89.5038 218.021   1
  -1  14   8-63.8948 239.461   1
   1 -14  -8 57.7817 214.202   1
  -1  14   7 802.478 251.444   1
   1 -14  -7 999.234 223.310   1
  -1  14   6-206.908 236.985   1
   1 -14  -6 53.1610 195.650   1
  -1  14   5 141.107 208.502   1
   1 -14  -5-201.733 189.050   1
   1 -14  -4 1136.15 227.244   1
  -1  14   4 1052.32 239.194   1
   1 -14  -3 88.6417 173.282   1
  -1 -14   3 55.5671 70.3863   1
   1  14  -3 201.452 81.4101   1
  -1  14   3 174.565 194.318   1
   1 -14  -2 1041.83 183.458   1
  -1 -14   2 906.522 131.920   1
   1  14  -2 707.955 143.413   1
  -1  14   2 640.093 207.793   1
   1 -14  -1 220.729 147.793   1
  -1  14   1 83.0422 172.882   1
   1  14   0-37.0198 152.989   1
   1 -14   0 32.5107 140.951   1
  -1  14   0-17.8552 146.703   1
  -1 -14   0-82.7276 149.880   1
  -1 -14  -1 168.485 158.344   1
   1  14   1-209.287 176.017   1
  -1 -14  -2 867.449 195.664   1
   1 -14   2 925.594 122.485   1
  -1  14  -2 871.076 132.850   1
   1  14   2 1010.69 220.312   1
  -1 -14  -3 602.416 193.720   1
  -1  14  -3 156.447 55.8073   1
   1  14   3 595.423 210.677   1
   1  14   4 767.439 245.064   1
  -1 -14  -4 1403.39 238.634   1
   1  14   5 168.052 228.732   1
  -1 -14  -5-125.967 185.410   1
   1  14   6-88.1111 223.316   1
  -1 -14  -6-26.4083 209.726   1
   1  14   7 796.287 239.170   1
  -1 -14  -7 606.018 238.865   1
   1  14   8-63.5055 229.284   1
  -1 -14  -8 85.6831 207.035   1
   1  14   9 65.5688 238.476   1
  -1 -14  -9 560.932 227.659   1
   1  14  11 34.4931 274.915   1
  -1 -14 -11 684.263 253.561   1
   1  14  12 316.102 239.658   1
  -1 -14 -12 31.6749 215.235   1
   1  14  13 35.7311 282.841   1
  -1 -14 -13-129.023 227.463   1
   1  14  14-36.1077 277.395   1
  -1 -14 -14-65.2119 237.282   1
   1  14  15 72.8775 253.855   1
  -1 -14 -15 131.357 224.954   1
   1  14  16 330.111 228.583   1
  -1 -14 -16-66.0003 213.037   1
   1  14  17 146.831 260.937   1
  -1 -14 -17-198.092 226.088   1
   1  14  18 256.577 264.062   1
  -1 -14 -18 230.383 241.765   1
  -1 -14 -19-196.637 236.038   1
   1  14  21 141.499 263.283   1
  -1 -14 -21 32.1275 216.218   1
   1  14  23 307.790 260.523   1
  -1 -14 -23 556.299 232.425   1
  -1  15  22 174.334 252.835   1
   1 -15 -22 62.3247 206.954   1
  -1  15  21 536.006 284.750   1
   1 -15 -21-190.269 227.320   1
  -1  15  20 544.765 287.200   1
   1 -15 -20 161.095 218.623   1
  -1  15  19 332.609 230.408   1
   1 -15 -19 32.5605 178.333   1
  -1  15  18 592.772 283.721   1
   1 -15 -18-230.308 242.247   1
   1 -15 -17 628.515 231.091   1
  -1  15  17 223.595 263.155   1
   1 -15 -16-199.352 225.537   1
  -1  15  16 222.447 274.878   1
  -1  15  15 111.126 256.918   1
   1 -15 -15-165.951 209.977   1
  -1  15  14 36.8779 269.449   1
   1 -15 -14 165.197 239.587   1
  -1  15  13-145.751 255.372   1
   1 -15 -13 623.983 234.966   1
  -1  15  12-72.0613 238.067   1
   1 -15 -12 129.807 211.424   1
  -1  15  11 319.296 264.993   1
   1 -15 -11 415.499 222.845   1
  -1  15  10 556.989 267.667   1
   1 -15 -10-62.6885 210.261   1
  -1  15   8 431.414 256.243   1
   1 -15  -8 118.717 203.781   1
  -1  15   7 32.0883 229.901   1
   1 -15  -7-28.6881 210.339   1
   1 -15  -6 1814.97 281.665   1
  -1  15   6 2144.83 311.354   1
   1 -15  -5 104.976 193.872   1
  -1  15   5-209.027 231.743   1
   1 -15  -3 210.083 185.380   1
  -1 -15   3-5.22333 59.3912   1
  -1  15   3 156.614 211.240   1
   1  15  -3 89.5544 71.2798   1
  -1 -15   2 1072.99 139.596   1
   1 -15  -2 1203.28 207.191   1
   1  15  -2 1094.40 152.557   1
  -1  15   2 1573.38 245.409   1
   1 -15  -1 470.719 157.986   1
  -1 -15   1 87.5677 127.882   1
  -1  15   1 194.943 172.236   1
   1  15  -1-99.7124 142.433   1
   1  15   0 291.844 158.003   1
   1 -15   0 203.915 132.987   1
  -1  15   0 131.378 160.198   1
  -1 -15   0 245.009 162.549   1
  -1 -15  -1-79.0690 164.933   1
   1  15   1 330.880 190.331   1
  -1 -15  -2 956.690 204.664   1
   1 -15   2 845.161 126.706   1
  -1  15  -2 713.134 131.875   1
   1  15   2 1118.54 214.967   1
   1  15   3 105.012 210.934   1
  -1 -15  -3 329.080 186.586   1
   1  15   5-117.532 228.866   1
  -1 -15  -5-79.3505 200.475   1
   1  15   6 2121.08 310.863   1
  -1 -15  -6 1827.03 283.709   1
   1  15   7-95.8652 231.637   1
  -1 -15  -7 115.112 214.931   1
   1  15   8 825.284 273.660   1
  -1 -15  -8 237.919 226.490   1
   1  15  10-34.7133 237.694   1
  -1 -15 -10 31.2948 216.125   1
   1  15  11 282.945 265.833   1
  -1 -15 -11 350.804 230.233   1
   1  15  12 107.935 251.718   1
  -1 -15 -12 129.482 227.431   1
   1  15  13-36.3691 267.965   1
  -1 -15 -13 392.939 233.106   1
   1  15  14 146.970 239.730   1
  -1 -15 -14 693.632 234.436   1
   1  15  15 332.303 266.125   1
  -1 -15 -15 232.159 238.232   1
   1  15  16 443.278 266.548   1
  -1 -15 -16 265.573 243.407   1
   1  15  17 147.579 248.314   1
  -1 -15 -17 66.2479 202.084   1
   1  15  18 73.1629 220.730   1
  -1 -15 -18 131.958 193.474   1
   1  15  19 433.848 245.513   1
  -1 -15 -19-130.988 223.368   1
   1  15  20-107.030 255.731   1
  -1 -15 -20 323.843 236.675   1
   1  15  21 351.687 268.620   1
  -1 -15 -21 478.421 243.857   1
   1  15  22 34.5483 260.820   1
  -1 -15 -22 31.1964 218.176   1
  -1  16  21 140.440 264.581   1
   1 -16 -21 347.072 224.824   1
  -1  16  20-71.8268 232.948   1
   1 -16 -20 256.589 207.064   1
  -1  16  19 73.2993 249.951   1
   1 -16 -19 129.981 209.766   1
  -1  16  18 630.636 291.284   1
   1 -16 -18 32.8833 221.927   1
  -1  16  17 112.802 229.351   1
   1 -16 -17 66.2250 197.554   1
  -1  16  15 150.552 273.949   1
   1 -16 -15 66.7670 222.687   1
  -1  16  14 187.951 247.247   1
   1 -16 -14-266.689 214.092   1
  -1  16  13-149.658 262.806   1
   1 -16 -13 298.470 225.200   1
  -1  16  12 259.733 257.587   1
   1 -16 -12 131.540 226.433   1
  -1  16  11-146.632 255.304   1
   1 -16 -11 129.930 209.589   1
  -1  16  10-36.0812 246.480   1
   1 -16 -10 479.246 223.049   1
   1 -16  -9-219.106 210.660   1
  -1  16   9 106.080 251.390   1
   1 -16  -8 548.724 223.003   1
  -1  16   8 1006.90 285.396   1
   1 -16  -7 177.344 214.432   1
  -1  16   7 101.030 231.752   1
   1 -16  -6 371.111 218.748   1
  -1  16   6 291.012 222.350   1
   1 -16  -5 219.605 219.469   1
  -1  16   5 399.123 234.158   1
   1 -16  -4 651.676 207.014   1
  -1  16   4 408.108 224.108   1
   1 -16  -3-73.2474 178.485   1
  -1  16   3-164.970 188.405   1
  -1 -16   2 199.238 110.806   1
   1 -16  -2 476.342 190.996   1
   1  16  -2 332.033 117.485   1
  -1  16   2 151.756 198.338   1
   1 -16  -1 226.378 170.633   1
  -1 -16   1 106.251 123.575   1
   1  16  -1 359.260 152.099   1
  -1  16   1 248.574 188.908   1
  -1 -16   0-109.123 145.346   1
   1 -16   0 159.201 147.922   1
   1  16   0 62.3464 165.027   1
  -1  16   0-39.4118 164.310   1
  -1 -16  -1 394.611 171.975   1
   1  16   1 254.941 173.791   1
  -1  16  -1 379.609 151.687   1
  -1 -16  -2 206.205 177.683   1
   1 -16   2 300.646 105.261   1
  -1  16  -2 82.1919 101.182   1
   1  16   2 355.631 191.528   1
  -1 -16  -4 209.354 205.738   1
   1  16   4 322.145 227.830   1
  -1 -16  -5 82.6106 193.781   1
   1  16   5 369.179 237.478   1
  -1 -16  -6 459.764 209.265   1
   1  16   6 192.404 218.603   1
  -1 -16  -7-119.081 209.227   1
   1  16   7-166.052 234.321   1
  -1 -16  -8 828.093 246.800   1
   1  16   8 752.216 250.683   1
  -1 -16  -9 220.003 214.485   1
   1  16   9 70.0743 252.193   1
  -1 -16 -10 32.0572 214.947   1
   1  16  10 321.530 249.000   1
  -1 -16 -11 65.1439 222.153   1
   1  16  11 145.098 252.705   1
  -1 -16 -12-65.9306 228.676   1
   1  16  12 257.042 260.007   1
  -1 -16 -13 132.947 209.799   1
   1  16  13 444.132 256.107   1
  -1 -16 -14 233.727 224.672   1
   1  16  14-186.163 276.064   1
  -1 -16 -15 401.189 213.989   1
   1  16  15-37.2814 244.359   1
  -1 -16 -17 66.6263 234.948   1
   1  16  17 110.389 263.687   1
  -1 -16 -18-198.067 214.066   1
   1  16  18 109.400 265.384   1
  -1 -16 -19 130.625 200.436   1
   1  16  19 180.022 223.302   1
  -1 -16 -20 64.3721 176.773   1
   1  16  20 532.751 235.221   1
  -1 -16 -21-31.5050 195.358   1
   1  16  21 314.161 250.199   1
  -1  17  21 521.081 251.908   1
  -1  17  20 425.884 221.228   1
   1 -17 -20-95.6364 179.186   1
  -1  17  19 181.449 276.662   1
   1 -17 -19 453.487 230.239   1
  -1  17  18 184.290 244.079   1
   1 -17 -18 328.779 196.774   1
  -1  17  17 337.165 278.889   1
   1 -17 -17 464.645 241.887   1
  -1  17  16 75.5789 241.777   1
   1 -17 -16 301.199 195.411   1
  -1  17  14 726.427 309.520   1
   1 -17 -14 235.811 226.129   1
  -1  17  13-229.016 253.366   1
   1 -17 -13 100.674 224.794   1
  -1  17  12 151.878 272.079   1
   1 -17 -12-233.647 221.597   1
  -1  17  11 677.667 271.874   1
   1 -17 -11 463.032 227.071   1
  -1  17  10 332.905 267.123   1
   1 -17 -10-98.1261 210.054   1
  -1  17   9 181.907 254.689   1
   1 -17  -9 192.899 216.620   1
  -1  17   8 354.467 247.080   1
   1 -17  -8 31.5270 213.315   1
  -1  17   7 206.941 234.164   1
   1 -17  -7-30.7480 202.259   1
  -1  17   6 166.370 219.616   1
   1 -17  -6 416.854 202.091   1
  -1  17   5 512.025 257.923   1
   1 -17  -5 114.246 209.329   1
  -1  17   4 30.5749 209.623   1
   1 -17  -4 298.547 209.472   1
  -1  17   2-78.6421 185.661   1
   1 -17  -2 239.299 176.849   1
   1  17  -1 17.4194 138.793   1
  -1  17   1 117.653 174.483   1
   1 -17  -1 21.3064 165.925   1
  -1  17   0 325.395 164.465   1
   1  17   0 149.511 186.993   1
  -1 -17   0 341.634 159.199   1
   1  17   1 122.700 179.307   1
  -1 -17  -1 172.736 160.740   1
  -1  17  -1-15.8911 127.476   1
  -1 -17  -2-47.7066 166.815   1
   1  17   2 53.5652 210.616   1
   1  17   3-57.3611 215.747   1
  -1 -17  -3 25.8362 183.645   1
   1  17   4 91.0663 207.049   1
  -1 -17  -4 109.576 194.815   1
   1  17   5-31.8595 222.836   1
  -1 -17  -5 143.604 194.994   1
   1  17   6 265.650 243.280   1
  -1 -17  -6 626.284 227.704   1
   1  17   7 103.129 220.195   1
  -1 -17  -7 399.644 222.529   1
   1  17   8 388.205 245.877   1
  -1 -17  -8-94.7126 213.472   1
   1  17   9 216.179 240.261   1
  -1 -17  -9-258.020 211.132   1
   1  17  10 109.880 240.905   1
  -1 -17 -10 32.7980 223.647   1
   1  17  11 37.0734 240.574   1
  -1 -17 -11 265.612 218.574   1
   1  17  12-186.978 253.920   1
  -1 -17 -12-33.5614 223.872   1
   1  17  13 299.805 254.422   1
  -1 -17 -13-101.184 204.595   1
   1  17  14 75.0389 257.147   1
  -1 -17 -14 270.229 228.552   1
   1  17  16-111.436 261.957   1
  -1 -17 -16 235.186 231.100   1
   1  17  17 515.393 247.931   1
  -1 -17 -17-66.7282 180.315   1
   1  17  18 145.740 257.812   1
  -1 -17 -18 528.029 247.424   1
   1  17  19-287.057 259.344   1
  -1 -17 -19-97.2835 230.772   1
   1  17  20 529.309 261.728   1
  -1 -17 -20-190.951 209.421   1
  -1  18  20 597.705 269.723   1
   1 -18 -20 31.5888 214.190   1
  -1  18  19 431.266 273.305   1
   1 -18 -19-129.109 196.934   1
  -1  18  18 36.5785 245.008   1
   1 -18 -18-32.8212 218.848   1
  -1  18  17 74.2711 221.479   1
   1 -18 -17-99.9267 194.091   1
  -1  18  16 150.289 264.238   1
   1 -18 -16 303.284 226.180   1
  -1  18  15-152.139 262.672   1
   1 -18 -15 135.576 226.003   1
  -1  18  14 535.132 267.122   1
  -1  18  13 382.885 261.343   1
   1 -18 -13 68.2160 213.936   1
  -1  18  12-152.894 256.190   1
   1 -18 -12 374.345 218.703   1
  -1  18  10 375.312 251.408   1
   1 -18 -10-201.601 229.098   1
  -1  18   9-37.0177 244.713   1
   1 -18  -9 265.042 220.055   1
  -1  18   8 291.018 238.630   1
   1 -18  -8 227.945 210.699   1
  -1  18   6 34.5857 242.356   1
   1 -18  -6 431.353 223.009   1
  -1  18   5 166.886 214.893   1
   1 -18  -5 326.354 188.340   1
  -1  18   4 223.126 200.055   1
  -1  18   3-88.7046 216.860   1
   1  18   2 224.584 199.221   1
   1  18   3 272.815 211.773   1
  -1 -18  -4 56.8274 169.543   1
   1  18   4 764.765 227.280   1
   1  18   5 33.1410 222.497   1
  -1 -18  -5 417.423 200.282   1
   1  18   6-171.836 221.781   1
  -1 -18  -6 31.0089 196.193   1
   1  18   8 180.591 231.010   1
  -1 -18  -8 163.166 208.769   1
   1  18   9 110.308 244.141   1
  -1 -18  -9-265.472 213.164   1
   1  18  10 260.774 250.715   1
  -1 -18 -10-33.6309 202.920   1
   1  18  12-113.331 260.939   1
  -1 -18 -12 238.882 233.725   1
   1  18  13 264.735 280.818   1
  -1 -18 -13 239.540 212.603   1
   1  18  15 300.951 265.249   1
  -1 -18 -15-272.211 241.862   1
   1  18  16 37.2961 241.850   1
  -1 -18 -16 101.238 206.946   1
   1  18  17 184.639 246.516   1
  -1 -18 -17 199.651 231.077   1
   1  18  18 545.448 280.438   1
  -1 -18 -18-163.889 215.745   1
   1  18  19-179.200 213.784   1
  -1 -18 -19 32.1057 185.999   1
   1  18  20-176.669 256.328   1
  -1 -18 -20-156.766 199.588   1
  -1  19  19-285.435 262.185   1
  -1  19  18 218.763 236.772   1
  -1  19  17 37.0811 265.683   1
  -1  19  16 225.858 252.519   1
  -1  19  15-457.199 241.427   1
  -1  19  14-38.4176 258.494   1
  -1  19  13-154.466 241.983   1
  -1  19  12 348.189 258.850   1
  -1  19  11 347.446 240.170   1
  -1  19   9 380.628 274.773   1
   1  19   8 261.133 251.506   1
   1  19   9 302.620 250.616   1
   1  19  11 306.602 273.066   1
   1  19  12 269.295 270.654   1
   1  19  13 230.310 255.173   1
   1  19  14 267.346 240.449   1
  -1 -19 -14-34.3665 213.045   1
   1  19  15 264.941 268.539   1
  -1 -19 -15 306.707 220.601   1
   1  19  16 37.5548 239.950   1
  -1 -19 -16-33.5987 178.717   1
   1  19  17 295.820 265.553   1
   1  19  18 256.075 234.263   1
   1  19  19 180.178 273.228   1
   2   0 -26 204.407 235.611   1
  -2   0  25 416.713 242.374   1
   2   0 -25 33.9497 217.282   1
  -2   0  24 825.786 259.711   1
   2   0 -24 976.746 257.632   1
  -2   0  23-37.0271 222.120   1
   2   0 -23 166.550 212.870   1
  -2   0  22 218.580 238.509   1
   2   0 -22-32.8136 219.850   1
  -2   0  21-178.382 234.850   1
   2   0 -21-161.050 221.745   1
  -2   0  20 2334.34 304.947   1
   2   0 -20 1759.04 289.942   1
  -2   0  19 34.0222 248.532   1
   2   0 -19-121.933 214.085   1
  -2   0  18 1159.09 304.215   1
   2   0 -18 1944.98 281.966   1
  -2   0  17-64.2053 260.585   1
   2   0 -17-28.3661 226.700   1
  -2   0  16 1818.64 276.933   1
   2   0 -16 1606.51 274.684   1
  -2   0  15-351.150 236.422   1
   2   0 -15-104.215 201.256   1
  -2   0  14 11127.8 786.445   1
   2   0 -14 10573.3 769.054   1
   2   0 -13 281.353 204.470   1
  -2   0  13 234.856 240.952   1
  -2   0  12 7305.98 530.156   1
   2   0 -12 6057.00 501.806   1
  -2   0  11-182.983 196.867   1
   2   0 -11-82.1702 182.537   1
  -2   0  10-234.820 203.694   1
   2   0 -10-18.9754 178.663   1
  -2   0   9-137.192 172.654   1
   2   0  -9 139.349 157.002   1
  -2   0   8 12452.8 859.399   1
   2   0  -8 12998.2 850.796   1
   2   0  -7-42.8451 176.612   1
  -2   0   7-143.964 202.954   1
   2   0  -5-144.901 159.506   1
  -2   0   5-37.4910 166.377   1
   2   0  -4 24548.3 1678.04   1
  -2   0   4 29203.7 1684.84   1
  -2   0   3 119.013 169.228   1
   2   0  -3 8.25336 155.874   1
   2   0  -2 118397. 7172.95   1
  -2   0   2 114311. 7174.67   1
   2   0  -1 57.3999 135.453   1
  -2   0   1 74.5932 143.303   1
   2   0   0 18963.4 1295.54   1
  -2   0   0 22415.6 1297.02   1
  -2   0  -1 40.0184 141.154   1
   2   0   1 6.70167 142.213   1
  -2   0  -2 117733. 7358.98   1
   2   0   2 121193. 7359.28   1
  -2   0  -3-8.17545 146.296   1
   2   0   3-197.475 161.938   1
   2   0   4 27973.6 1717.95   1
  -2   0  -4 26671.2 1712.47   1
  -2   0  -5-119.388 158.038   1
   2   0   5-35.6062 180.541   1
  -2   0  -7 42.6227 168.307   1
   2   0   7 92.9981 178.510   1
  -2   0  -8 13071.4 890.268   1
   2   0   8 13879.3 900.949   1
   2   0   9 245.475 177.695   1
  -2   0  -9-87.6742 159.268   1
   2   0  10 20.6161 181.145   1
   2   0  11 156.386 194.824   1
  -2   0 -11 40.7424 166.451   1
  -2   0 -12 5718.51 451.836   1
   2   0  12 5502.71 467.045   1
   2   0  13-150.168 209.288   1
  -2   0 -13 164.054 195.410   1
   2   0  14 10469.9 775.067   1
  -2   0 -14 11074.6 769.159   1
   2   0  15-112.047 222.537   1
   2   0  16 1436.41 273.697   1
  -2   0 -16 1392.83 255.410   1
   2   0  17 184.103 239.157   1
  -2   0 -17 167.105 197.461   1
   2   0  18 1439.57 294.821   1
  -2   0 -18 1589.08 269.903   1
   2   0  20 2283.27 337.248   1
  -2   0 -20 2500.57 325.127   1
   2   0  21 350.408 251.297   1
  -2   0 -21 444.839 220.840   1
   2   0  22 431.136 241.971   1
  -2   0 -22-32.5212 220.048   1
   2   0  23 402.621 254.936   1
  -2   0 -23-198.378 220.491   1
   2   0  24 667.494 272.906   1
  -2   0 -24 1003.62 242.629   1
   2   0  25-111.508 215.385   1
  -2   0 -25-101.497 219.448   1
  -2   0 -26-34.0294 228.967   1
   2  -1 -26 33.7168 216.515   1
  -2   1  26 75.2220 233.083   1
   2   1 -25 205.313 234.316   1
  -2  -1  25-304.995 241.172   1
   2   1 -24 372.468 254.177   1
   2  -1 -24-33.5408 219.975   1
  -2   1  24-37.2813 239.774   1
  -2  -1  24 755.866 262.470   1
   2  -1 -23 299.318 227.562   1
  -2   1  23 332.284 252.453   1
   2   1 -22 1114.01 245.289   1
  -2  -1  22 983.764 259.825   1
   2  -1 -21 387.308 230.467   1
   2   1 -21 801.423 237.830   1
  -2  -1  21 498.290 243.466   1
  -2   1  21 214.735 266.074   1
   2  -1 -20 347.023 240.202   1
   2   1 -20-187.397 234.473   1
  -2   1  20 246.400 247.530   1
  -2  -1  20 519.255 264.423   1
   2  -1 -19 552.804 236.658   1
  -2   1  19 310.533 246.735   1
   2   1 -18 1460.54 279.585   1
  -2  -1  18 1134.39 287.853   1
   2   1 -17 2185.28 288.882   1
  -2   1  17 1911.02 311.930   1
  -2  -1  17 1470.16 313.003   1
   2   1 -16 5267.90 425.292   1
  -2   1  16 4650.47 452.861   1
  -2  -1  16 5141.55 455.941   1
   2  -1 -16 3723.34 413.159   1
  -2   1  15 475.208 220.931   1
   2   1 -15 254.487 194.974   1
  -2  -1  15 28.6229 219.099   1
   2  -1 -15 427.209 210.732   1
   2  -1 -14 2527.51 298.121   1
  -2   1  14 2258.24 333.425   1
  -2  -1  13 5536.25 455.251   1
   2   1 -13 5204.09 432.905   1
   2  -1 -12-159.949 200.255   1
   2   1 -12 169.222 179.435   1
  -2   1  12-176.955 218.610   1
   2  -1 -11 2890.98 315.163   1
  -2  -1  11 2670.56 316.394   1
   2   1 -11 3121.89 301.340   1
  -2   1  10 24604.0 1594.87   1
  -2  -1  10 25259.8 1589.92   1
   2  -1 -10 24814.4 1587.28   1
   2   1 -10 23820.6 1575.72   1
  -2   1   9 1079.87 228.707   1
   2  -1  -9 1067.19 209.630   1
  -2  -1   9 963.959 201.923   1
   2   1  -9 1672.79 204.323   1
   2  -1  -8 24644.0 1560.80   1
   2   1  -8 23789.2 1551.62   1
  -2  -1   8 24687.2 1562.25   1
  -2   1   8 24458.2 1567.52   1
   2  -1  -7 14466.4 982.870   1
  -2   1   7 15762.1 997.964   1
   2   1  -6 4142.13 329.512   1
   2  -1  -6 4377.80 344.278   1
  -2  -1   6 4145.56 345.336   1
  -2   1   6 4065.00 365.392   1
   2   1  -5 7680.32 552.549   1
   2  -1  -5 7507.17 566.125   1
  -2   1   5 8836.55 572.000   1
  -2  -1   5 8545.44 566.622   1
   2   1  -4 3903.42 312.197   1
   2  -1  -4 4197.85 330.123   1
  -2   1   4 4638.02 344.615   1
  -2   1   3 115497. 7128.66   1
  -2  -1   3 111848. 7122.25   1
   2   1  -3 115516. 7120.19   1
   2  -1  -3 119758. 7126.57   1
   2  -1  -2 2547.50 254.694   1
   2   1  -2 3145.04 245.490   1
  -2  -1   2 3198.03 250.725   1
  -2   1   2 3069.37 263.767   1
   2  -1  -1 22329.9 1337.73   1
  -2   1   1 19194.1 1338.92   1
   2   1  -1 21039.6 1335.81   1
  -2  -1   1 22485.4 1336.36   1
   2  -1   0 146.897 144.655   1
  -2   1   0-97.7880 146.054   1
  -2  -1   0-133.230 150.317   1
   2   1   0-163.966 154.099   1
   2  -1   1 17960.1 1272.71   1
   2   1   1 22022.7 1276.35   1
  -2   1  -1 20298.9 1270.81   1
  -2  -1  -1 20821.4 1274.94   1
  -2   1  -2 2748.01 246.513   1
  -2  -1  -2 2379.17 238.507   1
   2   1   2 3160.38 246.081   1
   2  -1   2 3456.99 241.209   1
   2   1   3 115854. 6679.13   1
  -2   1  -3 95963.8 6668.11   1
  -2  -1  -3 117143. 6679.13   1
   2  -1   3 109414. 6672.84   1
  -2   1  -4 4138.74 312.247   1
  -2  -1  -4 4115.17 329.068   1
   2  -1   4 4307.97 313.423   1
   2   1   4 3522.63 341.318   1
  -2  -1  -5 8427.33 606.644   1
  -2   1  -5 8663.84 592.260   1
   2   1   5 9184.89 615.531   1
   2  -1   5 9143.33 598.320   1
   2   1   6 3923.99 342.975   1
  -2  -1  -6 4027.63 333.106   1
  -2   1  -6 3431.05 305.565   1
   2  -1   6 4322.57 321.756   1
   2   1   7 17344.4 1065.35   1
  -2  -1  -7 15148.4 1057.44   1
   2  -1   8 23588.6 1575.21   1
   2   1   8 24931.3 1587.93   1
  -2  -1  -8 24737.6 1583.26   1
  -2   1  -8 25548.5 1573.71   1
   2   1   9 1039.67 223.494   1
   2  -1   9 996.925 200.451   1
  -2   1  -9 1140.90 195.232   1
  -2  -1  -9 648.127 195.464   1
   2  -1  10 24461.9 1566.64   1
   2   1  10 24011.4 1573.59   1
   2   1  11 3310.40 313.944   1
   2  -1  11 2902.08 304.204   1
  -2  -1 -11 2741.23 293.623   1
  -2   1 -11 3133.37 291.065   1
   2   1  12-247.312 212.162   1
  -2   1 -12 168.196 175.864   1
  -2  -1 -12 271.872 204.256   1
  -2   1 -13 5184.00 403.967   1
   2  -1  13 4373.37 410.084   1
   2   1  14 2110.53 315.042   1
  -2  -1 -14 2268.21 290.692   1
   2  -1  15 299.701 234.236   1
  -2   1 -15 647.051 226.221   1
  -2  -1 -15 468.991 231.984   1
  -2   1 -16 4063.03 369.780   1
   2   1  16 3830.69 411.402   1
   2  -1  16 3907.17 391.715   1
  -2  -1 -16 3718.22 388.182   1
   2  -1  17 1721.75 308.376   1
   2   1  17 1587.64 327.323   1
  -2  -1 -17 1988.05 303.797   1
  -2   1 -17 2488.51 297.917   1
   2  -1  18 757.585 272.074   1
   2   1  18 1067.70 278.401   1
  -2   1 -18 1283.24 274.162   1
  -2  -1 -18 1522.75 269.067   1
   2   1  19 334.253 255.115   1
   2  -1  19 360.033 264.991   1
  -2   1 -19 207.230 233.893   1
  -2  -1 -19 543.584 225.032   1
   2  -1  20-203.092 250.036   1
   2   1  20 274.743 258.342   1
  -2  -1 -20 31.0930 234.730   1
  -2   1 -20-122.685 226.566   1
   2  -1  21 174.861 251.179   1
   2   1  21 915.263 280.071   1
  -2   1 -21 412.595 234.422   1
  -2  -1 -21 415.046 253.477   1
   2   1  22 933.598 275.624   1
   2  -1  22 503.341 237.281   1
  -2   1 -22 617.282 222.085   1
  -2  -1 -22 879.583 253.308   1
   2   1  23 182.718 219.493   1
  -2  -1 -23 198.112 212.332   1
   2  -1  24 705.606 272.035   1
   2   1  24 553.913 251.515   1
  -2  -1 -24 499.631 246.210   1
  -2   1 -24 336.620 233.589   1
   2  -1  25 411.523 232.179   1
  -2   1 -25 34.1183 228.891   1
   2   1  26-184.572 216.396   1
  -2  -1 -26 67.3230 236.400   1
  -2  -1 -27-301.464 221.057   1
   2  -2 -27 596.999 245.375   1
  -2   2  27 184.844 243.279   1
   2  -2 -26 333.669 231.863   1
  -2   2  26 111.495 247.109   1
   2  -2 -25 401.395 216.927   1
  -2   2  25 297.375 233.774   1
   2  -2 -24-33.3922 213.394   1
   2   2 -24-308.026 224.061   1
  -2   2  24 148.269 233.327   1
  -2  -2  24-75.4410 235.004   1
   2   2 -23 301.068 246.746   1
   2  -2 -23 232.473 220.047   1
  -2   2  23 294.343 242.530   1
  -2  -2  23 261.091 212.743   1
   2   2 -22 130.926 226.263   1
   2  -2 -22 131.346 226.026   1
  -2  -2  22 328.884 242.754   1
  -2   2  22 72.8170 238.518   1
   2   2 -21-31.8861 209.703   1
   2  -2 -21 290.803 231.508   1
  -2   2  21-72.0997 239.290   1
  -2  -2  21-71.1374 232.825   1
   2  -2 -20 1867.99 271.932   1
   2   2 -20 1053.08 263.638   1
  -2   2  20 1280.91 284.406   1
  -2  -2  20 1068.04 274.405   1
   2   2 -19-89.8437 215.461   1
   2  -2 -19 30.9188 208.083   1
  -2  -2  19 232.885 215.753   1
  -2   2  19 174.926 247.723   1
   2   2 -18 1384.20 270.576   1
   2  -2 -18 754.376 237.769   1
  -2   2  18 982.394 271.575   1
  -2  -2  18 1502.20 293.934   1
   2   2 -17 1519.30 262.162   1
   2  -2 -17 1878.23 286.615   1
  -2  -2  17 1623.10 300.071   1
  -2   2  16 189.237 263.103   1
   2   2 -16 105.157 199.337   1
  -2  -2  16 291.794 224.305   1
   2  -2 -16-28.3565 227.473   1
  -2   2  15 634.839 237.174   1
   2  -2 -15 574.224 216.985   1
   2   2 -15 423.863 201.358   1
  -2  -2  15 276.654 215.938   1
   2  -2 -14 4224.14 386.919   1
   2   2 -14 4370.13 364.722   1
  -2  -2  14 4122.62 373.684   1
  -2   2  14 3003.65 398.695   1
   2  -2 -13 899.739 210.046   1
   2   2 -13 374.163 180.194   1
  -2  -2  13 195.644 199.664   1
  -2   2  13 577.991 220.013   1
  -2  -2  12 16680.6 1113.24   1
  -2   2  11-73.5171 211.394   1
   2  -2 -11-200.360 197.706   1
   2   2 -11 94.5334 185.116   1
  -2  -2  11-147.103 186.156   1
  -2  -2  10 15887.4 976.379   1
  -2   2  10 13140.3 989.630   1
   2   2 -10 15160.8 962.293   1
   2  -2 -10 13681.9 974.460   1
  -2  -2   9 2902.97 293.456   1
  -2   2   9 2965.55 316.842   1
   2   2  -9 2951.25 288.381   1
   2  -2  -9 3696.23 308.674   1
  -2  -2   8 3605.18 322.000   1
   2   2  -8 3937.57 307.509   1
   2  -2  -8 4204.22 338.900   1
  -2   2   8 3281.06 344.529   1
  -2   2   7 197.501 177.578   1
   2  -2  -7 178.200 168.369   1
   2   2  -6 14582.2 993.469   1
   2  -2  -6 14797.1 1013.77   1
  -2  -2   6 16861.4 999.397   1
  -2   2   6 15327.8 1016.82   1
   2   2  -5 7684.67 520.498   1
  -2  -2   5 7731.37 525.593   1
  -2  -2   4 9168.96 674.604   1
   2   2  -4 10954.6 671.645   1
   2  -2  -4 9371.19 689.509   1
  -2   2   4 11694.7 697.520   1
  -2  -2   3 4485.92 329.696   1
   2   2  -3 4012.97 326.620   1
  -2   2   3 4874.27 373.728   1
   2  -2  -3 5206.58 355.728   1
   2  -2  -2 13303.0 839.273   1
   2   2  -2 12908.9 827.503   1
  -2   2   2 13070.0 847.219   1
  -2  -2   2 12763.0 826.709   1
   2  -2  -1 143910. 8604.48   1
  -2  -2   1 141028. 8601.79   1
  -2   2   1 147594. 8606.50   1
   2   2  -1 128011. 8601.91   1
   2   2   0 36068.0 2087.73   1
  -2   2   0 34170.8 2083.75   1
  -2  -2   0 33270.6 2085.00   1
   2  -2   0 30985.3 2082.80   1
   2  -2   1 128663. 7775.48   1
   2   2   1 135194. 7781.21   1
  -2  -2  -1 137579. 7781.15   1
   2  -2   2 9529.92 687.651   1
   2   2   2 13986.5 713.106   1
  -2  -2  -2 12611.6 710.161   1
  -2   2  -2 8820.31 686.866   1
   2   2   3 4616.78 353.886   1
  -2  -2  -3 3818.91 348.778   1
  -2   2  -3 3758.68 311.740   1
   2  -2   4 9909.31 673.314   1
   2   2   4 10206.9 691.469   1
  -2   2  -4 10562.9 671.597   1
  -2  -2  -4 10465.1 684.661   1
   2  -2   5 7816.20 481.658   1
  -2   2  -5 6218.51 473.132   1
   2   2   6 16409.0 1062.93   1
   2  -2   6 15305.5 1036.28   1
  -2   2  -6 16657.8 1032.04   1
  -2  -2  -6 16065.2 1052.48   1
  -2  -2  -7 342.867 163.579   1
  -2   2  -7 386.671 142.568   1
   2   2   7 407.886 180.826   1
   2  -2   7 715.849 167.320   1
  -2  -2  -8 3318.46 334.757   1
  -2   2  -8 3961.81 310.765   1
   2   2   8 4141.38 357.672   1
   2  -2   8 3746.53 312.049   1
  -2   2  -9 3132.56 269.678   1
  -2  -2  -9 2648.57 284.317   1
   2  -2   9 2703.65 272.105   1
   2   2   9 2799.20 316.062   1
   2   2  10 14016.8 957.552   1
  -2  -2 -11 22.1095 189.745   1
  -2   2 -11 148.025 164.401   1
   2   2  11-24.2575 209.298   1
   2  -2  11 283.706 202.997   1
   2  -2  12 15098.5 1012.64   1
   2   2  13 719.898 240.806   1
   2  -2  13 396.856 198.377   1
  -2   2 -13 346.138 195.120   1
  -2  -2 -13 472.672 224.913   1
  -2   2 -14 3796.18 351.033   1
   2   2  14 2880.91 366.362   1
   2  -2  14 3419.32 354.895   1
  -2  -2 -14 3941.90 365.162   1
   2  -2  15 477.234 210.088   1
  -2  -2 -15 131.957 232.119   1
  -2   2 -15 678.406 199.775   1
   2   2  16 304.798 248.849   1
   2  -2  16 281.130 216.018   1
  -2   2 -16 382.935 201.612   1
  -2  -2 -16 222.656 229.413   1
   2  -2  17 1098.29 253.405   1
   2   2  17 822.485 261.545   1
  -2  -2 -17 1413.89 261.614   1
   2  -2  18 590.490 239.842   1
   2   2  18 262.197 233.067   1
  -2   2 -18 646.663 235.698   1
   2  -2  19 324.081 247.245   1
   2   2  19 67.5156 246.578   1
  -2   2 -19-146.823 214.489   1
  -2  -2 -19-152.527 230.292   1
   2   2  20 1070.62 285.479   1
  -2  -2 -20 1499.58 289.841   1
   2   2  21 246.746 235.079   1
   2  -2  21 174.205 237.576   1
  -2  -2 -21-191.656 205.144   1
  -2   2 -21 157.757 213.274   1
   2   2  22-143.840 231.437   1
   2  -2  22 322.905 241.917   1
  -2   2 -22 324.125 234.580   1
  -2  -2 -22 521.815 243.205   1
   2   2  23 145.582 252.756   1
   2  -2  23-109.893 233.255   1
  -2   2 -23 497.754 233.393   1
  -2  -2 -23 296.466 232.634   1
   2  -2  24 334.601 243.406   1
   2   2  24 73.4503 217.842   1
  -2   2 -24 101.571 239.747   1
  -2  -2 -24-66.3425 214.093   1
   2   2  25 147.033 222.015   1
  -2  -2 -25 233.162 237.996   1
   2   2  26 804.941 267.807   1
  -2  -2 -26 432.888 250.558   1
   2   2  27 327.626 223.605   1
  -2  -2 -27 132.660 213.386   1
  -2   3  27-255.911 230.122   1
   2  -3 -27 98.2791 227.232   1
  -2   3  26 147.288 244.415   1
   2  -3 -26-66.0783 236.722   1
  -2   3  25-36.8543 257.238   1
   2  -3 -25 531.419 245.032   1
  -2   3  23-73.3724 237.938   1
  -2  -3  23-36.9672 223.050   1
   2   3 -23 271.048 241.869   1
   2  -3 -23 231.627 235.284   1
  -2   3  22 950.419 283.332   1
  -2  -3  22 1268.44 275.369   1
   2   3 -22 1249.24 254.595   1
   2  -3 -22 1638.93 277.618   1
  -2  -3  21 495.888 251.891   1
   2   3 -21-127.076 208.092   1
  -2  -3  20 171.573 258.929   1
  -2   3  20 467.402 279.759   1
   2  -3 -20 222.535 240.856   1
   2   3 -20 460.632 233.536   1
  -2  -3  19 263.802 251.545   1
  -2   3  19 560.936 274.666   1
   2   3 -19 206.991 216.157   1
   2  -3 -19 374.781 248.063   1
  -2   3  18 2448.03 377.957   1
   2   3 -18 2891.00 317.786   1
   2  -3 -18 3302.72 373.713   1
  -2  -3  18 2815.42 345.476   1
   2   3 -17 27.0570 209.976   1
  -2  -3  17-60.2441 229.007   1
  -2   3  16 2557.22 340.979   1
   2   3 -16 3185.54 319.415   1
  -2  -3  16 2917.95 332.656   1
   2  -3 -16 2862.69 331.167   1
  -2   3  15 61.5958 242.234   1
   2  -3 -15 83.9423 217.917   1
  -2   3  14 1568.37 286.518   1
   2   3 -14 1480.24 226.495   1
  -2  -3  14 1139.69 243.297   1
   2  -3 -14 1746.82 262.925   1
  -2   3  13 56.4710 242.243   1
   2  -3 -13 76.9828 202.539   1
   2   3 -13 21.2265 170.800   1
  -2  -3  13 236.130 190.574   1
  -2  -3  12 10834.2 714.848   1
  -2   3  12 9428.92 732.620   1
   2   3 -12 10641.5 702.377   1
   2  -3 -12 9151.57 719.433   1
  -2   3  11 2235.62 296.256   1
   2  -3 -11 1984.39 258.299   1
  -2  -3  11 1828.95 231.282   1
  -2   3  10 10937.1 815.938   1
  -2  -3  10 11112.0 782.776   1
   2  -3 -10 12185.7 805.181   1
   2   3 -10 11869.0 776.280   1
  -2   3   9 1626.90 246.996   1
  -2  -3   9 1684.93 212.699   1
   2   3  -9 2110.74 214.042   1
   2  -3  -9 1517.20 256.084   1
   2  -3  -8 168.593 184.832   1
  -2   3   8 371.597 188.622   1
   2   3  -7 5525.52 407.153   1
  -2  -3   7 6216.98 412.375   1
  -2   3   7 4841.77 442.811   1
   2  -3  -7 5386.20 422.485   1
   2   3  -6 15389.3 1010.05   1
   2  -3  -6 14615.9 1032.55   1
  -2  -3   6 16401.0 1012.64   1
  -2   3   6 16500.7 1037.52   1
  -2  -3   5 472.655 152.774   1
   2  -3  -5 585.813 170.559   1
   2   3  -5 304.811 140.967   1
  -2   3   5 911.942 191.809   1
  -2  -3   4 6887.98 470.913   1
   2   3  -4 7019.67 467.725   1
   2  -3  -3 9936.34 672.503   1
  -2  -3   3 9913.12 649.438   1
  -2   3   3 10325.1 680.476   1
   2   3  -3 9939.14 647.344   1
   2  -3  -2 36969.8 2402.41   1
  -2   3   2 41336.0 2406.35   1
  -2  -3   2 39467.6 2391.50   1
   2   3  -2 37005.2 2388.97   1
  -2   3   1 52352.6 3529.98   1
   2   3  -1 58890.8 3525.14   1
   2  -3  -1 60984.4 3529.20   1
  -2  -3   1 55464.8 3525.41   1
  -2   3   0 211.384 131.179   1
   2   3   0 157.342 154.724   1
  -2  -3   0 132.629 159.905   1
   2  -3   0 116.606 132.043   1
   2   3   1 59452.4 3640.99   1
  -2   3  -1 60629.7 3632.62   1
  -2  -3  -1 57359.5 3640.38   1
   2  -3   1 57585.8 3630.40   1
   2   3   2 40944.7 2558.90   1
   2  -3   2 41323.9 2543.35   1
  -2   3  -2 42539.0 2544.16   1
  -2  -3  -2 38489.2 2556.03   1
   2  -3   3 10680.2 639.039   1
   2   3   3 9237.16 664.188   1
  -2  -3  -3 10890.3 661.737   1
  -2   3  -3 8941.70 636.695   1
   2  -3   4 6888.80 469.035   1
  -2   3  -4 7228.23 469.136   1
   2  -3   5 403.650 124.530   1
   2   3   5 465.430 196.284   1
  -2  -3  -5 196.624 194.149   1
  -2   3  -5 593.691 119.672   1
   2   3   6 14733.0 1037.07   1
   2  -3   6 16780.9 1012.99   1
  -2  -3  -6 14814.2 1035.10   1
  -2   3  -6 15952.1 1006.40   1
  -2   3  -7 6130.20 401.861   1
  -2  -3  -7 4984.86 430.002   1
   2   3   7 5414.54 451.771   1
   2  -3   7 5347.25 406.477   1
  -2  -3  -8 170.592 196.581   1
   2   3   8 244.461 195.119   1
  -2   3  -9 1629.87 182.752   1
  -2  -3  -9 1350.59 209.103   1
   2   3   9 1411.08 231.918   1
   2  -3   9 1043.12 175.583   1
   2  -3  10 10995.5 734.815   1
   2   3  10 10227.5 763.543   1
  -2  -3 -10 10568.6 745.079   1
   2  -3  11 1968.35 240.351   1
   2   3  11 1659.12 271.303   1
  -2  -3 -11 1536.16 260.309   1
  -2   3 -11 1962.31 232.099   1
  -2   3 -12 9876.71 662.553   1
  -2  -3 -12 9573.94 685.835   1
   2  -3  12 9019.36 668.723   1
   2   3  12 8990.62 686.897   1
   2   3  13-27.4560 220.147   1
   2  -3  13-68.1742 183.369   1
  -2   3 -13-122.454 161.599   1
  -2  -3 -13-25.6913 211.120   1
   2  -3  14 1202.40 228.509   1
  -2  -3 -14 577.437 232.276   1
  -2   3 -14 724.999 195.861   1
   2   3  15 450.267 272.217   1
  -2  -3 -15 517.650 244.951   1
   2   3  16 2980.09 354.287   1
   2  -3  16 3020.09 352.670   1
  -2   3 -16 2759.30 323.669   1
  -2  -3 -16 3797.61 366.115   1
   2  -3  17-29.0731 211.553   1
  -2   3 -17 26.2680 183.701   1
   2  -3  18 2903.80 339.089   1
  -2   3 -18 2518.36 313.195   1
  -2  -3 -18 2311.62 323.271   1
   2  -3  19 192.213 224.587   1
   2   3  19 477.031 298.921   1
  -2  -3 -19 645.450 253.826   1
  -2   3 -19 406.737 222.368   1
   2   3  20 938.665 267.993   1
   2  -3  20 234.277 230.249   1
  -2  -3 -20 62.8618 231.524   1
  -2   3 -20 333.267 221.583   1
   2   3  21-176.926 232.717   1
   2  -3  21 104.170 226.221   1
  -2   3 -21 156.837 219.376   1
  -2  -3 -21 64.1093 243.710   1
   2   3  22 1148.37 305.141   1
   2  -3  22 1289.29 268.359   1
  -2  -3 -22 1333.57 293.188   1
  -2   3 -22 936.962 263.997   1
   2  -3  23-292.452 231.261   1
   2   3  23-254.301 222.748   1
  -2  -3 -23 263.090 204.869   1
  -2   3 -23 33.2684 215.711   1
   2   3  24 219.425 245.183   1
  -2  -3 -24 132.105 239.631   1
   2   3  25 1024.62 278.295   1
  -2  -3 -25 165.020 243.409   1
   2   3  26 108.721 212.425   1
  -2  -3 -26-131.947 207.614   1
   2   3  27 287.765 247.121   1
  -2  -3 -27 360.425 233.765   1
  -2   4  28 142.125 242.515   1
   2  -4 -28 222.932 227.565   1
  -2   4  27 288.257 240.564   1
   2  -4 -27 129.364 217.935   1
  -2   4  26 654.620 239.566   1
   2  -4 -26 719.781 231.761   1
  -2   4  25 36.5868 226.725   1
   2  -4 -25 32.9670 224.771   1
  -2   4  24-36.6571 246.933   1
   2  -4 -24 397.152 241.129   1
  -2   4  23 146.427 264.331   1
   2   4 -23 101.787 222.083   1
   2  -4 -23-198.069 255.323   1
  -2   4  22 256.006 264.933   1
  -2  -4  22 286.597 237.641   1
   2  -4 -22 163.879 233.003   1
   2   4 -22 694.714 252.398   1
  -2   4  21 145.722 268.257   1
  -2   4  20 1301.62 303.938   1
  -2  -4  20 877.140 267.407   1
   2   4 -20 1437.96 261.778   1
   2  -4 -20 1278.03 279.163   1
  -2   4  19 777.424 276.188   1
   2  -4 -19 566.540 245.845   1
   2   4 -19 381.533 205.702   1
  -2  -4  19 1004.05 253.640   1
  -2   4  18 1959.56 312.130   1
   2   4 -18 2230.44 300.857   1
  -2  -4  18 2053.23 303.345   1
   2  -4 -18 1947.63 285.999   1
  -2   4  17 902.493 264.130   1
   2   4 -17 609.319 228.666   1
  -2  -4  17 976.032 249.660   1
   2  -4 -17 1088.64 260.023   1
  -2   4  16-64.8690 279.794   1
   2  -4 -16 353.647 250.766   1
   2   4 -16-375.452 205.140   1
  -2  -4  16-167.762 201.228   1
  -2   4  15 3895.37 400.019   1
   2   4 -15 3434.13 337.596   1
  -2  -4  15 3472.90 360.129   1
  -2   4  14 3506.05 360.228   1
   2   4 -14 2657.36 296.197   1
  -2  -4  14 2823.55 309.227   1
   2  -4 -14 2664.73 323.932   1
  -2   4  13 3306.24 365.614   1
   2  -4 -13 3293.83 348.135   1
   2   4 -13 2832.18 295.724   1
  -2  -4  13 3187.91 324.963   1
  -2  -4  12 9145.09 608.039   1
  -2   4  12 8337.31 639.355   1
   2  -4 -12 8691.95 631.000   1
   2   4 -12 7518.51 588.425   1
  -2  -4  11 6148.04 452.078   1
   2   4 -11 5771.87 438.145   1
  -2   4  10-74.5270 182.899   1
   2  -4 -10-157.622 156.252   1
   2   4 -10 31.3157 141.927   1
  -2  -4  10-136.086 153.794   1
   2  -4  -9 3019.25 316.517   1
   2   4  -9 3075.85 269.180   1
  -2   4   9 3401.88 332.753   1
  -2  -4   9 3706.97 291.785   1
   2   4  -8 9189.30 603.172   1
   2  -4  -8 8353.46 630.593   1
  -2  -4   8 9477.02 609.642   1
  -2   4   8 7876.24 652.500   1
  -2   4   7 1222.00 221.876   1
   2  -4  -7 1253.67 205.317   1
   2   4  -7 1311.58 153.808   1
  -2  -4   7 1078.86 166.697   1
  -2  -4   6 16642.8 1080.35   1
   2   4  -6 16328.5 1074.93   1
   2  -4  -6 17637.0 1109.85   1
  -2   4   6 17669.7 1115.50   1
  -2  -4   5 48610.8 3084.11   1
   2  -4  -5 49669.6 3110.15   1
   2   4  -5 48362.5 3082.31   1
  -2   4   5 55267.3 3119.85   1
  -2  -4   4 10926.5 685.451   1
   2   4  -4 10289.5 680.277   1
   2  -4  -3 49376.1 3036.04   1
   2   4  -3 49754.2 3016.23   1
  -2  -4   3 45592.7 3015.74   1
  -2   4   3 52045.9 3041.19   1
   2   4  -2 6410.50 471.405   1
  -2  -4   2 7313.53 473.111   1
  -2   4   2 8233.88 500.167   1
   2  -4  -2 6743.20 491.527   1
  -2   4   1 63575.0 3608.03   1
   2   4  -1 57971.8 3596.50   1
   2  -4  -1 58206.9 3603.59   1
  -2  -4   1 54605.0 3595.85   1
  -2   4   0 21544.6 1220.02   1
  -2  -4   0 17863.3 1217.33   1
   2  -4   0 19963.8 1216.61   1
   2   4   0 17865.6 1219.44   1
   2  -4   1 59580.4 3795.54   1
  -2   4  -1 62863.0 3797.00   1
   2   4   1 59320.1 3807.41   1
  -2  -4  -1 64443.1 3807.66   1
   2   4   2 7415.34 503.727   1
  -2  -4  -2 6747.32 496.199   1
  -2   4  -2 7517.21 469.620   1
   2  -4   2 6828.99 466.598   1
  -2  -4  -3 50215.4 3188.52   1
  -2   4  -3 53223.7 3166.12   1
   2  -4   3 52787.7 3166.34   1
   2   4   3 44868.0 3189.02   1
   2  -4   4 9710.32 621.634   1
  -2   4  -4 9175.90 621.354   1
  -2  -4  -4 9993.64 663.436   1
   2   4   4 10368.8 669.810   1
   2  -4   5 53572.7 3303.98   1
  -2  -4  -5 50559.1 3330.31   1
  -2   4  -5 54679.8 3301.24   1
   2   4   5 52823.4 3336.91   1
   2  -4   6 15909.7 1095.08   1
  -2   4  -6 18463.4 1094.97   1
  -2  -4  -6 17623.3 1137.46   1
   2   4   6 17340.1 1137.82   1
   2  -4   7 1553.68 169.029   1
   2   4   7 1214.09 234.037   1
  -2  -4  -7 1253.67 219.038   1
  -2   4  -7 1039.79 153.160   1
   2  -4   8 9243.05 612.846   1
   2   4   8 8859.59 662.165   1
  -2   4  -8 8985.64 607.840   1
  -2  -4  -8 9088.85 642.821   1
   2   4   9 3719.09 349.310   1
   2  -4  10 210.166 149.346   1
   2   4  10 148.393 224.061   1
  -2  -4 -10-156.969 212.926   1
  -2   4 -10 14.7620 125.270   1
  -2   4 -11 5155.89 425.304   1
   2  -4  11 6225.65 439.854   1
  -2   4 -12 8706.76 610.383   1
  -2  -4 -12 8803.07 649.728   1
   2  -4  12 9177.87 624.189   1
   2   4  12 8138.19 652.842   1
  -2  -4 -13 3565.44 354.705   1
  -2   4 -13 3415.86 300.567   1
   2  -4  13 2926.68 295.244   1
   2   4  13 2540.48 332.924   1
  -2  -4 -14 2687.94 304.034   1
  -2   4 -14 2829.61 290.941   1
   2   4  14 2577.01 317.230   1
   2  -4  14 2915.58 290.135   1
  -2  -4 -15 4281.95 385.340   1
  -2   4 -15 3754.10 342.029   1
   2   4  15 3952.69 404.348   1
   2  -4  15 3697.84 368.394   1
  -2  -4 -16 28.8417 250.139   1
   2   4  16 158.138 252.010   1
  -2   4 -17 797.438 213.497   1
  -2  -4 -17 742.826 234.851   1
   2  -4  17 738.516 243.010   1
   2   4  17 586.572 266.628   1
  -2  -4 -18 1942.91 298.632   1
  -2   4 -18 2290.16 282.070   1
   2  -4  18 2163.97 307.089   1
   2   4  18 1846.18 316.894   1
  -2  -4 -19 526.813 260.168   1
  -2   4 -19 573.643 227.963   1
   2   4  19 1132.82 309.710   1
   2  -4  19 887.171 258.085   1
  -2   4 -20 1228.08 252.690   1
  -2  -4 -20 1296.02 245.013   1
   2  -4  20 994.771 256.885   1
   2   4  20 1084.07 277.976   1
  -2  -4 -21 385.783 244.445   1
   2   4  21 283.959 263.988   1
  -2   4 -22 226.124 234.554   1
  -2  -4 -22 455.567 246.018   1
   2   4  22 789.586 259.323   1
   2  -4  22 177.437 215.448   1
  -2   4 -23-33.3403 225.493   1
  -2  -4 -23-32.8119 232.459   1
   2   4  23 471.466 228.421   1
  -2  -4 -24 558.857 246.743   1
   2   4  24-182.015 255.953   1
  -2  -4 -25-98.3090 210.409   1
   2   4  25 145.359 238.983   1
  -2  -4 -27-64.6549 222.341   1
   2   4  27 212.834 230.016   1
  -2  -4 -28 127.118 200.013   1
   2   4  28-175.228 210.197   1
   2  -5 -28 62.7500 203.475   1
  -2   5  28-245.072 213.546   1
   2  -5 -27 31.9291 229.931   1
  -2   5  27 355.856 229.879   1
   2  -5 -26-259.120 232.160   1
  -2   5  26 72.0202 251.921   1
   2  -5 -25 32.7316 240.922   1
  -2   5  25 108.950 257.138   1
   2  -5 -24 328.612 239.966   1
  -2   5  24 327.933 263.876   1
   2  -5 -23 229.836 239.377   1
  -2   5  23 256.464 276.003   1
   2  -5 -22-98.0534 244.295   1
   2   5 -22 130.684 202.680   1
  -2   5  22 550.897 282.296   1
   2  -5 -21 32.4274 252.670   1
   2   5 -21 189.594 220.270   1
  -2  -5  21 240.224 227.980   1
   2   5 -20 151.964 209.186   1
  -2  -5  20 131.912 206.677   1
  -2   5  19-71.1940 281.847   1
  -2  -5  19 441.295 221.464   1
   2  -5 -19 158.565 255.131   1
   2   5 -19-58.0881 195.548   1
   2  -5 -18 936.757 275.706   1
  -2   5  18 694.599 294.539   1
  -2  -5  18 630.362 232.386   1
   2   5 -18 637.113 223.599   1
   2  -5 -17 306.370 238.653   1
  -2  -5  17 142.020 207.587   1
   2   5 -17 314.492 206.210   1
  -2   5  17-372.421 251.112   1
   2   5 -16 3056.42 344.613   1
  -2  -5  16 3927.90 364.838   1
  -2   5  15 32.0039 286.526   1
  -2  -5  15 174.902 207.422   1
   2   5 -15 69.1065 194.614   1
   2  -5 -15 552.470 281.798   1
  -2   5  14 2163.26 308.030   1
  -2  -5  14 1925.41 254.327   1
   2   5 -14 2330.61 251.769   1
   2  -5 -14 2752.15 311.964   1
  -2   5  13 1160.97 273.462   1
  -2  -5  13 1238.13 204.937   1
   2   5 -13 569.633 189.170   1
   2  -5 -13 1080.10 269.743   1
  -2   5  12 627.553 234.189   1
  -2  -5  12 272.908 171.110   1
   2   5 -12 71.6099 161.737   1
   2  -5 -12 232.802 197.975   1
  -2   5  11-81.5738 217.999   1
   2   5 -11 64.4418 144.148   1
  -2  -5  11 193.752 162.299   1
   2  -5 -11-98.5987 204.346   1
  -2  -5  10 7616.03 547.625   1
   2  -5 -10 8410.95 590.562   1
  -2   5  10 8198.27 607.832   1
   2   5 -10 7446.31 539.615   1
  -2   5   9 996.180 247.595   1
   2  -5  -9 1122.63 229.026   1
  -2  -5   8 18845.6 1191.46   1
   2  -5  -8 19384.8 1227.44   1
  -2   5   8 19697.7 1239.79   1
   2   5  -8 17457.4 1188.23   1
  -2   5   7 1963.79 275.234   1
  -2  -5   7 1960.17 189.547   1
   2  -5  -7 1857.38 249.266   1
   2  -5  -6 10766.1 677.667   1
  -2  -5   6 8606.17 631.993   1
  -2   5   6 10192.4 692.044   1
   2   5  -6 9998.75 632.279   1
  -2  -5   5 1854.16 175.072   1
   2   5  -5 1964.30 171.676   1
  -2   5   5 1584.64 236.180   1
   2  -5  -5 1588.48 217.502   1
  -2   5   4 16127.8 1007.91   1
   2   5  -4 15005.0 963.777   1
  -2  -5   4 15221.4 965.361   1
   2  -5  -4 14945.3 993.668   1
  -2  -5   3 116.311 99.4075   1
   2   5  -3 96.9660 104.966   1
   2   5  -2 35786.3 2422.11   1
  -2  -5   2 41367.1 2422.74   1
  -2   5   2 41406.3 2446.02   1
   2  -5  -2 38561.9 2439.32   1
  -2   5   1 2225.71 191.399   1
   2  -5  -1 1002.77 175.876   1
  -2  -5   1 1247.05 159.480   1
   2   5  -1 1896.82 168.317   1
  -2   5   0 145.446 116.522   1
   2   5   0-9.15986 144.359   1
  -2  -5   0 123.399 140.601   1
   2  -5   0 8.25695 113.151   1
   2  -5   1 1586.76 152.097   1
  -2  -5  -1 1300.15 173.397   1
  -2   5  -1 1698.83 156.767   1
  -2  -5  -2 39722.5 2497.52   1
  -2   5  -2 38234.0 2477.46   1
   2   5   2 40258.1 2501.93   1
   2  -5   2 41606.1 2476.29   1
   2  -5   3 67.4406 87.9699   1
  -2   5  -3 142.363 90.5158   1
   2  -5   4 14840.0 927.756   1
   2   5   4 13898.0 977.246   1
  -2   5  -4 15290.8 928.315   1
  -2  -5  -4 13582.3 973.842   1
   2  -5   5 1878.75 164.024   1
  -2   5  -5 2121.80 161.291   1
  -2  -5  -5 2262.41 249.438   1
   2   5   6 10896.3 764.901   1
   2  -5   6 10489.2 707.736   1
  -2   5  -6 11231.3 703.560   1
  -2  -5  -6 11638.0 756.825   1
   2  -5   7 1651.21 174.643   1
   2   5   7 1975.18 268.320   1
  -2   5  -7 1549.91 171.389   1
  -2  -5  -7 2143.20 248.235   1
   2   5   8 19050.9 1187.19   1
   2  -5   8 15159.4 1124.80   1
  -2   5  -8 19107.8 1130.42   1
  -2  -5  -8 19282.6 1172.98   1
   2   5   9 991.398 231.022   1
   2  -5   9 820.479 149.703   1
  -2   5  -9 922.664 137.049   1
  -2  -5 -10 8780.96 632.179   1
   2   5  10 8155.50 642.069   1
  -2   5 -11 61.1320 136.048   1
  -2  -5 -11 270.545 204.487   1
   2  -5  11-16.4846 137.866   1
   2   5  11-161.244 231.770   1
   2  -5  12 110.162 159.847   1
   2   5  12 307.254 196.675   1
  -2   5 -12 283.605 156.544   1
  -2  -5 -12 259.037 183.952   1
   2   5  13 785.341 256.932   1
   2  -5  13 1173.28 199.944   1
  -2  -5 -13 1022.79 251.821   1
  -2   5 -13 720.016 168.649   1
   2  -5  14 2549.56 274.302   1
  -2  -5 -14 2687.41 323.261   1
  -2   5 -14 1826.82 249.488   1
   2   5  15 312.462 241.320   1
   2  -5  15 312.788 202.915   1
  -2   5 -15 304.357 182.411   1
  -2  -5 -15 28.3485 221.978   1
   2  -5  16 3724.42 333.770   1
  -2   5 -16 2600.17 309.674   1
   2  -5  17 27.6833 203.845   1
   2   5  17 495.499 280.272   1
  -2  -5 -17-60.2279 256.948   1
  -2   5 -17 75.3123 184.875   1
   2   5  18 780.175 253.597   1
   2  -5  18 353.775 220.996   1
  -2  -5 -18 460.082 222.159   1
  -2   5 -18 560.453 213.067   1
   2   5  19 311.841 276.222   1
   2  -5  19 62.3352 225.311   1
  -2  -5 -19 218.929 250.952   1
  -2   5 -19 140.733 212.001   1
   2  -5  20 195.874 225.573   1
  -2   5 -20 59.1429 201.744   1
   2  -5  21 169.784 214.903   1
  -2  -5 -21 64.4576 238.161   1
  -2   5 -21 92.7425 187.603   1
   2   5  22 71.7974 253.145   1
  -2   5 -22-160.976 198.483   1
   2   5  23 180.847 236.169   1
  -2  -5 -23 327.262 228.476   1
   2   5  24 144.798 260.454   1
  -2  -5 -24 588.671 243.645   1
   2   5  25 324.631 227.345   1
  -2  -5 -25 97.5621 203.998   1
   2   5  26 213.234 244.532   1
  -2  -5 -26 64.6470 238.910   1
   2   5  27-70.0598 217.137   1
  -2  -5 -27 223.489 210.036   1
   2   5  28-34.5366 227.165   1
  -2  -5 -28 156.546 218.091   1
   2  -6 -27 157.574 230.284   1
  -2   6  27 35.1332 244.766   1
   2  -6 -26 576.960 245.732   1
  -2   6  26 177.886 253.028   1
   2  -6 -24 130.679 213.842   1
  -2   6  24-144.938 242.704   1
   2  -6 -23 261.802 225.534   1
  -2   6  23 620.837 258.764   1
   2  -6 -22 326.614 231.258   1
  -2   6  22 366.966 273.888   1
   2  -6 -21 32.4770 230.104   1
   2   6 -21 31.0258 207.081   1
  -2   6  21 440.873 257.096   1
   2  -6 -20 451.881 257.440   1
   2   6 -20 177.791 188.996   1
  -2  -6  20 389.178 203.462   1
  -2   6  20 688.594 267.813   1
  -2   6  19 106.726 286.280   1
  -2  -6  19 61.5539 209.177   1
   2  -6 -19 319.886 263.805   1
   2   6 -19 197.582 207.991   1
  -2   6  18 1437.34 347.199   1
  -2  -6  18 1572.51 274.170   1
   2   6 -18 1975.45 274.094   1
   2  -6 -18 1985.35 316.333   1
  -2   6  17 411.335 265.323   1
   2  -6 -17-31.0111 244.092   1
  -2   6  16 33.4564 246.473   1
  -2  -6  16 230.701 198.571   1
   2   6 -16 46.9618 183.172   1
   2  -6 -16 425.425 228.859   1
  -2   6  15 292.792 268.156   1
   2   6 -15 65.4288 154.534   1
  -2  -6  15 238.629 184.674   1
   2  -6 -15-177.398 247.320   1
   2   6 -14 6102.65 468.756   1
   2  -6 -14 5333.48 508.595   1
  -2   6  14 5996.57 526.387   1
  -2  -6  14 7065.88 489.654   1
   2  -6 -13 331.945 248.886   1
  -2  -6  13-80.6533 168.381   1
   2   6 -13 329.994 166.736   1
  -2   6  13 30.5016 280.499   1
   2  -6 -12 3377.41 340.041   1
  -2  -6  12 3252.35 300.454   1
  -2   6  12 3695.87 354.295   1
   2   6 -12 3090.18 286.293   1
  -2   6  11 1235.48 269.560   1
   2  -6 -11 1348.81 254.470   1
   2   6 -11 1315.40 182.208   1
  -2  -6  11 1289.80 186.893   1
  -2   6   9 1846.89 289.330   1
   2   6  -9 2038.45 194.147   1
  -2  -6   9 2181.76 200.057   1
   2  -6  -9 1581.21 255.756   1
  -2  -6   8 7781.98 546.012   1
   2  -6  -8 8790.44 596.584   1
   2   6  -8 8594.99 544.453   1
  -2   6   8 7138.16 605.483   1
  -2  -6   7 888.395 132.398   1
   2  -6  -7 845.697 213.853   1
   2   6  -7 611.709 114.908   1
   2  -6  -6 42539.7 2829.93   1
  -2  -6   6 46593.6 2792.56   1
  -2   6   6 44116.5 2838.46   1
   2   6  -6 44839.4 2791.10   1
   2  -6  -5 10422.0 741.754   1
  -2  -6   5 11398.9 703.172   1
  -2   6   5 10413.5 753.553   1
   2   6  -4 26092.2 1489.21   1
   2  -6  -4 21946.3 1516.26   1
  -2  -6   4 22638.8 1486.89   1
  -2   6   4 23596.5 1530.20   1
   2  -6  -3 194.440 156.848   1
  -2  -6   3 312.944 103.928   1
   2   6  -3 183.329 94.0815   1
   2   6  -2 29453.3 1863.86   1
  -2  -6   2 30254.6 1862.06   1
   2  -6  -1 4950.39 357.076   1
  -2  -6   1 4269.88 338.715   1
  -2   6   1 5342.38 366.048   1
   2   6  -1 4783.71 344.034   1
  -2  -6   0 4912.91 368.085   1
   2   6   0 5755.13 377.388   1
  -2   6   0 5092.92 370.767   1
   2  -6   0 5043.46 369.352   1
  -2  -6  -1 5525.12 390.207   1
  -2   6  -1 5373.91 373.525   1
   2   6   1 5414.98 395.801   1
   2  -6   1 5313.23 371.345   1
  -2   6  -2 28314.9 1765.31   1
   2   6   3 283.258 180.302   1
  -2  -6  -3 243.178 154.969   1
  -2   6  -3 197.454 86.8002   1
   2  -6   3 352.980 87.2866   1
   2  -6   4 23647.4 1428.29   1
  -2  -6  -4 21648.3 1468.70   1
  -2   6  -4 22789.7 1428.16   1
   2   6   4 22583.5 1478.43   1
  -2   6  -5 10571.5 655.755   1
  -2  -6  -5 10322.3 712.974   1
   2  -6   5 10041.2 656.788   1
   2   6   5 10692.9 718.701   1
  -2   6  -6 39484.3 2455.19   1
  -2  -6  -6 41869.2 2507.76   1
   2  -6   6 38314.0 2455.07   1
   2   6   6 42200.5 2513.39   1
  -2  -6  -7 615.877 199.829   1
  -2   6  -7 928.894 108.824   1
   2   6   7 420.788 217.456   1
   2  -6   7 739.129 114.700   1
   2  -6   8 7422.70 513.551   1
   2   6   8 8427.90 590.121   1
  -2   6  -9 1713.25 172.190   1
  -2  -6  -9 2272.45 286.709   1
   2   6   9 1689.77 287.817   1
   2  -6   9 1775.63 182.861   1
  -2   6 -10 4941.62 379.536   1
   2  -6  10 5738.33 389.850   1
  -2  -6 -11 1527.95 259.678   1
  -2   6 -11 1536.38 178.269   1
   2  -6  11 1320.70 186.545   1
   2   6  11 1272.17 265.960   1
  -2  -6 -12 3236.10 336.240   1
   2   6  12 3375.36 342.616   1
   2  -6  12 3437.56 294.520   1
  -2   6 -12 2982.54 280.051   1
  -2   6 -13 68.7942 149.127   1
  -2  -6 -13-81.4517 244.114   1
   2   6  13-181.733 260.499   1
   2  -6  13 95.1990 158.757   1
   2   6  14 6036.04 522.382   1
   2  -6  14 5921.36 462.482   1
  -2   6 -14 6002.10 452.754   1
  -2  -6 -14 5772.51 496.732   1
   2  -6  15 137.664 180.611   1
   2   6  15 286.097 245.166   1
  -2  -6 -15 493.138 250.293   1
  -2   6 -15-124.714 173.499   1
   2   6  16 130.651 278.704   1
   2  -6  16 149.723 188.535   1
  -2  -6 -16 178.859 243.560   1
  -2   6 -16 67.8968 168.586   1
   2  -6  17-26.8967 201.058   1
   2   6  17 402.498 250.649   1
  -2  -6 -17 60.8196 209.296   1
  -2   6 -17 170.141 188.817   1
   2   6  18 1747.45 333.396   1
   2  -6  18 2212.80 295.814   1
  -2  -6 -18 2230.31 317.278   1
  -2   6 -18 1503.09 254.375   1
   2  -6  19 333.271 226.852   1
   2   6  19 69.7967 226.572   1
  -2  -6 -19 566.905 227.926   1
  -2   6 -19 606.331 197.507   1
   2   6  20 953.398 311.836   1
   2  -6  20 478.893 233.934   1
  -2  -6 -20 1053.45 275.172   1
  -2   6 -20 582.011 207.522   1
   2   6  21 178.316 227.250   1
  -2  -6 -21 225.937 194.194   1
  -2   6 -21 365.797 215.481   1
  -2  -6 -22 227.637 245.024   1
   2   6  23 216.392 226.173   1
  -2  -6 -23 195.759 205.726   1
   2   6  24 756.575 271.023   1
  -2  -6 -24 65.0297 240.397   1
   2   6  26 246.194 254.123   1
  -2  -6 -26 63.9710 237.320   1
   2   6  27 207.469 217.624   1
  -2  -6 -27-157.547 200.324   1
  -2   7  27 34.5690 247.777   1
   2  -7 -27 186.588 238.180   1
  -2   7  26 70.3605 237.775   1
   2  -7 -26 31.6921 230.630   1
  -2   7  25 427.748 253.917   1
   2  -7 -25 482.593 231.314   1
  -2   7  24 720.218 256.647   1
   2  -7 -24 519.437 231.939   1
  -2   7  23 36.3759 234.924   1
   2  -7 -23 260.815 204.386   1
  -2   7  21-220.748 241.279   1
   2  -7 -21-260.031 225.916   1
  -2   7  20 181.864 278.461   1
   2   7 -20-29.0370 174.167   1
   2  -7 -20-194.329 235.684   1
  -2  -7  19-30.0451 191.969   1
   2   7 -19 54.7520 190.659   1
  -2   7  18-35.3803 269.940   1
   2  -7 -18 127.192 248.439   1
  -2   7  17 763.180 274.945   1
   2   7 -17 48.0906 164.610   1
   2  -7 -17 595.954 248.853   1
  -2  -7  17 606.313 201.431   1
   2  -7 -16 6072.99 492.517   1
  -2   7  16 6280.24 516.138   1
   2   7 -16 4765.50 432.315   1
  -2  -7  16 5189.53 443.078   1
  -2  -7  15 653.413 190.789   1
   2   7 -15 123.928 173.639   1
  -2   7  14 257.765 232.211   1
  -2  -7  14 492.356 181.773   1
   2   7 -14 151.344 153.298   1
   2  -7 -14 29.2683 218.280   1
  -2   7  13 1092.92 294.831   1
  -2  -7  13 827.548 177.999   1
   2   7 -13 855.159 175.393   1
   2  -7 -13 935.759 260.727   1
  -2   7  12 482.282 261.223   1
  -2  -7  12 749.111 159.026   1
   2   7 -12 708.037 161.821   1
   2  -7 -12 655.772 256.401   1
  -2   7  11 2373.81 309.971   1
   2  -7 -11 2938.20 311.034   1
  -2  -7  10 4936.64 355.412   1
   2   7 -10 4664.56 351.246   1
   2  -7 -10 5287.09 423.125   1
  -2   7  10 4398.05 431.002   1
   2   7  -9 1431.96 148.874   1
  -2  -7   9 1121.58 157.778   1
   2   7  -8 5602.39 346.743   1
   2  -7  -8 4452.73 405.512   1
  -2   7   8 5092.35 431.609   1
  -2  -7   8 4373.60 345.196   1
   2   7  -7 19080.1 1119.68   1
  -2   7   7 18015.6 1181.94   1
   2  -7  -7 17239.4 1170.98   1
  -2  -7   7 16562.5 1116.47   1
  -2   7   6 478.619 215.406   1
   2   7  -6 644.601 98.9897   1
   2  -7  -6 925.629 208.089   1
  -2  -7   6 556.058 99.5995   1
  -2   7   5 2637.42 286.196   1
   2   7  -5 2592.54 183.859   1
  -2  -7   5 2098.48 182.763   1
   2  -7  -5 2103.71 258.129   1
   2  -7  -4 31737.1 1920.03   1
   2   7  -4 30443.8 1878.93   1
  -2   7   4 30604.3 1928.10   1
  -2  -7   4 29377.0 1878.08   1
   2   7  -3 7768.52 493.699   1
  -2   7   3 7826.53 540.342   1
  -2  -7   3 6921.19 488.981   1
   2  -7  -3 7800.95 527.023   1
   2   7  -2 2214.24 195.685   1
  -2  -7   2 2412.51 193.753   1
   2   7  -1 33038.9 2103.78   1
  -2  -7   1 33571.4 2100.13   1
  -2   7   1 34420.0 2117.57   1
   2  -7  -1 33880.8 2111.47   1
   2   7   0-11.7975 139.113   1
  -2   7   0-22.1846 129.461   1
  -2  -7   0 63.5007 120.742   1
   2   7   1 33185.7 2156.97   1
   2  -7   1 34606.6 2138.30   1
  -2   7  -1 34557.9 2140.31   1
  -2  -7  -1 34582.1 2151.91   1
   2   7   2 2036.89 249.956   1
   2  -7   2 2916.77 203.735   1
  -2  -7  -2 2736.16 249.498   1
  -2   7  -2 2548.69 206.373   1
   2   7   3 7635.12 521.492   1
  -2   7  -3 6695.93 463.630   1
  -2  -7  -3 7012.89 506.998   1
   2  -7   3 7363.80 461.454   1
   2  -7   4 24085.7 1701.57   1
   2   7   4 29667.9 1765.24   1
  -2   7  -4 30708.9 1704.91   1
  -2  -7  -4 29249.7 1757.98   1
   2   7   5 2777.23 284.541   1
  -2  -7  -5 2572.28 274.875   1
  -2   7  -5 2629.70 179.465   1
   2  -7   5 2506.59 180.858   1
  -2  -7  -6 805.270 204.533   1
  -2   7  -6 465.575 79.9262   1
   2   7   6 651.883 209.076   1
   2  -7   6 798.749 81.4026   1
   2   7   7 17521.8 1143.08   1
   2  -7   7 16840.5 1062.78   1
  -2  -7  -8 4192.17 404.661   1
  -2   7  -8 4818.38 328.832   1
   2   7   8 4255.97 415.491   1
   2  -7   8 5081.65 329.997   1
  -2   7  -9 1267.62 138.382   1
   2  -7   9 1345.74 150.089   1
   2   7  10 4367.50 422.419   1
   2  -7  10 3951.37 333.249   1
  -2  -7 -10 5049.48 425.708   1
  -2   7 -10 4930.83 334.594   1
   2   7  11 3154.00 356.079   1
   2  -7  11 2821.05 262.380   1
  -2   7 -11 3348.29 256.313   1
  -2  -7 -11 3528.50 352.168   1
  -2   7 -12 404.593 140.202   1
  -2  -7 -12 627.681 216.076   1
   2  -7  12 462.307 154.508   1
   2   7  12 649.279 216.099   1
  -2  -7 -13 695.298 250.041   1
  -2   7 -13 490.976 142.847   1
   2  -7  13 646.394 165.143   1
   2   7  13 527.546 281.919   1
  -2  -7 -14-85.8221 189.310   1
  -2   7 -14 266.771 151.650   1
   2   7  14 126.214 209.709   1
   2  -7  14 313.556 167.033   1
  -2   7 -15 313.797 166.951   1
   2  -7  15 130.244 175.136   1
   2   7  16 5845.58 510.578   1
  -2   7 -16 4794.13 442.647   1
   2  -7  16 6027.52 466.954   1
  -2  -7 -16 6656.66 498.432   1
   2  -7  17 383.418 212.312   1
   2   7  17 645.070 288.507   1
  -2  -7 -17 430.853 269.149   1
  -2   7 -17 790.633 207.325   1
   2   7  18 242.667 254.429   1
  -2  -7 -18 781.710 232.498   1
   2  -7  19 441.353 223.668   1
  -2   7 -19 186.672 197.116   1
   2   7  20-248.501 227.971   1
  -2  -7 -20 353.097 230.013   1
   2   7  21 249.992 264.794   1
  -2  -7 -21-258.530 233.362   1
   2   7  23 251.537 259.714   1
  -2  -7 -23 129.960 218.888   1
   2   7  24 644.440 261.076   1
  -2  -7 -24-32.3060 239.248   1
   2   7  25 425.774 240.197   1
  -2  -7 -25 63.9356 224.920   1
   2   7  26 278.298 232.277   1
  -2  -7 -26 126.514 237.383   1
   2   7  27-136.459 230.625   1
  -2  -7 -27 279.728 218.330   1
  -2   8  26-243.364 241.115   1
   2  -8 -26 219.179 230.433   1
   2  -8 -25 31.8625 217.240   1
  -2   8  23 253.479 233.468   1
   2  -8 -23 421.823 227.904   1
  -2   8  22 109.730 257.183   1
   2  -8 -22 292.788 226.000   1
  -2   8  21 736.101 277.650   1
   2  -8 -21 32.5115 244.584   1
  -2   8  20-182.391 274.645   1
   2  -8 -20 487.154 255.655   1
   2  -8 -19-96.8514 252.315   1
  -2   8  19 399.002 291.788   1
  -2   8  18 178.337 263.676   1
   2   8 -18 321.170 178.005   1
  -2  -8  18 159.613 183.233   1
   2  -8 -18-32.0501 229.863   1
  -2   8  17 70.1332 253.341   1
   2   8 -17 114.427 166.091   1
  -2  -8  17 221.845 172.575   1
   2  -8 -17 95.1017 228.161   1
  -2   8  16 172.075 311.925   1
   2  -8 -16 93.7385 263.762   1
   2   8 -16 211.036 159.118   1
  -2  -8  16 182.303 166.170   1
   2  -8 -15 30.5986 234.398   1
  -2  -8  15 434.514 173.815   1
   2   8 -15 308.343 170.644   1
  -2   8  15 674.533 252.775   1
  -2  -8  14 2153.51 231.933   1
   2   8 -14 1503.68 207.702   1
   2  -8 -13 318.995 233.279   1
  -2  -8  13 229.517 128.205   1
   2   8 -13 31.1998 129.819   1
  -2   8  13-287.468 228.015   1
   2  -8 -12 2638.16 326.236   1
  -2   8  12 2319.12 336.147   1
   2  -8 -11-135.055 248.217   1
  -2   8  11 268.303 267.083   1
  -2  -8  11 460.876 124.475   1
   2   8 -11 492.083 121.553   1
  -2  -8  10 1653.72 179.931   1
   2   8 -10 1964.14 179.518   1
  -2   8  10 1658.29 301.804   1
   2  -8 -10 2201.08 280.427   1
   2   8  -9 5757.54 427.958   1
  -2   8   9 7584.96 536.215   1
   2  -8  -9 6720.09 521.803   1
  -2  -8   9 6594.71 431.023   1
  -2   8   8 724.774 239.786   1
   2   8  -8 832.901 112.324   1
   2  -8  -8 610.068 207.722   1
  -2  -8   8 653.101 106.757   1
  -2   8   7 2172.45 274.151   1
   2   8  -7 1672.79 148.143   1
  -2  -8   7 1807.78 145.912   1
   2  -8  -6 33094.3 2225.18   1
   2   8  -6 36014.4 2172.69   1
  -2   8   6 34275.9 2237.13   1
  -2  -8   6 34839.0 2172.17   1
   2  -8  -5 3485.50 341.417   1
  -2  -8   5 4237.66 273.340   1
  -2   8   5 3942.12 371.169   1
   2   8  -5 3977.78 274.808   1
   2  -8  -4 12019.9 804.845   1
  -2  -8   4 11687.7 755.257   1
  -2   8   4 12220.2 814.926   1
   2   8  -4 12030.0 756.880   1
   2  -8  -3 9440.27 631.042   1
  -2  -8   3 9787.20 592.822   1
  -2   8   3 9019.11 638.057   1
   2   8  -3 8396.58 596.149   1
   2  -8  -2 10213.9 678.245   1
  -2   8   2 10701.0 686.280   1
  -2  -8   2 9046.08 649.254   1
   2   8  -2 10399.3 655.389   1
   2   8  -1 2492.06 236.264   1
  -2  -8   1 2978.45 229.316   1
   2   8   0 10020.2 651.483   1
   2  -8   0 9181.47 634.198   1
  -2  -8   0 9655.63 640.716   1
  -2   8  -1 2547.15 225.003   1
   2  -8   1 2772.15 221.265   1
  -2   8  -2 10549.6 692.695   1
   2  -8   2 10802.4 690.824   1
   2   8   2 11017.9 728.769   1
  -2  -8  -3 9348.15 614.483   1
   2   8   3 8869.23 617.710   1
   2  -8   3 9140.73 565.655   1
  -2   8  -3 8251.90 568.042   1
   2   8   4 12027.2 834.351   1
  -2   8  -4 11890.9 765.089   1
  -2  -8  -4 11443.2 822.351   1
   2  -8   4 12770.9 766.447   1
   2   8   5 3732.58 359.157   1
  -2  -8  -5 4365.54 358.818   1
   2   8   6 31515.1 2021.49   1
  -2  -8  -7 1713.08 251.125   1
   2   8   7 2030.73 288.124   1
  -2   8  -8 675.141 79.6947   1
   2  -8   8 717.549 84.5318   1
   2   8   9 7984.94 581.125   1
  -2   8  -9 7372.11 474.916   1
   2  -8   9 7291.00 477.005   1
  -2  -8  -9 6501.19 553.358   1
  -2  -8 -10 1770.86 274.637   1
  -2   8 -10 2205.93 170.995   1
   2   8  10 1911.88 295.979   1
   2  -8  10 1895.37 177.524   1
  -2  -8 -11 378.132 243.853   1
  -2   8 -11 252.262 108.102   1
   2   8  11 759.815 273.957   1
   2  -8  11 412.787 126.240   1
  -2  -8 -12 1735.87 280.452   1
  -2   8 -12 2386.04 203.693   1
   2  -8  12 2106.12 209.850   1
   2   8  12 2277.04 307.926   1
   2   8  13 94.5691 262.237   1
  -2  -8 -13 198.652 240.215   1
   2  -8  14 2268.77 227.248   1
  -2   8 -14 1760.20 210.915   1
   2   8  15-32.9483 272.347   1
   2  -8  15 118.201 170.865   1
  -2   8 -15 89.8012 149.376   1
  -2  -8 -15 30.0497 235.574   1
   2  -8  16 197.053 173.067   1
   2   8  16-33.7802 257.932   1
  -2   8 -16 158.807 164.409   1
  -2  -8 -16 336.658 244.809   1
   2   8  17-103.316 242.926   1
  -2   8 -17-21.7002 169.112   1
   2  -8  17 337.060 184.446   1
  -2  -8 -17 248.910 229.087   1
   2   8  18 210.073 270.949   1
  -2   8 -18 305.145 170.391   1
   2  -8  18 132.624 155.739   1
  -2  -8 -18-126.306 246.853   1
   2   8  19 35.3774 233.759   1
  -2  -8 -19 63.8916 213.034   1
   2   8  20 71.2314 261.305   1
  -2  -8 -20 225.388 247.527   1
   2   8  21 286.699 267.134   1
  -2  -8 -21 227.116 240.174   1
   2   8  22 143.570 244.935   1
  -2  -8 -22 195.076 224.785   1
   2   8  23-322.859 264.094   1
  -2  -8 -23 485.557 241.853   1
   2   8  25 140.565 250.991   1
  -2  -8 -25 189.983 237.558   1
   2   8  26-137.484 199.161   1
  -2  -8 -26 312.443 203.624   1
   2  -9 -26 30.9043 223.163   1
  -2   9  25 279.633 260.984   1
   2  -9 -25 693.599 249.033   1
  -2   9  24 106.415 260.127   1
   2  -9 -24 63.9338 228.185   1
  -2   9  23-180.084 261.177   1
   2  -9 -23 354.929 234.900   1
  -2   9  22 729.398 284.379   1
   2  -9 -22 486.461 239.628   1
  -2   9  20-294.452 277.869   1
   2  -9 -20 194.979 253.041   1
   2  -9 -19-32.4323 211.486   1
  -2   9  19 400.912 258.190   1
   2  -9 -18 322.735 236.806   1
  -2   9  18 718.454 272.892   1
   2   9 -17 42.4364 153.291   1
   2  -9 -17-224.026 277.534   1
  -2   9  17-212.542 291.076   1
   2  -9 -16 1766.96 285.944   1
  -2  -9  16 1407.47 201.097   1
   2   9 -16 748.668 188.531   1
  -2   9  16 1013.12 292.773   1
   2  -9 -15-186.485 250.731   1
  -2  -9  15-70.7907 146.277   1
   2   9 -15 152.896 148.098   1
  -2   9  15 205.500 277.151   1
   2  -9 -14 1216.51 259.707   1
  -2  -9  14 1139.11 169.741   1
   2   9 -14 660.268 157.085   1
  -2   9  14 1106.29 265.987   1
  -2  -9  13 1000.54 160.198   1
   2  -9 -13 1184.86 292.564   1
  -2   9  13 717.905 298.144   1
   2  -9 -12 1236.58 260.072   1
  -2  -9  12 1445.59 164.305   1
   2   9 -12 1120.24 154.239   1
  -2   9  12 1774.66 310.121   1
   2  -9 -11 305.796 212.202   1
  -2   9  11-61.3132 219.755   1
   2   9 -11 190.070 100.620   1
  -2  -9  11 19.8891 105.836   1
   2   9 -10 6363.98 407.699   1
  -2   9  10 6019.15 511.415   1
   2  -9 -10 5672.73 483.984   1
  -2  -9  10 5890.76 407.978   1
  -2   9   9 84.8014 221.894   1
   2   9  -9 127.071 80.5965   1
   2  -9  -9 358.776 201.891   1
  -2  -9   9 249.401 75.5334   1
  -2  -9   8 7767.75 436.308   1
   2   9  -8 5969.48 433.089   1
   2  -9  -7 3076.70 306.945   1
  -2   9   7 2734.53 322.401   1
   2  -9  -6 2712.39 289.939   1
  -2   9   6 2288.65 295.479   1
   2   9  -5 622.223 86.9521   1
  -2  -9   5 714.242 78.9943   1
  -2   9   5 429.041 197.324   1
   2  -9  -4 9180.31 691.979   1
  -2   9   4 9539.26 705.818   1
   2   9  -4 10226.8 641.042   1
  -2  -9   4 10046.4 635.038   1
   2  -9  -3 6347.15 449.887   1
  -2   9   3 6670.92 462.455   1
   2   9  -3 5386.28 407.732   1
  -2  -9   3 6147.17 401.489   1
   2  -9  -2 9406.11 611.899   1
  -2  -9   2 9371.54 581.834   1
   2   9  -2 7811.24 585.246   1
  -2   9   2 8917.95 618.438   1
   2   9  -1-60.7719 130.966   1
  -2   9   1-30.8268 159.567   1
   2  -9  -1-55.3990 139.275   1
  -2  -9   1-89.2191 117.856   1
  -2   9   0-66.0986 134.999   1
   2  -9   0 84.0208 131.512   1
   2   9   1 62.9484 163.791   1
   2  -9   1-10.1131 110.620   1
  -2  -9  -1-14.5873 140.650   1
  -2   9  -1-55.1095 119.332   1
  -2   9  -2 8096.97 577.264   1
  -2  -9  -2 9093.92 612.880   1
   2  -9   2 9489.15 578.432   1
   2  -9   3 5619.15 366.991   1
   2   9   3 5974.50 444.322   1
  -2   9  -3 5226.22 366.849   1
  -2  -9  -3 5616.25 427.723   1
  -2   9  -4 8824.31 562.669   1
   2   9   4 9802.88 650.653   1
  -2  -9  -5 348.225 194.918   1
   2   9   5 611.639 204.240   1
  -2  -9  -6 2741.04 275.858   1
   2   9   6 1858.13 282.191   1
  -2  -9  -7 3601.02 341.004   1
   2   9   7 2950.81 334.707   1
  -2  -9  -8 8270.82 603.430   1
   2   9   8 7688.20 608.806   1
  -2  -9  -9 231.961 226.937   1
   2   9   9 250.655 235.365   1
   2   9  10 6927.67 453.866   1
  -2  -9 -10 7122.45 454.369   1
   2  -9  10 5023.96 303.831   1
  -2   9 -11 187.758 82.1249   1
  -2  -9 -11 300.795 210.368   1
   2   9  11 335.935 236.476   1
   2  -9  11 132.846 87.2601   1
  -2   9 -12 1025.87 136.687   1
   2   9  12 1565.84 291.771   1
   2  -9  12 1371.34 147.363   1
  -2   9 -13 1007.22 137.422   1
  -2  -9 -13 990.092 265.846   1
   2  -9  13 860.306 145.003   1
   2   9  13 1118.72 272.987   1
   2   9  14 1212.96 262.051   1
  -2  -9 -14 776.976 222.159   1
  -2   9 -15-77.2866 132.598   1
  -2  -9 -15-305.350 242.480   1
   2   9  15-201.247 263.775   1
   2  -9  15 188.585 145.029   1
  -2   9 -16 1159.13 193.208   1
   2   9  16 961.000 317.377   1
   2  -9  16 1477.58 213.548   1
   2   9  17 244.120 231.931   1
  -2  -9 -17 282.910 218.488   1
  -2   9 -17 196.417 164.884   1
   2   9  18 176.378 279.535   1
  -2  -9 -18 254.464 253.740   1
   2   9  19-106.762 280.267   1
  -2  -9 -19 546.674 249.179   1
   2   9  20 285.933 216.682   1
  -2  -9 -20 420.170 206.649   1
   2   9  22 573.971 280.589   1
  -2  -9 -22 324.146 240.916   1
   2   9  23-35.6757 220.082   1
  -2  -9 -23 289.665 205.832   1
   2   9  24 35.2807 247.751   1
  -2  -9 -24-63.6275 226.135   1
   2   9  25 346.958 226.750   1
  -2  -9 -25 251.087 207.194   1
   2   9  26 339.336 245.527   1
  -2  -9 -26 185.053 219.782   1
  -2  10  25 34.6141 234.370   1
   2 -10 -25 404.893 241.319   1
  -2  10  24 175.965 237.842   1
   2 -10 -24-158.639 224.618   1
  -2  10  23-35.6604 249.397   1
   2 -10 -23 96.3632 217.094   1
  -2  10  22 144.678 242.541   1
   2 -10 -22 226.636 236.770   1
  -2  10  21 146.288 232.527   1
   2 -10 -21-195.033 194.980   1
  -2  10  20 884.452 280.024   1
   2 -10 -20 260.246 218.261   1
  -2  10  19-329.344 282.568   1
   2 -10 -19-227.903 252.368   1
   2 -10 -18 518.626 259.323   1
  -2  10  18 510.210 292.945   1
   2 -10 -16 606.743 270.945   1
   2  10 -16 311.048 147.561   1
  -2  10  16 848.364 300.433   1
  -2  10  15 208.955 252.456   1
   2 -10 -15-94.3556 229.748   1
   2 -10 -14 340.403 269.763   1
  -2 -10  14 587.108 122.894   1
   2  10 -14 499.769 130.669   1
  -2  10  14 921.184 299.360   1
   2 -10 -13 30.2574 226.812   1
  -2 -10  13 193.189 107.237   1
   2  10 -13 29.5855 102.872   1
   2 -10 -12 1915.76 280.232   1
  -2 -10  12 1448.41 140.577   1
   2  10 -12 1134.58 132.356   1
  -2  10  12 1625.74 299.672   1
   2 -10 -11 914.924 239.192   1
  -2  10  11 915.007 259.186   1
   2 -10 -10 1021.37 255.363   1
  -2  10  10 640.176 264.427   1
   2 -10  -9 1326.61 251.234   1
  -2  10   9 1230.99 276.312   1
  -2  10   8 7427.34 587.459   1
   2 -10  -6 2200.07 275.199   1
  -2  10   6 2914.19 305.470   1
   2 -10  -5 1357.71 216.298   1
   2  10  -4 976.651 111.614   1
   2 -10  -4 986.683 206.240   1
  -2 -10   3 40.9988 87.4264   1
   2  10  -3 151.770 99.5942   1
  -2  10   3 163.007 178.261   1
   2 -10  -3 310.030 157.041   1
  -2 -10   2 20.4370 110.746   1
   2  10  -2 111.044 125.537   1
  -2  10   2 334.641 169.554   1
   2 -10  -2 397.798 144.481   1
  -2 -10   1 36.3727 122.606   1
  -2  10   1-49.5380 138.082   1
   2 -10  -1 89.9071 131.316   1
   2  10  -1-39.4101 129.925   1
  -2  10  -1 83.8810 122.994   1
   2  10   1 169.841 146.198   1
   2 -10   1 66.1977 122.050   1
  -2 -10  -2-17.0437 134.903   1
   2  10   2-131.775 173.847   1
   2 -10   2 43.9556 92.8521   1
  -2  10  -2 18.6880 104.256   1
  -2 -10  -3 18.6276 161.536   1
   2  10   3-20.6179 175.395   1
   2 -10   3 70.2667 80.9647   1
  -2  10  -3 41.0406 84.5924   1
   2  10   4 533.253 202.824   1
  -2 -10  -4 846.169 197.660   1
  -2 -10  -5 1597.16 233.701   1
   2  10   6 2579.09 328.914   1
  -2 -10  -6 3565.13 321.490   1
  -2 -10  -8 7971.00 565.606   1
   2  10   8 6208.08 550.015   1
  -2 -10  -9 1275.51 241.241   1
   2  10   9 1237.38 263.108   1
  -2 -10 -10 869.066 237.558   1
   2  10  10 1396.09 270.992   1
  -2 -10 -11 360.439 241.198   1
   2  10  11 716.449 274.097   1
  -2 -10 -12 1622.17 278.189   1
   2  10  12 1495.14 294.845   1
   2  10  13-195.996 232.240   1
  -2 -10 -13 148.812 223.938   1
  -2  10 -13 84.1456 69.2677   1
   2 -10  13 96.4355 72.1269   1
   2  10  14 969.834 265.668   1
  -2 -10 -14 1278.06 266.809   1
  -2  10 -14 764.057 114.446   1
   2 -10  14 647.536 118.584   1
   2  10  15 307.258 269.359   1
  -2  10 -15 81.4019 105.103   1
   2 -10  15 137.649 122.239   1
  -2 -10 -16 533.356 261.442   1
   2  10  16 557.188 294.780   1
  -2 -10 -18 384.909 236.815   1
   2  10  18 213.276 262.281   1
  -2 -10 -19 516.430 267.555   1
   2  10  19-607.355 280.035   1
  -2 -10 -20 519.579 245.961   1
   2  10  20 861.451 296.850   1
  -2 -10 -21 259.951 195.247   1
   2  10  21 107.684 214.400   1
  -2 -10 -22 258.234 234.081   1
   2  10  22 464.482 257.899   1
  -2 -10 -23 319.755 240.318   1
   2  10  23 248.330 249.739   1
  -2 -10 -24 31.5226 181.486   1
   2  10  24-105.049 205.253   1
  -2 -10 -25 124.093 224.192   1
   2  10  25 171.506 240.046   1
   2 -11 -25 245.993 179.790   1
  -2  11  25 239.256 197.337   1
   2 -11 -23-127.507 197.532   1
  -2  11  23 212.370 237.084   1
   2 -11 -21 875.519 256.005   1
  -2  11  21-218.937 257.236   1
   2 -11 -20 521.453 261.151   1
  -2  11  20 73.3986 264.667   1
   2 -11 -19-65.1815 209.266   1
  -2  11  19 147.751 249.638   1
   2 -11 -18 684.325 250.402   1
  -2  11  18 476.377 281.922   1
  -2  11  17 255.287 292.926   1
   2 -11 -17 324.081 240.964   1
   2 -11 -16 450.751 229.687   1
  -2  11  16 179.360 228.896   1
   2 -11 -15 318.120 246.037   1
  -2  11  15 673.635 303.756   1
   2 -11 -14 470.748 241.954   1
  -2  11  14 173.834 264.189   1
   2 -11 -13 677.091 236.719   1
  -2  11  13 477.482 251.691   1
  -2  11  11 32.4542 256.887   1
   2 -11 -10 3940.25 385.894   1
  -2  11  10 3082.63 379.719   1
   2 -11  -9 875.129 228.081   1
  -2  11   9 728.265 235.935   1
   2 -11  -8 2598.42 306.507   1
   2 -11  -7 124.943 209.638   1
  -2  11   7 55.8419 228.088   1
   2 -11  -5 978.643 213.415   1
  -2  11   5 962.215 229.208   1
  -2 -11   4 3563.82 235.041   1
   2  11  -4 3101.44 240.961   1
  -2  11   4 3492.45 341.725   1
   2 -11  -4 3378.98 325.511   1
   2  11  -3 3500.01 259.087   1
  -2  11   3 2853.04 313.786   1
  -2 -11   3 3767.93 255.473   1
   2 -11  -3 2941.47 306.893   1
   2  11  -2 12924.2 816.949   1
  -2  11   2 12391.0 846.876   1
   2 -11  -2 13652.8 843.828   1
  -2 -11   2 11473.0 812.552   1
   2 -11  -1 112.688 145.975   1
  -2  11   1 105.636 151.153   1
   2  11   0-48.6944 144.844   1
  -2 -11   0-58.8894 133.035   1
   2 -11   0 251.012 126.635   1
  -2  11   0-92.5642 143.150   1
   2  11   1 18.1178 145.824   1
  -2 -11  -1 181.521 152.513   1
   2 -11   1 11.8546 113.711   1
  -2  11  -1 206.075 125.403   1
   2 -11   2 13079.1 822.734   1
   2  11   2 13899.6 874.711   1
  -2  11  -2 11409.9 820.129   1
  -2 -11  -2 13938.0 859.995   1
   2  11   3 3345.41 326.895   1
   2 -11   3 3477.21 244.400   1
  -2  11  -3 3139.39 248.099   1
   2  11   4 3712.88 358.721   1
  -2 -11  -4 3472.31 328.269   1
  -2 -11  -5 523.546 200.993   1
   2  11   5 812.809 209.940   1
  -2 -11  -7 328.070 211.476   1
   2  11   7 109.424 218.353   1
  -2 -11  -8 1972.94 274.139   1
   2  11   8 1974.35 300.542   1
  -2 -11  -9 906.296 232.377   1
   2  11   9 1108.52 259.990   1
   2  11  10 3852.04 396.082   1
  -2 -11 -11-28.8640 188.965   1
   2  11  11 190.283 237.738   1
  -2 -11 -13 151.783 250.988   1
   2  11  13 834.461 282.131   1
  -2 -11 -14 740.488 283.920   1
   2  11  14 613.700 284.019   1
  -2 -11 -15-31.3342 252.454   1
   2  11  15 591.555 281.129   1
  -2 -11 -16 190.558 252.404   1
   2  11  16 141.025 281.936   1
  -2 -11 -17-32.0883 214.969   1
   2  11  17-106.728 225.081   1
  -2 -11 -18 613.867 231.234   1
   2  11  18 250.553 232.521   1
  -2 -11 -19 162.122 237.779   1
   2  11  19-35.8796 264.095   1
  -2 -11 -20 423.685 254.083   1
   2  11  20 360.194 283.367   1
  -2 -11 -21-162.020 230.329   1
   2  11  21 215.308 242.516   1
  -2 -11 -23 158.628 232.738   1
   2  11  23 598.486 272.224   1
  -2 -11 -25-30.6771 173.504   1
   2  11  25 304.057 201.621   1
   2 -12 -24 155.069 230.917   1
  -2  12  24 586.495 256.663   1
   2 -12 -23 63.2733 227.573   1
  -2  12  23-175.575 239.422   1
   2 -12 -22 352.862 216.406   1
  -2  12  22 142.542 230.468   1
   2 -12 -21 226.641 197.443   1
  -2  12  21-217.159 217.083   1
   2 -12 -20 716.166 249.224   1
  -2  12  20 623.289 279.875   1
   2 -12 -18 98.0018 193.722   1
  -2  12  18-185.284 224.746   1
   2 -12 -17 456.983 253.295   1
  -2  12  17 183.618 286.681   1
  -2  12  16 146.081 258.938   1
   2 -12 -16 291.939 207.743   1
  -2  12  15 359.048 292.173   1
   2 -12 -15 322.104 255.795   1
  -2  12  14 567.197 237.862   1
   2 -12 -13-31.2700 217.970   1
  -2  12  13 383.818 248.187   1
   2 -12 -12 2573.67 321.430   1
  -2  12  12 2873.18 369.044   1
   2 -12 -11-179.482 248.935   1
   2 -12 -10 785.183 236.011   1
  -2  12  10 357.212 264.529   1
   2 -12  -9 3631.25 360.292   1
  -2  12   9 3049.45 378.105   1
  -2  12   8 4669.21 421.178   1
   2 -12  -8 3191.72 371.063   1
  -2  12   7-29.2503 224.727   1
   2 -12  -7 621.994 224.905   1
  -2  12   6 1850.73 279.576   1
   2 -12  -6 1428.83 251.606   1
  -2  12   5 1419.53 269.009   1
   2 -12  -5 1543.74 231.808   1
  -2 -12   4 451.387 79.8936   1
  -2  12   4 835.300 205.836   1
   2  12  -4 424.989 85.9186   1
   2 -12  -4 725.611 195.001   1
  -2 -12   3 437.879 105.806   1
  -2  12   3 756.198 199.524   1
   2  12  -3 661.504 115.358   1
   2 -12  -3 510.740 185.514   1
  -2 -12   2 1249.22 142.087   1
  -2  12   2 527.476 195.251   1
   2 -12  -2 806.020 199.213   1
   2  12  -2 1051.58 157.033   1
   2 -12  -1 17.0928 151.100   1
  -2  12   1 206.052 162.977   1
   2 -12   0 12799.2 823.831   1
   2  12   0 12477.9 830.964   1
  -2 -12   0 12134.1 820.212   1
  -2  12   0 12063.4 825.590   1
  -2 -12  -1-210.756 156.035   1
   2  12   1 38.1752 158.333   1
  -2 -12  -2 963.723 189.456   1
   2 -12   2 654.510 119.839   1
  -2  12  -2 857.344 133.931   1
   2  12   2 544.363 190.535   1
  -2 -12  -3 333.787 183.508   1
   2 -12   3 610.252 92.1215   1
  -2  12  -3 561.900 100.840   1
   2  12   3 407.724 205.412   1
   2  12   4 703.365 221.668   1
  -2 -12  -4 513.971 194.105   1
   2  12   5 1673.47 276.950   1
  -2 -12  -5 1727.95 258.666   1
   2  12   6 1066.56 257.509   1
  -2 -12  -6 1652.59 250.844   1
   2  12   7 286.432 223.527   1
  -2 -12  -7 203.702 214.057   1
   2  12   8 3082.85 342.776   1
  -2 -12  -8 2678.88 318.311   1
  -2 -12  -9 3821.35 358.437   1
   2  12   9 2821.85 354.571   1
   2  12  10 791.677 252.676   1
  -2 -12 -10 115.258 213.503   1
   2  12  12 3044.05 384.580   1
  -2 -12 -12 2933.96 336.674   1
   2  12  13 136.811 268.508   1
  -2 -12 -13 678.473 253.992   1
   2  12  14 557.197 290.949   1
  -2 -12 -14 407.467 236.693   1
   2  12  15-35.2991 243.802   1
  -2 -12 -15 127.131 223.209   1
   2  12  16 499.066 244.505   1
  -2 -12 -16 385.487 215.864   1
   2  12  17 861.001 259.541   1
  -2 -12 -17 388.562 211.003   1
   2  12  18 575.970 264.208   1
  -2 -12 -18 942.899 254.210   1
   2  12  20-143.908 258.039   1
  -2 -12 -20 488.207 246.864   1
   2  12  21 286.812 266.266   1
  -2 -12 -21 226.157 240.922   1
   2  12  22-35.4414 218.681   1
  -2 -12 -22-255.386 200.131   1
   2  12  23-34.9387 222.137   1
  -2 -12 -23 94.2964 196.825   1
   2  12  24 239.239 253.438   1
  -2 -12 -24 463.367 229.270   1
  -2  13  24 578.889 253.745   1
   2 -13 -24 703.948 224.558   1
  -2  13  23 312.771 250.480   1
   2 -13 -23 219.068 227.419   1
  -2  13  22-495.474 262.402   1
   2 -13 -22 478.051 239.748   1
  -2  13  21 107.670 259.259   1
   2 -13 -21 129.121 221.156   1
  -2  13  20 254.890 225.271   1
   2 -13 -20 358.124 188.418   1
  -2  13  19 331.649 283.143   1
   2 -13 -19-65.4276 225.048   1
  -2  13  18 37.0063 261.996   1
  -2  13  17-37.1910 268.558   1
   2 -13 -17-32.7701 219.509   1
  -2  13  16 259.553 275.593   1
   2 -13 -16 359.415 237.640   1
  -2  13  14 217.536 248.291   1
   2 -13 -14-32.1776 199.435   1
  -2  13  13 178.859 248.258   1
   2 -13 -13-381.007 211.909   1
  -2  13  12 105.541 266.939   1
   2 -13 -12 343.238 227.542   1
  -2  13  11 344.485 265.094   1
   2 -13 -11 183.340 233.647   1
  -2  13  10 2252.07 353.206   1
   2 -13 -10 3307.22 355.737   1
   2 -13  -9 231.497 241.495   1
  -2  13   9 97.9308 247.521   1
   2 -13  -8 251.364 207.027   1
  -2  13   8 317.754 230.975   1
   2 -13  -7 242.059 213.194   1
  -2  13   7 121.637 230.668   1
   2 -13  -6 128.796 192.802   1
  -2  13   6 318.308 231.597   1
  -2  13   4 2559.50 304.677   1
  -2 -13   4 2233.17 164.622   1
   2 -13  -4 2539.78 280.740   1
   2  13  -4 2226.47 168.224   1
  -2 -13   3 27.1754 94.7120   1
  -2  13   3 145.152 198.201   1
   2 -13  -3 21.5035 171.887   1
   2  13  -3 101.313 104.729   1
  -2  13   2 2041.31 254.868   1
   2  13  -2 2012.34 215.179   1
  -2 -13   2 2688.69 207.965   1
   2 -13  -2 1903.04 243.190   1
  -2 -13   1 1104.64 167.824   1
  -2  13   1 615.330 180.480   1
   2  13  -1 809.645 160.672   1
   2 -13  -1 865.216 170.851   1
  -2 -13   0 197.447 143.572   1
  -2  13   0 52.6843 150.343   1
   2  13   0 163.449 157.596   1
   2 -13   0 15.8204 136.952   1
   2  13   1 828.973 197.039   1
  -2 -13  -1 843.002 180.660   1
   2  13   2 2191.98 258.405   1
  -2 -13  -2 2495.98 247.424   1
  -2  13  -2 2072.19 198.695   1
   2 -13   2 2145.73 192.476   1
  -2 -13  -3 21.5456 158.585   1
   2 -13   3-6.86784 77.0443   1
  -2  13  -3 66.2961 81.1563   1
   2  13   3 262.678 210.382   1
   2  13   4 2802.56 312.826   1
  -2 -13  -4 2552.64 288.426   1
   2  13   6 197.737 226.613   1
  -2 -13  -6 436.189 220.358   1
   2  13   7 118.050 233.685   1
  -2 -13  -7-294.951 233.828   1
   2  13   8-30.6316 219.539   1
  -2 -13  -8 194.945 208.070   1
   2  13   9-126.800 235.901   1
  -2 -13  -9 57.5456 221.040   1
   2  13  10 3006.84 362.463   1
  -2 -13 -10 2804.16 340.312   1
   2  13  11 435.092 277.360   1
  -2 -13 -11 241.889 256.551   1
   2  13  12 205.443 271.826   1
  -2 -13 -12 462.797 259.588   1
   2  13  13 418.639 263.972   1
  -2 -13 -13 188.274 233.335   1
   2  13  14 318.438 271.493   1
  -2 -13 -14 286.578 221.600   1
   2  13  16 252.020 256.621   1
  -2 -13 -16 681.808 243.433   1
   2  13  17 397.615 274.932   1
   2  13  18-36.2051 263.602   1
  -2 -13 -18 294.443 242.726   1
   2  13  19-253.205 280.870   1
  -2 -13 -19-65.4168 236.369   1
   2  13  20 504.921 281.654   1
  -2 -13 -20 519.775 245.528   1
   2  13  21 71.3817 257.761   1
  -2 -13 -21-192.794 221.959   1
   2  13  22 457.872 244.773   1
  -2 -13 -22 94.9828 214.548   1
   2  13  23 655.393 212.061   1
  -2 -13 -23-62.3083 175.621   1
   2  13  24-67.3114 237.339   1
  -2  14  23-309.622 220.627   1
   2 -14 -23-309.072 200.323   1
  -2  14  21 570.944 275.864   1
   2 -14 -21 449.543 240.941   1
  -2  14  19-36.6598 257.524   1
   2 -14 -19 229.250 221.439   1
  -2  14  18 369.085 277.302   1
   2 -14 -18 263.689 238.768   1
  -2  14  17 37.1943 259.118   1
   2 -14 -17 164.920 249.089   1
  -2  14  16 371.876 263.943   1
   2 -14 -16 593.641 246.381   1
  -2  14  15 37.2325 283.071   1
   2 -14 -15 32.7938 237.724   1
  -2  14  13-219.641 267.394   1
   2 -14 -13 225.558 222.540   1
  -2  14  12 1047.01 298.440   1
   2 -14 -12 825.694 251.223   1
  -2  14  11-354.738 269.713   1
   2 -14 -11 187.162 211.771   1
  -2  14   9 202.049 252.489   1
   2 -14  -9 29.7880 213.515   1
  -2  14   8 32.6542 238.556   1
   2 -14  -8-144.430 224.961   1
  -2  14   7 188.219 241.757   1
   2 -14  -7 418.947 217.610   1
  -2  14   6 1798.92 278.479   1
   2 -14  -6 1583.81 263.137   1
  -2  14   5 171.852 210.133   1
   2 -14  -5 76.7778 193.348   1
  -2  14   4 353.194 209.287   1
   2 -14  -4 1449.31 230.052   1
   2  14  -3 133.055 108.166   1
  -2  14   3-127.301 213.845   1
  -2 -14   3 328.712 101.577   1
   2 -14  -3 180.963 173.577   1
  -2 -14   2 3734.24 285.317   1
   2 -14  -2 3770.00 342.288   1
  -2  14   2 2919.09 343.583   1
   2  14  -2 3822.56 300.310   1
  -2 -14   1 363.069 145.284   1
   2  14  -1 236.684 148.369   1
   2 -14  -1 303.745 166.374   1
  -2  14   1 188.318 172.765   1
  -2 -14   0 572.046 153.560   1
   2  14   0 523.295 180.050   1
   2 -14   0 553.239 151.751   1
  -2  14   0 388.345 158.243   1
  -2 -14  -1 289.741 163.235   1
  -2  14  -1 480.639 140.000   1
   2  14   1 344.421 184.612   1
   2  14   2 2950.30 321.771   1
   2 -14   2 2946.49 242.968   1
  -2  14  -2 2885.42 251.387   1
  -2 -14  -3-158.806 173.710   1
  -2  14  -3 76.6024 82.4201   1
   2  14   3 276.947 186.008   1
   2 -14   3 45.2613 73.8396   1
   2  14   5-140.746 229.195   1
  -2 -14  -5 178.586 191.930   1
   2  14   6 1476.38 281.478   1
  -2 -14  -6 1838.01 267.044   1
   2  14   7 460.698 246.939   1
  -2 -14  -7 776.074 232.329   1
   2  14   8 158.863 232.972   1
  -2 -14  -8-57.3452 225.497   1
   2  14   9-262.458 239.762   1
  -2 -14  -9 531.412 223.801   1
   2  14  10-33.7103 269.408   1
  -2 -14 -10-60.5615 245.047   1
   2  14  11 68.8336 245.813   1
  -2 -14 -11 247.349 244.927   1
   2  14  12 560.651 281.385   1
  -2 -14 -12 913.432 232.340   1
   2  14  13 497.515 266.890   1
  -2 -14 -13 127.986 196.884   1
   2  14  15 398.324 264.512   1
  -2 -14 -15-228.639 244.837   1
   2  14  16-327.737 288.288   1
  -2 -14 -16 98.6359 235.634   1
   2  14  17 219.169 295.178   1
  -2 -14 -17 330.011 249.734   1
   2  14  18-255.287 268.508   1
  -2 -14 -18 460.403 247.503   1
  -2 -14 -19 588.416 242.387   1
   2  14  21 284.077 268.445   1
  -2 -14 -21 191.430 223.573   1
   2  14  22 243.664 240.418   1
  -2 -14 -22-94.2701 199.803   1
   2  14  23-407.984 213.241   1
  -2 -14 -23-30.8283 171.310   1
   2 -15 -22 93.6070 208.171   1
  -2  15  22 138.997 251.016   1
  -2  15  21 35.3972 265.328   1
   2 -15 -20 97.1159 199.552   1
  -2  15  20-35.9940 229.988   1
   2 -15 -19 98.2248 218.476   1
  -2  15  19 182.189 259.134   1
   2 -15 -18 33.0503 220.520   1
  -2  15  18 257.556 271.906   1
   2 -15 -17 497.544 234.209   1
  -2  15  17-148.620 271.680   1
   2 -15 -16 365.842 214.193   1
  -2  15  16 149.032 242.134   1
   2 -15 -15-199.387 234.323   1
  -2  15  15 149.014 259.459   1
   2 -15 -14 99.0529 229.309   1
  -2  15  14 335.453 281.641   1
   2 -15 -13 229.396 250.160   1
  -2  15  13 36.9919 259.906   1
   2 -15 -12 291.681 238.372   1
  -2  15  12 329.355 278.858   1
   2 -15 -11 191.552 236.763   1
  -2  15  11-36.0734 263.548   1
   2 -15 -10 345.438 232.102   1
  -2  15  10 352.543 255.464   1
   2 -15  -8 538.500 230.736   1
  -2  15   8 568.072 257.173   1
   2 -15  -7 290.018 229.311   1
  -2  15   7 194.259 246.609   1
   2 -15  -6 83.6820 211.365   1
  -2  15   6-249.688 229.734   1
   2 -15  -5-159.823 187.869   1
  -2  15   5 59.9075 227.769   1
   2 -15  -4 1515.93 248.853   1
  -2  15   4 1023.83 258.851   1
  -2 -15   3 69.8094 89.3058   1
   2 -15  -3 143.725 181.741   1
   2  15  -3 180.336 107.223   1
   2 -15  -2 552.724 204.118   1
  -2  15   2 558.308 215.438   1
   2 -15  -1 119.204 169.993   1
  -2 -15   1 143.870 131.023   1
   2  15  -1-35.7224 156.180   1
  -2  15   1 44.1764 173.761   1
   2 -15   0 282.750 145.916   1
  -2 -15   0 36.8074 148.287   1
  -2  15   0 76.8386 160.434   1
   2  15   0 205.223 178.657   1
   2  15   1 45.5478 165.789   1
  -2  15  -1-63.9170 140.117   1
   2 -15   1 178.792 127.532   1
  -2 -15  -1 142.924 160.638   1
   2  15   2 644.344 198.428   1
  -2 -15  -2 555.333 186.419   1
  -2  15  -2 446.363 121.757   1
   2 -15   2 246.820 114.508   1
  -2 -15  -3-190.362 185.300   1
  -2  15  -3 79.6671 65.5773   1
   2  15   3-185.848 217.490   1
   2 -15   3 62.3814 52.2221   1
   2  15   4 1546.62 281.881   1
  -2 -15  -4 1789.46 246.067   1
   2  15   5 88.6663 219.154   1
  -2 -15  -5 26.4929 191.330   1
   2  15   6 61.6391 229.351   1
  -2 -15  -6-110.578 191.738   1
   2  15   7 127.777 244.605   1
  -2 -15  -7 516.100 223.492   1
   2  15   8 824.662 265.947   1
  -2 -15  -8 947.513 245.777   1
   2  15  10 1107.64 303.309   1
  -2 -15 -10 591.491 240.082   1
   2  15  11 246.623 257.404   1
  -2 -15 -11-31.6785 227.033   1
   2  15  12-71.5396 246.038   1
  -2 -15 -12-96.6022 206.824   1
   2  15  13-289.427 267.537   1
  -2 -15 -13-130.375 233.859   1
   2  15  14-327.838 260.048   1
  -2 -15 -14 65.6565 238.981   1
   2  15  15-109.944 256.373   1
  -2 -15 -15-99.1814 223.521   1
   2  15  16 147.066 229.401   1
  -2 -15 -16 696.947 226.873   1
   2  15  17-257.123 219.313   1
  -2 -15 -17 562.555 221.895   1
   2  15  18 36.5834 237.192   1
  -2 -15 -18-65.8207 198.498   1
   2  15  19 144.975 250.461   1
   2  15  20 71.6311 240.977   1
  -2 -15 -20-32.1646 197.204   1
   2  15  22-240.416 206.075   1
  -2 -15 -22 31.1289 178.209   1
   2 -16 -21 283.587 232.859   1
  -2  16  21 422.038 271.921   1
   2 -16 -20-224.902 195.934   1
  -2  16  20 393.885 246.252   1
   2 -16 -19 32.6492 225.796   1
  -2  16  19 399.549 269.567   1
   2 -16 -18-132.253 201.642   1
  -2  16  18 294.337 244.227   1
   2 -16 -17 133.235 238.800   1
  -2  16  17 148.395 266.981   1
   2 -16 -16-301.400 218.167   1
  -2  16  16 410.430 252.161   1
   2 -16 -15 134.289 200.240   1
  -2  16  15-74.8081 243.687   1
   2 -16 -14 502.906 238.609   1
  -2  16  14 261.654 272.051   1
   2 -16 -13 33.3818 224.924   1
  -2  16  13 409.379 263.749   1
   2 -16 -12 66.2290 218.155   1
  -2  16  12 406.293 267.019   1
   2 -16 -11-261.798 221.166   1
  -2  16  11 365.082 265.659   1
   2 -16 -10 96.6760 229.143   1
  -2  16  10 107.862 262.695   1
   2 -16  -9 31.6308 209.987   1
  -2  16   9 105.875 243.760   1
   2 -16  -7 239.625 209.599   1
  -2  16   7-33.5689 231.946   1
   2 -16  -6 1357.90 268.226   1
  -2  16   6 1332.15 283.236   1
   2 -16  -5 388.092 196.552   1
  -2  16   5-93.6121 221.178   1
   2 -16  -4 239.698 205.053   1
  -2  16   4 205.534 209.988   1
  -2 -16   3 176.764 87.2791   1
   2  16  -3 140.479 97.0243   1
   2 -16  -2 390.520 190.403   1
  -2  16   2 432.251 200.229   1
   2 -16  -1 563.031 172.117   1
  -2 -16   1 265.734 144.012   1
   2  16  -1 258.863 156.060   1
  -2  16   1 322.949 177.861   1
   2 -16   0 92.1309 146.212   1
  -2 -16   0 250.796 155.002   1
   2  16   0 172.942 169.202   1
  -2  16   0 160.395 167.974   1
   2  16   1 650.019 199.597   1
  -2  16  -1 391.485 149.571   1
   2 -16   1 718.704 143.717   1
  -2 -16  -1 474.380 170.289   1
   2  16   2 443.310 206.940   1
  -2  16  -2 154.032 120.270   1
  -2 -16  -2 374.633 176.763   1
   2 -16   2 199.027 108.787   1
   2  16   4 206.306 207.068   1
  -2 -16  -4 26.4659 184.441   1
   2  16   5-30.8390 220.113   1
  -2 -16  -5 138.498 195.346   1
   2  16   6 1090.19 274.087   1
  -2 -16  -6 1181.26 255.514   1
   2  16   7-33.1354 232.683   1
  -2 -16  -7 29.7754 214.168   1
   2  16   9 243.816 256.367   1
  -2 -16  -9-62.6613 208.948   1
   2  16  10 319.656 267.816   1
  -2 -16 -10 287.831 226.255   1
   2  16  11 432.418 260.756   1
  -2 -16 -11 162.231 210.040   1
   2  16  12 365.166 270.748   1
  -2 -16 -12-197.499 222.466   1
   2  16  13 515.046 283.842   1
  -2 -16 -13-33.1612 224.447   1
   2  16  14 148.124 255.345   1
  -2 -16 -14 434.355 231.508   1
   2  16  15-37.1261 254.977   1
  -2 -16 -15 601.556 226.716   1
   2  16  16 74.2384 267.322   1
  -2 -16 -16 333.621 243.127   1
   2  16  17-221.344 261.384   1
  -2 -16 -17 497.519 231.238   1
   2  16  18 658.105 286.291   1
  -2 -16 -18 361.437 244.601   1
   2  16  19 180.755 245.425   1
  -2 -16 -19-32.4477 213.421   1
   2  16  20 283.837 241.477   1
  -2 -16 -20 287.964 213.099   1
   2  16  21-138.821 238.724   1
  -2 -16 -21 282.872 199.896   1
  -2  17  20-355.601 234.961   1
   2 -17 -20 222.838 188.794   1
  -2  17  19-398.636 262.058   1
   2 -17 -19-97.3182 214.788   1
  -2  17  18 110.274 221.704   1
   2 -17 -18-131.823 198.771   1
  -2  17  17 148.872 257.083   1
   2 -17 -17 33.3467 214.176   1
  -2  17  16 787.147 316.155   1
   2 -17 -16 370.182 247.201   1
  -2  17  14 113.323 266.351   1
   2 -17 -14-33.9081 219.851   1
  -2  17  13 339.716 248.258   1
   2 -17 -13-169.303 215.302   1
  -2  17  12 488.400 274.176   1
   2 -17 -12 774.887 246.499   1
  -2  17  11-111.965 245.448   1
   2 -17 -11 33.3943 217.559   1
  -2  17  10-184.400 251.439   1
   2 -17 -10 131.910 213.810   1
  -2  17   9 109.021 231.190   1
   2 -17  -9 162.133 224.098   1
  -2  17   8 284.646 246.944   1
   2 -17  -8 63.4763 198.953   1
  -2  17   7 104.524 233.742   1
   2 -17  -7 309.283 219.351   1
  -2  17   6-168.569 234.802   1
   2 -17  -6 179.751 205.142   1
  -2  17   5 288.784 233.273   1
   2 -17  -5 291.209 208.579   1
  -2  17   4 516.850 221.869   1
   2 -17  -4 332.973 210.297   1
  -2  17   3 399.922 194.369   1
   2 -17  -3 336.993 189.974   1
  -2  17   2 213.223 198.504   1
   2 -17  -2 71.7566 175.563   1
   2  17  -1 309.147 166.666   1
  -2  17   1-71.7148 179.858   1
   2 -17  -1-87.4111 159.054   1
   2  17   0 44.7758 169.657   1
  -2  17   0 83.0346 155.087   1
  -2 -17  -1-45.0543 169.462   1
   2  17   1-226.512 183.839   1
  -2  17  -1 112.971 131.402   1
   2  17   2 82.4084 218.177   1
  -2 -17  -2 73.6359 191.815   1
   2  17   3-117.473 196.779   1
  -2 -17  -3-52.5548 184.595   1
   2  17   4 556.714 233.635   1
  -2 -17  -4 582.518 208.628   1
   2  17   5 32.2546 237.394   1
  -2 -17  -5 58.0151 207.029   1
   2  17   6 267.585 230.683   1
  -2 -17  -6 300.842 215.407   1
   2  17   7 206.700 261.575   1
  -2 -17  -7 341.060 210.269   1
   2  17   8-176.501 233.237   1
  -2 -17  -8 222.405 213.780   1
   2  17   9 395.925 251.734   1
  -2 -17  -9-194.441 206.055   1
   2  17  10-36.5334 233.459   1
  -2 -17 -10 164.521 232.982   1
   2  17  11 110.821 264.895   1
  -2 -17 -11 233.048 220.242   1
   2  17  12 410.351 256.159   1
  -2 -17 -12 234.753 228.455   1
   2  17  13 187.248 243.678   1
  -2 -17 -13 471.590 245.977   1
   2  17  14-187.852 247.134   1
  -2 -17 -14 303.618 213.468   1
   2  17  16 298.096 277.816   1
  -2 -17 -16 267.652 213.399   1
   2  17  17 147.902 231.608   1
  -2 -17 -17 66.3208 194.468   1
   2  17  18 72.8508 257.027   1
  -2 -17 -18 229.712 203.594   1
   2  17  19 71.5201 251.300   1
  -2 -17 -19 226.595 220.907   1
   2  17  20 140.256 261.089   1
  -2 -17 -20 158.982 220.712   1
  -2  18  19-36.0647 231.579   1
   2 -18 -19 96.5355 185.270   1
  -2  18  18-183.302 261.756   1
   2 -18 -18-98.3782 212.776   1
  -2  18  17 297.812 244.989   1
   2 -18 -17 33.3005 206.558   1
  -2  18  16 452.301 256.443   1
   2 -18 -16 505.506 222.564   1
  -2  18  15-38.0229 244.153   1
   2 -18 -15 101.971 202.734   1
  -2  18  13 651.460 265.757   1
   2 -18 -13 205.365 215.681   1
  -2  18  12-38.2588 235.873   1
   2 -18 -12 170.838 203.831   1
  -2  18  11 837.598 286.088   1
   2 -18 -11 510.009 222.953   1
  -2  18  10-37.8465 243.019   1
   2 -18 -10 101.024 216.233   1
  -2  18   9 112.050 249.162   1
   2 -18  -9 133.010 206.194   1
  -2  18   8 588.472 254.254   1
   2 -18  -8 555.177 215.600   1
  -2  18   7 178.594 234.262   1
   2 -18  -7 289.010 207.719   1
  -2  18   6 207.291 228.366   1
   2 -18  -6 31.3460 225.571   1
  -2  18   5 66.2218 229.636   1
   2 -18  -5-30.2294 203.392   1
  -2  18   4 31.5422 224.211   1
  -2  18   3 268.743 212.888   1
   2  18   3 214.014 234.425   1
   2  18   4 226.117 231.851   1
  -2 -18  -5-30.0975 200.694   1
   2  18   5 100.908 237.170   1
  -2 -18  -6 93.4004 185.888   1
   2  18   6 208.734 225.728   1
  -2 -18  -7 63.9833 203.390   1
   2  18   7-71.4181 233.735   1
  -2 -18  -8 294.114 219.475   1
   2  18   8 218.779 251.260   1
  -2 -18  -9 299.053 224.741   1
   2  18   9-37.0632 246.170   1
  -2 -18 -10 168.131 210.779   1
   2  18  10 150.016 236.243   1
  -2 -18 -11-305.139 242.950   1
   2  18  11 604.680 287.352   1
  -2 -18 -12 272.435 220.082   1
   2  18  12 113.953 258.141   1
  -2 -18 -13 238.658 225.539   1
   2  18  13 114.023 259.370   1
  -2 -18 -15 101.441 211.945   1
   2  18  15 754.676 279.729   1
  -2 -18 -16-268.622 200.294   1
   2  18  16 186.443 238.280   1
  -2 -18 -17-99.6738 221.538   1
   2  18  17 146.986 269.423   1
  -2 -18 -18 163.578 221.453   1
   2  18  18 253.192 269.448   1
  -2 -18 -19-32.1441 203.788   1
   2  18  19 532.082 246.385   1
  -2  19  18-109.862 232.916   1
  -2  19  17 335.842 271.278   1
  -2  19  16 453.728 282.739   1
  -2  19  15 267.936 261.479   1
  -2  19  14 424.788 273.532   1
  -2  19  12 78.0172 264.836   1
  -2  19  11 233.676 256.524   1
  -2  19   9 38.3348 248.554   1
   2  19   9 37.9482 244.862   1
   2  19  11 38.4389 263.214   1
   2  19  12 230.790 266.021   1
   2  19  14 646.578 263.440   1
   2  19  15 263.793 251.799   1
   2  19  16 632.405 267.255   1
   2  19  17 329.525 277.145   1
   2  19  18 252.000 238.355   1
   2  19  19 70.5553 241.597   1
   3   0 -26-103.349 230.836   1
  -3   0  25 37.3293 239.711   1
   3   0 -25-138.001 225.850   1
  -3   0  24 484.521 258.263   1
   3   0 -24 546.617 246.821   1
  -3   0  23-259.606 255.064   1
   3   0 -23 134.535 237.177   1
  -3   0  22 956.501 253.420   1
   3   0 -22 296.884 226.832   1
  -3   0  21-180.866 218.334   1
   3   0 -21-97.1457 210.116   1
  -3   0  20 317.907 262.537   1
   3   0 -20 284.987 243.945   1
  -3   0  19 68.8643 267.392   1
   3   0 -19-339.497 249.939   1
  -3   0  18 567.084 236.156   1
   3   0 -18 959.073 235.837   1
  -3   0  17-193.485 250.422   1
   3   0 -17-115.880 219.667   1
  -3   0  16 961.449 269.793   1
   3   0 -16 892.635 223.734   1
  -3   0  15 624.424 246.864   1
   3   0 -15-80.2079 212.749   1
  -3   0  14 652.351 242.515   1
   3   0 -14 1172.79 237.242   1
  -3   0  12 330.635 208.963   1
   3   0 -12-205.706 180.918   1
  -3   0  11-71.7893 204.774   1
   3   0 -11-128.692 187.076   1
   3   0 -10 10907.9 760.744   1
  -3   0  10 11242.4 778.074   1
  -3   0   9-145.793 199.061   1
   3   0  -9 111.461 176.763   1
   3   0  -8 15844.0 1044.87   1
  -3   0   8 15941.1 1055.96   1
  -3   0   7-86.5574 190.322   1
   3   0  -7 143.162 178.929   1
  -3   0   6 31.3623 181.125   1
   3   0  -6 57.3510 174.170   1
   3   0  -4 70565.7 4501.21   1
  -3   0   4 74924.0 4505.70   1
  -3   0   3-22.7501 162.034   1
   3   0  -3-10.6916 156.488   1
   3   0  -2 327300. 20648.4   1
  -3   0   2 344267. 20648.7   1
  -3   0   1-69.1984 178.095   1
   3   0  -1 37.1464 166.366   1
  -3   0   0-77.7145 170.163   1
   3   0   0 9.29183 180.745   1
  -3   0  -1 78.1773 180.841   1
   3   0   1 28.8691 181.208   1
  -3   0  -2 366207. 21917.1   1
   3   0   2 346417. 21917.8   1
  -3   0  -3 10.5077 178.967   1
   3   0   3 291.513 190.919   1
   3   0   4 69295.3 4417.26   1
  -3   0  -4 73241.9 4417.61   1
  -3   0  -6 55.2816 156.017   1
   3   0   6-240.686 182.023   1
  -3   0  -7-45.6467 175.009   1
   3   0   7 251.096 193.697   1
  -3   0  -8 14470.6 956.194   1
   3   0   8 14396.7 966.951   1
  -3   0  -9 238.438 170.462   1
   3   0   9 60.3698 190.870   1
  -3   0 -10 11712.0 782.594   1
   3   0  10 10941.7 792.199   1
   3   0  11 115.039 193.673   1
  -3   0 -11 150.031 197.630   1
   3   0  12-122.973 206.293   1
  -3   0 -12 205.716 184.428   1
   3   0  14 412.689 236.723   1
  -3   0 -14 854.159 225.417   1
   3   0  15 28.5051 221.219   1
   3   0  16 386.182 221.423   1
  -3   0 -16 578.355 226.173   1
   3   0  17 93.3268 236.553   1
  -3   0 -17-194.638 201.608   1
   3   0  18 574.881 264.305   1
  -3   0 -18 466.986 245.413   1
   3   0  19 264.121 240.433   1
  -3   0 -19 60.2626 235.596   1
   3   0  20 102.263 255.878   1
  -3   0 -20 740.567 257.819   1
   3   0  21 69.9567 238.554   1
  -3   0 -21 126.499 225.771   1
   3   0  22 892.510 264.243   1
  -3   0 -22 549.848 223.670   1
   3   0  23 145.515 233.828   1
  -3   0 -23 198.013 218.308   1
   3   0  24-36.9562 238.492   1
  -3   0 -24 167.328 232.137   1
   3   0  25 634.324 245.980   1
  -3   0 -25 337.136 240.461   1
  -3   0 -26 440.211 247.881   1
   3  -1 -27 474.940 243.846   1
  -3   1  26 333.048 257.579   1
   3  -1 -26 684.041 256.535   1
  -3  -1  25 413.287 258.527   1
  -3   1  25-74.4000 248.208   1
   3   1 -25-104.002 230.280   1
   3  -1 -25 375.173 244.527   1
  -3  -1  24 223.822 227.698   1
  -3   1  24 596.072 275.376   1
   3   1 -24 172.378 235.259   1
   3  -1 -24-236.596 247.084   1
  -3  -1  23-295.967 232.888   1
  -3   1  23 297.636 262.367   1
   3  -1 -23 300.366 249.297   1
   3   1 -23 67.8189 216.708   1
  -3  -1  22-219.406 238.338   1
   3   1 -22-33.1611 229.132   1
  -3   1  21 72.4077 238.089   1
  -3  -1  21 286.638 254.678   1
   3  -1 -21-162.254 219.309   1
   3   1 -21-97.4626 230.922   1
  -3   1  20 3401.60 358.978   1
  -3  -1  20 2848.65 353.411   1
   3   1 -20 2678.96 340.492   1
   3  -1 -20 2548.20 327.264   1
  -3   1  19 691.744 289.745   1
   3  -1 -19 280.263 248.859   1
  -3  -1  18 1390.98 302.562   1
   3   1 -18 2251.36 309.811   1
  -3  -1  17 1019.34 268.453   1
  -3   1  17 1271.60 291.919   1
   3   1 -17 741.828 232.910   1
  -3  -1  16 3454.87 373.842   1
  -3   1  16 3307.27 364.616   1
   3   1 -16 2930.45 331.180   1
   3  -1 -16 2696.78 326.237   1
  -3  -1  15 262.931 245.791   1
  -3   1  15-151.416 239.011   1
   3   1 -15 78.4862 204.492   1
   3  -1 -15 245.561 226.928   1
  -3   1  14 16424.9 1121.19   1
  -3  -1  14 15779.1 1109.01   1
   3  -1 -14 16663.4 1103.41   1
  -3   1  13 662.350 256.890   1
  -3  -1  13 131.430 229.992   1
   3  -1 -13 223.575 217.382   1
   3   1 -13-117.589 192.351   1
   3   1 -12 11899.4 821.053   1
   3   1 -11-165.596 178.028   1
   3  -1 -11 22.2212 183.660   1
  -3  -1  11 23.1925 201.097   1
  -3   1  11 296.314 216.963   1
   3   1 -10 654.681 186.271   1
   3  -1 -10 374.852 200.544   1
  -3   1  10 254.633 220.364   1
  -3  -1  10 840.473 203.223   1
   3  -1  -9 77.5371 191.810   1
   3   1  -9 341.713 176.503   1
  -3   1   9 21.6038 214.632   1
  -3  -1   9-98.5419 196.218   1
  -3  -1   8 23240.6 1478.65   1
  -3   1   8 21160.3 1483.88   1
   3   1  -8 23291.5 1472.48   1
   3  -1  -8 24004.3 1480.65   1
  -3  -1   7 1357.87 217.098   1
  -3   1   7 1090.77 225.511   1
   3   1  -7 1032.63 196.188   1
   3  -1  -7 1270.33 210.784   1
  -3   1   6 13220.7 884.396   1
   3  -1  -6 13113.3 876.980   1
   3   1  -5 1683.98 204.557   1
   3  -1  -5 1250.81 231.780   1
  -3   1   5 1955.16 243.779   1
  -3  -1   5 1938.03 230.776   1
   3   1  -4 11178.7 733.904   1
  -3  -1   4 10883.2 733.272   1
   3   1  -3 6626.34 439.712   1
   3  -1  -3 5230.48 443.085   1
  -3  -1   3 6500.45 442.299   1
  -3   1   3 5774.44 450.067   1
   3  -1  -2 21809.2 1378.10   1
  -3  -1   2 23929.5 1378.03   1
  -3   1   2 22277.9 1380.08   1
   3   1  -2 19139.5 1373.15   1
   3  -1  -1 10001.6 723.364   1
  -3  -1   1 11133.8 736.928   1
  -3   1   1 10602.2 727.768   1
   3  -1   0 13251.4 792.627   1
   3   1   0 11289.5 790.728   1
  -3  -1   0 11554.3 791.511   1
  -3   1   0 12252.4 794.805   1
   3  -1   1 11621.3 741.812   1
  -3  -1  -1 10856.8 746.184   1
   3   1   1 11373.8 749.248   1
  -3   1  -1 11151.0 742.411   1
   3  -1   2 21484.8 1467.25   1
   3   1   2 24174.2 1473.76   1
  -3   1  -2 22588.6 1467.35   1
  -3  -1  -2 25197.9 1474.58   1
   3  -1   3 6326.72 431.798   1
   3   1   3 6163.29 440.208   1
  -3  -1  -3 5887.16 445.736   1
  -3   1  -3 5363.59 430.944   1
   3  -1   4 12265.8 739.544   1
  -3   1  -4 10275.7 730.326   1
  -3  -1  -4 11616.1 745.200   1
   3   1   4 10412.9 743.259   1
  -3   1  -5 1679.09 206.223   1
   3  -1   5 1469.36 207.811   1
   3   1   6 13838.3 871.620   1
  -3  -1  -6 12227.5 857.776   1
  -3  -1  -7 999.593 202.450   1
  -3   1  -7 1445.62 184.980   1
   3   1   7 1122.52 207.003   1
   3  -1   7 876.137 190.006   1
   3   1   8 20509.6 1403.60   1
   3  -1   8 21454.6 1396.82   1
  -3   1  -8 21490.6 1392.02   1
  -3  -1  -8 23238.4 1402.50   1
  -3   1  -9 104.576 171.318   1
  -3  -1  -9 327.913 165.285   1
   3   1   9 378.808 172.068   1
   3  -1   9 210.301 186.204   1
  -3   1 -10 437.671 185.985   1
  -3  -1 -10 707.023 212.344   1
   3  -1  10 887.823 213.314   1
   3   1  10 270.429 212.481   1
  -3   1 -11 205.733 180.833   1
  -3  -1 -11 111.353 182.491   1
   3   1  11-47.8242 200.018   1
   3  -1  11 22.0800 204.451   1
  -3  -1 -12 9789.42 736.100   1
  -3   1 -12 11130.4 741.436   1
   3  -1  12 10315.6 740.166   1
   3   1  12 10384.5 745.547   1
   3  -1  13 126.943 219.569   1
   3   1  13 594.484 238.617   1
  -3   1 -13 138.308 186.107   1
  -3  -1 -13 294.355 197.335   1
  -3  -1 -14 16373.2 1089.82   1
  -3   1 -14 15982.5 1078.77   1
   3  -1  14 16712.9 1092.73   1
   3   1  14 14856.2 1086.60   1
   3  -1  15-27.8183 210.011   1
  -3   1 -15-258.491 199.930   1
  -3  -1 -15 297.865 227.743   1
  -3  -1 -16 4238.56 375.203   1
   3  -1  16 3722.46 387.725   1
  -3   1 -16 3426.32 363.789   1
   3   1  17 1201.07 262.358   1
   3  -1  17 911.415 253.247   1
  -3  -1 -17 395.440 223.455   1
  -3   1 -17 690.193 225.569   1
   3  -1  18 1891.63 297.234   1
  -3   1 -18 1527.88 277.459   1
   3   1  19-33.3422 222.563   1
  -3  -1 -19 1095.28 243.661   1
   3  -1  20 2984.59 372.710   1
   3   1  20 3259.58 363.662   1
  -3   1 -20 3034.25 349.609   1
  -3  -1 -20 3324.72 351.297   1
   3  -1  21 209.120 225.227   1
   3   1  21 351.151 260.647   1
  -3   1 -21 157.736 217.301   1
  -3  -1 -21 126.971 233.069   1
   3  -1  22-142.794 235.912   1
  -3   1 -22-32.3619 208.866   1
   3   1  23 580.957 264.286   1
  -3  -1 -23-262.579 231.512   1
   3  -1  24 334.998 238.313   1
   3   1  24 73.4229 236.214   1
  -3   1 -24 605.665 238.702   1
  -3  -1 -24-33.3159 235.404   1
   3   1  25-74.0342 224.605   1
  -3   1 -25 271.757 237.662   1
  -3  -1 -25 133.865 220.193   1
   3   1  26 148.337 226.920   1
  -3  -1 -26 434.868 226.852   1
  -3   2  27 109.043 234.825   1
   3  -2 -27 268.833 236.274   1
  -3   2  26 257.535 246.270   1
   3  -2 -26 438.523 250.116   1
  -3   2  25 74.1798 255.404   1
   3  -2 -25 336.521 245.232   1
  -3   2  24 410.137 247.510   1
  -3  -2  24 336.750 239.079   1
   3  -2 -24 869.365 259.937   1
   3   2 -24 551.498 254.019   1
  -3   2  23 37.1432 259.926   1
  -3  -2  23 294.977 251.561   1
   3  -2 -23 365.935 233.795   1
   3   2 -23-68.0126 221.736   1
  -3   2  22 1359.46 298.200   1
  -3  -2  22 688.219 262.794   1
   3  -2 -22 823.858 285.077   1
   3   2 -22 1739.91 294.614   1
  -3   2  21-253.473 231.382   1
  -3  -2  21-106.621 239.145   1
   3  -2 -21 65.0835 215.027   1
   3   2 -21 65.0940 225.746   1
  -3   2  20 533.667 257.171   1
  -3  -2  20 276.643 239.106   1
   3  -2 -20-64.0456 225.178   1
   3   2 -20 158.355 237.681   1
  -3  -2  19 33.6639 241.200   1
  -3   2  19 208.822 269.193   1
   3  -2 -19-62.7848 234.464   1
   3   2 -19-244.108 227.901   1
   3   2 -18 4415.89 422.704   1
   3  -2 -18 4290.60 439.246   1
  -3   2  18 5030.90 469.670   1
  -3  -2  18 4938.02 450.024   1
  -3  -2  17 408.148 249.293   1
   3  -2 -17 208.295 230.223   1
   3   2 -17 365.679 208.730   1
  -3  -2  16 9643.46 719.021   1
  -3   2  16 9213.92 720.810   1
   3   2 -16 10141.1 706.985   1
   3  -2 -16 8989.15 707.917   1
  -3   2  15 866.983 293.382   1
  -3  -2  15 1258.62 267.716   1
   3  -2 -15 1330.12 272.285   1
   3   2 -15 1433.94 256.418   1
  -3   2  14 297.466 245.344   1
   3  -2 -14 79.8411 212.261   1
  -3   2  13 312.748 219.059   1
  -3  -2  13 255.456 212.573   1
   3   2 -13 502.798 195.962   1
   3  -2 -13 508.594 211.003   1
  -3  -2  12 18217.1 1216.80   1
   3  -2 -11 1487.54 246.447   1
   3   2 -11 1190.10 218.525   1
  -3   2  11 1126.50 262.104   1
  -3  -2  11 1634.35 241.714   1
  -3  -2  10 38755.0 2554.12   1
  -3   2  10 40831.3 2574.44   1
   3   2 -10 42251.4 2553.20   1
   3  -2 -10 39984.6 2561.68   1
  -3  -2   9 1214.96 208.313   1
  -3   2   9 1101.73 244.944   1
   3   2  -9 994.015 203.321   1
   3  -2  -9 1031.07 212.271   1
  -3  -2   8 324.823 170.356   1
  -3   2   8 314.031 190.309   1
   3   2  -8 15.5477 160.546   1
   3  -2  -8-18.7757 167.350   1
  -3   2   7 660.063 240.298   1
   3   2  -7 465.822 151.537   1
   3  -2  -7 849.165 217.682   1
   3  -2  -6 17651.8 1198.49   1
  -3   2   6 19397.5 1212.03   1
   3  -2  -5 5025.19 380.489   1
   3   2  -5 4699.26 356.145   1
  -3  -2   5 4914.84 361.343   1
  -3   2   5 3841.49 385.836   1
   3   2  -4 3417.71 270.834   1
  -3  -2   4 3102.11 278.600   1
  -3  -2   3 11658.6 870.193   1
   3   2  -3 12966.7 868.038   1
  -3   2   3 14599.5 881.051   1
   3  -2  -3 14473.2 873.942   1
   3   2  -2 3407.36 247.878   1
   3  -2  -2 1851.41 243.470   1
  -3   2   2 3093.24 267.789   1
  -3  -2   2 2104.07 255.895   1
   3  -2  -1 4472.05 374.406   1
   3   2  -1 5317.10 374.575   1
  -3  -2   1 4355.12 372.454   1
   3  -2   0-18.5048 170.943   1
  -3   2   0-215.993 177.464   1
  -3  -2   0 10.0751 183.564   1
   3   2   0-252.689 188.038   1
   3  -2   1 5820.23 352.864   1
  -3  -2  -1 4576.90 353.755   1
   3   2   1 4978.04 355.388   1
   3  -2   2 3424.81 263.958   1
   3   2   2 3005.45 281.386   1
  -3  -2  -2 3534.73 281.382   1
   3   2   3 15210.0 964.085   1
  -3   2  -3 14934.5 945.387   1
  -3  -2  -3 13660.0 960.551   1
   3  -2   3 15011.2 948.652   1
  -3   2  -4 3443.12 286.125   1
   3  -2   4 3767.45 293.914   1
   3  -2   5 4358.08 316.292   1
   3   2   5 4203.18 352.749   1
  -3   2  -5 4252.58 322.134   1
  -3  -2  -5 3258.42 344.570   1
   3  -2   6 20073.3 1235.14   1
   3   2   6 18704.3 1257.46   1
  -3  -2  -6 19609.2 1247.89   1
  -3   2  -6 18645.6 1229.64   1
  -3  -2  -7 577.699 177.830   1
   3   2   7 473.046 186.077   1
  -3   2  -8 14.7796 141.348   1
  -3  -2  -8-37.3007 198.473   1
   3   2   8-61.7956 210.816   1
   3  -2   8 360.906 168.892   1
  -3   2  -9 1380.31 180.164   1
  -3  -2  -9 627.978 190.124   1
   3  -2   9 1124.02 201.746   1
   3   2   9 1123.87 234.815   1
   3   2  10 39242.8 2463.75   1
  -3   2 -10 37692.0 2438.47   1
  -3  -2 -10 39317.8 2453.43   1
  -3  -2 -11 1246.76 208.423   1
  -3   2 -11 1043.33 213.626   1
   3   2  11 920.055 226.777   1
   3  -2  11 1098.62 211.790   1
   3  -2  12 16738.5 1143.06   1
  -3   2 -12 17617.1 1142.74   1
  -3  -2 -13 277.505 197.266   1
  -3   2 -13 378.579 186.712   1
   3  -2  13 612.911 214.511   1
   3   2  13 333.604 217.813   1
  -3  -2 -14-185.006 219.098   1
   3   2  14 144.779 250.403   1
   3   2  15 1668.30 291.824   1
   3  -2  15 1105.71 241.804   1
  -3   2 -15 1263.45 229.093   1
  -3  -2 -15 1687.21 272.798   1
   3  -2  16 9796.04 739.176   1
   3   2  16 9901.98 754.739   1
  -3  -2 -16 10716.3 751.052   1
  -3   2 -16 10307.9 735.479   1
   3  -2  17 148.917 235.817   1
   3   2  17 256.764 240.646   1
  -3  -2 -17-28.6657 221.041   1
  -3   2 -17 54.4298 204.809   1
   3   2  18 4027.32 440.346   1
   3  -2  18 4481.58 424.062   1
  -3   2 -18 4914.34 417.518   1
   3   2  19 370.106 272.063   1
   3  -2  19 454.554 249.265   1
  -3   2 -19 264.704 215.646   1
  -3  -2 -19 153.480 252.887   1
   3  -2  20 235.729 225.717   1
   3   2  20 207.213 260.848   1
  -3   2 -20 365.401 225.915   1
  -3  -2 -20-281.263 241.852   1
   3  -2  21 34.7223 233.731   1
   3   2  21-281.566 255.227   1
  -3  -2 -21-508.831 248.551   1
  -3   2 -21 251.688 203.121   1
   3  -2  22 607.615 247.888   1
   3   2  22 1250.56 275.426   1
  -3  -2 -22 1648.33 278.903   1
  -3   2 -22 1167.39 260.086   1
   3   2  23 325.268 244.260   1
   3  -2  23-146.703 229.658   1
  -3  -2 -23-98.2634 206.160   1
  -3   2 -23 99.6680 232.350   1
   3   2  24 146.169 223.326   1
   3  -2  24 411.458 259.840   1
  -3   2 -24 371.806 239.750   1
  -3  -2 -24 99.4708 221.583   1
   3   2  25 955.658 268.313   1
  -3  -2 -25 365.470 253.009   1
   3   2  26 439.985 259.718   1
  -3  -2 -26-99.3723 234.663   1
   3   2  27 254.516 248.150   1
  -3  -2 -27 131.826 212.948   1
   3  -3 -28 98.1365 203.858   1
  -3   3  27 72.0993 217.493   1
   3  -3 -27 99.1883 212.358   1
  -3   3  25-74.0309 244.581   1
   3  -3 -25-33.2083 233.216   1
   3   3 -24 241.349 243.556   1
  -3  -3  23 331.719 223.729   1
  -3   3  23 295.674 239.802   1
   3  -3 -23 430.807 227.339   1
   3   3 -23 576.462 240.421   1
  -3  -3  22 541.477 265.896   1
  -3   3  22 696.233 247.863   1
   3  -3 -22 428.310 211.008   1
   3   3 -22 33.2459 224.140   1
  -3  -3  21-35.1863 221.452   1
   3   3 -21 32.4417 208.304   1
  -3   3  20 535.318 296.098   1
   3  -3 -20-32.1877 241.596   1
  -3   3  19 315.670 290.070   1
  -3  -3  19 396.252 225.366   1
   3   3 -19 274.218 215.951   1
   3  -3 -19-284.670 254.572   1
  -3   3  18-171.569 245.846   1
  -3  -3  18-63.5263 237.222   1
   3  -3 -18 185.481 236.660   1
   3   3 -18 29.3009 214.832   1
  -3  -3  17 60.8381 240.119   1
   3   3 -17 589.132 234.838   1
  -3   3  16-65.2383 246.546   1
  -3  -3  16 57.9819 222.271   1
   3  -3 -16 204.367 224.601   1
   3   3 -16 506.198 209.859   1
  -3  -3  15 247.656 224.708   1
  -3   3  15 157.818 270.350   1
   3  -3 -15 649.572 254.486   1
   3   3 -15 507.290 214.135   1
  -3   3  14-274.868 245.604   1
  -3  -3  14 77.9089 213.362   1
   3  -3 -14 244.205 229.504   1
   3   3 -14-47.8627 194.842   1
  -3   3  13 1816.03 270.198   1
  -3  -3  13 1852.92 249.914   1
   3   3 -13 1459.95 223.063   1
   3  -3 -12 3351.01 339.874   1
  -3   3  12 3522.75 367.738   1
  -3  -3  12 3158.96 320.932   1
   3   3 -12 3551.90 316.398   1
   3   3 -11 386.719 180.852   1
  -3  -3  11 462.557 198.154   1
   3  -3 -10 2477.14 282.297   1
   3   3 -10 2499.82 259.641   1
  -3  -3  10 2288.74 259.371   1
  -3   3  10 2822.77 317.029   1
   3   3  -9 1003.24 176.491   1
   3  -3  -9 859.356 225.793   1
  -3  -3   9 766.938 178.474   1
  -3   3   8 12665.2 861.925   1
  -3  -3   8 13132.2 832.588   1
   3   3  -8 12543.3 822.240   1
   3  -3  -8 11179.6 842.777   1
   3  -3  -7 3786.55 346.415   1
  -3   3   7 3919.48 358.032   1
  -3  -3   6 42068.4 2547.15   1
   3   3  -6 37964.6 2540.94   1
   3  -3  -6 41603.7 2561.71   1
  -3   3   6 42150.8 2571.15   1
  -3  -3   5 4193.30 315.435   1
   3   3  -5 3922.60 316.263   1
  -3   3   5 4353.70 358.610   1
   3  -3  -5 3267.67 341.899   1
  -3   3   4 39956.7 2598.32   1
   3   3  -4 42845.6 2583.05   1
   3  -3  -4 42682.3 2594.68   1
  -3  -3   4 39993.1 2583.39   1
   3   3  -3 43277.8 2739.67   1
  -3  -3   3 44747.3 2739.62   1
   3  -3  -2 48524.1 3055.05   1
  -3  -3   2 46715.5 3048.07   1
  -3   3   2 49239.1 3059.73   1
   3   3  -2 51856.2 3049.59   1
   3   3  -1 24852.7 1540.34   1
  -3   3   1 25392.0 1544.62   1
  -3  -3   1 21766.6 1540.83   1
   3  -3  -1 25580.6 1539.81   1
   3  -3   0 200480. 12124.6   1
  -3  -3   0 191460. 12126.6   1
   3   3   0 200772. 12128.4   1
  -3   3   0 195043. 12125.7   1
   3  -3   1 26259.9 1570.54   1
   3   3   1 24439.9 1577.72   1
  -3   3  -1 25239.8 1571.95   1
  -3  -3  -1 23677.3 1575.17   1
   3   3   2 51037.9 3168.25   1
   3  -3   2 53859.6 3157.95   1
  -3  -3  -2 48526.5 3165.25   1
  -3   3  -2 49740.4 3156.59   1
  -3   3  -3 46326.4 2915.61   1
   3  -3   3 47525.0 2916.09   1
   3   3   4 38878.3 2523.70   1
  -3  -3  -4 36798.1 2513.89   1
  -3   3  -4 40539.8 2497.99   1
   3  -3   4 42879.5 2500.82   1
  -3   3  -5 3613.78 302.454   1
   3   3   5 4336.34 355.969   1
   3  -3   5 3743.68 308.525   1
  -3   3  -6 42733.9 2654.96   1
  -3  -3  -6 44665.5 2676.57   1
   3  -3   6 41688.3 2656.93   1
   3   3   6 41468.2 2681.04   1
   3   3   7 3996.99 364.793   1
  -3  -3  -7 3866.11 354.744   1
   3   3   8 10727.2 789.636   1
  -3  -3  -8 10829.3 776.345   1
  -3   3  -8 12018.0 754.502   1
  -3  -3  -9 762.133 223.927   1
  -3   3  -9 804.844 154.089   1
   3   3   9 942.702 236.230   1
   3  -3   9 494.974 164.072   1
  -3  -3 -10 2551.70 280.782   1
   3  -3  10 2657.78 258.943   1
   3   3  10 1924.41 291.191   1
  -3   3 -11 694.099 181.125   1
   3  -3  11 908.065 197.660   1
   3  -3  12 3911.78 343.695   1
   3   3  12 3446.25 372.191   1
  -3   3 -13 1397.09 218.322   1
  -3  -3 -13 1091.02 253.274   1
   3   3  13 1253.96 287.489   1
   3  -3  13 1672.09 236.201   1
  -3   3 -14 22.9902 189.449   1
  -3  -3 -14-81.1884 212.820   1
   3  -3  14-24.9078 192.645   1
   3   3  14 88.6265 260.924   1
   3   3  15 91.2042 240.071   1
  -3  -3 -15 225.853 211.856   1
   3   3  16 125.519 244.400   1
   3  -3  16 307.845 234.763   1
  -3   3 -16 25.0131 190.910   1
  -3  -3 -16-29.0646 211.565   1
   3  -3  17 262.767 212.508   1
  -3   3 -17-53.3969 196.548   1
   3  -3  18 61.3715 218.986   1
  -3   3 -18-83.6236 215.592   1
  -3  -3 -18 60.4757 236.229   1
   3   3  19-339.357 272.127   1
   3  -3  19-32.1317 231.208   1
  -3   3 -19-203.288 211.420   1
  -3  -3 -19 216.684 262.642   1
   3   3  20 207.753 276.686   1
  -3  -3 -20 974.346 270.030   1
   3  -3  21 34.5801 218.753   1
  -3   3 -21 31.3415 208.039   1
   3   3  22-35.7430 220.942   1
   3  -3  22 715.518 252.797   1
  -3  -3 -22 614.321 213.498   1
  -3   3 -22 584.328 227.828   1
   3   3  23 324.589 246.211   1
   3  -3  23 441.698 229.633   1
  -3  -3 -23 196.082 235.404   1
  -3   3 -23-66.5700 206.642   1
   3   3  25 109.194 259.750   1
  -3  -3 -25-98.8560 235.158   1
   3   3  26 326.764 222.412   1
  -3  -3 -26 360.744 215.703   1
   3   3  27-179.572 223.835   1
  -3  -3 -27-65.0963 216.161   1
  -3  -3 -28 96.5826 229.826   1
   3  -4 -28 256.836 235.474   1
  -3   4  28 455.065 243.710   1
   3  -4 -27 162.313 229.546   1
  -3   4  27 429.254 250.760   1
   3  -4 -26 98.0452 226.746   1
  -3   4  26 109.279 244.071   1
   3  -4 -25 296.385 228.320   1
  -3   4  25 367.646 251.460   1
   3  -4 -24-231.298 222.318   1
  -3   4  24 294.688 243.376   1
   3   4 -23 135.387 243.590   1
   3  -4 -23 495.764 254.067   1
  -3   4  23 478.006 251.741   1
   3   4 -22 198.180 214.660   1
   3  -4 -22 658.724 266.109   1
  -3  -4  22 395.852 240.239   1
  -3   4  22 475.550 281.222   1
   3   4 -21 96.1290 202.981   1
  -3  -4  21 34.9278 221.206   1
  -3   4  21 508.495 291.371   1
   3  -4 -20-194.036 241.604   1
   3   4 -20 248.234 228.440   1
  -3   4  20 179.218 256.880   1
  -3  -4  20 202.565 236.180   1
   3  -4 -19 381.616 212.442   1
   3   4 -19 179.163 203.107   1
  -3   4  19 247.042 244.072   1
  -3  -4  19-32.4963 235.913   1
   3  -4 -18 933.855 270.985   1
   3   4 -18 315.758 219.705   1
  -3   4  18 243.359 298.997   1
  -3  -4  18 560.470 239.597   1
   3   4 -17 219.011 210.178   1
   3  -4 -17 456.549 237.521   1
  -3  -4  17 119.050 226.825   1
  -3   4  17 238.018 254.441   1
   3  -4 -16 6327.43 520.602   1
   3   4 -16 6289.25 495.186   1
  -3  -4  16 5484.27 501.448   1
   3  -4 -15 659.750 235.115   1
  -3   4  15 968.580 261.815   1
   3  -4 -14-27.7101 230.855   1
   3   4 -14 184.024 201.606   1
  -3  -4  14 451.164 217.838   1
  -3   4  14 374.350 255.197   1
   3   4 -13 686.365 205.124   1
   3  -4 -13 1436.43 261.710   1
  -3  -4  13 914.135 225.334   1
  -3   4  13 1477.49 288.361   1
   3  -4 -12 1146.12 251.242   1
   3   4 -12 1253.38 211.136   1
  -3  -4  12 1135.40 211.709   1
  -3   4  12 1472.85 287.336   1
   3  -4 -11-145.942 219.856   1
   3   4 -11 164.939 158.573   1
  -3   4  11 219.268 262.018   1
  -3  -4  11 101.248 177.075   1
   3  -4 -10 9843.88 697.854   1
  -3  -4  10 9289.58 677.723   1
  -3   4  10 10732.0 715.125   1
   3   4 -10 9196.73 660.485   1
   3  -4  -9 760.938 232.914   1
   3   4  -9 526.706 161.730   1
  -3   4   9 1029.57 263.679   1
  -3  -4   9 517.490 176.788   1
   3  -4  -8 11111.8 771.593   1
  -3  -4   8 10663.4 738.621   1
  -3   4   8 11738.5 783.884   1
   3   4  -8 10978.8 734.060   1
   3  -4  -7-114.598 202.473   1
  -3   4   7 63.7910 221.320   1
   3  -4  -6 5599.38 412.724   1
   3   4  -6 4675.60 365.335   1
  -3   4   6 5697.64 419.425   1
  -3  -4   6 4442.89 364.450   1
  -3   4   5 2042.15 276.225   1
   3   4  -5 2422.95 211.596   1
   3  -4  -5 2466.82 259.922   1
  -3  -4   5 2271.26 220.099   1
  -3  -4   4 40944.0 2522.48   1
   3   4  -4 40009.3 2519.95   1
   3  -4  -4 38959.4 2539.52   1
  -3   4   4 41967.0 2545.61   1
   3   4  -3 5975.81 431.230   1
  -3  -4   3 6487.08 435.998   1
   3   4  -2 1724.22 207.045   1
  -3   4   2 1907.51 220.810   1
  -3  -4   2 1758.24 205.437   1
   3  -4  -2 1489.79 216.697   1
  -3   4   1 13609.9 922.382   1
   3   4  -1 15337.5 923.225   1
   3  -4  -1 13868.3 922.681   1
  -3  -4   1 14184.7 919.588   1
   3  -4   0 107.753 155.597   1
  -3  -4   0-192.481 152.805   1
   3   4   0-43.3417 141.208   1
  -3   4   0-51.5226 161.830   1
  -3  -4  -1 14229.9 906.385   1
  -3   4  -1 13002.8 895.166   1
   3   4   1 14155.4 909.543   1
   3  -4   1 14304.9 892.435   1
   3  -4   2 1912.27 193.681   1
  -3   4  -2 1964.63 208.688   1
   3   4   3 6307.09 460.817   1
  -3   4  -3 5886.43 430.341   1
  -3  -4  -3 6133.46 454.015   1
   3  -4   3 6487.92 430.741   1
   3   4   4 41839.1 2609.48   1
  -3   4  -4 39263.6 2580.40   1
  -3  -4  -4 44650.6 2605.28   1
   3  -4   4 41743.9 2582.23   1
   3  -4   5 2586.78 230.600   1
  -3  -4  -5 2348.88 282.750   1
  -3   4  -5 3136.77 236.952   1
   3   4   5 2572.81 296.320   1
   3   4   6 4524.78 414.032   1
  -3  -4  -6 4953.03 409.298   1
  -3   4  -6 5375.19 369.263   1
  -3  -4  -7-19.1310 180.849   1
  -3   4  -7 138.923 108.484   1
   3   4   7-169.148 214.264   1
   3  -4   7 88.3046 127.115   1
   3   4   8 12508.8 829.400   1
  -3  -4  -8 11262.7 816.576   1
  -3  -4  -9 375.309 218.466   1
  -3   4  -9 509.003 157.491   1
   3  -4   9 733.180 177.292   1
   3   4   9 358.425 238.995   1
   3   4  10 10942.1 772.289   1
   3  -4  10 11734.0 734.298   1
  -3   4 -10 9668.58 716.056   1
  -3  -4 -10 10955.4 762.792   1
  -3   4 -11 17.7597 161.113   1
  -3  -4 -11 247.290 212.282   1
   3  -4  11 249.092 181.310   1
   3   4  11 106.571 226.792   1
  -3   4 -12 1596.93 214.860   1
   3   4  12 1596.60 259.773   1
   3  -4  12 1711.48 228.780   1
  -3  -4 -13 933.318 238.338   1
  -3   4 -13 1049.69 199.557   1
   3   4  13 731.250 247.521   1
   3  -4  13 1391.26 212.885   1
  -3  -4 -14-55.3740 214.148   1
  -3   4 -14 245.028 192.629   1
   3  -4  14-190.089 185.638   1
   3   4  14 181.378 236.171   1
   3   4  15 1178.25 290.335   1
   3  -4  15 594.483 216.190   1
  -3   4 -15 696.675 199.602   1
  -3  -4 -15 546.749 227.560   1
   3   4  16 5073.27 492.201   1
   3  -4  16 5966.26 476.615   1
  -3   4 -16 5454.39 460.565   1
  -3  -4 -16 5820.85 486.674   1
   3   4  17-164.955 221.037   1
   3  -4  17 85.7681 213.580   1
  -3  -4 -17-29.4666 200.086   1
  -3   4 -17 443.685 212.552   1
   3   4  18 234.291 241.366   1
   3  -4  18 726.708 243.694   1
  -3   4 -18 957.199 213.648   1
  -3  -4 -18 336.132 212.098   1
   3   4  19 102.597 271.577   1
   3  -4  19 253.827 215.393   1
  -3   4 -19 28.7208 216.068   1
  -3  -4 -19-187.136 230.409   1
   3  -4  20 33.1278 227.840   1
   3   4  20 209.487 265.463   1
  -3   4 -20-30.0244 202.042   1
  -3  -4 -20 63.1744 235.078   1
   3  -4  21 103.624 234.974   1
   3   4  21 672.409 271.367   1
  -3  -4 -21 255.735 240.961   1
  -3   4 -21 62.7016 205.786   1
   3   4  22 143.000 227.297   1
   3  -4  22 71.6490 235.606   1
  -3  -4 -22 32.3381 196.137   1
  -3   4 -22-97.1844 223.735   1
   3   4  23 71.9548 237.816   1
  -3  -4 -23 162.973 244.423   1
   3   4  24 360.670 251.538   1
  -3  -4 -24 98.1150 239.260   1
   3   4  25-180.624 234.231   1
  -3  -4 -25 65.3982 214.052   1
   3   4  26 35.9424 214.183   1
  -3  -4 -26 616.736 219.418   1
   3   4  27 319.244 247.582   1
  -3  -4 -27 224.930 226.238   1
   3   4  28-104.402 220.403   1
  -3  -4 -28 411.748 233.343   1
   3  -5 -28 411.035 223.218   1
  -3   5  28-68.9609 198.822   1
   3  -5 -26 291.067 231.739   1
  -3   5  26 396.577 241.299   1
   3  -5 -25-65.3222 226.570   1
  -3   5  25 875.258 267.237   1
   3  -5 -24 295.622 229.189   1
  -3   5  24 146.549 248.000   1
   3  -5 -22 230.327 208.705   1
   3   5 -22 131.272 233.774   1
  -3   5  22 365.556 223.443   1
   3  -5 -21 65.4921 214.378   1
   3   5 -20 824.733 238.223   1
  -3  -5  20 1039.93 262.968   1
   3   5 -19 146.386 206.585   1
   3  -5 -19 64.0274 268.592   1
  -3  -5  19 321.702 236.004   1
  -3   5  19-71.0761 277.749   1
   3  -5 -18 2702.38 330.773   1
   3   5 -18 2263.44 308.442   1
  -3   5  18 2420.94 334.937   1
   3   5 -17-26.5423 186.443   1
   3  -5 -17-61.4611 251.763   1
  -3   5  17 241.900 300.472   1
  -3  -5  17 233.347 221.803   1
   3  -5 -16-390.021 233.447   1
  -3   5  16-135.048 258.135   1
   3  -5 -15-145.647 239.323   1
   3   5 -15 212.467 181.971   1
  -3   5  15-99.0181 271.172   1
  -3  -5  15-129.820 213.316   1
   3  -5 -14 15690.7 1079.79   1
  -3  -5  14 16587.2 1063.91   1
  -3   5  14 14842.1 1089.54   1
   3   5 -14 15602.2 1052.75   1
   3   5 -13 1253.77 201.553   1
   3  -5 -13 1170.91 215.579   1
  -3  -5  13 836.304 196.589   1
   3  -5 -12 6958.44 556.318   1
  -3  -5  12 8148.48 547.686   1
  -3   5  12 7357.80 575.054   1
   3   5 -12 6639.90 525.433   1
  -3   5  11 85.1305 212.997   1
  -3  -5  11 417.182 177.951   1
   3   5 -11 123.293 163.815   1
   3  -5 -11 100.053 180.268   1
  -3  -5  10 10306.7 674.711   1
   3   5 -10 9292.82 662.420   1
  -3   5   9 1935.01 270.115   1
  -3  -5   9 1756.24 210.054   1
   3  -5  -9 1715.85 259.957   1
   3   5  -9 1575.90 203.624   1
  -3   5   8 29452.4 1865.43   1
   3  -5  -8 28373.4 1848.49   1
  -3   5   7 378.396 208.083   1
  -3  -5   7 251.698 131.179   1
   3  -5  -7 159.823 185.154   1
  -3  -5   6 7293.39 479.576   1
   3   5  -6 6916.72 478.687   1
  -3   5   6 6274.79 537.076   1
   3  -5  -6 6860.29 517.936   1
   3   5  -5 145.520 113.447   1
   3  -5  -5-51.4167 177.801   1
  -3   5   5-38.4558 184.669   1
  -3  -5   5 163.828 130.950   1
  -3  -5   4 881.915 152.210   1
   3   5  -4 738.264 144.251   1
   3  -5  -4 754.753 201.420   1
  -3   5   4 917.744 215.777   1
  -3  -5   3 756.090 156.231   1
   3   5  -3 1237.59 165.278   1
   3  -5  -3 1113.18 183.173   1
  -3   5   3 963.489 196.483   1
   3   5  -2 678.859 153.465   1
  -3  -5   2 657.011 160.111   1
  -3   5   1 2104.95 215.210   1
  -3  -5   1 1990.13 199.539   1
   3  -5  -1 1501.95 195.858   1
   3   5  -1 1590.70 196.507   1
   3   5   0 271.751 155.214   1
  -3   5   0 402.474 141.023   1
   3  -5   0 189.855 139.130   1
  -3  -5   0 338.630 159.909   1
   3   5   1 1459.30 207.674   1
  -3   5  -1 1421.58 191.984   1
   3  -5   1 1631.75 192.610   1
  -3   5  -2 778.556 150.896   1
   3  -5   2 603.729 135.347   1
  -3  -5  -3 840.169 188.915   1
   3   5   3 1042.62 200.770   1
  -3   5  -3 838.483 134.200   1
   3  -5   3 1035.19 137.439   1
   3   5   4 918.977 205.560   1
  -3   5  -4 869.380 130.845   1
  -3  -5  -4 680.295 198.148   1
   3  -5   5 120.192 112.283   1
   3   5   5-95.4219 207.843   1
  -3  -5  -5 188.669 175.676   1
  -3   5  -5 196.928 111.521   1
   3   5   6 7638.50 545.003   1
   3  -5   6 6873.27 483.699   1
  -3   5  -6 7137.41 481.964   1
  -3  -5  -6 7229.54 534.495   1
  -3   5  -7 169.749 110.081   1
  -3  -5  -7 262.976 193.499   1
   3  -5   7 11.5599 121.685   1
   3   5   7 176.802 208.076   1
  -3  -5  -8 26592.9 1789.44   1
  -3   5  -8 27393.9 1753.42   1
   3  -5   8 28740.4 1761.11   1
   3   5   8 28743.8 1808.33   1
  -3  -5  -9 1519.30 234.678   1
   3   5   9 1167.94 241.967   1
  -3   5 -10 8189.15 613.208   1
   3  -5  10 9970.60 630.227   1
  -3  -5 -11 51.0663 212.925   1
  -3   5 -11-33.4123 146.062   1
   3  -5  11 215.512 153.230   1
   3   5  11-55.0585 233.534   1
   3  -5  12 7384.10 511.882   1
  -3   5 -12 7156.10 500.828   1
  -3  -5 -12 6735.51 533.494   1
  -3  -5 -13 1010.03 243.883   1
  -3   5 -13 1178.01 195.848   1
   3   5  13 748.360 247.801   1
   3  -5  13 829.305 196.333   1
  -3  -5 -14 14851.4 1007.68   1
  -3   5 -14 15228.8 978.312   1
   3  -5  14 13950.5 982.470   1
   3   5  14 13995.2 1011.64   1
  -3  -5 -15-58.8028 233.479   1
  -3   5 -15-66.9054 180.481   1
   3   5  15 94.2681 236.388   1
   3  -5  15 220.841 197.960   1
  -3  -5 -16 413.210 261.612   1
   3   5  16 296.118 276.801   1
  -3  -5 -17 387.918 255.313   1
  -3   5 -17 101.329 199.970   1
   3   5  17 199.181 277.674   1
   3  -5  17-167.867 211.313   1
  -3   5 -18 2519.17 292.788   1
  -3  -5 -18 2438.33 333.160   1
   3   5  18 2840.32 368.628   1
   3  -5  18 1837.96 299.128   1
  -3   5 -19 339.939 194.850   1
  -3  -5 -19-62.8278 212.341   1
   3  -5  19-62.5120 207.502   1
   3   5  19 34.4516 222.328   1
  -3   5 -20 1462.03 251.756   1
   3  -5  20 1052.28 271.062   1
  -3  -5 -21-160.165 240.106   1
  -3   5 -21 62.1791 199.625   1
   3   5  21-248.286 265.863   1
   3  -5  21 275.207 235.557   1
  -3  -5 -22 549.358 225.020   1
   3   5  22 71.4632 224.639   1
  -3  -5 -24 455.391 244.056   1
   3   5  24 574.052 261.939   1
  -3  -5 -25 389.208 229.949   1
   3   5  25 394.219 233.596   1
  -3  -5 -26 642.445 233.312   1
   3   5  26 391.329 240.484   1
  -3  -5 -28-155.955 208.219   1
   3   5  28-171.349 210.347   1
  -3   6  27-313.608 238.604   1
   3  -6 -27 221.333 237.858   1
  -3   6  26 142.643 247.885   1
   3  -6 -26 383.560 242.732   1
  -3   6  25-72.1649 251.301   1
   3  -6 -25 129.450 248.615   1
  -3   6  24 837.405 272.826   1
   3  -6 -24-32.6473 243.071   1
  -3   6  23 146.036 255.983   1
   3  -6 -23 426.627 248.429   1
  -3   6  22 73.0156 266.810   1
   3  -6 -22 197.130 233.699   1
  -3   6  21-145.403 237.944   1
   3   6 -21 31.6166 201.016   1
   3  -6 -21 196.663 234.846   1
  -3  -6  20 461.975 224.332   1
  -3   6  20 180.533 255.914   1
   3  -6 -20 130.117 225.937   1
   3   6 -20 90.7009 191.646   1
  -3  -6  19 409.953 226.306   1
  -3   6  19 825.162 302.480   1
   3   6 -19 288.459 197.422   1
   3  -6 -19 674.536 260.182   1
  -3   6  18 247.819 262.854   1
  -3  -6  18 329.714 215.208   1
   3   6 -18 246.716 202.978   1
   3  -6 -18 63.3743 255.999   1
  -3   6  17 664.071 288.896   1
  -3  -6  17 453.004 212.657   1
   3   6 -17 389.544 193.865   1
   3  -6 -17 31.0751 242.213   1
  -3  -6  16 745.887 237.844   1
   3  -6 -16 547.695 258.866   1
   3   6 -16 732.873 217.420   1
  -3  -6  15 621.164 206.391   1
   3   6 -15 710.259 206.971   1
  -3   6  14 685.189 244.975   1
  -3  -6  14 850.596 211.814   1
   3   6 -14 1132.95 207.032   1
   3  -6 -14 719.537 217.519   1
  -3   6  13 726.524 265.993   1
  -3  -6  13 979.860 189.957   1
   3   6 -13 394.126 160.144   1
   3  -6 -13 835.666 243.271   1
  -3   6  12 578.616 254.357   1
  -3  -6  12 511.358 184.543   1
   3   6 -12 364.163 159.758   1
   3  -6 -12 161.080 224.529   1
   3   6 -11 100.492 156.622   1
  -3   6  11-29.2273 247.292   1
   3  -6 -11-51.5170 212.984   1
  -3  -6  11 267.228 158.287   1
   3   6 -10 1003.38 159.335   1
  -3  -6  10 1152.42 177.911   1
   3  -6 -10 983.788 232.428   1
  -3   6  10 809.537 250.599   1
   3   6  -8 20831.3 1320.46   1
  -3   6   8 19153.5 1371.01   1
   3  -6  -8 21423.3 1361.17   1
  -3  -6   8 20999.6 1323.65   1
   3   6  -7 5187.58 373.368   1
  -3   6   7 5186.31 456.291   1
  -3  -6   7 4771.94 375.201   1
   3  -6  -7 5939.16 431.722   1
   3  -6  -6-97.6385 157.529   1
  -3  -6   6-22.4551 120.294   1
  -3   6   6 195.806 182.978   1
   3   6  -6-43.0245 126.465   1
   3  -6  -5 8252.52 574.741   1
  -3  -6   5 8222.48 543.269   1
  -3   6   5 7451.52 582.726   1
   3   6  -4 66812.0 4192.31   1
  -3  -6   4 68298.5 4192.17   1
  -3   6   4 66988.5 4220.95   1
   3  -6  -4 68598.0 4213.87   1
  -3  -6   3 2012.77 216.540   1
   3   6  -3 2845.40 221.053   1
   3  -6  -3 2640.44 251.107   1
  -3   6   3 2409.55 263.587   1
   3   6  -2 11282.6 800.388   1
  -3  -6   2 13239.9 802.798   1
  -3   6   2 12477.0 824.874   1
   3  -6  -2 12565.9 819.141   1
   3   6  -1 1886.38 200.422   1
  -3  -6   1 2077.60 193.384   1
  -3   6   0-24.0920 134.936   1
   3  -6   0 134.997 123.364   1
  -3  -6   0 178.962 146.974   1
   3   6   0 37.5313 156.751   1
  -3   6  -1 1905.60 203.585   1
   3  -6   1 2385.54 203.428   1
  -3   6  -2 10946.8 738.633   1
  -3  -6  -2 11049.3 756.081   1
   3   6   2 12335.9 767.367   1
  -3   6  -3 2689.47 212.921   1
   3   6   3 2579.49 266.970   1
  -3  -6  -3 2678.76 257.230   1
   3  -6   3 2116.33 205.985   1
  -3  -6  -4 66642.5 4254.43   1
   3  -6   4 71430.4 4227.25   1
   3   6   4 63902.3 4259.39   1
   3  -6   5 7375.38 511.568   1
  -3  -6  -5 8046.87 569.616   1
  -3   6  -5 7996.37 513.100   1
   3   6   5 7781.14 573.565   1
  -3   6  -6-26.2349 98.2038   1
   3   6   6-21.7718 207.624   1
   3  -6   6-9.10296 107.961   1
  -3  -6  -6 118.801 186.712   1
  -3  -6  -7 4256.49 405.380   1
  -3   6  -7 4916.65 351.061   1
   3  -6   7 5481.42 360.499   1
   3   6   7 5045.25 434.708   1
   3   6   8 20320.4 1332.53   1
   3  -6   8 19714.6 1278.48   1
  -3   6  -8 19830.1 1271.44   1
  -3  -6  -8 20953.2 1322.99   1
   3  -6   9 267.407 137.329   1
  -3   6  -9 37.0333 123.138   1
   3   6  10 1003.97 245.820   1
  -3  -6 -10 629.185 223.067   1
  -3   6 -11 15.2113 132.251   1
   3  -6  11-66.9287 162.032   1
   3   6  11 170.701 190.567   1
  -3   6 -12 404.894 136.272   1
  -3  -6 -12 809.529 217.348   1
   3  -6  12 328.826 164.034   1
   3   6  12 325.947 225.341   1
  -3   6 -13 1015.70 189.272   1
  -3  -6 -13 754.901 239.792   1
   3  -6  13 876.257 193.958   1
   3   6  13 977.546 254.978   1
  -3   6 -14 1281.77 214.450   1
  -3  -6 -14 1333.69 257.353   1
   3  -6  14 1345.00 228.813   1
   3   6  14 906.598 262.594   1
  -3   6 -15 814.585 192.615   1
   3  -6  15 1220.45 224.059   1
  -3  -6 -16 1198.13 289.661   1
  -3   6 -16 711.628 209.087   1
   3  -6  16 861.609 192.454   1
   3   6  16 1001.48 309.555   1
  -3  -6 -17 304.926 206.992   1
   3   6  17-403.297 236.008   1
  -3  -6 -18 31.1891 228.714   1
  -3   6 -18 26.2228 187.923   1
   3  -6  18-28.9408 208.207   1
   3   6  18 307.363 261.482   1
  -3  -6 -19 1233.18 288.115   1
  -3   6 -19 502.282 205.538   1
   3   6  19 971.155 298.564   1
   3  -6  19 799.262 250.878   1
  -3  -6 -20 63.7116 202.546   1
  -3   6 -20-29.3518 196.622   1
   3   6  20 211.372 230.607   1
   3  -6  20-64.9526 210.579   1
  -3  -6 -21-96.3540 234.967   1
   3   6  21-355.813 269.881   1
  -3  -6 -22-484.099 259.615   1
   3   6  23-285.961 224.506   1
  -3  -6 -24-32.4483 238.003   1
   3   6  24 286.292 260.490   1
  -3  -6 -25-96.4824 224.952   1
   3   6  25-35.5428 239.178   1
  -3  -6 -26 95.3218 215.685   1
   3   6  26-140.785 213.459   1
  -3  -6 -27-249.880 221.217   1
   3   6  27 552.980 253.478   1
  -3   7  27 138.225 240.026   1
   3  -7 -27 279.040 221.658   1
  -3   7  25-35.7523 257.180   1
   3  -7 -25 128.242 240.332   1
  -3   7  24 180.428 256.808   1
   3  -7 -24 226.999 245.136   1
  -3   7  23 254.076 262.954   1
   3  -7 -23 424.871 257.052   1
  -3   7  21 181.858 264.734   1
   3  -7 -21 32.7902 241.397   1
  -3   7  20 470.645 233.159   1
   3  -7 -20 685.106 220.246   1
  -3   7  19 541.077 276.160   1
  -3  -7  19-213.516 193.936   1
   3  -7 -19 129.213 254.870   1
   3   7 -19-84.8180 183.322   1
  -3   7  18 463.910 274.311   1
  -3  -7  18-28.8253 215.509   1
   3   7 -18 401.449 206.534   1
   3  -7 -18-159.671 261.767   1
  -3   7  17 565.439 266.790   1
   3  -7 -17 219.809 226.100   1
  -3  -7  16 1096.90 222.137   1
  -3   7  16 763.349 300.330   1
   3  -7 -16 1078.75 296.736   1
   3   7 -16 920.769 214.327   1
  -3  -7  15 829.619 219.885   1
  -3   7  15 716.446 295.251   1
   3   7 -15 439.992 182.005   1
   3  -7 -15 1143.72 262.032   1
   3   7 -14 1145.01 213.798   1
  -3  -7  14 1259.99 221.264   1
  -3   7  14 1462.95 283.660   1
   3  -7 -14 1759.40 249.190   1
   3   7 -13 1972.16 239.837   1
  -3  -7  13 1961.84 243.543   1
  -3   7  13 1937.03 329.470   1
   3  -7 -13 2134.76 292.851   1
   3   7 -12 2160.82 218.167   1
  -3   7  12 1873.26 301.984   1
   3  -7 -12 2008.90 287.895   1
   3   7 -11-170.585 130.857   1
  -3  -7  11-96.7715 149.703   1
  -3   7  11 30.0637 244.054   1
   3  -7 -11 185.438 218.982   1
  -3   7  10 720.685 234.198   1
   3  -7 -10 659.947 208.432   1
   3   7  -9 1421.60 175.328   1
  -3  -7   9 1520.73 182.170   1
  -3   7   9 903.026 268.233   1
   3  -7  -9 1382.64 261.343   1
   3   7  -8 523.908 138.249   1
   3  -7  -8 345.260 207.375   1
  -3  -7   8 491.128 132.232   1
  -3   7   8 883.207 249.254   1
  -3   7   7 1512.96 260.281   1
  -3  -7   7 966.107 152.149   1
   3  -7  -7 1218.74 228.917   1
   3   7  -7 1179.45 150.871   1
  -3  -7   6 38718.7 2347.29   1
  -3   7   6 37432.0 2388.36   1
   3   7  -6 38019.8 2343.93   1
   3  -7  -6 34819.8 2376.29   1
   3   7  -5-20.3374 107.215   1
  -3   7   5 21.3360 201.199   1
  -3  -7   5-60.4311 111.653   1
   3  -7  -5 57.1891 182.201   1
   3   7  -4 7281.06 481.604   1
   3  -7  -4 7351.15 518.311   1
  -3  -7   4 6727.71 485.052   1
  -3   7   4 7236.19 534.486   1
   3   7  -3 1143.98 158.718   1
  -3  -7   3 1328.51 157.217   1
   3  -7  -3 1734.08 200.389   1
  -3   7   3 1295.20 213.794   1
  -3  -7   2 4487.56 327.846   1
   3  -7  -2 4974.14 345.917   1
  -3   7   2 3617.50 356.811   1
   3   7  -2 4223.02 330.687   1
  -3  -7   1 672.752 147.958   1
   3   7  -1 741.477 151.134   1
  -3   7   0 28280.3 1785.97   1
   3  -7   1 741.653 129.730   1
   3   7   1 498.677 172.287   1
  -3  -7  -1 941.043 169.179   1
  -3   7  -1 710.718 138.706   1
  -3  -7  -2 4387.12 351.428   1
   3   7   2 4513.94 361.830   1
   3  -7   2 4272.84 317.495   1
   3   7   3 1740.30 223.282   1
   3  -7   3 1278.60 145.277   1
  -3  -7  -3 1151.41 202.567   1
  -3   7  -3 1291.72 154.351   1
   3  -7   4 6580.39 445.444   1
  -3   7  -4 7392.93 445.543   1
   3   7   4 6467.35 507.996   1
   3  -7   5 101.595 91.8960   1
   3   7   5 85.6235 207.292   1
  -3  -7  -5-155.655 183.482   1
  -3   7  -5-15.3239 90.3596   1
   3   7   6 35215.8 2306.43   1
  -3   7  -6 36027.4 2249.20   1
  -3  -7  -6 37522.1 2302.77   1
   3  -7   6 36200.9 2250.79   1
  -3  -7  -7 1402.79 223.472   1
  -3   7  -7 1108.07 132.598   1
   3  -7   7 1060.68 135.654   1
   3   7   7 1206.52 243.344   1
  -3  -7  -8 283.315 224.542   1
  -3   7  -8 685.513 116.391   1
   3  -7   8 701.916 130.597   1
   3   7   8 584.312 238.943   1
  -3   7  -9 1500.96 150.947   1
  -3  -7  -9 1041.96 257.752   1
   3  -7   9 1213.16 153.210   1
   3   7   9 1181.33 276.422   1
   3   7  10-84.2034 233.951   1
   3  -7  10 388.676 130.593   1
   3   7  11 176.352 242.351   1
  -3  -7 -11 106.529 224.148   1
   3   7  12 1426.55 287.003   1
   3  -7  12 1513.95 196.813   1
  -3   7 -12 2053.65 199.326   1
  -3  -7 -12 1078.72 259.971   1
   3  -7  13 2085.86 243.533   1
   3   7  13 2365.57 299.916   1
  -3  -7 -13 2178.32 287.114   1
  -3   7 -13 2299.21 231.828   1
   3   7  14 1237.33 303.026   1
   3  -7  14 1644.71 212.594   1
  -3   7 -14 1354.29 195.506   1
  -3  -7 -14 1097.61 276.054   1
   3   7  15 816.233 299.086   1
   3  -7  15 959.631 197.558   1
  -3   7 -15 585.191 177.339   1
  -3  -7 -15 543.743 270.505   1
   3  -7  16 944.472 212.247   1
   3   7  16 1209.95 288.936   1
  -3   7 -16 942.694 205.220   1
  -3  -7 -16 1139.25 250.060   1
   3  -7  17 52.3624 190.605   1
   3   7  17 101.783 282.949   1
  -3  -7 -17 123.794 245.035   1
  -3   7 -17 118.757 178.129   1
   3   7  18 103.345 272.785   1
  -3  -7 -18 157.205 256.891   1
   3   7  19 174.958 215.691   1
  -3  -7 -19-31.7259 203.713   1
  -3   7 -19-54.2143 186.417   1
   3   7  20-177.162 262.707   1
  -3  -7 -20 191.797 235.260   1
   3   7  21-249.238 249.034   1
  -3  -7 -21 96.4083 225.701   1
   3   7  23-71.2213 244.220   1
  -3  -7 -23 483.485 252.180   1
   3   7  24 248.905 226.302   1
  -3  -7 -24 547.805 234.010   1
   3   7  25 211.358 241.377   1
  -3  -7 -25 95.5759 228.436   1
   3   7  27-68.1633 235.457   1
  -3  -7 -27 246.853 228.864   1
   3  -8 -26 31.2035 216.441   1
  -3   8  26 104.557 234.527   1
   3  -8 -25 349.120 242.242   1
   3  -8 -24-128.739 228.775   1
  -3   8  24 214.912 243.145   1
   3  -8 -23 162.540 248.561   1
  -3   8  23 397.370 265.382   1
   3  -8 -22 948.355 271.727   1
  -3   8  22 945.072 284.278   1
   3  -8 -21 163.919 220.147   1
  -3   8  21 363.698 245.204   1
   3  -8 -20 130.734 219.902   1
  -3   8  20-145.164 231.874   1
   3  -8 -19 292.008 250.331   1
  -3   8  19 36.2524 277.746   1
  -3   8  17 178.471 288.837   1
  -3  -8  17-25.5380 187.249   1
   3  -8 -17 63.4202 254.212   1
   3   8 -17-24.2444 167.441   1
  -3   8  16 2459.97 372.233   1
  -3  -8  16 2462.10 281.355   1
   3  -8 -16 2808.95 349.992   1
   3   8 -16 2635.78 279.221   1
  -3   8  15 381.042 307.941   1
  -3  -8  15 326.460 176.824   1
   3  -8 -15-213.878 278.575   1
   3   8 -15 394.833 175.490   1
  -3  -8  14 1824.72 208.511   1
   3   8 -14 658.129 180.660   1
  -3   8  13-230.819 234.429   1
   3   8 -13 122.024 148.765   1
  -3  -8  13 72.1398 145.565   1
   3  -8 -13 261.598 194.750   1
  -3  -8  12 4609.43 379.149   1
  -3   8  12 5309.56 465.656   1
   3  -8 -12 5496.29 450.362   1
   3   8 -12 4619.83 379.037   1
   3  -8 -11 163.312 181.019   1
  -3   8  11 216.281 219.909   1
  -3  -8  10 6899.63 500.683   1
   3   8 -10 7230.82 496.187   1
  -3   8  10 6569.57 571.773   1
   3  -8 -10 8141.72 568.804   1
  -3   8   9 396.489 238.546   1
   3   8  -9 426.344 130.295   1
   3  -8  -9 828.208 238.389   1
  -3  -8   9 407.302 136.437   1
   3   8  -8 305.202 118.324   1
  -3  -8   8 67.0736 111.111   1
  -3   8   7 687.198 236.309   1
   3   8  -7 549.345 120.088   1
   3  -8  -7 317.719 205.252   1
  -3  -8   7 584.475 127.636   1
  -3   8   6 693.237 212.443   1
   3  -8  -6 150.131 182.930   1
  -3  -8   6 432.545 113.977   1
   3   8  -6 336.412 113.931   1
   3  -8  -5 4349.12 354.769   1
  -3  -8   5 3856.97 294.069   1
   3   8  -5 4106.76 295.431   1
  -3   8   5 3860.21 374.862   1
   3  -8  -4 5640.62 496.237   1
   3   8  -4 7420.56 468.219   1
  -3  -8   4 7236.27 463.577   1
  -3   8   4 6114.48 518.975   1
   3  -8  -3 7009.74 501.008   1
  -3  -8   3 7243.25 464.091   1
  -3   8   3 7041.61 511.405   1
   3   8  -3 5985.70 461.301   1
  -3  -8   2 3797.04 298.647   1
   3  -8  -2 4159.14 336.471   1
   3   8  -2 3840.74 300.235   1
  -3   8   2 4094.84 341.022   1
  -3  -8   1 6377.82 469.833   1
   3  -8  -1 6654.59 479.442   1
   3   8  -1 6879.71 476.630   1
  -3   8   1 7415.35 494.943   1
  -3  -8  -1 6330.97 469.690   1
   3  -8   1 6940.46 459.014   1
  -3   8  -1 6713.30 460.827   1
   3   8   1 6214.19 481.462   1
  -3   8  -2 3704.03 298.071   1
   3  -8   2 4141.47 295.122   1
   3   8   2 3910.78 334.758   1
   3  -8   3 7434.05 453.418   1
   3   8   3 6439.98 498.804   1
  -3   8  -3 6297.23 450.990   1
  -3  -8  -3 6277.14 488.112   1
   3  -8   4 6811.89 441.625   1
  -3   8  -4 6568.96 443.619   1
  -3  -8  -4 6137.22 493.551   1
   3   8   4 6631.83 504.559   1
   3  -8   5 3785.60 260.583   1
   3   8   5 3568.86 350.851   1
  -3   8  -5 3459.50 257.184   1
  -3  -8  -5 3628.91 326.187   1
   3   8   6 333.269 219.507   1
  -3  -8  -6 131.748 198.217   1
  -3   8  -6 359.794 80.0885   1
   3  -8   6 226.988 88.3727   1
  -3   8  -7 687.998 96.8308   1
  -3  -8  -7 652.764 213.360   1
   3  -8   7 503.712 104.904   1
  -3   8  -8 142.960 85.5042   1
   3  -8   8 128.353 94.4408   1
   3  -8   9 589.940 110.663   1
   3   8   9 527.911 248.597   1
   3   8  10 7482.08 579.740   1
   3  -8  10 7737.47 502.454   1
  -3   8 -10 6932.85 496.421   1
  -3  -8 -10 7435.91 567.304   1
  -3   8 -11 165.330 112.238   1
  -3  -8 -11 137.048 222.667   1
   3   8  11 210.653 257.558   1
   3  -8  11 118.017 119.714   1
  -3  -8 -12 4283.52 431.807   1
   3   8  12 4621.44 455.219   1
  -3   8 -13 90.8312 119.359   1
  -3  -8 -13-58.6978 222.512   1
   3   8  13 443.347 251.609   1
   3  -8  13 183.645 139.871   1
  -3   8 -14 1422.45 202.478   1
   3  -8  14 1701.56 212.840   1
  -3  -8 -15 663.922 264.189   1
  -3   8 -15-18.7624 147.821   1
   3  -8  15 186.279 159.699   1
   3   8  15 639.741 267.783   1
  -3   8 -16 1943.84 245.524   1
  -3  -8 -16 2392.45 303.457   1
   3   8  16 1894.44 310.014   1
   3  -8  16 2511.14 268.067   1
  -3   8 -17 292.087 178.532   1
  -3  -8 -17-156.563 257.342   1
   3   8  17-68.6489 283.763   1
   3  -8  17 174.101 186.540   1
  -3   8 -18 315.639 176.389   1
  -3  -8 -19 446.315 254.574   1
   3   8  19 105.834 270.656   1
  -3  -8 -20-32.0401 216.878   1
   3   8  20-390.727 241.425   1
  -3  -8 -21 611.730 245.242   1
   3   8  21-178.233 277.047   1
  -3  -8 -22 1094.57 252.701   1
   3   8  22 676.411 268.837   1
  -3  -8 -23 64.3597 229.651   1
   3   8  23-35.5257 243.259   1
  -3  -8 -24 159.897 233.622   1
   3   8  24-317.652 254.888   1
  -3  -8 -25 94.7201 219.085   1
   3   8  25 139.888 244.674   1
  -3  -8 -26 496.220 232.810   1
   3   8  26 240.588 258.683   1
   3  -9 -26 307.847 234.805   1
  -3   9  24 427.237 256.526   1
   3  -9 -24 95.7430 237.095   1
  -3   9  22-325.984 234.950   1
   3  -9 -22 65.1585 218.344   1
  -3   9  21 472.413 225.084   1
   3  -9 -21 262.001 219.493   1
  -3   9  20 109.066 266.137   1
   3  -9 -20 818.397 278.411   1
  -3   9  19-145.108 279.798   1
   3  -9 -19 424.521 261.142   1
  -3   9  18-253.300 255.158   1
   3  -9 -18 323.700 216.838   1
   3  -9 -17 416.850 263.979   1
   3   9 -17 405.895 175.228   1
  -3   9  17 501.985 295.769   1
   3  -9 -16-94.7481 211.130   1
  -3  -9  16 497.917 185.269   1
   3   9 -16 231.033 161.496   1
  -3   9  16 355.682 256.279   1
   3  -9 -15-248.418 242.597   1
  -3  -9  15 121.132 160.320   1
   3   9 -15 19.1449 155.882   1
  -3   9  15 209.889 283.944   1
   3  -9 -14 425.297 259.054   1
  -3  -9  14 955.974 170.563   1
  -3   9  14 103.375 309.244   1
   3   9 -14 367.421 147.480   1
   3   9 -13 898.165 166.276   1
  -3  -9  13 1114.71 175.290   1
   3  -9 -12 1182.73 259.671   1
  -3   9  12 1342.41 309.145   1
   3   9 -11 383.506 125.504   1
   3  -9 -11 167.660 240.419   1
  -3  -9  11 292.283 131.141   1
  -3   9  11 253.808 262.899   1
   3   9 -10 3250.49 234.932   1
  -3   9  10 2377.56 343.401   1
  -3  -9  10 2239.45 221.339   1
   3  -9 -10 2458.40 331.322   1
   3   9  -9 3076.58 225.520   1
  -3  -9   9 2286.63 217.625   1
  -3   9   9 2693.37 327.879   1
   3  -9  -9 2853.24 307.091   1
  -3   9   8 1477.05 280.949   1
   3  -9  -8 1342.03 256.023   1
   3   9  -8 1768.48 170.897   1
  -3  -9   8 1843.08 165.450   1
  -3  -9   7 2067.23 188.058   1
   3   9  -7 2518.25 193.882   1
   3   9  -6 16648.6 1059.42   1
   3  -9  -6 15622.9 1110.30   1
  -3  -9   6 17159.8 1058.32   1
  -3   9   6 16619.1 1126.95   1
  -3   9   5 329.735 204.323   1
   3   9  -5 281.918 106.961   1
  -3  -9   5 240.109 97.5008   1
   3   9  -4 1124.54 149.262   1
  -3   9   4 1390.63 226.126   1
   3  -9  -4 1255.93 214.755   1
  -3  -9   4 1471.48 147.830   1
  -3  -9   3 10.3889 100.878   1
   3  -9  -3 91.8106 161.373   1
   3   9  -3 102.271 124.970   1
   3  -9  -2 7598.33 523.139   1
  -3  -9   2 7810.24 497.348   1
  -3   9   2 6812.87 527.726   1
   3   9  -2 6477.22 503.121   1
  -3   9   1 267.395 164.170   1
   3  -9  -1 392.327 152.469   1
  -3  -9   0 6733.43 462.783   1
   3   9   0 6170.21 466.493   1
   3  -9   1 301.380 125.747   1
   3   9   1 157.881 182.049   1
  -3  -9  -1 411.025 155.383   1
  -3   9  -1 255.847 124.305   1
  -3  -9  -2 7669.20 539.053   1
  -3   9  -2 7198.01 507.228   1
   3  -9   2 7677.49 508.219   1
   3   9   3-20.6387 178.010   1
  -3  -9  -3-18.9072 175.457   1
  -3   9  -3 48.3319 110.830   1
   3  -9   3 91.7645 97.3183   1
   3   9   4 1192.71 231.797   1
  -3  -9  -4 1705.85 232.585   1
   3  -9   4 1486.92 142.415   1
  -3   9  -4 1333.56 142.283   1
  -3   9  -5 230.163 81.0178   1
   3   9   5 46.9661 206.811   1
   3  -9   5 221.023 79.7210   1
  -3  -9  -5 412.522 185.726   1
  -3   9  -6 16896.7 1024.51   1
  -3  -9  -6 15844.6 1092.05   1
   3   9   6 15721.6 1103.45   1
   3  -9   6 16046.0 1025.59   1
   3  -9   7 2049.99 168.123   1
  -3   9  -7 2383.98 167.091   1
   3  -9   8 1686.05 141.411   1
   3   9   8 1487.09 278.437   1
  -3   9  -9 2769.91 205.186   1
   3  -9   9 2773.92 204.952   1
  -3  -9  -9 2745.74 313.210   1
   3   9   9 2830.77 333.095   1
   3   9  10 2331.18 336.922   1
  -3   9 -10 2831.73 203.867   1
  -3  -9 -10 2284.55 315.544   1
   3  -9  10 2462.15 207.996   1
   3  -9  11 276.828 109.433   1
   3   9  11 431.453 258.764   1
  -3   9 -11 102.382 97.8899   1
  -3  -9 -11 281.719 245.257   1
   3  -9  12 1633.90 174.335   1
   3   9  12 1794.90 289.495   1
  -3  -9 -12 1691.95 274.829   1
  -3   9 -12 1262.99 158.362   1
   3   9  14 402.310 232.350   1
   3  -9  14 16.3951 149.418   1
  -3  -9 -14 510.591 223.532   1
  -3   9 -14 430.533 132.561   1
   3   9  15 678.465 295.861   1
   3  -9  15 148.076 157.278   1
  -3  -9 -15 241.915 249.360   1
  -3   9 -15-16.7207 132.252   1
   3   9  16 136.774 231.339   1
   3  -9  16 717.867 182.774   1
  -3   9 -16 205.495 155.844   1
  -3  -9 -16 529.885 219.329   1
   3   9  17-138.617 267.424   1
  -3   9 -17 433.425 168.008   1
  -3  -9 -17 94.7822 238.850   1
   3   9  18 702.438 248.490   1
  -3  -9 -18 31.8228 225.316   1
   3   9  19 70.8612 270.594   1
  -3  -9 -19 320.117 260.134   1
   3   9  20 71.2681 236.855   1
  -3  -9 -20 321.390 230.606   1
   3   9  21 498.641 286.803   1
  -3  -9 -21 32.1640 252.534   1
   3   9  22 213.223 253.696   1
  -3  -9 -22 32.1441 220.205   1
   3   9  23 35.3268 236.633   1
  -3  -9 -23 31.9839 213.276   1
   3   9  24 315.704 227.563   1
  -3  -9 -24-31.7042 228.175   1
   3   9  26-33.9691 236.574   1
  -3  -9 -26 30.6000 213.997   1
  -3  10  25 242.871 237.988   1
   3 -10 -25 217.246 218.386   1
  -3  10  24 141.120 245.718   1
   3 -10 -24-189.605 221.924   1
  -3  10  23 428.662 232.323   1
   3 -10 -23 192.457 207.769   1
  -3  10  22 144.246 224.829   1
   3 -10 -22-389.172 202.236   1
  -3  10  21-36.2697 255.734   1
   3 -10 -21 32.6810 230.431   1
  -3  10  19 618.668 229.254   1
   3 -10 -19 229.273 208.709   1
  -3  10  18 218.451 300.917   1
   3 -10 -18-195.299 238.660   1
   3  10 -16 93.0791 144.643   1
  -3  10  16-107.406 287.099   1
   3 -10 -16 352.014 261.435   1
  -3 -10  15 105.409 139.066   1
   3 -10 -15 188.846 223.726   1
   3  10 -15 83.2111 142.749   1
   3 -10 -14 247.513 216.960   1
  -3  10  14 278.970 257.133   1
   3  10 -13 13.3705 126.959   1
  -3 -10  13 13.8198 130.929   1
   3 -10 -13 242.330 225.420   1
  -3  10  13-68.3034 254.146   1
   3  10 -12 728.396 137.828   1
  -3 -10  12 701.942 136.471   1
   3 -10 -12 1034.33 242.975   1
  -3  10  12 799.899 285.002   1
   3  10 -11 51.0894 103.415   1
  -3 -10  11 491.624 119.783   1
   3 -10 -11 201.045 205.017   1
   3  10 -10 4699.96 323.728   1
  -3 -10  10 4367.40 323.537   1
   3 -10 -10 5113.26 427.385   1
  -3  10  10 4484.60 440.709   1
  -3 -10   9 563.866 99.6273   1
  -3  10   9 782.493 260.833   1
   3  10  -9 696.503 107.794   1
   3 -10  -9 322.104 226.921   1
   3  10  -8 2146.32 177.775   1
  -3  10   8 2136.68 339.859   1
  -3 -10   8 2375.20 178.311   1
  -3 -10   7 27.6390 76.4712   1
   3  10  -7-29.4931 86.9459   1
   3 -10  -7 172.351 238.940   1
  -3  10   7 27.4603 227.628   1
  -3 -10   6 558.519 96.4519   1
   3  10  -6 289.052 94.5835   1
  -3  10   6 470.262 206.865   1
   3 -10  -6 93.5136 181.817   1
   3  10  -5 485.805 113.629   1
   3 -10  -5 616.908 196.419   1
  -3 -10   5 232.182 94.6853   1
   3  10  -4 3166.67 250.699   1
  -3 -10   4 3100.02 246.721   1
   3 -10  -4 3056.07 294.661   1
  -3  10   4 3480.66 323.298   1
  -3 -10   3 65.3473 111.445   1
   3  10  -3-24.1486 120.653   1
   3 -10  -3 213.990 161.738   1
  -3  10   3-191.183 188.111   1
  -3 -10   2 37573.3 2167.67   1
  -3  10   2 29567.8 2181.04   1
   3  10  -2 35431.1 2172.08   1
   3 -10  -2 34408.6 2183.29   1
  -3  10   1 959.418 195.870   1
   3 -10  -1 801.890 171.454   1
  -3 -10   1 1028.72 165.488   1
   3  10  -1 1002.59 169.400   1
  -3  10   0 78.6348 148.314   1
   3  10   0 17.0888 158.942   1
   3 -10   0-101.195 138.486   1
  -3 -10   0-92.9539 144.767   1
  -3 -10  -1 1143.89 193.515   1
   3  10   1 1082.03 210.963   1
   3  10   2 34268.3 2151.69   1
  -3 -10  -2 35261.1 2148.86   1
   3 -10   2 33690.3 2119.05   1
  -3  10  -2 32913.9 2119.72   1
  -3 -10  -3-100.161 165.097   1
   3 -10   3 113.323 105.577   1
  -3  10  -3 9.92603 106.573   1
   3  10   4 3374.19 327.517   1
  -3 -10  -4 3451.20 326.655   1
  -3  10  -4 3297.75 248.305   1
  -3 -10  -5 364.000 195.545   1
  -3  10  -5 239.446 71.8997   1
   3 -10   5 158.064 70.8733   1
  -3 -10  -6 794.056 223.380   1
   3  10   6 441.859 227.373   1
   3  10   7-164.235 227.788   1
  -3 -10  -8 2575.14 320.967   1
   3  10   8 2175.29 318.407   1
  -3 -10  -9 459.540 215.187   1
   3  10   9 475.266 229.201   1
  -3 -10 -10 5236.76 442.218   1
   3  10  10 3924.76 449.973   1
  -3 -10 -11 348.266 211.131   1
   3 -10  11 296.501 65.4197   1
   3  10  11 344.771 224.385   1
  -3  10 -11 276.017 62.2855   1
  -3 -10 -12 987.547 285.700   1
  -3  10 -12 665.080 104.551   1
  -3 -10 -13 269.421 237.058   1
   3 -10  13 141.837 101.901   1
  -3  10 -13 91.2283 94.1647   1
   3  10  13-33.4338 266.435   1
  -3 -10 -14 542.819 243.343   1
   3 -10  14 314.520 127.046   1
   3  10  14 135.389 252.668   1
  -3  10 -14 324.926 119.608   1
  -3 -10 -15-93.2962 241.587   1
   3  10  15 546.120 286.452   1
  -3 -10 -16 94.6454 197.988   1
   3  10  16 380.670 241.379   1
  -3 -10 -18 479.937 239.846   1
   3  10  18 460.784 271.023   1
  -3 -10 -19 128.475 229.275   1
   3  10  19 35.6313 259.330   1
  -3 -10 -21 160.870 197.023   1
   3  10  21 462.850 230.431   1
  -3 -10 -22 191.971 243.035   1
   3  10  22 742.963 272.183   1
  -3 -10 -23-31.8698 186.826   1
   3  10  23-70.3950 216.975   1
  -3 -10 -24 565.322 241.385   1
   3  10  24 590.661 259.087   1
  -3 -10 -25 185.043 217.835   1
   3  10  25 239.462 229.498   1
  -3  11  25 308.221 195.076   1
   3 -11 -25 91.8854 165.622   1
  -3  11  24 558.504 226.716   1
   3 -11 -24 312.607 211.925   1
  -3  11  23 70.8635 263.928   1
   3 -11 -23 286.294 208.555   1
  -3  11  21 289.859 257.242   1
   3 -11 -21 651.385 227.879   1
  -3  11  20 400.367 241.095   1
   3 -11 -20 524.469 212.442   1
  -3  11  19 218.845 268.454   1
   3 -11 -19-295.275 252.057   1
  -3  11  18 437.361 243.486   1
   3 -11 -18 458.988 210.253   1
  -3  11  17 619.421 301.070   1
   3 -11 -17 162.796 252.801   1
  -3  11  15 107.303 263.900   1
   3 -11 -15 479.328 256.860   1
  -3  11  14 352.677 298.656   1
   3  11 -14 286.024 112.828   1
   3 -11 -14-31.4854 240.644   1
  -3  11  13 382.758 302.586   1
  -3 -11  13 150.012 89.8478   1
   3  11 -13 25.8210 95.7926   1
   3 -11 -13 92.5601 241.924   1
  -3 -11  12 2114.81 142.573   1
   3 -11 -12 2329.51 316.986   1
  -3  11  12 2451.28 365.785   1
   3  11 -11 220.909 53.8475   1
  -3  11  11 892.610 309.260   1
   3 -11 -10 429.378 231.498   1
  -3  11  10 770.485 259.803   1
   3 -11  -9 554.902 241.195   1
  -3  11   9 217.280 265.916   1
   3 -11  -8 3976.91 374.102   1
  -3 -11   7 13.0109 49.4060   1
   3  11  -7 5.00161 60.3374   1
   3 -11  -7 127.950 203.852   1
  -3  11   7-57.0591 225.816   1
  -3 -11   6 1319.63 121.794   1
   3  11  -6 1313.10 128.589   1
  -3 -11   5 317.307 95.6891   1
   3  11  -5 478.811 108.200   1
   3 -11  -5 621.981 217.094   1
  -3  11   5 207.011 218.968   1
  -3 -11   4 214.606 98.7441   1
   3  11  -4 238.183 114.448   1
   3 -11  -4 261.558 193.558   1
  -3  11   4 292.345 193.998   1
  -3 -11   3 34.5486 103.102   1
   3  11  -3 139.297 125.307   1
   3 -11  -3 389.367 169.420   1
   3 -11  -2 2656.04 273.182   1
  -3  11   2 2819.55 288.795   1
  -3 -11   1 223.915 140.661   1
   3  11  -1 16.2773 141.349   1
   3 -11  -1 118.999 135.214   1
  -3  11   1 150.701 164.394   1
  -3 -11   0 6387.08 444.618   1
   3 -11   0 6184.58 440.133   1
   3  11   0 6532.37 461.257   1
  -3  11   0 5010.00 438.530   1
  -3 -11  -1 54.4800 157.038   1
   3  11   1-19.6719 149.036   1
  -3  11  -2 2532.20 229.475   1
   3  11   2 2404.40 274.063   1
   3 -11   2 2649.18 222.662   1
  -3 -11  -2 2497.10 272.808   1
   3  11   3 91.6029 206.524   1
  -3  11  -3 91.7728 104.347   1
  -3 -11  -3 126.606 175.041   1
   3 -11   3 125.211 104.673   1
   3  11   4 194.793 196.940   1
   3 -11   4 204.432 87.2693   1
  -3 -11  -4 270.122 214.187   1
  -3  11  -4 260.926 85.4557   1
  -3  11  -5 141.226 50.9696   1
   3  11   5 413.168 220.466   1
  -3 -11  -6 1354.75 238.398   1
   3  11   6 1117.23 247.686   1
  -3 -11  -7-180.870 210.541   1
   3  11   7-85.3400 223.863   1
   3  11   8 3711.71 416.267   1
  -3 -11  -8 4408.77 394.269   1
  -3 -11  -9 167.607 211.114   1
   3  11   9 152.045 231.397   1
   3  11  10 843.719 277.281   1
  -3 -11 -11 385.051 243.557   1
   3  11  11 1090.63 274.752   1
  -3 -11 -12 3643.51 352.077   1
   3  11  12 2369.36 361.651   1
  -3 -11 -13 180.547 218.966   1
   3  11  13-304.242 259.688   1
  -3 -11 -14 403.803 256.346   1
   3  11  14 34.1087 276.362   1
  -3 -11 -15 472.901 231.535   1
   3  11  15-69.2283 256.036   1
  -3 -11 -17 64.0407 234.963   1
   3  11  17 283.914 286.446   1
  -3 -11 -18 482.408 221.888   1
   3  11  18 392.643 254.162   1
  -3 -11 -19 290.067 235.932   1
   3  11  19 214.548 241.094   1
  -3 -11 -20 613.250 251.892   1
   3  11  20 214.409 271.083   1
  -3 -11 -21-96.4030 197.036   1
   3  11  21 213.304 216.805   1
  -3 -11 -23-221.251 217.516   1
   3  11  23-34.9940 253.801   1
  -3 -11 -24 155.443 186.474   1
   3  11  24-103.423 194.818   1
  -3 -11 -25-30.4319 221.508   1
   3  11  25 776.519 258.355   1
  -3  12  24 414.849 256.600   1
   3 -12 -24 30.9034 222.613   1
  -3  12  22 214.095 206.925   1
   3 -12 -22 128.080 177.760   1
  -3  12  21-36.0804 256.496   1
   3 -12 -21-97.2813 228.681   1
  -3  12  20 109.218 259.046   1
   3 -12 -20 261.669 239.208   1
  -3  12  19-36.5474 226.611   1
   3 -12 -19 263.086 203.936   1
  -3  12  18 292.902 284.510   1
   3 -12 -18 197.694 246.517   1
  -3  12  17 292.230 266.343   1
   3 -12 -17 262.757 218.663   1
  -3  12  16 363.635 275.142   1
   3 -12 -16 817.148 256.427   1
  -3  12  15 108.597 275.212   1
   3 -12 -15-32.4123 234.956   1
  -3  12  14 35.7871 277.732   1
  -3  12  13 211.483 270.464   1
   3 -12 -13 377.577 260.704   1
   3 -12 -12 92.6040 234.745   1
  -3  12  10 3612.21 383.977   1
   3 -12 -10 3270.23 357.264   1
  -3  12   9 446.056 279.408   1
   3 -12  -9-28.5650 230.671   1
  -3  12   8 3387.19 374.593   1
   3 -12  -8 3120.39 342.787   1
  -3  12   7 207.501 223.782   1
   3 -12  -7-185.627 209.896   1
  -3  12   6 739.583 254.117   1
   3  12  -6 727.888 78.6795   1
   3 -12  -6 683.619 219.460   1
  -3 -12   6 657.153 68.8948   1
   3  12  -5 1343.52 135.331   1
   3 -12  -4 1032.77 225.446   1
   3  12  -4 1555.27 155.418   1
  -3  12   4 1243.73 248.729   1
   3  12  -3 509.408 137.541   1
   3 -12  -3 729.826 181.907   1
  -3  12   3 516.808 195.150   1
  -3 -12   3 455.308 125.683   1
   3 -12  -2 2991.22 290.294   1
  -3  12   2 2870.35 299.341   1
   3  12  -1 2182.22 235.745   1
   3 -12  -1 2195.54 245.201   1
  -3 -12   1 1945.61 228.441   1
  -3  12   1 2563.05 260.856   1
   3  12   0 95.1031 171.015   1
   3 -12   0-97.6403 141.480   1
  -3  12   0-17.7576 151.887   1
  -3 -12   0 17.5543 159.011   1
   3 -12   1 2592.94 227.303   1
   3  12   1 2225.37 268.180   1
  -3  12  -1 1811.69 217.273   1
   3  12   2 2206.27 277.993   1
   3 -12   2 2416.87 212.524   1
  -3  12  -2 2454.29 220.991   1
  -3 -12  -3 676.084 180.001   1
  -3  12  -3 582.159 120.526   1
   3  12   3 652.255 196.657   1
   3 -12   3 725.646 116.835   1
  -3 -12  -4 1740.75 232.681   1
  -3  12  -4 1287.53 133.334   1
   3 -12   4 1540.03 137.250   1
   3  12   4 1918.81 267.260   1
   3  12   6 534.607 224.682   1
  -3 -12  -6 589.947 211.063   1
  -3 -12  -7 107.293 201.083   1
   3  12   7-233.702 225.203   1
  -3 -12  -8 2009.32 318.411   1
   3  12   8 2957.90 332.623   1
  -3 -12  -9-57.8734 213.752   1
   3  12   9 93.0774 224.899   1
  -3 -12 -10 3517.84 377.266   1
   3  12  10 2980.05 376.265   1
  -3 -12 -12 455.724 241.405   1
   3  12  12 201.482 277.523   1
  -3 -12 -13 124.229 220.755   1
   3  12  13-170.626 249.261   1
  -3 -12 -14 94.6588 210.894   1
   3  12  14 415.743 240.716   1
  -3 -12 -15-95.7296 233.137   1
   3  12  15-70.1952 252.502   1
  -3 -12 -16 834.237 259.167   1
   3  12  16 531.799 292.683   1
  -3 -12 -17 64.4631 223.537   1
   3  12  17-107.416 262.522   1
  -3 -12 -18-64.6582 193.965   1
   3  12  18 287.084 236.047   1
  -3 -12 -19 452.484 237.671   1
   3  12  19 107.538 268.336   1
  -3 -12 -20 161.386 234.246   1
   3  12  20 214.350 264.140   1
  -3 -12 -21-96.2974 201.089   1
   3  12  21 354.942 237.830   1
  -3 -12 -22 222.676 213.088   1
   3  12  22-175.834 233.434   1
  -3 -12 -24 184.219 202.749   1
   3  12  24 443.020 232.055   1
  -3  13  23 452.673 274.603   1
   3 -13 -23 249.240 218.850   1
  -3  13  22 141.941 261.855   1
   3 -13 -22 444.344 231.747   1
  -3  13  21 143.741 214.438   1
   3 -13 -21 96.6936 190.165   1
  -3  13  20 617.306 272.009   1
   3 -13 -20 130.428 228.998   1
  -3  13  19 219.630 252.394   1
   3 -13 -19 361.581 221.925   1
  -3  13  17 294.127 251.938   1
   3 -13 -17 66.1098 198.496   1
  -3  13  16-146.758 290.402   1
   3 -13 -16 131.968 245.506   1
  -3  13  15 36.4578 280.042   1
   3 -13 -15 655.100 255.222   1
  -3  13  14-144.588 266.064   1
   3 -13 -14 259.621 235.290   1
  -3  13  13 714.229 264.756   1
   3 -13 -13 64.1032 243.012   1
  -3  13  12 1124.66 294.305   1
   3 -13 -12 883.294 266.293   1
  -3  13  11 621.187 293.048   1
   3 -13 -11 495.645 265.676   1
  -3  13   9 32.8047 262.990   1
   3 -13  -9 29.4211 235.865   1
  -3  13   8 573.175 250.038   1
   3 -13  -8 484.294 238.342   1
  -3  13   7-122.996 229.657   1
   3 -13  -7 164.658 206.446   1
  -3  13   6 1570.29 279.377   1
   3 -13  -6 1447.39 256.695   1
   3 -13  -5 201.834 205.540   1
  -3 -13   5 117.518 70.3710   1
   3  13  -5 145.778 82.9842   1
  -3  13   5-112.178 211.842   1
   3 -13  -4 2624.57 281.012   1
  -3 -13   4 2306.11 185.665   1
  -3  13   4 2263.03 280.154   1
   3  13  -4 1683.74 184.311   1
   3 -13  -3 179.111 170.840   1
  -3 -13   3 472.976 122.056   1
  -3  13   3 246.184 185.767   1
   3  13  -3 13.2947 121.899   1
   3 -13  -2 805.478 191.467   1
  -3 -13   2 832.530 157.818   1
  -3  13   2 733.026 202.559   1
   3  13  -2 555.295 162.864   1
  -3 -13   1-130.874 144.135   1
   3 -13  -1 56.9599 147.365   1
   3  13  -1-36.1348 151.972   1
  -3  13   1-20.9018 158.926   1
  -3 -13   0 13349.1 846.970   1
   3 -13   0 13801.8 843.086   1
   3  13   0 11781.6 850.359   1
  -3  13   0 11267.0 839.490   1
  -3  13  -1-47.8473 139.401   1
  -3 -13  -1 59.6177 157.802   1
   3  13   1 21.9185 179.540   1
   3 -13   1 30.0615 133.785   1
  -3  13  -2 515.438 136.470   1
  -3 -13  -2 535.855 194.246   1
   3  13   2 682.865 212.293   1
   3  13   3 226.237 205.011   1
  -3 -13  -3 366.271 189.577   1
  -3  13  -3 188.343 103.749   1
   3 -13   3 138.457 104.006   1
   3 -13   4 1229.55 113.440   1
  -3  13  -4 1200.35 113.762   1
  -3 -13  -5 332.734 206.450   1
   3  13   5 415.975 217.133   1
  -3 -13  -6 1396.33 252.022   1
   3  13   6 1130.00 264.373   1
  -3 -13  -7-83.7357 221.037   1
   3  13   7-149.811 234.953   1
  -3 -13  -8 114.718 237.627   1
   3  13   8 435.408 241.938   1
  -3 -13  -9 174.391 227.732   1
   3  13   9 422.767 260.464   1
  -3 -13 -11 30.3986 228.825   1
   3  13  11 268.934 261.015   1
  -3 -13 -12 1150.72 280.724   1
   3  13  12 1230.65 304.450   1
  -3 -13 -13 316.108 236.978   1
   3  13  13 694.514 304.069   1
  -3 -13 -14 893.248 263.122   1
   3  13  14-211.666 278.386   1
  -3 -13 -15 257.333 225.884   1
   3  13  15-392.430 272.175   1
  -3 -13 -16 549.768 225.920   1
   3  13  16-35.9316 248.780   1
   3  13  17 72.0945 230.359   1
  -3 -13 -19 194.297 235.757   1
   3  13  19 35.8750 264.127   1
  -3 -13 -20 290.626 231.713   1
   3  13  20 107.178 263.234   1
  -3 -13 -21 32.0330 194.332   1
   3  13  21-212.508 231.880   1
  -3 -13 -22 157.696 214.345   1
   3  13  22 629.148 241.423   1
  -3 -13 -23 371.730 219.634   1
   3  13  23-34.3831 251.431   1
  -3  14  23-137.879 202.219   1
  -3  14  22 140.563 261.069   1
   3 -14 -22 377.098 224.875   1
  -3  14  21 143.121 256.353   1
   3 -14 -21-95.9920 207.455   1
   3 -14 -20 421.892 215.978   1
  -3  14  19 439.239 272.466   1
   3 -14 -19 360.843 239.932   1
  -3  14  18 36.8279 258.222   1
   3 -14 -18 528.740 237.494   1
  -3  14  17 36.9782 257.885   1
   3 -14 -17 364.969 234.332   1
  -3  14  16 296.127 261.424   1
   3 -14 -16 199.137 243.803   1
  -3  14  15 1179.06 305.503   1
   3 -14 -15 894.030 256.772   1
  -3  14  13 108.887 265.218   1
   3 -14 -13 130.408 228.118   1
  -3  14  12 429.983 280.449   1
   3 -14 -12 160.877 246.910   1
  -3  14  11 529.669 283.499   1
   3 -14 -11 63.2416 223.490   1
  -3  14  10-138.453 228.703   1
   3 -14 -10 185.911 214.002   1
  -3  14   9-372.114 273.786   1
   3 -14  -9 151.124 226.609   1
  -3  14   8 1153.69 274.434   1
   3 -14  -8 557.826 227.785   1
  -3  14   7 862.796 264.788   1
   3 -14  -7-56.7956 212.168   1
  -3  14   6 276.347 250.381   1
   3 -14  -6 191.205 210.294   1
  -3  14   5 261.574 250.191   1
   3 -14  -5 105.598 219.739   1
   3  14  -4 2702.32 217.663   1
  -3 -14   4 2635.68 209.401   1
   3 -14  -3-163.622 189.747   1
  -3 -14   3 108.679 109.415   1
   3  14  -3 66.9763 129.742   1
  -3  14   3 25.7307 204.989   1
   3 -14  -2 346.829 162.557   1
  -3 -14   2 245.739 125.857   1
   3  14  -2 179.967 144.872   1
  -3  14   2 168.601 191.819   1
   3 -14  -1 260.271 163.994   1
  -3 -14   1 235.817 147.541   1
  -3  14   1 260.799 184.185   1
   3  14  -1 429.126 171.607   1
   3  14   0-20.7840 163.444   1
  -3  14   0-39.1154 162.596   1
   3 -14   0 72.3662 148.638   1
  -3 -14   0-57.2940 157.843   1
   3  14   1 769.157 185.230   1
  -3 -14  -1 688.566 173.240   1
   3 -14   1 402.607 141.042   1
   3  14   2 219.237 177.624   1
  -3 -14  -2 157.361 165.218   1
  -3 -14  -3 335.261 196.760   1
  -3  14  -3 30.7872 104.416   1
   3  14   3-52.0575 197.899   1
   3 -14   3-9.65440 98.9969   1
   3  14   4 2555.14 345.674   1
  -3 -14  -4 3617.35 333.221   1
   3  14   5 58.4727 217.696   1
  -3 -14  -5 182.633 202.621   1
   3  14   6 182.812 233.810   1
  -3 -14  -6 326.197 207.288   1
   3  14   7 375.862 235.617   1
  -3 -14  -7 278.246 219.716   1
   3  14   8 1027.12 269.804   1
  -3 -14  -8 1478.35 248.046   1
   3  14   9-626.165 289.961   1
  -3 -14  -9 29.7828 219.709   1
   3  14  10 1110.54 294.220   1
  -3 -14 -10 672.878 256.789   1
   3  14  11 652.055 267.449   1
  -3 -14 -11 187.293 238.575   1
   3  14  12 279.304 244.091   1
  -3 -14 -12 412.213 235.207   1
   3  14  13 141.671 256.751   1
  -3 -14 -13-32.0132 228.476   1
   3  14  14 429.953 260.149   1
  -3 -14 -14 96.8819 220.679   1
   3  14  15 36.1163 263.227   1
  -3 -14 -15 422.196 244.758   1
   3  14  16 289.812 268.839   1
  -3 -14 -16 521.685 235.024   1
   3  14  18-72.3102 265.088   1
  -3 -14 -18 32.6204 236.459   1
  -3 -14 -19 292.400 236.188   1
   3  14  20 285.532 248.585   1
  -3 -14 -20-129.016 211.138   1
   3  14  21 70.4849 216.073   1
  -3 -14 -21-63.5710 176.169   1
   3  14  22 208.181 244.791   1
  -3 -14 -22 531.322 224.290   1
   3  14  23 475.596 253.855   1
  -3 -14 -23 550.418 233.013   1
   3 -15 -22 217.608 192.709   1
  -3  15  22-69.6471 244.597   1
   3 -15 -20 161.295 188.729   1
  -3  15  20 433.213 240.220   1
   3 -15 -18 396.332 221.564   1
  -3  15  18-36.8831 240.592   1
   3 -15 -17 166.285 219.748   1
  -3  15  17-111.416 251.008   1
   3 -15 -16 33.3622 231.518   1
  -3  15  16 260.971 274.491   1
   3 -15 -15-333.719 247.979   1
  -3  15  15-186.184 278.597   1
   3 -15 -14 831.555 250.591   1
  -3  15  14 928.172 294.959   1
   3 -15 -12 261.581 227.541   1
  -3  15  12 365.800 281.628   1
   3 -15 -11 32.2548 208.224   1
  -3  15  11 216.575 240.777   1
   3 -15 -10 412.139 241.769   1
  -3  15  10 177.427 275.110   1
   3 -15  -9-93.0388 207.993   1
  -3  15   9 557.198 265.889   1
   3 -15  -8 30.2395 211.669   1
  -3  15   8 306.192 254.249   1
   3 -15  -7 117.370 202.975   1
  -3  15   7 296.897 247.537   1
   3 -15  -6 1431.26 270.104   1
  -3  15   6 881.935 263.861   1
   3 -15  -5 82.3463 192.008   1
  -3  15   5-270.667 231.857   1
   3 -15  -4 181.765 200.240   1
  -3 -15   4 155.237 85.2441   1
   3  15  -4 44.2919 96.5785   1
  -3  15   4-114.010 210.625   1
   3 -15  -3-24.3340 189.510   1
  -3 -15   3 168.635 112.086   1
   3  15  -3-40.5731 119.816   1
  -3  15   3 80.9632 188.770   1
  -3 -15   2 346.057 132.435   1
   3  15  -2 185.182 151.339   1
  -3  15   2-25.0927 197.536   1
   3 -15  -1 188.147 151.633   1
  -3 -15   1 158.229 138.359   1
  -3  15   1-227.685 176.181   1
   3  15  -1 155.731 159.543   1
   3  15   0 522.154 192.315   1
  -3  15   0 828.386 191.959   1
   3 -15   0 415.564 168.716   1
  -3 -15   0 531.614 173.772   1
   3  15   1 237.611 200.433   1
  -3  15  -1-17.0363 136.181   1
  -3 -15  -1 150.593 159.535   1
   3 -15   1-48.9366 141.472   1
   3  15   2-76.7930 198.153   1
  -3 -15  -2 299.788 170.545   1
  -3  15  -3 66.7667 100.030   1
   3 -15   3 134.683 90.3042   1
   3  15   4 114.622 210.311   1
  -3 -15  -4 180.932 180.257   1
   3  15   5 269.144 229.539   1
  -3 -15  -5 271.352 198.149   1
   3  15   6 807.450 245.694   1
  -3 -15  -6 620.170 228.733   1
   3  15   7-192.563 250.827   1
  -3 -15  -7 408.341 230.970   1
   3  15   8 858.468 263.954   1
  -3 -15  -8 29.9988 211.819   1
   3  15   9-237.088 243.952   1
  -3 -15  -9-522.327 241.337   1
   3  15  10 103.602 264.423   1
  -3 -15 -10 62.5289 244.299   1
   3  15  11 387.035 262.950   1
  -3 -15 -11 667.090 246.251   1
   3  15  12 392.922 243.250   1
  -3 -15 -12 257.311 208.441   1
   3  15  14 945.920 274.732   1
  -3 -15 -14 1046.46 237.746   1
   3  15  15-36.4964 242.309   1
  -3 -15 -15-131.438 225.068   1
   3  15  16 36.5195 244.983   1
  -3 -15 -16 361.985 216.831   1
   3  15  17-182.041 242.768   1
  -3 -15 -17 164.223 203.527   1
   3  15  18-253.693 235.105   1
  -3 -15 -18-32.7263 190.852   1
   3  15  20 142.204 226.258   1
  -3 -15 -20 192.291 207.046   1
   3  15  21 595.454 278.803   1
  -3 -15 -21 94.5819 213.000   1
   3  15  22-171.592 253.595   1
  -3 -15 -22-61.7536 209.703   1
   3 -16 -21 219.945 216.279   1
  -3  16  21 70.3473 263.812   1
   3 -16 -19-293.037 227.706   1
  -3  16  19 328.665 266.746   1
   3 -16 -17 432.710 199.644   1
  -3  16  17 223.752 243.868   1
   3 -16 -16 133.988 229.493   1
  -3  16  16 112.625 254.950   1
   3 -16 -15-335.934 228.431   1
  -3  16  15-75.3242 262.639   1
   3 -16 -14 134.307 229.928   1
  -3  16  14-75.3121 280.227   1
   3 -16 -13 167.319 224.694   1
  -3  16  13 375.287 273.532   1
   3 -16 -12-166.107 203.682   1
  -3  16  12 223.692 251.960   1
   3 -16 -11-32.8722 216.287   1
  -3  16  11 332.006 280.539   1
   3 -16 -10 291.850 224.265   1
  -3  16  10 72.9269 243.425   1
   3 -16  -9-191.070 228.250   1
  -3  16   9 465.169 251.353   1
   3 -16  -7-214.366 216.897   1
  -3  16   7 33.7100 235.834   1
   3 -16  -6 534.998 220.883   1
  -3  16   6 227.314 232.086   1
   3 -16  -5 255.763 224.528   1
  -3  16   5 124.597 238.767   1
   3 -16  -4 1317.89 229.509   1
  -3  16   4 772.870 239.892   1
   3  16  -4 892.858 97.7443   1
   3  16  -3 171.620 121.839   1
  -3 -16   3 186.941 112.214   1
   3 -16  -2 714.137 203.373   1
  -3 -16   2 632.840 148.186   1
   3  16  -2 656.389 165.239   1
  -3  16   2 781.776 224.931   1
   3 -16  -1 284.651 180.429   1
  -3 -16   1 309.158 159.740   1
   3  16  -1 61.0539 163.817   1
  -3  16   1 739.211 207.686   1
   3  16   0 22.8885 182.984   1
   3 -16   0 137.236 161.156   1
  -3  16   0 83.4423 166.258   1
  -3 -16   0 81.8245 158.834   1
   3  16   1 300.221 195.822   1
   3 -16   1 235.889 149.381   1
  -3  16  -1 407.757 157.041   1
  -3 -16  -1 358.878 176.937   1
   3  16   2 241.497 228.460   1
   3 -16   2 639.372 131.909   1
  -3  16  -2 703.470 144.808   1
  -3 -16  -3 487.136 205.229   1
  -3  16  -3 122.494 83.1586   1
   3  16   3 284.820 214.579   1
   3  16   4 1167.58 256.302   1
  -3 -16  -4 943.648 226.086   1
   3  16   5 187.282 222.945   1
  -3 -16  -5 506.043 209.585   1
   3  16   6 96.9837 246.658   1
  -3 -16  -6 29.1276 202.040   1
   3  16   7 199.773 238.552   1
  -3 -16  -7-180.059 206.374   1
   3  16   8 650.366 258.760   1
  -3 -16  -8 246.126 218.432   1
   3  16   9-279.419 267.408   1
  -3 -16  -9 125.655 206.614   1
   3  16  10 178.030 256.121   1
  -3 -16 -10-63.9123 220.709   1
   3  16  11 72.1082 254.233   1
  -3 -16 -11 32.3689 216.833   1
   3  16  13 660.334 281.077   1
  -3 -16 -13-98.9735 198.201   1
   3  16  14 368.239 276.031   1
  -3 -16 -14 398.006 251.497   1
   3  16  15-110.551 256.766   1
  -3 -16 -15 332.166 232.434   1
   3  16  16 73.4213 259.737   1
  -3 -16 -16 595.626 251.613   1
   3  16  17 182.781 263.113   1
  -3 -16 -17 131.934 227.019   1
   3  16  19 574.201 272.042   1
  -3 -16 -19 258.694 236.589   1
   3  16  21 382.032 257.495   1
  -3 -16 -21-311.833 212.600   1
   3 -17 -20 95.2674 190.782   1
  -3  17  20 284.469 235.195   1
   3 -17 -19-97.1355 215.901   1
  -3  17  19 181.343 266.921   1
   3 -17 -18 295.920 228.241   1
  -3  17  18 479.632 280.462   1
   3 -17 -17-133.183 199.704   1
  -3  17  17 224.218 243.452   1
   3 -17 -16 235.225 209.738   1
  -3  17  16 188.666 253.087   1
   3 -17 -15 202.872 205.063   1
  -3  17  15-227.846 261.142   1
   3 -17 -14 101.728 216.659   1
  -3  17  14-152.385 242.202   1
   3 -17 -13-271.130 221.974   1
  -3  17  13 76.1770 266.480   1
   3 -17 -12-67.5102 227.140   1
  -3  17  12 227.687 284.459   1
   3 -17 -11 33.5212 215.318   1
  -3  17  11 188.223 255.604   1
   3 -17 -10 132.585 220.107   1
  -3  17  10 74.4480 251.654   1
   3 -17  -9 328.326 207.360   1
  -3  17   9 218.862 248.210   1
   3 -17  -8 32.3613 211.343   1
  -3  17   8 534.053 258.509   1
   3 -17  -6 795.070 237.538   1
  -3  17   6 134.039 242.814   1
   3 -17  -5-146.543 202.574   1
  -3  17   5 548.305 257.061   1
   3 -17  -4 27.8916 181.737   1
  -3  17   4 92.8610 201.682   1
   3 -17  -3 185.609 183.943   1
  -3  17   3-58.4706 193.205   1
   3 -17  -2 272.211 185.848   1
  -3  17   2 376.010 205.831   1
   3  17  -1 126.875 165.333   1
   3 -17  -1 205.759 165.856   1
  -3  17   1-24.5464 175.993   1
   3  17   0 95.6668 181.201   1
  -3  17   0-127.709 158.975   1
  -3 -17  -1 516.433 196.340   1
   3  17   1 131.057 187.697   1
  -3  17  -1 164.157 145.664   1
  -3 -17  -3 187.478 176.161   1
   3  17   3-119.407 200.876   1
  -3 -17  -4-84.1415 200.958   1
   3  17   4 31.3102 226.969   1
  -3 -17  -5 233.462 202.587   1
   3  17   5 32.5643 235.310   1
  -3 -17  -6 844.287 228.895   1
   3  17   6 302.795 245.621   1
  -3 -17  -8 63.3576 202.584   1
   3  17   8 247.176 251.134   1
  -3 -17  -9 226.090 216.602   1
   3  17   9 107.865 239.980   1
  -3 -17 -10-229.210 212.304   1
   3  17  10 255.072 249.515   1
   3  17  11-147.388 249.184   1
  -3 -17 -12 166.730 208.551   1
   3  17  12 481.832 254.473   1
  -3 -17 -13 167.576 229.119   1
   3  17  13 409.400 258.669   1
  -3 -17 -14 33.6208 227.296   1
   3  17  14 186.519 272.546   1
  -3 -17 -15 201.009 225.470   1
   3  17  15 557.566 277.475   1
  -3 -17 -16 233.831 219.679   1
   3  17  16-296.227 245.777   1
  -3 -17 -17 132.290 198.753   1
   3  17  17 293.862 232.697   1
  -3 -17 -18 196.029 202.503   1
   3  17  18-72.6865 219.245   1
  -3 -17 -19-96.4107 180.457   1
   3  17  19 214.603 228.537   1
  -3 -17 -20-31.5082 191.163   1
   3  17  20 245.800 233.133   1
   3 -18 -19-32.2908 191.541   1
  -3  18  19 214.698 233.160   1
   3 -18 -18 230.423 213.535   1
  -3  18  18-36.4911 266.634   1
   3 -18 -17 299.349 238.151   1
  -3  18  17 335.581 276.111   1
   3 -18 -16-33.6723 221.460   1
  -3  18  16 151.087 265.256   1
   3 -18 -15-33.9881 223.627   1
  -3  18  15 305.027 263.412   1
   3 -18 -14 34.1880 227.124   1
  -3  18  14-383.774 281.542   1
   3 -18 -13 103.410 220.494   1
  -3  18  13 267.882 277.604   1
   3 -18 -12 241.205 216.315   1
  -3  18  12 267.739 260.095   1
   3 -18 -11 308.737 251.050   1
  -3  18  11 190.508 257.969   1
   3 -18 -10 479.005 240.677   1
  -3  18  10 639.903 264.326   1
   3 -18  -9 33.9314 221.139   1
  -3  18   9 185.149 248.111   1
   3 -18  -8 232.904 220.892   1
  -3  18   8-109.163 240.459   1
   3 -18  -7 682.166 222.735   1
  -3  18   7 35.5976 235.300   1
   3 -18  -6 62.8545 210.728   1
  -3  18   6 276.756 249.990   1
  -3  18   5-33.5581 233.721   1
  -3  18   4 385.054 219.093   1
  -3  18   3 180.293 212.160   1
   3  18   3-62.4753 211.145   1
   3  18   4 65.2411 209.490   1
   3  18   5 135.467 233.151   1
  -3 -18  -5 212.840 217.261   1
   3  18   7-35.7149 229.342   1
  -3 -18  -7-64.1991 199.978   1
   3  18   8 291.199 236.604   1
  -3 -18  -8 261.737 216.823   1
   3  18   9-258.386 234.791   1
  -3 -18  -9 464.660 234.137   1
   3  18  10 335.617 254.603   1
  -3 -18 -10 134.160 212.601   1
   3  18  11 451.523 255.087   1
  -3 -18 -11 237.147 205.320   1
   3  18  12 226.393 258.644   1
  -3 -18 -12 169.906 217.449   1
   3  18  13 492.062 265.947   1
  -3 -18 -13-102.308 204.736   1
   3  18  14 377.020 256.766   1
  -3 -18 -14 305.774 232.564   1
   3  18  15 375.246 257.066   1
  -3 -18 -15 438.804 236.418   1
   3  18  16 446.955 250.604   1
  -3 -18 -16-301.118 199.541   1
   3  18  17-110.351 258.307   1
  -3 -18 -17 132.059 208.849   1
   3  18  18 434.838 262.973   1
  -3 -18 -18 422.318 227.765   1
   3  18  19 390.742 272.006   1
  -3 -18 -19-127.671 208.016   1
  -3  19  17 110.375 246.528   1
  -3  19  16 74.7881 245.959   1
  -3  19  15-265.178 243.782   1
  -3  19  14 191.225 238.523   1
  -3  19  12 538.165 273.046   1
  -3  19  11-38.4141 235.530   1
   3  19   9-266.505 237.721   1
   3  19  10 383.346 262.414   1
   3  19  11 307.640 252.417   1
   3  19  12 499.597 270.503   1
   3  19  13 153.554 246.666   1
   3  19  14 534.061 266.587   1
   3  19  15 37.7523 235.176   1
   3  19  16-111.915 247.709   1
   3  19  17 183.012 262.483   1
   3  19  18-35.8925 260.186   1
   4   0 -26 204.878 222.804   1
   4   0 -25 68.4144 226.029   1
  -4   0  25-185.859 242.179   1
   4   0 -24 170.847 241.907   1
  -4   0  24-148.329 239.268   1
   4   0 -23 135.544 233.228   1
  -4   0  23 183.949 246.613   1
   4   0 -21-33.1217 230.680   1
  -4   0  21 107.591 248.733   1
   4   0 -20 3669.28 381.218   1
  -4   0  20 2814.52 364.264   1
   4   0 -19 221.322 232.877   1
  -4   0  19 69.0445 252.337   1
   4   0 -17-178.971 240.634   1
  -4   0  17 130.396 262.983   1
  -4   0  16 4093.87 441.599   1
   4   0 -16 4639.84 424.085   1
  -4   0  15-303.133 250.543   1
   4   0 -15 220.494 237.050   1
  -4   0  14 2265.59 314.822   1
   4   0 -14 2601.82 314.229   1
  -4   0  13 83.1878 223.015   1
   4   0 -13 25.3382 199.932   1
  -4   0  11 272.725 213.891   1
   4   0 -11-45.5586 199.707   1
  -4   0  10 3151.68 325.298   1
   4   0 -10 3212.09 319.001   1
  -4   0   9-43.7219 202.389   1
   4   0  -9 140.110 181.335   1
  -4   0   8 60883.3 3770.07   1
   4   0  -8 59540.3 3759.53   1
  -4   0   7 57.2933 190.487   1
   4   0  -7 86.5975 164.860   1
  -4   0   6 4313.28 403.172   1
   4   0  -6 5336.80 394.179   1
  -4   0   5-179.509 201.988   1
   4   0  -5-165.823 185.646   1
   4   0  -4 61457.0 3975.58   1
  -4   0   4 66658.3 3980.49   1
  -4   0   2 13.3524 207.769   1
   4   0  -2 37.9265 187.814   1
  -4   0   1-90.0017 217.695   1
   4   0  -1 390.356 215.399   1
  -4   0   0 89.8663 193.839   1
   4   0   0-49.2696 197.337   1
  -4   0  -1 127.835 189.957   1
   4   0   1 25.1776 173.567   1
  -4   0  -2 143.410 171.908   1
   4   0   2-26.6694 173.151   1
  -4   0  -4 57234.7 3640.40   1
   4   0   4 59537.1 3639.22   1
  -4   0  -5 14.8350 191.516   1
   4   0   5-186.754 185.975   1
   4   0   6 5426.37 423.892   1
  -4   0  -6 5516.76 421.993   1
  -4   0  -7 16.6015 164.629   1
   4   0   7 182.704 178.155   1
   4   0   8 61478.6 3762.84   1
  -4   0  -8 58874.4 3754.62   1
  -4   0  -9-328.004 184.732   1
   4   0   9-191.818 211.863   1
  -4   0 -10 2689.44 280.558   1
   4   0  10 2697.25 302.897   1
  -4   0 -11-155.889 197.870   1
   4   0  11-97.1016 215.108   1
   4   0  12 12935.4 930.657   1
  -4   0 -12 13975.1 926.727   1
  -4   0 -13 124.991 198.650   1
  -4   0 -14 2176.69 290.424   1
   4   0  14 2003.37 296.578   1
  -4   0 -15 215.312 205.391   1
   4   0  15 385.274 230.681   1
   4   0  16 5003.42 439.986   1
  -4   0 -16 3980.91 413.084   1
   4   0  17-62.8215 236.399   1
  -4   0 -17-175.080 228.837   1
   4   0  19 335.259 276.460   1
  -4   0 -19 419.436 224.198   1
   4   0  20 3374.99 388.858   1
  -4   0 -20 3082.99 363.638   1
   4   0  21 419.504 267.384   1
  -4   0 -21 222.237 238.731   1
   4   0  23-145.137 227.282   1
  -4   0 -23-65.6928 224.028   1
   4   0  24 110.111 239.461   1
  -4   0 -24 299.488 232.112   1
  -4   0 -26 472.761 238.900   1
   4  -1 -27 302.049 226.566   1
  -4   1  26 367.718 228.344   1
   4  -1 -26 135.399 205.827   1
  -4  -1  25 75.1512 239.340   1
  -4   1  25 36.9243 214.369   1
   4   1 -25 206.187 233.729   1
   4  -1 -25 578.328 234.402   1
  -4  -1  24 297.945 226.504   1
  -4   1  24 221.424 236.397   1
   4   1 -24 239.290 222.279   1
   4  -1 -24 340.393 228.627   1
  -4   1  23 330.753 259.126   1
  -4  -1  23-294.733 236.558   1
   4   1 -23-135.552 230.037   1
   4  -1 -23 101.852 243.247   1
  -4  -1  22 436.527 259.315   1
  -4   1  22 764.711 267.711   1
   4   1 -22 535.881 239.992   1
   4  -1 -22 268.966 246.520   1
  -4  -1  21 142.842 233.721   1
  -4   1  21 541.254 236.141   1
   4   1 -21 164.411 223.358   1
   4  -1 -21 595.048 227.473   1
  -4  -1  20 349.635 254.514   1
  -4   1  20-142.618 255.550   1
   4   1 -20-32.2302 235.527   1
   4  -1 -20 290.840 244.061   1
  -4  -1  19 34.0768 235.408   1
  -4   1  19 454.040 239.219   1
   4   1 -19-376.771 225.025   1
   4  -1 -19 348.184 235.612   1
  -4  -1  18 198.543 272.069   1
  -4   1  18 1022.76 301.156   1
   4   1 -18 731.276 256.138   1
   4  -1 -18 552.677 258.066   1
  -4  -1  17 705.140 269.896   1
  -4   1  17 599.973 257.949   1
   4   1 -17 886.748 246.478   1
   4  -1 -17 328.313 230.028   1
  -4   1  16 355.159 233.531   1
  -4  -1  16 92.6246 251.735   1
   4   1 -16 540.836 241.142   1
   4  -1 -16-28.9143 200.141   1
  -4  -1  15 829.590 265.871   1
  -4   1  15 529.731 259.751   1
   4   1 -15 327.697 224.893   1
   4  -1 -15 585.614 232.271   1
  -4  -1  14 622.091 241.812   1
  -4   1  14 119.795 231.415   1
   4   1 -14 364.118 225.679   1
   4  -1 -14 509.281 202.457   1
  -4   1  13 57.3504 251.388   1
   4  -1 -13 153.882 213.334   1
   4  -1 -12 3071.70 333.179   1
  -4   1  12 2609.27 334.662   1
   4   1 -11 1231.44 236.106   1
   4  -1 -11 1922.85 260.568   1
  -4  -1  11 983.894 242.158   1
  -4   1  11 1746.44 285.510   1
   4  -1 -10 22519.9 1396.78   1
  -4  -1  10 21129.5 1396.59   1
  -4   1  10 21413.1 1400.81   1
   4   1 -10 20157.5 1380.22   1
   4   1  -9 2709.73 283.094   1
  -4  -1   9 3326.22 308.078   1
  -4   1   9 2451.77 288.424   1
   4  -1  -9 2750.93 286.492   1
  -4   1   8 127.275 207.756   1
  -4  -1   8 216.842 195.978   1
   4  -1  -8 232.943 182.458   1
   4   1  -8 394.999 178.612   1
  -4  -1   7 60477.3 3783.39   1
  -4   1   7 62341.7 3792.57   1
   4   1  -7 58136.6 3777.39   1
   4  -1  -7 61824.2 3784.26   1
  -4  -1   6 10863.5 762.833   1
  -4   1   6 10681.9 771.057   1
   4   1  -6 11071.3 752.136   1
   4  -1  -6 12127.9 764.288   1
   4   1  -5 364.201 174.134   1
   4  -1  -5 454.425 194.623   1
  -4  -1   5 678.970 191.499   1
  -4   1   5 761.478 193.646   1
   4  -1  -4 30319.6 1900.23   1
  -4   1   4 29670.1 1905.99   1
   4   1  -2 48851.5 2957.19   1
  -4  -1   2 45851.5 2959.67   1
   4   1  -1 11678.4 791.789   1
   4  -1  -1 12835.5 784.410   1
  -4  -1   1 13070.6 798.559   1
   4  -1   0-36.5537 160.260   1
  -4   1   0-63.8349 174.840   1
  -4  -1   0-25.5950 193.565   1
   4   1   0 176.158 185.894   1
   4  -1   1 11805.3 857.151   1
  -4  -1  -1 11089.3 859.154   1
   4   1   1 15464.0 868.600   1
  -4   1  -1 13901.4 858.728   1
  -4   1  -2 46191.0 2858.21   1
   4  -1   2 45294.3 2857.52   1
  -4   1  -3 19800.5 1322.37   1
   4  -1   3 21599.1 1325.39   1
  -4  -1  -4 30329.9 1946.53   1
   4   1   4 31202.7 1947.67   1
  -4  -1  -5 743.273 195.804   1
  -4   1  -5 650.950 180.353   1
   4  -1   5 768.908 186.409   1
   4   1   5 389.565 214.016   1
   4  -1   6 10624.4 722.022   1
   4   1   6 10606.1 727.527   1
  -4  -1  -6 10220.3 721.685   1
  -4   1  -6 11051.6 723.732   1
   4  -1   7 61805.5 3706.37   1
   4   1   7 60183.8 3712.46   1
  -4  -1  -7 57821.6 3706.94   1
  -4   1  -7 57751.3 3700.79   1
  -4   1  -8 397.850 177.819   1
  -4  -1  -8 207.208 192.385   1
   4   1   8 309.133 214.784   1
   4  -1   8 206.945 181.026   1
  -4   1  -9 2946.42 283.638   1
  -4  -1  -9 2283.42 274.815   1
   4   1   9 2697.62 299.258   1
   4  -1   9 2808.30 294.900   1
  -4   1 -10 18916.6 1314.17   1
  -4  -1 -10 19733.6 1324.65   1
   4   1  10 20416.9 1335.74   1
   4  -1  10 22148.8 1331.80   1
   4   1  11 1532.43 258.692   1
   4  -1  11 1452.76 253.614   1
  -4  -1 -11 1917.63 258.454   1
   4  -1  12 3423.18 340.627   1
  -4   1 -12 3092.10 323.356   1
   4   1  13 276.234 227.144   1
  -4  -1 -13 51.3244 205.939   1
   4   1  14 809.049 247.424   1
  -4  -1 -14 966.601 246.160   1
  -4   1 -14 716.290 216.591   1
   4  -1  15 1247.05 261.981   1
   4   1  15 847.019 268.516   1
  -4   1 -15 869.500 226.242   1
  -4  -1 -15 1181.06 235.745   1
   4  -1  16 240.151 233.061   1
   4   1  16 749.474 257.308   1
  -4   1 -16 467.957 235.792   1
  -4  -1 -16 399.214 239.384   1
   4  -1  17 927.796 246.687   1
   4   1  17 1115.27 301.873   1
  -4   1 -17 689.823 221.874   1
  -4  -1 -17 621.527 255.931   1
   4  -1  18 1330.41 272.792   1
   4   1  18 720.218 255.469   1
  -4   1 -18 1137.43 261.851   1
  -4  -1 -18 1274.26 262.648   1
   4  -1  19 527.832 233.659   1
   4   1  19-33.8141 225.582   1
  -4  -1 -19 151.089 212.316   1
  -4   1 -19-149.970 224.123   1
   4  -1  20 135.519 229.988   1
   4   1  20-239.843 227.435   1
  -4   1 -20 185.879 214.867   1
  -4  -1 -20 62.6213 215.329   1
   4  -1  21 34.8372 229.442   1
   4   1  21 104.916 251.856   1
  -4   1 -21-31.6544 222.634   1
  -4  -1 -21 670.249 233.464   1
   4  -1  22 750.017 261.001   1
   4   1  22 534.962 247.478   1
  -4   1 -22 96.8671 216.646   1
  -4  -1 -22 322.895 227.096   1
   4  -1  23 654.799 260.260   1
   4   1  23 325.463 246.166   1
  -4   1 -23-32.9184 228.086   1
  -4  -1 -23 326.929 210.726   1
   4  -1  24 73.8087 239.356   1
   4   1  24 547.015 253.022   1
  -4  -1 -24 495.542 218.615   1
  -4   1 -24 401.563 228.452   1
   4   1  25-146.800 216.548   1
  -4   1 -25 203.854 223.602   1
  -4  -1 -25 333.060 220.222   1
   4   1  26 147.408 215.266   1
  -4  -1 -26 333.730 218.970   1
  -4   2  27 216.338 223.481   1
   4  -2 -27-33.1914 212.127   1
  -4   2  26 291.586 228.166   1
   4  -2 -26 738.926 238.071   1
  -4   2  25 293.242 219.281   1
   4  -2 -25 642.725 245.029   1
  -4  -2  24 37.6151 239.305   1
   4   2 -24 240.033 240.957   1
  -4   2  23 515.079 258.558   1
   4  -2 -23 606.909 252.371   1
  -4   2  22 657.782 270.524   1
  -4  -2  22 145.373 232.886   1
   4   2 -22 33.3387 226.008   1
   4  -2 -22 401.635 251.498   1
  -4  -2  21 462.661 255.987   1
   4   2 -21-326.314 231.015   1
  -4  -2  20 590.029 245.721   1
  -4   2  20 287.980 269.621   1
   4   2 -20 797.448 250.482   1
   4  -2 -20 774.408 263.092   1
  -4   2  19 212.126 251.598   1
   4  -2 -19 601.960 250.457   1
  -4   2  18 519.340 295.235   1
  -4  -2  18 130.598 244.735   1
   4   2 -18 419.918 246.572   1
  -4  -2  17-126.207 245.689   1
   4   2 -17 29.0115 222.878   1
  -4   2  16 491.888 251.570   1
  -4  -2  16-272.727 263.950   1
   4  -2 -16 439.631 246.326   1
   4   2 -16 362.215 231.532   1
  -4   2  15 3078.27 375.423   1
  -4  -2  15 2750.29 333.661   1
   4  -2 -15 3402.60 353.729   1
   4   2 -15 3028.43 329.263   1
  -4   2  14 917.570 283.778   1
  -4  -2  14 1268.92 249.420   1
   4  -2 -14 519.084 236.568   1
   4   2 -14 1290.57 237.852   1
  -4   2  13 12418.8 845.462   1
   4  -2 -13 11220.7 825.340   1
  -4   2  12 8223.86 637.631   1
  -4  -2  12 8600.94 619.775   1
   4  -2 -12 8043.00 622.174   1
   4   2 -11 5110.92 429.100   1
  -4  -2  11 5349.34 446.173   1
   4  -2 -10 386.460 200.916   1
   4   2 -10 656.028 189.105   1
  -4   2  10 553.620 220.113   1
  -4  -2  10 547.267 200.074   1
   4  -2  -9 1488.31 209.324   1
   4   2  -9 1135.89 211.205   1
  -4  -2   9 1282.76 221.215   1
  -4   2   9 1205.83 225.710   1
  -4   2   8 10224.0 726.625   1
  -4  -2   8 10895.1 708.559   1
   4   2  -8 10227.2 700.322   1
   4  -2  -8 9603.25 715.169   1
  -4  -2   7 21296.1 1292.26   1
  -4   2   7 18609.0 1300.65   1
   4   2  -7 20500.1 1284.60   1
   4  -2  -7 18848.1 1296.15   1
   4  -2  -6 26835.5 1686.00   1
   4   2  -6 26672.4 1673.22   1
  -4  -2   6 27713.9 1679.63   1
  -4   2   6 23667.7 1692.81   1
   4  -2  -5 15947.1 1110.44   1
   4   2  -5 16599.1 1099.19   1
  -4  -2   5 17716.3 1103.06   1
  -4   2   5 17659.2 1120.77   1
   4  -2  -4 18706.3 1232.68   1
  -4   2   4 19524.6 1238.47   1
   4  -2  -3 44282.2 2971.46   1
  -4   2   3 51152.5 2977.43   1
   4   2  -2 32011.9 2114.12   1
  -4  -2   2 35340.9 2117.44   1
   4  -2  -1 476.743 175.579   1
  -4   2   1 1067.37 182.646   1
  -4  -2   1 842.527 214.556   1
   4   2  -1 1055.46 191.049   1
   4   2   0 97416.5 6411.90   1
  -4   2   0 108413. 6410.57   1
   4  -2   0 106502. 6407.06   1
  -4  -2   0 101815. 6412.21   1
   4  -2   1 1368.27 212.784   1
  -4   2  -1 937.058 197.362   1
   4  -2   2 32671.8 2082.74   1
  -4   2  -2 33638.9 2084.71   1
  -4  -2  -3 47923.1 2994.39   1
  -4   2  -3 49109.4 2990.26   1
   4  -2   3 47366.1 2989.96   1
   4   2   3 47116.9 2997.14   1
   4   2   4 20185.9 1322.17   1
  -4  -2  -4 20738.2 1318.85   1
   4   2   5 15345.1 990.591   1
  -4  -2  -5 14317.2 982.072   1
   4   2   6 26050.0 1641.09   1
   4  -2   6 25435.5 1624.53   1
  -4   2  -6 27499.3 1624.64   1
  -4  -2  -6 22938.0 1629.66   1
   4  -2   7 18998.6 1256.69   1
   4   2   7 19404.5 1276.21   1
  -4   2  -7 20697.3 1254.33   1
  -4  -2  -7 18548.5 1268.74   1
   4   2   8 9869.68 704.473   1
   4  -2   8 10180.6 685.183   1
  -4  -2  -8 9078.33 690.878   1
  -4   2  -8 10295.3 680.774   1
  -4   2  -9 1506.76 209.284   1
  -4  -2  -9 1166.76 220.039   1
   4   2   9 1415.89 250.355   1
   4  -2   9 1829.11 228.721   1
  -4  -2 -10 985.013 230.081   1
  -4   2 -10 814.606 184.638   1
   4   2  10 1038.22 239.248   1
   4  -2  10 758.882 199.758   1
   4  -2  11 5274.45 456.151   1
  -4   2 -11 5903.57 444.225   1
   4   2  12 7923.89 606.758   1
   4  -2  12 7599.48 595.911   1
  -4  -2 -12 8909.18 605.607   1
  -4   2 -12 7217.85 583.792   1
   4   2  13 11990.0 879.727   1
   4  -2  13 12721.0 881.410   1
  -4  -2 -13 12584.5 874.611   1
  -4   2 -13 12659.5 870.753   1
  -4  -2 -14 1510.03 276.025   1
  -4   2 -14 897.017 226.544   1
   4  -2  14 1099.39 248.713   1
   4   2  14 1182.86 282.540   1
  -4  -2 -15 2603.60 308.037   1
  -4   2 -15 3088.91 312.491   1
   4  -2  15 2379.99 321.510   1
   4   2  15 2405.48 324.552   1
  -4   2 -16 351.027 198.019   1
  -4  -2 -16 550.669 255.262   1
   4   2  16 63.4920 251.892   1
   4  -2  16 176.538 218.859   1
   4  -2  17 332.943 233.928   1
  -4   2 -17 226.994 215.635   1
   4   2  18-132.343 250.741   1
   4  -2  18 608.608 253.621   1
  -4   2 -18 143.929 199.744   1
  -4  -2 -18-122.627 216.257   1
   4   2  19 477.248 249.155   1
  -4  -2 -19 548.232 203.745   1
   4   2  20 1308.91 282.648   1
   4  -2  20 505.695 238.431   1
  -4   2 -20 461.750 231.976   1
  -4  -2 -20 566.368 226.590   1
   4  -2  21-104.418 241.390   1
  -4   2 -21 94.5960 222.329   1
   4  -2  22 428.814 244.729   1
   4   2  22-178.277 224.451   1
  -4   2 -22 96.9412 208.546   1
  -4  -2 -22 32.2821 215.302   1
   4   2  23 793.230 242.649   1
  -4  -2 -23 32.5912 216.609   1
  -4   2 -24 33.7609 218.899   1
   4   2  25 254.953 233.121   1
  -4  -2 -25 198.197 228.548   1
   4   2  26 328.205 251.087   1
  -4  -2 -26 99.0578 237.828   1
   4   2  27 108.793 205.168   1
  -4  -2 -27 229.461 235.997   1
   4  -3 -28-64.5168 215.132   1
   4  -3 -27-230.028 215.136   1
  -4   3  27 427.908 234.544   1
   4  -3 -26 33.3028 222.176   1
  -4   3  26 216.608 236.412   1
   4  -3 -25 100.951 219.313   1
  -4   3  25 109.248 248.358   1
   4  -3 -24 605.321 249.128   1
  -4   3  24-36.6928 250.873   1
   4  -3 -23 167.942 255.358   1
   4   3 -23 33.9177 220.960   1
  -4   3  23-293.363 260.653   1
  -4  -3  23 37.3412 221.433   1
   4   3 -22 299.293 223.927   1
   4  -3 -22 265.938 252.888   1
  -4   3  22 366.715 258.537   1
  -4  -3  22 583.966 232.016   1
   4   3 -21 259.682 214.722   1
   4  -3 -21 131.110 204.446   1
  -4  -3  21-106.895 219.882   1
  -4   3  21 402.354 243.012   1
   4  -3 -20 194.191 264.647   1
   4   3 -20 379.228 225.028   1
  -4   3  20-72.3269 267.469   1
  -4  -3  20 311.390 236.266   1
   4  -3 -19 191.077 232.642   1
   4   3 -19 244.831 223.569   1
  -4  -3  19-67.0274 232.456   1
  -4   3  19-178.039 238.532   1
   4   3 -18 1417.68 280.873   1
   4  -3 -18 1592.24 310.643   1
  -4  -3  18 1649.90 286.690   1
  -4   3  18 1707.45 321.202   1
   4   3 -17 113.547 213.370   1
   4  -3 -17 274.505 231.620   1
  -4  -3  17 497.762 251.467   1
  -4   3  17 204.397 255.840   1
  -4  -3  16 5453.90 477.196   1
   4  -3 -16 4989.91 470.286   1
  -4   3  16 5041.85 483.159   1
   4   3 -16 5410.18 456.400   1
   4   3 -15 233.300 208.607   1
   4  -3 -15 547.204 246.752   1
  -4  -3  15 653.755 228.353   1
  -4   3  15 579.347 282.124   1
   4  -3 -14 834.772 272.613   1
  -4   3  14 217.765 272.463   1
   4  -3 -13 883.777 240.362   1
   4   3 -13 1393.86 234.447   1
  -4   3  13 1497.37 290.517   1
  -4  -3  13 897.845 248.863   1
   4  -3 -12 3542.59 358.115   1
   4   3 -12 3855.66 349.453   1
  -4   3  12 3991.36 381.465   1
  -4  -3  12 3615.52 369.410   1
   4  -3 -11 882.985 224.094   1
   4   3 -11 226.844 182.605   1
  -4   3  11 384.710 246.329   1
  -4  -3  11 495.803 190.174   1
  -4  -3  10 13388.0 831.960   1
   4  -3 -10 11932.7 842.201   1
  -4   3  10 13483.1 866.988   1
   4   3  -9 1997.30 244.336   1
   4  -3  -9 2374.42 275.748   1
  -4  -3   9 1770.20 246.676   1
  -4   3   9 2162.78 303.154   1
   4  -3  -8 147.164 160.052   1
   4   3  -8 184.957 158.778   1
  -4  -3   8 108.597 168.933   1
  -4   3   8 92.2272 181.511   1
  -4   3   7 1978.65 276.946   1
  -4  -3   7 2727.24 259.695   1
   4   3  -7 2694.16 247.161   1
   4  -3  -7 2465.41 277.033   1
   4   3  -6 25734.2 1663.66   1
   4  -3  -6 27272.1 1681.89   1
  -4  -3   6 25589.5 1665.60   1
  -4   3   6 26607.0 1688.86   1
   4  -3  -5 321.987 192.123   1
  -4   3   5 805.004 226.253   1
  -4   3   4 9991.84 690.980   1
   4  -3  -4 9901.23 683.353   1
  -4   3   3 8831.59 624.199   1
   4   3  -3 9036.06 608.585   1
  -4  -3   3 8832.05 611.381   1
   4  -3  -3 8905.51 617.506   1
  -4  -3   2 978.053 187.366   1
   4   3  -2 987.604 178.394   1
  -4   3   2 1207.50 212.038   1
   4  -3  -2 934.835 196.804   1
   4   3  -1 299.073 171.854   1
  -4  -3   1 553.676 192.564   1
   4  -3   0-98.6281 171.943   1
  -4   3   0-26.1594 174.074   1
   4  -3   1 471.820 169.214   1
  -4   3  -1 621.536 170.364   1
   4  -3   2 1416.74 191.408   1
  -4  -3  -2 1208.67 206.833   1
   4   3   2 896.528 213.846   1
   4  -3   3 10254.5 626.008   1
  -4   3  -3 9390.11 624.613   1
   4   3   3 9808.81 641.812   1
   4  -3   4 10572.8 677.794   1
   4   3   4 9526.77 697.387   1
  -4   3  -4 10647.4 671.330   1
  -4  -3  -4 8957.42 683.857   1
  -4  -3  -5 720.406 198.821   1
   4   3   5 774.477 218.451   1
  -4  -3  -6 24613.7 1634.08   1
   4   3   6 26562.7 1643.22   1
   4   3   7 2572.50 299.156   1
  -4   3  -7 2566.34 238.308   1
  -4  -3  -7 2427.98 278.461   1
   4  -3   7 2400.31 244.992   1
   4   3   8 227.448 198.407   1
  -4  -3  -8 491.089 159.748   1
  -4   3  -8 296.653 155.942   1
   4  -3   9 1770.34 224.328   1
   4   3   9 2002.06 278.093   1
  -4   3  -9 2278.32 228.439   1
  -4  -3  -9 1701.82 255.158   1
   4  -3  10 12260.3 839.326   1
   4   3  10 11867.9 867.038   1
  -4  -3 -10 12591.2 853.222   1
   4  -3  11 391.319 190.145   1
   4   3  11 427.947 253.826   1
  -4   3 -11 337.163 177.033   1
  -4  -3 -11 862.093 246.767   1
   4   3  12 4544.76 422.391   1
   4  -3  12 4298.61 399.403   1
  -4   3 -12 4269.86 387.166   1
  -4  -3 -12 4472.60 403.763   1
   4   3  13 1135.93 271.119   1
   4  -3  13 1447.21 249.749   1
  -4  -3 -13 1321.00 250.888   1
  -4   3 -13 1140.35 222.430   1
   4   3  14 211.557 247.152   1
   4   3  15 188.126 280.063   1
   4  -3  15 992.167 252.937   1
  -4   3 -15 603.938 203.792   1
  -4  -3 -15 513.440 248.715   1
   4  -3  16 4703.95 448.988   1
  -4   3 -16 5481.02 447.470   1
  -4  -3 -16 5065.17 454.122   1
   4   3  16 4949.46 468.696   1
   4  -3  17 119.313 218.511   1
   4   3  17 294.416 233.119   1
  -4   3 -17 359.646 224.482   1
  -4  -3 -17 303.851 215.756   1
   4   3  18 1136.31 256.473   1
   4  -3  18 1252.84 263.013   1
  -4   3 -18 1204.23 246.122   1
  -4  -3 -18 1331.35 254.222   1
   4  -3  19 161.405 229.559   1
   4   3  19 34.3383 228.027   1
  -4   3 -19 147.659 215.822   1
   4   3  20 173.033 223.632   1
   4  -3  20-33.5381 214.641   1
  -4   3 -20 426.678 216.983   1
  -4  -3 -20 221.283 202.355   1
   4  -3  21-173.670 210.747   1
   4   3  21 245.998 227.933   1
  -4   3 -21 94.2145 225.092   1
  -4  -3 -21 224.431 220.571   1
   4  -3  22 250.182 237.221   1
   4   3  22 427.871 252.426   1
  -4   3 -22 582.206 232.844   1
  -4  -3 -22 225.858 218.269   1
   4  -3  23 73.4768 231.242   1
   4   3  23 35.9643 234.314   1
  -4  -3 -23 32.4978 231.016   1
  -4   3 -23 66.4135 211.139   1
   4   3  24 216.548 250.623   1
  -4  -3 -24 196.107 236.347   1
   4   3  25 612.784 255.858   1
  -4  -3 -25 359.323 254.357   1
   4   3  26 108.042 241.263   1
  -4  -3 -26 32.6788 225.721   1
   4   3  27-107.371 220.638   1
  -4  -3 -27 194.131 212.808   1
  -4  -3 -28-95.6218 195.509   1
   4  -4 -28-95.2974 227.687   1
  -4   4  28 345.100 237.410   1
   4  -4 -26 694.175 255.993   1
  -4   4  26 71.4505 246.911   1
   4  -4 -25-66.7280 240.947   1
  -4   4  25 216.702 252.609   1
   4  -4 -24-167.121 243.449   1
  -4   4  24-182.378 244.553   1
   4   4 -22 33.3550 226.244   1
   4  -4 -22 330.225 232.692   1
  -4  -4  22 400.792 237.017   1
  -4   4  22 515.604 244.092   1
   4   4 -21 226.689 232.043   1
  -4   4  21-183.205 270.680   1
  -4  -4  21 71.0430 223.584   1
   4  -4 -19 1184.85 266.463   1
   4   4 -19 1060.56 244.558   1
  -4   4  19 536.070 277.215   1
  -4  -4  19 731.750 251.781   1
   4  -4 -18 1007.13 274.933   1
   4   4 -18 874.292 236.256   1
  -4   4  18 527.230 279.859   1
  -4  -4  18 384.081 257.101   1
   4   4 -17 307.248 200.160   1
  -4   4  17 274.822 283.949   1
  -4  -4  17-92.0236 226.624   1
   4   4 -16 53.3219 206.908   1
  -4  -4  16-117.145 221.096   1
   4   4 -15 1218.89 239.660   1
   4  -4 -15 819.870 247.712   1
  -4  -4  15 861.554 247.685   1
  -4   4  15 1631.93 302.497   1
   4  -4 -14 10552.4 796.095   1
  -4  -4  14 11238.8 787.763   1
  -4   4  14 11449.6 817.421   1
   4   4 -14 11104.3 774.832   1
   4  -4 -13 492.814 210.877   1
   4   4 -13 45.4008 180.014   1
  -4  -4  13 223.087 198.190   1
   4   4 -12 21.4077 184.148   1
   4  -4 -12 78.9648 218.856   1
  -4   4  12-205.485 237.563   1
  -4  -4  12 276.505 200.891   1
   4  -4 -11 7557.77 586.477   1
  -4   4  11 7415.02 604.163   1
   4   4 -11 7994.33 561.845   1
  -4  -4  11 7705.16 573.494   1
   4   4 -10 7596.14 553.855   1
  -4  -4  10 7656.96 560.977   1
   4  -4  -9 5520.00 466.383   1
  -4   4   9 5807.98 491.551   1
   4   4  -9 5035.04 434.314   1
  -4  -4   9 6748.56 453.383   1
   4  -4  -8 5746.77 462.253   1
  -4  -4   8 5181.20 425.483   1
  -4   4   8 6271.86 478.150   1
   4   4  -8 5636.38 418.405   1
  -4   4   7 1733.21 261.486   1
   4   4  -7 1528.10 194.017   1
   4  -4  -7 1333.37 254.765   1
  -4  -4   7 1256.40 190.184   1
  -4  -4   6 25733.4 1515.85   1
   4   4  -6 24516.9 1509.42   1
  -4   4   6 21677.9 1536.67   1
   4  -4  -6 21798.2 1532.85   1
   4  -4  -5 16609.1 1044.77   1
  -4   4   5 14865.4 1051.97   1
   4  -4  -4 1812.98 223.091   1
  -4   4   4 1893.47 244.206   1
   4   4  -3 9661.34 614.284   1
   4  -4  -3 10519.4 631.497   1
  -4   4   3 8826.32 638.283   1
  -4   4   2 40085.8 2489.70   1
   4   4  -2 37720.4 2482.17   1
  -4  -4   2 39918.6 2481.39   1
   4  -4  -2 40889.1 2486.38   1
  -4  -4  -1 57162.0 3716.14   1
   4   4   1 56884.0 3718.48   1
  -4   4  -1 64528.0 3715.48   1
   4  -4   1 60085.6 3710.85   1
  -4  -4  -2 41294.9 2460.48   1
   4   4   2 40781.9 2461.41   1
  -4   4  -2 37363.3 2447.89   1
   4  -4   2 37956.7 2447.53   1
   4  -4   3 8825.11 569.988   1
  -4  -4  -3 8285.05 581.289   1
  -4   4  -3 8195.50 567.676   1
   4   4   3 7657.63 578.252   1
   4   4   4 1838.17 233.509   1
  -4   4  -4 1832.86 207.431   1
  -4  -4  -4 2020.80 230.366   1
   4  -4   4 2449.22 212.668   1
   4  -4   5 15805.1 1038.61   1
  -4   4  -5 16421.8 1041.05   1
  -4  -4  -5 16294.2 1063.31   1
   4   4   5 16013.6 1071.89   1
  -4  -4  -6 21517.2 1405.86   1
   4   4   6 21597.8 1415.91   1
  -4   4  -7 1427.87 181.646   1
   4   4   7 1838.95 268.315   1
  -4  -4  -7 1107.98 246.754   1
   4  -4   7 1474.02 184.359   1
  -4  -4  -8 5781.54 459.497   1
   4   4   8 5118.56 471.408   1
   4  -4   8 6169.91 433.992   1
  -4   4  -9 4859.40 413.914   1
  -4  -4  -9 5329.08 444.833   1
   4   4   9 6315.87 470.924   1
   4  -4   9 6114.28 434.202   1
  -4   4 -10 7600.46 515.679   1
   4  -4  10 6627.79 524.090   1
  -4   4 -11 7170.35 488.461   1
  -4  -4 -11 5966.74 520.298   1
   4  -4  11 5987.86 485.308   1
   4   4  11 6071.79 530.906   1
  -4  -4 -12 106.310 199.598   1
  -4   4 -12 328.270 198.208   1
   4   4  12 314.113 230.690   1
   4  -4  12 88.6207 190.947   1
  -4   4 -13 439.795 191.055   1
  -4  -4 -13 635.893 272.462   1
   4  -4  13 758.867 215.769   1
   4   4  13 595.632 281.274   1
   4  -4  14 11748.9 778.852   1
   4   4  14 9831.12 793.073   1
  -4  -4 -15 1105.31 241.784   1
   4   4  15 1148.77 263.417   1
  -4   4 -16 285.002 218.766   1
   4  -4  16 55.7323 205.335   1
  -4   4 -17 106.685 202.463   1
  -4  -4 -17 123.002 237.374   1
   4   4  17 265.009 266.700   1
   4  -4  17 385.752 238.968   1
  -4  -4 -18 750.213 269.591   1
  -4   4 -18 918.173 229.543   1
   4   4  18 1012.44 293.199   1
   4  -4  18 1224.45 257.017   1
  -4  -4 -19 525.049 253.483   1
  -4   4 -19 699.994 237.620   1
   4  -4  19 862.304 253.886   1
  -4   4 -20-332.162 210.347   1
   4  -4  20 300.043 231.252   1
  -4   4 -21-31.3535 199.359   1
  -4  -4 -21 321.259 203.245   1
   4  -4  21 69.2521 222.352   1
   4   4  21-176.005 215.842   1
  -4   4 -22 324.303 205.249   1
  -4  -4 -22 483.582 222.751   1
   4  -4  22 250.334 222.656   1
   4   4  22 320.652 218.332   1
  -4  -4 -23 32.3889 224.649   1
   4   4  23 71.6896 235.748   1
  -4  -4 -24 389.920 242.859   1
   4   4  24-107.659 239.472   1
  -4  -4 -25 291.572 234.903   1
   4   4  25-143.022 237.393   1
  -4  -4 -26 452.617 221.979   1
   4   4  26 35.6358 230.514   1
  -4  -4 -27 319.342 202.691   1
   4   4  27 212.039 202.892   1
  -4  -4 -28-251.076 212.306   1
   4   4  28-34.7879 218.023   1
  -4   5  27 382.454 207.495   1
   4  -5 -27-96.2431 199.980   1
  -4   5  26-35.3806 203.821   1
   4  -5 -26 261.560 211.085   1
  -4   5  24 218.509 251.779   1
   4  -5 -24 165.147 246.060   1
  -4   5  23 404.469 267.825   1
   4  -5 -23 32.9565 230.785   1
  -4   5  22 257.444 273.695   1
   4   5 -22-267.856 206.405   1
  -4  -5  21 105.360 226.844   1
   4  -5 -21 262.524 207.844   1
   4   5 -21 97.3417 225.274   1
  -4   5  20 617.467 281.399   1
  -4  -5  20 67.8679 230.924   1
   4  -5 -20 162.761 248.020   1
   4   5 -20 282.109 211.532   1
  -4   5  19 251.635 265.333   1
  -4  -5  19 783.764 248.420   1
   4  -5 -19 386.302 259.065   1
   4   5 -19 542.718 221.515   1
  -4  -5  18 281.837 236.671   1
  -4   5  18 35.3387 259.343   1
   4  -5 -18 158.695 254.685   1
   4   5 -18 231.249 215.392   1
  -4   5  17 104.171 246.882   1
  -4  -5  17-149.545 233.729   1
   4  -5 -17 373.971 239.469   1
   4   5 -17 55.2037 205.475   1
  -4   5  16 1529.55 361.682   1
  -4  -5  16 2403.25 300.426   1
   4  -5 -16 2317.75 346.063   1
   4   5 -16 2703.78 300.547   1
  -4  -5  14 1083.24 228.464   1
  -4   5  14 1286.60 287.878   1
   4   5 -14 1077.55 217.785   1
   4  -5 -14 1531.41 283.000   1
  -4  -5  13 1195.74 227.476   1
  -4   5  13 1650.44 293.451   1
   4   5 -13 1150.34 208.223   1
  -4   5  12 932.484 271.605   1
  -4  -5  12 669.294 198.028   1
   4  -5 -12 215.647 240.155   1
   4   5 -12 373.235 171.732   1
  -4   5  11 346.722 214.263   1
  -4  -5  11 144.122 178.553   1
   4  -5 -11 103.538 179.752   1
   4   5 -11 621.815 173.540   1
  -4   5  10 2410.40 305.896   1
   4   5 -10 1301.12 213.617   1
   4  -5 -10 1360.92 265.286   1
  -4  -5  10 2337.87 232.124   1
  -4  -5   9 1038.53 185.466   1
   4   5  -9 959.235 188.095   1
   4  -5  -8 30269.5 1955.22   1
   4   5  -8 28054.5 1926.85   1
  -4   5   8 32219.6 1973.21   1
  -4  -5   8 32506.9 1937.60   1
   4  -5  -7 8380.21 580.326   1
  -4   5   7 8232.07 599.307   1
  -4  -5   7 7411.30 547.905   1
   4   5  -7 7582.36 545.448   1
  -4   5   6 1533.17 275.807   1
   4  -5  -6 2473.37 259.642   1
   4  -5  -5 3728.33 324.737   1
  -4   5   5 3632.47 348.707   1
  -4   5   4 52641.5 3255.44   1
   4   5  -4 52578.2 3231.44   1
  -4  -5   4 48735.6 3233.94   1
   4  -5  -4 54107.1 3248.29   1
   4  -5  -3 1045.87 186.978   1
   4   5  -3 939.258 175.863   1
  -4  -5   3 1166.84 177.935   1
  -4   5   3 1377.38 222.449   1
   4  -5  -2 70078.8 4360.70   1
  -4   5   2 70284.6 4367.14   1
  -4   5   1 206.937 161.841   1
   4  -5  -1 181.212 159.223   1
   4  -5   1 37.0379 148.352   1
  -4  -5  -1-43.8803 172.692   1
   4   5   1 289.322 174.744   1
  -4   5  -1 289.544 155.884   1
   4  -5   2 71345.2 4405.75   1
  -4  -5  -2 71154.0 4417.99   1
  -4   5  -2 73040.1 4408.63   1
   4   5   2 68171.3 4418.33   1
  -4  -5  -3 1262.57 195.104   1
  -4   5  -3 1122.40 162.474   1
   4  -5   3 1149.93 157.889   1
   4   5   3 1028.15 205.685   1
  -4  -5  -4 53604.7 3371.03   1
  -4   5  -4 54662.7 3352.23   1
   4   5   4 52977.7 3378.48   1
   4  -5   5 3601.26 292.828   1
  -4   5  -5 3823.48 293.545   1
  -4  -5  -5 3806.38 333.130   1
   4   5   5 3314.36 354.186   1
   4   5   6 1928.62 287.277   1
   4  -5   6 2569.57 235.612   1
  -4  -5  -6 2670.18 280.171   1
   4   5   7 7666.25 599.501   1
  -4  -5  -7 8152.73 581.695   1
  -4   5  -8 32089.1 1988.54   1
  -4  -5  -8 30465.9 2019.00   1
   4   5   8 31414.0 2028.59   1
   4  -5   8 31700.8 1992.59   1
   4  -5   9 1323.61 184.024   1
  -4   5  -9 984.818 168.651   1
   4   5  10 1385.70 279.333   1
   4  -5  10 1893.25 239.022   1
  -4  -5 -10 1950.44 277.304   1
  -4   5 -10 1649.77 207.583   1
   4  -5  11 98.5084 181.666   1
   4   5  11-56.5247 225.978   1
  -4   5 -11 90.7306 167.745   1
  -4  -5 -11 366.622 213.340   1
   4  -5  12 528.540 196.020   1
   4   5  12 323.127 259.089   1
  -4   5 -12 549.908 184.248   1
  -4  -5 -12 872.298 250.555   1
   4  -5  13 953.762 220.246   1
  -4  -5 -13 509.023 250.692   1
  -4   5 -13 1077.38 211.284   1
  -4  -5 -14 774.482 246.686   1
  -4   5 -14 1221.03 207.599   1
   4  -5  14 1120.91 213.752   1
   4   5  14 1328.31 295.851   1
  -4  -5 -15 265.988 240.976   1
  -4   5 -15 23.7180 175.040   1
   4  -5  15 565.106 205.686   1
   4   5  15 32.4006 252.622   1
  -4  -5 -16 2672.48 321.033   1
  -4   5 -16 1856.61 274.404   1
   4   5  16 2372.29 338.983   1
   4  -5  16 2191.32 289.135   1
  -4  -5 -17 187.224 242.984   1
  -4   5 -17 25.7191 192.798   1
   4   5  17 66.6546 256.908   1
   4  -5  17-399.974 218.734   1
  -4  -5 -18 527.264 253.738   1
  -4   5 -18 246.993 204.777   1
   4  -5  18 360.023 244.733   1
   4   5  18-207.402 282.694   1
  -4  -5 -19 753.179 267.066   1
  -4   5 -19 744.900 225.749   1
   4   5  19 103.724 268.126   1
   4  -5  19 253.045 225.854   1
  -4   5 -20 89.7616 198.598   1
  -4  -5 -20 63.7177 255.400   1
   4   5  20-383.842 274.409   1
   4  -5  20 198.568 240.817   1
  -4  -5 -21 353.751 242.926   1
   4   5  21-105.774 248.747   1
  -4  -5 -22 96.6083 203.097   1
   4   5  22 355.815 224.322   1
  -4  -5 -23 32.2758 225.726   1
   4   5  23-107.179 224.860   1
  -4  -5 -24 484.310 245.604   1
   4   5  24 499.483 261.356   1
  -4  -5 -26 159.889 216.639   1
   4   5  26 352.577 227.992   1
  -4  -5 -27 126.039 201.135   1
   4   5  27 488.143 215.673   1
  -4   6  27 34.2962 227.754   1
   4  -6 -27 189.787 229.398   1
  -4   6  26 69.9781 245.308   1
   4  -6 -26 484.772 252.243   1
  -4   6  25 249.487 241.452   1
   4  -6 -25 293.897 241.801   1
  -4   6  24 144.720 225.491   1
   4  -6 -24 98.3797 221.746   1
  -4   6  23-36.6081 214.682   1
   4  -6 -23 229.660 209.734   1
  -4   6  21 110.063 285.257   1
   4  -6 -21 426.568 261.151   1
  -4   6  20 473.651 238.722   1
  -4  -6  20 33.4387 216.016   1
   4  -6 -20 97.8941 203.543   1
   4   6 -20 93.1959 203.617   1
  -4  -6  19 384.702 230.799   1
   4   6 -19 803.787 236.958   1
  -4  -6  18 1292.39 249.245   1
  -4   6  18 748.023 265.266   1
   4  -6 -18 511.555 240.257   1
   4   6 -18 1165.23 226.221   1
  -4  -6  17 497.861 232.947   1
  -4   6  17 70.1537 278.864   1
   4   6 -17 189.823 206.612   1
   4  -6 -17 94.4256 253.482   1
  -4   6  16 343.625 268.302   1
   4  -6 -16 308.812 245.240   1
   4  -6 -15 1630.74 258.027   1
  -4  -6  15 2087.04 261.533   1
  -4   6  15 1613.45 293.840   1
   4  -6 -14 6146.78 492.338   1
  -4   6  14 5632.27 498.390   1
   4   6 -14 5893.88 469.235   1
  -4  -6  14 5700.81 471.776   1
   4  -6 -13 5451.66 434.717   1
  -4  -6  13 4823.40 405.620   1
  -4   6  13 4673.06 441.210   1
   4   6 -13 4570.61 398.797   1
  -4   6  12 491.951 262.576   1
  -4  -6  12 252.580 180.559   1
   4  -6 -12 827.944 249.237   1
   4   6 -12 200.060 178.243   1
  -4   6  11 148.336 283.821   1
  -4  -6  11 748.160 167.324   1
   4  -6 -11 478.124 262.862   1
   4   6 -11 572.263 181.391   1
  -4   6  10 455.406 250.097   1
  -4  -6  10-90.1252 160.860   1
   4  -6 -10-25.4868 214.364   1
   4   6 -10 17.4281 153.548   1
  -4   6   9-354.364 207.340   1
   4   6  -9 16.2121 153.018   1
  -4  -6   9-68.6518 161.976   1
   4  -6  -9-72.9956 179.189   1
  -4  -6   8 7989.27 561.733   1
  -4   6   8 8004.48 616.420   1
   4   6  -8 7797.73 554.985   1
   4  -6  -8 8613.31 605.977   1
  -4   6   7-269.045 221.301   1
   4  -6  -7-110.255 210.132   1
  -4   6   6 30844.3 2062.05   1
   4  -6  -6 33598.3 2061.18   1
  -4   6   5 7121.59 541.876   1
   4  -6  -5 7198.52 526.848   1
  -4   6   4 819.033 205.266   1
   4  -6  -4 724.909 194.727   1
   4   6  -4 802.258 149.200   1
  -4  -6   4 500.133 148.974   1
   4  -6  -3 3490.95 314.282   1
  -4   6   3 3862.65 332.136   1
   4  -6  -2 3764.89 302.774   1
  -4   6   2 2863.33 298.045   1
   4  -6  -1 878.275 176.999   1
  -4   6   1 1606.61 200.399   1
  -4  -6   0 23890.3 1563.17   1
   4   6   0 25292.8 1566.48   1
   4   6   1 916.790 191.706   1
  -4  -6  -1 1069.17 193.319   1
   4   6   2 3969.57 322.662   1
  -4  -6  -2 3473.24 305.142   1
  -4   6  -2 3412.86 286.083   1
  -4   6  -3 3492.86 266.724   1
   4  -6   3 3138.18 269.892   1
   4   6   3 3259.09 315.558   1
  -4  -6  -3 3074.83 301.624   1
  -4  -6  -4 824.161 201.823   1
   4   6   4 579.553 194.690   1
   4  -6   4 849.212 152.566   1
   4  -6   5 8023.13 522.666   1
   4   6   5 7047.10 570.828   1
  -4   6  -5 7672.14 519.275   1
  -4  -6  -5 7324.47 554.026   1
   4  -6   6 33786.8 2070.78   1
  -4  -6  -6 31195.1 2098.16   1
  -4   6  -6 34155.6 2069.23   1
   4   6   6 31315.2 2108.56   1
   4   6   7-121.544 193.662   1
  -4  -6  -7 43.9095 172.103   1
   4  -6   7-12.8616 125.906   1
  -4   6  -7-74.0403 127.012   1
  -4  -6  -8 8085.54 600.627   1
   4   6   8 7940.59 619.820   1
  -4  -6  -9-24.6632 214.425   1
  -4   6  -9 284.268 137.349   1
   4   6   9-295.476 245.707   1
   4  -6   9-109.069 145.933   1
  -4   6 -10 31.0984 149.612   1
  -4  -6 -10 25.8052 203.604   1
   4  -6  10-17.1217 152.022   1
   4   6  10 167.658 221.897   1
  -4   6 -11 496.707 163.758   1
  -4  -6 -11 727.769 231.883   1
   4   6  11 550.634 258.307   1
   4  -6  11 556.643 162.882   1
  -4   6 -12 521.407 165.401   1
  -4  -6 -12 474.675 263.750   1
   4   6  12 513.304 274.416   1
   4  -6  12 420.300 173.235   1
   4  -6  13 5159.82 413.146   1
   4   6  13 4683.92 460.654   1
   4   6  14 4727.51 490.099   1
  -4   6 -14 5381.71 427.758   1
  -4  -6 -14 6268.94 491.972   1
   4  -6  14 4863.33 427.161   1
   4   6  15 1541.77 326.564   1
   4  -6  15 1933.44 254.086   1
  -4  -6 -15 1831.88 305.879   1
  -4   6 -15 1330.88 228.063   1
   4   6  16 66.5126 261.375   1
  -4  -6 -16 555.307 265.295   1
   4  -6  17 27.7484 191.726   1
   4   6  17 269.549 292.205   1
  -4  -6 -17-31.5411 258.428   1
  -4   6 -17 152.305 174.664   1
   4  -6  18 882.809 232.843   1
   4   6  18 801.879 295.652   1
  -4  -6 -18 844.464 261.618   1
  -4   6 -18 695.220 216.609   1
   4  -6  19 436.093 226.945   1
  -4   6 -19 535.238 204.079   1
   4   6  20 490.553 229.807   1
  -4   6 -20 355.584 225.582   1
  -4  -6 -20 832.171 246.628   1
   4   6  21 247.612 258.380   1
  -4  -6 -21-160.499 231.792   1
  -4  -6 -22 482.198 253.703   1
   4   6  23 142.316 229.731   1
   4   6  24 35.4365 221.069   1
  -4  -6 -24 352.817 224.632   1
   4   6  25-35.2405 253.159   1
  -4  -6 -25 606.855 261.487   1
   4   6  26-69.7215 226.061   1
  -4  -6 -26 189.673 232.689   1
   4   6  27 34.3947 191.414   1
  -4  -6 -27 497.229 199.312   1
   4  -7 -27 406.604 231.273   1
  -4   7  27-101.575 224.974   1
   4  -7 -26 159.055 233.247   1
  -4   7  26-104.146 237.718   1
   4  -7 -25 161.681 231.638   1
  -4   7  25 529.488 259.592   1
   4  -7 -23 97.9184 218.633   1
  -4   7  23-36.4286 229.280   1
   4  -7 -22 294.988 211.800   1
  -4   7  22 513.001 248.786   1
   4  -7 -21 163.918 257.270   1
  -4   7  21 658.813 283.172   1
   4  -7 -20 882.652 264.864   1
  -4   7  20 146.031 257.341   1
   4   7 -19 88.5789 203.951   1
   4  -7 -19 64.9951 250.528   1
  -4   7  19 36.2015 256.320   1
  -4  -7  19 62.6251 194.072   1
   4   7 -18 168.379 206.993   1
   4  -7 -18 257.515 245.966   1
  -4   7  18-143.475 265.319   1
  -4  -7  18 593.125 221.919   1
   4   7 -17 478.399 192.269   1
   4  -7 -17 858.004 286.024   1
  -4   7  17 318.208 302.384   1
  -4  -7  17 447.739 197.421   1
   4   7 -16 976.861 216.233   1
   4  -7 -16 1031.36 258.866   1
  -4   7  16 1252.20 284.993   1
  -4  -7  16 1557.94 232.762   1
   4   7 -15 564.469 195.600   1
   4  -7 -15 582.086 235.213   1
  -4   7  15 34.1066 226.884   1
  -4  -7  15 494.366 204.187   1
   4   7 -14 1231.55 216.622   1
  -4  -7  14 1223.29 213.337   1
   4   7 -13 2005.16 249.406   1
  -4  -7  13 2060.79 248.526   1
   4  -7 -13 2445.96 313.725   1
  -4   7  13 2984.22 340.912   1
  -4  -7  12 11456.9 722.047   1
   4   7 -12 9066.66 706.557   1
   4  -7 -12 10357.2 752.274   1
  -4   7  12 10880.7 771.545   1
   4  -7 -11 27.2592 234.498   1
  -4   7  11 30.3848 267.720   1
   4   7 -11 143.006 154.664   1
  -4  -7  11 75.5965 156.746   1
   4  -7 -10 3014.84 298.802   1
  -4   7  10 2372.04 316.528   1
   4   7 -10 2644.62 251.238   1
  -4  -7  10 2215.41 248.024   1
   4  -7  -9 1255.83 241.428   1
  -4   7   9 788.022 261.754   1
   4   7  -9 1082.23 170.085   1
  -4  -7   9 1148.44 183.420   1
   4   7  -8 29.4248 136.530   1
  -4  -7   8 46.1883 143.542   1
   4  -7  -7 1093.40 235.803   1
  -4   7   7 1072.99 252.033   1
   4  -7  -6 3200.70 321.762   1
  -4   7   6 3180.16 329.241   1
   4   7  -5 1046.10 164.660   1
  -4   7   5 1409.60 245.913   1
  -4  -7   5 1044.92 168.531   1
   4  -7  -5 1372.74 220.922   1
   4  -7  -4 28636.0 1794.88   1
  -4  -7   4 28530.3 1774.84   1
  -4   7   4 26472.4 1797.79   1
   4   7  -4 28279.8 1774.07   1
   4  -7  -3 19899.9 1295.23   1
  -4   7   3 20127.9 1304.65   1
   4  -7  -2 11236.1 764.371   1
  -4   7   2 11499.6 772.851   1
   4   7  -1 6993.65 466.990   1
  -4  -7   1 6130.36 464.983   1
  -4   7   1 6549.57 475.559   1
   4  -7  -1 6212.36 464.776   1
  -4   7   0-208.057 148.790   1
  -4  -7   0-90.2554 137.926   1
   4   7   0 238.158 146.972   1
   4  -7   0 84.2580 132.122   1
  -4  -7  -1 7263.45 463.666   1
   4   7   1 5299.52 459.007   1
  -4  -7  -2 10584.7 761.559   1
   4   7   2 11288.4 775.213   1
   4  -7   2 12057.1 751.654   1
   4   7   3 19653.5 1311.38   1
   4  -7   3 20733.9 1282.77   1
  -4  -7  -3 19030.6 1301.57   1
  -4   7  -3 20462.8 1281.72   1
   4  -7   4 28388.6 1794.84   1
  -4  -7  -4 26123.4 1821.34   1
  -4   7  -4 31085.3 1797.98   1
   4   7   4 27094.2 1828.60   1
   4   7   5 1270.30 246.761   1
  -4   7  -5 910.199 136.381   1
   4  -7   5 1135.49 146.518   1
  -4  -7  -5 692.605 200.233   1
  -4   7  -6 3253.51 261.465   1
  -4  -7  -6 3533.64 336.569   1
   4  -7   6 3265.62 262.346   1
   4   7   6 3169.95 344.341   1
   4   7   7 457.908 239.176   1
  -4   7  -7 597.802 126.168   1
   4  -7   7 682.536 136.010   1
  -4  -7  -7 298.972 211.246   1
  -4   7  -8-24.2181 109.027   1
   4  -7   8 249.736 126.589   1
  -4  -7  -9 1454.52 262.610   1
   4   7   9 1440.77 273.726   1
   4  -7  10 2570.57 243.414   1
  -4   7 -10 2594.71 227.289   1
   4   7  10 2553.69 327.558   1
  -4   7 -11 79.6625 138.277   1
  -4  -7 -11 55.2993 231.956   1
   4   7  11 29.9272 239.236   1
   4  -7  11 171.764 150.645   1
   4  -7  12 10615.4 739.984   1
   4   7  12 10565.2 790.501   1
  -4   7 -12 11221.3 733.747   1
  -4  -7 -12 10224.6 780.390   1
   4  -7  13 2366.97 255.031   1
   4   7  13 1855.44 315.701   1
  -4  -7 -13 2058.63 292.462   1
  -4   7 -13 2385.59 249.794   1
   4  -7  14 1109.64 211.718   1
  -4   7 -14 1355.71 202.175   1
   4   7  15 365.041 272.384   1
   4  -7  15 925.883 208.746   1
  -4   7 -15 21.3504 167.378   1
  -4  -7 -15 764.162 284.264   1
   4  -7  16 776.440 225.597   1
   4   7  16 1010.23 317.952   1
  -4   7 -16 1832.87 229.452   1
  -4  -7 -16 1186.82 296.920   1
   4   7  17 205.021 259.261   1
  -4  -7 -17 885.436 265.070   1
   4  -7  18 574.570 228.347   1
   4   7  18 732.061 235.475   1
  -4  -7 -18 62.2064 211.238   1
  -4   7 -18 129.891 182.124   1
   4   7  19 418.843 256.893   1
  -4   7 -19-165.533 176.305   1
  -4  -7 -19 63.6921 240.436   1
   4   7  20 386.487 273.355   1
  -4  -7 -20 256.601 251.332   1
   4   7  21-70.7662 248.468   1
  -4  -7 -21 32.0878 213.960   1
   4   7  22-213.186 236.918   1
  -4  -7 -22 160.371 220.568   1
  -4  -7 -23 575.586 249.005   1
   4   7  25 244.325 235.563   1
  -4  -7 -25 347.913 219.207   1
   4   7  26-138.054 238.473   1
  -4  -7 -26 343.536 235.886   1
   4   7  27 203.432 223.142   1
  -4  -7 -27 91.8636 205.288   1
   4  -8 -26-345.462 237.973   1
  -4   8  26 239.959 240.765   1
   4  -8 -25 668.263 253.586   1
   4  -8 -24 161.436 230.007   1
  -4   8  24 356.318 261.698   1
   4  -8 -23 97.3712 226.489   1
  -4   8  23 398.403 262.922   1
   4  -8 -22 163.310 205.704   1
  -4   8  22 73.0428 222.835   1
   4  -8 -20 491.144 248.043   1
  -4   8  20 146.290 266.923   1
   4  -8 -19-163.085 246.243   1
  -4   8  19 109.022 273.377   1
   4  -8 -18 388.737 239.449   1
  -4   8  18 722.086 267.629   1
   4   8 -18 107.882 190.701   1
   4  -8 -17 352.641 273.134   1
  -4   8  17 499.450 298.564   1
  -4   8  16 246.315 260.918   1
  -4  -8  16 347.771 188.899   1
   4  -8 -16 568.998 240.558   1
   4   8 -16 311.113 201.405   1
  -4   8  15-103.747 248.743   1
  -4  -8  15 163.584 172.625   1
   4  -8 -15-93.1718 218.090   1
   4   8 -15-45.3016 169.779   1
  -4   8  14 372.592 257.213   1
  -4  -8  14 444.742 183.539   1
   4  -8 -14-91.2304 245.943   1
   4   8 -14 358.089 177.520   1
  -4   8  13 562.170 268.040   1
   4   8 -13 628.200 177.921   1
  -4  -8  13 435.568 180.550   1
   4  -8 -13 563.918 240.286   1
  -4  -8  12 5497.44 441.394   1
  -4   8  12 6014.00 500.400   1
   4   8 -12 5243.98 427.343   1
   4  -8 -12 6290.52 489.755   1
  -4   8  11 93.4823 253.708   1
   4   8 -11-33.7782 149.566   1
  -4  -8  11-71.5821 147.477   1
   4  -8 -11-27.9499 244.296   1
   4   8 -10 4211.80 344.336   1
  -4  -8  10 5074.33 353.992   1
   4  -8 -10 4071.04 387.757   1
  -4   8  10 3644.77 396.594   1
  -4  -8   9 670.847 155.917   1
   4   8  -9 600.392 156.431   1
   4  -8  -9 673.354 225.335   1
   4  -8  -8 4736.72 401.138   1
  -4   8   8 3898.83 411.067   1
   4   8  -6 21949.3 1375.60   1
  -4  -8   6 21910.5 1377.94   1
  -4   8   6 21311.7 1418.55   1
   4  -8  -6 20510.4 1406.77   1
   4   8  -5 3195.75 257.935   1
   4  -8  -5 2481.36 300.988   1
  -4  -8   5 3162.51 258.292   1
  -4   8   5 2757.05 312.499   1
  -4   8   4 10417.7 712.875   1
   4  -8  -4 9825.73 702.858   1
  -4   8   3 349.743 196.931   1
   4  -8  -2 4627.86 367.641   1
  -4   8   2 4485.46 379.904   1
   4   8  -1 6177.81 476.160   1
   4  -8  -1 6846.41 478.257   1
  -4  -8   1 6963.78 480.794   1
  -4   8   1 6394.13 484.695   1
   4   8   0 40416.0 2549.03   1
   4  -8   0 42608.5 2547.53   1
  -4  -8   0 42243.2 2548.93   1
  -4   8   0 37213.2 2543.60   1
   4   8   1 7073.85 509.913   1
  -4  -8  -1 6866.48 500.046   1
   4   8   2 4875.10 398.436   1
  -4   8  -3 126.727 133.978   1
   4   8   3 208.111 191.366   1
  -4  -8  -3 18.9632 151.655   1
   4  -8   3 72.5338 120.687   1
   4  -8   4 10848.4 681.703   1
   4   8   4 9640.96 725.885   1
  -4  -8  -4 9538.60 714.995   1
  -4   8  -4 10558.3 683.038   1
   4  -8   5 3315.28 261.905   1
   4   8   5 2826.25 324.181   1
  -4  -8  -5 3342.96 321.153   1
  -4   8  -5 3307.15 261.011   1
   4  -8   6 22498.9 1362.99   1
   4   8   6 19987.5 1415.25   1
  -4   8  -6 21744.1 1362.07   1
  -4  -8  -6 20354.7 1409.17   1
   4  -8   7 6176.75 422.335   1
  -4   8  -7 5971.39 418.586   1
   4   8   8 3513.81 393.283   1
   4  -8   8 5008.41 326.140   1
  -4  -8  -8 4523.25 398.322   1
  -4   8  -8 3959.23 321.334   1
  -4   8  -9 1036.90 140.716   1
  -4  -8  -9 448.951 246.592   1
   4  -8   9 1190.10 159.028   1
   4   8   9 684.879 257.140   1
  -4  -8 -10 4529.57 430.604   1
   4   8  10 4827.90 448.667   1
  -4  -8 -11 341.041 223.557   1
  -4   8 -11-144.985 134.947   1
   4   8  11 367.833 245.790   1
   4  -8  11 156.113 144.609   1
  -4   8 -12 5822.99 391.447   1
  -4  -8 -12 5007.55 443.064   1
   4  -8  12 4410.87 383.511   1
   4   8  12 4277.78 460.785   1
   4  -8  13 685.637 166.251   1
   4   8  13 586.150 235.345   1
  -4  -8 -13 978.166 230.267   1
  -4   8 -13 827.521 164.278   1
   4  -8  14 304.891 169.027   1
   4   8  14 464.028 240.984   1
  -4   8 -14 147.432 148.914   1
  -4  -8 -14 485.156 241.501   1
   4  -8  15 153.348 170.073   1
   4   8  15-234.643 276.262   1
  -4   8 -15 160.426 157.768   1
  -4  -8 -15 31.0740 256.866   1
   4  -8  16 190.711 190.106   1
   4   8  16 508.620 300.770   1
  -4   8 -16 151.243 161.732   1
  -4  -8 -16 539.013 275.474   1
   4  -8  17 360.460 189.490   1
   4   8  17 455.276 248.018   1
  -4   8 -17 233.128 166.665   1
  -4  -8 -17 533.734 230.497   1
   4   8  18 453.361 269.646   1
  -4  -8 -18 253.018 244.705   1
   4   8  19 315.454 258.855   1
  -4  -8 -19 383.690 246.572   1
   4   8  20 599.698 253.024   1
  -4  -8 -20 514.335 217.968   1
   4   8  22 177.164 248.224   1
  -4  -8 -22 287.710 233.959   1
   4   8  23 35.2596 204.292   1
  -4  -8 -23 127.413 190.044   1
   4   8  24-104.908 246.797   1
  -4  -8 -24 411.362 246.619   1
   4   8  25 103.614 227.462   1
  -4  -8 -25 281.623 235.703   1
   4   8  26 34.0807 210.093   1
  -4  -8 -26-123.290 199.861   1
   4  -9 -26 92.9158 228.856   1
  -4   9  25 103.646 253.625   1
   4  -9 -25 1132.27 258.420   1
  -4   9  24-70.6307 246.304   1
   4  -9 -24 447.923 231.403   1
  -4   9  23 143.942 219.445   1
   4  -9 -23-161.217 191.209   1
  -4   9  22 472.774 247.058   1
   4  -9 -22-97.5578 226.689   1
  -4   9  21-292.740 275.168   1
   4  -9 -21-686.919 251.606   1
  -4   9  20 329.303 243.042   1
   4  -9 -20 32.7520 193.326   1
  -4   9  19-364.573 284.284   1
   4  -9 -19 752.451 261.888   1
  -4   9  18 181.486 227.518   1
   4  -9 -18 162.807 200.981   1
   4   9 -17-49.1233 176.693   1
  -4  -9  16 604.520 193.356   1
   4   9 -16 414.258 184.221   1
  -4   9  16 497.848 307.066   1
   4  -9 -16 223.579 262.278   1
  -4  -9  15 449.772 176.045   1
   4   9 -15 236.095 163.671   1
  -4   9  15 420.505 252.126   1
   4  -9 -15 471.968 235.277   1
  -4  -9  14 20.9204 162.595   1
   4   9 -14 118.851 165.401   1
  -4   9  14 309.756 253.449   1
   4  -9 -14 247.151 223.258   1
  -4  -9  13 134.780 158.790   1
   4   9 -13 164.176 149.158   1
  -4   9  13 404.230 260.022   1
   4  -9 -13 362.735 233.410   1
  -4  -9  12-106.929 164.200   1
   4  -9 -12 324.107 245.677   1
  -4   9  12 164.294 274.775   1
   4   9 -12-153.353 141.254   1
  -4   9  11-255.807 254.733   1
  -4  -9  11-49.8247 142.857   1
   4  -9 -11 143.117 228.027   1
   4   9 -11-31.9122 137.624   1
  -4   9  10 8882.52 681.857   1
   4  -9 -10 8696.50 664.367   1
   4  -9  -9 2348.04 288.097   1
  -4   9   9 1734.76 295.269   1
  -4  -9   8 2110.03 219.999   1
   4   9  -8 2603.84 223.751   1
   4  -9  -8 2204.29 284.246   1
  -4   9   8 1871.24 294.146   1
  -4  -9   7 281.653 131.346   1
  -4   9   7 275.013 238.842   1
   4  -9  -7 367.674 223.134   1
   4   9  -7 491.931 149.035   1
   4   9  -6 987.572 152.873   1
  -4   9   6 932.579 237.751   1
   4  -9  -6 825.175 219.146   1
  -4  -9   6 855.756 146.722   1
   4   9  -5 723.449 138.564   1
   4  -9  -5 624.949 204.937   1
  -4  -9   5 714.915 136.303   1
  -4   9   5 512.065 220.436   1
   4  -9  -4 17909.0 1183.64   1
  -4   9   4 17952.2 1189.81   1
   4  -9  -3 1554.86 231.725   1
   4   9  -2 10968.3 719.582   1
   4  -9  -2 10818.0 736.318   1
  -4  -9   2 10686.7 718.852   1
  -4   9   2 10101.8 743.135   1
   4   9  -1 3671.88 326.517   1
   4  -9  -1 3840.22 336.723   1
  -4   9   1 3711.67 343.144   1
  -4  -9   1 4573.52 326.499   1
  -4  -9   0 98.0964 157.684   1
   4  -9   0 77.9872 153.349   1
  -4   9   0 115.730 165.904   1
   4   9   0-35.7481 154.191   1
   4   9   1 3597.28 324.858   1
   4  -9   1 3884.61 305.577   1
  -4  -9  -1 3758.56 319.271   1
  -4   9  -1 3392.19 297.658   1
  -4  -9  -2 11131.0 758.505   1
   4   9   3 1573.18 254.334   1
   4  -9   3 1792.40 188.384   1
  -4   9  -3 1751.98 186.530   1
  -4  -9  -3 1388.46 231.188   1
   4  -9   4 19173.8 1167.17   1
   4   9   4 16699.9 1209.98   1
  -4   9  -4 18358.0 1168.00   1
  -4  -9  -4 17826.7 1202.21   1
  -4   9  -5 603.788 129.749   1
  -4  -9  -5 768.861 220.946   1
   4  -9   5 962.672 129.013   1
   4  -9   6 685.986 123.881   1
  -4  -9  -6 1052.63 229.592   1
   4   9   6 600.111 241.695   1
  -4   9  -6 839.845 125.116   1
   4  -9   7 329.086 106.809   1
   4   9   7 735.497 234.880   1
  -4  -9  -7 676.678 224.471   1
  -4   9  -7 535.140 109.855   1
   4   9   8 2012.37 308.880   1
  -4  -9  -8 1808.93 290.092   1
  -4   9  -8 2254.84 194.805   1
   4  -9   8 2515.43 203.022   1
  -4   9  -9 2893.25 224.184   1
  -4  -9  -9 2071.80 327.732   1
   4   9   9 1912.80 321.347   1
   4  -9   9 2831.59 230.547   1
  -4  -9 -10 9489.27 671.093   1
  -4   9 -10 8803.75 582.067   1
   4   9  10 7832.95 661.783   1
   4  -9  10 8573.48 587.702   1
  -4   9 -11 74.2098 110.089   1
   4   9  11-31.5140 221.299   1
   4  -9  11-40.6010 119.226   1
  -4  -9 -12 471.719 255.013   1
   4   9  12-259.354 273.499   1
  -4  -9 -13 181.011 271.196   1
  -4   9 -13 239.043 127.713   1
   4   9  13 728.948 292.474   1
   4  -9  13 295.321 152.283   1
  -4  -9 -14 216.189 235.035   1
  -4   9 -14-16.5919 136.723   1
   4   9  14 301.982 255.311   1
   4  -9  14 326.478 159.713   1
  -4   9 -15 345.494 166.833   1
  -4  -9 -15 252.756 229.091   1
   4   9  15 236.736 259.747   1
   4  -9  15 442.390 165.538   1
  -4   9 -16 319.485 157.040   1
   4  -9  16 132.298 165.560   1
   4   9  16 206.499 281.928   1
  -4   9 -17 153.138 151.376   1
  -4  -9 -18-191.643 248.919   1
   4   9  18-140.122 265.591   1
  -4  -9 -19-128.463 233.711   1
   4   9  19 281.624 275.941   1
  -4  -9 -20 802.241 240.874   1
   4   9  20-35.4076 237.326   1
  -4  -9 -21-64.0279 231.009   1
   4   9  21 779.039 274.502   1
  -4  -9 -22 733.152 212.528   1
   4   9  22 388.682 208.841   1
  -4  -9 -23 539.081 248.706   1
   4   9  23 420.914 265.536   1
  -4  -9 -24 438.981 220.342   1
   4   9  24 762.477 249.868   1
  -4  -9 -25 93.1356 209.825   1
   4   9  25-205.576 231.569   1
  -4  -9 -26 455.936 228.062   1
   4   9  26 235.306 243.713   1
  -4  10  25 170.606 236.670   1
   4 -10 -25-31.2305 228.148   1
  -4  10  23 464.428 242.387   1
   4 -10 -23 543.887 222.215   1
  -4  10  22 36.1876 260.817   1
   4 -10 -22 452.935 246.520   1
  -4  10  21 36.4968 258.786   1
   4 -10 -21 391.429 237.798   1
  -4  10  20 365.913 263.525   1
   4 -10 -20 98.2444 229.400   1
  -4  10  19 183.233 277.725   1
   4 -10 -19 65.5742 241.401   1
  -4  10  18 255.366 270.277   1
   4 -10 -18 719.834 256.663   1
  -4  10  17-145.124 245.426   1
   4 -10 -17-195.189 217.180   1
   4 -10 -16 580.435 257.314   1
   4  10 -16 42.0191 160.431   1
  -4  10  16 287.791 279.576   1
   4 -10 -15 573.418 268.775   1
  -4 -10  15 981.155 191.116   1
  -4  10  15 816.161 314.010   1
   4  10 -15 975.317 192.910   1
   4 -10 -14 564.539 276.819   1
  -4  10  14 698.933 306.414   1
   4  10 -14 600.845 167.793   1
  -4 -10  14 396.943 165.877   1
   4 -10 -13-30.7589 247.374   1
  -4  10  13 342.984 287.649   1
  -4 -10  13 52.1786 143.779   1
   4  10 -13-16.7788 146.292   1
   4  10 -12 2950.56 263.180   1
  -4  10  11 621.790 254.343   1
   4 -10 -11 1464.65 257.908   1
  -4  10  10 1338.09 294.951   1
  -4 -10  10 1008.69 155.240   1
   4  10 -10 1236.82 165.361   1
   4 -10 -10 1165.43 275.933   1
  -4  10   9 277.219 268.615   1
   4  10  -9 155.143 124.076   1
  -4 -10   9 150.276 120.725   1
   4 -10  -9-164.839 233.809   1
   4  10  -8 5877.30 390.083   1
  -4 -10   8 4887.95 382.388   1
  -4  10   8 5499.84 486.966   1
  -4  10   7 339.996 233.366   1
  -4 -10   7 210.092 114.230   1
   4 -10  -7 587.185 207.246   1
   4  10  -7 203.299 117.965   1
   4  10  -6 248.372 124.866   1
  -4 -10   6 379.757 115.095   1
   4 -10  -5 4348.67 370.441   1
   4  10  -5 4176.97 313.881   1
  -4 -10   5 4090.21 306.648   1
  -4  10   5 3379.66 367.988   1
   4 -10  -4 1133.08 217.348   1
  -4  10   4 885.651 224.020   1
   4 -10  -3 447.992 176.615   1
  -4  10   3 520.098 216.194   1
   4  10  -2 8053.74 585.958   1
  -4 -10   2 9280.32 585.458   1
  -4  10   2 7684.78 608.173   1
   4 -10  -2 8353.71 601.816   1
   4 -10  -1 390.949 170.568   1
   4  10  -1 421.807 160.417   1
  -4  10   1 791.543 182.351   1
  -4 -10   1 514.309 149.722   1
   4 -10   0 3536.12 316.069   1
   4  10   0 3535.45 322.538   1
  -4  10   0 3454.14 313.325   1
  -4 -10   0 4317.14 317.310   1
   4  10   1 307.859 194.567   1
  -4  10  -1 315.650 153.479   1
   4 -10   1 466.848 146.571   1
  -4 -10  -1 147.144 175.762   1
   4  10   2 8936.61 629.738   1
  -4 -10  -2 8427.57 618.165   1
   4  10   3 911.971 200.188   1
   4 -10   3 836.388 148.209   1
  -4  10  -3 802.456 153.483   1
  -4 -10  -3 696.169 206.873   1
   4  10   4 1131.56 247.719   1
   4 -10   4 1485.16 154.642   1
  -4  10  -4 1365.54 166.645   1
  -4 -10  -4 1078.21 242.546   1
   4 -10   5 3698.45 272.421   1
  -4 -10  -5 3228.68 354.473   1
  -4  10  -5 3743.91 276.582   1
   4  10   6 243.159 211.617   1
   4 -10   6 512.326 109.037   1
  -4 -10  -6 398.380 215.944   1
  -4  10  -6 286.186 96.4924   1
   4 -10   7 208.322 96.5234   1
  -4  10  -7 332.548 94.0281   1
   4  10   7 421.387 226.594   1
  -4 -10  -8 6013.45 498.359   1
  -4  10  -8 6128.14 399.102   1
   4  10   8 5136.62 503.611   1
   4 -10   8 5959.14 403.554   1
  -4 -10  -9-140.519 249.506   1
  -4  10  -9-31.9437 87.7994   1
   4 -10   9 8.49285 89.2204   1
   4  10   9 30.3450 241.732   1
  -4  10 -10 1032.88 126.621   1
  -4 -10 -10 1168.04 231.402   1
   4  10  10 1099.05 252.437   1
   4 -10  10 1083.98 128.523   1
  -4 -10 -11 1028.20 260.325   1
  -4  10 -11 1262.33 141.006   1
   4 -10  11 1082.18 141.539   1
  -4  10 -12 3937.86 294.345   1
   4 -10  12 4041.10 300.069   1
   4 -10  13 13.4130 121.581   1
   4  10  13 167.383 247.328   1
  -4  10 -13 207.149 115.255   1
  -4 -10 -13-184.787 223.292   1
   4  10  14 573.872 289.552   1
  -4 -10 -14 1387.51 291.355   1
   4  10  15 893.844 255.669   1
  -4 -10 -15 794.122 243.326   1
  -4  10 -15 1143.56 164.474   1
   4  10  16 140.141 285.088   1
  -4 -10 -16 468.348 247.957   1
   4  10  17 175.469 255.390   1
  -4 -10 -17-254.335 239.180   1
   4  10  18 105.737 267.314   1
  -4 -10 -18 289.134 241.128   1
   4  10  19 424.433 269.096   1
  -4 -10 -19-32.2095 234.602   1
   4  10  20 35.5049 253.597   1
  -4 -10 -20 288.639 234.495   1
   4  10  21 177.104 249.749   1
  -4 -10 -21-127.747 223.344   1
   4  10  22-140.790 239.986   1
  -4 -10 -22 31.7776 217.611   1
   4  10  23 139.243 246.444   1
  -4 -10 -23-94.4258 223.727   1
  -4 -10 -24 218.058 212.802   1
   4  10  25 236.925 240.587   1
  -4 -10 -25-245.230 219.629   1
   4 -11 -24 156.572 205.962   1
  -4  11  24-69.1540 220.948   1
   4 -11 -23 285.376 229.986   1
  -4  11  23 743.679 280.960   1
   4 -11 -22-64.3358 216.456   1
  -4  11  22-35.9375 241.817   1
   4 -11 -21 97.4704 208.130   1
  -4  11  21 436.312 249.416   1
   4 -11 -20-98.1967 235.585   1
  -4  11  20-183.202 258.484   1
   4 -11 -18 558.263 256.287   1
  -4  11  18 293.771 286.264   1
   4 -11 -17-163.685 241.852   1
  -4  11  17 73.0331 275.696   1
   4 -11 -16 260.199 212.952   1
  -4  11  16 471.979 264.033   1
   4 -11 -15 161.060 223.801   1
  -4  11  15 287.625 247.605   1
   4 -11 -14-63.5909 218.774   1
  -4  11  14-177.496 241.083   1
   4  11 -13-13.9737 124.386   1
   4 -11 -13-62.5630 216.040   1
  -4 -11  13-111.332 117.387   1
  -4  11  13 279.491 271.126   1
   4  11 -12 346.142 118.155   1
   4 -11 -12 674.492 266.044   1
  -4  11  12 582.516 275.420   1
  -4 -11  12 550.847 129.516   1
  -4 -11  11 200.644 105.194   1
   4  11 -11 58.5314 114.384   1
   4  11 -10 5333.63 390.887   1
   4 -11 -10 5480.71 475.609   1
  -4 -11  10 5784.83 386.912   1
  -4  11  10 5588.40 498.718   1
  -4 -11   9 238.728 103.907   1
   4  11  -9 93.5219 108.482   1
   4  11  -8 4616.01 342.901   1
  -4  11   8 4108.19 435.920   1
   4 -11  -8 3634.06 416.720   1
  -4 -11   7 1524.92 163.971   1
   4  11  -7 1604.79 167.454   1
   4 -11  -7 1690.80 265.255   1
  -4  11   7 1583.55 279.728   1
  -4 -11   6 254.989 114.160   1
   4  11  -6 525.438 128.043   1
   4 -11  -6 331.548 214.846   1
  -4  11   6 27.8236 219.033   1
   4  11  -5 570.987 136.554   1
  -4 -11   5 568.041 124.899   1
  -4  11   4 2899.13 311.106   1
   4 -11  -4 2637.96 290.211   1
   4 -11  -3 21.3319 164.503   1
   4  11  -3 31.3034 150.332   1
  -4 -11   3 42.7560 127.913   1
  -4  11   3 307.678 186.791   1
   4  11  -2 7229.32 518.985   1
  -4  11   2 6702.40 536.300   1
  -4 -11   2 7562.68 511.105   1
   4 -11  -2 7094.09 533.687   1
  -4 -11   1 401.661 140.211   1
   4  11  -1 74.7867 157.391   1
   4 -11  -1 242.389 173.947   1
  -4  11   1 81.0713 187.672   1
   4  11   0 261.952 166.157   1
  -4 -11   0-90.6603 153.918   1
  -4  11   0-273.165 153.718   1
   4 -11   0-223.225 153.733   1
   4  11   1 130.152 192.109   1
  -4  11  -1 16.4974 135.167   1
   4 -11   1 47.2096 137.938   1
  -4 -11  -1 39.1007 172.252   1
   4  11   2 6598.09 533.630   1
  -4 -11  -2 7298.79 521.545   1
   4  11   3 24.3655 191.608   1
  -4  11  -3 53.6598 118.177   1
   4 -11   3-76.3430 121.069   1
  -4 -11  -3 66.9636 178.941   1
   4  11   4 2434.20 281.641   1
  -4 -11  -4 2354.11 275.565   1
  -4  11  -4 2219.40 205.295   1
   4 -11   4 2126.57 200.334   1
   4 -11   5 791.902 119.163   1
  -4  11  -5 554.285 113.517   1
   4 -11   6 414.133 87.0732   1
   4  11   6 448.200 236.509   1
  -4  11  -6 254.955 91.2393   1
  -4 -11  -6 259.204 217.119   1
   4 -11   7 1443.34 123.592   1
  -4  11  -7 1230.87 120.889   1
  -4 -11  -7 1698.78 257.406   1
   4  11   7 1841.75 283.582   1
  -4  11  -8 3274.21 227.248   1
   4 -11   8 3556.61 228.253   1
  -4 -11  -9-340.679 243.520   1
   4  11   9 313.083 263.334   1
   4  11  10 6448.41 541.182   1
  -4 -11 -12 461.298 229.263   1
  -4  11 -12 226.573 61.5784   1
   4 -11  12 183.688 63.9060   1
   4  11  12 434.781 245.603   1
   4  11  13 202.456 273.050   1
   4 -11  13 22.3016 72.7864   1
  -4 -11 -13-31.4919 241.097   1
  -4  11 -13 34.7131 71.8808   1
  -4 -11 -14 190.499 221.128   1
   4  11  14-137.458 220.660   1
  -4  11 -14-61.4311 89.6412   1
  -4 -11 -15 853.877 274.883   1
   4  11  15 388.496 303.033   1
  -4 -11 -16 636.217 228.393   1
   4  11  16 386.449 250.791   1
  -4 -11 -17 96.3783 227.477   1
   4  11  17 35.2719 264.415   1
  -4 -11 -18 32.2637 229.646   1
   4  11  18 389.904 258.206   1
  -4 -11 -20 160.228 228.694   1
   4  11  20-142.234 262.670   1
  -4 -11 -21 382.269 226.447   1
   4  11  21-353.352 249.160   1
  -4 -11 -22 348.052 229.607   1
   4  11  22-35.0227 250.163   1
  -4 -11 -23 531.264 202.324   1
   4  11  23-34.5647 214.830   1
  -4 -11 -24-92.6980 217.882   1
   4  11  24 204.802 252.153   1
  -4  12  24 203.944 254.403   1
   4 -12 -24 652.917 248.386   1
  -4  12  23 209.234 238.010   1
   4 -12 -23 157.834 206.921   1
  -4  12  22 178.360 247.495   1
   4 -12 -22 63.8492 218.710   1
  -4  12  20-73.1217 218.142   1
   4 -12 -20-130.575 192.568   1
  -4  12  19-36.7952 268.845   1
   4 -12 -19-164.274 249.869   1
  -4  12  18 73.6451 261.790   1
   4 -12 -18 98.7713 230.310   1
  -4  12  17-294.486 229.317   1
   4 -12 -17 164.516 203.908   1
  -4  12  16 183.450 267.834   1
   4 -12 -16 491.778 256.174   1
  -4  12  14 649.363 295.565   1
   4 -12 -14 193.297 246.071   1
  -4  12  13 498.363 291.811   1
   4 -12 -13 349.570 249.563   1
   4  12 -12 345.084 78.1702   1
   4 -12 -12 1030.56 233.844   1
  -4  12  11 171.532 267.218   1
  -4 -12  11 88.6094 57.1043   1
   4  12 -11 116.328 65.9779   1
   4 -12 -11 458.926 257.411   1
  -4  12  10 402.741 238.777   1
  -4 -12  10 193.703 66.5916   1
   4 -12 -10 388.489 230.577   1
   4  12 -10 80.8174 72.2026   1
  -4 -12   9 722.430 89.9984   1
  -4  12   9 1076.71 279.928   1
   4 -12  -9 814.331 244.022   1
   4  12  -9 568.302 99.8441   1
   4 -12  -8 1047.94 267.142   1
  -4 -12   8 1137.38 122.498   1
   4  12  -8 957.251 127.589   1
  -4  12   7 1508.88 280.342   1
   4  12  -7 1288.67 151.453   1
  -4 -12   7 1436.06 143.561   1
   4 -12  -7 1372.92 269.634   1
   4  12  -6 5420.93 367.155   1
  -4 -12   6 5232.07 359.973   1
   4 -12  -6 4349.99 425.879   1
  -4  12   6 4523.00 445.740   1
   4  12  -5 1053.75 160.326   1
   4 -12  -5 1752.13 248.756   1
  -4 -12   5 1188.52 150.579   1
  -4  12   5 1262.62 262.102   1
  -4  12   4 705.061 230.384   1
   4 -12  -4 1396.00 232.052   1
   4  12  -3 130.892 143.338   1
   4 -12  -3 267.545 171.280   1
  -4  12   3 74.0365 207.455   1
  -4 -12   3 381.786 141.685   1
   4  12  -2 2378.35 258.143   1
   4 -12  -2 3133.41 284.983   1
  -4  12   2 2483.77 288.039   1
  -4 -12   2 2097.63 245.658   1
   4  12  -1 117.845 177.471   1
  -4 -12   1-88.9163 151.684   1
   4 -12  -1 19.5708 153.399   1
  -4  12   1-21.2454 157.517   1
   4  12   0 8283.32 627.380   1
  -4  12   0 8068.17 609.335   1
  -4 -12   0 9445.02 624.332   1
   4 -12   0 8989.84 614.328   1
   4 -12   1 114.921 139.012   1
   4  12   1 135.659 202.369   1
  -4  12  -1 34.4341 150.222   1
  -4 -12  -1 165.713 178.267   1
   4  12   2 2901.35 304.026   1
   4 -12   2 3068.44 257.866   1
  -4 -12  -2 3396.83 305.002   1
   4  12   3 557.589 212.130   1
  -4  12  -3 422.563 138.929   1
   4 -12   3 348.809 129.059   1
  -4 -12  -3 327.454 209.093   1
  -4  12  -4 1084.83 139.921   1
   4 -12   4 1103.74 143.311   1
   4 -12   5 1326.75 131.765   1
   4  12   5 1034.50 265.771   1
  -4 -12  -5 1442.95 248.353   1
  -4  12  -5 1161.06 131.491   1
   4  12   6 4392.27 413.837   1
   4 -12   6 4224.41 269.694   1
  -4 -12  -6 4276.52 402.213   1
  -4  12  -6 3794.96 269.391   1
   4  12   7 1422.20 273.827   1
  -4 -12  -8 963.864 242.639   1
   4  12   8 909.374 267.002   1
  -4 -12  -9 409.140 233.197   1
   4  12   9 996.396 296.650   1
  -4 -12 -10 359.984 220.235   1
   4  12  10 361.425 252.509   1
  -4 -12 -11 92.2195 234.586   1
   4  12  12 1249.23 289.206   1
  -4 -12 -12 598.420 262.993   1
   4  12  13 275.368 256.019   1
  -4 -12 -13 381.228 235.560   1
   4  12  14 526.552 289.249   1
  -4 -12 -14 500.055 250.151   1
   4  12  16 707.227 304.098   1
  -4 -12 -16 579.643 235.736   1
   4  12  17 320.131 283.478   1
  -4 -12 -17 453.024 250.591   1
   4  12  18 106.963 235.570   1
  -4 -12 -18-96.8290 188.070   1
   4  12  19 106.902 258.106   1
  -4 -12 -19 514.641 240.211   1
   4  12  20 35.5285 261.988   1
  -4 -12 -20 448.199 219.829   1
   4  12  22 243.752 270.660   1
  -4 -12 -22 251.663 232.874   1
   4  12  23 68.6304 196.879   1
  -4 -12 -23 372.478 182.512   1
   4  12  24 101.112 245.323   1
  -4 -12 -24 579.594 228.086   1
   4 -13 -23 156.017 223.051   1
  -4  13  23 275.813 255.939   1
   4 -13 -22-190.892 204.772   1
  -4  13  22-281.384 247.397   1
   4 -13 -21 32.1454 214.364   1
  -4  13  21 71.8954 255.535   1
   4 -13 -20 292.911 222.464   1
  -4  13  20 218.371 271.301   1
   4 -13 -19 65.6433 222.802   1
  -4  13  19-147.056 258.170   1
   4 -13 -18 65.9956 212.951   1
  -4  13  18 739.454 265.758   1
   4 -13 -17 165.351 233.339   1
  -4  13  17 111.207 278.983   1
   4 -13 -16 165.046 241.323   1
   4 -13 -15 591.531 250.351   1
  -4  13  15 220.795 283.908   1
   4 -13 -14-65.2155 252.582   1
  -4  13  14 584.639 283.906   1
   4 -13 -13 64.5181 233.012   1
  -4  13  13 144.588 293.458   1
   4 -13 -12 318.199 230.334   1
  -4  13  12 857.419 294.475   1
   4 -13 -11-93.7693 226.595   1
  -4  13  11 245.733 254.488   1
   4 -13  -9 390.271 248.306   1
  -4  13   9 299.887 270.476   1
   4 -13  -8 469.066 246.400   1
  -4  13   8 741.199 280.259   1
  -4 -13   7 1342.96 119.206   1
   4  13  -7 1142.21 124.639   1
   4 -13  -7 1024.20 257.236   1
  -4  13   7 1086.64 264.446   1
  -4 -13   6 530.565 105.664   1
   4  13  -6 404.348 118.901   1
   4 -13  -6 871.578 240.949   1
  -4  13   6 775.240 263.365   1
  -4 -13   5-34.2676 99.3466   1
   4  13  -5 188.404 121.662   1
   4 -13  -5-181.545 207.276   1
  -4  13   5 285.031 224.895   1
  -4 -13   3 30.6165 131.781   1
   4  13  -3 100.416 144.442   1
   4 -13  -3 186.470 195.556   1
  -4  13   3 128.522 209.356   1
  -4 -13   2 1671.09 202.048   1
   4  13  -2 1523.51 222.393   1
   4 -13  -2 1708.02 240.010   1
  -4  13   2 2088.34 262.934   1
   4  13  -1 548.858 179.104   1
  -4 -13   1 430.561 154.703   1
   4 -13  -1 409.318 176.969   1
  -4  13   1 531.872 200.373   1
   4  13   0 241.291 177.504   1
  -4 -13   0-20.2852 160.046   1
   4 -13   0-37.5338 153.728   1
  -4  13   0-59.6484 166.746   1
   4  13   1 753.842 220.184   1
  -4 -13  -1 434.873 191.149   1
   4 -13   1 629.159 160.994   1
  -4  13  -1 617.371 177.842   1
   4  13   2 1807.97 274.676   1
  -4 -13  -2 2264.16 270.553   1
  -4  13  -2 1788.35 213.556   1
   4 -13   2 2318.60 218.599   1
   4  13   3 26.4551 210.742   1
   4 -13   3-78.3225 116.187   1
  -4 -13  -3 146.579 195.845   1
  -4  13  -3 13.7416 127.802   1
   4  13   4 611.308 241.154   1
  -4  13  -4 299.218 116.320   1
   4 -13   4 303.906 111.582   1
   4 -13   5-90.1811 69.7776   1
   4  13   5-116.286 228.627   1
  -4 -13  -5-315.705 195.787   1
  -4  13  -5 78.4219 73.6590   1
   4  13   6 635.992 231.104   1
  -4 -13  -6 629.201 226.088   1
   4  13   7 1154.59 296.088   1
  -4 -13  -7 1530.47 274.754   1
   4  13   8 224.242 266.508   1
  -4 -13  -8 116.896 218.484   1
  -4 -13  -9 481.173 241.879   1
   4  13   9 163.740 228.909   1
  -4 -13 -10 585.855 238.407   1
   4  13  10 500.363 240.385   1
  -4 -13 -11-31.5490 242.356   1
   4  13  11 33.8360 258.139   1
  -4 -13 -12 563.760 259.727   1
   4  13  12 70.0444 291.086   1
  -4 -13 -13-62.6395 204.076   1
   4  13  13-70.4181 229.409   1
  -4 -13 -15-226.066 239.843   1
  -4 -13 -16 649.426 247.065   1
   4  13  16 35.7083 270.541   1
   4  13  17 179.074 211.442   1
  -4 -13 -18 549.404 247.151   1
   4  13  18-35.8212 254.174   1
  -4 -13 -19 257.495 220.710   1
   4  13  19 107.214 265.229   1
  -4 -13 -20 31.9603 185.202   1
   4  13  20 177.197 227.621   1
  -4 -13 -21 158.108 225.813   1
   4  13  21 105.103 245.145   1
  -4 -13 -22 469.291 250.257   1
   4  13  22 519.060 272.017   1
  -4 -13 -23 338.650 185.193   1
   4  13  23 102.093 196.431   1
   4 -14 -22-188.939 228.264   1
  -4  14  22 208.857 260.915   1
   4 -14 -21-224.503 189.591   1
   4 -14 -20 97.1324 223.140   1
  -4  14  20 434.695 289.859   1
   4 -14 -19-32.7550 188.267   1
  -4  14  19 769.847 255.934   1
   4 -14 -18 99.0954 237.159   1
  -4  14  18 443.579 282.427   1
   4 -14 -16 33.2177 225.516   1
  -4  14  16-186.309 265.942   1
   4 -14 -15 298.485 229.207   1
  -4  14  15-37.2144 256.064   1
   4 -14 -14 396.064 247.628   1
  -4  14  14 370.328 280.564   1
   4 -14 -13 65.4606 231.752   1
  -4  14  13-220.498 269.478   1
   4 -14 -12-32.3788 237.750   1
  -4  14  12 508.227 267.474   1
   4 -14 -11 574.275 247.242   1
  -4  14  11-107.343 255.815   1
   4 -14 -10 314.798 218.183   1
  -4  14  10 279.578 257.852   1
   4 -14  -8 211.937 227.829   1
  -4  14   8 495.222 271.989   1
   4 -14  -7 175.534 205.466   1
  -4  14   7-95.9656 231.902   1
   4 -14  -6 2388.06 281.841   1
  -4 -14   6 1941.00 146.466   1
  -4  14   6 2032.72 285.956   1
   4 -14  -5-26.8500 201.584   1
   4  14  -5 186.165 109.826   1
  -4  14   5 326.058 223.274   1
  -4 -14   5 219.005 100.993   1
  -4  14   4-255.663 217.506   1
   4 -14  -4 76.6671 185.999   1
   4  14  -3-17.0286 150.404   1
   4 -14  -2 22.8885 174.238   1
  -4  14   2 174.270 205.951   1
   4  14  -2 230.481 158.989   1
   4 -14  -1 385.936 158.238   1
  -4  14   1 482.742 204.291   1
   4  14  -1 254.149 179.049   1
   4 -14   0 2212.89 251.418   1
  -4  14   0 2305.77 250.037   1
   4  14   0 2003.87 265.947   1
   4 -14   1 548.021 155.451   1
   4  14   1 345.702 200.241   1
  -4  14  -1 113.234 152.195   1
   4 -14   2-15.3689 137.839   1
  -4 -14  -2 47.4347 187.121   1
  -4  14  -2 16.5015 134.762   1
   4  14   2 26.3094 197.912   1
  -4  14  -3 355.672 129.483   1
   4 -14   3 130.000 114.206   1
   4 -14   4-38.3330 99.6620   1
  -4 -14  -4 183.816 188.196   1
   4  14   4 260.771 223.389   1
  -4  14  -4 116.498 103.197   1
   4  14   5 210.760 230.135   1
  -4 -14  -5 245.896 210.357   1
   4  14   6 1336.68 283.362   1
  -4 -14  -6 1870.10 266.455   1
   4  14   7 191.637 237.029   1
  -4 -14  -7 146.535 220.699   1
   4  14   8 686.182 257.420   1
  -4 -14  -8 422.675 230.324   1
   4  14  10 817.572 276.230   1
  -4 -14 -10 376.871 250.301   1
   4  14  11 632.957 280.142   1
  -4 -14 -11 157.069 238.228   1
   4  14  12 702.497 274.922   1
  -4 -14 -12 253.999 237.910   1
   4  14  13 495.813 266.141   1
  -4 -14 -13 161.041 230.642   1
   4  14  14 357.025 252.456   1
  -4 -14 -14 584.653 224.373   1
   4  14  15 323.052 230.483   1
  -4 -14 -15-293.629 205.344   1
   4  14  16 504.311 258.288   1
  -4 -14 -16-97.6869 222.237   1
   4  14  17-72.0923 263.458   1
  -4 -14 -17 324.928 234.810   1
   4  14  18-467.663 274.553   1
  -4 -14 -18 161.861 217.937   1
  -4 -14 -19-257.309 195.703   1
   4  14  20 388.312 246.067   1
  -4 -14 -20 414.127 220.454   1
   4  14  21 348.088 269.073   1
  -4 -14 -21 314.263 229.568   1
   4  14  22 309.166 255.396   1
   4 -15 -22 93.8444 209.574   1
  -4  15  22-273.960 239.528   1
   4 -15 -21 191.708 235.150   1
  -4  15  21-174.950 260.379   1
   4 -15 -20 129.387 237.631   1
  -4  15  20 751.707 263.675   1
   4 -15 -19 393.779 219.285   1
  -4  15  19 36.3259 248.084   1
   4 -15 -18 232.263 243.734   1
  -4  15  18 257.200 288.384   1
   4 -15 -17-66.4935 222.781   1
  -4  15  17-148.959 268.976   1
   4 -15 -15 133.753 219.907   1
  -4  15  15-112.398 267.374   1
   4 -15 -14 66.7237 232.082   1
  -4  15  14 598.395 270.663   1
   4 -15 -13 66.3643 237.925   1
  -4  15  13 260.518 266.812   1
   4 -15 -12 264.648 223.955   1
  -4  15  12 146.823 264.345   1
   4 -15 -11-163.460 226.798   1
  -4  15  11 398.918 254.723   1
   4 -15 -10 485.341 246.241   1
  -4  15  10 533.448 269.328   1
   4 -15  -9 382.188 228.705   1
  -4  15   9 451.513 247.196   1
   4 -15  -7 511.698 224.244   1
  -4  15   7 428.233 251.254   1
   4 -15  -6 144.830 211.742   1
  -4  15   6 127.410 224.745   1
   4  15  -5 127.003 104.237   1
   4 -15  -5 416.883 216.905   1
  -4  15   5 430.844 236.868   1
  -4 -15   5 260.810 100.273   1
   4  15  -4 1802.64 199.583   1
   4 -15  -4 1918.06 278.337   1
  -4  15   4 1615.69 275.686   1
  -4 -15   4 2003.65 185.750   1
   4  15  -3 50.9233 138.320   1
  -4 -15   3 124.955 120.942   1
   4  15  -2 862.684 193.266   1
  -4 -15   2 805.747 168.868   1
   4 -15  -2 1028.33 207.558   1
  -4  15   2 808.518 223.938   1
  -4 -15   1 199.331 151.600   1
   4 -15  -1-133.897 186.116   1
   4  15  -1 196.344 169.352   1
  -4  15   1-23.7658 187.547   1
  -4 -15   0-21.7338 175.868   1
   4 -15   0 160.399 145.337   1
   4  15   0-71.6080 185.857   1
  -4  15   0-105.775 164.721   1
  -4 -15  -1 23.3407 174.436   1
   4 -15   1-73.0171 151.893   1
  -4  15  -1 370.798 161.421   1
   4  15   1 102.043 204.610   1
   4 -15   2 716.524 154.749   1
  -4  15  -2 884.413 167.095   1
   4  15   3 114.015 222.295   1
   4 -15   3 265.513 122.281   1
  -4 -15  -3 313.351 196.126   1
  -4  15  -3 119.674 124.299   1
  -4 -15  -4 1586.56 253.836   1
  -4  15  -4 1498.50 136.781   1
   4  15   4 1275.40 264.801   1
   4 -15   4 947.327 122.355   1
   4  15   5 61.6271 225.101   1
  -4 -15  -5 56.8576 204.515   1
   4  15   6-221.763 240.016   1
  -4 -15  -6 147.466 219.478   1
   4  15   7 163.577 251.588   1
  -4 -15  -7 210.969 211.093   1
   4  15   9-103.421 269.325   1
  -4 -15  -9 122.517 216.846   1
   4  15  10-69.6821 242.688   1
  -4 -15 -10 188.841 220.150   1
   4  15  11 70.5186 238.370   1
  -4 -15 -11 672.837 239.552   1
   4  15  12 570.617 271.222   1
  -4 -15 -12 713.253 248.831   1
   4  15  13-35.9845 260.924   1
  -4 -15 -13-163.379 225.756   1
   4  15  14 398.553 268.752   1
  -4 -15 -14-65.4511 223.261   1
   4  15  15 254.644 254.527   1
  -4 -15 -15 32.7652 211.559   1
   4  15  17 108.716 242.738   1
  -4 -15 -17-130.379 187.657   1
   4  15  18-179.851 232.121   1
  -4 -15 -18 32.4057 201.897   1
   4  15  19 284.823 270.178   1
  -4 -15 -19 577.847 234.325   1
   4  15  20 491.653 274.315   1
  -4 -15 -20 253.522 222.695   1
   4  15  21-208.140 249.639   1
  -4 -15 -21-62.6883 212.907   1
   4  15  22 68.0143 211.836   1
  -4 -15 -22-61.3332 177.622   1
  -4  16  21 34.4686 254.833   1
   4 -16 -21 285.402 224.748   1
  -4  16  20 35.3459 246.228   1
   4 -16 -20-193.568 199.991   1
  -4  16  19 251.822 243.164   1
   4 -16 -19-65.6420 205.557   1
  -4  16  18 182.449 270.516   1
   4 -16 -18 532.471 250.494   1
  -4  16  17 667.086 275.014   1
   4 -16 -17 501.775 239.433   1
  -4  16  16-186.672 258.941   1
   4 -16 -16 67.3758 226.678   1
  -4  16  15 449.993 276.209   1
   4 -16 -15-33.8255 247.333   1
  -4  16  14 225.234 283.555   1
   4 -16 -14 575.647 248.672   1
  -4  16  13 335.592 251.480   1
   4 -16 -13 237.764 230.204   1
  -4  16  11 622.363 259.115   1
   4 -16 -11 671.699 235.349   1
  -4  16  10-36.1590 235.620   1
   4 -16 -10 198.986 227.148   1
  -4  16   9-35.5269 240.122   1
   4 -16  -9 130.095 224.638   1
  -4  16   8 799.930 261.402   1
   4 -16  -8 222.504 226.035   1
  -4  16   7-169.454 230.153   1
   4 -16  -7 339.194 209.426   1
  -4  16   6 263.702 239.817   1
   4 -16  -6 655.997 222.203   1
  -4  16   5 414.377 227.659   1
   4 -16  -5-57.5802 196.499   1
   4  16  -4 245.925 123.270   1
  -4  16   4 365.463 225.330   1
   4 -16  -4-27.6914 202.668   1
   4  16  -3 252.927 156.440   1
   4 -16  -3 315.935 201.829   1
  -4  16   3-114.210 211.954   1
  -4 -16   2 269.073 145.028   1
   4  16  -2 19.9054 159.365   1
  -4 -16   1 99.7536 152.931   1
   4 -16  -1 69.4977 169.389   1
  -4  16   1 271.038 186.174   1
   4  16  -1 90.2837 175.918   1
  -4 -16   0 265.829 172.660   1
   4 -16   0 126.638 171.543   1
  -4  16   0 132.492 166.884   1
   4  16   0 597.804 201.575   1
  -4 -16  -1 119.197 188.767   1
   4 -16   1 75.2885 149.076   1
  -4  16  -1 80.0316 159.980   1
   4  16   1 80.3625 203.724   1
  -4 -16  -2 379.872 191.917   1
   4 -16   2-62.9888 125.531   1
   4  16   2 170.649 225.892   1
  -4  16  -2 33.3371 135.791   1
  -4 -16  -3 159.793 202.777   1
  -4  16  -3 314.944 122.714   1
   4  16   3 597.916 240.517   1
  -4 -16  -4 194.653 194.495   1
   4  16   4 748.608 259.786   1
  -4 -16  -5 28.4595 187.453   1
   4  16   5 353.085 219.091   1
  -4 -16  -6 498.967 210.552   1
   4  16   6 165.411 237.988   1
  -4 -16  -8 342.172 217.752   1
   4  16   8 378.992 253.569   1
  -4 -16  -9-63.5818 214.987   1
   4  16   9 350.140 243.972   1
  -4 -16 -10 96.8512 202.145   1
   4  16  10-106.644 235.950   1
  -4 -16 -11 195.887 202.318   1
   4  16  11-323.958 248.597   1
  -4 -16 -12 98.4595 222.815   1
   4  16  12-254.557 269.645   1
  -4 -16 -13 230.752 223.873   1
   4  16  13-36.6282 257.304   1
  -4 -16 -14 462.219 242.626   1
   4  16  14 36.6601 265.227   1
  -4 -16 -16 296.332 235.914   1
   4  16  16 402.478 279.935   1
  -4 -16 -17 32.7370 224.475   1
   4  16  17 399.691 275.531   1
  -4 -16 -18-129.734 213.783   1
   4  16  18 719.410 281.385   1
  -4 -16 -19-32.0805 207.087   1
   4  16  19 284.434 274.130   1
  -4 -16 -20 189.849 191.229   1
   4  16  20 210.212 230.726   1
  -4 -16 -21-30.9753 175.073   1
   4  16  21 171.881 202.709   1
  -4  17  20 244.009 248.127   1
   4 -17 -20 192.319 198.015   1
  -4  17  18 144.782 259.507   1
   4 -17 -18 166.291 215.844   1
  -4  17  16 707.713 294.265   1
   4 -17 -16-101.845 229.935   1
  -4  17  15 750.617 287.846   1
   4 -17 -15-68.6131 230.448   1
  -4  17  14 750.504 282.370   1
   4 -17 -14-310.027 221.297   1
  -4  17  13 187.791 251.990   1
   4 -17 -13 275.732 218.510   1
  -4  17  12-149.870 268.447   1
   4 -17 -12 171.860 214.115   1
  -4  17  10-36.8236 252.143   1
   4 -17 -10 33.6531 222.346   1
  -4  17   9 181.421 254.805   1
   4 -17  -9-66.1817 219.653   1
  -4  17   8-392.205 241.122   1
   4 -17  -8 97.3460 214.565   1
  -4  17   7 34.9654 225.974   1
   4 -17  -7 348.402 209.661   1
  -4  17   6-34.1834 242.987   1
   4 -17  -6 92.2881 198.503   1
  -4  17   5 329.309 226.573   1
   4 -17  -5-29.8491 181.171   1
  -4  17   4 719.168 243.905   1
   4 -17  -4 923.085 235.348   1
  -4  17   3 29.9613 210.467   1
   4 -17  -3-192.337 203.792   1
  -4  17   1 126.303 192.368   1
   4  17  -1 231.953 179.746   1
  -4  17   0-45.9818 168.082   1
   4  17   0 305.551 184.708   1
   4  17   2 58.2486 195.964   1
  -4 -17  -2-105.499 182.927   1
   4  17   3 214.181 196.498   1
  -4 -17  -3-83.1379 199.368   1
   4  17   4 414.278 230.820   1
  -4 -17  -4 664.199 208.045   1
   4  17   5 32.9505 224.682   1
  -4 -17  -5-149.395 212.417   1
   4  17   6 101.651 248.944   1
  -4 -17  -6 399.577 232.585   1
   4  17   7 312.169 240.231   1
  -4 -17  -7 283.206 212.499   1
   4  17   8 318.568 250.777   1
  -4 -17  -8 32.0796 209.210   1
   4  17   9 684.543 267.813   1
  -4 -17  -9 64.9442 207.338   1
   4  17  10 473.372 268.577   1
  -4 -17 -10 164.243 200.019   1
   4  17  11-220.844 249.984   1
  -4 -17 -11-66.2006 211.646   1
   4  17  12 148.239 251.709   1
  -4 -17 -12 133.070 211.674   1
   4  17  13-148.660 256.921   1
  -4 -17 -13 467.254 230.778   1
   4  17  14 111.257 249.917   1
  -4 -17 -14 333.152 239.104   1
   4  17  15 221.637 270.859   1
  -4 -17 -15-66.4529 213.369   1
   4  17  16 183.447 258.231   1
  -4 -17 -16 363.451 228.852   1
   4  17  17 145.332 257.188   1
  -4 -17 -17 556.607 232.907   1
   4  17  18 251.458 260.766   1
  -4 -17 -18 583.110 224.373   1
   4  17  19 389.545 261.179   1
  -4 -17 -19 191.741 212.799   1
   4  17  20 278.025 258.111   1
  -4 -17 -20 563.410 217.820   1
   4 -18 -19 96.9602 186.296   1
  -4  18  19 211.382 215.031   1
   4 -18 -17-167.618 223.531   1
  -4  18  17 219.392 263.007   1
   4 -18 -15 205.966 226.647   1
  -4  18  15 486.961 276.409   1
   4 -18 -14 241.962 223.223   1
  -4  18  14 37.7428 255.244   1
   4 -18 -13-69.4134 231.423   1
  -4  18  13 37.8908 259.454   1
   4 -18 -12 69.2760 216.018   1
  -4  18  12 303.099 261.863   1
   4 -18 -11 69.0802 239.591   1
  -4  18  11-226.759 242.709   1
   4 -18  -9 236.428 224.453   1
  -4  18   9 111.373 235.094   1
   4 -18  -8 265.488 218.268   1
  -4  18   8-183.711 245.016   1
   4 -18  -7 195.143 220.780   1
  -4  18   7-180.756 239.960   1
  -4  18   5 135.547 221.962   1
  -4  18   4 97.3275 222.225   1
   4  18   3 255.871 210.923   1
   4  18   4 66.5379 218.826   1
   4  18   5 171.653 237.108   1
  -4 -18  -5-30.8159 192.975   1
   4  18   6 281.678 232.928   1
  -4 -18  -6 126.468 192.109   1
   4  18   7 395.227 239.867   1
  -4 -18  -7 32.2750 200.344   1
   4  18   8 366.002 243.304   1
  -4 -18  -8 492.002 219.361   1
   4  18   9 333.134 257.428   1
  -4 -18  -9 298.816 207.710   1
   4  18  11 150.116 252.421   1
  -4 -18 -11 572.689 246.203   1
   4  18  12 413.932 251.276   1
  -4 -18 -12 67.6087 208.802   1
   4  18  13 225.596 268.323   1
  -4 -18 -13-169.120 215.039   1
   4  18  14 74.8137 262.678   1
  -4 -18 -14-67.3235 223.431   1
   4  18  15-37.1568 251.174   1
  -4 -18 -15-133.830 215.946   1
   4  18  17 510.310 249.017   1
  -4 -18 -17 65.7333 197.761   1
   4  18  19-35.2587 222.222   1
  -4 -18 -19 380.155 188.231   1
   4  19  10 534.042 262.128   1
   4  19  11-76.4996 251.588   1
   4  19  12 114.500 237.850   1
   4  19  13-304.584 252.243   1
   4  19  14 265.193 263.246   1
   4  19  16 73.9949 235.258   1
   4  19  18 71.4509 246.763   1
   5   0 -26 305.747 233.373   1
  -5   0  25-186.896 227.939   1
   5   0 -25 135.882 224.446   1
  -5   0  24 520.791 236.869   1
   5   0 -24-33.9060 210.519   1
  -5   0  23-36.9185 243.921   1
   5   0 -23 33.7386 237.888   1
  -5   0  22 182.796 214.979   1
   5   0 -22 768.092 246.555   1
  -5   0  21 35.9926 250.036   1
   5   0 -21 396.165 228.452   1
  -5   0  20 424.651 244.220   1
   5   0 -20 259.563 224.066   1
  -5   0  19-34.6746 268.350   1
   5   0 -19 317.834 259.728   1
  -5   0  18 1083.56 292.641   1
   5   0 -18 777.298 264.505   1
  -5   0  17-329.413 258.486   1
   5   0 -17-90.7625 239.775   1
  -5   0  16 1310.08 282.037   1
   5   0 -16 877.757 267.514   1
  -5   0  15-216.213 231.065   1
  -5   0  14 2468.60 325.389   1
   5   0 -14 1823.63 280.135   1
  -5   0  13-28.6111 212.154   1
   5   0 -13-78.2120 209.681   1
  -5   0  12 493.559 239.771   1
   5   0 -12 149.392 221.857   1
   5   0 -10 30002.3 1991.97   1
  -5   0  10 32448.4 2006.59   1
  -5   0   9-140.948 214.463   1
   5   0  -9-85.9032 184.321   1
  -5   0   8 1914.16 274.595   1
   5   0  -8 2060.65 265.136   1
  -5   0   7 209.175 207.991   1
   5   0  -7 135.009 196.468   1
   5   0  -6 15738.1 1059.87   1
  -5   0   6 16366.9 1064.44   1
   5   0  -5 276.397 192.869   1
  -5   0   5-72.8315 204.915   1
   5   0  -4 20304.0 1252.04   1
  -5   0   4 18270.6 1254.50   1
   5   0  -3 79.3481 171.294   1
  -5   0   3 83.9358 180.874   1
  -5   0   2 44801.7 2809.45   1
   5   0  -2 44724.0 2805.14   1
  -5   0   1-95.6617 193.928   1
   5   0  -1 30.4597 189.253   1
  -5   0   0 15.8544 173.708   1
   5   0   0-15.2433 171.452   1
  -5   0  -1-94.3371 216.014   1
   5   0   1 77.4434 217.752   1
  -5   0  -2 46188.2 2989.29   1
   5   0   2 49441.2 2992.56   1
  -5   0  -3-15.9470 170.583   1
   5   0   3-81.4072 172.304   1
  -5   0  -4 18661.5 1254.58   1
   5   0   4 20194.1 1257.87   1
  -5   0  -5 68.1266 186.669   1
   5   0   5 88.1591 178.012   1
   5   0   6 16055.8 1044.54   1
  -5   0  -6 15467.0 1041.53   1
   5   0   7-38.9740 192.736   1
  -5   0  -7-18.6814 179.738   1
   5   0   8 1289.73 241.364   1
  -5   0  -8 1672.30 231.572   1
   5   0   9 22.6518 183.327   1
  -5   0  -9-124.931 175.150   1
  -5   0 -10 28199.4 1801.91   1
   5   0  10 27842.5 1811.25   1
  -5   0 -11-91.7792 190.870   1
   5   0  11-127.724 208.716   1
  -5   0 -12-195.422 187.079   1
   5   0  12 80.8598 229.319   1
  -5   0 -13 103.235 205.036   1
  -5   0 -14 1779.32 285.035   1
   5   0  14 2153.28 312.684   1
  -5   0 -15 84.2823 230.130   1
   5   0  15-151.088 246.028   1
   5   0  16 1285.01 272.973   1
  -5   0 -17 29.6044 219.605   1
   5   0  17 227.076 253.526   1
  -5   0 -18 1095.85 254.348   1
   5   0  18 1161.44 284.392   1
   5   0  19 335.603 276.997   1
  -5   0 -19 188.663 254.140   1
   5   0  20 314.320 246.923   1
  -5   0 -20 282.495 231.719   1
   5   0  21-175.316 234.930   1
  -5   0 -21-31.8704 211.621   1
   5   0  22 142.221 237.468   1
  -5   0 -22 682.706 237.127   1
   5   0  23 36.2127 253.524   1
  -5   0 -23 328.047 240.813   1
   5   0  24 183.103 240.045   1
  -5   0 -24 231.791 237.589   1
   5   0  25 73.6697 233.009   1
  -5   0 -25-33.3737 219.479   1
   5  -1 -26-167.804 228.880   1
  -5   1  26 404.749 249.832   1
   5  -1 -25 404.203 258.007   1
   5   1 -25 137.390 239.361   1
  -5   1  25-147.812 245.424   1
   5   1 -24 786.063 249.315   1
  -5  -1  24 337.146 248.890   1
   5  -1 -23 201.974 226.541   1
   5   1 -23 33.8239 233.642   1
  -5   1  23 183.406 236.725   1
  -5  -1  23-148.937 242.615   1
   5  -1 -22-167.009 244.919   1
  -5   1  22 291.245 247.143   1
   5   1 -21-65.7755 233.786   1
  -5  -1  21 180.565 219.038   1
   5   1 -20 548.300 256.670   1
   5  -1 -20 1108.72 264.258   1
  -5  -1  20 708.244 270.195   1
   5   1 -19 378.599 238.522   1
   5  -1 -19 64.2544 242.013   1
  -5  -1  19 207.358 261.213   1
  -5   1  19 174.544 252.396   1
   5  -1 -18 408.626 240.872   1
  -5   1  18 581.114 245.808   1
   5   1 -17 119.278 229.073   1
  -5  -1  17-98.0223 244.029   1
   5   1 -16 432.625 245.359   1
   5  -1 -16-89.3600 224.106   1
  -5  -1  16 63.2140 265.096   1
  -5   1  16-64.8116 220.974   1
   5   1 -15 1526.51 271.337   1
   5  -1 -15 2048.29 285.215   1
  -5  -1  15 1557.15 294.579   1
   5   1 -14 1599.77 265.448   1
   5  -1 -14 1336.45 273.013   1
  -5   1  14 1636.94 290.898   1
  -5  -1  14 1290.94 279.985   1
  -5   1  13 17614.9 1209.62   1
  -5  -1  13 16955.5 1207.00   1
   5  -1 -13 18766.1 1207.26   1
   5   1 -13 17980.3 1196.15   1
   5  -1 -12 26736.5 1656.40   1
  -5   1  12 23904.9 1658.43   1
   5   1 -11 5552.21 447.944   1
  -5  -1  11 5170.42 452.294   1
   5  -1 -10 1088.30 219.014   1
   5   1 -10 641.613 214.351   1
  -5  -1  10 673.284 218.165   1
  -5   1  10 510.472 224.075   1
   5   1  -9 2843.28 287.519   1
   5  -1  -9 2573.78 297.220   1
  -5  -1   9 2996.43 299.081   1
  -5   1   9 2399.58 317.865   1
  -5  -1   8 3673.36 346.416   1
  -5   1   8 3067.29 349.559   1
   5   1  -8 4213.28 343.648   1
   5  -1  -8 3450.74 342.587   1
  -5   1   7 5012.90 414.752   1
  -5  -1   7 4624.45 402.547   1
   5   1  -7 4996.81 398.963   1
   5  -1  -7 4865.04 410.129   1
  -5   1   6 3970.64 352.800   1
  -5  -1   6 2927.88 321.427   1
   5  -1  -6 3959.46 342.616   1
   5   1  -6 3237.59 323.400   1
  -5  -1   5 2774.92 291.707   1
  -5   1   5 3543.10 316.528   1
   5   1  -5 3295.51 295.781   1
   5  -1  -5 2888.39 305.185   1
   5  -1  -4 97247.2 5836.78   1
   5   1  -4 97908.7 5837.06   1
  -5  -1   4 94030.5 5838.17   1
  -5   1   4 87154.6 5837.54   1
   5  -1  -3 4043.35 342.633   1
  -5   1   3 4237.15 347.522   1
   5   1  -3 3716.05 339.866   1
  -5  -1   3 3667.34 348.631   1
   5   1  -2 41563.7 2576.37   1
   5  -1  -2 41503.1 2578.70   1
  -5  -1   2 36618.7 2576.83   1
  -5   1   2 44794.6 2583.12   1
  -5  -1   1 512.525 205.815   1
   5   1  -1 874.450 210.306   1
   5  -1  -1 658.975 207.469   1
  -5   1   1 573.348 211.112   1
   5  -1   0 42398.1 2829.11   1
   5   1   0 49023.7 2831.98   1
  -5   1   0 42884.5 2829.23   1
  -5  -1   0 46488.2 2833.44   1
  -5   1  -1 542.620 185.412   1
  -5  -1  -1 589.571 205.156   1
   5   1   1 766.262 200.962   1
   5  -1   1 521.078 178.651   1
   5   1   2 39930.3 2617.81   1
   5  -1   2 42524.7 2614.48   1
  -5  -1  -2 44083.2 2617.25   1
  -5   1  -2 39950.5 2614.49   1
   5   1   3 3546.63 314.640   1
   5  -1   3 3035.27 323.197   1
  -5  -1  -3 3559.51 305.398   1
  -5   1  -3 3976.15 326.962   1
  -5   1  -4 86807.6 5650.67   1
  -5  -1  -4 92158.3 5655.93   1
   5   1   4 93616.0 5656.65   1
   5  -1   4 92392.2 5654.50   1
  -5   1  -5 2897.71 299.280   1
  -5  -1  -5 3271.41 309.777   1
   5  -1   5 3394.60 299.545   1
   5   1   5 2921.44 312.653   1
   5  -1   6 3805.91 325.679   1
  -5   1  -6 3501.27 314.116   1
  -5  -1  -6 3526.24 335.586   1
   5   1   6 3631.02 337.309   1
   5  -1   7 4988.42 371.080   1
   5   1   7 4260.76 383.167   1
  -5  -1  -7 3937.05 373.555   1
  -5   1  -7 4377.85 362.814   1
   5  -1   8 2828.95 304.884   1
   5   1   8 3098.07 322.196   1
  -5   1  -8 3576.34 305.261   1
  -5  -1  -8 3414.81 307.304   1
  -5   1  -9 2908.46 295.192   1
  -5  -1  -9 3094.49 309.171   1
   5  -1   9 2859.51 303.961   1
   5   1   9 2883.54 324.249   1
  -5   1 -10 381.331 189.882   1
  -5  -1 -10 676.599 186.930   1
   5   1  10 473.477 204.665   1
   5  -1  10 787.511 221.203   1
  -5   1 -11 5612.85 450.744   1
   5   1  12 25439.9 1672.97   1
  -5  -1 -12 25527.6 1660.48   1
   5   1  13 17268.9 1185.55   1
   5  -1  13 17441.1 1182.76   1
  -5  -1 -13 17765.0 1178.72   1
  -5   1 -14 1108.21 243.492   1
  -5  -1 -14 1736.73 258.096   1
   5   1  14 801.908 251.294   1
   5  -1  14 1510.90 284.020   1
  -5  -1 -15 1571.62 286.920   1
  -5   1 -15 2123.26 294.656   1
   5  -1  15 2373.14 314.138   1
   5   1  15 1573.51 312.951   1
   5  -1  16 30.8447 237.099   1
   5   1  16 254.559 247.082   1
  -5   1 -17 29.2279 212.905   1
   5  -1  17 320.163 229.595   1
  -5  -1 -18 1106.41 251.413   1
   5   1  18 837.734 264.413   1
   5   1  19 407.708 267.809   1
   5  -1  19 466.233 243.019   1
  -5   1 -19 218.530 231.333   1
  -5  -1 -19 126.250 244.802   1
   5   1  20 1438.70 303.136   1
   5  -1  20 1007.95 287.128   1
  -5   1 -20 937.298 251.580   1
  -5  -1 -20 1386.87 262.185   1
   5  -1  21-69.8860 232.996   1
   5   1  21-35.1265 219.944   1
  -5   1 -21-95.8186 214.897   1
  -5  -1 -21 191.576 213.867   1
   5   1  22-106.557 211.874   1
  -5  -1 -22-32.4825 211.650   1
   5  -1  23 109.058 222.725   1
   5   1  23 575.860 247.386   1
  -5   1 -23 164.596 214.519   1
  -5  -1 -23 555.812 222.980   1
   5  -1  24 515.787 247.078   1
   5   1  24 363.491 234.855   1
  -5   1 -24-133.312 224.574   1
  -5  -1 -24 131.439 210.310   1
   5   1  25-72.9368 219.259   1
  -5  -1 -25-396.097 218.617   1
   5   1  26-109.373 239.787   1
  -5  -1 -26 198.287 219.388   1
   5  -2 -27 328.375 228.699   1
  -5   2  27-323.975 221.890   1
   5  -2 -26 764.058 256.689   1
  -5   2  26-217.931 236.171   1
   5  -2 -25 66.8574 235.742   1
  -5   2  25 73.1037 243.761   1
   5  -2 -24 134.257 222.598   1
   5   2 -24 551.846 238.975   1
  -5   2  24 621.725 258.588   1
  -5  -2  24-37.6508 238.950   1
   5  -2 -23 436.592 231.421   1
   5   2 -23 238.664 233.924   1
  -5   2  23-36.5290 210.816   1
  -5  -2  23 335.110 238.359   1
   5  -2 -22 502.770 257.676   1
   5   2 -22 301.695 225.763   1
  -5   2  22-291.189 252.634   1
  -5  -2  22 73.5201 233.919   1
   5  -2 -21-99.6508 223.492   1
   5   2 -21-263.206 219.379   1
  -5   2  21 180.404 244.918   1
  -5  -2  21 288.697 246.033   1
   5  -2 -20-230.145 261.915   1
   5   2 -20 128.513 220.003   1
  -5   2  20 178.437 251.637   1
  -5  -2  20 70.6162 248.964   1
   5  -2 -19-161.772 217.844   1
   5   2 -19-187.911 243.184   1
  -5   2  19-210.807 246.859   1
  -5  -2  19 69.0046 247.334   1
   5   2 -18 517.088 234.655   1
  -5   2  18 758.165 270.392   1
  -5  -2  18 704.116 264.956   1
   5  -2 -17 1085.37 284.323   1
   5   2 -17 883.113 258.091   1
  -5   2  17 1111.91 287.637   1
  -5  -2  17 1233.71 293.368   1
   5  -2 -16 2809.70 347.030   1
   5   2 -16 2417.81 321.310   1
  -5   2  16 2429.85 334.367   1
  -5  -2  16 2406.84 335.009   1
   5  -2 -15 351.875 248.806   1
   5   2 -15-164.122 205.135   1
  -5   2  15 286.911 258.045   1
  -5  -2  15 90.1694 224.572   1
   5  -2 -14 2071.66 296.221   1
  -5   2  14 1881.82 315.743   1
  -5  -2  14 2616.71 322.292   1
   5  -2 -13 601.782 275.639   1
   5   2 -13 1708.11 262.492   1
  -5   2  13 892.676 284.353   1
  -5  -2  13 1865.38 265.701   1
   5  -2 -12 734.385 225.711   1
  -5   2  12 828.780 237.543   1
  -5   2  11 3908.55 404.880   1
  -5  -2  11 4225.77 414.359   1
   5  -2 -11 4882.20 405.261   1
   5   2 -10 14623.7 985.017   1
  -5   2   9 1047.20 220.289   1
  -5  -2   9 794.167 217.170   1
   5  -2  -9 1062.99 233.166   1
   5   2  -9 861.084 211.548   1
  -5   2   8 11998.7 795.879   1
  -5  -2   8 9872.22 769.604   1
   5  -2  -8 12536.4 785.236   1
   5   2  -8 10509.1 758.423   1
  -5  -2   7 10561.4 761.890   1
  -5   2   7 12415.6 784.209   1
   5  -2  -7 10338.9 762.990   1
   5   2  -7 11331.4 758.037   1
  -5   2   6 1206.83 243.396   1
  -5  -2   6 668.341 190.639   1
   5  -2  -6 1387.98 239.568   1
   5   2  -6 956.607 196.200   1
  -5   2   5-218.025 201.223   1
  -5  -2   5 17.6199 181.321   1
   5  -2  -5 18.3081 182.932   1
   5   2  -5 99.7067 167.714   1
   5  -2  -4 24524.1 1536.80   1
  -5   2   4 23415.3 1543.67   1
  -5  -2   4 24371.9 1536.58   1
   5   2  -4 23429.8 1532.30   1
   5  -2  -3 356.646 186.550   1
   5   2  -3 341.672 180.458   1
  -5  -2   3 179.804 183.132   1
  -5   2   3 646.597 213.964   1
   5   2  -2 61965.8 3716.51   1
   5  -2  -2 58219.2 3715.22   1
  -5  -2   2 58002.6 3719.21   1
  -5   2   2 60128.9 3718.67   1
   5  -2  -1 11374.6 764.848   1
   5   2  -1 11886.8 765.694   1
  -5  -2   1 11946.6 765.883   1
  -5   2   1 10056.7 769.651   1
   5  -2   0-194.392 195.198   1
  -5   2   0-15.7526 204.640   1
  -5  -2   0-192.473 165.847   1
   5   2   0-47.7160 175.006   1
   5   2   1 10829.3 724.979   1
  -5   2  -1 10561.8 723.282   1
  -5  -2  -1 9961.01 720.837   1
   5  -2   1 10912.1 716.007   1
   5   2   2 60335.5 3847.24   1
  -5   2  -2 60137.2 3843.94   1
   5  -2   2 64963.2 3846.15   1
  -5  -2  -2 61421.4 3846.22   1
   5  -2   3 157.770 160.043   1
  -5   2  -3 218.871 174.035   1
  -5  -2  -3 183.867 165.152   1
   5   2   3-50.9889 175.738   1
  -5  -2  -4 23155.5 1546.62   1
  -5   2  -4 24401.0 1539.51   1
   5  -2   4 24214.0 1542.69   1
   5   2   4 24597.3 1549.99   1
  -5  -2  -5 219.433 192.240   1
  -5   2  -5 160.236 172.152   1
   5   2   5-57.5899 202.166   1
   5  -2   5 146.418 167.273   1
  -5   2  -6 987.022 190.382   1
  -5  -2  -6 611.360 194.815   1
   5  -2   6 995.521 201.169   1
   5   2   6 977.997 209.874   1
  -5  -2  -7 10446.4 769.880   1
  -5   2  -7 11115.9 760.018   1
   5   2   7 12379.4 787.321   1
   5  -2   7 10963.1 761.977   1
  -5  -2  -8 10410.7 756.846   1
  -5   2  -8 11037.6 748.946   1
   5  -2   8 11373.7 755.781   1
   5   2   8 10858.0 767.953   1
   5   2   9 1454.86 260.948   1
   5  -2   9 1135.04 203.691   1
  -5   2  -9 772.771 190.923   1
  -5  -2  -9 1041.30 226.250   1
   5  -2  10 14559.9 1008.90   1
  -5   2 -10 15357.2 1001.19   1
   5   2  11 3983.01 392.947   1
   5  -2  11 4898.70 385.227   1
  -5  -2 -11 3706.99 372.419   1
  -5   2 -11 3692.44 352.923   1
   5   2  12 508.225 247.247   1
   5  -2  12 203.926 201.330   1
  -5  -2 -12 258.782 221.488   1
  -5   2 -12 922.002 205.724   1
   5   2  13 1728.29 326.710   1
  -5  -2 -13 2378.27 314.918   1
   5  -2  14 2006.18 299.774   1
   5   2  14 2636.19 336.416   1
  -5  -2 -14 2051.92 308.592   1
  -5   2 -14 2785.88 296.830   1
   5  -2  15 320.690 229.875   1
   5   2  15 313.796 231.546   1
  -5  -2 -15 319.625 211.294   1
  -5   2 -15 135.118 223.318   1
   5  -2  16 1884.26 309.657   1
  -5   2 -17 1845.11 274.148   1
  -5  -2 -17 1243.14 264.955   1
   5   2  17 1097.04 281.244   1
   5  -2  17 947.249 273.483   1
  -5   2 -18 836.283 249.768   1
  -5  -2 -18 93.0287 223.869   1
   5  -2  18 129.389 235.261   1
   5   2  18 236.712 256.005   1
   5   2  19 341.887 267.270   1
   5  -2  19 331.524 241.432   1
  -5   2 -19 122.981 226.476   1
  -5  -2 -19-127.091 250.046   1
   5   2  20 176.155 269.135   1
   5  -2  20 411.850 253.010   1
  -5   2 -20 613.690 237.981   1
  -5  -2 -20 442.886 245.262   1
   5  -2  21 34.8568 233.489   1
   5   2  21 281.417 251.049   1
  -5   2 -21-350.529 224.700   1
  -5  -2 -21-31.9696 218.920   1
   5   2  22 35.4941 221.621   1
   5  -2  22 71.5148 226.703   1
  -5   2 -22 389.880 235.098   1
  -5  -2 -22 454.282 218.852   1
   5  -2  23 255.888 244.953   1
   5   2  23 179.298 226.946   1
  -5   2 -23 99.1659 227.422   1
  -5  -2 -23-32.5700 216.297   1
   5   2  24 216.823 222.155   1
  -5   2 -24 201.674 214.312   1
  -5  -2 -24 359.286 208.291   1
   5   2  25 72.3235 215.793   1
  -5  -2 -25 163.601 211.248   1
  -5  -2 -27-32.6026 207.284   1
   5  -3 -28-191.136 227.639   1
  -5   3  27-106.359 234.389   1
   5  -3 -27-162.172 232.533   1
  -5   3  26-35.8393 241.222   1
   5  -3 -26 230.400 241.412   1
  -5   3  25-36.1569 242.273   1
   5  -3 -25 232.297 247.930   1
  -5   3  24 472.410 243.463   1
   5  -3 -24 601.419 249.925   1
  -5   3  23-36.4297 233.082   1
  -5  -3  23 335.008 239.318   1
   5  -3 -23 234.842 237.825   1
   5   3 -23 275.225 224.456   1
  -5   3  22 72.6546 278.338   1
  -5  -3  22 183.569 234.850   1
   5  -3 -22 635.478 259.806   1
   5   3 -22-101.164 217.875   1
  -5   3  21-144.542 226.297   1
  -5  -3  21-251.589 239.686   1
   5  -3 -21-33.2932 217.959   1
   5   3 -21 165.017 227.960   1
  -5  -3  20 806.583 262.035   1
   5   3 -20 837.120 245.707   1
  -5   3  19 530.185 265.553   1
   5  -3 -19 423.989 233.615   1
  -5   3  18 903.701 279.139   1
  -5  -3  18 297.422 233.708   1
   5   3 -18 303.078 232.075   1
   5  -3 -18 384.757 228.674   1
  -5   3  17 34.0734 268.850   1
  -5  -3  17 159.559 228.666   1
   5  -3 -17-31.4099 251.827   1
[truncated: 881,098 more chars]
