# Supplementary material for: Structural insight into the cooperativity of spin crossover compounds
Source: Acta Crystallogr B Struct Sci Cryst Eng Mater. 2023 Aug 11;79(Pt 5):354–67. doi: 10.1107/S2052520623005814 (PMC10552598; doi:10.1107/S2052520623005814)
Supplement: Supplementary file 5 [file b-79-00354-sup5.zip › Bia_Portho_280K.cif]

data_Bia_dw4400_280K
 
_audit_creation_method            'SHELXL-2019/2'
_shelx_SHELXL_version_number      '2019/2'
_chemical_name_systematic         ?
_chemical_name_common             ?
_chemical_melting_point           ?
_chemical_formula_moiety          ?
_chemical_formula_sum
 'C10.86 H8 Fe0.29 N1.71 S0.57' 
_chemical_formula_weight          196.75

loop_
 _atom_type_symbol
 _atom_type_description
 _atom_type_scat_dispersion_real
 _atom_type_scat_dispersion_imag
 _atom_type_scat_source
 'Fe'  'Fe'   0.3265   0.6960
 'International Tables Vol C Tables 4.2.6.8 and 6.1.1.4'
 'C'  'C'   0.0024   0.0013
 'International Tables Vol C Tables 4.2.6.8 and 6.1.1.4'
 'H'  'H'   0.0000   0.0000
 'International Tables Vol C Tables 4.2.6.8 and 6.1.1.4'
 'N'  'N'   0.0049   0.0027
 'International Tables Vol C Tables 4.2.6.8 and 6.1.1.4'
 'S'  'S'   0.1051   0.1002
 'International Tables Vol C Tables 4.2.6.8 and 6.1.1.4'
 
_space_group_crystal_system       orthorhombic
_space_group_IT_number            56
_space_group_name_H-M_alt         'P c c n'
_space_group_name_Hall            '-P 2ab 2ac'
 
_shelx_space_group_comment
;
The symmetry employed for this shelxl refinement is uniquely defined
by the following loop, which should always be used as a source of
symmetry information in preference to the above space-group names.
They are only intended as comments.
;
 
loop_
 _space_group_symop_operation_xyz
 'x, y, z'
 '-x+1/2, -y+1/2, z'
 '-x, y+1/2, -z+1/2'
 'x+1/2, -y, -z+1/2'
 '-x, -y, -z'
 'x-1/2, y-1/2, -z'
 'x, -y-1/2, z-1/2'
 '-x-1/2, y, z-1/2'
 
_cell_length_a                    12.9473(5)
_cell_length_b                    15.1502(6)
_cell_length_c                    17.6044(5)
_cell_angle_alpha                 90
_cell_angle_beta                  90
_cell_angle_gamma                 90
_cell_volume                      3453.2(2)
_cell_formula_units_Z             14
_cell_measurement_temperature     280(2)
_cell_measurement_reflns_used     2866
_cell_measurement_theta_min       1.889
_cell_measurement_theta_max       21.229
 
_exptl_crystal_description        irregular
_exptl_crystal_colour             ?
_exptl_crystal_density_meas       ?
_exptl_crystal_density_method     ?
_exptl_crystal_density_diffrn     1.325          
_exptl_crystal_F_000              1424
_exptl_transmission_factor_min    ?
_exptl_transmission_factor_max    ?
_exptl_crystal_size_max           ?
_exptl_crystal_size_mid           ?
_exptl_crystal_size_min           ?
_exptl_absorpt_coefficient_mu     0.435
_shelx_estimated_absorpt_T_min    ?
_shelx_estimated_absorpt_T_max    ?
_exptl_absorpt_correction_type    ?
_exptl_absorpt_correction_T_min   ?
_exptl_absorpt_correction_T_max   ?
_exptl_absorpt_process_details    ?
_exptl_absorpt_special_details    ?
_diffrn_ambient_temperature       293(2)
_diffrn_radiation_wavelength      0.65524
_diffrn_radiation_type            Synchrotron
_diffrn_source                    ?
_diffrn_measurement_device_type   '4-circle diffractometer'
_diffrn_measurement_method        ?
_diffrn_detector_area_resol_mean  ?
_diffrn_reflns_number             36387
_diffrn_reflns_av_unetI/netI      0.0694
_diffrn_reflns_av_R_equivalents   0.0927
_diffrn_reflns_limit_h_min        -20
_diffrn_reflns_limit_h_max        20
_diffrn_reflns_limit_k_min        -19
_diffrn_reflns_limit_k_max        19
_diffrn_reflns_limit_l_min        -28
_diffrn_reflns_limit_l_max        28
_diffrn_reflns_theta_min          1.907
_diffrn_reflns_theta_max          32.986
_diffrn_reflns_theta_full         23.150
_diffrn_measured_fraction_theta_max   0.828
_diffrn_measured_fraction_theta_full  0.984
_diffrn_reflns_Laue_measured_fraction_max    0.828
_diffrn_reflns_Laue_measured_fraction_full   0.984
_diffrn_reflns_point_group_measured_fraction_max   0.828
_diffrn_reflns_point_group_measured_fraction_full  0.984
_reflns_number_total              6876
_reflns_number_gt                 3040
_reflns_threshold_expression      'I > 2\s(I)'
_reflns_Friedel_coverage          0.000
_reflns_Friedel_fraction_max      .
_reflns_Friedel_fraction_full     .
 
_reflns_special_details
;
 Reflections were merged by SHELXL according to the crystal
 class for the calculation of statistics and refinement.
 
 _reflns_Friedel_fraction is defined as the number of unique
 Friedel pairs measured divided by the number that would be
 possible theoretically, ignoring centric projections and
 systematic absences.
;
 
_computing_data_collection        ?
_computing_cell_refinement        ?
_computing_data_reduction         ?
_computing_structure_solution     ?
_computing_structure_refinement 'SHELXL-2019/2 (Sheldrick, 2019)'
_computing_molecular_graphics     ?
_computing_publication_material   ?
_refine_special_details           ?
_refine_ls_structure_factor_coef  Fsqd
_refine_ls_matrix_type            full
_refine_ls_weighting_scheme       calc
_refine_ls_weighting_details
'w=1/[\s^2^(Fo^2^)+(0.0390P)^2^+1.2936P] where P=(Fo^2^+2Fc^2^)/3'
_atom_sites_solution_primary      ?
_atom_sites_solution_secondary    ?
_atom_sites_solution_hydrogens    geom
_refine_ls_hydrogen_treatment     constr
_refine_ls_extinction_method      none
_refine_ls_extinction_coef        .
_refine_ls_number_reflns          6876
_refine_ls_number_parameters      213
_refine_ls_number_restraints      0
_refine_ls_R_factor_all           0.2137
_refine_ls_R_factor_gt            0.1014
_refine_ls_wR_factor_ref          0.1912
_refine_ls_wR_factor_gt           0.1557
_refine_ls_goodness_of_fit_ref    1.157
_refine_ls_restrained_S_all       1.157
_refine_ls_shift/su_max           0.001
_refine_ls_shift/su_mean          0.000
 
loop_
 _atom_site_label
 _atom_site_type_symbol
 _atom_site_fract_x
 _atom_site_fract_y
 _atom_site_fract_z
 _atom_site_U_iso_or_equiv
 _atom_site_adp_type
 _atom_site_occupancy
 _atom_site_site_symmetry_order  
 _atom_site_calc_flag
 _atom_site_refinement_flags_posn
 _atom_site_refinement_flags_adp
 _atom_site_refinement_flags_occupancy
 _atom_site_disorder_assembly
 _atom_site_disorder_group
Fe01 Fe 0.750000 0.750000 0.57634(3) 0.0623(2) Uani 1 2 d S T P . .
S002 S 0.90973(10) 0.55759(9) 0.39546(6) 0.1086(4) Uani 1 1 d . . . . .
N003 N 0.7446(2) 0.84382(17) 0.67481(14) 0.0650(6) Uani 1 1 d . . . . .
N004 N 0.8012(3) 0.6612(2) 0.49642(16) 0.0817(8) Uani 1 1 d . . . . .
N005 N 0.9103(2) 0.79617(19) 0.59412(15) 0.0680(7) Uani 1 1 d . . . . .
C006 C 0.6562(3) 0.8606(2) 0.72047(17) 0.0650(8) Uani 1 1 d . . . . .
C007 C 0.5645(3) 0.8827(2) 0.68548(18) 0.0694(9) Uani 1 1 d . . . . .
H007 H 0.562075 0.890009 0.633055 0.083 Uiso 1 1 calc R U . . .
C008 C 0.9256(3) 0.8475(2) 0.65506(19) 0.0710(9) Uani 1 1 d . . . . .
C009 C 0.8330(3) 0.8706(2) 0.69752(19) 0.0733(9) Uani 1 1 d . . . . .
H009 H 0.838116 0.904818 0.741199 0.088 Uiso 1 1 calc R U . . .
C00A C 0.6591(3) 0.8504(2) 0.79874(19) 0.0758(10) Uani 1 1 d . . . . .
H00A H 0.720759 0.835747 0.822721 0.091 Uiso 1 1 calc R U . . .
C00B C 0.4779(3) 0.8841(2) 0.8066(2) 0.0724(9) Uani 1 1 d . . . . .
C00C C 0.4767(3) 0.8941(2) 0.7282(2) 0.0737(9) Uani 1 1 d . . . . .
H00C H 0.415119 0.908721 0.704097 0.088 Uiso 1 1 calc R U . . .
C00D C 0.8462(3) 0.6187(2) 0.45414(18) 0.0692(9) Uani 1 1 d . . . . .
C00E C 0.5700(3) 0.8621(2) 0.8411(2) 0.0806(10) Uani 1 1 d . . . . .
H00E H 0.572305 0.855002 0.893593 0.097 Uiso 1 1 calc R U . . .
C00F C 0.3824(3) 0.8982(2) 0.8519(2) 0.0790(10) Uani 1 1 d . . . . .
C00G C 0.9932(3) 0.7734(3) 0.5529(2) 0.0823(10) Uani 1 1 d . . . . .
H00G H 0.984242 0.738285 0.510115 0.099 Uiso 1 1 calc R U . . .
C00H C 0.3849(3) 0.9420(3) 0.9205(2) 0.0903(12) Uani 1 1 d . . . . .
H00H H 0.447580 0.962260 0.939515 0.108 Uiso 1 1 calc R U . . .
C00I C 1.0217(3) 0.8768(3) 0.6773(3) 0.0949(12) Uani 1 1 d . . . . .
H00I H 1.029412 0.912518 0.719880 0.114 Uiso 1 1 calc R U . . .
C00J C 0.2884(4) 0.8676(3) 0.8263(3) 0.1040(13) Uani 1 1 d . . . . .
H00J H 0.284976 0.836838 0.780648 0.125 Uiso 1 1 calc R U . . .
C00K C 0.1988(4) 0.8820(4) 0.8676(3) 0.1215(16) Uani 1 1 d . . . . .
H00K H 0.135845 0.861470 0.849383 0.146 Uiso 1 1 calc R U . . .
C00L C 1.1057(3) 0.8519(3) 0.6347(3) 0.1113(15) Uani 1 1 d . . . . .
H00L H 1.171726 0.870012 0.648428 0.134 Uiso 1 1 calc R U . . .
C00M C 0.2950(4) 0.9564(3) 0.9616(3) 0.1056(14) Uani 1 1 d . . . . .
H00M H 0.297563 0.986820 1.007451 0.127 Uiso 1 1 calc R U . . .
C00N C 0.2030(4) 0.9260(4) 0.9349(3) 0.1158(17) Uani 1 1 d . . . . .
H00N H 0.142917 0.935354 0.962658 0.139 Uiso 1 1 calc R U . . .
C00O C 1.0913(3) 0.8005(3) 0.5722(3) 0.1011(13) Uani 1 1 d . . . . .
H00O H 1.147476 0.783769 0.542591 0.121 Uiso 1 1 calc R U . . .
 
loop_
 _atom_site_aniso_label
 _atom_site_aniso_U_11
 _atom_site_aniso_U_22
 _atom_site_aniso_U_33
 _atom_site_aniso_U_23
 _atom_site_aniso_U_13
 _atom_site_aniso_U_12
Fe01 0.0656(4) 0.0739(4) 0.0475(3) 0.000 0.000 0.0064(3)
S002 0.1107(9) 0.1441(11) 0.0710(6) -0.0115(6) 0.0159(6) 0.0492(8)
N003 0.0727(17) 0.0668(15) 0.0554(13) 0.0005(12) -0.0043(14) 0.0129(14)
N004 0.091(2) 0.089(2) 0.0655(18) -0.0102(16) 0.0119(16) 0.0033(17)
N005 0.0670(17) 0.0759(18) 0.0612(16) 0.0081(14) 0.0010(13) 0.0039(14)
C006 0.073(2) 0.067(2) 0.0547(17) -0.0041(15) -0.0025(16) 0.0128(16)
C007 0.078(2) 0.074(2) 0.0557(18) -0.0024(15) -0.0067(17) 0.0131(18)
C008 0.075(2) 0.075(2) 0.0638(19) 0.0081(16) -0.0067(17) 0.0030(18)
C009 0.085(3) 0.075(2) 0.0598(18) -0.0030(16) -0.0086(18) 0.0051(19)
C00A 0.078(2) 0.085(2) 0.0649(19) -0.0008(18) -0.0085(18) 0.0160(19)
C00B 0.078(2) 0.068(2) 0.071(2) -0.0023(17) 0.0015(18) 0.0148(17)
C00C 0.074(2) 0.075(2) 0.072(2) -0.0030(18) -0.0098(18) 0.0185(17)
C00D 0.066(2) 0.090(3) 0.0513(17) 0.0012(17) -0.0010(15) 0.0024(18)
C00E 0.089(3) 0.096(3) 0.0567(19) 0.0052(17) 0.0009(18) 0.021(2)
C00F 0.087(3) 0.073(2) 0.078(2) 0.0059(19) 0.007(2) 0.020(2)
C00G 0.076(2) 0.095(3) 0.075(2) 0.0075(19) 0.0114(19) 0.001(2)
C00H 0.094(3) 0.099(3) 0.078(2) 0.004(2) 0.003(2) 0.030(2)
C00I 0.079(3) 0.109(3) 0.097(3) -0.008(2) -0.019(2) -0.004(2)
C00J 0.093(3) 0.107(3) 0.112(3) -0.019(3) 0.010(3) 0.007(3)
C00K 0.087(3) 0.135(4) 0.142(5) -0.018(4) 0.013(3) 0.009(3)
C00L 0.069(3) 0.140(4) 0.125(4) 0.010(3) -0.017(3) -0.012(3)
C00M 0.113(4) 0.118(4) 0.086(3) 0.000(3) 0.015(3) 0.050(3)
C00N 0.091(3) 0.134(4) 0.123(4) 0.013(3) 0.029(3) 0.036(3)
C00O 0.068(3) 0.126(4) 0.109(3) 0.015(3) 0.011(2) 0.000(3)
 
_geom_special_details
;
 All esds (except the esd in the dihedral angle between two l.s. planes)
 are estimated using the full covariance matrix.  The cell esds are taken
 into account individually in the estimation of esds in distances, angles
 and torsion angles; correlations between esds in cell parameters are only
 used when they are defined by crystal symmetry.  An approximate (isotropic)
 treatment of cell esds is used for estimating esds involving l.s. planes.
;
 
loop_
 _geom_bond_atom_site_label_1
 _geom_bond_atom_site_label_2
 _geom_bond_distance
 _geom_bond_site_symmetry_2
 _geom_bond_publ_flag
Fe01 N004 2.057(3) . ?
Fe01 N004 2.057(3) 2_665 ?
Fe01 N005 2.213(3) 2_665 ?
Fe01 N005 2.213(3) . ?
Fe01 N003 2.243(3) . ?
Fe01 N003 2.243(3) 2_665 ?
S002 C00D 1.613(4) . ?
N003 C009 1.278(4) . ?
N003 C006 1.421(4) . ?
N004 C00D 1.144(4) . ?
N005 C008 1.339(4) . ?
N005 C00G 1.340(4) . ?
C006 C007 1.379(4) . ?
C006 C00A 1.387(4) . ?
C007 C00C 1.374(4) . ?
C008 C00I 1.378(5) . ?
C008 C009 1.456(5) . ?
C00A C00E 1.385(5) . ?
C00B C00E 1.380(5) . ?
C00B C00C 1.388(5) . ?
C00B C00F 1.487(5) . ?
C00F C00J 1.379(6) . ?
C00F C00H 1.379(5) . ?
C00G C00O 1.377(5) . ?
C00H C00M 1.387(6) . ?
C00I C00L 1.374(6) . ?
C00J C00K 1.386(6) . ?
C00K C00N 1.360(7) . ?
C00L C00O 1.361(6) . ?
C00M C00N 1.360(7) . ?
 
loop_
 _geom_angle_atom_site_label_1
 _geom_angle_atom_site_label_2
 _geom_angle_atom_site_label_3
 _geom_angle
 _geom_angle_site_symmetry_1
 _geom_angle_site_symmetry_3
 _geom_angle_publ_flag
N004 Fe01 N004 93.68(17) . 2_665 ?
N004 Fe01 N005 101.08(12) . 2_665 ?
N004 Fe01 N005 90.08(12) 2_665 2_665 ?
N004 Fe01 N005 90.08(12) . . ?
N004 Fe01 N005 101.08(12) 2_665 . ?
N005 Fe01 N005 163.74(14) 2_665 . ?
N004 Fe01 N003 162.46(12) . . ?
N004 Fe01 N003 95.96(11) 2_665 . ?
N005 Fe01 N003 93.54(10) 2_665 . ?
N005 Fe01 N003 73.71(11) . . ?
N004 Fe01 N003 95.97(11) . 2_665 ?
N004 Fe01 N003 162.46(12) 2_665 2_665 ?
N005 Fe01 N003 73.71(11) 2_665 2_665 ?
N005 Fe01 N003 93.54(10) . 2_665 ?
N003 Fe01 N003 78.77(13) . 2_665 ?
C009 N003 C006 119.2(3) . . ?
C009 N003 Fe01 114.5(2) . . ?
C006 N003 Fe01 125.1(2) . . ?
C00D N004 Fe01 167.8(3) . . ?
C008 N005 C00G 117.7(3) . . ?
C008 N005 Fe01 115.8(2) . . ?
C00G N005 Fe01 126.4(3) . . ?
C007 C006 C00A 119.6(3) . . ?
C007 C006 N003 119.0(3) . . ?
C00A C006 N003 121.3(3) . . ?
C00C C007 C006 119.9(3) . . ?
N005 C008 C00I 123.2(4) . . ?
N005 C008 C009 115.4(3) . . ?
C00I C008 C009 121.3(4) . . ?
N003 C009 C008 120.0(3) . . ?
C00E C00A C006 119.9(3) . . ?
C00E C00B C00C 118.3(3) . . ?
C00E C00B C00F 121.1(3) . . ?
C00C C00B C00F 120.6(3) . . ?
C007 C00C C00B 121.4(3) . . ?
N004 C00D S002 179.1(3) . . ?
C00B C00E C00A 120.9(3) . . ?
C00J C00F C00H 118.0(4) . . ?
C00J C00F C00B 120.7(4) . . ?
C00H C00F C00B 121.3(4) . . ?
N005 C00G C00O 121.9(4) . . ?
C00F C00H C00M 120.8(4) . . ?
C00L C00I C008 118.1(4) . . ?
C00F C00J C00K 120.9(5) . . ?
C00N C00K C00J 120.1(5) . . ?
C00O C00L C00I 119.3(4) . . ?
C00N C00M C00H 120.1(4) . . ?
C00M C00N C00K 120.1(5) . . ?
C00L C00O C00G 119.7(4) . . ?
 
_refine_diff_density_max    0.199
_refine_diff_density_min   -0.222
_refine_diff_density_rms    0.036

_shelx_res_file
;
TITL Bia_dw4400_085K_a.res in Pccn
    Bia_dw4400_280K.res
    created by SHELXL-2019/2 at 05:34:50 on 03-May-2022
REM Old TITL Bia_dw4400_085K in Pccn
REM SHELXT solution in Pccn: R1 0.089, Rweak 0.045, Alpha 0.023
REM <I/s>   0.567 for  392 systematic absences,  Orientation as input
REM Formula found by SHELXT:  Fe C38 N6 S2

CELL 0.65524 12.9473 15.1502 17.6044 90.0000 90.0000 90.0000
ZERR 14.000 0.0005 0.0006 0.0005 0.0000 0.0000 0.0000
LATT  1
SYMM 1/2-X, 1/2-Y, Z
SYMM -X, 1/2+Y, 1/2-Z
SYMM 1/2+X, -Y, 1/2-Z
SFAC FE C H N S
DISP $C  0.00244  0.00131  9.14798!source kissel
DISP $N  0.00493  0.00266 15.07095!source kissel
DISP $S  0.10506  0.10024 379.49005!source kissel
DISP $Fe  0.32649  0.69602 2544.24973!source kissel
UNIT 4 152 112 24 8
ACTA
L.S. 10
BOND
LIST 6
FMAP 2
PLAN 20
WGHT    0.039000    1.293600
FVAR       2.88807
FE01  1    0.750000    0.750000    0.576343    10.50000    0.06556    0.07393 =
         0.04754    0.00000    0.00000    0.00644
S002  5    0.909733    0.557589    0.395464    11.00000    0.11066    0.14414 =
         0.07102   -0.01149    0.01586    0.04918
N003  4    0.744605    0.843823    0.674813    11.00000    0.07266    0.06680 =
         0.05545    0.00053   -0.00426    0.01290
N004  4    0.801179    0.661159    0.496421    11.00000    0.09088    0.08865 =
         0.06551   -0.01019    0.01185    0.00330
N005  4    0.910338    0.796173    0.594121    11.00000    0.06698    0.07590 =
         0.06125    0.00814    0.00097    0.00386
C006  2    0.656190    0.860552    0.720468    11.00000    0.07320    0.06693 =
         0.05474   -0.00413   -0.00246    0.01284
C007  2    0.564478    0.882733    0.685481    11.00000    0.07835    0.07409 =
         0.05570   -0.00237   -0.00675    0.01311
AFIX  43
H007  3    0.562075    0.890009    0.633055    11.00000   -1.20000
AFIX   0
C008  2    0.925578    0.847462    0.655056    11.00000    0.07452    0.07472 =
         0.06383    0.00809   -0.00672    0.00300
C009  2    0.832969    0.870571    0.697521    11.00000    0.08475    0.07521 =
         0.05980   -0.00304   -0.00855    0.00507
AFIX  43
H009  3    0.838116    0.904818    0.741199    11.00000   -1.20000
AFIX   0
C00A  2    0.659093    0.850390    0.798740    11.00000    0.07751    0.08513 =
         0.06487   -0.00077   -0.00845    0.01604
AFIX  43
H00A  3    0.720759    0.835747    0.822721    11.00000   -1.20000
AFIX   0
C00B  2    0.477899    0.884093    0.806584    11.00000    0.07830    0.06810 =
         0.07079   -0.00234    0.00146    0.01483
C00C  2    0.476689    0.894060    0.728203    11.00000    0.07388    0.07495 =
         0.07228   -0.00301   -0.00980    0.01846
AFIX  43
H00C  3    0.415119    0.908721    0.704097    11.00000   -1.20000
AFIX   0
C00D  2    0.846233    0.618720    0.454141    11.00000    0.06638    0.09001 =
         0.05128    0.00125   -0.00097    0.00242
C00E  2    0.569998    0.862083    0.841145    11.00000    0.08863    0.09635 =
         0.05672    0.00518    0.00093    0.02144
AFIX  43
H00E  3    0.572305    0.855002    0.893593    11.00000   -1.20000
AFIX   0
C00F  2    0.382418    0.898156    0.851922    11.00000    0.08671    0.07252 =
         0.07769    0.00595    0.00702    0.01957
C00G  2    0.993228    0.773409    0.552934    11.00000    0.07641    0.09539 =
         0.07502    0.00755    0.01138    0.00064
AFIX  43
H00G  3    0.984242    0.738285    0.510115    11.00000   -1.20000
AFIX   0
C00H  2    0.384864    0.942033    0.920534    11.00000    0.09411    0.09875 =
         0.07796    0.00360    0.00315    0.02972
AFIX  43
H00H  3    0.447580    0.962260    0.939515    11.00000   -1.20000
AFIX   0
C00I  2    1.021652    0.876840    0.677272    11.00000    0.07893    0.10895 =
         0.09696   -0.00752   -0.01890   -0.00446
AFIX  43
H00I  3    1.029412    0.912518    0.719880    11.00000   -1.20000
AFIX   0
C00J  2    0.288382    0.867566    0.826312    11.00000    0.09320    0.10728 =
         0.11155   -0.01852    0.00988    0.00669
AFIX  43
H00J  3    0.284976    0.836838    0.780648    11.00000   -1.20000
AFIX   0
C00K  2    0.198841    0.881952    0.867646    11.00000    0.08680    0.13535 =
         0.14244   -0.01755    0.01276    0.00884
AFIX  43
H00K  3    0.135845    0.861470    0.849383    11.00000   -1.20000
AFIX   0
C00L  2    1.105682    0.851923    0.634678    11.00000    0.06939    0.13989 =
         0.12454    0.00981   -0.01693   -0.01183
AFIX  43
H00L  3    1.171726    0.870012    0.648428    11.00000   -1.20000
AFIX   0
C00M  2    0.294963    0.956391    0.961610    11.00000    0.11253    0.11815 =
         0.08606    0.00019    0.01490    0.05041
AFIX  43
H00M  3    0.297563    0.986820    1.007451    11.00000   -1.20000
AFIX   0
C00N  2    0.203033    0.925997    0.934888    11.00000    0.09057    0.13409 =
         0.12278    0.01304    0.02873    0.03598
AFIX  43
H00N  3    0.142917    0.935354    0.962658    11.00000   -1.20000
AFIX   0
C00O  2    1.091295    0.800520    0.572183    11.00000    0.06823    0.12621 =
         0.10901    0.01505    0.01081   -0.00003
AFIX  43
H00O  3    1.147476    0.783769    0.542591    11.00000   -1.20000
AFIX   0
HKLF 4


REM  Bia_dw4400_085K_a.res in Pccn
REM wR2 = 0.1912, GooF = S = 1.157, Restrained GooF = 1.157 for all data
REM R1 = 0.1014 for 3040 Fo > 4sig(Fo) and 0.2137 for all 6876 data
REM 213 parameters refined using 0 restraints

END

WGHT      0.0382      1.3024

REM Highest difference peak  0.199,  deepest hole -0.222,  1-sigma level  0.036
Q1    1   0.8391  0.5364  0.3885  11.00000  0.05    0.20
Q2    1   0.7546  0.7009  0.4970  11.00000  0.05    0.16
Q3    1   0.7023  0.7610  0.6100  11.00000  0.05    0.15
Q4    1   0.4272  0.8844  0.8203  11.00000  0.05    0.14
Q5    1   0.9192  0.6200  0.3797  11.00000  0.05    0.14
Q6    1   0.7416  0.7791  0.5321  11.00000  0.05    0.13
Q7    1   0.8422  0.8082  0.5799  11.00000  0.05    0.13
Q8    1   1.1473  0.7106  0.5504  11.00000  0.05    0.13
Q9    1   0.7878  0.6546  0.5382  11.00000  0.05    0.13
Q10   1   0.7733  0.8269  0.7070  11.00000  0.05    0.12
Q11   1   0.7742  0.7753  0.5394  11.00000  0.05    0.12
Q12   1   0.8091  0.8010  0.5685  11.00000  0.05    0.12
Q13   1   0.5029  0.7877  0.6924  11.00000  0.05    0.12
Q14   1   0.8940  0.6043  0.4209  11.00000  0.05    0.12
Q15   1   0.8864  0.6161  0.4067  11.00000  0.05    0.12
Q16   1   0.5984  0.8474  0.6965  11.00000  0.05    0.12
Q17   1   0.9393  0.7830  0.5702  11.00000  0.05    0.11
Q18   1   0.6557  0.8251  0.7570  11.00000  0.05    0.11
Q19   1   0.8541  0.6417  0.5011  11.00000  0.05    0.11
Q20   1   0.7756  0.8007  0.6595  11.00000  0.05    0.11
;
_shelx_res_checksum   24579

_shelx_hkl_file
;
   0   0  -2 833.236 115.438   1
   0   0   2 995.316 123.060   1
   0   0  -3 5.81465 119.746   1
   0   0   3-24.4153 138.549   1
   0   0   4 270042. 16370.5   1
   0   0  -4 260081. 16368.4   1
   0   0  -5-112.075 147.980   1
   0   0   5 20.2659 172.142   1
   0   0  -6 840.869 176.039   1
   0   0   6 180.472 179.324   1
   0   0   8 187882. 11488.2   1
   0   0  -8 182942. 11482.3   1
   0   0  -9 132.188 168.686   1
   0   0   9 70.1799 164.394   1
   0   0 -10 20142.0 1278.79   1
   0   0  10 18786.5 1280.33   1
   0   0 -11 19.7511 182.642   1
   0   0  11-21.1013 186.563   1
   0   0 -12 19896.7 1354.17   1
   0   0  12 21217.0 1362.33   1
   0   0 -13 113.830 187.267   1
   0   0  13 292.600 199.874   1
   0   0 -15 51.1376 205.832   1
   0   0  15 82.6820 251.651   1
   0   0 -16 644.540 228.159   1
   0   0  16-28.9356 236.719   1
   0   0 -17-28.1094 233.706   1
   0   0  17-120.979 228.402   1
   0   0 -18 29.2580 233.912   1
   0   0  18-31.4215 257.909   1
   0   0 -20 501.481 245.167   1
   0   0  20 33.4113 241.122   1
   0   0 -21-64.2976 245.697   1
   0   0  21 411.723 244.113   1
   0   0 -22 130.775 230.407   1
   0   0  22-105.766 247.378   1
   0   0  24 477.449 272.059   1
   0   0 -24-200.387 251.275   1
   0   0  25 185.903 234.799   1
   0   0 -25 270.609 220.526   1
   0   0 -26 784.597 266.822   1
   0   1   1-80.9658 76.6957   1
   0  -1  -1-19.0530 70.3356   1
   0  -1  -2 143844. 8810.59   1
   0   1   2 141138. 8811.40   1
   0   1  -3-4.44643 95.1528   1
   0  -1  -3 77.4720 161.408   1
   0   1   3 184.819 165.049   1
   0  -1   3-168.786 99.5812   1
   0  -1  -4 21223.9 1408.83   1
   0   1  -4 22653.2 1397.06   1
   0  -1   4 21505.1 1398.52   1
   0   1   4 23287.7 1412.05   1
   0   1  -5-49.4751 142.447   1
   0  -1  -5 10.6688 146.064   1
   0  -1   5 52.7293 159.530   1
   0   1   5 34.3199 159.127   1
   0   1  -6 38669.5 2417.61   1
   0  -1   6 38389.7 2421.97   1
   0  -1  -7-14.0984 176.800   1
   0   1  -7-131.413 152.477   1
   0   1   7-105.440 194.260   1
   0  -1   7 37.9941 171.816   1
   0   1   8 42024.1 2635.12   1
   0  -1   8 43006.3 2628.37   1
   0   1  -8 40725.2 2619.62   1
   0  -1  -8 40995.4 2629.51   1
   0  -1   9-181.186 164.527   1
   0   1   9 93.0581 168.156   1
   0   1  -9 61.8068 158.300   1
   0  -1  -9-52.7238 171.704   1
   0  -1  10 39247.4 2637.98   1
   0   1  10 41767.7 2647.04   1
   0  -1 -10 42259.2 2639.80   1
   0   1 -10 43169.5 2636.29   1
   0  -1 -11-206.972 199.903   1
   0   1 -11-56.3433 167.876   1
   0   1  11 132.380 199.335   1
   0  -1  11 100.615 174.941   1
   0   1 -12 9646.42 698.615   1
   0   1  12 10139.5 725.049   1
   0  -1 -12 9947.08 711.922   1
   0   1 -13-43.8848 188.013   1
   0  -1  13 70.5438 192.390   1
   0   1 -14 4128.53 371.745   1
   0   1  14 4535.44 413.044   1
   0  -1  14 4078.65 398.186   1
   0  -1 -14 3913.21 390.048   1
   0  -1 -15 262.329 225.561   1
   0   1 -15-224.009 222.002   1
   0  -1  15-375.667 220.377   1
   0   1 -16 3103.49 323.163   1
   0  -1 -16 2527.10 323.485   1
   0   1  16 2570.75 350.332   1
   0  -1  16 3086.58 345.968   1
   0   1 -17-27.6240 214.029   1
   0  -1 -17-256.971 229.042   1
   0  -1  17 267.076 223.206   1
   0   1  17 30.7376 226.743   1
   0   1 -18 2602.25 364.000   1
   0  -1 -18 3824.58 387.153   1
   0   1  18 3442.11 404.186   1
   0  -1  18 2875.21 373.426   1
   0   1 -19 30.0623 221.763   1
   0  -1 -19 276.609 237.271   1
   0   1  19 164.183 259.850   1
   0  -1  19-352.876 221.109   1
   0  -1 -20 126.325 218.511   1
   0   1 -20 279.626 214.997   1
   0   1  20 572.671 254.099   1
   0  -1  20 331.852 236.667   1
   0  -1 -21 193.835 231.205   1
   0   1 -21 542.477 250.432   1
   0  -1  21-205.741 255.477   1
   0   1  21 516.293 267.185   1
   0   1 -22 746.439 244.643   1
   0  -1 -22 755.637 253.073   1
   0  -1  22 1588.99 285.529   1
   0   1  22 845.987 266.569   1
   0  -1 -23 33.2246 232.121   1
   0   1  23 250.665 226.963   1
   0  -1  23-181.494 238.565   1
   0   1 -23-296.825 230.416   1
   0   1  24 36.5723 251.092   1
   0   1 -24 67.3113 232.150   1
   0  -1 -24 266.273 242.760   1
   0  -1  24 222.060 260.983   1
   0   1 -25-68.3542 232.661   1
   0  -1 -25 66.9420 211.344   1
   0  -1  25 261.522 243.370   1
   0   1  25 592.305 246.012   1
   0  -1 -26 976.446 273.905   1
   0   1  26 480.699 263.415   1
   0  -1 -27 33.8440 206.268   1
   0  -2  -1 30.9825 97.3108   1
   0   2   1 14.0769 117.633   1
   0  -2  -2 9919.73 630.735   1
   0   2   2 9231.24 630.928   1
   0  -2  -3 107.524 180.859   1
   0   2  -3 45.3571 84.3864   1
   0  -2   3 13.8402 89.2845   1
   0   2   3-25.9546 195.066   1
   0  -2  -4 222.588 187.446   1
   0   2  -4 138.867 99.6926   1
   0   2   4 95.7890 216.114   1
   0  -2   4-21.9201 119.584   1
   0   2  -5-133.835 111.966   1
   0  -2  -5 11.8349 164.988   1
   0   2   5 50.7477 189.576   1
   0  -2   5 89.9420 120.151   1
   0   2  -6 1932.27 191.276   1
   0  -2   6 1528.19 204.482   1
   0   2  -7 10.7550 129.174   1
   0  -2  -7-167.014 173.974   1
   0  -2   7-11.4830 144.373   1
   0   2   7 97.6849 195.832   1
   0  -2  -8 41524.6 2627.84   1
   0   2   8 41496.5 2632.69   1
   0   2   9 157.323 209.249   1
   0  -2   9-76.8131 152.197   1
   0  -2  -9 241.504 186.024   1
   0   2  -9 100.413 145.523   1
   0  -2  10 603.787 179.570   1
   0   2  10 1024.72 234.932   1
   0   2 -10 659.721 159.604   1
   0  -2 -10 462.726 200.718   1
   0   2  11-45.9657 193.554   1
   0  -2  11 133.621 175.770   1
   0   2 -11 266.964 165.563   1
   0  -2 -11 64.7906 176.844   1
   0   2  12 20251.7 1325.04   1
   0  -2  12 20654.9 1310.12   1
   0  -2 -12 18567.0 1311.56   1
   0  -2 -13 462.867 229.045   1
   0   2 -13-42.2551 173.365   1
   0   2  13 546.802 250.084   1
   0  -2  13 136.586 185.518   1
   0  -2  14 17042.8 1152.91   1
   0   2  14 15439.5 1153.18   1
   0  -2 -14 18276.6 1157.43   1
   0   2 -14 17201.4 1145.56   1
   0   2  15 57.4271 225.649   1
   0  -2 -15-53.6742 195.599   1
   0  -2  16 911.293 240.834   1
   0   2  16 689.937 252.240   1
   0  -2 -16 1064.03 254.886   1
   0   2 -16 873.497 243.220   1
   0   2  17-249.989 259.028   1
   0  -2  17 116.190 221.893   1
   0  -2 -17-232.386 233.892   1
   0   2 -17-108.681 215.108   1
   0  -2  18 1337.45 275.126   1
   0   2 -18 1309.52 271.130   1
   0  -2  19 31.7159 230.354   1
   0   2  19 364.851 249.609   1
   0   2 -19-29.6691 219.006   1
   0  -2 -19 185.611 216.255   1
   0   2  20 984.209 312.158   1
   0  -2 -20 1939.10 307.205   1
   0   2 -21 409.168 225.499   1
   0   2  21 172.794 258.656   1
   0  -2  21 102.830 239.153   1
   0  -2 -21 519.389 251.334   1
   0   2 -22 96.6791 210.728   1
   0  -2  22-177.506 233.310   1
   0   2  23 142.715 247.030   1
   0   2 -23 364.424 231.437   1
   0  -2  23-255.242 236.004   1
   0  -2 -23-199.743 253.251   1
   0   2  24 614.336 260.723   1
   0   2 -24 508.490 249.940   1
   0  -2  24 852.839 280.390   1
   0  -2 -24 532.498 242.546   1
   0  -2 -25 66.5270 244.637   1
   0   2  25 292.186 237.851   1
   0  -2 -26 33.3710 232.233   1
   0   2  26 256.366 254.842   1
   0  -2 -27-99.9770 221.276   1
   0   2  27 327.065 212.361   1
   0   3   0-114.405 100.057   1
   0  -3   0-18.7986 99.1943   1
   0   3   1 173.776 128.293   1
   0  -3  -1-17.0636 124.057   1
   0  -3  -2 784485. 48590.3   1
   0   3   2 789985. 48590.7   1
   0  -3  -3-19.0015 181.400   1
   0   3   3 89.3982 180.089   1
   0   3   4 750876. 45519.2   1
   0   3  -4 689317. 45489.1   1
   0  -3   4 774042. 45490.2   1
   0  -3  -4 763146. 45517.1   1
   0   3  -5 103.601 94.0385   1
   0  -3   5-80.3541 108.473   1
   0   3  -6 1407.20 153.310   1
   0  -3  -6 1522.80 218.219   1
   0   3   6 1618.52 230.878   1
   0  -3   6 1451.35 166.374   1
   0   3  -7-76.1841 113.232   1
   0  -3  -7-292.737 195.361   1
   0   3   7 52.2934 202.375   1
   0  -3   7 20.4252 124.536   1
   0   3   8 12414.0 812.185   1
   0   3  -8 11148.7 769.108   1
   0  -3   8 11908.5 776.673   1
   0  -3  -8 11435.0 803.916   1
   0  -3  -9-19.5716 203.778   1
   0   3   9 82.8863 213.591   1
   0   3  10 34187.5 2176.83   1
   0   3 -10 33545.8 2145.98   1
   0  -3  10 34474.2 2148.97   1
   0  -3 -10 32980.0 2167.90   1
   0  -3  11-36.2230 179.330   1
   0   3  11-71.7277 217.153   1
   0  -3 -11 179.825 208.910   1
   0   3 -11 16.8020 157.712   1
   0  -3  12 239.685 191.774   1
   0   3 -12 536.760 186.472   1
   0   3  13-26.8324 221.668   1
   0  -3  13-109.060 200.698   1
   0  -3 -13 175.757 202.779   1
   0   3 -13-182.068 176.393   1
   0   3  14 534.650 259.973   1
   0  -3  14 589.000 205.180   1
   0  -3 -14 552.844 234.229   1
   0   3 -14 853.825 212.262   1
   0   3  15-117.463 242.818   1
   0  -3  15-302.808 206.741   1
   0   3 -15-94.2442 182.871   1
   0  -3 -15-137.286 251.558   1
   0  -3  16 1691.23 263.168   1
   0   3  16 794.527 247.950   1
   0  -3 -16 970.346 255.080   1
   0   3 -16 853.333 228.232   1
   0   3  17-31.7291 231.254   1
   0  -3  17 369.498 231.042   1
   0   3 -17 53.1384 208.797   1
   0  -3 -17-324.844 223.813   1
   0  -3  18 240.167 213.648   1
   0   3 -18-55.7960 205.236   1
   0  -3 -18 394.844 258.145   1
   0   3  19-368.392 256.732   1
   0  -3  19-157.281 230.270   1
   0  -3 -19 156.268 234.255   1
   0   3 -19-58.1925 211.283   1
   0   3 -20 30.1470 217.039   1
   0   3  20-34.1601 232.226   1
   0  -3  20 229.957 238.467   1
   0  -3 -20-32.0155 214.576   1
   0   3  21 173.473 260.994   1
   0   3 -21 311.210 227.780   1
   0  -3  21-379.905 234.812   1
   0  -3 -21 195.420 259.543   1
   0   3  22 527.464 261.669   1
   0   3 -22 96.7263 226.488   1
   0  -3  22 213.108 254.852   1
   0  -3 -22-99.0450 249.506   1
   0   3  23 106.853 223.351   1
   0   3 -23 99.7441 225.018   1
   0  -3  23-545.824 229.430   1
   0  -3 -23-66.4989 211.915   1
   0   3 -24 751.962 247.600   1
   0   3  24 394.282 251.912   1
   0  -3 -24 199.854 245.307   1
   0   3  25 181.386 238.640   1
   0  -3 -25 165.253 235.177   1
   0  -3 -26 296.341 230.908   1
   0   3  26 363.676 236.252   1
   0  -3 -27 263.500 238.776   1
   0   3  27 323.794 258.540   1
   0  -4   0 951433. 58058.6   1
   0   4   0 929141. 58060.6   1
   0   4   1-58.4629 141.246   1
   0  -4  -1 55.4964 127.891   1
   0  -4  -2 723167. 45197.2   1
   0   4   2 741466. 45198.6   1
   0  -4  -3 169.481 180.190   1
   0   4   3-123.809 190.318   1
   0  -4  -5-111.371 185.022   1
   0  -4   5 4.74806 79.9206   1
   0   4   5-45.2501 194.999   1
   0   4  -5 4.38335 79.9877   1
   0   4   6 445655. 26183.4   1
   0   4  -6 428766. 26144.5   1
   0  -4   6 401701. 26146.1   1
   0  -4  -6 438933. 26179.2   1
   0   4  -7-90.9890 107.954   1
   0  -4  -7 104.347 202.228   1
   0   4   7-222.000 220.211   1
   0  -4   7-17.7949 104.162   1
   0   4  -8 71.1082 112.739   1
   0  -4  -8 38.0427 205.802   1
   0  -4   8 32.8457 126.308   1
   0   4   8 20.1325 224.549   1
   0  -4  -9-185.038 197.656   1
   0   4  -9 132.382 121.760   1
   0  -4   9-168.660 134.543   1
   0   4   9 239.184 221.835   1
   0  -4 -10-65.9688 203.399   1
   0   4 -10 208.584 135.012   1
   0  -4  10 74.8411 156.845   1
   0   4  10-69.9133 208.924   1
   0  -4 -11 70.0338 202.958   1
   0   4 -11 125.824 145.088   1
   0   4  11-198.547 201.754   1
   0  -4  11 67.7084 139.843   1
   0   4 -12 7558.78 560.463   1
   0  -4  12 7933.60 569.769   1
   0   4  12 8190.75 606.263   1
   0  -4 -12 7266.19 582.775   1
   0   4 -13 270.962 176.305   1
   0  -4 -13-155.144 207.475   1
   0  -4  13-82.8657 182.714   1
   0   4  13 276.062 225.914   1
   0  -4 -14 4075.77 380.062   1
   0   4 -14 3520.36 330.468   1
   0  -4  14 3198.62 332.822   1
   0   4  14 3431.88 410.206   1
   0   4  15 359.767 279.352   1
   0  -4  15-97.3621 203.626   1
   0   4 -15-68.2189 167.783   1
   0  -4 -15 308.552 240.374   1
   0   4  16 93.3188 252.111   1
   0  -4 -16 116.266 229.312   1
   0  -4  17 278.657 221.008   1
   0   4 -17 206.083 208.552   1
   0   4 -18 1354.51 269.191   1
   0   4  18 990.587 287.817   1
   0  -4  18 1447.75 282.971   1
   0   4  19-304.047 279.949   1
   0   4 -19 28.3519 190.013   1
   0  -4  19-187.678 244.092   1
   0  -4 -19 346.199 256.670   1
   0   4  20 1339.65 302.221   1
   0   4 -20 978.288 245.199   1
   0  -4  20 625.398 265.865   1
   0  -4 -20 1578.44 294.483   1
   0   4  22 667.180 280.341   1
   0   4 -22 290.965 229.681   1
   0  -4  22 633.657 250.853   1
   0  -4 -22 363.377 238.593   1
   0   4 -23-33.3767 211.855   1
   0   4  23 248.782 262.436   1
   0  -4 -23 398.290 259.272   1
   0   4  24 71.3481 218.711   1
   0  -4 -24 66.3450 212.522   1
   0   4  25 35.7210 248.576   1
   0  -4 -25 230.607 247.935   1
   0  -4 -27 32.4285 217.426   1
   0   4  27-248.707 206.314   1
   0  -4 -28 772.693 255.964   1
   0   4  28 244.462 241.801   1
   0   5   0-98.0431 115.536   1
   0  -5   0-73.4032 111.235   1
   0   5   1-25.9467 131.719   1
   0   5  -1 52.8827 91.4542   1
   0  -5  -1 136.157 125.339   1
   0  -5   1-28.6964 77.5330   1
   0  -5  -2 34396.7 2179.02   1
   0   5   2 34954.1 2182.21   1
   0  -5  -3 127.720 160.074   1
   0   5   3-50.3440 162.310   1
   0  -5  -5 45.4360 174.970   1
   0   5   5 16.2306 188.414   1
   0   5   6 10637.5 770.556   1
   0   5  -6 11392.1 702.728   1
   0  -5   6 10856.6 704.743   1
   0  -5  -6 10703.4 765.302   1
   0  -5  -7 110.797 184.841   1
   0   5   7-19.6341 191.382   1
   0   5  -7-6.75308 87.0798   1
   0  -5   7 7.48176 93.2909   1
   0   5   8 975.616 225.488   1
   0  -5   8 578.573 131.877   1
   0   5  -8 550.407 120.644   1
   0  -5  -8 701.694 203.534   1
   0   5   9 159.325 210.472   1
   0  -5   9 34.7037 120.199   1
   0  -5  -9-215.321 197.597   1
   0   5  -9 10.7388 112.474   1
   0   5  10 11986.7 805.865   1
   0  -5 -10 10354.1 788.935   1
   0   5 -11-116.320 139.133   1
   0  -5  11 188.032 150.995   1
   0   5 -12 10655.8 745.592   1
   0   5  12 10264.8 794.027   1
   0  -5  12 11219.3 752.273   1
   0  -5 -12 11516.8 795.338   1
   0  -5 -13-106.315 230.537   1
   0   5 -13-109.280 159.433   1
   0  -5  13-98.1173 166.837   1
   0   5  13-255.266 248.802   1
   0  -5 -14 27.6520 233.535   1
   0   5 -14-39.8810 178.383   1
   0   5  14 354.331 254.591   1
   0  -5  14 237.355 189.325   1
   0  -5 -15 143.185 246.979   1
   0   5  15 367.094 252.859   1
   0  -5  15 211.779 196.422   1
   0   5 -15-43.1359 185.024   1
   0  -5  16 8458.19 642.080   1
   0   5  16 7624.79 669.369   1
   0   5 -16 9859.89 643.921   1
   0  -5 -16 8012.75 662.044   1
   0  -5 -17 182.459 234.804   1
   0   5  17-32.6224 236.836   1
   0  -5 -18 714.974 245.055   1
   0   5  18 1335.07 298.322   1
   0   5 -18 871.963 221.385   1
   0  -5  18 699.170 221.494   1
   0  -5 -19-222.245 254.687   1
   0   5  19 374.498 286.522   1
   0   5 -19-56.0102 203.282   1
   0  -5  19-61.4067 227.388   1
   0   5  20 517.997 284.990   1
   0  -5  20 836.506 254.430   1
   0   5 -20 236.281 232.070   1
   0  -5 -21 327.900 233.310   1
   0  -5  21 202.032 226.923   1
   0   5 -21 586.995 211.367   1
   0   5 -22-32.2277 205.362   1
   0   5  22-70.2468 234.278   1
   0  -5 -23 265.424 256.151   1
   0   5  23-176.415 251.893   1
   0  -5 -24 396.257 245.353   1
   0   5  24 567.824 253.972   1
   0  -5 -25-98.1375 198.285   1
   0   5  25 318.916 214.775   1
   0   5  26 106.210 246.734   1
   0  -5 -26 387.769 244.496   1
   0   5  27-140.310 250.407   1
   0  -5 -27 96.1117 218.799   1
   0   5  28-172.008 216.965   1
   0  -5 -28-63.2232 221.925   1
   0   6   0 22426.1 1452.13   1
   0  -6   0 23546.3 1451.39   1
   0   6   1-147.597 129.334   1
   0   6  -1 11.3411 90.3711   1
   0  -6   1 15.7776 85.1600   1
   0  -6  -1-27.8099 129.235   1
   0  -6  -2 45918.7 2829.15   1
   0   6   2 44297.7 2831.10   1
   0  -6  -4 12323.8 795.530   1
   0   6   4 11273.7 804.502   1
   0   6   5 225.946 171.454   1
   0  -6  -5 16.3436 147.413   1
   0  -6  -6 136311. 8673.83   1
   0   6   6 143010. 8680.16   1
   0   6   7 20.7045 191.972   1
   0  -6  -7-78.2997 185.114   1
   0   6  -7-95.7314 68.7486   1
   0  -6   7-15.9088 74.4167   1
   0   6   8 10556.2 750.814   1
   0   6  -8 11213.8 680.829   1
   0  -6   8 9532.38 684.609   1
   0  -6  -8 11063.2 743.904   1
   0   6   9 190.289 218.842   1
   0   6  -9-91.6942 105.583   1
   0  -6   9 29.9118 114.995   1
   0  -6  -9 134.766 185.540   1
   0   6 -10 245.198 123.972   1
   0  -6  10 376.733 139.808   1
   0   6  11-133.211 230.292   1
   0  -6 -11 175.112 214.982   1
   0   6  12 391.014 236.038   1
   0   6 -12 387.794 140.626   1
   0  -6  12 427.545 163.524   1
   0  -6 -12 52.3614 232.473   1
   0   6  13 58.2061 254.455   1
   0   6 -13-16.8004 150.180   1
   0  -6  13 37.0553 165.617   1
   0  -6 -13 81.8162 235.738   1
   0   6  14 483.017 256.169   1
   0   6 -14 820.400 187.447   1
   0  -6  14 945.710 198.729   1
   0  -6 -14 678.721 250.398   1
   0   6  15 62.3460 228.124   1
   0   6 -15 61.5934 172.263   1
   0  -6  15-180.006 174.338   1
   0  -6 -15 29.1981 227.848   1
   0   6  16-128.558 235.212   1
   0   6 -16-156.076 167.732   1
   0  -6  16 146.662 170.784   1
   0  -6 -16 360.788 204.401   1
   0   6  17 66.0895 239.870   1
   0   6 -17-144.659 197.270   1
   0  -6  17-52.5497 205.045   1
   0  -6 -17 339.039 238.813   1
   0   6  18 1247.07 316.470   1
   0   6 -18 980.781 216.006   1
   0  -6  18 1041.38 251.062   1
   0  -6 -18 628.200 267.726   1
   0   6  19 171.474 282.003   1
   0   6 -19 164.791 211.941   1
   0  -6  19 269.469 212.598   1
   0  -6 -19 511.808 264.780   1
   0   6  20 797.602 292.482   1
   0   6 -20 958.225 237.686   1
   0  -6  20 1107.88 259.694   1
   0  -6 -20 651.276 273.617   1
   0   6 -21 61.0097 199.558   1
   0   6  21 104.841 217.963   1
   0  -6 -21 131.475 224.560   1
   0   6  22 245.629 234.306   1
   0  -6 -22 132.195 215.301   1
   0   6  23 105.496 260.432   1
   0  -6 -23-66.1761 249.827   1
   0   6  24-105.843 259.225   1
   0  -6 -24 131.396 244.237   1
   0  -6 -26 159.952 251.594   1
   0   6  27 207.713 252.339   1
   0  -6 -27-63.2839 227.816   1
   0  -6 -28 373.687 205.941   1
   0   7   0 127.268 106.151   1
   0  -7  -1 94.1686 134.048   1
   0  -7   1-38.4688 83.2219   1
   0   7   1-122.351 140.039   1
   0   7  -1-13.8520 93.4021   1
   0   7   2 12740.6 874.582   1
   0  -7   2 13191.2 832.841   1
   0  -7  -2 12519.2 870.857   1
   0   7  -2 13690.4 836.182   1
   0   7   3-59.9023 166.481   1
   0  -7  -3 169.700 149.037   1
   0   7   4 30697.2 1934.88   1
   0  -7  -4 29872.0 1927.87   1
   0   7   5-74.1553 188.367   1
   0  -7  -5-17.5250 172.775   1
   0   7   6 18707.5 1179.61   1
   0  -7  -6 16708.8 1164.35   1
   0  -7  -7-165.091 202.982   1
   0   7   7 261.663 207.173   1
   0   7  -8 29562.3 1900.51   1
   0   7   8 30164.0 1973.56   1
   0  -7  -8 31995.6 1971.17   1
   0  -7   8 31324.8 1902.07   1
   0  -7  -9 257.221 198.587   1
   0  -7   9-76.0061 88.3701   1
   0   7  -9-14.2564 83.6681   1
   0   7   9 124.170 221.979   1
   0  -7 -10 3350.32 334.051   1
   0  -7  10 2561.96 224.776   1
   0   7  10 2727.83 345.579   1
   0   7 -10 2749.54 225.039   1
   0   7  11-137.540 262.603   1
   0   7 -11-11.3589 116.635   1
   0  -7  11 148.165 120.382   1
   0  -7 -11 51.7044 239.076   1
   0   7  12 57.4636 268.362   1
   0  -7 -12-80.8424 231.579   1
   0   7  13-89.4834 254.075   1
   0   7 -13 30.7695 125.476   1
   0  -7  13 50.3423 146.309   1
   0  -7 -13 55.9351 239.644   1
   0   7  14 647.521 282.293   1
   0   7 -14 1058.12 181.864   1
   0  -7  14 1041.10 193.688   1
   0  -7 -14 722.556 249.963   1
   0   7 -15-115.606 150.892   1
   0  -7  15 105.186 170.451   1
   0   7  16 1271.95 324.137   1
   0   7 -16 761.700 203.860   1
   0  -7  16 762.113 199.846   1
   0  -7 -16 1129.52 302.702   1
   0   7  17-234.085 290.719   1
   0   7 -17 45.9368 166.038   1
   0  -7  17-50.3934 189.523   1
   0  -7 -17 124.839 247.827   1
   0   7  18 1192.32 315.329   1
   0   7 -18 1337.26 235.707   1
   0  -7  18 1031.95 227.694   1
   0  -7 -18 858.640 279.435   1
   0   7  19 690.031 290.647   1
   0   7 -19-52.7918 200.466   1
   0  -7  19 58.3380 223.919   1
   0  -7 -19 322.761 257.491   1
   0   7 -20 84.7389 205.048   1
   0   7  20-69.6140 252.667   1
   0  -7 -20 98.1082 229.479   1
   0   7  21 34.9914 214.509   1
   0  -7 -21 65.8670 215.367   1
   0   7  22-35.0335 246.974   1
   0  -7 -22 231.120 251.249   1
   0   7  23 560.284 275.510   1
   0  -7 -23-98.9474 253.120   1
   0   7  24 105.154 242.710   1
   0  -7 -24-195.925 237.051   1
   0   7  25 522.527 233.069   1
   0  -7 -25 128.771 194.778   1
   0  -7 -26 316.478 244.204   1
   0   7  26 311.655 256.178   1
   0  -7 -27-31.2235 231.255   1
   0   7  27 136.555 248.830   1
   0   8   0 96190.4 5955.71   1
   0  -8   0 95676.4 5953.65   1
   0  -8  -1-69.6568 125.598   1
   0  -8   1-105.907 91.5351   1
   0   8   1 24.8784 131.815   1
   0   8  -1 155.371 109.082   1
   0   8  -2 42852.9 2785.99   1
   0  -8   2 46696.9 2785.08   1
   0   8   3 16.2378 157.920   1
   0  -8  -3 15.3078 148.534   1
   0   8   4 1118.06 218.987   1
   0  -8  -4 1684.11 217.370   1
   0   8   5 335.632 192.361   1
   0  -8  -5 74.5362 170.524   1
   0  -8  -6 17601.8 1174.80   1
   0   8   6 17849.7 1183.18   1
   0   8   7 68.8993 204.185   1
   0  -8  -7-129.732 194.322   1
   0   8   8 28127.7 1812.24   1
   0  -8  -8 27388.6 1802.37   1
   0   8  -9 7.31665 50.6033   1
   0  -8 -10 2705.73 328.268   1
   0  -8  10 2303.24 185.765   1
   0   8 -10 2259.18 183.537   1
   0   8  10 3072.96 346.554   1
   0  -8 -11-239.818 223.603   1
   0  -8  11-123.252 98.9856   1
   0   8  11-369.214 240.505   1
   0   8 -11 79.9290 92.3643   1
   0  -8 -12 470.684 228.024   1
   0  -8  12 563.534 130.177   1
   0   8 -12 325.039 120.924   1
   0   8  12 295.211 226.083   1
   0   8  13 61.0978 216.324   1
   0  -8 -13 143.217 183.589   1
   0  -8 -14 3540.74 380.639   1
   0  -8  14 3408.89 301.386   1
   0   8  14 3115.85 383.134   1
   0   8 -14 3461.26 289.488   1
   0   8  15 323.666 245.352   1
   0   8 -15-123.832 142.943   1
   0  -8  15 18.7721 153.172   1
   0  -8 -15 454.598 234.865   1
   0   8  16 664.477 273.958   1
   0   8 -16 650.854 177.679   1
   0  -8  16 607.956 191.457   1
   0  -8 -16 217.135 241.024   1
   0   8  17-67.6395 239.389   1
   0   8 -17-21.7263 168.959   1
   0  -8  17 161.724 180.307   1
   0  -8 -17 94.6482 238.222   1
   0   8  18 789.971 241.721   1
   0   8 -18 1136.75 222.097   1
   0  -8  18 176.260 190.114   1
   0  -8 -18 384.997 217.153   1
   0   8  19 346.942 230.777   1
   0  -8 -19 162.384 218.193   1
   0   8  20 838.002 275.098   1
   0  -8 -20 426.764 249.816   1
   0   8  21 489.970 278.125   1
   0  -8 -21-98.8807 254.694   1
   0   8  22 209.743 256.654   1
   0  -8 -22 461.558 267.042   1
   0   8  23 245.175 257.643   1
   0  -8 -23 163.964 246.028   1
   0   8  25-310.485 220.432   1
   0  -8 -25 925.108 253.851   1
   0  -8 -26 844.551 264.453   1
   0   8  26 547.319 271.413   1
   0  -8 -27-123.123 221.601   1
   0   8  27 67.2823 233.981   1
   0  -9   0 86.5701 119.917   1
   0   9   0 46.6802 131.790   1
   0  -9   1-52.3456 99.0382   1
   0   9  -1 205.849 115.422   1
   0  -9   2 9140.03 607.989   1
   0   9  -2 9749.92 611.432   1
   0  -9  -2 9377.63 646.409   1
   0  -9  -3 16.4263 148.015   1
   0   9   3 17.5403 151.617   1
   0  -9  -4 507.296 192.576   1
   0   9   4 231.807 186.215   1
   0  -9  -5 78.8349 176.195   1
   0   9   5 20.9960 185.146   1
   0  -9  -6 891.040 194.077   1
   0   9   6 700.406 218.856   1
   0  -9  -7 22.6415 188.210   1
   0   9   7-24.1050 191.408   1
   0  -9  -9-25.2096 192.664   1
   0   9   9-241.871 206.879   1
   0  -9 -10 3480.00 396.268   1
   0   9  10 3935.09 400.110   1
   0  -9 -11-109.775 218.673   1
   0   9 -11 18.6923 58.9420   1
   0  -9  11 44.4909 55.0433   1
   0   9  11 146.267 248.441   1
   0  -9 -12 1420.60 251.275   1
   0   9 -12 1323.19 127.503   1
   0  -9  12 971.558 127.069   1
   0   9  12 1181.43 253.610   1
   0  -9 -13-234.387 222.898   1
   0   9  13 249.932 265.333   1
   0  -9  13-85.8373 110.178   1
   0   9 -13-10.2989 104.010   1
   0   9  14-32.1681 266.564   1
   0   9 -14 88.9998 123.931   1
   0  -9  14-212.767 122.658   1
   0   9  15 528.679 286.545   1
   0   9 -15 74.4181 136.818   1
   0  -9  15 63.6048 133.652   1
   0  -9 -15 154.306 252.624   1
   0   9  16 471.389 315.200   1
   0   9 -16 919.512 176.788   1
   0  -9 -16 1194.06 296.873   1
   0  -9 -17 191.361 281.213   1
   0   9 -17-38.3543 133.400   1
   0   9  17 170.835 297.892   1
   0  -9 -19 294.964 259.763   1
   0   9  19 174.225 265.479   1
   0  -9 -20 461.285 258.315   1
   0   9  20-69.9430 263.327   1
   0  -9 -22 329.038 224.105   1
   0   9  22 523.649 251.581   1
   0  -9 -23-32.6211 187.309   1
   0   9  23 487.466 219.834   1
   0  -9 -24 225.379 234.149   1
   0   9  24 241.590 228.393   1
   0   9  25-102.386 252.761   1
   0  -9 -25 31.5807 234.811   1
   0  -9 -26-278.029 231.216   1
   0  10   0 45734.2 2860.38   1
   0 -10   0 45319.7 2857.75   1
   0 -10   1-9.80933 107.816   1
   0 -10  -1 139.894 132.064   1
   0  10  -1 188.975 120.024   1
   0  10   1 60.2357 135.441   1
   0  10   2 3711.82 326.189   1
   0  10  -2 3740.29 272.388   1
   0 -10   2 3613.88 265.925   1
   0 -10  -2 3862.34 323.021   1
   0  10   3-75.2469 165.870   1
   0 -10   3 17.6445 46.9356   1
   0  10  -3 87.1692 56.4193   1
   0 -10  -3-158.329 160.621   1
   0 -10  -4 2676.20 286.486   1
   0  10   4 2364.66 291.070   1
   0 -10  -5 395.306 183.022   1
   0 -10  -6-133.656 220.502   1
   0  10   6 618.006 219.674   1
   0 -10  -8 2518.31 310.132   1
   0  10   8 2818.08 325.530   1
   0 -10  -9 130.669 222.617   1
   0  10   9-55.6892 224.869   1
   0 -10 -10 1306.47 255.404   1
   0  10  10 1276.75 277.974   1
   0 -10 -11 282.305 237.162   1
   0  10  11 451.361 262.525   1
   0 -10 -12 2913.04 331.045   1
   0  10  12 2670.52 333.022   1
   0  10 -14 573.065 106.956   1
   0 -10  14 590.459 99.4559   1
   0  10  14 625.041 312.096   1
   0 -10 -15-282.075 258.077   1
   0  10 -15-10.7495 107.600   1
   0 -10  15 53.1923 103.934   1
   0  10  15 201.213 290.708   1
   0 -10 -16-381.789 262.111   1
   0  10 -16-66.6887 120.784   1
   0  10  16-68.1405 272.510   1
   0  10  17-345.239 261.658   1
   0 -10 -17 258.261 240.965   1
   0  10  18 34.8121 253.734   1
   0 -10 -18-97.8665 232.891   1
   0  10  19-209.780 255.913   1
   0 -10 -19 32.9065 240.865   1
   0  10  20-245.023 264.456   1
   0 -10 -20 561.006 253.088   1
   0  10  21 139.638 256.509   1
   0 -10 -21-32.9590 231.280   1
   0  10  22 660.401 270.390   1
   0 -10 -22 163.913 241.121   1
   0  10  24 857.814 282.250   1
   0 -10 -24 158.827 240.706   1
   0  10  25-33.9940 223.774   1
   0 -10 -25 404.498 206.921   1
   0 -10 -26-91.4047 188.183   1
   0  10  26 502.318 203.223   1
   0  11   1 261.037 148.253   1
   0 -11   1-32.1328 112.284   1
   0  11  -1-11.7194 123.560   1
   0 -11  -1 182.341 126.402   1
   0  11   2 1520.62 211.268   1
   0 -11   2 1092.60 129.179   1
   0  11  -2 951.717 135.089   1
   0 -11  -2 1483.26 190.572   1
   0  11   3-60.3398 185.540   1
   0 -11   3-41.7498 52.7718   1
   0  11  -3 183.058 66.3552   1
   0 -11  -3 75.1278 169.708   1
   0  11   4 65.3824 200.911   1
   0 -11  -4 326.373 191.411   1
   0  11   5-351.186 201.313   1
   0 -11  -5 131.559 186.336   1
   0  11   6 99.6809 223.977   1
   0 -11  -6 23.3552 191.117   1
   0  11   7-184.300 220.457   1
   0 -11  -7-148.073 207.308   1
   0 -11  -8 3056.73 341.617   1
   0  11   9 115.298 256.280   1
   0 -11  -9 27.0392 211.782   1
   0  11  10 1615.60 287.419   1
   0  11  11-309.875 263.188   1
   0 -11 -11 145.173 239.108   1
   0 -11 -12 2717.94 337.674   1
   0  11  13-65.5665 249.541   1
   0 -11 -13 337.054 245.124   1
   0  11  14 836.309 312.208   1
   0 -11 -14 718.579 277.272   1
   0  11  15-34.0126 284.744   1
   0 -11 -15-317.745 249.987   1
   0  11  16 655.156 258.417   1
   0 -11 -16 129.026 237.189   1
   0  11  17-173.983 228.693   1
   0 -11 -17 65.2428 217.591   1
   0  11  18 104.958 225.778   1
   0 -11 -18 362.348 213.738   1
   0  11  19-140.173 238.298   1
   0 -11 -19-66.1063 202.699   1
   0  11  20 34.9893 224.120   1
   0 -11 -20-66.0973 218.272   1
   0  11  21 174.342 234.804   1
   0 -11 -21-131.609 208.518   1
   0  11  22 729.397 233.899   1
   0 -11 -22 97.7307 188.033   1
   0  11  23 309.359 214.189   1
   0 -11 -23 385.236 202.402   1
   0  11  24 305.557 229.862   1
   0 -11 -24-31.4517 221.809   1
   0 -11 -25 276.537 228.678   1
   0  11  25 469.650 242.556   1
   0  12   0 1668.43 207.121   1
   0 -12   0 1734.45 205.821   1
   0  12   1 210.121 166.778   1
   0 -12  -1 82.0751 141.504   1
   0 -12   1 35.2976 115.501   1
   0  12  -1-77.4125 130.561   1
   0  12   2 3231.83 317.293   1
   0  12  -2 3285.71 254.230   1
   0 -12  -2 3361.07 307.358   1
   0 -12   2 3251.96 248.701   1
   0 -12  -3-139.733 160.789   1
   0 -12   3-63.3513 58.0065   1
   0  12  -3-168.913 66.6479   1
   0  12   3 64.3265 178.352   1
   0  12   4-69.5119 195.020   1
   0 -12  -4-21.6061 173.921   1
   0  12   5-99.1065 198.171   1
   0 -12  -5 277.240 193.335   1
   0  12   7-137.447 221.254   1
   0 -12  -7 102.931 207.804   1
   0  12   8 143.644 219.565   1
   0 -12  -8 161.429 210.905   1
   0  12   9 29.8604 248.236   1
   0 -12  -9-111.904 219.874   1
   0  12  10-248.054 274.181   1
   0 -12 -10 347.803 237.182   1
   0 -12 -11 59.6818 216.637   1
   0  12  12 1766.61 342.526   1
   0 -12 -12 1377.03 306.082   1
   0  12  13 267.273 241.604   1
   0 -12 -13-31.2268 222.074   1
   0  12  14 1905.99 342.614   1
   0  12  15 793.303 307.704   1
   0 -12 -15-258.228 257.471   1
   0  12  17 385.394 233.972   1
   0 -12 -17 33.0034 197.949   1
   0  12  18 210.688 242.043   1
   0 -12 -18-99.4057 227.361   1
   0  12  20 489.899 274.632   1
   0 -12 -20 462.486 250.197   1
   0  12  21-34.8981 257.719   1
   0 -12 -21 392.954 231.093   1
   0  12  22 380.221 264.295   1
   0 -12 -22 96.8922 232.922   1
   0  12  23-375.971 249.193   1
   0 -12 -23 126.714 217.443   1
   0  12  24 101.467 240.428   1
   0 -12 -24-30.9939 200.611   1
   0  13   0 134.057 146.982   1
   0 -13   0 15.1300 131.224   1
   0  13   1 75.1810 163.398   1
   0 -13  -1-17.5285 158.364   1
   0  13  -1 55.6103 125.937   1
   0 -13   1-51.0337 118.871   1
   0  13   2 2453.70 276.823   1
   0 -13  -2 2676.05 270.994   1
   0  13  -2 2543.55 224.254   1
   0 -13   2 2665.54 218.283   1
   0 -13   3 4.59309 53.2421   1
   0 -13  -3 149.026 189.267   1
   0  13   3-90.7565 186.236   1
   0  13  -3-56.0042 63.4042   1
   0  13   4 4003.93 388.333   1
   0 -13  -4 4246.03 372.694   1
   0  13   6 109.563 219.019   1
   0 -13  -6 25.5593 198.070   1
   0  13   7 28.6963 210.849   1
   0 -13  -7 26.7734 205.195   1
   0  13   8 717.171 265.195   1
   0 -13  -8 753.059 231.241   1
   0  13   9 154.679 240.108   1
   0 -13  -9 288.852 199.596   1
   0  13  10 1115.80 283.928   1
   0 -13 -10 1548.42 274.629   1
   0  13  12 33.4534 245.110   1
   0 -13 -12 344.316 240.196   1
   0  13  13 442.621 270.259   1
   0 -13 -13 254.938 247.806   1
   0  13  14 172.597 243.441   1
   0 -13 -14 129.520 202.077   1
   0  13  16 316.040 277.155   1
   0 -13 -16 66.1858 251.062   1
   0  13  17-176.090 219.834   1
   0  13  18 598.635 261.759   1
   0 -13 -18 166.382 233.547   1
   0  13  19-35.1425 261.367   1
   0 -13 -19-165.946 228.848   1
   0  13  20 455.875 273.302   1
   0 -13 -20 164.598 240.643   1
   0  13  22-480.087 255.788   1
   0 -13 -22-192.383 241.128   1
   0  13  23 574.865 265.407   1
   0 -13 -23 593.681 239.546   1
   0 -13 -24 122.381 220.718   1
   0  13  24 367.041 261.694   1
   0 -14   0 554.311 150.141   1
   0  14   0 141.658 159.006   1
   0 -14  -1-55.2525 155.974   1
   0  14   1 182.095 175.420   1
   0  14   2 751.704 200.666   1
   0 -14  -2 454.371 182.970   1
   0 -14   2 549.302 114.635   1
   0  14  -2 709.343 128.228   1
   0 -14   3-31.8269 42.7207   1
   0  14  -3 63.5163 53.9150   1
   0 -14  -3-224.839 176.073   1
   0  14   3 47.7723 189.020   1
   0 -14  -4-96.3573 187.996   1
   0  14   4 25.6112 200.578   1
   0 -14  -5-25.5237 202.709   1
   0  14   5 162.957 220.804   1
   0 -14  -6 909.025 235.410   1
   0  14   6 1028.24 246.949   1
   0 -14  -7 83.7219 220.886   1
   0  14   7 59.6010 227.589   1
   0 -14  -8 86.8962 219.920   1
   0  14   8 371.014 250.023   1
   0 -14  -9 29.9027 213.871   1
   0  14   9 478.425 267.928   1
   0 -14 -11-157.060 227.092   1
   0  14  11 66.9882 234.002   1
   0 -14 -12 160.031 246.211   1
   0  14  12-68.2340 258.586   1
   0 -14 -13 325.987 243.326   1
   0  14  13-276.764 272.830   1
   0 -14 -14-98.8827 240.436   1
   0  14  14 454.609 268.188   1
   0 -14 -15 232.715 255.720   1
   0  14  15-246.593 256.752   1
   0 -14 -16 300.495 250.861   1
   0 -14 -17-66.8830 217.708   1
   0  14  17 353.558 243.822   1
   0 -14 -18 100.104 219.158   1
   0  14  18 635.694 267.446   1
   0 -14 -19-33.1200 245.293   1
   0 -14 -21 64.6134 238.319   1
   0  14  21-34.5355 258.773   1
   0 -14 -23 247.077 227.828   1
   0  14  23-269.309 257.043   1
   0 -15   0-172.876 149.936   1
   0  15   0 37.6192 158.371   1
   0 -15  -1 196.151 162.187   1
   0  15   1 21.4083 173.600   1
   0 -15   2 122.615 102.450   1
   0 -15  -2-21.5430 170.581   1
   0  15   2 378.069 212.431   1
   0  15  -2 33.5212 104.790   1
   0 -15  -3-94.1945 193.908   1
   0  15   3 126.481 199.488   1
   0 -15  -5-80.0742 195.359   1
   0  15   5-28.3054 216.159   1
   0 -15  -6 335.431 201.491   1
   0  15   6-59.3314 229.249   1
   0 -15  -7-29.0742 223.820   1
   0  15   7-277.575 229.486   1
   0 -15  -8 390.848 241.265   1
   0  15   8 541.948 245.997   1
   0 -15 -10 664.265 254.536   1
   0  15  10-33.5770 257.167   1
   0 -15 -11-290.451 241.210   1
   0  15  11-102.607 262.423   1
   0 -15 -12 98.3350 223.898   1
   0  15  12 34.7198 230.475   1
   0 -15 -13-198.914 222.182   1
   0  15  13 245.737 254.818   1
   0 -15 -14-133.792 238.804   1
   0  15  14 35.3656 277.949   1
   0 -15 -15 134.411 220.836   1
   0  15  15 639.445 262.992   1
   0 -15 -16 437.467 229.061   1
   0  15  16-106.854 271.215   1
   0 -15 -17-67.1671 234.745   1
   0  15  17 355.287 260.120   1
   0 -15 -18 33.3504 200.883   1
   0  15  18-106.483 223.743   1
   0 -15 -19-263.720 214.685   1
   0  15  19-35.2431 246.398   1
   0 -15 -20-259.314 221.378   1
   0  15  20 384.155 277.315   1
   0 -15 -21 667.619 249.120   1
   0  15  21 721.814 278.100   1
   0  15  22 611.477 270.141   1
   0 -15 -22-62.3630 219.271   1
   0  16   0 774.501 186.316   1
   0 -16   0 795.921 174.569   1
   0  16   1 157.611 177.107   1
   0  16  -1 207.426 146.623   1
   0 -16  -1-20.7813 168.545   1
   0  16   2-49.7190 200.476   1
   0 -16   2 270.015 105.691   1
   0 -16  -2 410.714 185.898   1
   0  16  -2 128.608 108.234   1
   0  16   3 80.9837 202.269   1
   0 -16  -3-48.9707 184.171   1
   0 -16  -4 183.282 197.120   1
   0  16   4 85.0046 219.698   1
   0  16   5 326.998 228.326   1
   0 -16  -5 166.300 217.578   1
   0  16   6 681.394 249.894   1
   0 -16  -6 1509.07 267.153   1
   0  16   7 31.9335 233.706   1
   0 -16  -7-120.518 212.353   1
   0  16   8 789.692 270.566   1
   0 -16  -8 714.084 247.485   1
   0  16   9 134.672 256.187   1
   0 -16  -9 63.6324 214.329   1
   0  16  10 274.784 253.473   1
   0 -16 -10-32.4620 233.798   1
   0  16  11 244.272 256.528   1
   0 -16 -11 32.9914 239.617   1
   0  16  12 388.411 278.988   1
   0 -16 -12 534.504 248.118   1
   0  16  13 641.750 279.555   1
   0 -16 -13-67.3747 218.491   1
   0  16  14-35.8130 236.639   1
   0 -16 -14 270.838 224.816   1
   0  16  15 324.230 266.110   1
   0 -16 -15 135.410 244.093   1
   0  16  17 250.825 267.806   1
   0 -16 -17 201.137 221.829   1
   0  16  18 319.635 268.430   1
   0 -16 -18 99.7064 228.361   1
   0  16  19 140.854 222.024   1
   0 -16 -19 32.6964 197.001   1
   0  16  20-139.812 245.266   1
   0 -16 -20 32.0808 201.131   1
   0  16  21 310.665 262.592   1
   0 -16 -21-220.415 214.050   1
   0  17   0 61.0106 162.590   1
   0 -17   0-37.9121 152.062   1
   0  17  -1-146.471 142.311   1
   0  17   1 118.406 187.414   1
   0 -17  -1-21.5886 160.531   1
   0  17   2 104.170 198.299   1
   0 -17  -2 168.431 185.280   1
   0  17   4 508.401 243.580   1
   0 -17  -4 683.857 219.660   1
   0  17   5-93.8314 221.473   1
   0 -17  -5-114.453 194.617   1
   0 -17  -6 119.523 214.212   1
   0  17   6-161.402 243.728   1
   0  17   7 66.4583 234.680   1
   0 -17  -7 403.417 222.994   1
   0  17   8 682.333 252.440   1
   0 -17  -8 318.730 219.715   1
   0  17   9 34.7838 249.610   1
   0 -17  -9-359.086 232.315   1
   0  17  10-70.7173 238.196   1
   0 -17 -10 265.628 213.897   1
   0  17  11-35.7968 256.632   1
   0 -17 -11-33.6253 206.123   1
   0  17  13-217.754 274.046   1
   0 -17 -13 68.1843 227.412   1
   0  17  14 182.039 262.123   1
   0 -17 -14-34.0701 212.441   1
   0  17  16 362.799 276.875   1
   0 -17 -16 909.164 254.547   1
   0  17  17 35.9716 234.109   1
   0 -17 -17 166.983 207.153   1
   0  17  18-35.8263 256.960   1
   0 -17 -18-197.395 215.270   1
   0  17  19 317.608 269.040   1
   0 -17 -19 259.251 237.805   1
   0  17  20-69.7221 219.826   1
   0 -17 -20-127.267 188.280   1
   0  17  21 238.059 233.573   1
   0 -17 -21 125.061 181.770   1
   0  18   2 109.340 185.940   1
   0  18   3 176.282 213.539   1
   0  18   4 31.0697 191.792   1
   0 -18  -4 258.874 180.589   1
   0  18   5-227.887 240.212   1
   0 -18  -5 29.9855 221.261   1
   0  18   6 372.295 234.128   1
   0 -18  -6 589.153 229.780   1
   0  18   8 426.275 247.380   1
   0 -18  -8 32.5488 211.048   1
   0  18   9 144.624 246.982   1
   0 -18  -9 33.1514 213.523   1
   0  18  10 72.6787 244.747   1
   0 -18 -10 67.4178 218.219   1
   0  18  12 36.8634 246.404   1
   0 -18 -12 478.938 241.642   1
   0  18  13 184.561 245.470   1
   0 -18 -13 308.459 236.726   1
   0  18  14-74.2895 277.505   1
   0 -18 -14 409.162 236.377   1
   0  18  15 147.801 251.182   1
   0 -18 -15-135.714 211.528   1
   0  18  16 73.2878 248.019   1
   0 -18 -16-269.179 221.218   1
   0  18  17 36.4496 275.218   1
   0 -18 -17-99.7949 216.426   1
   0  18  18 358.959 257.498   1
   0 -18 -18 458.772 232.322   1
   0  18  19-105.447 255.210   1
   0 -18 -19-96.9633 194.771   1
   0 -18 -20-63.5083 215.894   1
   0  19   8 476.814 253.363   1
   0  19   9 37.2155 254.174   1
   0  19  11-37.8762 241.339   1
   0  19  12 303.521 264.530   1
   0  19  13 189.308 253.800   1
   0 -19 -13 34.5505 174.488   1
   0  19  14-188.347 253.671   1
   0 -19 -14 206.220 227.002   1
   0  19  15 409.627 273.750   1
   0 -19 -15-68.4703 226.277   1
   0  19  16-36.7965 248.973   1
   0 -19 -16-33.8338 195.119   1
   0  19  17 253.660 256.961   1
   0  19  18-71.0021 260.876   1
   0  19  19-34.7432 253.230   1
  -1   0  26 298.530 237.147   1
   1   0 -26 275.004 228.832   1
  -1   0  25-111.205 247.476   1
   1   0 -25 444.852 255.654   1
  -1   0  24 73.4210 231.440   1
   1   0 -24 67.6775 226.824   1
  -1   0  23 181.798 237.327   1
   1   0 -23 432.740 241.403   1
  -1   0  22 1756.22 313.929   1
   1   0 -22 1239.83 267.520   1
  -1   0  21-244.922 265.669   1
   1   0 -21 668.380 243.563   1
   1   0 -20 218.136 236.708   1
  -1   0  20 304.791 257.154   1
   1   0 -18 3215.65 355.147   1
  -1   0  18 2755.90 354.841   1
   1   0 -17-56.8942 221.267   1
  -1   0  17 273.167 236.915   1
  -1   0  16 7320.61 583.763   1
   1   0 -16 6893.84 567.042   1
  -1   0  15 249.414 230.357   1
   1   0 -15 337.405 230.814   1
   1   0 -14 2704.58 350.350   1
  -1   0  14 4020.26 371.650   1
   1   0 -13 69.4943 198.234   1
  -1   0  13 321.960 219.869   1
  -1   0  12 9441.29 672.448   1
   1   0 -12 8831.20 661.421   1
   1   0 -11-160.131 187.631   1
  -1   0  11-129.249 188.550   1
  -1   0  10 67534.1 4293.78   1
   1   0 -10 69124.2 4287.88   1
   1   0  -9 50.3525 159.640   1
  -1   0   9 234.910 199.913   1
   1   0  -8 1162.63 197.614   1
  -1   0   8 1398.61 210.785   1
  -1   0   6 53539.2 3378.98   1
   1   0  -6 54357.1 3374.30   1
  -1   0   5 21.3189 179.306   1
   1   0  -5 69.6707 157.958   1
  -1   0   4 483.629 169.107   1
   1   0  -4 1249.35 180.448   1
   1   0  -3-38.5494 127.026   1
  -1   0   3 7.13180 169.704   1
  -1   0   2 348881. 21901.0   1
   1   0  -2 359702. 21898.1   1
  -1   0   1-26.7814 81.6269   1
   1   0  -1 21.7081 74.8867   1
   1   0   1 7.54606 83.5083   1
  -1   0  -1 35.6258 82.8517   1
   1   0   2 377518. 22751.9   1
  -1   0  -2 359647. 22751.7   1
  -1   0  -3 56.7826 137.580   1
   1   0   3-35.2469 154.625   1
  -1   0  -4 907.823 184.649   1
   1   0   4 1519.73 207.609   1
  -1   0  -5 155.307 163.067   1
   1   0   5-31.9577 180.447   1
  -1   0  -6 51335.9 3229.08   1
   1   0   6 51927.2 3235.03   1
   1   0   8 1167.99 215.502   1
  -1   0  -8 1216.65 211.823   1
  -1   0  -9-84.7996 175.547   1
   1   0   9 197.408 178.107   1
   1   0  10 69889.8 4238.99   1
  -1   0 -10 65340.8 4230.18   1
  -1   0 -11 422.139 196.750   1
   1   0  11-43.0976 204.096   1
   1   0  12 9188.17 711.765   1
  -1   0 -12 10642.4 712.936   1
  -1   0 -13 161.051 184.772   1
   1   0  13 121.942 208.543   1
  -1   0 -14 3413.27 362.690   1
   1   0  14 3936.07 377.042   1
   1   0  15-54.8016 235.496   1
  -1   0 -16 6936.46 550.678   1
   1   0  16 6819.95 566.389   1
  -1   0 -17 560.770 224.266   1
   1   0  17-270.369 221.709   1
  -1   0 -18 2387.81 343.908   1
   1   0  18 3442.17 387.852   1
  -1   0 -20 996.163 268.421   1
   1   0  20 770.533 273.370   1
  -1   0 -21 159.816 226.351   1
   1   0  21 68.6581 244.133   1
  -1   0 -22 2000.31 300.606   1
   1   0  22 1435.97 305.825   1
  -1   0 -23-100.109 236.508   1
   1   0  23 569.316 258.572   1
  -1   0 -24 135.021 222.890   1
   1   0  24 616.425 257.566   1
  -1   0 -25 509.206 253.846   1
   1   0  25-36.6266 237.558   1
  -1   0 -26 135.276 216.753   1
   1   0  26 111.610 200.266   1
   1  -1 -27-169.841 227.890   1
   1  -1 -26 306.455 220.689   1
  -1   1  26 36.9105 234.205   1
   1   1 -25 103.381 227.847   1
  -1  -1  25 262.104 249.963   1
   1  -1 -24 369.478 238.373   1
   1   1 -24 545.011 254.813   1
  -1   1  24 183.220 242.446   1
  -1  -1  24 812.324 280.197   1
   1  -1 -23-165.663 222.063   1
   1   1 -23 100.303 235.637   1
  -1   1  23 363.842 253.058   1
  -1  -1  23-72.6311 223.892   1
   1   1 -22 261.366 229.855   1
   1  -1 -22 227.857 233.959   1
  -1   1  22 611.937 263.954   1
  -1  -1  22 35.6972 230.465   1
  -1   1  21 456.883 268.353   1
   1   1 -21-31.7867 219.089   1
   1  -1 -21-255.822 253.923   1
  -1  -1  21-34.9526 253.710   1
  -1   1  20 305.933 275.880   1
   1  -1 -20 347.074 252.765   1
   1   1 -20 554.160 250.772   1
  -1  -1  20-204.573 251.027   1
   1   1 -19 268.290 229.929   1
   1  -1 -19 308.294 260.015   1
  -1   1  19 66.1436 268.493   1
  -1  -1  19 459.222 267.179   1
   1   1 -18-519.182 237.508   1
  -1  -1  18 31.2697 252.519   1
  -1   1  18-127.809 251.101   1
   1   1 -17 1835.57 303.157   1
  -1  -1  17 1380.37 297.966   1
  -1   1  17 1418.10 299.177   1
   1  -1 -16 27.8133 221.659   1
   1   1 -16 133.072 217.802   1
  -1   1  16 177.968 231.508   1
  -1  -1  16-28.6016 218.441   1
   1  -1 -15 3348.70 353.425   1
   1   1 -15 3518.23 339.410   1
  -1  -1  15 3244.43 364.958   1
  -1   1  15 3011.05 362.263   1
   1  -1 -14 3049.56 331.798   1
  -1   1  14 2732.45 335.900   1
   1   1 -13 3111.32 326.718   1
  -1  -1  13 3609.59 343.506   1
   1   1 -12 13020.6 912.012   1
   1  -1 -12 13885.1 926.225   1
  -1   1  12 13223.1 929.969   1
   1  -1 -11-125.136 180.273   1
   1   1 -11 19.2099 177.638   1
  -1  -1  11 143.929 184.283   1
  -1   1  11-22.4658 194.188   1
   1   1 -10 26480.3 1744.54   1
   1  -1 -10 29029.9 1758.42   1
  -1   1  10 27281.2 1761.57   1
  -1  -1  10 26204.3 1751.08   1
   1  -1  -9 51535.8 3291.30   1
   1   1  -9 52174.1 3284.42   1
  -1  -1   9 53715.8 3290.73   1
  -1   1   9 51511.6 3297.17   1
   1   1  -8 30048.6 1917.61   1
   1  -1  -8 29764.4 1924.80   1
  -1   1   8 29975.0 1930.84   1
  -1  -1   8 30838.1 1924.96   1
   1  -1  -7 5016.01 393.182   1
  -1   1   7 5291.66 407.295   1
   1   1  -6 7522.38 510.181   1
  -1  -1   6 6941.61 511.640   1
   1   1  -5 26579.5 1571.46   1
   1  -1  -5 28384.0 1584.97   1
  -1   1   5 23954.7 1586.67   1
   1  -1  -4 13419.9 710.152   1
   1   1  -4 11849.7 690.342   1
   1   1  -3 46877.6 3025.25   1
   1  -1  -3 47682.7 3034.49   1
  -1   1   3 52754.5 3037.65   1
  -1  -1   3 48473.3 3029.27   1
  -1  -1   2 1574.21 147.266   1
  -1   1   2 1404.61 166.909   1
   1   1  -2 1397.71 140.186   1
   1  -1  -1 4682.58 299.429   1
  -1   1   1 4385.68 301.829   1
   1   1  -1 5091.33 290.540   1
  -1  -1   0 333549. 20746.0   1
   1   1   0 332532. 20746.2   1
  -1   1   0 341887. 20744.6   1
   1  -1   0 335684. 20744.5   1
  -1  -1  -1 5284.21 372.118   1
   1   1   1 5771.86 372.050   1
   1   1   2 1271.48 180.829   1
  -1   1  -2 1795.52 145.714   1
  -1  -1  -2 1110.64 171.121   1
   1  -1   2 2034.81 154.626   1
  -1   1  -3 51014.8 3322.95   1
  -1  -1  -3 56381.3 3334.10   1
   1  -1   3 53282.3 3326.63   1
   1   1   3 55222.4 3337.44   1
   1  -1   4 12068.4 810.106   1
   1   1   4 11888.7 822.428   1
  -1   1  -4 12885.7 804.847   1
  -1  -1  -4 12670.5 816.311   1
   1  -1   5 26168.2 1699.97   1
   1   1   5 28449.7 1714.04   1
  -1   1  -5 26613.8 1696.94   1
  -1  -1  -5 26864.8 1706.52   1
   1  -1   6 8197.29 570.760   1
  -1   1  -6 8446.40 566.411   1
  -1   1  -7 4552.03 380.354   1
  -1  -1  -7 5311.88 399.913   1
   1   1   7 4994.49 410.657   1
   1  -1   7 5651.61 397.197   1
  -1  -1  -8 34749.0 2010.51   1
  -1   1  -8 31699.9 1996.90   1
   1   1   8 29816.1 2008.65   1
   1  -1   8 29829.8 1998.58   1
  -1   1  -9 50269.8 3260.10   1
  -1  -1  -9 51547.2 3271.66   1
   1   1   9 53555.0 3278.06   1
   1  -1   9 52731.7 3268.90   1
  -1   1 -10 28548.4 1764.13   1
  -1  -1 -10 26755.5 1765.72   1
   1   1  10 27649.3 1774.72   1
   1  -1  10 26599.7 1760.05   1
   1  -1  11 204.299 188.127   1
   1   1  11 112.647 187.442   1
  -1   1 -11 131.852 168.094   1
  -1  -1 -11 63.0751 181.904   1
  -1   1 -12 13672.5 906.517   1
  -1  -1 -12 12647.7 911.949   1
   1   1  12 13399.0 922.604   1
   1  -1  13 3008.40 318.272   1
  -1   1 -13 2484.05 292.626   1
   1   1  14 2664.35 321.855   1
  -1  -1 -14 2717.66 322.691   1
   1  -1  15 3764.70 361.071   1
  -1   1 -15 3343.80 355.164   1
  -1  -1 -15 2713.61 331.199   1
   1   1  16 29.3914 240.613   1
   1  -1  16 225.025 238.305   1
  -1   1 -16 315.043 199.144   1
  -1  -1 -16-82.4185 231.355   1
   1   1  17 1375.27 286.609   1
   1  -1  17 1326.74 268.603   1
  -1   1 -17 1512.72 262.235   1
  -1  -1 -17 1684.69 271.703   1
   1   1  18 63.2976 240.473   1
   1  -1  18-154.807 253.079   1
  -1   1 -18 574.080 243.641   1
  -1  -1 -18 679.798 257.521   1
   1   1  19-163.486 265.937   1
   1  -1  19 256.974 234.285   1
  -1  -1 -19 609.884 264.495   1
  -1   1 -19-59.5919 207.418   1
   1  -1  20 99.6449 253.410   1
   1   1  20 370.831 241.429   1
  -1  -1 -20 187.896 220.577   1
  -1   1 -20 618.104 259.221   1
   1   1  21 310.500 251.640   1
   1  -1  21 307.318 248.052   1
  -1  -1 -21 32.0749 231.113   1
  -1   1 -21 31.9020 227.950   1
   1   1  22-315.779 237.395   1
   1  -1  22 454.023 247.197   1
  -1   1 -22 32.7309 229.662   1
  -1  -1 -22-32.8329 216.845   1
   1  -1  23 71.3368 229.145   1
   1   1  23 319.906 257.554   1
  -1   1 -23 701.157 240.005   1
  -1  -1 -23 33.3489 240.722   1
   1  -1  24 218.804 243.462   1
   1   1  24 467.129 256.744   1
  -1   1 -24-33.7751 234.101   1
  -1  -1 -24 101.045 223.811   1
  -1   1 -25 101.662 243.243   1
   1  -1  25 259.146 237.445   1
   1   1  25 618.381 274.918   1
  -1  -1 -25-101.209 235.994   1
   1   1  26 182.751 229.089   1
  -1  -1 -26 571.619 232.954   1
  -1  -1 -27 233.934 215.666   1
   1  -2 -27 603.907 255.389   1
  -1   2  27-327.042 244.868   1
   1  -2 -26 606.251 240.778   1
  -1   2  26-218.955 221.473   1
   1  -2 -25-33.6873 242.802   1
  -1   2  25 474.319 273.643   1
   1  -2 -24-133.296 244.885   1
   1   2 -24 102.575 230.291   1
  -1  -2  24 148.733 244.399   1
  -1   2  24 182.776 234.190   1
   1  -2 -23 230.688 235.415   1
   1   2 -23-33.5532 217.339   1
  -1   2  23 473.334 249.961   1
  -1  -2  23-109.388 237.368   1
   1   2 -22 360.145 241.837   1
  -1  -2  22 35.5343 237.324   1
  -1   2  21-34.9916 265.071   1
   1   2 -21 380.573 224.535   1
  -1  -2  21 381.506 242.166   1
   1  -2 -21 612.441 256.857   1
  -1   2  20 102.678 272.157   1
   1  -2 -20 349.666 258.797   1
  -1   2  19-66.8019 255.068   1
   1   2 -19 29.4329 226.431   1
  -1  -2  19 32.6148 239.666   1
   1  -2 -19-249.238 240.547   1
   1   2 -18 169.610 228.862   1
  -1  -2  18 373.489 245.988   1
   1  -2 -17 1175.70 288.666   1
   1   2 -17 1193.24 247.041   1
  -1  -2  17 679.120 248.681   1
   1   2 -16 621.766 220.781   1
   1  -2 -16 736.585 259.419   1
  -1  -2  16 895.331 256.290   1
  -1   2  16 483.947 272.197   1
   1  -2 -15 921.715 263.495   1
  -1   2  15 784.848 266.492   1
   1  -2 -14 3806.94 378.351   1
   1   2 -14 3715.11 345.601   1
  -1   2  14 3056.34 380.339   1
  -1  -2  14 3747.43 363.721   1
   1  -2 -13 1867.42 258.886   1
   1   2 -13 1013.21 211.099   1
  -1  -2  13 1682.59 249.879   1
  -1   2  13 1373.17 274.396   1
   1  -2 -12 115.774 187.359   1
  -1  -2  12 213.365 178.309   1
  -1   2  12 249.255 194.175   1
   1  -2 -11 217.510 201.965   1
   1   2 -11 73.1656 166.518   1
  -1  -2  11 195.314 174.953   1
  -1   2  11 327.396 224.581   1
  -1   2  10 17104.2 1133.32   1
  -1  -2  10 16233.8 1114.04   1
   1  -2 -10 17060.0 1126.22   1
   1   2 -10 17079.4 1109.88   1
   1   2  -9 1531.68 200.818   1
   1  -2  -9 1363.94 224.182   1
  -1  -2   9 1797.35 217.577   1
  -1   2   9 1462.83 238.667   1
  -1   2   8 42035.5 2712.41   1
   1  -2  -8 43586.2 2709.14   1
  -1   2   7 19596.0 1232.12   1
  -1  -2   7 18968.8 1211.43   1
   1   2  -7 19691.1 1209.63   1
   1  -2  -7 16660.8 1223.63   1
  -1  -2   6 9377.25 716.628   1
  -1   2   6 10657.7 736.233   1
   1   2  -6 11685.1 713.715   1
   1  -2  -6 11609.8 739.216   1
  -1   2   5 38.9462 189.460   1
   1  -2  -5 60.2751 178.591   1
  -1  -2   5 153.514 142.052   1
   1   2  -5-15.5792 126.480   1
   1   2  -4 7362.68 472.536   1
   1  -2  -4 7824.14 507.609   1
  -1   2   4 7970.91 517.144   1
  -1   2   3 279770. 16520.3   1
  -1  -2   3 236713. 16504.4   1
   1  -2  -3 279180. 16517.8   1
   1   2  -3 281930. 16502.3   1
   1  -2  -2 53236.5 3228.14   1
   1   2  -2 55297.7 3214.44   1
  -1  -2   2 47541.1 3212.81   1
  -1   2   2 53343.7 3229.78   1
   1   2  -1 10678.2 772.437   1
   1  -2  -1 11893.6 783.701   1
  -1  -2   1 13737.9 774.497   1
  -1   2   1 13027.8 785.723   1
  -1   2   0 28.6567 111.314   1
   1   2   0 83.0363 107.297   1
   1  -2   0 60.2899 97.4068   1
  -1  -2   0 68.0368 100.875   1
   1   2   1 13584.9 868.510   1
  -1  -2  -1 13665.5 866.486   1
   1  -2   2 54816.8 3342.24   1
   1   2   2 54676.4 3360.59   1
  -1   2  -2 53566.4 3341.33   1
  -1  -2  -2 52516.3 3356.14   1
   1   2   3 270244. 17163.9   1
   1  -2   3 274455. 17146.0   1
  -1   2  -3 286306. 17143.8   1
  -1  -2  -3 272327. 17159.9   1
  -1  -2  -4 7730.14 521.109   1
  -1   2  -4 7122.88 485.666   1
   1   2   4 7961.36 530.932   1
   1  -2   4 6924.99 490.656   1
  -1   2  -5-22.3796 114.134   1
  -1  -2  -5-59.2910 173.556   1
   1   2   5 78.2043 174.495   1
   1  -2   5 57.2124 136.095   1
   1  -2   6 9905.39 705.022   1
   1   2   6 10359.9 731.100   1
  -1   2  -6 11278.0 703.437   1
  -1  -2  -6 11155.6 723.706   1
  -1  -2  -7 20317.4 1276.70   1
  -1   2  -7 20823.5 1257.03   1
   1  -2   7 20726.4 1261.14   1
  -1  -2  -8 41526.1 2725.73   1
   1   2   8 45093.1 2737.31   1
   1  -2   9 1449.15 221.114   1
   1   2   9 2009.21 248.674   1
  -1   2  -9 1593.66 207.779   1
  -1  -2  -9 1653.21 236.524   1
  -1   2 -10 17668.6 1159.86   1
  -1  -2 -10 18390.2 1180.24   1
   1   2  10 17156.1 1181.39   1
   1   2  11 234.845 204.091   1
   1  -2  11 95.9911 164.649   1
  -1  -2 -11 153.483 201.732   1
  -1   2 -11 448.813 175.586   1
   1  -2  12-146.322 192.812   1
   1   2  12 148.594 230.746   1
  -1  -2 -12 138.595 220.509   1
   1  -2  13 1401.35 244.650   1
   1   2  13 1540.20 280.427   1
  -1   2 -13 1616.43 228.380   1
  -1  -2 -13 1202.23 260.384   1
  -1  -2 -14 3984.88 359.383   1
   1  -2  14 3331.09 342.687   1
   1   2  14 3258.68 353.766   1
  -1   2 -14 3433.70 341.107   1
   1   2  15 1320.64 278.737   1
  -1  -2 -15 1295.17 264.607   1
   1   2  16 778.390 263.855   1
   1  -2  16 411.843 235.101   1
  -1  -2 -16 925.721 254.465   1
  -1   2 -16 716.711 223.570   1
   1   2  17 621.241 260.017   1
   1  -2  17 984.563 241.610   1
  -1  -2 -17 929.531 256.927   1
  -1   2 -17 754.705 239.162   1
   1  -2  18 730.818 247.110   1
  -1   2 -18 649.264 231.124   1
   1   2  19 33.0229 244.669   1
   1  -2  19-254.055 232.504   1
  -1  -2 -19 338.964 246.462   1
  -1   2 -19 383.035 238.043   1
   1   2  20-101.841 258.244   1
  -1  -2 -20 94.7406 237.535   1
   1   2  21 277.111 228.019   1
   1  -2  21 67.8085 241.366   1
  -1  -2 -21 64.4694 225.572   1
  -1   2 -21 475.799 244.346   1
   1  -2  22 34.8984 224.841   1
  -1   2 -22-261.013 228.054   1
   1   2  23 106.490 217.667   1
   1  -2  23-143.766 238.623   1
  -1   2 -23 66.4931 222.895   1
  -1  -2 -23 299.611 230.571   1
  -1   2 -24 708.263 249.447   1
   1   2  24 285.800 258.766   1
   1  -2  24 367.353 226.982   1
  -1  -2 -24 469.682 260.569   1
   1   2  25 324.450 221.914   1
  -1  -2 -25 336.116 211.696   1
   1   2  26 757.380 272.993   1
  -1  -2 -26 267.838 247.883   1
   1   2  27 326.573 218.632   1
  -1  -2 -27-99.0912 208.286   1
  -1   3  27 323.123 250.343   1
   1  -3 -27 265.257 232.327   1
  -1   3  26 252.500 232.274   1
   1  -3 -26-166.640 236.920   1
  -1   3  25-36.3194 212.418   1
   1  -3 -25-300.022 208.110   1
  -1   3  24 36.3864 254.594   1
   1  -3 -24 398.295 252.903   1
  -1   3  23 144.408 262.386   1
  -1  -3  23 146.305 234.655   1
   1   3 -23 100.710 224.288   1
   1  -3 -23 460.793 259.896   1
  -1   3  22 390.837 270.354   1
   1  -3 -22-65.5102 239.769   1
   1   3 -22 65.3695 207.221   1
  -1  -3  22 35.5507 231.352   1
  -1   3  21-139.909 234.418   1
   1   3 -21 126.623 217.198   1
  -1  -3  21 172.151 245.792   1
   1  -3 -21-32.5154 235.056   1
  -1   3  20 1305.97 295.540   1
   1   3 -20 1862.62 302.042   1
   1  -3 -20 2181.51 306.853   1
  -1   3  19 637.116 246.591   1
   1   3 -19 497.103 229.179   1
  -1  -3  19 576.133 259.782   1
   1  -3 -19 850.298 253.176   1
  -1   3  18 3694.05 378.844   1
   1   3 -18 2509.11 323.075   1
  -1  -3  18 3039.29 357.277   1
   1  -3 -18 2765.77 352.373   1
  -1   3  17 954.064 270.000   1
   1   3 -17 871.956 234.256   1
  -1  -3  17 908.685 252.726   1
   1  -3 -17 835.922 248.037   1
  -1   3  16 61.6067 240.381   1
   1   3 -16-75.0588 188.917   1
  -1  -3  16-165.444 218.214   1
   1  -3 -16 57.7438 207.857   1
  -1   3  15 267.351 229.180   1
   1  -3 -15 110.890 198.694   1
   1   3 -15 823.990 224.902   1
  -1  -3  15 25.9379 201.744   1
  -1   3  14 13707.2 959.154   1
  -1  -3  14 14676.6 948.337   1
   1  -3 -14 13321.1 945.738   1
   1   3 -14 12985.0 929.513   1
   1  -3 -13 126.272 214.612   1
  -1   3  13-27.1533 236.184   1
  -1  -3  13 156.206 189.101   1
   1   3 -13 184.376 166.705   1
  -1  -3  12 16279.7 1068.52   1
   1   3 -12 15631.9 1058.87   1
  -1   3  11 5978.98 466.835   1
  -1  -3  11 4933.66 413.802   1
   1  -3 -11 5177.57 439.072   1
   1   3 -11 5202.19 408.272   1
  -1  -3  10 7985.71 542.033   1
  -1   3  10 7274.22 576.742   1
   1   3 -10 7602.53 534.665   1
   1  -3 -10 7021.85 562.105   1
  -1   3   9 3938.15 377.379   1
  -1  -3   9 3740.38 332.701   1
   1  -3  -9 4087.25 354.961   1
   1   3  -9 4157.45 317.446   1
  -1   3   8 18609.3 1137.15   1
  -1  -3   8 17460.4 1106.53   1
   1  -3  -8 15613.4 1121.83   1
   1   3  -8 16508.5 1096.09   1
  -1   3   7 334.958 202.753   1
   1  -3  -7 428.060 197.155   1
  -1  -3   7 435.143 138.960   1
   1   3  -7 468.629 131.840   1
   1  -3  -6 33354.0 1980.11   1
   1   3  -6 30272.6 1951.85   1
  -1   3   6 33600.9 1986.32   1
  -1  -3   6 29080.1 1956.32   1
   1   3  -5 16579.7 1027.99   1
  -1  -3   5 15682.0 1032.03   1
  -1  -3   4 24192.0 1668.84   1
  -1   3   4 27142.8 1698.30   1
   1  -3  -4 29582.5 1695.68   1
   1   3  -4 27511.1 1667.62   1
   1  -3  -3 170935. 10696.9   1
   1   3  -3 175791. 10675.7   1
  -1   3   3 173417. 10699.9   1
  -1  -3   3 170466. 10675.2   1
   1  -3  -2 77248.8 4808.18   1
  -1  -3   2 74562.4 4789.87   1
  -1   3   2 79015.5 4810.79   1
   1   3  -2 79855.3 4790.37   1
   1  -3  -1 111748. 6718.64   1
   1   3  -1 110734. 6710.08   1
  -1   3   1 104149. 6721.39   1
  -1  -3   1 106876. 6709.22   1
   1  -3   0 115106. 7081.44   1
  -1  -3   0 118548. 7082.88   1
  -1   3   0 114036. 7082.68   1
   1   3   0 110323. 7082.69   1
  -1  -3  -1 108173. 6406.29   1
  -1   3  -1 109064. 6393.57   1
   1  -3   1 92168.2 6392.93   1
   1   3   1 111735. 6408.90   1
  -1  -3  -2 78737.9 5016.16   1
   1   3   2 83232.4 5021.09   1
  -1  -3  -3 170420. 10057.2   1
  -1   3  -3 156144. 10030.5   1
   1  -3   3 164739. 10032.1   1
   1   3   3 168154. 10059.5   1
   1  -3   4 28155.0 1784.18   1
   1   3   4 28946.7 1815.91   1
  -1   3  -4 29632.5 1781.70   1
  -1  -3  -4 26459.9 1810.25   1
   1  -3   5 15433.5 1036.14   1
  -1   3  -5 17090.4 1034.22   1
   1   3   6 32128.5 2117.55   1
   1  -3   6 33918.0 2089.60   1
   1   3   7 878.663 233.448   1
   1  -3   7 671.966 156.372   1
  -1  -3  -7 519.503 212.641   1
  -1   3  -7 439.822 143.376   1
  -1   3  -8 17502.3 1167.35   1
  -1  -3  -8 18456.1 1199.28   1
   1  -3   8 18720.1 1171.45   1
   1   3   8 17933.9 1204.91   1
  -1  -3  -9 4231.57 360.169   1
   1   3   9 3044.31 360.612   1
   1  -3  10 8052.65 549.920   1
   1   3  10 7974.46 587.538   1
  -1  -3 -10 8287.36 592.019   1
  -1   3 -10 6907.61 541.305   1
   1   3  11 4664.53 439.551   1
   1  -3  11 5251.01 411.901   1
  -1   3 -11 5354.40 400.527   1
  -1  -3 -11 5315.21 440.134   1
   1  -3  12 16896.5 1085.26   1
  -1   3 -12 15595.9 1072.10   1
  -1   3 -13 81.1107 186.156   1
  -1  -3 -13 151.753 226.741   1
   1   3  13 268.965 239.165   1
   1  -3  13-65.0641 182.039   1
   1   3  14 12868.9 958.691   1
   1  -3  14 13474.5 943.591   1
  -1   3 -14 14289.2 933.303   1
  -1  -3 -14 13680.9 950.532   1
   1   3  15 352.303 261.346   1
   1  -3  15 527.282 218.927   1
  -1  -3 -15 386.284 250.388   1
  -1   3 -15 280.802 192.894   1
   1   3  16 335.453 247.256   1
   1  -3  16 133.860 196.136   1
  -1   3 -16-49.8196 205.326   1
  -1  -3 -16 228.806 206.105   1
   1   3  17 693.713 285.150   1
   1  -3  17 1506.93 255.546   1
  -1  -3 -17 826.096 279.226   1
  -1   3 -17 632.061 214.458   1
   1  -3  18 3201.39 372.647   1
  -1   3 -18 3884.28 355.877   1
  -1  -3 -18 3125.10 362.221   1
   1  -3  19 687.913 250.887   1
   1   3  19 100.011 276.960   1
  -1  -3 -19 341.876 269.490   1
  -1   3 -19 671.149 229.615   1
   1   3  20 1844.74 307.731   1
   1  -3  20 1917.93 313.627   1
  -1  -3 -20 2384.35 307.967   1
  -1   3 -20 2433.45 316.072   1
   1  -3  21 202.312 233.627   1
   1   3  21 243.321 272.354   1
  -1  -3 -21-161.446 252.123   1
  -1   3 -21 283.615 225.136   1
   1  -3  22-105.005 218.524   1
   1   3  22 140.717 234.916   1
  -1   3 -22 258.920 210.875   1
  -1  -3 -22 393.828 226.501   1
  -1   3 -23 231.610 223.606   1
   1  -3  23 360.706 251.574   1
   1   3  23 35.4499 264.246   1
  -1  -3 -23 597.821 268.867   1
  -1   3 -24 505.759 232.864   1
   1   3  24 248.912 218.464   1
  -1  -3 -24 33.4139 202.987   1
   1   3  25 285.026 257.048   1
  -1  -3 -25 267.541 244.335   1
   1   3  26 285.734 232.341   1
  -1  -3 -26 464.482 233.954   1
   1   3  27 462.113 257.979   1
  -1  -3 -27 293.838 240.967   1
   1  -4 -28 129.226 245.153   1
  -1   4  28 279.329 250.609   1
   1  -4 -27 32.7169 227.712   1
  -1   4  27 247.766 213.370   1
   1  -4 -25-331.101 253.480   1
  -1   4  25-252.842 263.895   1
   1  -4 -24 460.753 249.809   1
  -1   4  24-36.3064 251.753   1
   1   4 -23 300.157 218.803   1
   1  -4 -23 459.934 240.106   1
  -1   4  23 108.053 227.733   1
  -1   4  22 462.139 266.161   1
   1   4 -22 585.061 238.004   1
  -1  -4  22 638.905 237.657   1
   1  -4 -22 393.517 214.551   1
  -1   4  20 587.418 279.494   1
   1   4 -20 393.519 212.997   1
  -1  -4  20 131.701 234.589   1
   1  -4 -20-64.5499 259.394   1
  -1   4  19 574.829 290.941   1
   1   4 -19 173.752 212.413   1
  -1  -4  19-157.622 233.916   1
   1  -4 -19 444.805 246.591   1
  -1   4  18 165.315 274.517   1
   1   4 -18 110.207 217.951   1
  -1  -4  18 360.015 223.719   1
   1  -4 -18 497.655 263.120   1
   1   4 -17 1199.53 245.609   1
  -1  -4  17 1561.01 258.856   1
  -1   4  16 3040.35 375.636   1
   1  -4 -16 2704.08 359.114   1
  -1   4  15 2061.35 322.757   1
   1   4 -15 1924.14 248.104   1
  -1  -4  15 1455.39 257.605   1
   1  -4 -15 1613.31 296.921   1
  -1   4  14 554.718 257.023   1
   1   4 -14 360.480 181.025   1
  -1  -4  14 584.005 217.252   1
   1  -4 -14 27.1911 232.076   1
  -1   4  13 1312.62 262.720   1
   1  -4 -13 1429.29 253.525   1
   1   4 -13 1700.06 233.647   1
  -1  -4  13 1916.50 252.994   1
  -1  -4  12 4107.31 353.156   1
  -1   4  12 3644.25 385.945   1
   1  -4 -12 4186.55 368.302   1
   1   4 -12 3549.00 334.083   1
  -1  -4  11 9257.61 676.035   1
   1   4 -11 9818.16 660.053   1
  -1  -4  10 5357.71 413.265   1
  -1   4  10 5597.67 449.542   1
   1  -4 -10 5182.83 446.753   1
   1   4 -10 5050.18 397.666   1
  -1   4   9 286.142 219.669   1
   1  -4  -9 102.889 197.231   1
   1  -4  -8 7857.89 555.368   1
   1   4  -8 7466.80 510.764   1
  -1  -4   8 6908.44 514.976   1
  -1   4   8 7550.54 559.335   1
   1  -4  -7 8156.76 631.516   1
   1   4  -7 9845.64 602.931   1
  -1   4   7 9741.89 648.393   1
  -1  -4   7 8276.36 609.060   1
  -1  -4   6 2380.41 215.438   1
   1  -4  -6 3002.81 272.611   1
   1   4  -6 2560.47 210.622   1
  -1   4   6 2908.86 279.557   1
  -1  -4   5 3851.85 309.441   1
  -1   4   5 4812.64 384.581   1
   1  -4  -5 4956.57 370.923   1
   1   4  -5 4577.14 307.827   1
   1   4  -4 230258. 14637.8   1
  -1  -4   4 243632. 14637.4   1
  -1   4   3 8334.54 561.661   1
   1  -4  -3 7665.71 552.000   1
   1   4  -3 8060.96 512.628   1
  -1  -4   3 7984.25 511.871   1
   1   4  -2 1888.01 146.994   1
   1  -4  -2 1989.78 206.851   1
  -1  -4   2 1830.97 147.000   1
   1   4  -1 8874.00 577.609   1
   1  -4  -1 8005.80 592.373   1
  -1   4   1 9878.99 600.698   1
  -1  -4   1 9135.64 575.533   1
   1   4   0 189.455 129.526   1
  -1  -4   0-11.7224 107.524   1
   1  -4   0-45.1410 110.953   1
  -1   4   0 43.1270 126.116   1
   1   4   1 8360.11 513.006   1
   1  -4   1 7204.47 481.834   1
  -1   4  -1 6580.32 483.973   1
  -1  -4  -1 8756.09 511.735   1
   1   4   2 2206.35 228.485   1
  -1  -4  -2 1874.61 215.939   1
  -1  -4  -3 8167.56 536.474   1
   1   4   3 7056.85 539.048   1
  -1   4  -4 237735. 14899.4   1
   1  -4   4 245236. 14900.6   1
  -1  -4  -5 4792.48 386.851   1
  -1   4  -5 4727.53 314.259   1
   1   4   5 5154.23 388.355   1
   1  -4   5 4319.24 318.103   1
   1  -4   6 2613.61 224.143   1
  -1   4  -6 2880.36 214.248   1
  -1  -4  -7 8700.13 630.523   1
   1   4   7 8185.05 644.981   1
   1  -4   7 7534.40 583.220   1
  -1   4  -8 7424.10 512.700   1
  -1  -4  -8 8010.06 576.989   1
   1  -4   8 7172.96 514.532   1
   1   4   8 7678.75 572.707   1
  -1   4  -9-12.2394 132.238   1
  -1  -4  -9 126.283 187.160   1
   1  -4   9 274.060 137.023   1
   1   4   9-176.783 193.252   1
   1  -4  10 5345.43 422.125   1
   1   4  10 5390.99 472.834   1
  -1   4 -10 5644.82 417.148   1
  -1  -4 -10 6013.25 468.746   1
  -1   4 -11 9900.89 689.922   1
   1  -4  11 10343.4 702.687   1
   1   4  12 3785.82 371.480   1
   1  -4  12 3947.32 346.008   1
  -1   4 -12 4523.78 338.229   1
  -1  -4 -12 3412.27 352.120   1
   1   4  13 1710.74 293.933   1
   1  -4  13 1321.12 221.170   1
  -1  -4 -13 1851.89 284.739   1
  -1   4 -13 1443.29 208.193   1
   1  -4  14 561.119 209.175   1
   1   4  14 143.947 226.468   1
  -1   4 -14 313.652 189.130   1
  -1  -4 -14 354.036 201.239   1
   1  -4  15 1413.03 238.178   1
  -1  -4 -15 1748.19 286.243   1
  -1   4 -15 1783.96 234.304   1
   1   4  16 2669.39 346.911   1
  -1  -4 -16 2854.37 325.264   1
   1  -4  17 1108.73 243.075   1
  -1   4 -17 952.432 229.463   1
   1  -4  18 29.2669 209.854   1
   1   4  18 623.575 240.012   1
  -1  -4 -18 429.985 232.729   1
  -1   4 -18 218.325 220.535   1
   1   4  19 603.383 278.727   1
   1  -4  19 61.4124 229.285   1
  -1  -4 -19-125.448 275.824   1
  -1   4 -19-28.7184 226.569   1
   1   4  20-103.066 257.593   1
   1  -4  20 385.672 231.561   1
  -1   4 -20-90.0566 213.594   1
  -1  -4 -20 479.978 250.760   1
  -1   4 -22 447.080 225.904   1
   1   4  22 879.623 277.822   1
   1  -4  22 314.687 233.650   1
  -1  -4 -22 722.684 262.370   1
  -1   4 -23 329.324 227.129   1
   1   4  23 106.115 253.705   1
  -1  -4 -23-33.1648 235.886   1
   1   4  24 353.944 264.222   1
  -1  -4 -24-166.403 258.821   1
   1   4  25-176.811 219.245   1
  -1  -4 -25 99.6437 220.457   1
   1   4  27 245.759 228.803   1
  -1  -4 -27 194.243 221.511   1
   1   4  28-140.363 238.572   1
  -1  -4 -28 222.487 227.888   1
  -1   5  28 137.544 204.698   1
   1  -5 -28 31.8128 223.284   1
  -1   5  27-34.9435 240.855   1
   1  -5 -27-32.3174 210.256   1
  -1   5  26 248.081 252.629   1
   1  -5 -26 358.313 252.180   1
  -1   5  25 394.244 256.333   1
   1  -5 -25 130.972 227.245   1
  -1   5  24 252.828 235.966   1
   1  -5 -24 425.845 210.932   1
   1  -5 -23 229.544 226.496   1
  -1   5  23 251.501 254.727   1
   1   5 -22 647.041 238.704   1
  -1   5  22 355.341 279.126   1
   1  -5 -22 65.6075 256.913   1
   1   5 -21 30.9431 211.386   1
  -1  -5  21-34.1715 233.429   1
   1  -5 -21-261.870 269.587   1
  -1   5  20 587.577 290.382   1
   1   5 -20 833.600 236.107   1
  -1  -5  20 619.928 251.757   1
   1  -5 -20 650.126 281.695   1
  -1   5  19 272.182 284.760   1
   1   5 -19 113.664 207.355   1
  -1  -5  19 310.047 221.565   1
   1  -5 -19-32.0315 259.721   1
  -1   5  18 1303.39 309.342   1
   1   5 -18 969.695 220.584   1
  -1  -5  18 558.393 232.534   1
   1  -5 -18 534.145 286.923   1
  -1   5  17 163.496 281.493   1
   1   5 -17 304.835 212.472   1
  -1  -5  17 166.016 221.086   1
   1  -5 -17 460.353 284.997   1
   1   5 -16 214.195 187.538   1
  -1  -5  16 233.298 195.463   1
  -1   5  15 680.158 287.114   1
   1   5 -15 1039.55 211.729   1
  -1  -5  15 240.929 207.492   1
   1  -5 -15 982.031 297.336   1
  -1   5  14 985.540 265.170   1
   1   5 -14 633.013 189.171   1
  -1  -5  14 911.626 219.279   1
   1  -5 -14 222.745 240.828   1
  -1   5  13-172.048 223.775   1
   1  -5 -13 400.455 208.342   1
   1   5 -13 37.3467 168.723   1
  -1  -5  13-101.660 188.503   1
  -1  -5  12 5633.35 405.241   1
  -1   5  12 4359.91 447.294   1
   1  -5 -12 5033.51 437.558   1
   1   5 -12 4868.53 392.638   1
  -1   5  11 678.405 271.207   1
   1   5 -11 1041.40 161.862   1
   1  -5 -11 1213.73 259.374   1
  -1  -5  11 1117.73 171.708   1
  -1   5  10 171.955 181.845   1
   1  -5 -10 321.298 184.724   1
  -1   5   9 2169.42 309.472   1
   1   5  -9 2710.62 235.658   1
  -1  -5   9 2714.89 239.630   1
   1  -5  -9 3164.72 314.233   1
  -1   5   8 2768.71 306.645   1
   1  -5  -8 2468.53 282.388   1
   1   5  -8 2536.85 226.741   1
  -1  -5   8 2708.55 231.503   1
   1  -5  -7 23332.2 1475.12   1
  -1   5   7 23432.9 1482.67   1
  -1  -5   7 21991.2 1435.35   1
  -1  -5   6 86245.6 5282.63   1
  -1   5   6 85852.2 5327.42   1
   1  -5  -6 87230.6 5323.44   1
   1   5  -6 83293.2 5281.52   1
   1  -5  -5 24905.0 1538.67   1
  -1  -5   5 24083.6 1493.32   1
  -1   5   5 24499.2 1545.24   1
   1   5  -5 23269.0 1492.39   1
   1  -5  -4 109543. 7156.63   1
   1   5  -4 119651. 7119.66   1
  -1  -5   4 113766. 7119.61   1
  -1   5   4 109110. 7159.99   1
   1  -5  -3 12651.0 846.179   1
   1   5  -3 11215.6 806.211   1
  -1   5   3 13221.0 853.423   1
  -1  -5   3 14292.7 805.288   1
   1  -5  -2 7649.17 548.660   1
  -1  -5   2 8540.62 518.204   1
  -1   5   2 8364.95 560.461   1
   1   5  -2 7689.02 519.772   1
   1  -5  -1 40048.4 2649.96   1
  -1  -5   1 43919.5 2638.18   1
  -1   5   1 42577.6 2652.84   1
   1   5  -1 42342.7 2639.80   1
   1  -5   0 31235.0 1966.87   1
  -1  -5   0 31974.7 1968.35   1
  -1   5   0 31353.7 1969.27   1
   1   5   0 31169.2 1970.64   1
  -1  -5  -1 41004.8 2532.43   1
   1  -5   1 40612.5 2517.35   1
   1   5   1 36746.7 2535.85   1
  -1   5  -1 42091.1 2518.71   1
   1  -5   2 8098.36 483.686   1
   1   5   2 8185.44 532.357   1
  -1   5  -2 7152.45 483.691   1
  -1  -5  -2 6806.82 521.510   1
   1   5   3 12966.3 841.597   1
  -1  -5  -3 12349.6 835.912   1
   1   5   4 114179. 6993.98   1
  -1  -5  -4 110860. 6989.56   1
  -1   5  -5 25257.1 1575.83   1
  -1  -5  -5 24409.7 1624.02   1
   1  -5   5 25567.5 1576.68   1
   1   5   5 25372.6 1631.35   1
  -1  -5  -6 88067.0 5143.19   1
   1  -5   6 91046.6 5096.12   1
   1   5   6 90309.7 5149.69   1
  -1  -5  -7 25165.2 1568.14   1
  -1   5  -7 22216.9 1511.26   1
   1   5   7 23674.0 1565.29   1
   1  -5   7 25830.3 1515.35   1
   1   5   8 2966.08 318.024   1
   1  -5   8 2515.23 233.309   1
  -1   5  -8 3096.83 228.172   1
  -1  -5  -8 2213.97 317.144   1
   1   5   9 2880.96 305.844   1
   1  -5   9 2582.80 247.624   1
  -1   5  -9 3010.80 239.672   1
  -1  -5  -9 3269.63 306.953   1
  -1  -5 -10 487.475 236.671   1
   1   5  10 322.812 238.920   1
  -1   5 -11 769.998 159.839   1
  -1  -5 -11 1255.29 225.608   1
   1  -5  11 794.624 170.287   1
   1   5  11 574.469 210.695   1
   1   5  12 5303.55 484.097   1
  -1   5 -12 5519.97 408.997   1
   1  -5  12 5241.31 419.905   1
  -1  -5 -12 5117.48 459.092   1
   1   5  13-85.0250 211.547   1
   1  -5  13 156.663 159.190   1
  -1  -5 -13 214.458 190.561   1
  -1   5 -13-163.196 157.646   1
   1  -5  14 601.409 196.668   1
   1   5  14 1178.92 278.523   1
  -1  -5 -14 501.923 260.594   1
  -1   5 -14 417.423 179.261   1
   1  -5  15 910.610 208.390   1
   1   5  15 519.844 240.455   1
  -1  -5 -15 690.513 244.769   1
  -1   5 -15 302.893 175.488   1
   1  -5  16 125.619 189.766   1
  -1   5 -16 46.8388 189.195   1
   1   5  17 551.294 277.939   1
  -1  -5 -17 182.258 265.012   1
   1   5  18 630.282 261.883   1
   1  -5  18 1027.46 263.169   1
  -1  -5 -18 1024.59 236.497   1
  -1   5 -18 1092.36 232.502   1
   1   5  19-67.5809 275.627   1
   1  -5  19 454.114 228.648   1
  -1  -5 -19-347.847 267.807   1
  -1   5 -19 224.622 197.953   1
  -1   5 -20 468.367 205.352   1
   1   5  20 552.358 248.358   1
   1  -5  20 863.108 247.955   1
  -1  -5 -20 643.477 251.307   1
  -1   5 -21 213.444 196.476   1
   1  -5  21 100.995 214.626   1
  -1  -5 -21 32.5039 238.934   1
  -1   5 -22 764.666 245.145   1
   1   5  22 175.895 271.290   1
   1   5  23-70.5414 219.936   1
  -1  -5 -23 198.545 213.113   1
   1   5  24 176.048 253.932   1
  -1  -5 -24 695.688 248.819   1
   1   5  25 631.485 222.401   1
  -1  -5 -25 164.921 213.698   1
   1   5  26 454.168 256.867   1
  -1  -5 -26 358.994 249.513   1
   1   5  27-138.629 220.833   1
  -1  -5 -27 31.9821 199.407   1
   1   5  28-240.305 235.538   1
  -1  -5 -28 250.537 241.771   1
  -1   6  28-236.960 217.062   1
   1  -6 -28 438.750 200.989   1
  -1   6  27 309.840 249.063   1
   1  -6 -27 31.9099 240.220   1
  -1   6  26 35.0607 243.841   1
   1  -6 -26-32.2465 242.547   1
  -1   6  24 502.772 280.253   1
   1  -6 -24-228.162 209.892   1
   1  -6 -23-32.6992 240.297   1
  -1   6  23 214.826 273.426   1
  -1   6  22 461.444 279.563   1
   1  -6 -22 1147.61 287.830   1
   1   6 -21-123.866 210.267   1
  -1   6  21-386.782 277.855   1
   1  -6 -21-394.682 271.407   1
  -1   6  20-208.295 273.029   1
   1   6 -20 176.436 207.512   1
  -1  -6  20 409.997 214.659   1
   1  -6 -20 228.693 253.354   1
  -1   6  19 342.529 281.488   1
   1   6 -19 473.899 196.939   1
  -1  -6  19 30.0351 230.598   1
   1  -6 -19-32.2679 253.956   1
  -1   6  18 1046.01 322.065   1
   1   6 -18 653.511 218.366   1
  -1  -6  18 1367.53 269.212   1
   1  -6 -18 857.041 288.935   1
  -1   6  17 529.793 289.802   1
   1  -6 -17 466.445 283.864   1
   1   6 -17 1029.04 199.147   1
  -1  -6  17 667.333 231.874   1
  -1  -6  16 8106.20 619.723   1
  -1   6  16 7345.54 673.650   1
   1   6 -16 8498.23 609.179   1
   1  -6 -16 8750.18 664.021   1
  -1   6  15 94.4731 276.891   1
   1   6 -15 125.580 165.074   1
  -1  -6  15 23.1037 184.101   1
   1  -6 -15-147.191 245.484   1
  -1   6  14 427.450 252.660   1
   1   6 -14 231.257 155.322   1
  -1  -6  14 83.9743 169.639   1
   1  -6 -14 398.740 241.623   1
  -1   6  13 911.957 245.174   1
   1  -6 -13 1013.58 248.514   1
   1   6 -13 1587.94 200.494   1
  -1  -6  13 1578.29 224.823   1
  -1   6  12 4518.28 439.969   1
  -1  -6  12 4138.90 361.846   1
   1  -6 -12 4238.89 423.768   1
   1   6 -12 4802.16 360.087   1
   1  -6 -11 1684.41 282.052   1
  -1   6  11 1591.40 285.560   1
   1   6 -10 9552.34 668.074   1
  -1  -6  10 10460.1 674.053   1
  -1  -6   9 9284.43 629.306   1
   1   6  -9 9668.73 621.017   1
  -1   6   9 9104.88 686.613   1
   1  -6  -9 9048.29 677.701   1
  -1  -6   8 5284.21 362.387   1
   1   6  -8 5283.75 359.235   1
  -1   6   8 4922.45 449.304   1
   1  -6  -8 4956.84 433.547   1
  -1  -6   7 6459.99 420.427   1
  -1   6   7 5258.32 495.717   1
   1  -6  -7 4864.91 486.123   1
   1   6  -7 6772.81 418.650   1
   1   6  -6 2395.94 170.183   1
  -1  -6   6 2209.88 168.432   1
   1  -6  -6 1680.62 257.983   1
  -1   6   6 2032.80 265.863   1
   1  -6  -5 1334.32 200.249   1
  -1   6   5 1059.08 209.788   1
   1  -6  -4 64357.1 4025.27   1
  -1   6   4 64262.9 4027.55   1
  -1  -6   3 5001.42 324.628   1
   1   6  -3 5014.94 327.806   1
   1   6  -2 23675.2 1531.17   1
  -1   6   2 24265.8 1563.06   1
  -1  -6   2 25500.3 1529.81   1
   1  -6  -2 24047.5 1558.05   1
   1   6  -1 69796.6 3997.82   1
   1  -6  -1 63678.3 4007.89   1
  -1   6   1 62944.3 4010.00   1
  -1  -6   1 60782.3 3994.95   1
   1   6   0 87.9744 114.012   1
  -1  -6   0 103.944 111.104   1
   1  -6   0-7.75793 108.648   1
  -1   6   0 195.803 124.214   1
   1   6   1 69353.6 4052.86   1
  -1   6  -1 68040.2 4035.22   1
  -1  -6  -1 66092.4 4048.91   1
   1  -6   1 59013.6 4033.97   1
   1   6   2 25408.3 1575.64   1
   1  -6   2 24524.6 1534.91   1
  -1   6  -2 24661.3 1535.55   1
  -1  -6  -2 24224.6 1565.95   1
  -1  -6  -4 60350.7 3911.67   1
   1   6   4 65131.7 3922.48   1
  -1  -6  -5 1464.44 220.348   1
   1   6   5 916.092 217.168   1
  -1   6  -6 2007.78 156.722   1
   1  -6   6 2352.43 156.938   1
  -1  -6  -6 2214.63 263.774   1
   1   6   6 2168.24 266.749   1
   1   6   7 6515.88 502.660   1
   1  -6   7 6012.97 419.223   1
  -1  -6  -7 6010.48 496.067   1
  -1   6  -7 6705.93 417.559   1
   1   6   8 4806.74 422.155   1
   1  -6   8 5136.59 341.113   1
  -1  -6  -8 5648.83 418.533   1
  -1   6  -8 4446.38 333.310   1
   1   6   9 9125.62 673.964   1
  -1   6  -9 9688.13 607.576   1
  -1  -6  -9 9803.35 674.558   1
   1  -6   9 8377.22 611.218   1
   1  -6  10 9675.90 670.127   1
  -1   6 -10 10343.1 666.422   1
  -1  -6 -11 1205.38 251.365   1
   1   6  11 1638.76 291.488   1
   1   6  12 3977.40 415.727   1
  -1   6 -12 4862.62 357.044   1
   1  -6  12 3885.84 356.825   1
  -1  -6 -12 5352.33 425.798   1
  -1   6 -13 1385.51 199.626   1
  -1  -6 -13 1376.21 299.717   1
   1   6  13 1482.57 329.966   1
   1  -6  13 1291.34 197.262   1
  -1   6 -14 94.0679 160.508   1
  -1  -6 -14 227.859 211.133   1
   1  -6  14 201.576 172.449   1
   1   6  14 60.2899 232.051   1
  -1  -6 -15-58.6882 244.732   1
  -1   6 -15-185.749 170.551   1
   1  -6  15 176.641 178.957   1
   1   6  15-280.398 269.338   1
  -1   6 -16 7685.97 589.082   1
   1   6  16 7732.67 661.417   1
   1  -6  16 8235.83 605.876   1
  -1  -6 -16 8333.07 657.408   1
   1  -6  17 858.827 218.727   1
   1   6  17 295.617 222.871   1
  -1  -6 -17 123.088 194.837   1
  -1   6 -17 576.498 199.051   1
  -1   6 -18 536.742 203.405   1
   1  -6  18 558.414 217.023   1
   1   6  18 669.927 293.444   1
  -1  -6 -18 627.661 258.486   1
   1   6  19 341.147 269.463   1
  -1   6 -19 27.0545 181.956   1
   1  -6  19 239.123 210.286   1
  -1  -6 -19 574.389 280.983   1
   1   6  20 208.079 225.331   1
  -1   6 -20 57.4081 195.216   1
   1  -6  20 443.616 223.214   1
  -1  -6 -20 581.892 226.697   1
  -1   6 -21 121.108 213.392   1
   1   6  21-454.541 271.891   1
  -1  -6 -21 162.901 251.535   1
   1   6  22 140.577 253.437   1
  -1  -6 -22 328.519 241.832   1
   1   6  23 703.037 241.990   1
  -1  -6 -23 297.002 237.534   1
   1   6  24 490.028 275.550   1
  -1  -6 -24 428.401 262.296   1
   1   6  26 552.837 259.278   1
  -1  -6 -26 323.085 258.808   1
   1   6  27-273.580 231.382   1
  -1  -6 -27 252.606 221.558   1
   1   6  28 473.130 233.280   1
  -1  -6 -28-30.8502 230.619   1
  -1   7  27 67.8983 232.280   1
   1  -7 -27 377.961 248.781   1
  -1   7  26-207.969 232.296   1
   1  -7 -26 191.403 234.385   1
  -1   7  25 70.4429 202.006   1
   1  -7 -25 741.039 230.385   1
  -1   7  24 499.475 258.479   1
   1  -7 -24 129.597 212.552   1
   1  -7 -23 32.5777 232.693   1
  -1   7  23 249.555 259.953   1
  -1   7  22-141.805 257.586   1
   1  -7 -22-229.364 255.949   1
  -1   7  21-105.764 266.318   1
   1  -7 -21-164.258 261.889   1
   1   7 -20 1121.12 249.333   1
  -1   7  20 836.130 303.408   1
   1  -7 -20 1081.06 293.307   1
   1   7 -19 433.112 206.316   1
  -1  -7  19 259.910 215.824   1
  -1   7  18 1089.24 316.728   1
   1  -7 -18 1251.10 306.083   1
  -1   7  17-66.9716 291.113   1
   1   7 -17 165.425 192.105   1
  -1  -7  17-25.1676 178.907   1
   1  -7 -17-31.5133 274.748   1
  -1   7  16 32.8261 268.573   1
   1   7 -16 43.6208 176.711   1
  -1  -7  16-69.5564 168.296   1
   1  -7 -16 30.8395 242.355   1
   1   7 -15 437.709 166.465   1
  -1  -7  15 720.878 183.397   1
  -1   7  14 2337.99 335.388   1
   1   7 -14 2322.62 258.402   1
  -1  -7  14 2838.48 277.634   1
   1  -7 -14 2996.93 344.209   1
  -1   7  13 632.858 289.732   1
   1   7 -13 835.192 170.590   1
  -1  -7  13 808.040 176.308   1
   1  -7 -13 758.458 266.839   1
  -1   7  12 261.369 255.529   1
   1  -7 -12 649.522 244.254   1
  -1   7  11 863.067 244.575   1
   1   7 -11 856.903 143.778   1
  -1  -7  11 506.014 153.671   1
   1  -7 -11 1038.61 239.921   1
  -1   7  10 982.774 257.744   1
   1  -7 -10 1386.84 250.859   1
   1   7 -10 1196.32 151.141   1
  -1  -7  10 1123.46 150.800   1
   1  -7  -9 46.8940 219.061   1
   1   7  -9 16.5261 90.5296   1
  -1  -7   9 153.109 94.5150   1
  -1   7   9 175.546 242.830   1
   1  -7  -8 24869.7 1569.90   1
  -1   7   8 25146.3 1578.01   1
  -1  -7   8 23301.1 1499.14   1
   1   7  -8 24039.6 1500.63   1
   1  -7  -7 10472.5 733.423   1
  -1   7   7 11054.3 748.693   1
  -1  -7   7 10241.7 657.894   1
   1   7  -7 10403.9 659.343   1
  -1   7   6 39816.4 2518.82   1
   1  -7  -6 39292.0 2512.92   1
  -1   7   5 1078.66 215.842   1
   1  -7  -5 1426.59 205.843   1
   1  -7  -4 2794.04 281.548   1
  -1   7   4 3315.69 299.521   1
   1   7  -3 45487.2 2894.30   1
  -1   7   3 45305.2 2936.46   1
   1  -7  -3 47310.9 2935.08   1
  -1  -7   3 47953.6 2893.15   1
   1   7  -2 21339.6 1283.98   1
  -1  -7   2 19629.5 1280.25   1
   1   7  -1 32.0067 115.566   1
   1  -7  -1 172.745 131.996   1
  -1  -7   1 194.941 96.9434   1
  -1   7   1 23.2171 146.335   1
  -1  -7   0 3489.06 270.304   1
  -1   7   0 3503.98 270.101   1
   1   7   0 3293.31 272.760   1
   1   7   1 59.7015 144.575   1
   1  -7   1 27.8680 88.2330   1
  -1   7  -1 197.280 110.284   1
   1  -7   2 20856.0 1312.71   1
  -1   7  -2 21100.8 1314.30   1
  -1  -7  -3 49100.3 3012.16   1
   1   7   3 46682.8 3012.72   1
   1   7   4 2540.48 280.096   1
  -1  -7  -4 2761.49 265.558   1
   1   7   5 1257.12 215.724   1
  -1  -7  -5 1404.04 214.619   1
  -1  -7  -6 38127.6 2405.42   1
   1   7   6 37337.7 2411.38   1
  -1  -7  -7 10947.1 773.329   1
   1   7   7 10973.5 778.141   1
   1   7   8 24492.1 1591.61   1
   1  -7   8 25410.3 1516.23   1
  -1   7  -8 23281.4 1512.80   1
  -1  -7  -8 23600.2 1581.50   1
   1  -7   9 140.871 96.1348   1
  -1   7  -9 239.013 89.0842   1
  -1   7 -10 1506.12 154.426   1
  -1  -7 -10 1113.50 267.560   1
   1   7  10 1037.55 280.594   1
   1  -7  10 1621.16 164.310   1
  -1   7 -11 877.343 132.567   1
  -1  -7 -11 624.657 232.368   1
   1  -7  11 662.557 133.473   1
   1   7  11 856.207 256.506   1
  -1  -7 -12 217.488 185.969   1
   1   7  12 114.867 208.714   1
  -1  -7 -13 902.694 264.651   1
  -1   7 -13 842.573 166.482   1
   1  -7  13 928.927 178.314   1
   1   7  13 565.751 263.991   1
  -1  -7 -14 2411.13 350.875   1
   1   7  14 3299.11 383.182   1
   1  -7  14 2718.03 274.307   1
  -1   7 -14 2437.90 260.583   1
  -1   7 -15-170.894 149.806   1
   1  -7  15 83.2508 176.276   1
   1   7  16-97.7115 243.472   1
  -1   7 -16 562.522 181.612   1
   1  -7  16 46.0273 183.228   1
  -1  -7 -16 213.797 234.452   1
   1   7  17 332.384 274.491   1
  -1   7 -17 454.838 183.621   1
   1  -7  17 50.2173 197.733   1
  -1  -7 -17 560.836 263.844   1
   1   7  18 1419.70 332.695   1
  -1   7 -18 1304.25 229.649   1
   1  -7  18 1458.82 245.419   1
  -1  -7 -18 1963.92 318.232   1
  -1   7 -19-105.736 187.195   1
   1  -7  19 346.101 219.490   1
  -1   7 -20 619.370 215.949   1
   1   7  20 765.704 291.470   1
  -1  -7 -20 1266.17 281.593   1
   1   7  21-175.208 262.730   1
  -1  -7 -21-130.823 252.662   1
   1   7  22 491.217 214.560   1
  -1  -7 -22 98.4567 208.739   1
   1   7  23 665.068 266.239   1
  -1  -7 -23 394.582 254.965   1
   1   7  24 625.879 262.271   1
  -1  -7 -24 360.334 253.764   1
   1   7  25-103.427 202.653   1
  -1  -7 -25 32.4454 193.090   1
   1   7  26 819.821 277.584   1
  -1  -7 -26 447.336 257.448   1
   1   7  27 269.786 238.916   1
  -1  -7 -27 93.4748 204.001   1
  -1   8  27 133.786 233.786   1
   1  -8 -27 124.210 231.913   1
  -1   8  26 205.380 247.546   1
   1  -8 -26 31.5333 239.988   1
  -1   8  25-104.634 198.692   1
   1  -8 -25 415.035 228.076   1
   1  -8 -23-194.694 205.655   1
  -1   8  23 177.423 221.235   1
  -1   8  22 601.073 279.871   1
   1  -8 -22 228.916 249.019   1
  -1   8  21 211.628 254.283   1
   1  -8 -21 230.227 245.868   1
  -1   8  20 70.1950 268.009   1
   1  -8 -20 32.8656 246.278   1
  -1   8  19 312.437 263.293   1
   1  -8 -19 32.7046 246.197   1
  -1   8  18 892.113 276.314   1
   1   8 -18 688.057 196.481   1
  -1  -8  18 1106.28 224.415   1
   1  -8 -18 679.506 255.883   1
  -1   8  17 372.345 244.886   1
   1   8 -17 65.5272 161.417   1
  -1  -8  17 165.711 185.638   1
   1  -8 -17 95.6265 208.652   1
  -1   8  16 1830.51 309.509   1
   1   8 -16 1594.06 215.614   1
  -1  -8  16 1011.32 215.043   1
   1  -8 -16 1689.49 288.965   1
  -1   8  15 228.204 280.214   1
   1   8 -15 89.9022 138.422   1
  -1  -8  15-193.508 169.281   1
   1  -8 -15 579.745 275.000   1
  -1   8  14 190.689 269.731   1
   1   8 -14 628.946 160.313   1
   1  -8 -14 713.759 270.940   1
  -1  -8  14 582.374 162.181   1
  -1   8  13 30.8826 233.173   1
   1  -8 -13-28.8348 215.223   1
   1  -8 -12-27.8083 247.251   1
   1   8 -12 96.4280 116.220   1
  -1   8  12 59.6483 258.568   1
  -1  -8  12 63.2855 122.881   1
   1  -8 -11-214.068 216.103   1
   1   8 -11 170.638 106.601   1
  -1   8  11-57.4085 240.109   1
  -1  -8  11 10.2481 103.495   1
  -1  -8  10 3767.16 297.595   1
   1   8 -10 4554.07 302.557   1
   1  -8 -10 4563.35 412.581   1
  -1   8  10 4561.72 423.094   1
   1  -8  -9 1098.94 238.321   1
   1   8  -9 1105.21 114.774   1
  -1  -8   9 1232.95 118.241   1
  -1   8   9 1413.48 246.208   1
   1  -8  -8 10355.3 734.974   1
  -1   8   8 10038.9 739.207   1
   1  -8  -7 130.351 172.120   1
  -1   8   7 139.865 193.346   1
   1  -8  -6-20.2667 176.719   1
  -1   8   6-87.0178 199.149   1
   1  -8  -5 11288.5 792.422   1
  -1   8   5 11869.5 805.460   1
   1  -8  -4 360.261 167.277   1
  -1   8   4 165.856 175.860   1
  -1   8   3 6434.09 442.630   1
   1  -8  -3 6060.51 428.969   1
   1   8  -3 5810.72 374.676   1
  -1  -8   3 5422.28 369.849   1
   1   8  -2 29018.1 1787.17   1
  -1   8   2 29063.2 1818.64   1
  -1  -8   2 27830.5 1784.56   1
  -1  -8   1 1421.35 145.488   1
   1  -8  -1 1180.85 172.632   1
   1   8  -1 1101.95 149.589   1
  -1   8   1 1236.22 180.589   1
   1  -8   0 59.9579 121.098   1
   1   8   0-11.1656 133.504   1
  -1  -8   0 10.4562 123.884   1
  -1  -8  -1 1195.04 152.823   1
   1  -8   1 1125.70 136.057   1
   1   8   1 1327.02 185.564   1
  -1   8  -1 1292.68 144.263   1
  -1   8  -2 29814.9 1692.36   1
   1   8   2 29883.4 1732.07   1
   1   8   3 5411.75 430.018   1
  -1  -8  -3 5705.32 419.245   1
   1   8   4 278.284 180.451   1
  -1  -8  -4 140.883 163.739   1
   1   8   5 12096.6 816.381   1
  -1  -8  -5 11417.4 811.122   1
   1   8   6 130.204 192.742   1
  -1  -8  -6 249.828 198.606   1
   1   8   7-116.568 215.069   1
  -1  -8  -7 222.321 206.651   1
   1   8   8 10022.6 717.859   1
  -1  -8  -8 9108.48 698.845   1
   1   8   9 1305.01 288.181   1
  -1  -8  -9 1001.22 251.209   1
   1  -8   9 943.547 90.5757   1
  -1   8  -9 983.719 92.3561   1
   1   8  10 4064.65 402.107   1
  -1   8 -10 4069.69 290.635   1
   1  -8  10 4201.43 295.129   1
  -1  -8 -10 4680.01 401.661   1
  -1   8 -11 8.99773 93.3160   1
   1  -8  11 38.9766 111.658   1
   1   8  12-117.922 224.284   1
  -1   8 -12 22.3746 103.750   1
   1  -8  12 206.691 124.071   1
  -1  -8 -12-83.8173 178.980   1
   1   8  13-30.4968 229.792   1
  -1  -8 -13 461.471 225.480   1
   1   8  14 534.604 268.913   1
  -1   8 -14 414.768 144.440   1
   1  -8  14 468.855 152.943   1
  -1  -8 -14 859.741 259.643   1
   1   8  15 420.110 272.938   1
  -1   8 -15 69.7253 150.926   1
   1  -8  15 18.9928 166.754   1
  -1  -8 -15 303.278 258.477   1
  -1   8 -16 1865.34 223.710   1
   1  -8  16 1800.03 230.931   1
  -1  -8 -16 1920.28 309.585   1
   1   8  17 67.1988 212.980   1
  -1   8 -17-192.726 161.126   1
   1  -8  17-186.742 178.947   1
  -1  -8 -17 94.5333 208.159   1
   1   8  18 715.644 295.206   1
  -1   8 -18 770.237 187.237   1
   1  -8  18 688.329 204.307   1
  -1  -8 -18 607.142 264.190   1
   1   8  19 207.100 273.647   1
  -1  -8 -19 323.252 258.094   1
   1   8  20 34.9084 259.564   1
  -1  -8 -20 65.1210 247.717   1
   1   8  21 140.186 220.911   1
  -1  -8 -21-98.1944 194.784   1
   1   8  22 35.0098 244.607   1
  -1  -8 -22 98.3025 247.440   1
   1   8  23 104.445 249.801   1
  -1  -8 -23 229.422 242.950   1
   1   8  25 34.1398 248.878   1
  -1  -8 -25 128.610 226.649   1
   1   8  26-33.7965 241.478   1
  -1  -8 -26 346.552 250.374   1
   1   8  27-199.341 187.824   1
  -1  -8 -27 215.017 189.368   1
   1  -9 -26 500.117 255.123   1
  -1   9  25 551.924 265.897   1
   1  -9 -25 379.271 248.276   1
  -1   9  24 35.1164 223.174   1
   1  -9 -24 510.923 247.972   1
  -1   9  23-176.371 227.166   1
   1  -9 -23 322.778 248.316   1
  -1   9  22 282.007 219.636   1
   1  -9 -22 424.127 216.578   1
  -1   9  20 105.491 244.950   1
   1  -9 -20 329.489 224.410   1
  -1   9  19 627.698 278.178   1
   1  -9 -19 723.217 247.040   1
   1  -9 -17-483.257 284.889   1
   1   9 -17 19.9353 156.749   1
  -1   9  17 102.572 291.279   1
   1  -9 -16 31.7470 264.728   1
   1   9 -16-71.3404 142.113   1
  -1   9  16 505.500 294.645   1
  -1  -9  16-187.539 152.949   1
   1  -9 -15-31.1272 222.242   1
   1   9 -15 47.0634 125.483   1
  -1  -9  15 16.4144 139.455   1
  -1   9  15 364.096 259.236   1
   1  -9 -14 3274.83 393.203   1
  -1   9  14 4112.94 415.095   1
   1  -9 -13 856.696 278.931   1
   1   9 -13 366.311 123.431   1
  -1   9  13 915.222 301.359   1
  -1  -9  13 453.764 127.720   1
  -1   9  12 1408.61 285.625   1
  -1  -9  12 1951.63 169.598   1
   1   9 -12 1725.01 167.218   1
   1  -9 -12 1630.39 266.998   1
  -1   9  11 1952.14 312.967   1
  -1  -9  11 1449.99 145.340   1
   1  -9 -11 2154.39 324.972   1
   1   9 -11 1893.87 150.879   1
   1  -9 -10 291.367 219.713   1
  -1   9  10 596.500 244.110   1
   1  -9  -9 227.930 189.933   1
  -1   9   9 27.1705 196.578   1
   1  -9  -7 91.0134 192.942   1
  -1   9   7 268.579 212.526   1
   1  -9  -6 5290.94 430.639   1
  -1   9   6 4925.67 442.301   1
  -1   9   5 2240.38 279.438   1
  -1   9   4 176.804 189.832   1
   1  -9  -4 36.6789 165.359   1
   1   9  -3 46.4617 68.3883   1
  -1   9   3 17.8538 161.883   1
   1  -9  -3 217.725 151.877   1
  -1  -9   3 175.363 66.1578   1
   1   9  -2 109.833 92.2733   1
   1  -9  -2 119.972 146.238   1
  -1  -9   2 253.857 88.4120   1
  -1  -9   1 4521.61 352.106   1
   1   9  -1 5472.63 362.217   1
   1   9   0 55214.4 3306.09   1
   1  -9   0 53106.2 3298.00   1
  -1  -9   0 49462.0 3297.16   1
  -1   9   0 53900.7 3302.53   1
  -1   9  -1 5459.22 356.193   1
   1  -9   1 4354.05 346.677   1
  -1  -9  -2 216.021 148.644   1
   1  -9   2 126.087 83.7500   1
  -1   9  -2 164.544 92.1437   1
  -1  -9  -3 239.799 163.000   1
   1  -9   3 114.986 51.9516   1
  -1   9  -3 165.465 57.9447   1
   1   9   3 304.670 164.732   1
   1   9   4 78.8741 174.018   1
  -1  -9  -4 169.087 183.283   1
   1   9   5 2544.02 300.315   1
  -1  -9  -5 2762.13 284.342   1
   1   9   6 4998.61 456.477   1
  -1  -9  -6 5867.48 454.040   1
   1   9   7-122.555 212.482   1
  -1  -9  -7 158.773 206.006   1
   1   9   9 269.856 214.293   1
  -1  -9  -9 305.218 190.685   1
   1   9  10 224.984 217.645   1
  -1  -9 -10 719.219 206.378   1
  -1  -9 -11 1800.92 264.004   1
   1  -9  11 1382.70 118.309   1
   1   9  11 1402.25 270.006   1
  -1   9 -11 1495.80 120.399   1
  -1  -9 -12 1774.45 279.744   1
   1  -9  12 1878.21 162.639   1
  -1   9 -12 1692.99 158.168   1
   1   9  12 1542.98 275.302   1
  -1  -9 -13 765.560 245.805   1
   1  -9  13 358.733 116.154   1
   1   9  13 624.467 269.186   1
  -1   9 -13 496.692 114.228   1
   1   9  14 3112.74 406.268   1
   1  -9  14 3482.57 291.826   1
  -1  -9 -14 4165.47 404.943   1
  -1   9 -14 3731.10 291.278   1
   1   9  15-426.930 298.269   1
  -1   9 -15 89.9105 123.784   1
   1  -9  15 15.8941 124.029   1
  -1  -9 -15 30.8389 267.332   1
   1   9  16-33.4563 280.708   1
  -1   9 -16 17.1863 140.165   1
   1  -9  16 91.3220 158.788   1
  -1  -9 -16-62.7939 269.816   1
  -1   9 -17 116.025 155.922   1
   1   9  17 101.848 292.747   1
  -1  -9 -17 254.769 241.538   1
   1   9  19 557.296 239.007   1
  -1  -9 -19 715.817 216.448   1
   1   9  20 454.499 255.835   1
  -1  -9 -20 293.684 249.288   1
   1   9  22-174.411 251.265   1
  -1  -9 -22 426.453 248.768   1
   1   9  23 276.975 201.912   1
  -1  -9 -23 358.756 191.522   1
   1   9  24 308.027 261.710   1
  -1  -9 -24 161.435 233.823   1
   1   9  25 373.206 255.189   1
  -1  -9 -25 349.505 248.937   1
  -1  -9 -26 217.743 201.778   1
  -1  10  26 265.726 243.509   1
   1 -10 -26 215.760 208.074   1
  -1  10  25 102.082 263.095   1
   1 -10 -25 345.120 246.129   1
  -1  10  24 312.225 266.860   1
   1 -10 -24-158.958 232.663   1
  -1  10  23 455.519 274.926   1
   1 -10 -23 128.362 244.713   1
  -1  10  22 247.673 263.831   1
   1 -10 -22 971.743 276.133   1
   1 -10 -21 653.828 266.701   1
  -1  10  21 70.3545 256.341   1
   1 -10 -20 32.9271 247.700   1
  -1  10  20 105.821 272.344   1
   1 -10 -19 131.822 248.847   1
  -1  10  19-35.1553 267.458   1
   1 -10 -18 427.007 238.006   1
  -1  10  18 452.773 252.187   1
   1 -10 -17 162.768 201.826   1
  -1  10  17-137.935 224.342   1
   1 -10 -16 707.045 275.424   1
  -1  10  16 272.749 268.704   1
   1 -10 -15 31.6389 258.860   1
   1  10 -15 12.1310 111.610   1
  -1 -10  15-36.2915 109.870   1
  -1  10  15 33.5723 272.007   1
   1 -10 -14 248.007 214.529   1
  -1 -10  14 216.589 96.7827   1
   1  10 -14 321.628 102.243   1
  -1 -10  13 107.412 69.2640   1
   1  10 -13 148.758 75.9588   1
   1 -10 -12 2114.70 294.033   1
  -1  10  12 2352.22 334.190   1
   1 -10 -11 256.195 261.699   1
  -1  10  11 547.372 269.964   1
  -1  10  10 6131.79 554.732   1
   1 -10 -10 7235.28 553.599   1
   1 -10  -9-52.6163 205.456   1
  -1  10   9 366.235 228.398   1
   1 -10  -8-50.2411 190.140   1
  -1  10   8-376.728 221.983   1
   1 -10  -6 9385.20 697.522   1
  -1  10   6 10041.2 710.781   1
   1 -10  -5 820.522 201.504   1
  -1  10   4 5673.18 441.881   1
   1 -10  -4 5169.40 432.188   1
   1 -10  -3 1129.41 199.951   1
  -1 -10   3 1275.44 115.006   1
  -1  10   3 1202.00 226.472   1
   1  10  -3 1190.72 121.803   1
   1  10  -2 3639.00 299.468   1
  -1  10   2 3861.90 341.226   1
   1 -10  -2 4359.47 337.333   1
  -1 -10   2 4547.74 296.708   1
   1 -10  -1 2229.95 221.646   1
   1  10  -1 2410.00 202.421   1
  -1  10   1 2141.84 229.730   1
  -1 -10   1 1690.26 197.028   1
  -1  10   0 53.4356 135.437   1
   1 -10   0-49.1038 118.841   1
  -1 -10  -1 1991.24 225.347   1
   1 -10   1 1803.28 198.419   1
   1  10   1 2151.89 228.521   1
   1  10   2 4440.79 365.498   1
  -1  10  -2 4065.54 309.546   1
  -1 -10  -2 5068.39 356.874   1
   1 -10   2 4321.77 306.317   1
  -1 -10  -3 1355.28 186.592   1
   1 -10   3 1418.71 98.8729   1
   1  10   3 1177.29 204.474   1
  -1 -10  -4 4884.90 435.970   1
   1  10   4 6283.50 455.853   1
  -1 -10  -5 1052.83 225.275   1
  -1 -10  -6 8883.91 673.189   1
   1  10   6 9450.22 675.131   1
   1  10   8 106.528 220.249   1
  -1 -10  -8 227.126 206.748   1
   1  10   9 195.024 247.479   1
  -1 -10  -9 290.490 221.420   1
  -1 -10 -10 6379.09 514.852   1
   1  10  10 5770.65 516.771   1
   1  10  11 931.530 268.605   1
  -1 -10 -11 511.888 261.374   1
   1  10  12 2793.98 339.347   1
  -1 -10 -12 2167.09 325.788   1
  -1 -10 -14 491.505 251.085   1
  -1  10 -14 330.187 91.8135   1
   1  10  14 523.224 267.218   1
   1 -10  14 145.397 90.4053   1
   1  10  15 133.311 263.754   1
  -1  10 -15-200.541 99.1249   1
   1 -10  15-21.7789 102.264   1
  -1 -10 -15 375.544 256.895   1
  -1  10 -16 223.708 121.616   1
   1  10  16 304.662 290.668   1
  -1 -10 -16 635.595 280.834   1
   1  10  17-171.282 296.106   1
  -1 -10 -17 192.923 264.768   1
   1  10  18 278.328 285.230   1
  -1 -10 -18 1495.62 304.768   1
   1  10  19 244.689 254.770   1
  -1 -10 -19-228.481 241.732   1
   1  10  20-70.0757 231.848   1
  -1 -10 -20 524.154 227.268   1
   1  10  21 279.593 226.397   1
  -1 -10 -21 32.7465 218.603   1
   1  10  22 590.407 277.230   1
  -1 -10 -22 1274.61 272.005   1
   1  10  23 34.3664 265.309   1
  -1 -10 -23 973.029 273.998   1
   1  10  24-33.9564 242.441   1
  -1 -10 -24-96.0438 235.261   1
   1  10  25 636.901 220.798   1
  -1 -10 -25-94.2424 186.401   1
   1  10  26-164.349 234.996   1
  -1 -10 -26-245.381 219.337   1
  -1  11  25 201.482 191.114   1
   1 -11 -25-216.884 204.630   1
  -1  11  23-34.9856 204.353   1
   1 -11 -23 31.8508 195.235   1
  -1  11  22 105.560 209.865   1
   1 -11 -22 354.576 222.618   1
   1 -11 -21 391.458 223.297   1
  -1  11  21 457.703 223.468   1
  -1  11  20 881.436 277.252   1
   1 -11 -20 32.9340 230.432   1
  -1  11  19-35.2465 280.989   1
   1 -11 -19 330.630 263.602   1
  -1  11  18 35.1770 280.356   1
   1 -11 -18 164.951 259.337   1
  -1  11  17 34.8279 271.888   1
   1 -11 -17 197.077 237.566   1
  -1  11  16 447.898 237.752   1
   1 -11 -16-32.5383 208.739   1
  -1  11  15 34.0359 286.442   1
   1 -11 -15-32.0967 264.294   1
  -1  11  14 1205.81 300.010   1
   1 -11 -14 1421.00 270.959   1
  -1  11  13 65.7043 262.648   1
   1 -11 -13-30.9172 250.497   1
  -1  11  11 155.996 278.891   1
   1 -11 -11-29.3486 245.505   1
  -1  11  10 120.885 263.512   1
   1 -11 -10 28.3039 236.051   1
  -1  11   9 1806.01 300.559   1
   1 -11  -9 1636.65 279.899   1
   1 -11  -8 679.563 252.416   1
  -1  11   7-53.2464 217.912   1
   1 -11  -7 250.050 219.326   1
  -1  11   6 378.272 218.703   1
   1 -11  -6-94.7015 184.862   1
  -1  11   5 1042.02 241.194   1
   1 -11  -5 1380.61 238.766   1
  -1  11   4 573.406 213.861   1
   1 -11  -4 1141.07 207.454   1
  -1 -11   3 220.460 78.8818   1
   1  11  -3 302.070 86.2227   1
  -1  11   3 81.7501 172.136   1
   1 -11  -3 286.171 184.454   1
   1 -11  -2 85.9219 159.351   1
  -1  11   2 298.593 191.940   1
   1  11  -2 271.199 104.490   1
  -1 -11   2 134.158 98.1909   1
   1  11  -1 551.658 135.229   1
   1 -11  -1 645.287 146.010   1
  -1  11   1 622.408 165.311   1
  -1 -11   1 718.721 133.574   1
   1  11   1 861.563 179.538   1
   1 -11   1 547.108 119.759   1
  -1  11  -1 622.492 143.493   1
  -1 -11  -1 625.999 158.480   1
   1  11   2 407.072 159.068   1
  -1 -11  -2 192.368 152.579   1
   1 -11   2 142.431 95.7609   1
  -1  11  -2 206.601 100.834   1
  -1 -11  -3 326.279 182.338   1
   1 -11   3 269.259 63.2058   1
   1  11   3 284.158 201.310   1
  -1  11  -3 305.289 69.4910   1
   1  11   4 900.907 234.605   1
  -1 -11  -4 1019.02 219.914   1
   1  11   5 1366.10 254.598   1
  -1 -11  -5 1761.03 241.669   1
   1  11   6-425.295 213.217   1
  -1 -11  -6 805.490 227.335   1
   1  11   7 210.986 219.273   1
  -1 -11  -7-49.9997 204.587   1
   1  11   8 525.375 236.936   1
  -1 -11  -8 497.087 233.449   1
   1  11   9 1787.27 286.834   1
  -1 -11  -9 1909.30 281.419   1
   1  11  10 179.648 230.575   1
   1  11  11 185.678 247.413   1
  -1 -11 -11-174.711 223.982   1
   1  11  13 521.613 292.842   1
  -1 -11 -13 428.888 254.716   1
   1  11  14 432.136 284.390   1
  -1 -11 -14 1342.80 282.387   1
   1  11  15 304.077 289.282   1
  -1 -11 -15 317.281 259.463   1
   1  11  16 34.2199 272.837   1
  -1 -11 -16 289.183 260.522   1
   1  11  17-346.241 279.684   1
  -1 -11 -17 552.014 255.267   1
   1  11  18-69.9464 285.440   1
  -1 -11 -18 425.152 267.813   1
   1  11  19 175.470 280.287   1
  -1 -11 -19 426.736 257.787   1
   1  11  20 980.849 323.045   1
  -1 -11 -20 558.224 262.043   1
   1  11  21-69.6826 244.553   1
  -1 -11 -21-131.207 222.028   1
   1  11  22 207.143 200.696   1
  -1 -11 -22 162.793 194.086   1
   1  11  23 238.608 233.170   1
  -1 -11 -23 193.153 213.022   1
   1  11  25 430.868 258.699   1
  -1 -11 -25 309.431 234.713   1
  -1  12  24 338.466 264.024   1
   1 -12 -24 343.689 238.617   1
  -1  12  23 311.121 257.403   1
   1 -12 -23 158.528 233.374   1
  -1  12  22 246.275 271.606   1
   1 -12 -22-160.221 218.846   1
  -1  12  21-212.119 250.353   1
   1 -12 -21-64.8033 215.198   1
  -1  12  20 70.6947 239.512   1
   1 -12 -20-393.183 212.466   1
  -1  12  18 282.564 269.096   1
   1 -12 -18 198.870 252.572   1
  -1  12  17 422.753 275.788   1
   1 -12 -17 297.458 255.174   1
  -1  12  15 310.065 271.177   1
   1 -12 -15 195.298 253.564   1
  -1  12  14-68.0210 240.761   1
  -1  12  13 468.310 290.027   1
   1 -12 -13 283.934 257.449   1
  -1  12  12 917.529 277.036   1
   1 -12 -12 865.087 257.876   1
   1 -12 -11-331.613 241.884   1
  -1  12  10 2765.24 355.479   1
   1 -12 -10 2342.94 338.055   1
  -1  12   9 270.487 261.568   1
   1 -12  -9 141.572 231.988   1
  -1  12   8 549.641 228.257   1
   1 -12  -8 136.238 220.260   1
  -1  12   7 221.505 209.185   1
   1 -12  -7 26.0685 202.113   1
  -1  12   5 273.705 222.597   1
   1 -12  -5 327.729 196.698   1
   1 -12  -4 6036.95 480.248   1
  -1  12   4 5804.34 484.294   1
  -1  12   3 196.117 171.889   1
   1 -12  -3-20.0883 167.555   1
  -1 -12   3 6.30510 76.0580   1
   1  12  -3 125.813 85.2888   1
  -1  12   2 2301.96 266.540   1
  -1 -12   2 1922.60 188.463   1
   1 -12  -2 1771.57 238.843   1
   1  12  -2 2289.09 195.183   1
   1  12  -1 1784.91 203.925   1
  -1 -12   1 1945.34 201.451   1
   1 -12  -1 1988.16 220.887   1
  -1  12   1 1795.98 233.576   1
  -1 -12   0 58.4695 134.142   1
  -1  12   0-47.3850 144.577   1
   1 -12   0-57.6868 129.257   1
   1  12   0 94.1137 150.443   1
  -1 -12  -1 1866.07 215.224   1
   1  12   1 2014.97 237.884   1
  -1  12  -1 1785.03 205.021   1
   1 -12   1 2098.02 192.933   1
   1  12   2 1601.37 242.347   1
  -1 -12  -2 1890.02 237.088   1
  -1  12  -2 2383.06 192.278   1
   1 -12   2 2029.67 179.834   1
  -1 -12  -3 141.892 182.704   1
  -1  12  -3 93.0486 72.3655   1
   1  12   3 43.0880 192.623   1
   1 -12   3 53.0918 61.0964   1
   1  12   4 5268.03 484.361   1
  -1 -12  -4 7147.07 492.612   1
   1  12   5 123.764 199.392   1
  -1 -12  -5 139.920 205.197   1
   1  12   7-439.952 233.216   1
  -1 -12  -7-25.9236 206.299   1
   1  12   8 487.950 255.343   1
  -1 -12  -8 433.155 235.708   1
   1  12   9 29.8442 232.934   1
  -1 -12  -9 112.318 213.658   1
   1  12  10 2099.48 335.427   1
  -1 -12 -10 2378.28 334.757   1
  -1 -12 -11 59.7084 233.820   1
   1  12  12 781.031 262.739   1
  -1 -12 -12 611.372 231.200   1
   1  12  13 33.2160 239.153   1
  -1 -12 -13-155.990 229.258   1
   1  12  14 236.429 272.116   1
  -1 -12 -14 570.966 265.706   1
   1  12  15-377.456 277.106   1
  -1 -12 -15 321.838 270.032   1
   1  12  17-175.062 271.317   1
  -1 -12 -17 294.785 239.740   1
   1  12  18 315.977 271.423   1
  -1 -12 -18 164.098 245.392   1
   1  12  20 419.608 266.013   1
  -1 -12 -20-395.220 250.553   1
   1  12  21 138.750 270.809   1
  -1 -12 -21 130.865 245.279   1
   1  12  22 239.944 255.610   1
  -1 -12 -22 388.649 234.945   1
   1  12  23 101.441 240.466   1
  -1 -12 -23 127.666 215.044   1
   1  12  24 133.367 191.110   1
  -1 -12 -24 62.5628 185.110   1
  -1  13  24-300.547 231.472   1
   1 -13 -24-61.6961 219.554   1
  -1  13  23 376.107 264.221   1
   1 -13 -23 31.3912 224.401   1
  -1  13  22 69.8091 255.481   1
   1 -13 -22 95.8286 229.053   1
  -1  13  21-105.473 265.517   1
   1 -13 -21 257.993 232.234   1
   1 -13 -20 391.025 234.649   1
  -1  13  20 319.838 257.850   1
  -1  13  19 319.477 241.348   1
   1 -13 -19-329.188 199.501   1
  -1  13  18 603.459 273.616   1
   1 -13 -18 33.1729 240.451   1
  -1  13  17-141.959 266.998   1
   1 -13 -17 298.557 250.525   1
  -1  13  16 600.213 247.966   1
   1 -13 -16-132.562 218.052   1
  -1  13  14 34.5545 232.922   1
   1 -13 -14 293.587 220.956   1
  -1  13  13-238.182 268.331   1
   1 -13 -13 225.149 257.146   1
  -1  13  12 668.741 279.758   1
   1 -13 -12 1737.21 303.244   1
  -1  13  11 851.214 247.536   1
   1 -13 -11 278.250 214.692   1
  -1  13  10-127.662 250.848   1
   1 -13 -10 241.033 230.945   1
  -1  13   9 216.829 223.485   1
   1 -13  -9 263.181 213.646   1
  -1  13   8 718.054 261.498   1
   1 -13  -8 1468.02 263.911   1
  -1  13   7-86.3926 228.875   1
   1 -13  -7-217.004 207.347   1
  -1  13   6 384.899 227.010   1
   1 -13  -6 1397.84 247.694   1
  -1  13   4 49.5028 197.947   1
   1 -13  -4 114.232 202.056   1
   1 -13  -3 380.814 186.190   1
  -1 -13   3 136.496 77.0776   1
  -1  13   3-23.3627 186.957   1
   1  13  -3 101.984 86.4185   1
  -1  13   2 3539.08 314.137   1
   1  13  -2 2897.21 241.328   1
   1 -13  -2 3147.96 295.049   1
  -1 -13   2 2519.90 238.360   1
  -1  13   1 115.435 164.899   1
   1 -13  -1 17.7207 163.088   1
  -1 -13   0 627.247 156.023   1
  -1  13   0 656.415 170.623   1
   1  13   0 625.044 163.478   1
   1 -13   0 865.093 165.185   1
  -1 -13  -1 88.7191 157.759   1
   1  13   1 19.0068 162.874   1
   1 -13   1 12.8739 123.205   1
   1  13   2 3003.36 309.359   1
  -1 -13  -2 3003.83 290.178   1
  -1  13  -2 2919.97 237.399   1
   1 -13   2 2835.53 233.478   1
  -1 -13  -3 234.930 184.607   1
   1 -13   3 14.1686 55.0869   1
  -1  13  -3-15.3914 66.4138   1
   1  13   3-136.823 200.499   1
   1  13   4 97.8318 195.546   1
  -1 -13  -4-22.9381 175.805   1
   1  13   6 574.641 255.325   1
  -1 -13  -6 1181.21 233.764   1
   1  13   7 85.8843 212.024   1
  -1 -13  -7-26.8779 202.944   1
   1  13   8 476.444 272.671   1
  -1 -13  -8 1370.52 260.187   1
   1  13   9 61.6002 220.064   1
  -1 -13  -9 231.398 220.230   1
   1  13  10 317.167 263.242   1
  -1 -13 -10 178.781 237.070   1
   1  13  11-32.5368 223.359   1
  -1 -13 -11 274.996 227.298   1
   1  13  12 1063.62 290.441   1
  -1 -13 -12 1154.84 299.438   1
   1  13  13-33.8139 255.408   1
  -1 -13 -13-190.581 237.194   1
  -1 -13 -14 451.462 213.741   1
   1  13  16 456.370 294.096   1
  -1 -13 -16 1083.03 269.517   1
   1  13  17 493.665 285.439   1
   1  13  18 564.255 274.607   1
  -1 -13 -18-66.1351 251.978   1
   1  13  19 175.639 274.365   1
  -1 -13 -19 198.545 236.511   1
   1  13  20 488.195 278.927   1
  -1 -13 -20 591.604 248.547   1
   1  13  21 172.406 256.468   1
  -1 -13 -21 65.1675 232.714   1
   1  13  22 34.0500 253.165   1
  -1 -13 -22-64.3072 232.437   1
   1  13  23-201.636 256.717   1
  -1 -13 -23-63.0873 226.263   1
   1  13  24 131.829 250.728   1
  -1 -13 -24-30.7967 206.411   1
  -1  14  23-168.496 215.867   1
   1 -14 -23 249.166 219.509   1
  -1  14  21 35.1540 258.875   1
   1 -14 -21 515.139 257.121   1
   1 -14 -19 360.633 206.728   1
   1 -14 -18-297.873 226.530   1
  -1  14  18-178.368 254.022   1
  -1  14  17-35.7857 276.459   1
   1 -14 -17-265.567 230.071   1
  -1  14  16 534.638 242.316   1
   1 -14 -16 766.604 228.111   1
  -1  14  15-106.506 271.085   1
   1 -14 -15 33.1856 232.858   1
  -1  14  14-246.274 233.697   1
   1 -14 -14-66.0475 219.386   1
  -1  14  13-104.425 257.879   1
   1 -14 -13 293.973 241.047   1
  -1  14  12 274.506 274.380   1
   1 -14 -12-64.3909 244.063   1
  -1  14  11 67.0562 261.086   1
   1 -14 -11 379.755 246.476   1
  -1  14   9-32.0993 270.241   1
   1 -14  -9-180.541 234.084   1
  -1  14   8 559.951 253.754   1
   1 -14  -8 408.256 227.844   1
  -1  14   7 899.885 266.977   1
   1 -14  -7 843.216 262.173   1
  -1  14   6 144.012 232.645   1
   1 -14  -6-241.700 192.589   1
  -1  14   5-27.5119 219.960   1
   1 -14  -5 76.2743 199.812   1
   1 -14  -4 573.696 205.965   1
  -1  14   4 790.381 237.196   1
  -1 -14   3 188.281 74.1725   1
   1 -14  -3 157.333 191.867   1
   1  14  -3 247.554 92.6618   1
  -1  14   3 171.357 198.741   1
   1 -14  -2 666.373 193.228   1
  -1 -14   2 813.696 127.999   1
   1  14  -2 710.681 140.709   1
  -1  14   2 743.147 197.844   1
   1 -14  -1 375.098 162.722   1
  -1  14   1-184.388 177.219   1
   1  14   0 71.8255 143.326   1
   1 -14   0 215.861 132.127   1
  -1  14   0 141.922 156.211   1
  -1 -14   0 117.574 147.099   1
  -1 -14  -1-18.9001 159.555   1
   1  14   1-40.6388 169.969   1
   1 -14   2 638.820 120.139   1
  -1  14  -2 593.400 125.774   1
   1  14   2 670.421 205.855   1
  -1 -14  -3 157.625 189.149   1
   1 -14   3 143.516 49.2084   1
  -1  14  -3 136.997 58.9561   1
   1  14   3 313.147 191.493   1
   1  14   4 821.487 234.874   1
  -1 -14  -4 1202.24 232.106   1
   1  14   5-54.3200 204.496   1
  -1 -14  -5-228.971 193.759   1
   1  14   6 170.939 227.027   1
  -1 -14  -6-26.7301 196.427   1
   1  14   7 445.399 244.843   1
  -1 -14  -7 724.515 246.304   1
   1  14   8 246.119 247.283   1
  -1 -14  -8 259.990 241.388   1
   1  14   9 190.365 254.764   1
  -1 -14  -9 178.789 217.476   1
   1  14  11 367.030 268.209   1
  -1 -14 -11 532.145 264.109   1
   1  14  12-33.9770 239.650   1
  -1 -14 -12 350.685 246.313   1
   1  14  13 484.455 285.085   1
  -1 -14 -13-129.513 239.964   1
   1  14  14 139.866 271.894   1
  -1 -14 -14-163.638 259.881   1
   1  14  15 775.117 275.626   1
  -1 -14 -15-32.9561 216.371   1
   1  14  16 566.390 261.775   1
  -1 -14 -16 99.4719 204.069   1
   1  14  17-141.621 264.279   1
  -1 -14 -17 33.2313 224.858   1
   1  14  18 211.759 269.575   1
  -1 -14 -18 33.2713 233.557   1
  -1 -14 -19-99.3122 234.388   1
   1  14  21-205.428 251.695   1
  -1 -14 -21-64.7943 237.223   1
   1  14  23 531.978 261.988   1
  -1 -14 -23 124.365 223.710   1
  -1  15  22-306.084 238.950   1
   1 -15 -22-94.3394 214.123   1
  -1  15  21 729.887 286.235   1
   1 -15 -21 574.929 248.895   1
  -1  15  20 211.942 260.927   1
   1 -15 -20 227.173 226.117   1
  -1  15  19-215.240 228.592   1
   1 -15 -19 65.4420 181.222   1
  -1  15  18-107.916 264.450   1
   1 -15 -18 363.156 240.784   1
   1 -15 -17 66.3953 209.283   1
  -1  15  17 36.1816 260.490   1
   1 -15 -16 267.141 239.924   1
  -1  15  16 251.902 262.769   1
  -1  15  15-179.796 263.149   1
   1 -15 -15 166.792 217.020   1
  -1  15  14 285.353 285.439   1
   1 -15 -14 133.447 246.414   1
  -1  15  13 354.077 261.469   1
   1 -15 -13 66.1910 221.059   1
  -1  15  12 35.0080 244.580   1
   1 -15 -12 65.4490 222.478   1
  -1  15  11 68.9773 237.077   1
   1 -15 -11 386.750 232.474   1
  -1  15  10 67.6930 237.907   1
   1 -15 -10 379.427 236.425   1
  -1  15   8 258.272 240.519   1
   1 -15  -8 239.096 227.873   1
  -1  15   7 156.178 244.412   1
   1 -15  -7 404.667 221.442   1
   1 -15  -6 1689.60 279.724   1
  -1  15   6 1545.00 290.012   1
   1 -15  -5-26.5570 195.946   1
  -1  15   5 174.738 208.819   1
  -1 -15   3 16.0388 61.5842   1
  -1  15   3-25.6824 196.172   1
   1  15  -3 147.658 73.7472   1
  -1 -15   2 813.203 138.944   1
   1 -15  -2 1141.38 215.475   1
   1  15  -2 799.617 153.092   1
  -1  15   2 952.843 219.726   1
  -1 -15   1-44.4417 127.038   1
   1 -15  -1 119.420 149.796   1
  -1  15   1 64.5531 174.988   1
   1  15  -1 228.441 145.943   1
   1  15   0 133.256 160.416   1
   1 -15   0 52.2048 148.007   1
  -1  15   0-18.6326 158.919   1
  -1 -15   0 372.504 153.541   1
  -1 -15  -1-160.725 159.201   1
   1  15   1-107.073 165.528   1
  -1 -15  -2 1099.87 206.150   1
   1 -15   2 821.170 132.249   1
  -1  15  -2 717.354 127.919   1
   1  15   2 1107.34 222.575   1
   1  15   3-152.588 204.924   1
  -1 -15  -3-166.044 189.255   1
   1  15   5 313.606 233.249   1
  -1 -15  -5 292.792 207.808   1
   1  15   6 1967.92 303.827   1
  -1 -15  -6 1392.62 255.124   1
   1  15   7 123.879 247.605   1
  -1 -15  -7-144.713 222.633   1
   1  15   8 319.801 270.317   1
  -1 -15  -8 149.495 233.729   1
   1  15  10-268.864 252.958   1
  -1 -15 -10-62.9111 208.980   1
   1  15  11-342.419 276.520   1
  -1 -15 -11 288.371 236.360   1
   1  15  12-69.5059 253.371   1
  -1 -15 -12-130.011 227.145   1
   1  15  13 70.2651 257.232   1
  -1 -15 -13 197.169 245.420   1
   1  15  14-318.979 244.286   1
  -1 -15 -14 265.581 209.259   1
   1  15  15-213.515 259.391   1
  -1 -15 -15 66.8122 233.401   1
   1  15  16 35.6016 268.098   1
  -1 -15 -16 802.331 260.395   1
   1  15  17-35.5083 225.036   1
  -1 -15 -17 66.9546 211.021   1
   1  15  18 35.2842 219.981   1
  -1 -15 -18-66.6429 190.905   1
   1  15  19-104.818 247.420   1
  -1 -15 -19 330.476 228.945   1
   1  15  20 345.497 275.533   1
  -1 -15 -20 65.3144 228.438   1
   1  15  21 751.470 277.945   1
  -1 -15 -21 385.003 243.726   1
   1  15  22 100.655 247.502   1
  -1 -15 -22-62.7617 226.849   1
  -1  16  21 343.386 267.034   1
   1 -16 -21 669.533 241.952   1
  -1  16  20 525.001 272.139   1
   1 -16 -20 258.902 216.008   1
  -1  16  19 35.6268 236.653   1
   1 -16 -19-327.375 221.708   1
  -1  16  18 973.819 304.438   1
   1 -16 -18-66.2655 229.561   1
  -1  16  17 72.9749 217.201   1
   1 -16 -17 99.8322 196.893   1
  -1  16  15 547.913 271.323   1
   1 -16 -15 167.606 230.934   1
  -1  16  14 145.956 238.608   1
   1 -16 -14-33.4820 200.478   1
  -1  16  13 254.296 272.311   1
   1 -16 -13 33.3180 215.785   1
  -1  16  12-108.116 259.492   1
   1 -16 -12-66.0844 208.341   1
  -1  16  11 106.854 243.882   1
   1 -16 -11 457.041 243.351   1
  -1  16  10 280.586 253.821   1
   1 -16 -10 128.540 212.570   1
   1 -16  -9 314.976 225.048   1
  -1  16   9-34.3811 244.575   1
   1 -16  -8 921.917 253.698   1
  -1  16   8 776.811 271.511   1
   1 -16  -7-119.257 201.808   1
  -1  16   7-65.5822 235.149   1
   1 -16  -6-57.7852 213.979   1
  -1  16   6 31.5509 223.317   1
   1 -16  -5 27.8855 210.637   1
  -1  16   5 180.635 218.618   1
   1 -16  -4 503.603 184.870   1
  -1  16   4 171.860 209.109   1
   1 -16  -3 99.7662 173.809   1
  -1  16   3 270.248 202.010   1
  -1 -16   2 169.300 113.324   1
   1 -16  -2 276.335 179.253   1
   1  16  -2 322.275 120.133   1
  -1  16   2 502.916 206.460   1
  -1 -16   1 201.761 138.754   1
   1 -16  -1-63.1110 170.212   1
  -1  16   1 336.166 190.050   1
   1  16  -1 202.947 148.659   1
   1 -16   0-18.0417 142.281   1
  -1 -16   0 36.7582 143.932   1
   1  16   0-81.3415 164.220   1
  -1  16   0 137.294 162.019   1
  -1 -16  -1 252.523 168.250   1
   1  16   1 430.104 189.275   1
  -1  16  -1 94.0080 138.846   1
  -1 -16  -2 255.663 188.154   1
   1 -16   2 243.014 103.503   1
  -1  16  -2 156.099 107.641   1
   1  16   2 247.189 183.542   1
  -1 -16  -4 212.496 207.097   1
   1  16   4 282.700 227.284   1
  -1 -16  -5-111.312 202.067   1
   1  16   5-59.4351 229.484   1
  -1 -16  -6 57.9336 200.558   1
   1  16   6-61.9530 222.067   1
  -1 -16  -7 29.9956 208.614   1
   1  16   7-32.0613 237.444   1
  -1 -16  -8 679.574 228.679   1
   1  16   8 792.067 264.114   1
  -1 -16  -9 316.428 213.786   1
   1  16   9 236.558 249.890   1
  -1 -16 -10 225.857 211.520   1
   1  16  10 689.331 261.536   1
  -1 -16 -11 65.5497 218.633   1
   1  16  11 69.9726 240.079   1
  -1 -16 -12 166.036 238.250   1
   1  16  12 141.522 271.319   1
  -1 -16 -13 200.849 211.273   1
   1  16  13 142.616 220.059   1
  -1 -16 -14 236.320 229.666   1
   1  16  14 35.8121 260.099   1
  -1 -16 -15-169.054 218.882   1
   1  16  15 35.8428 237.934   1
  -1 -16 -17-33.5853 232.537   1
   1  16  17 71.0853 249.392   1
  -1 -16 -18 199.901 220.742   1
   1  16  18 387.318 262.382   1
  -1 -16 -19 32.9325 192.680   1
   1  16  19 348.350 224.574   1
  -1 -16 -20 388.515 197.704   1
   1  16  20 413.463 234.423   1
  -1 -16 -21 126.767 205.213   1
   1  16  21 67.7310 238.742   1
  -1  17  21 237.313 250.040   1
   1 -17 -21 441.826 210.589   1
  -1  17  20 138.413 224.373   1
   1 -17 -20 289.957 199.074   1
  -1  17  19 777.473 278.970   1
   1 -17 -19-261.523 229.716   1
  -1  17  18 71.7728 254.037   1
   1 -17 -18 66.3912 198.791   1
  -1  17  17 36.3842 263.164   1
   1 -17 -17 234.156 226.498   1
  -1  17  16-256.952 247.258   1
   1 -17 -16 33.7379 200.860   1
  -1  17  14 111.252 273.610   1
   1 -17 -14 67.6595 230.031   1
  -1  17  13 111.100 270.093   1
   1 -17 -13 202.598 233.998   1
  -1  17  12 147.410 245.809   1
   1 -17 -12-33.5976 218.596   1
  -1  17  11 365.439 252.610   1
   1 -17 -11 266.527 237.601   1
  -1  17  10-72.0055 250.484   1
   1 -17 -10 264.256 224.647   1
  -1  17   9 283.358 231.112   1
   1 -17  -9 292.454 232.650   1
  -1  17   8 34.6095 251.256   1
   1 -17  -8 95.8090 204.607   1
  -1  17   7 235.980 234.937   1
   1 -17  -7 249.652 217.555   1
  -1  17   6 195.731 239.716   1
   1 -17  -6 483.873 214.236   1
  -1  17   5 251.240 230.828   1
   1 -17  -5-29.1113 217.375   1
  -1  17   4 419.953 232.156   1
   1 -17  -4 138.630 204.374   1
  -1  17   2-155.173 187.761   1
   1 -17  -2 24.2829 173.387   1
  -1  17   1 116.583 190.319   1
   1  17  -1 103.887 142.340   1
   1 -17  -1 174.666 173.552   1
   1  17   0 126.396 171.923   1
  -1  17   0 324.346 162.330   1
  -1 -17   0 484.737 172.280   1
   1 -17   0 621.215 160.840   1
   1  17   1 72.1014 191.626   1
  -1 -17  -1 21.9039 173.478   1
  -1  17  -1 207.576 144.432   1
  -1 -17  -2-48.2258 190.839   1
   1  17   2-52.2405 210.255   1
   1  17   3 139.772 225.589   1
  -1 -17  -3 366.119 196.632   1
   1  17   4-265.323 207.839   1
  -1 -17  -4 83.2979 199.970   1
   1  17   5 308.568 235.188   1
  -1 -17  -5 174.608 207.375   1
   1  17   6 449.036 244.650   1
  -1 -17  -6 665.156 237.650   1
   1  17   7 529.652 240.660   1
  -1 -17  -7-31.1735 210.349   1
   1  17   8 339.545 252.497   1
  -1 -17  -8 671.964 236.326   1
   1  17   9-34.6688 242.193   1
  -1 -17  -9 65.3294 210.329   1
   1  17  10-105.686 231.515   1
  -1 -17 -10 132.818 225.720   1
   1  17  11 35.6381 241.136   1
  -1 -17 -11 33.6098 215.291   1
   1  17  12 431.211 277.524   1
  -1 -17 -12-101.677 225.084   1
   1  17  13 288.714 255.525   1
  -1 -17 -13-34.1000 213.877   1
   1  17  14 722.504 285.206   1
  -1 -17 -14 682.886 262.371   1
   1  17  16 430.076 277.581   1
  -1 -17 -16 305.311 239.073   1
   1  17  17 675.980 250.734   1
  -1 -17 -17 639.406 229.148   1
   1  17  18 494.558 267.106   1
  -1 -17 -18 398.410 235.567   1
   1  17  19 417.424 273.179   1
  -1 -17 -19 261.621 227.351   1
   1  17  20 410.461 265.360   1
  -1 -17 -20 64.0461 206.634   1
   1  17  21 235.009 218.893   1
  -1  18  20-171.421 258.927   1
   1 -18 -20-31.9245 218.112   1
  -1  18  19 315.439 258.193   1
   1 -18 -19 293.634 206.500   1
  -1  18  18 320.692 235.349   1
   1 -18 -18-398.303 220.314   1
  -1  18  17-325.628 262.649   1
   1 -18 -17 134.789 202.991   1
  -1  18  16 513.911 276.542   1
   1 -18 -16 34.0907 231.181   1
  -1  18  15 296.207 251.811   1
   1 -18 -15-34.2410 220.608   1
  -1  18  14-223.327 244.608   1
   1 -18 -14 206.526 222.787   1
  -1  18  13 410.274 251.033   1
   1 -18 -13 344.804 232.240   1
  -1  18  12-37.2415 249.610   1
   1 -18 -12 137.697 226.252   1
  -1  18  10 257.063 248.936   1
   1 -18 -10 238.458 233.149   1
  -1  18   9-325.446 259.443   1
   1 -18  -9-33.6078 235.012   1
  -1  18   8 35.6025 224.571   1
   1 -18  -8 231.367 214.091   1
  -1  18   6 135.555 242.055   1
   1 -18  -6 125.712 222.591   1
  -1  18   5-65.4366 209.627   1
   1 -18  -5-90.6733 190.577   1
  -1  18   4 565.689 238.946   1
  -1  18   3-145.626 206.342   1
  -1  18   2 161.417 201.050   1
   1  18   2 220.128 197.726   1
   1  18   3 177.279 192.530   1
  -1 -18  -4 487.471 212.057   1
   1  18   4 279.066 213.130   1
   1  18   5 32.2448 212.995   1
  -1 -18  -5 90.6363 195.583   1
   1  18   6 501.135 242.255   1
  -1 -18  -6 156.591 202.549   1
   1  18   8 663.122 253.905   1
  -1 -18  -8-33.0087 208.758   1
   1  18   9 213.047 226.355   1
  -1 -18  -9 33.5732 208.272   1
   1  18  10 35.9586 242.154   1
  -1 -18 -10 34.0114 224.638   1
   1  18  12 72.8923 255.741   1
  -1 -18 -12-137.951 236.634   1
   1  18  13 146.169 270.090   1
  -1 -18 -13 380.091 239.836   1
   1  18  15 36.2694 264.368   1
  -1 -18 -15-136.997 241.393   1
   1  18  16 541.895 248.551   1
  -1 -18 -16 101.883 201.709   1
   1  18  17 107.291 254.256   1
  -1 -18 -17 33.4802 223.336   1
   1  18  18 35.2187 234.902   1
  -1 -18 -18 32.9797 212.364   1
   1  18  19 416.343 242.399   1
  -1 -18 -19-193.381 194.155   1
   1  18  20 581.692 259.574   1
  -1 -18 -20-125.709 202.675   1
  -1  19  19 417.144 260.737   1
  -1  19  18-319.735 256.509   1
  -1  19  17 542.055 280.974   1
  -1  19  16 220.188 239.131   1
  -1  19  15-37.1443 237.932   1
  -1  19  14 74.9335 248.713   1
  -1  19  13 489.781 275.138   1
  -1  19  12-151.015 242.003   1
  -1  19  11-37.7010 252.677   1
  -1  19   9 37.1934 246.867   1
  -1  19   8 440.671 275.442   1
   1  19   8 398.030 278.398   1
   1  19   9-146.723 241.225   1
   1  19  11 408.511 261.796   1
   1  19  12 260.298 260.266   1
   1  19  13 148.721 262.171   1
  -1 -19 -13 139.175 210.993   1
   1  19  14 591.467 255.087   1
   1  19  15 36.6427 249.101   1
   1  19  16-217.957 259.329   1
  -1 -19 -16 101.218 209.184   1
   1  19  17 393.489 271.176   1
   1  19  18-212.389 238.731   1
   1  19  19 277.081 266.960   1
  -2   0  26 375.683 237.175   1
   2   0 -26 68.3333 226.040   1
  -2   0  25-37.3419 241.796   1
   2   0 -25 239.476 234.831   1
  -2   0  24 923.797 270.544   1
   2   0 -24 1020.32 271.197   1
  -2   0  23 693.413 258.430   1
   2   0 -23-268.994 241.173   1
  -2   0  22 35.8968 236.161   1
   2   0 -22 297.759 228.299   1
  -2   0  21 175.757 241.189   1
   2   0 -21-64.7966 218.184   1
  -2   0  20 2502.25 354.375   1
   2   0 -20 2338.14 318.433   1
  -2   0  19 100.301 240.737   1
   2   0 -19 61.2282 224.085   1
  -2   0  18 941.094 260.920   1
   2   0 -18 974.804 250.323   1
  -2   0  17 94.1548 255.993   1
   2   0 -17 56.7417 238.809   1
  -2   0  16 1928.76 315.004   1
   2   0 -16 1633.99 276.510   1
  -2   0  15-171.620 233.311   1
   2   0 -15 312.191 205.923   1
  -2   0  14 10032.9 725.418   1
   2   0 -14 9371.29 707.828   1
   2   0 -13 398.567 219.283   1
  -2   0  13-25.4939 218.104   1
  -2   0  12 6059.40 495.651   1
   2   0 -12 6189.29 487.407   1
  -2   0  11-67.0623 192.666   1
   2   0 -11 102.724 196.586   1
  -2   0  10-186.283 201.761   1
   2   0 -10 227.445 180.941   1
  -2   0   9 76.6346 182.482   1
   2   0  -9 34.8022 163.363   1
  -2   0   8 11590.1 845.402   1
   2   0  -8 13245.7 842.259   1
  -2   0   7-62.9282 206.773   1
   2   0  -7 43.0534 171.325   1
  -2   0   5-36.8363 170.030   1
   2   0  -5 56.3044 167.778   1
  -2   0   4 29859.5 1725.94   1
   2   0  -4 24899.4 1718.60   1
  -2   0   3-235.753 186.419   1
   2   0  -3-24.9636 165.238   1
   2   0  -2 118123. 7012.92   1
  -2   0   2 108261. 7013.45   1
   2   0  -1 25.9314 140.606   1
  -2   0   1 39.5940 120.199   1
   2   0   0 17062.1 1238.86   1
  -2   0   0 22023.9 1238.66   1
  -2   0  -1-78.6637 150.198   1
   2   0   1-142.604 141.290   1
  -2   0  -2 115275. 7217.88   1
   2   0   2 117970. 7219.56   1
  -2   0  -3 113.771 143.803   1
   2   0   3-178.072 163.104   1
   2   0   4 26928.5 1680.91   1
  -2   0  -4 26087.0 1676.20   1
  -2   0  -5 261.012 169.362   1
   2   0   5-12.1220 194.028   1
  -2   0  -7 42.4818 165.695   1
   2   0   7-122.801 195.353   1
  -2   0  -8 12533.3 841.733   1
   2   0   8 12460.6 848.414   1
   2   0   9 149.785 180.452   1
  -2   0  -9-16.9840 162.169   1
   2   0  10-40.9712 188.972   1
   2   0  11 243.142 198.912   1
  -2   0 -11 330.692 189.052   1
  -2   0 -12 5194.09 452.489   1
   2   0  12 6027.89 476.568   1
   2   0  13 423.154 218.518   1
  -2   0 -13-23.8052 204.868   1
   2   0  14 8646.21 673.869   1
  -2   0 -14 9304.23 670.089   1
   2   0  15-83.3966 225.289   1
   2   0  16 1445.82 274.619   1
  -2   0 -16 1118.26 243.088   1
   2   0  17 30.1304 227.524   1
  -2   0 -17 85.1176 207.661   1
   2   0  18 1065.56 269.212   1
  -2   0 -18 1437.60 275.255   1
   2   0  20 1634.07 322.736   1
  -2   0 -20 2426.63 329.515   1
   2   0  21 136.997 252.693   1
  -2   0 -21 31.8998 221.909   1
   2   0  22-70.2076 235.288   1
  -2   0 -22 162.796 216.130   1
   2   0  23 178.485 243.484   1
  -2   0 -23 465.222 250.744   1
   2   0  24 577.696 276.211   1
  -2   0 -24 1485.07 293.078   1
   2   0  25 218.130 222.157   1
  -2   0 -25 306.703 218.887   1
  -2   0 -26 409.988 242.102   1
  -2   1  26-148.365 213.966   1
   2  -1 -26-33.9934 230.067   1
  -2  -1  25 37.7439 242.262   1
   2   1 -25 445.747 245.268   1
  -2  -1  24 372.424 253.098   1
  -2   1  24 440.792 262.187   1
   2  -1 -24 271.019 219.423   1
   2   1 -24 477.283 231.882   1
  -2   1  23 291.082 242.673   1
   2  -1 -23-234.905 227.051   1
  -2  -1  22 1327.95 283.273   1
   2   1 -22 495.682 243.945   1
  -2   1  21 35.2275 253.236   1
  -2  -1  21 280.401 236.770   1
   2  -1 -21 227.426 240.397   1
   2   1 -21 645.876 251.807   1
  -2  -1  20-68.1747 241.268   1
  -2   1  20 345.825 255.105   1
   2   1 -20-219.725 239.677   1
   2  -1 -20-31.6994 253.431   1
  -2   1  19 574.937 282.902   1
  -2  -1  19 297.147 258.620   1
   2  -1 -19 277.313 223.870   1
  -2  -1  18 1593.65 298.082   1
   2   1 -18 792.658 262.115   1
  -2   1  17 1900.82 300.887   1
  -2  -1  17 1689.29 285.780   1
   2   1 -17 1490.02 279.327   1
  -2   1  16 3204.89 392.522   1
   2  -1 -16 3359.46 368.580   1
   2   1 -16 3589.70 359.507   1
  -2  -1  16 3503.95 385.167   1
  -2   1  15 232.209 235.240   1
   2   1 -15 637.364 219.541   1
  -2  -1  15 168.252 232.544   1
   2  -1 -15 667.883 219.605   1
   2  -1 -14 2253.39 299.464   1
  -2   1  14 2124.92 316.043   1
  -2  -1  13 4635.14 405.102   1
   2   1 -13 4070.59 380.060   1
   2   1 -12-42.2853 182.846   1
  -2   1  12 148.264 225.092   1
   2  -1 -12 252.128 206.065   1
  -2   1  11 2779.80 330.692   1
   2  -1 -11 3115.03 332.982   1
   2   1 -11 3061.76 302.329   1
  -2  -1  11 2870.07 310.863   1
  -2  -1  10 25324.1 1552.82   1
  -2   1  10 23745.4 1560.13   1
   2  -1 -10 23736.6 1548.24   1
   2   1 -10 22671.7 1536.97   1
  -2   1   9 1055.61 209.061   1
   2  -1  -9 1273.84 210.213   1
  -2  -1   9 963.888 211.892   1
   2   1  -9 1429.78 208.637   1
   2  -1  -8 23160.2 1554.36   1
   2   1  -8 23045.2 1547.72   1
  -2  -1   8 25392.5 1558.94   1
  -2   1   8 25361.7 1568.19   1
   2  -1  -7 15636.5 1030.09   1
  -2   1   7 15675.5 1039.97   1
   2   1  -6 3981.58 313.500   1
   2  -1  -6 4273.84 336.634   1
  -2   1   6 3290.76 344.838   1
  -2  -1   6 3815.32 325.587   1
   2   1  -5 7708.68 543.246   1
   2  -1  -5 8429.42 562.485   1
  -2   1   5 8415.29 568.410   1
  -2  -1   5 7212.81 556.272   1
   2   1  -4 4010.56 316.844   1
   2  -1  -4 5129.85 338.541   1
  -2   1   4 4282.38 343.451   1
  -2   1   3 108651. 6962.93   1
  -2  -1   3 109492. 6956.80   1
   2   1  -3 114948. 6955.62   1
   2  -1  -3 115781. 6961.82   1
   2  -1  -2 2821.61 260.008   1
   2   1  -2 3332.65 260.751   1
  -2  -1   2 3348.63 258.925   1
  -2   1   2 3021.25 275.005   1
   2  -1  -1 21174.0 1311.63   1
  -2   1   1 19679.2 1312.60   1
   2   1  -1 19569.6 1310.40   1
  -2  -1   1 22581.5 1311.94   1
   2  -1   0 118.021 149.986   1
  -2   1   0-44.6742 143.275   1
  -2  -1   0-45.5533 152.105   1
   2   1   0-33.2748 158.111   1
   2  -1   1 18901.0 1249.28   1
   2   1   1 20885.9 1252.84   1
  -2   1  -1 19444.6 1245.95   1
  -2  -1  -1 19735.8 1250.64   1
   2   1   2 3230.94 253.483   1
   2  -1   2 3148.34 244.512   1
  -2  -1  -2 2590.49 241.152   1
  -2   1  -2 2256.56 243.684   1
   2  -1   3 112437. 6620.34   1
   2   1   3 122140. 6628.01   1
  -2  -1  -3 119824. 6626.89   1
   2  -1   4 3829.79 313.400   1
   2   1   4 4005.41 346.716   1
  -2  -1  -4 4086.74 330.233   1
  -2   1  -4 3821.32 313.876   1
   2  -1   5 7741.16 575.136   1
   2   1   5 9250.73 595.535   1
  -2  -1  -5 7611.06 577.718   1
  -2   1  -5 8879.26 570.610   1
   2   1   6 4096.98 343.302   1
   2  -1   6 3615.84 315.422   1
  -2   1  -6 3592.87 309.689   1
  -2  -1  -6 4014.42 334.230   1
  -2  -1  -7 15024.1 1037.59   1
   2   1   7 16731.2 1051.31   1
  -2  -1  -8 24170.4 1566.02   1
  -2   1  -8 24265.1 1553.15   1
   2   1   8 25794.5 1574.02   1
   2  -1   8 23033.1 1558.11   1
  -2   1  -9 1233.10 198.484   1
  -2  -1  -9 537.459 196.982   1
   2   1   9 1126.65 229.748   1
   2  -1   9 812.308 195.431   1
   2  -1  10 21711.5 1436.13   1
   2   1  10 22275.6 1448.34   1
   2  -1  11 2979.05 303.660   1
   2   1  11 2742.96 320.205   1
  -2   1 -11 2942.54 289.426   1
  -2  -1 -11 2674.57 301.973   1
   2   1  12 146.561 221.331   1
  -2   1 -12-85.3925 180.285   1
  -2  -1 -12 253.481 201.540   1
  -2   1 -13 4320.46 391.909   1
   2  -1  13 4544.91 396.343   1
   2   1  14 2359.54 305.795   1
  -2  -1 -14 1331.35 273.496   1
   2  -1  15-26.9841 222.027   1
  -2  -1 -15 477.802 241.581   1
  -2   1 -15 354.454 224.996   1
   2   1  16 2950.91 393.460   1
   2  -1  16 3817.02 372.364   1
  -2   1 -16 3707.11 357.973   1
  -2  -1 -16 3341.72 371.791   1
   2  -1  17 1333.72 281.186   1
   2   1  17 1898.67 318.635   1
  -2  -1 -17 1677.27 304.542   1
  -2   1 -17 1750.90 273.459   1
   2   1  18 824.921 270.166   1
   2  -1  18 1298.85 283.367   1
  -2   1 -18 1097.19 258.741   1
  -2  -1 -18 1042.81 272.873   1
   2  -1  19 1058.02 288.468   1
   2   1  19 392.946 245.684   1
  -2   1 -19 418.697 254.601   1
  -2  -1 -19 397.827 246.047   1
   2  -1  20-363.940 254.495   1
   2   1  20 67.1494 222.842   1
  -2  -1 -20 156.783 244.694   1
  -2   1 -20 30.8436 222.968   1
   2  -1  21 68.4693 223.858   1
   2   1  21 687.900 284.116   1
  -2   1 -21 603.566 237.260   1
  -2  -1 -21 160.069 241.851   1
   2  -1  22 1017.29 272.928   1
   2   1  22 1089.28 276.276   1
  -2   1 -22 1074.61 259.742   1
  -2  -1 -22 848.909 249.558   1
   2   1  23 35.6427 236.816   1
  -2  -1 -23 298.167 225.474   1
   2   1  24 35.9492 245.175   1
   2  -1  24 616.258 263.855   1
  -2   1 -24 813.733 264.497   1
  -2  -1 -24 537.910 245.969   1
   2  -1  25 73.3454 239.816   1
  -2   1 -25 34.3125 220.959   1
   2   1  26 253.221 236.831   1
  -2  -1 -26 135.610 232.906   1
  -2  -1 -27 201.941 235.450   1
   2  -2 -27 899.933 250.183   1
  -2   2  27 145.954 250.407   1
   2  -2 -26 168.700 251.671   1
  -2   2  26 512.505 273.986   1
   2  -2 -25 101.431 229.963   1
  -2   2  25 146.511 222.052   1
   2  -2 -24 168.558 217.351   1
   2   2 -24-102.828 220.980   1
  -2  -2  24 596.106 253.507   1
  -2   2  24 146.052 224.088   1
   2  -2 -23 434.886 219.413   1
   2   2 -23 267.942 222.957   1
  -2   2  23 108.733 235.214   1
  -2  -2  23 258.228 244.242   1
   2   2 -22 131.681 220.665   1
   2  -2 -22-99.2107 230.035   1
  -2   2  22-71.6492 264.300   1
  -2  -2  22-251.950 253.688   1
   2   2 -21 32.1356 223.591   1
   2  -2 -21-97.4832 225.075   1
  -2   2  21 141.673 261.350   1
  -2  -2  21 384.876 241.246   1
   2   2 -20 1716.31 288.350   1
   2  -2 -20 1525.70 270.019   1
  -2  -2  20 915.682 283.798   1
  -2   2  20 1220.67 290.252   1
   2   2 -19 361.659 238.065   1
   2  -2 -19 371.569 226.092   1
  -2  -2  19 229.193 242.869   1
  -2   2  19-102.661 239.448   1
   2  -2 -18 482.639 225.828   1
   2   2 -18 377.085 253.724   1
  -2  -2  18 975.399 269.910   1
  -2   2  18 1027.14 252.018   1
   2   2 -17 942.634 251.630   1
   2  -2 -17 1380.89 277.585   1
  -2  -2  17 1597.50 280.028   1
  -2   2  16 123.336 257.154   1
   2   2 -16-316.771 207.502   1
  -2  -2  16 458.863 228.556   1
   2  -2 -16 170.330 230.810   1
  -2   2  15 531.856 248.495   1
   2  -2 -15 329.294 204.068   1
   2   2 -15 550.461 201.028   1
  -2  -2  15 272.021 221.904   1
   2  -2 -14 3686.46 379.608   1
   2   2 -14 3845.50 357.606   1
  -2   2  14 3926.61 404.744   1
  -2  -2  14 3702.21 372.149   1
   2  -2 -13 376.266 201.537   1
   2   2 -13 530.416 201.493   1
  -2  -2  13 481.698 229.237   1
  -2   2  13 618.833 222.265   1
  -2  -2  12 15806.9 1068.29   1
  -2   2  11 191.190 229.848   1
   2  -2 -11 44.8084 207.804   1
   2   2 -11 170.880 165.194   1
  -2  -2  11 20.6436 191.010   1
  -2  -2  10 14857.5 906.671   1
  -2   2  10 12944.0 924.304   1
   2   2 -10 13936.2 894.737   1
   2  -2 -10 11318.5 901.173   1
   2   2  -9 2606.61 278.569   1
   2  -2  -9 2467.79 291.867   1
  -2  -2   9 2870.04 296.399   1
  -2   2   9 3567.18 332.143   1
  -2   2   8 3727.05 352.330   1
  -2  -2   8 3971.26 326.673   1
   2   2  -8 3655.91 315.530   1
   2  -2  -8 3810.77 341.422   1
  -2   2   7 719.942 193.339   1
   2  -2  -7 520.722 177.166   1
   2  -2  -6 15714.6 1034.82   1
   2   2  -6 15500.7 1017.80   1
  -2  -2   6 16556.2 1019.98   1
  -2   2   6 14653.4 1041.05   1
   2   2  -5 7047.84 484.023   1
  -2  -2   5 6971.99 495.115   1
  -2  -2   4 8389.40 644.143   1
   2   2  -4 9651.31 639.555   1
   2  -2  -4 10090.4 655.699   1
  -2   2   4 10903.6 672.065   1
  -2  -2   3 4284.14 316.201   1
   2   2  -3 4005.31 313.440   1
  -2   2   3 3255.11 357.362   1
   2  -2  -2 14185.5 860.136   1
   2   2  -2 12379.6 844.291   1
  -2   2   2 12717.6 861.242   1
  -2  -2   2 13616.0 845.341   1
   2  -2  -1 139135. 8533.09   1
  -2  -2   1 143246. 8530.26   1
  -2   2   1 142723. 8534.37   1
   2   2  -1 127253. 8530.10   1
   2   2   0 35917.8 2065.54   1
  -2   2   0 32343.3 2059.23   1
  -2  -2   0 32691.1 2062.18   1
   2  -2   0 31306.2 2060.57   1
   2  -2   1 124978. 7562.55   1
   2   2   1 134710. 7569.60   1
  -2  -2  -1 135865. 7566.79   1
   2  -2   2 9434.84 690.604   1
   2   2   2 13621.6 721.485   1
  -2  -2  -2 13536.0 713.118   1
  -2   2  -2 8588.41 687.119   1
   2  -2   3 4960.19 320.312   1
   2   2   3 4313.89 362.523   1
  -2   2  -3 4429.86 317.775   1
   2   2   4 10194.4 684.421   1
   2  -2   4 9633.06 659.281   1
  -2  -2  -4 9983.92 672.298   1
  -2   2  -4 10108.3 657.842   1
   2  -2   5 7525.41 474.147   1
  -2   2  -5 5869.75 463.454   1
   2   2   6 16486.6 1061.05   1
   2  -2   6 16982.3 1035.38   1
  -2  -2  -6 14826.6 1042.75   1
  -2   2  -6 15444.2 1026.04   1
  -2   2  -7 326.632 143.877   1
  -2  -2  -7 498.948 182.267   1
   2   2   7 246.144 179.734   1
   2  -2   7 593.948 157.530   1
  -2  -2  -8 3723.91 344.843   1
  -2   2  -8 3609.98 309.068   1
   2  -2   8 3526.31 316.945   1
   2   2   8 4241.89 362.940   1
  -2   2  -9 3078.76 267.016   1
  -2  -2  -9 2545.58 284.601   1
   2  -2   9 2517.45 270.061   1
   2   2   9 2541.18 301.484   1
   2   2  10 14419.3 990.112   1
  -2  -2 -11 224.442 197.384   1
  -2   2 -11-56.3512 166.586   1
   2  -2  11 120.327 185.029   1
   2   2  11 23.9740 209.650   1
   2  -2  12 16701.9 1120.63   1
   2  -2  13 534.418 207.159   1
   2   2  13 291.401 260.222   1
  -2   2 -13 970.864 215.479   1
  -2  -2 -13 735.404 242.602   1
  -2   2 -14 3995.94 356.865   1
   2   2  14 3999.78 393.248   1
   2  -2  14 2841.91 372.468   1
  -2  -2 -14 3865.72 386.224   1
   2  -2  15 392.408 226.203   1
   2   2  15 29.2761 269.826   1
  -2  -2 -15 162.082 238.168   1
  -2   2 -15 838.095 214.532   1
   2   2  16 60.3115 252.380   1
   2  -2  16 524.804 231.905   1
  -2   2 -16 77.9261 193.317   1
  -2  -2 -16-113.340 235.693   1
   2  -2  17 1599.77 264.246   1
   2   2  17 1275.30 300.478   1
  -2   2 -17 1550.15 270.794   1
  -2  -2 -17 1616.37 281.611   1
   2  -2  18 1308.89 267.385   1
   2   2  18 899.674 266.996   1
  -2   2 -18 539.237 238.720   1
   2  -2  19-94.9898 227.001   1
   2   2  19-132.226 244.823   1
  -2   2 -19 88.5258 217.688   1
  -2  -2 -19 309.086 257.742   1
   2   2  20 2264.09 339.690   1
  -2  -2 -20 1484.70 303.492   1
   2   2  21 34.4276 234.297   1
   2  -2  21 238.388 243.366   1
  -2   2 -21 126.165 215.698   1
  -2  -2 -21 321.611 235.616   1
   2   2  22-140.643 253.348   1
   2  -2  22 69.9918 233.654   1
  -2   2 -22 65.0602 228.505   1
  -2  -2 -22 752.040 267.736   1
   2   2  23 284.340 249.733   1
   2  -2  23 250.258 225.731   1
  -2   2 -23 233.863 237.844   1
  -2  -2 -23 99.0272 221.608   1
   2  -2  24 291.121 238.145   1
   2   2  24 178.998 210.651   1
  -2   2 -24 272.469 239.175   1
  -2  -2 -24-33.3629 205.905   1
   2   2  25-322.686 236.827   1
  -2  -2 -25 168.024 226.325   1
   2   2  26 178.848 244.372   1
  -2  -2 -26 33.5750 239.766   1
   2   2  27 250.392 232.892   1
  -2  -2 -27 66.6776 211.486   1
  -2   3  27-72.0598 239.137   1
   2  -3 -27 99.2357 230.060   1
  -2   3  26 108.743 249.985   1
   2  -3 -26 167.151 238.805   1
  -2   3  25 181.575 260.559   1
   2  -3 -25 167.924 243.018   1
  -2  -3  23-109.331 233.748   1
  -2   3  23 180.479 208.505   1
   2  -3 -23 200.105 236.367   1
   2   3 -23 508.160 250.198   1
  -2  -3  22 858.360 256.601   1
  -2   3  22 1041.84 257.683   1
   2   3 -22 1545.26 270.304   1
   2  -3 -22 692.659 249.466   1
  -2  -3  21-385.032 254.191   1
   2   3 -21 95.2646 219.996   1
  -2   3  20 492.313 238.097   1
  -2  -3  20 472.781 255.214   1
   2   3 -20 339.466 223.542   1
   2  -3 -20 318.424 237.122   1
  -2  -3  19 226.871 234.633   1
  -2   3  19 479.833 285.094   1
   2  -3 -19 437.412 252.690   1
   2   3 -19 476.275 224.417   1
  -2   3  18 2358.76 368.615   1
   2   3 -18 2824.45 332.843   1
   2  -3 -18 3155.06 372.275   1
  -2  -3  18 2797.52 348.400   1
   2   3 -17 108.912 213.399   1
  -2  -3  17 177.708 233.729   1
  -2   3  16 2967.71 354.267   1
   2   3 -16 2274.88 304.039   1
  -2  -3  16 2924.67 336.646   1
   2  -3 -16 3396.91 348.316   1
  -2   3  15 90.3094 235.876   1
   2  -3 -15 168.576 235.142   1
  -2   3  14 1301.52 294.743   1
   2   3 -14 1121.28 238.771   1
  -2  -3  14 1418.67 243.861   1
   2  -3 -14 1646.13 275.515   1
  -2   3  13 302.846 229.743   1
   2  -3 -13 51.6677 214.929   1
   2   3 -13 128.010 178.123   1
  -2  -3  13 116.035 201.946   1
  -2  -3  12 11417.7 715.356   1
  -2   3  12 8849.09 726.412   1
   2   3 -12 9660.25 694.102   1
   2  -3 -12 9557.93 721.924   1
  -2   3  11 1287.63 273.076   1
   2   3 -11 1613.95 223.090   1
  -2  -3  11 1677.52 239.874   1
  -2  -3  10 11813.3 781.775   1
  -2   3  10 10458.1 802.397   1
   2   3 -10 10951.7 768.072   1
   2  -3 -10 12053.2 802.588   1
  -2   3   9 1086.64 260.011   1
  -2  -3   9 1563.41 213.698   1
   2   3  -9 1653.02 202.221   1
   2  -3  -9 1915.18 251.148   1
   2  -3  -8 113.227 186.444   1
  -2   3   8-40.2561 165.749   1
   2   3  -7 4541.66 387.096   1
  -2  -3   7 5669.57 386.133   1
  -2   3   7 4642.19 423.092   1
   2  -3  -7 5517.52 417.595   1
   2   3  -6 15088.1 964.867   1
   2  -3  -6 13659.1 984.298   1
  -2  -3   6 15417.8 969.250   1
  -2   3   6 15072.2 989.350   1
  -2  -3   5 313.428 148.297   1
   2   3  -5 271.009 131.809   1
   2  -3  -5 391.307 158.927   1
  -2   3   5 292.292 191.731   1
  -2  -3   4 6266.01 453.416   1
   2   3  -4 6943.11 452.988   1
   2  -3  -3 8383.24 651.386   1
  -2  -3   3 10061.1 629.629   1
  -2   3   3 10932.3 668.998   1
   2   3  -3 9114.72 623.626   1
   2  -3  -2 38753.1 2419.40   1
  -2   3   2 41201.3 2422.55   1
  -2  -3   2 39140.1 2405.35   1
   2   3  -2 36263.3 2405.16   1
  -2   3   1 50076.9 3372.35   1
   2   3  -1 56698.2 3366.12   1
   2  -3  -1 59567.1 3371.29   1
  -2  -3   1 50391.7 3364.18   1
  -2   3   0-7.21526 142.646   1
  -2  -3   0-87.2545 149.437   1
   2   3   0 185.288 158.667   1
   2  -3   0-69.1778 116.529   1
   2   3   1 58310.8 3559.54   1
  -2  -3  -1 55311.8 3556.64   1
  -2   3  -1 59212.3 3548.41   1
   2  -3   1 55623.2 3546.26   1
   2   3   2 41703.7 2636.89   1
   2  -3   2 42310.3 2619.59   1
  -2  -3  -2 41834.4 2635.18   1
  -2   3  -2 42201.0 2619.47   1
   2  -3   3 10245.3 606.153   1
  -2   3  -3 8676.64 603.264   1
  -2  -3  -3 9355.87 628.007   1
   2   3   3 8333.83 638.472   1
  -2   3  -4 7401.03 476.968   1
   2  -3   4 6752.84 480.062   1
   2  -3   5 105.981 128.187   1
   2   3   5 541.323 222.566   1
  -2   3  -5 519.153 131.108   1
  -2  -3  -5 395.864 208.249   1
   2   3   6 16139.6 1038.46   1
   2  -3   6 15379.9 1002.71   1
  -2   3  -6 15428.5 997.257   1
  -2  -3  -6 15249.1 1029.12   1
  -2   3  -7 5696.56 410.715   1
  -2  -3  -7 5202.75 440.680   1
   2   3   7 5685.83 468.289   1
   2  -3   7 5892.08 418.394   1
  -2  -3  -8 146.901 189.723   1
   2   3   8 20.1728 206.294   1
  -2   3  -9 1842.75 197.446   1
  -2  -3  -9 1265.43 212.096   1
   2   3   9 1856.73 236.735   1
   2  -3   9 1220.18 192.300   1
   2   3  10 10778.7 767.633   1
   2  -3  10 11317.3 742.687   1
  -2  -3 -10 9758.36 749.842   1
  -2  -3 -11 1537.26 270.054   1
  -2   3 -11 1869.27 233.585   1
   2   3  11 1712.27 266.738   1
   2  -3  11 1720.02 236.105   1
  -2   3 -12 9377.66 689.094   1
  -2  -3 -12 10471.2 724.593   1
   2  -3  12 9921.03 709.984   1
   2   3  12 9713.53 726.860   1
   2  -3  13 247.328 194.352   1
   2   3  13 54.5209 227.316   1
  -2   3 -13-104.687 160.466   1
  -2  -3 -13-234.978 205.898   1
   2   3  14 1559.16 293.612   1
   2  -3  14 1429.68 243.807   1
  -2  -3 -14 1564.25 275.640   1
  -2   3 -14 1451.14 223.568   1
   2   3  15 59.4828 253.351   1
  -2  -3 -15-138.812 232.949   1
   2   3  16 3039.66 377.896   1
   2  -3  16 3125.83 343.674   1
  -2   3 -16 2801.65 327.729   1
  -2  -3 -16 3289.83 367.354   1
   2  -3  17 85.4497 217.004   1
  -2   3 -17 292.261 214.174   1
   2  -3  18 2631.50 330.535   1
  -2  -3 -18 2566.98 333.122   1
  -2   3 -18 2506.94 319.060   1
   2  -3  19 375.700 239.857   1
   2   3  19 366.832 284.730   1
  -2  -3 -19 405.863 269.006   1
  -2   3 -19 174.650 213.909   1
   2   3  20 101.997 270.505   1
   2  -3  20 522.992 236.897   1
  -2  -3 -20 254.308 230.419   1
  -2   3 -20 211.923 219.507   1
   2   3  21-34.5369 228.104   1
   2  -3  21 237.028 239.672   1
  -2  -3 -21-161.346 231.340   1
  -2   3 -21 94.3715 222.657   1
   2  -3  22 1255.77 278.606   1
   2   3  22 1160.91 298.340   1
  -2   3 -22 878.283 252.319   1
  -2  -3 -22 1634.52 288.384   1
   2  -3  23 429.007 238.469   1
   2   3  23-106.377 223.542   1
  -2   3 -23-133.755 215.341   1
  -2  -3 -23 98.8911 200.926   1
   2   3  24 498.829 261.768   1
  -2  -3 -24 564.852 245.369   1
   2   3  25-142.384 243.160   1
  -2  -3 -25-33.3400 239.068   1
   2   3  26 318.658 219.011   1
  -2  -3 -26 266.127 221.518   1
   2   3  27 141.309 240.336   1
  -2  -3 -27 164.741 227.292   1
  -2   4  28 105.045 223.711   1
   2  -4 -28 804.421 262.237   1
  -2   4  27 248.240 241.397   1
   2  -4 -27 163.716 229.083   1
  -2   4  26 322.353 217.186   1
   2  -4 -26-33.1212 221.078   1
  -2   4  25 36.0377 231.020   1
   2  -4 -25 233.266 210.257   1
  -2   4  24 72.1805 244.556   1
   2  -4 -24 333.686 228.288   1
  -2   4  23 396.043 280.610   1
   2   4 -23 170.633 208.858   1
   2  -4 -23 399.392 252.022   1
  -2  -4  22 35.2866 231.239   1
  -2   4  22 574.654 275.680   1
   2   4 -22 231.334 224.124   1
   2  -4 -22 197.946 262.416   1
  -2   4  21 642.235 285.113   1
  -2   4  20 1271.96 312.788   1
  -2  -4  20 1496.67 282.408   1
   2   4 -20 1252.70 277.743   1
   2  -4 -20 1089.02 284.713   1
  -2   4  19 483.490 288.265   1
   2  -4 -19 598.513 247.377   1
   2   4 -19 733.141 233.046   1
  -2  -4  19 383.061 241.680   1
  -2   4  18 1712.59 306.964   1
   2   4 -18 1976.83 272.167   1
  -2  -4  18 1535.63 301.865   1
   2  -4 -18 1425.09 267.974   1
  -2   4  17 620.528 252.175   1
   2   4 -17 132.277 197.921   1
  -2  -4  17 525.281 222.258   1
   2  -4 -17 243.015 243.850   1
  -2   4  16 190.173 281.889   1
   2   4 -16 401.832 206.957   1
  -2  -4  16-55.0055 233.006   1
   2  -4 -16-88.8073 243.889   1
  -2   4  15 4144.02 391.612   1
   2   4 -15 2973.61 331.862   1
  -2  -4  15 3410.54 357.002   1
   2  -4 -15 3439.63 373.899   1
  -2   4  14 2473.74 336.133   1
   2   4 -14 2467.88 286.700   1
  -2  -4  14 2726.78 312.660   1
   2  -4 -14 3015.58 328.872   1
  -2   4  13 2599.72 347.507   1
   2  -4 -13 3237.98 346.341   1
   2   4 -13 2827.42 299.351   1
  -2  -4  13 3277.05 324.383   1
   2   4 -12 7616.22 558.786   1
   2  -4 -12 7723.74 590.249   1
  -2  -4  12 7501.72 558.088   1
  -2   4  12 7355.93 597.198   1
   2   4 -11 5367.41 439.315   1
  -2  -4  11 6429.60 457.564   1
  -2   4  10-48.3212 184.483   1
   2  -4 -10-158.931 162.767   1
  -2  -4  10 66.7975 148.459   1
   2   4 -10 78.1621 145.286   1
   2  -4  -9 3321.65 309.724   1
  -2   4   9 2787.71 319.690   1
   2   4  -9 3329.79 272.041   1
   2   4  -8 9678.19 613.211   1
   2  -4  -8 7315.75 647.000   1
  -2  -4   8 9063.69 618.823   1
  -2   4   8 9435.76 666.891   1
  -2   4   7 957.111 198.587   1
   2  -4  -7 1227.29 205.332   1
   2   4  -7 1002.89 142.192   1
  -2  -4   7 1128.81 157.587   1
  -2  -4   6 14801.7 1048.08   1
   2   4  -6 17394.2 1045.86   1
   2  -4  -6 16185.7 1077.67   1
  -2   4   6 16762.0 1084.23   1
   2  -4  -5 51801.1 3025.24   1
   2   4  -5 49229.0 2993.57   1
  -2   4   5 54231.9 3031.79   1
  -2  -4   4 10175.8 664.099   1
   2   4  -4 10142.6 661.906   1
   2  -4  -3 46386.6 2957.80   1
   2   4  -3 50607.9 2938.73   1
  -2  -4   3 43088.2 2936.60   1
  -2   4   3 49861.7 2963.21   1
   2   4  -2 5708.84 443.876   1
  -2  -4   2 6968.77 444.034   1
  -2   4   2 7459.57 478.756   1
   2  -4  -2 6390.76 466.502   1
  -2   4   1 63459.9 3670.03   1
   2   4  -1 56892.3 3659.12   1
  -2  -4   1 56838.3 3657.79   1
   2  -4  -1 59892.8 3667.36   1
  -2   4   0 20716.3 1262.79   1
   2  -4   0 20013.1 1260.91   1
   2   4   0 18753.5 1266.00   1
  -2  -4   0 19967.6 1262.65   1
   2   4   1 58713.3 3806.61   1
  -2   4  -1 59619.2 3792.80   1
   2  -4   1 60770.3 3793.87   1
  -2  -4  -1 66421.1 3807.69   1
   2   4   2 7317.80 511.874   1
  -2  -4  -2 7615.07 505.211   1
  -2   4  -2 7426.07 477.050   1
   2  -4   2 6693.77 473.109   1
  -2  -4  -3 49802.6 3219.32   1
  -2   4  -3 52625.4 3196.75   1
   2  -4   3 52808.7 3197.02   1
   2   4   3 47717.1 3223.98   1
  -2   4  -4 9361.78 651.281   1
  -2  -4  -4 9730.14 699.949   1
   2  -4   4 10893.4 657.265   1
   2   4   4 10713.1 705.440   1
   2  -4   5 51164.1 3214.28   1
  -2  -4  -5 52119.8 3245.24   1
  -2   4  -5 51741.6 3211.44   1
   2   4   5 51847.4 3250.06   1
   2  -4   6 16538.6 1116.31   1
  -2   4  -6 18917.6 1113.89   1
  -2  -4  -6 17519.2 1154.21   1
   2   4   6 16161.5 1152.43   1
   2   4   7 985.473 232.311   1
   2  -4   7 1198.99 166.057   1
  -2   4  -7 1510.19 165.410   1
  -2  -4  -7 1383.45 220.438   1
   2   4   8 9268.92 666.436   1
   2  -4   8 8972.01 613.350   1
  -2   4  -8 9153.19 610.921   1
  -2  -4  -8 8860.11 646.824   1
   2   4   9 3434.06 334.481   1
   2  -4  10-16.0026 146.862   1
   2   4  10 24.3972 229.003   1
  -2  -4 -10 410.803 216.831   1
  -2   4 -10-89.9091 135.031   1
  -2   4 -11 4632.10 386.438   1
   2  -4  11 5354.27 399.086   1
  -2   4 -12 8579.20 610.582   1
  -2  -4 -12 8412.53 647.795   1
   2   4  12 8321.16 652.652   1
   2  -4  12 9096.20 620.426   1
  -2  -4 -13 2469.55 327.749   1
  -2   4 -13 2901.49 288.349   1
   2  -4  13 3096.73 301.248   1
   2   4  13 2969.28 343.867   1
  -2  -4 -14 2817.56 334.476   1
   2  -4  14 3439.87 311.962   1
  -2   4 -14 3238.89 306.024   1
  -2  -4 -15 3598.83 382.159   1
  -2   4 -15 3948.50 349.442   1
   2   4  15 3428.55 401.543   1
   2  -4  15 4239.79 376.135   1
  -2  -4 -16-58.8552 259.871   1
   2   4  16-405.883 268.706   1
  -2   4 -17 853.639 219.730   1
  -2  -4 -17 999.048 268.183   1
   2   4  17 480.101 262.133   1
   2  -4  17 166.672 223.132   1
  -2  -4 -18 1576.29 283.289   1
  -2   4 -18 2074.63 275.590   1
   2  -4  18 1820.42 292.881   1
   2   4  18 1281.47 301.898   1
  -2  -4 -19 944.879 286.087   1
  -2   4 -19 973.687 237.542   1
   2   4  19 705.805 287.396   1
   2  -4  19 680.979 226.751   1
  -2  -4 -20 1279.04 284.063   1
  -2   4 -20 1020.18 257.552   1
   2   4  20 1367.01 297.126   1
   2  -4  20 1422.69 271.648   1
  -2  -4 -21 323.829 241.841   1
   2   4  21 415.497 241.883   1
  -2   4 -22 486.582 232.731   1
  -2  -4 -22 294.407 242.436   1
   2   4  22-105.071 264.600   1
   2  -4  22-104.106 228.235   1
  -2   4 -23 133.495 230.921   1
  -2  -4 -23 624.952 234.690   1
   2   4  23 176.800 233.261   1
  -2  -4 -24 33.0186 235.709   1
   2   4  24-35.4464 245.420   1
  -2  -4 -25 397.334 243.851   1
   2   4  25 494.609 240.603   1
  -2  -4 -27-162.964 235.611   1
   2   4  27 138.823 232.596   1
  -2  -4 -28-223.821 212.320   1
   2   4  28 34.4025 215.770   1
   2  -5 -28 443.960 211.895   1
  -2   5  28 344.854 199.085   1
   2  -5 -27-64.6881 201.711   1
  -2   5  27-105.022 227.801   1
   2  -5 -26 262.338 261.487   1
  -2   5  26 531.735 260.514   1
   2  -5 -25 794.019 263.769   1
  -2   5  25 214.179 257.911   1
   2  -5 -24 99.4548 238.147   1
  -2   5  24 824.080 271.827   1
   2  -5 -23 396.832 250.846   1
  -2   5  23-71.9377 251.489   1
   2  -5 -22 690.024 260.557   1
   2   5 -22 329.542 223.582   1
  -2   5  22 719.234 282.777   1
   2  -5 -21 260.179 262.811   1
   2   5 -21-31.7704 206.913   1
  -2  -5  21 304.637 248.887   1
   2   5 -20-30.5409 221.706   1
  -2  -5  20 130.101 221.121   1
  -2   5  19 483.117 293.940   1
  -2  -5  19-155.342 230.091   1
   2  -5 -19 95.2563 258.948   1
   2   5 -19-204.171 218.549   1
   2  -5 -18 187.807 263.740   1
  -2   5  18 576.481 283.544   1
  -2  -5  18 855.878 236.599   1
   2   5 -18 773.617 245.860   1
   2  -5 -17-400.245 238.596   1
  -2  -5  17 307.009 226.927   1
   2   5 -17 313.570 217.273   1
  -2   5  17-496.228 262.737   1
  -2  -5  16 4069.65 392.592   1
  -2   5  15 622.495 290.432   1
  -2  -5  15 98.1418 198.127   1
   2   5 -15 137.806 198.025   1
   2  -5 -15 409.122 266.588   1
  -2   5  14 2257.66 310.055   1
  -2  -5  14 2097.77 273.961   1
   2   5 -14 2282.44 269.225   1
   2  -5 -14 2971.08 313.295   1
  -2   5  13 405.124 267.676   1
  -2  -5  13 1029.26 207.256   1
   2   5 -13 986.500 203.148   1
   2  -5 -13 898.552 276.158   1
  -2   5  12 249.574 211.766   1
  -2  -5  12-19.1696 151.210   1
   2   5 -12 395.840 164.727   1
  -2   5  11 52.8707 223.839   1
   2   5 -11 113.468 136.436   1
  -2  -5  11 86.5729 172.579   1
   2  -5 -11-198.898 217.383   1
  -2  -5  10 8328.77 551.404   1
   2  -5 -10 7730.53 581.959   1
  -2   5  10 7645.31 598.257   1
   2   5 -10 7071.82 536.398   1
  -2   5   9 378.041 218.136   1
   2  -5  -9 666.283 215.467   1
  -2  -5   8 17575.9 1141.92   1
   2  -5  -8 17670.9 1176.30   1
  -2   5   8 19402.2 1190.01   1
   2   5  -8 16862.5 1140.64   1
  -2   5   7 1749.74 270.733   1
  -2  -5   7 1615.28 179.063   1
   2  -5  -7 1834.90 252.780   1
   2   5  -6 9254.35 607.812   1
  -2  -5   6 8553.79 607.926   1
  -2   5   6 10005.1 667.190   1
   2  -5  -6 9841.52 661.768   1
  -2  -5   5 1865.75 172.798   1
   2   5  -5 2154.49 181.073   1
  -2   5   5 1672.00 234.344   1
   2  -5  -5 1922.62 234.525   1
  -2   5   4 15264.6 992.127   1
   2   5  -4 14463.8 948.052   1
  -2  -5   4 14906.0 951.142   1
   2  -5  -4 15576.9 985.345   1
  -2  -5   3 66.9928 100.591   1
   2   5  -3 181.313 99.8606   1
   2   5  -2 37201.5 2416.35   1
  -2  -5   2 40230.0 2415.51   1
  -2   5   2 40165.5 2439.37   1
   2  -5  -2 37306.3 2434.15   1
  -2   5   1 1265.95 191.908   1
   2  -5  -1 1268.10 180.852   1
  -2  -5   1 1307.86 156.004   1
  -2   5   0-99.3616 118.441   1
   2   5   0-113.376 138.014   1
  -2  -5   0-44.6774 139.716   1
   2  -5   0 108.831 116.072   1
   2  -5   1 1658.04 164.797   1
   2   5   1 1371.20 197.129   1
  -2  -5  -1 1745.95 190.795   1
  -2   5  -1 1499.98 159.083   1
  -2  -5  -2 39979.0 2497.96   1
  -2   5  -2 39504.1 2477.91   1
   2   5   2 40904.0 2505.89   1
   2  -5   2 39407.8 2476.59   1
   2  -5   3 86.2163 93.5114   1
  -2   5  -3 27.9552 94.0305   1
   2  -5   4 14405.1 951.690   1
   2   5   4 14670.3 999.954   1
  -2  -5  -4 14376.6 995.650   1
  -2   5  -4 15940.2 950.401   1
   2  -5   5 2185.48 170.997   1
  -2   5  -5 1999.97 165.262   1
  -2  -5  -5 2051.65 256.466   1
   2   5   5 1727.43 258.744   1
   2   5   6 9442.71 739.948   1
   2  -5   6 10470.1 684.482   1
  -2  -5  -6 10619.0 731.283   1
  -2   5  -6 10927.5 681.467   1
   2   5   7 1037.94 249.886   1
   2  -5   7 1267.33 160.209   1
  -2  -5  -7 1452.97 219.958   1
  -2   5  -7 1544.82 158.765   1
   2   5   8 18689.2 1150.18   1
  -2  -5  -8 20130.1 1139.90   1
  -2   5  -8 17457.2 1091.96   1
   2   5   9 573.503 233.030   1
   2  -5   9 734.959 144.515   1
  -2  -5  -9 156.664 217.124   1
  -2   5  -9 625.750 131.026   1
  -2  -5 -10 8156.17 605.259   1
   2   5  10 7562.47 610.112   1
  -2   5 -11 15.5708 144.387   1
  -2  -5 -11-175.134 219.387   1
   2  -5  11-16.3942 142.968   1
   2   5  11-132.435 220.201   1
   2  -5  12 109.323 162.419   1
   2   5  12 82.9265 189.158   1
  -2   5 -12 288.212 163.040   1
  -2  -5 -12 289.769 191.584   1
   2   5  13 1471.00 292.743   1
   2  -5  13 1333.63 209.048   1
  -2   5 -13 862.085 184.342   1
  -2  -5 -13 1071.99 252.174   1
   2  -5  14 1804.59 243.127   1
   2   5  14 1744.39 317.304   1
  -2  -5 -14 1973.29 311.301   1
  -2   5 -14 1914.44 242.233   1
   2   5  15-30.9341 240.867   1
   2  -5  15 306.309 202.877   1
  -2   5 -15 395.358 188.623   1
  -2  -5 -15 28.9069 225.127   1
   2  -5  16 3464.65 329.947   1
  -2   5 -16 2943.47 315.111   1
   2  -5  17 27.0292 206.922   1
   2   5  17 162.122 274.942   1
  -2  -5 -17 490.104 270.484   1
  -2   5 -17 351.761 199.386   1
   2   5  18 398.372 254.272   1
   2  -5  18 230.291 228.148   1
  -2  -5 -18 780.794 231.372   1
  -2   5 -18 452.598 209.852   1
   2   5  19-101.559 264.177   1
   2  -5  19 182.258 237.048   1
  -2  -5 -19-380.625 257.840   1
  -2   5 -19 169.069 215.166   1
   2  -5  20 381.788 216.564   1
  -2   5 -20 386.007 215.065   1
   2   5  21-277.568 249.093   1
   2  -5  21 432.354 224.361   1
  -2   5 -21 279.209 209.341   1
  -2  -5 -21 422.094 258.171   1
   2   5  22 35.0096 265.813   1
  -2   5 -22 450.704 221.456   1
   2   5  23-70.5127 216.151   1
  -2  -5 -23-65.6326 217.845   1
   2   5  24 387.740 270.544   1
  -2  -5 -24 492.805 246.751   1
   2   5  25 35.0450 214.949   1
  -2  -5 -25 197.194 205.041   1
   2   5  26 138.718 241.299   1
  -2  -5 -26 97.8764 241.731   1
   2   5  27 34.2606 198.731   1
  -2  -5 -27 998.075 245.984   1
   2   5  28 101.609 232.389   1
  -2  -5 -28-31.5004 225.830   1
   2  -6 -27 287.359 243.121   1
  -2   6  27 34.5443 251.993   1
   2  -6 -26 518.796 255.750   1
  -2   6  26 175.079 251.975   1
   2  -6 -24-65.9382 227.577   1
  -2   6  24 462.921 229.621   1
   2  -6 -23 791.528 241.351   1
  -2   6  23 215.015 223.041   1
   2  -6 -22 262.796 246.723   1
  -2   6  22 287.406 242.518   1
   2  -6 -21 358.415 255.254   1
   2   6 -21 218.221 225.547   1
  -2   6  21 502.499 238.117   1
   2   6 -20 477.432 204.689   1
   2  -6 -20 840.510 270.831   1
  -2   6  20 813.995 294.285   1
  -2  -6  20 191.977 215.021   1
  -2   6  19 138.899 263.164   1
  -2  -6  19 454.573 222.928   1
   2   6 -19 453.916 225.646   1
   2  -6 -19 384.976 262.615   1
  -2   6  18 1602.89 346.490   1
  -2  -6  18 2321.90 294.297   1
   2   6 -18 1743.98 278.717   1
   2  -6 -18 2117.47 326.268   1
  -2   6  17 133.918 273.149   1
   2  -6 -17 124.701 243.404   1
  -2   6  16-228.688 226.196   1
  -2  -6  16 50.4088 202.862   1
   2   6 -16 118.024 174.815   1
   2  -6 -16 61.1006 239.242   1
  -2   6  15-31.6751 266.075   1
   2   6 -15 109.620 186.639   1
  -2  -6  15 93.9748 168.921   1
   2   6 -14 6513.80 479.012   1
   2  -6 -14 5896.18 517.058   1
  -2   6  14 5193.17 528.376   1
  -2  -6  14 6474.96 486.769   1
   2  -6 -13 195.341 244.181   1
  -2  -6  13 178.725 152.509   1
   2   6 -13 147.048 162.361   1
  -2   6  13 88.9182 276.325   1
   2  -6 -12 3353.87 348.186   1
  -2  -6  12 3059.15 304.318   1
  -2   6  12 3306.55 355.148   1
   2   6 -12 3585.88 300.186   1
  -2   6  11 873.264 264.820   1
   2  -6 -11 1206.98 251.668   1
   2   6 -11 1239.97 187.111   1
  -2  -6  11 1411.54 188.342   1
  -2   6   9 2361.14 300.342   1
   2   6  -9 1767.34 193.797   1
  -2  -6   9 2232.38 205.169   1
   2  -6  -9 1919.95 282.774   1
  -2  -6   8 7236.12 510.406   1
   2  -6  -8 7722.41 568.264   1
   2   6  -8 7558.11 508.972   1
  -2   6   8 7797.00 573.672   1
  -2  -6   7 464.327 122.844   1
   2  -6  -7 833.154 218.446   1
   2   6  -7 607.478 107.211   1
  -2   6   7 757.592 225.218   1
   2  -6  -6 40776.6 2704.72   1
  -2  -6   6 42990.5 2662.86   1
  -2   6   6 41304.0 2711.73   1
   2   6  -6 43683.3 2663.33   1
   2  -6  -5 9658.28 702.296   1
  -2  -6   5 10322.3 656.542   1
  -2   6   5 10181.9 712.640   1
   2   6  -4 23524.3 1427.90   1
   2  -6  -4 22785.5 1463.03   1
  -2  -6   4 21438.9 1427.30   1
  -2   6   4 23744.3 1471.64   1
   2  -6  -3 168.408 163.323   1
  -2  -6   3 183.628 97.1300   1
  -2   6   3 215.173 164.475   1
   2   6  -3 341.479 102.156   1
   2   6  -2 30482.6 1958.06   1
  -2  -6   2 31883.8 1954.93   1
   2  -6  -1 4637.51 361.972   1
  -2  -6   1 5295.80 351.369   1
  -2   6   1 5596.21 371.230   1
   2   6  -1 4054.11 353.392   1
  -2  -6   0 5659.99 392.688   1
   2   6   0 6140.26 405.123   1
  -2   6   0 5480.60 395.888   1
   2  -6   0 5015.41 394.072   1
  -2  -6  -1 5303.18 371.247   1
  -2   6  -1 5140.33 360.899   1
   2   6   1 4789.15 380.987   1
   2  -6   1 5007.30 354.649   1
  -2   6  -2 28348.7 1775.71   1
   2   6   3 311.430 184.512   1
  -2  -6  -3 200.348 154.833   1
  -2   6  -3 495.834 93.6254   1
   2  -6   3 334.452 89.5725   1
   2  -6   4 23571.9 1383.20   1
   2   6   4 21708.6 1435.00   1
  -2   6  -4 21354.4 1381.13   1
  -2  -6  -4 20353.9 1424.09   1
  -2  -6  -5 10170.6 707.175   1
  -2   6  -5 10505.2 645.631   1
   2   6   5 9209.99 707.006   1
   2  -6   5 9907.41 646.859   1
   2   6   6 41669.2 2542.86   1
   2  -6   6 35872.6 2482.34   1
  -2  -6  -6 42043.6 2533.99   1
  -2   6  -6 42595.3 2482.55   1
   2  -6   7 719.943 110.916   1
   2   6   7 722.359 234.104   1
  -2   6  -7 642.385 105.944   1
  -2  -6  -7 793.358 210.077   1
   2  -6   8 6851.74 490.029   1
   2   6   8 8227.78 573.838   1
  -2  -6  -9 1561.24 272.778   1
   2   6   9 2012.92 301.852   1
   2  -6   9 1704.46 186.692   1
  -2   6  -9 2025.75 183.213   1
  -2   6 -10 5384.34 400.653   1
   2  -6  10 5577.37 406.234   1
   2  -6  11 1574.07 200.143   1
   2   6  11 1529.98 271.740   1
  -2  -6 -11 1837.87 277.001   1
  -2   6 -11 1336.18 182.773   1
   2   6  12 3174.36 386.780   1
   2  -6  12 3720.97 319.107   1
  -2  -6 -12 4050.33 370.418   1
  -2   6 -12 3592.99 307.800   1
  -2   6 -13 121.850 152.540   1
  -2  -6 -13 669.679 270.666   1
   2   6  13 566.808 301.580   1
   2  -6  13 596.260 179.214   1
   2   6  14 5161.24 512.482   1
  -2   6 -14 6734.06 459.302   1
   2  -6  14 5994.69 465.915   1
  -2  -6 -14 5058.26 492.525   1
   2  -6  15 156.727 186.159   1
   2   6  15 125.501 244.869   1
  -2  -6 -15 324.994 236.240   1
  -2   6 -15-187.602 167.259   1
   2   6  16-32.1138 287.831   1
   2  -6  16-48.7523 192.244   1
  -2  -6 -16-30.3897 247.846   1
  -2   6 -16 180.542 173.605   1
   2  -6  17 104.822 209.815   1
   2   6  17 197.065 240.619   1
  -2  -6 -17 248.130 215.047   1
   2  -6  18 2262.60 297.299   1
   2   6  18 1474.39 352.603   1
  -2  -6 -18 1987.34 337.572   1
  -2   6 -18 1898.61 278.123   1
   2  -6  19 473.357 225.344   1
   2   6  19 340.913 228.212   1
  -2  -6 -19 702.785 234.715   1
  -2   6 -19 414.381 209.118   1
   2   6  20 172.391 278.356   1
   2  -6  20 812.482 234.455   1
  -2  -6 -20 355.306 261.869   1
  -2   6 -20 582.745 205.067   1
   2   6  21 764.444 238.440   1
  -2  -6 -21 292.713 213.927   1
  -2   6 -21 60.8871 203.385   1
  -2  -6 -22-130.801 253.487   1
   2   6  23 351.313 208.448   1
  -2  -6 -23 196.324 201.254   1
   2   6  24-70.0610 247.964   1
  -2  -6 -24 163.650 244.317   1
   2   6  26 514.492 259.576   1
  -2  -6 -26 419.593 252.605   1
   2   6  27 371.782 214.002   1
  -2  -6 -27 286.042 212.938   1
  -2   7  27 544.051 261.814   1
   2  -7 -27 756.165 263.385   1
  -2   7  26-103.824 244.954   1
   2  -7 -26 96.2333 240.355   1
  -2   7  25-315.564 224.713   1
   2  -7 -25 97.4271 229.984   1
  -2   7  24 176.851 214.846   1
   2  -7 -24 753.694 236.561   1
  -2   7  23 321.198 208.513   1
   2  -7 -23-164.280 222.354   1
  -2   7  21 35.9108 213.717   1
   2  -7 -21-130.479 230.894   1
  -2   7  20 142.073 263.067   1
   2  -7 -20-32.4507 253.250   1
   2   7 -20 57.8348 164.610   1
  -2  -7  19-29.6461 199.761   1
   2   7 -19-191.320 194.410   1
  -2   7  18 552.196 293.593   1
   2  -7 -18 382.781 268.318   1
  -2   7  17 270.810 267.203   1
   2   7 -17 408.079 193.544   1
   2  -7 -17 220.797 241.259   1
  -2  -7  17 674.570 216.453   1
   2  -7 -16 5115.50 508.336   1
  -2   7  16 5566.22 528.261   1
   2   7 -16 6107.45 475.795   1
  -2  -7  16 6646.15 491.147   1
  -2  -7  15 177.115 182.529   1
   2   7 -15 123.700 160.567   1
  -2   7  14-94.0733 195.506   1
  -2  -7  14 241.698 171.572   1
   2   7 -14 18.9316 158.361   1
   2  -7 -14-88.5370 206.175   1
  -2   7  13 790.150 289.823   1
  -2  -7  13 666.518 178.387   1
   2   7 -13 687.659 168.841   1
   2  -7 -13 686.289 259.156   1
  -2   7  12 966.274 266.759   1
  -2  -7  12 857.764 168.488   1
   2   7 -12 491.660 147.297   1
   2  -7 -12 772.189 248.392   1
  -2   7  11 2587.48 314.598   1
   2  -7 -11 3442.66 320.240   1
  -2  -7  10 4923.17 355.544   1
   2   7 -10 4722.94 349.490   1
   2  -7 -10 4806.79 425.743   1
  -2   7  10 4166.04 423.464   1
   2   7  -9 1524.50 153.104   1
  -2  -7   9 1248.86 162.888   1
   2   7  -8 4216.69 313.467   1
   2  -7  -8 4272.12 393.506   1
  -2   7   8 5384.80 419.749   1
  -2  -7   8 4365.42 319.117   1
   2   7  -7 15170.3 1045.53   1
  -2   7   7 16305.1 1114.28   1
   2  -7  -7 17171.8 1107.79   1
  -2  -7   7 17651.1 1048.13   1
  -2   7   6 829.298 229.980   1
   2   7  -6 668.948 104.176   1
   2  -7  -6 515.936 200.954   1
  -2  -7   6 863.557 104.424   1
   2   7  -5 2697.50 197.818   1
  -2  -7   5 2452.14 193.636   1
   2  -7  -5 2888.64 277.754   1
   2  -7  -4 28555.2 1955.37   1
   2   7  -4 32068.8 1920.59   1
  -2   7   4 30825.9 1967.70   1
  -2  -7   4 30255.4 1918.14   1
   2   7  -3 6823.97 475.986   1
  -2   7   3 7826.79 527.520   1
  -2  -7   3 7380.79 475.347   1
   2  -7  -3 6641.04 510.698   1
   2   7  -2 2168.55 212.131   1
  -2  -7   2 2764.17 204.236   1
   2   7  -1 33043.4 2085.81   1
  -2  -7   1 33112.8 2080.40   1
  -2   7   1 34815.2 2097.32   1
   2  -7  -1 31756.7 2091.34   1
   2   7   0 106.483 145.062   1
  -2   7   0-11.0088 129.637   1
  -2  -7   0 21.1742 139.514   1
  -2  -7  -1 36002.2 2136.21   1
   2  -7   1 32947.9 2117.96   1
   2   7   1 31459.2 2135.69   1
  -2   7  -1 34834.7 2121.03   1
   2   7   2 2336.02 249.589   1
  -2  -7  -2 2255.69 238.332   1
   2  -7   2 2554.19 193.894   1
  -2   7  -2 2403.51 198.678   1
   2   7   3 7553.67 526.366   1
  -2   7  -3 7128.61 469.981   1
  -2  -7  -3 6618.49 508.607   1
   2  -7   3 7234.27 467.211   1
  -2   7  -4 29983.7 1795.73   1
  -2  -7  -4 27911.3 1845.21   1
   2  -7   4 27766.9 1796.19   1
   2   7   4 29324.6 1855.29   1
  -2   7  -5 2467.13 176.873   1
  -2  -7  -5 2364.84 270.232   1
   2   7   5 2104.03 279.316   1
   2  -7   5 2642.79 180.821   1
  -2   7  -6 512.452 78.6428   1
  -2  -7  -6 602.922 197.960   1
   2   7   6 600.900 211.219   1
   2  -7   6 754.137 85.7816   1
   2   7   7 17542.0 1204.92   1
   2  -7   7 17908.6 1124.37   1
  -2   7  -8 4224.76 313.181   1
  -2  -7  -8 4014.18 404.867   1
   2   7   8 4800.98 421.295   1
   2  -7   8 4790.45 313.423   1
  -2   7  -9 1488.16 146.790   1
   2  -7   9 1303.86 152.853   1
   2   7  10 4688.31 428.426   1
   2  -7  10 4176.61 342.680   1
  -2   7 -10 4979.13 337.414   1
  -2  -7 -10 4009.17 412.965   1
   2   7  11 2863.77 364.855   1
   2  -7  11 3109.65 266.858   1
  -2   7 -11 3474.59 264.377   1
  -2  -7 -11 2838.64 347.208   1
  -2   7 -12 660.221 141.863   1
  -2  -7 -12 195.097 210.505   1
   2  -7  12 601.768 164.427   1
   2   7  12 409.090 227.058   1
  -2  -7 -13 1012.03 276.549   1
  -2   7 -13 777.639 149.304   1
   2  -7  13 663.913 169.240   1
  -2   7 -14 531.676 162.309   1
  -2  -7 -14 408.238 212.370   1
   2   7  14 62.3803 207.736   1
   2  -7  14 95.6564 155.970   1
  -2   7 -15 195.591 174.442   1
   2  -7  15 422.588 174.469   1
   2   7  16 4654.49 490.335   1
  -2   7 -16 4807.02 426.903   1
   2  -7  16 6037.61 453.001   1
  -2  -7 -16 5920.24 475.060   1
  -2   7 -17 721.416 198.592   1
  -2  -7 -17 814.637 267.322   1
   2  -7  17 299.173 205.963   1
   2   7  17 232.447 290.551   1
  -2  -7 -18 31.7854 221.618   1
   2   7  18 846.040 237.850   1
  -2   7 -19-26.5966 195.621   1
   2  -7  19 346.241 210.485   1
  -2  -7 -20 259.251 228.347   1
   2   7  20 415.123 229.431   1
  -2  -7 -21-227.961 237.735   1
   2   7  21-208.613 261.867   1
  -2  -7 -23 423.784 250.612   1
   2   7  23 209.868 240.798   1
  -2  -7 -24 943.165 266.968   1
   2   7  24 591.367 272.788   1
  -2  -7 -25 226.275 233.669   1
   2   7  25 481.786 256.741   1
  -2  -7 -26 191.532 249.153   1
   2   7  26-33.8978 232.629   1
  -2  -7 -27 219.475 226.868   1
   2   7  27 99.9614 213.658   1
  -2   8  26 307.598 243.557   1
   2  -8 -26 253.525 241.695   1
   2  -8 -25 418.345 234.055   1
  -2   8  23 355.063 232.382   1
   2  -8 -23-32.7074 222.563   1
  -2   8  22 536.357 241.575   1
   2  -8 -22 98.2074 238.416   1
  -2   8  21 107.717 255.231   1
   2  -8 -21-97.9044 247.334   1
  -2   8  20 605.216 293.427   1
   2  -8 -20 1269.87 293.026   1
   2  -8 -19 64.7350 254.366   1
  -2   8  19-35.3970 282.995   1
   2  -8 -18 257.293 254.365   1
  -2   8  18 799.828 296.715   1
   2   8 -18 297.136 188.438   1
  -2  -8  18 624.391 210.656   1
   2  -8 -17 478.324 219.114   1
  -2   8  17 239.408 243.410   1
   2   8 -17 22.9399 164.889   1
  -2  -8  17 96.3740 191.036   1
   2  -8 -16-31.4341 264.945   1
  -2   8  16 167.861 298.811   1
   2   8 -16 189.416 164.876   1
  -2  -8  16 465.620 180.819   1
   2   8 -15 479.446 170.909   1
  -2  -8  15 343.693 169.422   1
   2  -8 -15 246.381 252.889   1
  -2   8  15 197.402 253.976   1
  -2  -8  14 1977.99 231.118   1
   2   8 -14 1851.22 216.135   1
   2  -8 -13 321.798 221.240   1
  -2  -8  13 143.822 143.396   1
   2   8 -13 217.673 141.406   1
  -2   8  13 186.437 246.215   1
   2  -8 -12 2265.28 329.226   1
  -2   8  12 2376.66 345.437   1
   2  -8 -11 163.662 232.952   1
  -2   8  11 463.224 261.415   1
  -2  -8  11 156.077 121.093   1
   2   8 -11 364.476 113.881   1
  -2   8  10 1777.40 297.845   1
  -2  -8  10 1783.13 180.862   1
   2   8 -10 1656.09 174.518   1
   2  -8 -10 2066.49 301.110   1
   2   8  -9 6191.26 442.678   1
  -2   8   9 5672.86 529.761   1
   2  -8  -9 6564.67 537.538   1
  -2  -8   9 6943.69 442.395   1
  -2   8   8 1184.50 255.476   1
   2   8  -8 699.553 106.329   1
   2  -8  -8 1042.59 232.528   1
  -2  -8   8 692.008 109.477   1
  -2   8   7 1711.99 260.450   1
   2   8  -7 1917.83 155.665   1
   2  -8  -7 2056.06 257.551   1
  -2  -8   7 1683.55 148.064   1
   2  -8  -6 32360.3 2196.50   1
   2   8  -6 35616.8 2140.94   1
  -2   8   6 32105.6 2201.40   1
  -2  -8   6 34232.6 2138.47   1
   2  -8  -5 3697.29 345.633   1
  -2  -8   5 3858.44 264.536   1
   2   8  -5 4079.16 269.160   1
   2  -8  -4 12440.3 809.937   1
  -2  -8   4 11099.1 755.516   1
  -2   8   4 11571.4 816.229   1
   2   8  -4 12532.4 758.512   1
   2  -8  -3 9421.26 665.396   1
  -2  -8   3 10797.4 626.635   1
  -2   8   3 8961.16 669.912   1
   2   8  -3 8794.11 627.688   1
   2  -8  -2 10721.3 697.326   1
  -2   8   2 10717.7 709.800   1
  -2  -8   2 10238.2 668.161   1
   2   8  -2 9550.13 674.189   1
   2   8  -1 2874.03 238.043   1
  -2  -8   1 2552.80 227.107   1
   2   8   0 9875.93 664.553   1
   2  -8   0 9774.67 655.656   1
  -2  -8   0 9825.76 661.199   1
  -2   8  -1 3119.64 237.746   1
   2  -8   1 2668.33 238.577   1
  -2   8  -2 9422.17 664.263   1
   2  -8   2 10728.9 663.623   1
   2   8   2 10725.1 707.189   1
  -2  -8  -3 9119.18 605.734   1
   2   8   3 8695.27 611.832   1
   2  -8   3 8675.64 556.243   1
  -2   8  -3 8251.90 554.919   1
   2   8   4 12194.9 768.800   1
  -2   8  -4 11032.0 690.680   1
  -2  -8  -4 10988.1 753.717   1
   2  -8   4 10579.3 689.214   1
   2   8   5 3811.04 359.458   1
  -2  -8  -5 3874.24 344.317   1
   2   8   6 30007.2 1942.80   1
  -2  -8  -7 1513.17 254.596   1
   2   8   7 1420.36 261.299   1
  -2   8  -8 622.476 80.2019   1
  -2  -8  -8 717.005 227.060   1
   2   8   8 711.720 231.639   1
   2  -8   8 605.934 77.4696   1
   2   8   9 7289.65 585.384   1
  -2   8  -9 7181.89 483.251   1
   2  -8   9 7653.08 487.232   1
  -2  -8  -9 7591.56 578.215   1
  -2  -8 -10 1853.89 282.889   1
  -2   8 -10 1785.08 164.156   1
   2   8  10 1526.68 285.228   1
   2  -8  10 1898.24 170.326   1
  -2  -8 -11 579.477 258.081   1
  -2   8 -11 331.481 108.804   1
   2   8  11 318.148 268.401   1
   2  -8  11 368.333 114.139   1
  -2  -8 -12 2039.83 304.346   1
  -2   8 -12 2878.94 228.399   1
   2  -8  12 2534.77 232.060   1
   2   8  12 2330.10 325.738   1
   2   8  13 466.166 271.461   1
  -2  -8 -13 115.701 241.773   1
   2  -8  14 2225.57 225.267   1
  -2   8 -14 1775.15 212.316   1
   2   8  15 388.104 287.043   1
   2  -8  15 230.795 167.172   1
  -2   8 -15 520.103 164.383   1
  -2  -8 -15 551.433 269.769   1
   2  -8  16 407.402 182.416   1
   2   8  16 99.0276 266.781   1
  -2  -8 -16 249.728 253.975   1
  -2   8 -16-19.7689 156.269   1
  -2   8 -17 323.318 164.827   1
   2   8  17 33.6112 267.044   1
   2  -8  17 188.587 186.117   1
  -2  -8 -17-95.0544 225.407   1
   2   8  18 443.678 297.585   1
  -2   8 -18-116.638 166.593   1
   2  -8  18 25.9729 169.894   1
  -2  -8 -18 224.190 249.966   1
   2   8  19-241.206 218.548   1
  -2  -8 -19-32.3234 207.220   1
   2   8  20 277.332 269.329   1
  -2  -8 -20 682.672 264.254   1
   2   8  21 174.248 247.427   1
  -2  -8 -21 456.743 250.783   1
   2   8  22 524.320 262.229   1
  -2  -8 -22-32.6266 225.248   1
   2   8  23 34.8327 259.207   1
  -2  -8 -23 292.694 239.192   1
   2   8  25-170.330 239.304   1
  -2  -8 -25 544.158 250.930   1
   2   8  26 66.9322 199.359   1
  -2  -8 -26 220.816 203.317   1
   2  -9 -26 31.3179 231.031   1
  -2   9  25-34.3271 241.924   1
   2  -9 -25-31.8385 239.487   1
  -2   9  24 243.664 241.103   1
   2  -9 -24-32.2937 241.135   1
  -2   9  23-35.2934 250.159   1
   2  -9 -23 455.458 247.844   1
  -2   9  22 356.294 284.249   1
   2  -9 -22 130.567 244.060   1
  -2   9  20 251.266 286.974   1
   2  -9 -20-195.841 250.149   1
  -2   9  19 426.368 252.724   1
   2  -9 -19 390.131 212.977   1
  -2   9  18 140.078 227.102   1
   2  -9 -18 324.080 238.537   1
   2   9 -17 84.5247 159.560   1
   2  -9 -17 161.079 264.437   1
  -2   9  17-241.713 297.615   1
   2  -9 -16 1524.71 292.506   1
  -2  -9  16 1543.86 206.791   1
   2   9 -16 1151.81 201.276   1
   2  -9 -15-62.5582 257.589   1
  -2  -9  15 189.597 147.298   1
   2   9 -15-17.2654 141.764   1
  -2   9  15 66.7876 271.475   1
   2  -9 -14 887.741 248.849   1
  -2  -9  14 1000.89 160.218   1
   2   9 -14 944.526 167.306   1
  -2   9  14 686.438 278.454   1
  -2  -9  13 1288.24 170.417   1
   2  -9 -13 896.826 284.644   1
  -2   9  13 1174.03 310.247   1
   2  -9 -12 1654.42 289.283   1
  -2  -9  12 1675.36 172.837   1
   2   9 -12 1257.65 160.774   1
  -2   9  12 1294.38 276.605   1
   2  -9 -11 252.671 211.426   1
  -2   9  11 447.271 227.077   1
   2   9 -11 105.371 104.539   1
  -2  -9  11 143.347 106.539   1
   2   9 -10 6398.33 424.578   1
  -2   9  10 6085.40 523.887   1
   2  -9 -10 5701.55 512.454   1
  -2  -9  10 6405.43 424.438   1
  -2   9   9 192.523 212.594   1
   2   9  -9 170.282 84.4179   1
   2  -9  -9-25.8828 199.377   1
  -2  -9   9 204.344 76.7400   1
  -2  -9   8 6263.37 416.358   1
   2   9  -8 6767.62 420.700   1
   2  -9  -7 2705.46 300.250   1
  -2   9   7 2595.19 298.064   1
   2  -9  -6 2342.44 279.521   1
  -2   9   6 2141.39 281.370   1
   2   9  -5 625.912 90.5956   1
  -2  -9   5 682.970 80.3483   1
  -2   9   5 662.031 205.016   1
   2  -9  -4 9024.17 701.667   1
  -2   9   4 9639.37 706.562   1
   2   9  -4 9207.46 644.280   1
  -2  -9   4 11161.4 644.070   1
   2  -9  -3 5820.95 451.600   1
  -2   9   3 5578.52 456.074   1
   2   9  -3 5203.49 407.138   1
  -2  -9   3 6887.22 407.712   1
   2  -9  -2 8477.09 594.978   1
  -2  -9   2 9385.97 568.105   1
   2   9  -2 7952.71 567.489   1
  -2   9   2 7771.45 596.226   1
   2   9  -1-84.0512 124.299   1
  -2   9   1 45.7512 151.026   1
   2  -9  -1 84.0847 145.063   1
  -2  -9   1-142.403 117.883   1
  -2   9   0-52.4786 138.543   1
   2  -9   0-73.5578 129.719   1
   2   9   1-46.5587 163.184   1
   2  -9   1 72.5529 115.392   1
  -2  -9  -1 84.7718 143.841   1
  -2   9  -1-87.7355 116.658   1
  -2   9  -2 7953.90 570.408   1
  -2  -9  -2 8869.48 602.957   1
   2  -9   2 9201.38 571.552   1
   2  -9   3 5298.33 360.529   1
   2   9   3 5381.84 433.158   1
  -2   9  -3 5141.76 360.375   1
  -2  -9  -3 6047.74 423.756   1
  -2   9  -4 9436.88 595.716   1
   2   9   4 9285.42 679.232   1
  -2  -9  -5 563.023 188.930   1
   2   9   5 712.343 206.930   1
  -2  -9  -6 2426.68 285.727   1
   2   9   6 2443.82 296.580   1
  -2  -9  -7 2860.06 322.696   1
   2   9   7 2648.77 318.422   1
   2   9   8 7366.45 600.632   1
  -2  -9  -8 7758.58 585.363   1
   2   9   9-247.307 238.222   1
  -2  -9  -9 445.773 257.927   1
  -2  -9 -10 6016.01 446.090   1
  -2   9 -10 4721.22 304.237   1
   2  -9  10 4287.71 302.958   1
   2   9  10 5615.58 458.858   1
   2   9  11 30.0098 218.942   1
  -2  -9 -11 84.3151 193.080   1
   2  -9  11 138.376 85.1075   1
  -2   9 -11 214.690 83.6494   1
   2   9  12 1542.43 303.018   1
  -2  -9 -12 1828.42 284.818   1
   2  -9  12 1103.49 150.587   1
  -2   9 -12 1390.04 145.584   1
   2   9  13 1069.54 294.024   1
  -2  -9 -13 1275.45 275.977   1
   2  -9  13 969.297 154.691   1
  -2   9 -13 992.009 140.323   1
  -2  -9 -14 761.658 220.235   1
   2   9  14 835.956 243.113   1
   2   9  15 328.159 276.174   1
  -2  -9 -15 62.2363 250.459   1
   2  -9  15-16.8848 146.789   1
  -2   9 -15-107.875 127.300   1
   2   9  16 1840.54 351.445   1
  -2  -9 -16 1514.82 317.538   1
   2  -9  16 1375.96 203.376   1
  -2   9 -16 1350.05 194.751   1
  -2  -9 -17 95.8601 211.072   1
   2   9  17-101.915 211.832   1
  -2   9 -17 156.700 152.901   1
  -2  -9 -18 483.962 259.027   1
   2   9  18 274.884 268.222   1
  -2  -9 -19 97.3887 246.964   1
   2   9  19-34.6040 264.232   1
  -2  -9 -20-65.1591 205.470   1
   2   9  20 277.878 205.549   1
  -2  -9 -22 390.097 246.509   1
   2   9  22 348.420 269.951   1
  -2  -9 -23 32.3477 205.128   1
   2   9  23 207.754 220.733   1
  -2  -9 -24 672.861 251.465   1
   2   9  24 410.708 270.184   1
  -2  -9 -25-31.7129 203.321   1
   2   9  25-269.425 218.155   1
  -2  -9 -26 186.780 218.429   1
   2   9  26-198.079 236.668   1
  -2  10  25 339.757 247.757   1
   2 -10 -25-31.5405 219.506   1
  -2  10  24 138.129 256.779   1
   2 -10 -24-224.305 232.628   1
  -2  10  23-34.9644 260.353   1
   2 -10 -23 1103.40 261.870   1
  -2  10  22 177.007 250.569   1
   2 -10 -22-130.591 222.968   1
  -2  10  21-107.145 241.776   1
   2 -10 -21 294.501 204.160   1
  -2  10  20 574.668 234.336   1
   2 -10 -20 653.371 230.329   1
  -2  10  19-106.959 273.247   1
   2 -10 -19 163.219 255.644   1
   2 -10 -18 227.511 259.182   1
  -2  10  18 106.516 275.295   1
  -2  10  16 172.187 289.626   1
   2 -10 -16 610.698 289.539   1
   2  10 -16 278.833 141.543   1
  -2  10  15 203.577 258.348   1
   2 -10 -15 158.299 237.480   1
   2  10 -14 973.440 150.333   1
  -2  10  14 798.327 311.692   1
  -2 -10  14 747.044 138.758   1
   2 -10 -14 1215.18 279.404   1
  -2 -10  13 106.563 100.919   1
   2 -10 -13 30.4802 213.896   1
   2  10 -13 10.0286 101.516   1
  -2  10  12 1172.73 276.499   1
  -2 -10  12 1496.88 133.758   1
   2  10 -12 905.384 128.238   1
   2 -10 -12 1632.59 273.840   1
   2 -10 -11 748.943 245.863   1
   2  10 -11 443.148 71.9108   1
  -2  10  11 984.403 267.801   1
   2 -10 -10 1586.31 282.416   1
  -2  10  10 862.147 287.330   1
   2 -10  -9 1792.42 268.689   1
  -2  10   9 857.747 266.310   1
  -2  10   8 7739.03 607.233   1
   2 -10  -6 2602.88 298.316   1
  -2  10   6 2771.14 319.983   1
   2 -10  -5 1665.46 214.197   1
   2  10  -5 1152.10 100.965   1
   2  10  -4 708.467 106.202   1
   2 -10  -4 857.547 203.027   1
  -2  10   4 940.510 218.364   1
   2  10  -3 26.4580 95.3642   1
  -2  10   3 120.350 189.717   1
   2 -10  -3 203.590 164.163   1
  -2 -10   2 78.9407 106.390   1
   2  10  -2 32.8552 119.598   1
  -2  10   2 238.385 167.435   1
   2 -10  -2-118.249 136.443   1
  -2 -10   1 23.4253 115.722   1
  -2  10   1-65.6706 142.734   1
   2 -10  -1 15.1699 129.989   1
   2  10  -1-77.8126 128.131   1
  -2  10  -1 119.230 123.426   1
   2  10   1 117.459 146.320   1
   2 -10   1-67.7149 119.855   1
  -2 -10  -2-173.580 152.197   1
   2  10   2-129.823 159.384   1
   2 -10   2 118.004 100.539   1
  -2  10  -2 112.119 108.638   1
   2  10   3 202.569 179.127   1
   2 -10   3 98.9813 80.6128   1
  -2  10  -3 68.2265 81.2675   1
   2  10   4 873.473 214.404   1
  -2 -10  -4 880.477 200.573   1
   2  10   5 1300.50 255.161   1
  -2 -10  -5 1625.75 240.596   1
  -2 -10  -6 2852.60 311.543   1
   2  10   6 3206.14 347.006   1
  -2 -10  -8 7685.82 587.234   1
   2  10   8 7327.20 591.219   1
  -2 -10  -9 1194.20 240.593   1
   2  10   9 1108.71 262.579   1
  -2 -10 -10 1339.93 270.712   1
   2  10  10 506.632 268.222   1
  -2 -10 -11 1113.64 273.913   1
   2  10  11 367.930 272.769   1
  -2 -10 -12 1917.77 317.802   1
   2  10  12 2471.29 344.235   1
   2  10  13-96.0256 248.085   1
  -2  10 -13 111.092 73.4083   1
   2 -10  13 81.2916 74.0279   1
   2  10  14 719.245 268.552   1
  -2  10 -14 767.884 118.675   1
   2 -10  14 535.547 113.575   1
   2  10  15 133.221 287.883   1
  -2 -10 -15 94.5834 266.949   1
  -2  10 -15-23.4551 105.959   1
   2 -10  15 24.3771 118.270   1
  -2 -10 -16 191.337 251.946   1
   2  10  16 711.722 302.412   1
  -2 -10 -18 162.266 220.851   1
   2  10  18 172.801 253.119   1
  -2 -10 -19 619.121 264.755   1
   2  10  19 312.411 279.980   1
  -2 -10 -20 653.005 262.681   1
   2  10  20 522.590 264.563   1
  -2 -10 -21-65.2077 183.070   1
   2  10  21 34.8920 201.213   1
  -2 -10 -22-129.491 235.010   1
   2  10  22 277.393 258.833   1
  -2 -10 -23 321.871 241.205   1
   2  10  23 378.011 251.383   1
  -2 -10 -24-31.8710 180.184   1
   2  10  24-33.8804 196.651   1
  -2 -10 -25-31.3462 228.535   1
   2  10  25 232.800 241.471   1
   2 -11 -25 342.471 212.115   1
  -2  11  25 134.058 191.265   1
   2 -11 -23 225.399 230.951   1
  -2  11  23 34.6687 196.124   1
   2 -11 -21 261.191 245.385   1
  -2  11  21 711.946 277.302   1
   2 -11 -20 328.264 264.091   1
  -2  11  20 322.190 286.909   1
   2 -11 -19 261.884 206.725   1
  -2  11  19 107.882 266.619   1
   2 -11 -18 588.260 254.208   1
  -2  11  18 107.037 267.258   1
  -2  11  17-142.028 284.837   1
   2 -11 -17 65.0344 250.130   1
  -2  11  16-139.721 226.137   1
   2 -11 -16-32.3391 197.150   1
   2 -11 -15 447.354 273.121   1
  -2  11  15 276.068 291.302   1
   2 -11 -14 568.869 246.125   1
  -2  11  14 880.266 277.774   1
   2 -11 -13 216.991 229.484   1
  -2  11  13 431.825 256.238   1
  -2  11  11-31.6218 262.867   1
   2 -11 -10 3601.56 378.392   1
  -2  11  10 3832.18 415.571   1
   2 -11  -9 1020.26 234.378   1
  -2  11   9 946.724 254.840   1
   2 -11  -8 2462.15 328.370   1
   2 -11  -7 125.780 212.077   1
  -2  11   7 299.616 241.804   1
   2 -11  -5 784.767 209.181   1
  -2  11   5 841.069 223.181   1
  -2 -11   4 3301.78 226.170   1
   2  11  -4 2924.60 231.197   1
  -2  11   4 3361.83 340.108   1
   2 -11  -4 3529.25 321.425   1
   2  11  -3 3225.50 249.187   1
  -2  11   3 3535.97 316.285   1
  -2 -11   3 3367.93 247.570   1
   2 -11  -3 2811.19 298.338   1
   2  11  -2 13243.9 796.781   1
  -2  11   2 12756.7 830.554   1
   2 -11  -2 13028.5 827.553   1
  -2  11   1 122.318 156.191   1
   2 -11  -1-97.8399 148.101   1
  -2 -11   0 59.9483 136.117   1
  -2  11   0-45.9715 144.537   1
   2  11   0-79.8191 149.841   1
   2 -11   0 42.7454 135.045   1
  -2 -11  -1 352.681 159.005   1
   2  11   1 266.985 154.956   1
  -2  11  -1 166.461 129.808   1
   2 -11   1-85.2035 116.210   1
   2 -11   2 12893.1 831.746   1
  -2  11  -2 12611.6 833.735   1
  -2 -11  -2 13434.7 870.257   1
   2  11   2 12400.0 877.946   1
   2 -11   3 3231.65 231.736   1
  -2 -11  -3 3383.60 311.558   1
   2  11   3 2997.63 309.975   1
  -2  11  -3 2997.31 232.134   1
   2  11   4 3543.14 342.955   1
  -2 -11  -4 3344.72 327.865   1
   2  11   5 776.924 221.878   1
  -2 -11  -5 1042.12 222.429   1
   2  11   7 405.096 239.437   1
  -2 -11  -7-232.018 202.601   1
   2  11   8 2734.81 330.011   1
  -2 -11  -8 2401.80 304.572   1
   2  11   9 1266.94 273.273   1
  -2 -11  -9 791.944 237.989   1
   2  11  10 3429.13 372.835   1
   2  11  11-62.3268 215.798   1
  -2 -11 -11 176.410 211.693   1
   2  11  13 97.8134 248.124   1
  -2 -11 -13 123.761 264.416   1
   2  11  14 432.059 296.087   1
  -2 -11 -14 912.637 279.166   1
   2  11  15 33.8356 283.899   1
  -2 -11 -15 669.091 279.466   1
   2  11  16 205.663 277.762   1
  -2 -11 -16-32.2102 253.175   1
   2  11  17-103.666 213.029   1
  -2 -11 -17 129.853 209.030   1
   2  11  18 555.886 266.509   1
  -2 -11 -18 554.666 224.424   1
   2  11  19 34.7916 269.570   1
  -2 -11 -19 32.6680 244.786   1
   2  11  20 69.9519 273.288   1
  -2 -11 -20 359.663 250.967   1
   2  11  21 974.392 266.927   1
  -2 -11 -21-32.4926 237.215   1
   2  11  23 511.105 265.397   1
  -2 -11 -23 31.9356 230.420   1
   2  11  25 196.802 198.972   1
  -2 -11 -25 123.861 185.650   1
   2 -12 -24 125.647 227.074   1
  -2  12  24-202.784 250.304   1
   2 -12 -23-63.9174 223.470   1
  -2  12  23 447.203 262.848   1
   2 -12 -22-226.846 216.138   1
  -2  12  22 348.754 268.261   1
   2 -12 -21 489.869 201.866   1
  -2  12  21-70.7437 219.788   1
   2 -12 -20 327.950 232.658   1
  -2  12  20 178.702 247.960   1
   2 -12 -18 590.997 228.330   1
  -2  12  18 36.0528 256.073   1
   2 -12 -17 294.708 255.117   1
  -2  12  17 214.408 277.327   1
  -2  12  16 177.679 277.790   1
   2 -12 -16 325.574 225.004   1
  -2  12  15-139.722 281.482   1
   2 -12 -15-291.297 252.050   1
  -2  12  14 241.518 242.551   1
  -2  12  13-271.616 260.352   1
   2 -12 -13-31.4466 236.695   1
  -2  12  12 2962.79 397.686   1
   2 -12 -12 2835.41 352.279   1
   2 -12 -11-210.653 229.297   1
  -2  12  10 727.361 272.846   1
   2 -12 -10 819.253 241.129   1
   2 -12  -9 3115.94 349.654   1
  -2  12   9 3185.25 367.879   1
   2 -12  -8 3481.87 361.758   1
  -2  12   8 2827.69 367.421   1
  -2  12   7 427.936 233.363   1
   2 -12  -7 417.130 217.600   1
  -2  12   6 1177.08 257.408   1
   2 -12  -6 1341.44 244.747   1
  -2  12   5 1882.56 283.064   1
   2 -12  -5 1706.15 247.557   1
  -2 -12   4 348.917 76.6837   1
  -2  12   4 555.664 203.158   1
   2  12  -4 322.208 79.6465   1
   2 -12  -4 178.619 190.767   1
  -2 -12   3 538.215 107.470   1
   2  12  -3 709.967 125.435   1
   2 -12  -3 458.247 187.317   1
  -2 -12   2 804.630 129.134   1
  -2  12   2 668.248 193.539   1
   2 -12  -2 873.784 190.288   1
   2  12  -2 707.276 148.506   1
   2 -12  -1 174.466 153.407   1
  -2  12   1-129.997 160.997   1
   2 -12   0 11929.3 799.147   1
   2  12   0 11896.8 810.364   1
  -2 -12   0 11688.0 805.060   1
  -2  12   0 12200.1 807.958   1
   2  12   1-207.715 173.359   1
  -2 -12  -1 35.9198 150.767   1
  -2 -12  -2 1280.74 208.612   1
   2 -12   2 743.124 134.039   1
   2  12   2 786.354 211.912   1
  -2  12  -2 970.232 138.081   1
  -2 -12  -3 256.038 180.317   1
   2 -12   3 525.349 95.4422   1
   2  12   3 223.816 207.525   1
  -2  12  -3 386.029 100.562   1
   2  12   4 23.9558 201.292   1
  -2 -12  -4 972.737 207.015   1
   2  12   5 1411.33 249.201   1
  -2 -12  -5 1344.87 240.376   1
   2  12   6 1108.55 275.534   1
  -2 -12  -6 1220.28 256.903   1
   2  12   7 619.606 233.676   1
  -2 -12  -7 130.455 211.830   1
   2  12   8 2888.11 358.782   1
  -2 -12  -8 3389.18 343.442   1
   2  12   9 2861.58 341.378   1
  -2 -12  -9 2557.64 313.116   1
   2  12  10 402.793 254.495   1
  -2 -12 -10 764.187 243.997   1
   2  12  12 3746.33 421.909   1
  -2 -12 -12 3054.34 375.563   1
   2  12  13-232.834 283.338   1
  -2 -12 -13 125.612 251.080   1
   2  12  14 676.609 286.859   1
  -2 -12 -14 477.876 250.187   1
   2  12  15-137.157 253.971   1
  -2 -12 -15 257.867 228.176   1
   2  12  16 207.571 239.528   1
  -2 -12 -16-162.557 211.508   1
   2  12  17 278.312 243.061   1
  -2 -12 -17-98.0520 202.670   1
   2  12  18-383.589 259.290   1
  -2 -12 -18 229.285 223.721   1
   2  12  20 453.945 267.982   1
  -2 -12 -20 32.6651 233.610   1
   2  12  21-208.074 251.771   1
  -2 -12 -21 32.4491 229.724   1
   2  12  22 548.401 242.430   1
  -2 -12 -22 449.806 224.542   1
   2  12  23 168.688 211.655   1
  -2 -12 -23 95.3173 209.996   1
   2  12  24 165.390 244.974   1
  -2 -12 -24-124.818 220.864   1
  -2  13  24-200.052 224.566   1
   2 -13 -24 62.0036 224.150   1
  -2  13  23 272.152 242.030   1
   2 -13 -23 63.2537 222.143   1
  -2  13  22 242.132 252.161   1
   2 -13 -22-64.4158 245.071   1
  -2  13  21 666.805 290.432   1
   2 -13 -21 326.254 235.675   1
  -2  13  20-71.1183 219.267   1
   2 -13 -20 197.065 193.114   1
  -2  13  19 358.957 277.619   1
   2 -13 -19 197.714 241.723   1
  -2  13  18 468.633 273.710   1
  -2  13  17 216.968 245.830   1
   2 -13 -17-131.784 239.157   1
  -2  13  16 72.1119 285.549   1
   2 -13 -16 262.757 235.732   1
  -2  13  14-176.331 235.249   1
   2 -13 -14 32.3152 212.409   1
  -2  13  13-34.8023 266.720   1
   2 -13 -13 31.8809 226.622   1
  -2  13  12-445.063 272.985   1
   2 -13 -12 62.7046 226.887   1
  -2  13  11 301.806 257.763   1
   2 -13 -11 859.601 249.839   1
   2 -13 -10 2606.78 317.931   1
  -2  13  10 1865.08 306.247   1
   2 -13  -9 261.857 244.909   1
  -2  13   9-127.213 254.305   1
   2 -13  -8 84.4164 210.845   1
  -2  13   8-61.9383 250.920   1
   2 -13  -7 81.5525 217.358   1
  -2  13   7-207.988 239.169   1
   2 -13  -6 287.043 214.880   1
  -2  13   6-368.753 232.833   1
  -2 -13   4 1994.71 154.753   1
   2 -13  -4 2022.54 272.490   1
   2  13  -4 2070.97 159.930   1
  -2 -13   3 45.6879 93.8081   1
   2 -13  -3 87.6996 169.877   1
   2  13  -3-119.125 104.998   1
  -2  13   3-71.4203 188.396   1
  -2  13   2 2236.13 273.995   1
  -2 -13   2 2596.21 211.971   1
   2 -13  -2 2173.20 251.304   1
   2  13  -2 1839.23 211.604   1
  -2 -13   1 572.418 147.115   1
  -2  13   1 649.070 180.718   1
   2 -13  -1 405.411 168.404   1
   2  13  -1 514.160 145.279   1
  -2 -13   0 33.6570 143.354   1
  -2  13   0 34.9498 150.621   1
   2 -13   0-144.982 144.390   1
   2  13   0-17.8359 166.599   1
   2  13   1 378.268 183.730   1
  -2 -13  -1 748.549 177.856   1
   2  13   2 1768.99 262.070   1
  -2 -13  -2 1677.85 234.153   1
   2 -13   2 2353.33 197.268   1
  -2  13  -2 1818.40 187.757   1
  -2 -13  -3 109.974 174.653   1
   2 -13   3 7.10625 83.6720   1
  -2  13  -3-52.2982 88.2422   1
   2  13   3 235.384 211.532   1
   2  13   4 2559.51 306.420   1
  -2 -13  -4 3145.09 312.500   1
   2  13   6-27.7415 226.974   1
  -2 -13  -6 52.3297 211.294   1
   2  13   7-86.5827 226.842   1
  -2 -13  -7 218.913 223.198   1
   2  13   8 119.841 234.628   1
  -2 -13  -8-142.041 218.521   1
   2  13   9 247.288 217.082   1
  -2 -13  -9 58.6896 205.199   1
   2  13  10 2385.35 360.893   1
  -2 -13 -10 3103.63 344.008   1
   2  13  11 586.200 286.676   1
  -2 -13 -11 277.259 250.084   1
   2  13  12-332.751 291.792   1
  -2 -13 -12 125.708 242.671   1
   2  13  13-67.7288 268.975   1
  -2 -13 -13-127.611 238.202   1
  -2 -13 -14-32.2955 230.556   1
   2  13  16 209.290 272.313   1
  -2 -13 -16 65.5688 224.041   1
   2  13  17-384.810 259.147   1
   2  13  18 175.277 272.693   1
  -2 -13 -18 592.217 261.490   1
   2  13  19-245.506 262.822   1
  -2 -13 -19 98.4335 235.252   1
   2  13  20 313.360 261.633   1
  -2 -13 -20 326.348 236.738   1
   2  13  21 310.306 276.745   1
  -2 -13 -21 32.3348 227.085   1
   2  13  22 543.387 236.580   1
  -2 -13 -22 319.983 210.844   1
   2  13  23-100.012 188.596   1
  -2 -13 -23 314.643 181.582   1
   2  13  24 130.433 230.870   1
  -2 -13 -24 61.6231 205.580   1
   2 -14 -23 31.3083 215.814   1
  -2  14  23 67.2935 207.449   1
   2 -14 -21 486.828 234.977   1
  -2  14  21-139.395 268.373   1
   2 -14 -19 198.363 224.021   1
   2 -14 -18 499.166 249.708   1
  -2  14  18-108.056 268.138   1
   2 -14 -17 232.756 249.174   1
  -2  14  17-108.630 241.534   1
   2 -14 -16 664.718 240.629   1
  -2  14  16 72.4433 284.808   1
   2 -14 -15 263.799 241.430   1
  -2  14  15-36.1880 276.424   1
   2 -14 -13-32.4216 222.649   1
  -2  14  13 427.154 256.430   1
   2 -14 -12 255.758 219.620   1
  -2  14  12 561.883 273.119   1
   2 -14 -11-31.4128 211.671   1
  -2  14  11-241.623 252.713   1
   2 -14  -9 541.693 232.704   1
  -2  14   9-131.363 254.792   1
   2 -14  -8 175.123 220.420   1
  -2  14   8-31.8749 238.880   1
   2 -14  -7 622.240 229.402   1
  -2  14   7 460.776 245.437   1
   2 -14  -6 1853.15 282.355   1
  -2  14   6 1412.05 276.179   1
   2 -14  -5 104.218 218.160   1
  -2  14   5 225.217 234.231   1
   2 -14  -4 1257.63 254.647   1
   2  14  -3 170.488 107.044   1
  -2 -14   3 55.9135 95.4513   1
   2 -14  -3 22.9269 182.771   1
  -2  14   3 100.647 209.896   1
  -2 -14   2 3313.93 260.581   1
   2 -14  -2 3071.39 312.468   1
   2  14  -2 2815.79 265.986   1
  -2  14   2 3041.99 317.358   1
   2  14  -1 445.625 161.035   1
   2 -14  -1 757.984 173.214   1
  -2  14   1 311.020 176.847   1
  -2 -14   1 184.142 145.188   1
   2  14   0 377.975 166.626   1
  -2 -14   0 477.458 156.219   1
   2 -14   0 411.020 145.912   1
  -2  14   0 552.201 177.477   1
  -2 -14  -1 354.973 170.527   1
   2 -14   1 247.216 136.859   1
  -2  14  -1 323.833 139.266   1
   2  14   1-104.976 193.657   1
   2  14   2 2856.96 323.112   1
   2 -14   2 3058.33 251.402   1
  -2  14  -2 2946.97 252.400   1
  -2 -14  -2 3494.38 317.645   1
  -2 -14  -3 46.3880 180.500   1
  -2  14  -3 184.404 86.5078   1
   2  14   3 24.5386 188.893   1
   2 -14   3 94.6101 76.6298   1
   2  14   5-27.4692 217.417   1
  -2 -14  -5 156.287 202.587   1
   2  14   6 1236.62 292.213   1
  -2 -14  -6 1414.91 259.922   1
   2  14   7 89.6837 226.391   1
  -2 -14  -7 509.351 238.789   1
   2  14   8-340.064 257.886   1
  -2 -14  -8 58.5722 213.570   1
   2  14   9-127.467 251.427   1
  -2 -14  -9 330.986 223.858   1
   2  14  10-261.604 269.283   1
  -2 -14 -10 338.817 252.027   1
   2  14  11 433.877 263.466   1
  -2 -14 -11 377.466 249.311   1
   2  14  12 305.894 245.440   1
  -2 -14 -12 319.637 229.957   1
   2  14  13-103.296 238.439   1
  -2 -14 -13 226.699 209.658   1
   2  14  15 490.170 281.256   1
  -2 -14 -15 32.9028 239.297   1
   2  14  16 140.892 277.285   1
  -2 -14 -16 363.727 244.465   1
   2  14  17-106.096 268.525   1
  -2 -14 -17-396.676 250.117   1
   2  14  18 1233.71 303.831   1
  -2 -14 -18 659.304 266.120   1
  -2 -14 -19 525.199 257.286   1
   2  14  21 513.210 264.288   1
  -2 -14 -21 290.165 236.229   1
   2  14  22 100.812 227.420   1
  -2 -14 -22 63.4618 204.374   1
   2  14  23 394.832 200.320   1
  -2 -14 -23 248.829 179.279   1
   2 -15 -22 31.6122 210.231   1
  -2  15  22 407.572 249.901   1
   2 -15 -21-32.2512 234.524   1
  -2  15  21 553.659 279.794   1
   2 -15 -20 32.7259 193.637   1
  -2  15  20 175.887 253.300   1
   2 -15 -19-397.287 227.201   1
  -2  15  19 604.819 268.664   1
   2 -15 -18 33.4242 233.594   1
  -2  15  18 215.565 270.319   1
   2 -15 -17 66.9908 236.349   1
  -2  15  17 326.179 261.172   1
   2 -15 -16 235.087 207.337   1
  -2  15  16 654.183 273.438   1
   2 -15 -15 167.881 242.863   1
  -2  15  15 655.491 286.153   1
   2 -15 -14 66.6179 237.866   1
  -2  15  14 145.129 274.015   1
   2 -15 -13-33.0635 210.908   1
  -2  15  13 432.233 272.146   1
   2 -15 -12 621.485 238.003   1
  -2  15  12 213.871 275.518   1
   2 -15 -11 225.672 231.511   1
  -2  15  11 210.830 268.643   1
   2 -15 -10 317.851 227.688   1
  -2  15  10 654.417 279.564   1
   2 -15  -8 516.098 234.553   1
  -2  15   8 196.306 237.533   1
   2 -15  -7 176.629 219.119   1
  -2  15   7 158.812 240.040   1
   2 -15  -6-170.406 203.616   1
  -2  15   6 153.207 241.649   1
   2 -15  -5-54.3581 198.109   1
  -2  15   5-29.4004 232.672   1
   2 -15  -4 1101.58 217.444   1
  -2  15   4 1063.67 253.057   1
   2 -15  -3 194.355 206.380   1
  -2 -15   3 124.475 92.3328   1
   2  15  -3 59.0983 104.691   1
  -2  15   3-156.126 207.388   1
   2 -15  -2 678.506 200.296   1
  -2  15   2 912.499 220.030   1
   2 -15  -1-385.066 176.718   1
  -2 -15   1 209.485 137.293   1
   2  15  -1-104.393 141.000   1
  -2  15   1 21.9371 182.949   1
   2 -15   0 90.6922 140.096   1
  -2 -15   0 148.627 154.496   1
  -2  15   0-19.0944 149.593   1
   2  15   0 59.8964 172.131   1
   2  15   1 243.590 182.084   1
  -2  15  -1 143.590 141.471   1
   2 -15   1 197.578 135.544   1
  -2 -15  -1 124.087 175.440   1
   2  15   2 529.968 191.911   1
  -2 -15  -2 541.029 194.583   1
  -2  15  -2 573.787 134.714   1
   2 -15   2 430.826 126.418   1
  -2 -15  -3-48.3950 179.216   1
  -2  15  -3 63.0099 68.8253   1
   2  15   3 77.4428 200.735   1
   2 -15   3 15.2432 55.3079   1
   2  15   4 1503.10 280.468   1
  -2 -15  -4 1257.60 238.408   1
   2  15   5 86.0933 224.873   1
  -2 -15  -5 161.902 201.561   1
   2  15   6 29.9192 227.607   1
  -2 -15  -6-56.3151 201.011   1
   2  15   7 341.085 237.895   1
  -2 -15  -7 29.1886 225.607   1
   2  15   8 639.771 266.172   1
  -2 -15  -8 420.953 239.267   1
   2  15  10 469.377 277.470   1
  -2 -15 -10 661.970 241.525   1
   2  15  11 68.2404 259.637   1
  -2 -15 -11 128.323 230.068   1
   2  15  12-69.1716 232.988   1
  -2 -15 -12 227.668 194.830   1
   2  15  13 349.556 268.475   1
  -2 -15 -13 229.961 241.052   1
   2  15  14 281.553 273.198   1
  -2 -15 -14 264.697 233.780   1
   2  15  15-35.4065 251.725   1
  -2 -15 -15 166.240 220.718   1
   2  15  16 533.489 240.465   1
  -2 -15 -16 499.593 215.689   1
   2  15  17 319.202 242.334   1
  -2 -15 -17-33.1872 198.833   1
   2  15  18 70.5663 245.490   1
  -2 -15 -18-264.453 216.265   1
   2  15  19-209.589 249.492   1
  -2 -15 -19 426.386 224.142   1
   2  15  20 206.839 252.231   1
  -2 -15 -20 487.497 226.112   1
   2  15  22 531.217 221.913   1
  -2 -15 -22-31.4017 185.148   1
   2 -16 -21 287.646 231.925   1
  -2  16  21 377.261 258.759   1
   2 -16 -20 390.693 198.932   1
  -2  16  20 454.641 249.925   1
   2 -16 -19 264.139 229.224   1
  -2  16  19 283.876 262.302   1
   2 -16 -18 66.8775 190.743   1
  -2  16  18 431.187 261.137   1
   2 -16 -17 269.580 228.434   1
  -2  16  17 181.042 270.628   1
   2 -16 -16-169.438 208.191   1
  -2  16  16-291.387 238.574   1
   2 -16 -15 33.9692 217.620   1
  -2  16  15 109.586 270.559   1
   2 -16 -14 543.129 249.234   1
  -2  16  14 693.530 294.220   1
   2 -16 -13-337.980 236.209   1
  -2  16  13 181.770 276.643   1
   2 -16 -12 301.904 228.637   1
  -2  16  12 649.681 285.970   1
   2 -16 -11 397.918 228.125   1
  -2  16  11 107.073 260.667   1
   2 -16 -10-32.6615 237.099   1
  -2  16  10-70.3345 244.602   1
   2 -16  -9 192.494 228.386   1
  -2  16   9 207.428 246.054   1
   2 -16  -7 152.619 222.013   1
  -2  16   7 329.092 254.452   1
   2 -16  -6 943.105 252.091   1
  -2  16   6 764.645 250.675   1
   2 -16  -5 28.1023 209.068   1
  -2  16   5 214.638 219.012   1
   2 -16  -4 108.052 197.735   1
  -2  16   4-261.609 204.904   1
  -2 -16   3 140.623 88.9167   1
   2  16  -3 240.269 98.5204   1
   2 -16  -2 329.400 183.124   1
  -2  16   2 225.905 193.151   1
   2 -16  -1 658.666 169.771   1
  -2 -16   1 337.665 149.470   1
   2  16  -1 288.393 154.413   1
  -2  16   1 252.083 187.759   1
   2 -16   0 282.520 157.464   1
  -2 -16   0 214.843 159.687   1
   2  16   0 41.9668 169.270   1
  -2  16   0 178.411 161.540   1
   2  16   1 303.882 179.585   1
  -2  16  -1 585.180 150.128   1
   2 -16   1 234.591 135.944   1
  -2 -16  -1 543.403 194.331   1
   2  16   2 278.484 194.885   1
  -2  16  -2 387.827 120.210   1
  -2 -16  -2 709.165 201.075   1
   2 -16   2 348.307 114.204   1
   2  16   4 114.143 221.562   1
  -2 -16  -4 320.823 188.145   1
   2  16   5 388.347 249.098   1
  -2 -16  -5-224.156 203.386   1
   2  16   6 527.852 256.921   1
  -2 -16  -6 1486.25 260.362   1
   2  16   7 128.285 235.499   1
  -2 -16  -7 481.881 223.895   1
   2  16   9 303.281 264.669   1
  -2 -16  -9 348.313 222.133   1
   2  16  10-34.3110 234.531   1
  -2 -16 -10 322.523 214.285   1
   2  16  11-34.8036 241.008   1
  -2 -16 -11 163.583 226.562   1
   2  16  12 35.2616 242.050   1
  -2 -16 -12 198.728 231.503   1
   2  16  13 35.5078 251.435   1
  -2 -16 -13 200.146 239.257   1
   2  16  14 608.523 253.481   1
  -2 -16 -14 234.686 215.050   1
   2  16  15 214.940 256.858   1
  -2 -16 -15-301.693 221.445   1
   2  16  16-71.5262 263.006   1
  -2 -16 -16 402.200 239.529   1
   2  16  17 462.132 271.969   1
  -2 -16 -17 733.057 256.191   1
   2  16  18 35.2051 247.031   1
  -2 -16 -18 33.0713 237.093   1
   2  16  19 243.236 239.719   1
  -2 -16 -19 98.3542 221.011   1
   2  16  20 102.539 241.922   1
  -2 -16 -20-64.6102 199.156   1
   2  16  21 167.522 223.460   1
  -2 -16 -21-158.552 190.995   1
   2 -17 -20-322.991 199.163   1
  -2  17  20 173.414 231.358   1
   2 -17 -19 98.7583 226.896   1
  -2  17  19-141.438 258.759   1
   2 -17 -18 66.8215 237.080   1
  -2  17  18 466.308 243.280   1
   2 -17 -17-67.6302 209.650   1
  -2  17  17 36.3253 260.416   1
   2 -17 -16 102.376 225.622   1
  -2  17  16 256.151 266.908   1
   2 -17 -14 102.976 215.092   1
  -2  17  14 627.377 247.086   1
   2 -17 -13 205.742 230.247   1
  -2  17  13 258.183 255.764   1
   2 -17 -12-34.1441 232.146   1
  -2  17  12-110.176 244.981   1
   2 -17 -11 101.780 215.109   1
  -2  17  11 109.487 253.904   1
   2 -17 -10 134.128 207.091   1
  -2  17  10 288.577 254.517   1
   2 -17  -9 66.0498 215.967   1
  -2  17   9 35.5569 248.416   1
   2 -17  -8-129.377 230.051   1
  -2  17   8 418.206 242.508   1
   2 -17  -7 535.139 233.116   1
  -2  17   7 102.097 240.716   1
   2 -17  -6 182.188 229.359   1
  -2  17   6 33.1962 227.858   1
   2 -17  -5 354.275 201.906   1
  -2  17   5-31.7210 212.854   1
   2 -17  -4 595.268 216.325   1
  -2  17   4-29.9977 208.411   1
   2 -17  -3 345.240 191.076   1
  -2  17   3 169.284 207.935   1
   2 -17  -2 268.626 184.928   1
  -2  17   2 185.243 203.306   1
   2 -17  -1 89.7534 162.901   1
   2  17  -1-18.9076 152.718   1
  -2  17   1 94.9482 185.912   1
  -2 -17   0 40.8024 161.530   1
   2  17   0 43.7645 170.233   1
  -2  17   0 164.843 156.841   1
  -2 -17  -1 68.7078 181.326   1
   2  17   1-24.3955 174.981   1
  -2  17  -1 177.604 136.826   1
   2  17   2 132.895 201.512   1
  -2 -17  -2 49.6561 189.657   1
   2  17   3 227.245 194.047   1
  -2 -17  -3-79.5354 190.112   1
   2  17   4 419.043 231.398   1
  -2 -17  -4 335.016 217.546   1
   2  17   5 62.4936 222.865   1
  -2 -17  -5 525.488 226.116   1
   2  17   6-194.282 224.203   1
  -2 -17  -6 121.078 215.178   1
   2  17   7 166.719 250.083   1
  -2 -17  -7 187.039 211.203   1
   2  17   8 375.532 255.364   1
  -2 -17  -8 191.648 215.741   1
   2  17   9 382.846 252.430   1
  -2 -17  -9 293.117 216.074   1
   2  17  10 105.946 236.713   1
  -2 -17 -10 33.0592 215.110   1
   2  17  11 71.3992 239.781   1
  -2 -17 -11 434.598 240.187   1
   2  17  12 323.779 261.689   1
  -2 -17 -12 235.601 241.885   1
   2  17  13 144.439 247.753   1
  -2 -17 -13-101.403 224.342   1
   2  17  14 253.216 254.676   1
  -2 -17 -14 406.825 223.770   1
   2  17  16 537.841 258.546   1
  -2 -17 -16-33.6788 222.919   1
   2  17  17 355.111 235.929   1
  -2 -17 -17 469.162 207.009   1
   2  17  18 175.277 259.749   1
  -2 -17 -18 99.3916 213.485   1
   2  17  19 379.444 260.040   1
  -2 -17 -19 195.892 231.738   1
   2  17  20 406.707 254.173   1
  -2 -17 -20-32.0336 216.999   1
  -2  18  19 421.503 273.398   1
   2 -18 -19 424.749 206.486   1
  -2  18  18 35.7334 262.590   1
   2 -18 -18-166.466 225.311   1
  -2  18  17 326.678 240.691   1
   2 -18 -17 371.907 232.967   1
  -2  18  16-73.5118 232.099   1
   2 -18 -16 479.163 227.582   1
  -2  18  15 74.1930 269.272   1
   2 -18 -15-34.5318 204.240   1
  -2  18  13-224.417 253.069   1
   2 -18 -13 139.201 205.830   1
  -2  18  12 112.102 259.033   1
   2 -18 -12 278.043 219.443   1
  -2  18  11 148.824 251.754   1
   2 -18 -11-34.5926 218.071   1
  -2  18  10 332.567 253.979   1
   2 -18 -10 171.486 223.637   1
  -2  18   9 182.512 247.005   1
   2 -18  -9-33.8145 216.628   1
  -2  18   8 36.0083 249.350   1
   2 -18  -8 99.7243 211.843   1
  -2  18   7 812.548 246.426   1
  -2  18   6 305.166 249.648   1
   2 -18  -6 222.465 212.571   1
  -2  18   5 358.876 224.470   1
   2 -18  -5 185.234 214.408   1
  -2  18   4 310.979 226.543   1
  -2  18   3 118.238 229.141   1
   2  18   3 29.5670 213.744   1
   2  18   4 31.1453 230.668   1
  -2 -18  -5 30.4083 206.744   1
   2  18   5 97.3788 230.765   1
  -2 -18  -6 251.487 210.256   1
   2  18   6 637.178 248.746   1
  -2 -18  -7-354.365 208.293   1
   2  18   7-241.054 254.732   1
  -2 -18  -8 361.922 225.210   1
   2  18   8 105.434 239.382   1
  -2 -18  -9 33.4415 214.445   1
   2  18   9 321.359 250.748   1
  -2 -18 -10 169.153 228.181   1
   2  18  10 252.824 241.234   1
  -2 -18 -11 68.2014 231.922   1
   2  18  11-327.457 275.844   1
  -2 -18 -12 240.155 222.281   1
   2  18  12 73.0616 259.870   1
  -2 -18 -13-412.084 230.652   1
   2  18  13-73.1065 233.401   1
  -2 -18 -15 102.533 237.702   1
   2  18  15-72.4184 242.671   1
  -2 -18 -16-33.9071 198.680   1
   2  18  16 609.769 246.602   1
  -2 -18 -17-67.0474 231.749   1
   2  18  17-531.091 267.922   1
  -2 -18 -18-165.012 212.807   1
   2  18  18-209.126 255.316   1
  -2 -18 -19-194.444 197.545   1
   2  18  19 68.5119 215.968   1
  -2  19  19 348.898 223.339   1
  -2  19  18 392.375 276.438   1
  -2  19  17 181.186 270.706   1
  -2  19  16-147.255 256.195   1
  -2  19  15-37.2746 251.017   1
  -2  19  14 75.2418 271.996   1
  -2  19  12 76.1313 260.012   1
  -2  19  11 76.0752 265.765   1
  -2  19   9 564.397 273.099   1
   2  19   8 324.633 247.156   1
   2  19   9 474.831 257.955   1
   2  19  10 147.233 257.295   1
   2  19  11-36.9676 257.113   1
   2  19  12 36.9893 240.650   1
   2  19  14 476.326 271.533   1
  -2 -19 -14-34.6858 200.260   1
   2  19  15-181.489 236.148   1
  -2 -19 -15 68.7326 195.597   1
   2  19  16 502.592 266.628   1
   2  19  17-176.651 249.222   1
   2  19  18 418.051 244.731   1
   2  19  19 136.521 246.866   1
   3   0 -26 452.010 255.968   1
  -3   0  25 220.822 256.156   1
   3   0 -25 103.701 245.916   1
  -3   0  24 330.677 245.410   1
   3   0 -24 547.977 257.111   1
  -3   0  23-146.398 249.136   1
   3   0 -23-269.749 239.012   1
  -3   0  22 1017.98 277.847   1
   3   0 -22 925.734 261.216   1
  -3   0  21-35.6032 235.232   1
   3   0 -21-163.058 206.781   1
  -3   0  20 555.588 274.706   1
   3   0 -20 191.738 239.520   1
  -3   0  19-338.416 273.473   1
   3   0 -19-31.1452 232.689   1
  -3   0  18 590.371 240.638   1
   3   0 -18 937.144 260.899   1
  -3   0  17-31.7131 257.878   1
   3   0 -17-175.358 231.379   1
  -3   0  16 853.893 274.287   1
   3   0 -16 899.573 253.711   1
  -3   0  15 350.810 231.347   1
   3   0 -15-215.510 210.221   1
  -3   0  14 1534.13 270.394   1
   3   0 -14 436.728 212.297   1
  -3   0  12-100.053 209.222   1
   3   0 -12 92.1511 210.328   1
  -3   0  11 117.603 205.061   1
   3   0 -11-86.5755 192.416   1
   3   0 -10 9717.78 746.051   1
  -3   0  10 11767.6 764.195   1
  -3   0   9 184.297 202.384   1
   3   0  -9 280.761 186.712   1
   3   0  -8 14618.9 1015.39   1
  -3   0   8 16109.4 1032.57   1
  -3   0   7 51.0973 190.036   1
   3   0  -7 127.620 186.442   1
  -3   0   6 170.136 198.403   1
   3   0  -6-159.541 183.591   1
   3   0  -4 70321.9 4394.84   1
  -3   0   4 70680.4 4396.46   1
  -3   0   3 22.4322 163.503   1
   3   0  -3 32.1687 158.679   1
   3   0  -2 328181. 20723.9   1
  -3   0   2 342249. 20722.7   1
  -3   0   1 77.3741 182.801   1
   3   0  -1 9.43566 175.515   1
  -3   0   0 66.4961 157.620   1
   3   0   0 75.4785 166.659   1
  -3   0  -1 9.53744 190.537   1
   3   0   1 205.755 188.724   1
  -3   0  -2 365992. 22369.6   1
   3   0   2 357879. 22371.4   1
  -3   0  -3 31.2155 196.644   1
   3   0   3-44.8657 188.217   1
   3   0   4 70036.7 4504.99   1
  -3   0  -4 74322.0 4501.98   1
   3   0   6-30.9445 174.379   1
  -3   0  -6 137.342 162.753   1
   3   0   7-68.0314 206.401   1
  -3   0  -7 15.2818 169.842   1
   3   0   8 14256.6 1001.05   1
  -3   0  -8 15567.4 997.272   1
  -3   0  -9-110.199 177.850   1
   3   0   9-20.0292 184.323   1
  -3   0 -10 10890.1 777.322   1
   3   0  10 11529.6 791.519   1
   3   0  11 91.4025 206.700   1
  -3   0 -11 228.460 188.909   1
   3   0  12-48.8830 208.855   1
  -3   0 -12-88.3453 194.782   1
   3   0  14 1225.71 259.052   1
  -3   0 -14 535.958 229.121   1
   3   0  15 169.930 235.661   1
   3   0  16 650.826 256.394   1
  -3   0 -16 449.702 226.404   1
   3   0  17-277.835 238.351   1
  -3   0 -17 142.235 216.439   1
   3   0  18 918.248 272.450   1
  -3   0 -18 921.001 262.995   1
   3   0  19 357.949 248.607   1
  -3   0 -19-92.0507 248.739   1
   3   0  20 267.791 263.423   1
  -3   0 -20 188.391 237.474   1
   3   0  21 68.6437 259.153   1
  -3   0 -21-128.154 234.469   1
   3   0  22 699.440 276.524   1
  -3   0 -22 554.563 254.722   1
   3   0  23-35.5958 219.441   1
  -3   0 -23 33.1374 231.491   1
   3   0  24 144.593 237.615   1
  -3   0 -24 33.5233 232.167   1
   3   0  25 109.318 223.622   1
  -3   0 -25 237.271 227.421   1
  -3   0 -26 751.441 260.094   1
   3  -1 -27 205.657 250.139   1
  -3   1  26-109.462 240.520   1
   3  -1 -26-480.286 241.449   1
  -3   1  25 368.895 261.558   1
  -3  -1  25 148.536 234.577   1
   3   1 -25 314.570 219.659   1
   3  -1 -25 170.167 252.521   1
  -3  -1  24-183.826 229.247   1
  -3   1  24 148.146 265.541   1
   3  -1 -24 573.283 246.813   1
   3   1 -24-207.071 237.906   1
  -3   1  23 109.965 257.419   1
  -3  -1  23 72.9197 237.439   1
   3  -1 -23 334.643 247.090   1
   3   1 -23 169.826 224.581   1
  -3  -1  22 144.259 237.061   1
   3   1 -22 33.2160 227.954   1
  -3  -1  21-71.1878 255.169   1
  -3   1  21-249.129 241.934   1
   3  -1 -21 458.853 221.757   1
   3   1 -21-194.091 237.677   1
  -3   1  20 2858.96 367.902   1
  -3  -1  20 3055.78 370.313   1
   3  -1 -20 2315.64 348.469   1
   3   1 -20 3597.81 365.563   1
  -3   1  19 748.843 296.920   1
   3  -1 -19 565.784 269.916   1
  -3  -1  18 1498.36 317.682   1
   3   1 -18 1818.11 296.901   1
  -3  -1  17 563.258 257.781   1
  -3   1  17 1155.00 260.618   1
   3   1 -17 949.281 264.284   1
  -3  -1  16 2972.91 354.361   1
  -3   1  16 2881.49 376.692   1
   3  -1 -16 2570.86 330.209   1
   3   1 -16 3423.84 344.313   1
  -3   1  15-118.956 266.741   1
  -3  -1  15 344.277 248.920   1
   3  -1 -15 713.867 246.961   1
   3   1 -15-158.221 207.495   1
  -3  -1  14 14893.6 1047.77   1
  -3   1  14 15228.9 1053.91   1
   3  -1 -14 15249.0 1045.11   1
  -3   1  13 108.493 229.737   1
  -3  -1  13 103.219 208.476   1
   3  -1 -13 175.031 210.525   1
   3   1 -13 23.7114 197.815   1
  -3   1  12 7045.22 648.144   1
   3   1 -12 9500.19 628.480   1
   3   1 -11-20.8314 173.717   1
   3  -1 -11 111.845 187.117   1
  -3  -1  11-296.280 219.112   1
  -3   1  11 24.2842 225.703   1
   3   1 -10 424.323 181.385   1
   3  -1 -10 252.052 198.132   1
  -3  -1  10 403.806 191.982   1
  -3   1  10 842.360 238.180   1
   3   1  -9 161.296 175.274   1
   3  -1  -9 528.608 201.482   1
  -3  -1   9 38.9946 201.064   1
  -3   1   9 212.434 212.203   1
  -3  -1   8 23082.3 1412.66   1
  -3   1   8 21639.2 1420.74   1
   3   1  -8 21233.1 1401.97   1
   3  -1  -8 20818.5 1406.29   1
  -3  -1   7 1386.30 225.747   1
  -3   1   7 1241.35 238.128   1
   3   1  -7 1224.81 205.790   1
   3  -1  -7 1672.94 228.000   1
  -3   1   6 12752.1 835.266   1
   3  -1  -6 11821.9 829.546   1
   3  -1  -5 1197.11 226.608   1
   3   1  -5 1551.99 208.336   1
  -3   1   5 1395.04 241.030   1
  -3  -1   5 1464.50 217.515   1
   3   1  -4 10150.5 733.969   1
  -3  -1   4 11823.5 739.036   1
   3   1  -3 6415.38 436.796   1
  -3  -1   3 5932.03 432.801   1
  -3   1   3 6434.03 448.361   1
   3  -1  -2 21361.3 1355.35   1
  -3   1   2 21124.4 1358.04   1
   3   1  -2 18427.2 1350.60   1
   3  -1  -1 11002.1 727.150   1
   3   1  -1 12143.9 735.593   1
  -3   1   1 10412.6 731.413   1
  -3  -1   1 10456.8 737.848   1
   3   1   0 12021.8 792.935   1
   3  -1   0 12617.0 793.251   1
  -3   1   0 11983.7 795.115   1
  -3  -1   0 11326.3 790.973   1
   3  -1   1 11187.5 706.794   1
  -3  -1  -1 9917.19 709.317   1
   3   1   1 10980.0 714.378   1
  -3   1  -1 10159.0 704.713   1
   3   1   2 23449.5 1455.40   1
   3  -1   2 20286.2 1446.50   1
  -3   1  -2 23130.6 1448.96   1
  -3  -1  -2 24836.6 1456.71   1
   3   1   3 5778.65 436.930   1
   3  -1   3 6155.96 411.815   1
  -3  -1  -3 4937.75 419.396   1
  -3   1  -3 4985.59 410.933   1
   3  -1   4 12302.7 756.021   1
  -3   1  -4 10480.4 745.072   1
  -3  -1  -4 12285.1 758.917   1
   3   1   4 9898.43 758.300   1
  -3   1  -5 1845.97 221.190   1
   3  -1   5 1404.74 218.746   1
   3   1   6 10349.8 784.790   1
  -3  -1  -6 12496.9 781.855   1
  -3   1  -7 1277.11 192.894   1
  -3  -1  -7 1098.46 208.550   1
   3  -1   7 864.451 201.187   1
   3   1   7 1282.48 222.818   1
   3   1   8 21364.4 1447.37   1
   3  -1   8 21591.7 1435.15   1
  -3   1  -8 23503.2 1431.11   1
  -3  -1  -8 21805.2 1436.90   1
  -3   1  -9-157.080 163.447   1
  -3  -1  -9 96.1439 156.335   1
   3   1   9 166.815 190.395   1
   3  -1   9 133.297 189.809   1
  -3  -1 -10 1288.22 235.284   1
  -3   1 -10 562.993 187.005   1
   3   1  10 1030.60 233.948   1
   3  -1  10 410.547 206.566   1
  -3   1 -11 219.286 176.287   1
  -3  -1 -11-43.1626 195.524   1
   3   1  11 213.670 204.052   1
   3  -1  11-175.540 196.163   1
  -3   1 -12 9882.33 713.833   1
  -3  -1 -12 10009.7 721.692   1
   3   1  12 10665.8 737.013   1
   3  -1  12 9504.14 721.877   1
   3  -1  13-25.1423 208.463   1
   3   1  13 561.438 236.478   1
  -3  -1 -13 199.740 205.055   1
  -3   1 -13-117.316 187.081   1
  -3   1 -14 14736.8 1008.12   1
  -3  -1 -14 14382.6 1006.33   1
   3  -1  14 14718.5 1014.42   1
   3   1  14 14389.5 1016.35   1
   3  -1  15-82.9757 215.869   1
  -3   1 -15 210.204 207.248   1
  -3  -1 -15 55.0698 216.423   1
   3  -1  16 3334.54 371.841   1
   3   1  16 2803.25 360.452   1
  -3   1 -16 3249.34 361.461   1
  -3  -1 -16 3151.63 352.895   1
   3  -1  17 1087.42 259.873   1
   3   1  17 971.855 265.099   1
  -3  -1 -17 1445.72 255.236   1
  -3   1 -17 815.370 247.994   1
   3  -1  18 1869.44 323.690   1
  -3   1 -18 1614.59 274.404   1
   3   1  19 229.853 237.268   1
  -3  -1 -19 433.870 243.551   1
   3  -1  20 2362.76 339.735   1
   3   1  20 2796.37 349.275   1
  -3   1 -20 3018.39 339.113   1
  -3  -1 -20 2813.69 348.792   1
   3  -1  21 239.222 213.463   1
   3   1  21 103.323 237.745   1
  -3   1 -21 159.366 232.673   1
  -3  -1 -21 353.842 239.525   1
   3  -1  22 104.820 232.381   1
  -3   1 -22-521.073 223.944   1
   3   1  23 603.857 274.790   1
  -3  -1 -23 33.0579 239.623   1
   3  -1  24 291.027 239.996   1
   3   1  24 251.788 248.815   1
  -3   1 -24 506.135 233.522   1
  -3  -1 -24 300.671 249.282   1
   3   1  25 253.141 229.252   1
  -3   1 -25-205.562 225.219   1
  -3  -1 -25 201.578 209.530   1
   3   1  26 36.1428 216.415   1
  -3  -1 -26 67.5665 219.806   1
  -3   2  27-107.563 227.846   1
   3  -2 -27 674.540 272.877   1
  -3   2  26 326.460 254.834   1
   3  -2 -26 101.599 242.094   1
  -3   2  25-109.819 252.919   1
   3  -2 -25 675.765 264.250   1
  -3  -2  24 221.683 229.085   1
  -3   2  24 110.515 252.772   1
   3  -2 -24-167.817 238.603   1
   3   2 -24 69.5074 230.687   1
  -3  -2  23 254.957 240.662   1
  -3   2  23-36.5612 270.868   1
   3  -2 -23-33.5410 239.550   1
   3   2 -23 274.066 241.541   1
  -3   2  22 1264.52 304.135   1
  -3  -2  22 1355.44 281.628   1
   3   2 -22 1572.63 283.101   1
   3  -2 -22 799.386 253.253   1
  -3  -2  21 315.006 246.671   1
  -3   2  21-249.292 246.584   1
   3  -2 -21-263.047 227.667   1
   3   2 -21 130.275 225.507   1
  -3   2  20 210.010 220.766   1
  -3  -2  20 102.140 249.273   1
   3  -2 -20 387.842 243.227   1
   3   2 -20-190.081 236.591   1
  -3   2  19-308.282 291.868   1
  -3  -2  19 199.089 248.743   1
   3  -2 -19 379.262 251.939   1
   3   2 -19 152.608 223.486   1
   3  -2 -18 4659.75 439.706   1
   3   2 -18 4624.26 437.166   1
  -3  -2  18 4129.88 447.326   1
  -3   2  18 4380.24 461.876   1
  -3  -2  17 464.763 227.573   1
   3   2 -17 506.333 220.534   1
   3  -2 -17 389.557 245.208   1
  -3   2  16 10060.8 736.319   1
  -3  -2  16 9482.35 713.469   1
   3  -2 -16 9371.77 707.003   1
   3   2 -16 8584.00 695.232   1
  -3   2  15 1185.55 283.011   1
  -3  -2  15 987.695 243.624   1
   3  -2 -15 1003.14 257.622   1
   3   2 -15 1255.15 243.056   1
  -3   2  14-58.3735 207.499   1
   3  -2 -14-53.5268 215.437   1
  -3   2  13 641.693 236.973   1
  -3  -2  13 377.889 226.102   1
   3  -2 -13 332.473 209.541   1
   3   2 -13 388.693 204.951   1
  -3  -2  12 17934.4 1208.18   1
   3  -2 -11 1312.10 249.799   1
   3   2 -11 1029.28 204.136   1
  -3   2  11 954.641 268.430   1
  -3  -2  11 1172.43 226.609   1
  -3  -2  10 37939.1 2431.70   1
  -3   2  10 40279.7 2450.05   1
   3  -2 -10 35681.3 2436.07   1
   3   2 -10 39009.0 2427.69   1
  -3   2   9 1304.94 245.836   1
  -3  -2   9 920.127 195.618   1
   3   2  -9 1019.70 207.864   1
   3  -2  -9 733.461 216.765   1
  -3  -2   8-67.3979 168.659   1
  -3   2   8 102.996 186.598   1
   3   2  -8-125.803 167.912   1
   3  -2  -8 113.810 148.018   1
  -3   2   7 780.899 233.625   1
  -3  -2   7 430.213 168.136   1
   3  -2  -7 140.244 207.165   1
   3   2  -7 552.747 158.539   1
   3  -2  -6 17102.4 1166.60   1
  -3   2   6 18542.8 1176.09   1
  -3  -2   5 4907.87 351.107   1
   3   2  -5 4458.59 347.127   1
   3  -2  -5 4150.17 365.817   1
  -3   2   5 4020.48 378.784   1
   3   2  -4 2992.16 266.631   1
  -3  -2   4 2983.01 271.054   1
   3  -2  -3 12971.5 891.556   1
   3   2  -3 13461.5 887.849   1
  -3  -2   3 12865.8 890.363   1
  -3   2   3 15378.8 904.026   1
   3  -2  -2 2052.03 258.985   1
   3   2  -2 3223.89 257.462   1
  -3  -2   2 2260.10 252.330   1
  -3   2   2 2982.21 264.167   1
   3  -2  -1 4871.01 378.739   1
  -3   2   1 5051.73 381.384   1
   3   2  -1 5235.08 377.696   1
  -3  -2   1 4832.55 380.366   1
   3  -2   0 56.2360 168.801   1
  -3   2   0 105.670 183.082   1
  -3  -2   0 9.86541 187.123   1
   3   2   0-91.9888 194.796   1
   3   2   1 4736.09 346.966   1
   3  -2   1 5357.67 349.088   1
  -3  -2  -1 4493.20 343.932   1
   3  -2   2 3363.38 263.270   1
   3   2   2 2484.81 274.650   1
  -3  -2  -2 3221.54 272.165   1
   3   2   3 14499.5 997.734   1
  -3   2  -3 15164.8 979.409   1
  -3  -2  -3 15129.1 993.356   1
   3  -2   3 15785.9 984.597   1
  -3   2  -4 3468.18 272.972   1
   3  -2   4 3051.18 282.529   1
   3   2   5 4171.68 387.783   1
   3  -2   5 4928.73 348.070   1
  -3  -2  -5 3777.15 363.835   1
  -3   2  -5 4419.10 340.017   1
   3  -2   6 19086.5 1166.67   1
   3   2   6 16334.5 1184.63   1
  -3  -2  -6 18071.2 1176.27   1
  -3   2  -6 17839.5 1159.10   1
  -3  -2  -7 442.212 151.038   1
   3   2   7 305.361 185.460   1
  -3  -2  -8 394.777 219.986   1
  -3   2  -8-162.368 148.744   1
   3  -2   8 232.440 167.653   1
   3   2   8-61.6454 211.397   1
  -3   2  -9 1308.44 189.909   1
  -3  -2  -9 519.338 193.749   1
   3  -2   9 870.892 201.239   1
   3   2   9 981.084 211.945   1
   3   2  10 37322.5 2363.69   1
  -3  -2 -10 36548.0 2353.27   1
  -3   2 -10 36671.2 2342.81   1
  -3  -2 -11 1275.00 212.230   1
  -3   2 -11 1087.45 211.463   1
   3  -2  11 1071.65 233.245   1
   3   2  11 961.270 220.112   1
   3  -2  12 16467.9 1109.30   1
  -3   2 -12 16222.8 1092.74   1
  -3  -2 -13 282.477 203.837   1
  -3   2 -13 770.580 207.984   1
   3   2  13 659.608 227.314   1
   3  -2  13 461.749 242.393   1
  -3  -2 -14-80.5662 229.088   1
   3   2  14 629.904 276.817   1
   3  -2  15 1477.51 246.002   1
   3   2  15 975.832 289.739   1
  -3   2 -15 1334.47 246.881   1
  -3  -2 -15 1518.94 275.561   1
   3   2  16 9724.20 750.678   1
   3  -2  16 10646.7 743.935   1
  -3   2 -16 9676.88 723.961   1
  -3  -2 -16 9630.71 741.071   1
   3  -2  17 177.204 238.553   1
   3   2  17 31.8048 239.278   1
  -3  -2 -17-29.3492 233.902   1
  -3   2 -17 138.404 209.850   1
  -3   2 -18 4741.22 425.682   1
   3   2  18 4474.11 451.158   1
   3  -2  18 4263.81 422.953   1
   3  -2  19 127.621 233.639   1
   3   2  19-165.588 270.220   1
  -3   2 -19 388.596 223.280   1
  -3  -2 -19 125.097 243.333   1
   3  -2  20 429.693 240.539   1
   3   2  20 406.565 250.517   1
  -3   2 -20 61.6422 215.044   1
  -3  -2 -20 286.346 260.039   1
   3  -2  21-34.0231 230.493   1
   3   2  21 69.0871 254.071   1
  -3   2 -21 221.890 223.693   1
  -3  -2 -21 516.943 262.888   1
   3  -2  22 1574.48 294.139   1
   3   2  22 1330.03 302.216   1
  -3  -2 -22 1405.81 284.034   1
  -3   2 -22 1398.68 274.533   1
   3   2  23-70.6798 217.863   1
   3  -2  23 71.7795 240.527   1
  -3  -2 -23-395.977 207.998   1
   3   2  24 429.358 243.260   1
   3  -2  24 401.910 238.895   1
  -3   2 -24 814.643 258.358   1
  -3  -2 -24-33.2585 231.507   1
   3   2  25 538.350 261.554   1
  -3  -2 -25 233.551 252.035   1
   3   2  26-35.7810 252.164   1
  -3  -2 -26 66.6670 235.935   1
   3   2  27 142.022 233.485   1
  -3  -2 -27 133.097 215.530   1
   3  -3 -28-164.271 206.082   1
  -3   3  28-69.7838 198.702   1
   3  -3 -27-99.6191 212.763   1
  -3   3  27-71.0868 217.935   1
   3  -3 -25-200.133 235.072   1
  -3   3  25 219.505 253.302   1
   3   3 -24-34.8266 233.412   1
   3  -3 -23 335.285 221.258   1
   3   3 -23 683.293 250.825   1
  -3  -3  23-36.3939 231.525   1
  -3   3  23 327.075 253.552   1
   3  -3 -22 366.426 234.757   1
   3   3 -22 200.910 233.909   1
  -3   3  22 252.373 236.757   1
  -3  -3  22 641.348 258.496   1
   3   3 -21 195.893 224.134   1
  -3  -3  21 34.7211 241.599   1
   3  -3 -20 129.724 269.042   1
  -3   3  20 280.865 262.355   1
   3   3 -19-60.9070 233.449   1
   3  -3 -19-31.8636 264.920   1
  -3   3  19 482.990 287.720   1
  -3  -3  19 64.9717 233.921   1
   3  -3 -18 186.894 219.573   1
   3   3 -18 263.484 215.158   1
  -3   3  18 101.150 248.766   1
  -3  -3  18-281.161 230.502   1
   3   3 -17 335.306 207.792   1
  -3  -3  17 269.197 224.907   1
   3   3 -16 532.464 224.392   1
   3  -3 -16 29.3738 209.159   1
  -3  -3  16 114.033 214.779   1
  -3   3  16 128.017 240.116   1
   3  -3 -15 142.082 239.655   1
   3   3 -15 429.221 215.625   1
  -3   3  15-124.122 273.274   1
  -3  -3  15 432.600 218.894   1
   3   3 -14 119.559 179.933   1
   3  -3 -14 245.323 230.160   1
  -3  -3  14 25.5198 217.439   1
  -3   3  14-59.7760 229.118   1
   3   3 -13 1099.70 219.168   1
   3  -3 -13 1359.00 252.137   1
  -3   3  13 1146.60 250.660   1
  -3  -3  13 1509.08 257.424   1
   3  -3 -12 3042.86 348.327   1
  -3  -3  12 3536.86 344.250   1
  -3   3  12 2901.48 340.598   1
   3   3 -12 4163.16 339.603   1
   3   3 -11 428.333 179.710   1
  -3  -3  11 724.551 204.715   1
   3   3 -10 2376.58 258.046   1
   3  -3 -10 2067.06 274.004   1
  -3  -3  10 2443.07 259.563   1
  -3   3  10 2132.74 300.492   1
   3  -3  -9 823.166 232.833   1
   3   3  -9 651.164 172.294   1
  -3   3   9 598.909 238.718   1
  -3  -3   9 370.797 173.150   1
  -3  -3   8 13398.0 810.418   1
   3   3  -8 11906.0 797.912   1
  -3   3   8 12042.4 836.031   1
   3  -3  -7 4031.95 344.347   1
  -3   3   7 4036.74 377.220   1
  -3  -3   6 39944.9 2546.71   1
   3   3  -6 40478.7 2543.58   1
   3  -3  -6 39921.4 2566.81   1
  -3   3   6 41900.6 2574.06   1
  -3  -3   5 4070.28 319.828   1
   3   3  -5 3807.01 326.173   1
   3  -3  -5 3550.41 357.721   1
  -3   3   4 39573.3 2479.68   1
   3   3  -4 38899.1 2461.82   1
   3  -3  -4 38458.2 2475.65   1
  -3  -3   4 39814.2 2462.04   1
   3   3  -3 41747.6 2645.52   1
  -3  -3   3 42724.3 2645.81   1
   3  -3  -2 48765.2 3010.30   1
  -3  -3   2 46688.7 3002.13   1
  -3   3   2 48173.2 3012.77   1
   3   3  -2 48717.0 3002.57   1
   3   3  -1 22567.9 1512.37   1
  -3   3   1 25207.3 1515.86   1
  -3  -3   1 22541.6 1511.53   1
   3  -3  -1 24955.1 1513.52   1
   3  -3   0 188301. 11634.5   1
  -3  -3   0 182479. 11637.3   1
   3   3   0 189958. 11637.9   1
  -3   3   0 191051. 11634.4   1
   3  -3   1 23878.5 1565.04   1
   3   3   1 25300.4 1576.77   1
  -3   3  -1 25522.1 1566.91   1
  -3  -3  -1 24337.1 1570.86   1
   3   3   2 51827.4 3179.19   1
   3  -3   2 51492.1 3162.39   1
  -3  -3  -2 48377.1 3170.97   1
  -3   3  -2 50978.5 3162.53   1
  -3   3  -3 40833.3 2665.05   1
   3  -3   3 44410.7 2666.15   1
   3   3   4 34104.5 2365.41   1
  -3  -3  -4 34376.2 2356.67   1
  -3   3  -4 39492.7 2337.10   1
   3  -3   4 38870.4 2341.04   1
  -3  -3  -5 4777.16 379.401   1
  -3   3  -5 4293.28 327.933   1
   3  -3   5 3885.00 335.443   1
   3   3   5 4824.82 391.640   1
  -3  -3  -6 41117.4 2646.50   1
  -3   3  -6 44205.9 2629.22   1
   3   3   6 42531.6 2655.96   1
   3  -3   6 39639.5 2629.32   1
   3   3   7 3595.44 344.793   1
  -3  -3  -7 3030.78 316.221   1
   3   3   8 11488.7 842.929   1
  -3   3  -8 13021.8 810.761   1
  -3  -3  -8 11430.9 838.826   1
  -3  -3  -9 563.527 224.758   1
  -3   3  -9 655.330 161.744   1
   3   3   9 660.833 224.039   1
   3  -3   9 940.276 180.696   1
  -3  -3 -10 2091.10 268.154   1
   3  -3  10 2278.39 246.307   1
   3   3  10 1618.67 275.434   1
  -3   3 -11 544.958 168.196   1
   3  -3  11 802.258 193.014   1
   3  -3  12 3308.51 330.920   1
   3   3  12 3206.52 363.906   1
  -3   3 -13 850.763 203.486   1
  -3  -3 -13 1371.51 266.635   1
   3   3  13 1098.58 312.557   1
   3  -3  13 864.126 221.948   1
  -3   3 -14-186.778 212.632   1
  -3  -3 -14 137.663 224.566   1
   3  -3  14 24.7528 199.924   1
   3   3  14-175.100 258.758   1
   3   3  15 482.697 245.282   1
  -3  -3 -15 200.911 227.261   1
   3   3  16-93.5582 232.907   1
   3  -3  16-55.5754 214.667   1
  -3   3 -16 562.593 210.048   1
  -3  -3 -16 29.6850 210.257   1
   3  -3  17 202.071 229.966   1
  -3   3 -17 624.714 214.344   1
   3  -3  18-150.962 230.571   1
  -3   3 -18 85.1088 202.560   1
  -3  -3 -18 246.385 233.448   1
   3  -3  19 441.719 237.683   1
   3   3  19-166.915 269.902   1
  -3   3 -19 147.279 221.946   1
  -3  -3 -19 378.519 267.401   1
   3   3  20-204.384 269.683   1
  -3  -3 -20-63.9983 244.468   1
   3  -3  21-169.234 229.015   1
  -3   3 -21 94.5192 211.160   1
   3   3  22 139.950 241.031   1
   3  -3  22 385.768 240.492   1
  -3  -3 -22 588.914 236.529   1
  -3   3 -22 259.844 209.177   1
   3   3  23 176.202 225.032   1
   3  -3  23 575.752 243.930   1
  -3  -3 -23 460.948 241.406   1
  -3   3 -23-133.352 224.996   1
   3   3  25 284.508 261.388   1
  -3  -3 -25-33.0458 239.966   1
   3   3  26 247.882 234.757   1
  -3  -3 -26 396.130 214.623   1
   3   3  27-70.1034 225.705   1
  -3  -3 -27 131.484 223.460   1
  -3  -3 -28-162.331 236.837   1
   3  -4 -28-161.359 242.823   1
  -3   4  28 414.097 247.468   1
   3  -4 -27 32.6355 231.002   1
  -3   4  27 35.2992 227.298   1
   3  -4 -26 525.602 253.422   1
  -3   4  26 107.999 224.025   1
   3  -4 -25 232.793 237.831   1
  -3   4  25 615.086 236.824   1
   3  -4 -24-300.910 257.196   1
  -3   4  24 217.273 247.332   1
   3   4 -23 68.1527 236.167   1
   3  -4 -23 401.231 254.572   1
  -3   4  23 36.1609 251.710   1
   3   4 -22 66.5289 221.645   1
   3  -4 -22 565.721 270.329   1
  -3  -4  22 284.021 228.246   1
  -3   4  22 395.816 273.413   1
   3   4 -21-193.613 215.331   1
  -3  -4  21 378.798 224.138   1
  -3   4  21 214.299 269.760   1
   3   4 -20 437.141 231.431   1
   3  -4 -20-97.7892 218.652   1
  -3  -4  20 166.391 234.706   1
  -3   4  20 141.062 268.435   1
   3  -4 -19-160.284 210.696   1
   3   4 -19 150.236 216.336   1
  -3  -4  19 160.110 247.235   1
  -3   4  19-312.051 243.309   1
   3  -4 -18 532.678 271.216   1
   3   4 -18 144.341 233.061   1
  -3  -4  18 582.805 232.984   1
  -3   4  18 989.538 308.351   1
   3   4 -17 137.698 209.852   1
   3  -4 -17 398.293 243.425   1
  -3  -4  17 498.238 251.330   1
  -3   4  17 466.987 271.132   1
   3  -4 -16 4962.42 497.931   1
  -3  -4  16 6474.30 501.093   1
  -3   4  16 5763.90 523.945   1
   3   4 -16 5882.21 479.959   1
   3  -4 -15 345.956 231.637   1
  -3   4  15 663.391 269.933   1
   3   4 -14 324.144 201.503   1
   3  -4 -14 27.8503 217.533   1
  -3  -4  14 320.761 187.237   1
  -3   4  14-214.234 263.942   1
   3  -4 -13 986.948 252.980   1
   3   4 -13 1079.80 215.328   1
  -3   4  13 1089.55 280.602   1
  -3  -4  13 714.796 215.942   1
   3  -4 -12 1455.99 261.937   1
   3   4 -12 1101.13 210.854   1
  -3   4  12 874.373 272.748   1
  -3  -4  12 1010.26 215.288   1
   3  -4 -11 391.336 232.411   1
   3   4 -11 73.4932 147.943   1
  -3  -4  11 179.921 177.289   1
   3  -4 -10 8975.99 692.431   1
  -3  -4  10 9806.88 681.232   1
  -3   4  10 9439.65 712.174   1
   3   4 -10 9834.82 666.141   1
   3   4  -9 856.886 159.951   1
   3  -4  -9 218.711 227.535   1
  -3  -4   9 328.025 155.441   1
  -3   4   9 767.980 260.429   1
   3  -4  -8 11199.9 763.256   1
  -3  -4   8 11000.9 730.293   1
  -3   4   8 9502.33 763.433   1
   3   4  -8 11054.0 726.442   1
   3  -4  -7 57.8546 202.695   1
  -3   4   7 334.838 222.897   1
  -3   4   6 5337.23 433.698   1
   3   4  -6 5888.55 384.631   1
  -3  -4   6 5085.33 372.128   1
   3   4  -5 2561.65 217.895   1
  -3  -4   5 2193.99 212.869   1
   3  -4  -5 1954.25 249.697   1
  -3   4   5 2603.05 276.059   1
  -3  -4   4 39761.2 2490.20   1
   3   4  -4 39310.4 2487.53   1
   3  -4  -4 38185.2 2507.04   1
  -3   4   4 41907.8 2515.51   1
   3   4  -3 6101.28 439.620   1
  -3  -4   3 6472.03 442.672   1
   3   4  -2 1722.45 207.887   1
  -3   4   2 1829.60 235.469   1
  -3  -4   2 1413.20 190.995   1
   3  -4  -2 1981.35 222.260   1
  -3   4   1 13351.9 906.522   1
   3   4  -1 15036.8 903.738   1
   3  -4  -1 12491.6 900.217   1
  -3  -4   1 14386.0 900.248   1
   3  -4   0 50.7566 151.834   1
  -3   4   0-10.1938 168.945   1
  -3  -4   0 63.0618 154.293   1
   3   4   0-55.7128 149.891   1
   3   4   1 13150.8 881.460   1
  -3  -4  -1 12455.5 869.440   1
   3  -4   1 14579.1 861.838   1
  -3   4  -1 12630.4 861.333   1
   3  -4   2 2052.90 199.471   1
  -3   4  -2 1512.78 194.421   1
   3   4   3 5939.34 469.374   1
  -3  -4  -3 6272.01 460.596   1
  -3   4  -3 5799.95 432.749   1
   3  -4   3 6749.86 436.656   1
   3   4   4 39780.7 2544.32   1
  -3  -4  -4 40845.0 2539.21   1
  -3   4  -4 37443.4 2515.27   1
   3  -4   4 43080.5 2518.88   1
   3  -4   5 2410.87 224.316   1
  -3  -4  -5 2130.30 279.125   1
  -3   4  -5 2653.96 219.612   1
   3   4   5 2113.99 290.970   1
   3   4   6 5240.57 431.920   1
  -3   4  -6 5106.25 375.517   1
  -3  -4  -6 5182.67 425.177   1
  -3   4  -7 11.5244 119.965   1
  -3  -4  -7 154.263 184.650   1
   3  -4   7 323.868 134.534   1
   3   4   7-105.291 204.922   1
   3   4   8 11484.7 783.609   1
  -3  -4  -8 10367.1 764.967   1
  -3  -4  -9 669.969 221.570   1
  -3   4  -9 917.175 181.092   1
   3  -4   9 524.870 172.022   1
   3   4  10 9135.85 711.657   1
   3  -4  10 10582.1 678.265   1
  -3   4 -10 9591.71 667.630   1
  -3  -4 -10 9068.45 701.513   1
  -3  -4 -11 71.7164 214.437   1
  -3   4 -11 103.144 151.403   1
   3  -4  11 285.631 170.436   1
   3   4  11 52.8053 241.210   1
   3   4  12 887.086 252.108   1
   3  -4  12 1722.21 220.881   1
  -3  -4 -13 595.682 232.782   1
  -3   4 -13 1380.37 211.896   1
   3  -4  13 867.075 200.612   1
   3   4  13 924.849 261.652   1
  -3  -4 -14 197.183 237.356   1
  -3   4 -14 631.407 192.507   1
   3  -4  14 757.957 201.393   1
   3   4  14 59.6541 249.594   1
   3   4  15 491.758 267.001   1
   3  -4  15 640.070 219.633   1
  -3   4 -15 714.497 208.957   1
  -3  -4 -15 643.917 262.418   1
   3  -4  16 5571.82 480.445   1
   3   4  16 5292.13 506.089   1
  -3   4 -16 5316.51 468.399   1
   3   4  17-163.322 244.997   1
   3  -4  17 394.476 199.736   1
  -3  -4 -17 392.285 229.819   1
  -3   4 -17 79.5980 183.205   1
   3   4  18 662.273 264.476   1
   3  -4  18 356.599 222.972   1
  -3   4 -18 555.663 217.454   1
  -3  -4 -18 747.049 236.849   1
   3  -4  19 248.912 227.833   1
   3   4  19 100.902 255.990   1
  -3   4 -19 28.9635 206.918   1
  -3  -4 -19 158.931 229.919   1
   3  -4  20 259.325 228.688   1
   3   4  20-68.4196 272.780   1
  -3   4 -20 30.1540 202.363   1
  -3  -4 -20 482.517 261.696   1
   3  -4  21 135.439 232.639   1
   3   4  21 415.922 276.437   1
  -3  -4 -21 195.022 244.790   1
  -3   4 -21 94.0305 216.383   1
   3   4  22 454.709 227.514   1
   3  -4  22 420.157 249.909   1
  -3  -4 -22 817.762 250.918   1
  -3   4 -22 356.525 224.701   1
   3   4  23-35.1328 237.714   1
  -3  -4 -23 98.5321 256.303   1
   3   4  24 460.055 269.825   1
  -3  -4 -24 493.414 250.108   1
   3   4  25 105.790 236.481   1
  -3  -4 -25 163.992 222.075   1
   3   4  26 175.193 228.418   1
  -3  -4 -26 294.120 224.696   1
   3   4  27 311.383 244.532   1
  -3  -4 -27 292.124 225.498   1
   3   4  28-102.067 224.708   1
  -3  -4 -28 31.9680 222.340   1
   3  -5 -28-31.7882 194.851   1
  -3   5  28 33.9762 203.419   1
   3  -5 -26 682.930 239.321   1
  -3   5  26 783.530 270.598   1
   3  -5 -25 395.963 241.540   1
  -3   5  25 322.924 258.201   1
   3  -5 -24 166.314 209.129   1
  -3   5  24 396.031 266.057   1
   3  -5 -22-99.7908 212.250   1
   3   5 -22 295.850 231.947   1
  -3   5  22 431.293 236.473   1
   3  -5 -21 33.0395 237.858   1
   3   5 -20 1349.27 290.631   1
  -3  -5  20 1424.17 292.357   1
   3  -5 -19-290.603 265.966   1
   3   5 -19-29.3823 197.976   1
  -3   5  19 34.9825 267.199   1
  -3  -5  19-158.754 243.428   1
   3   5 -18 2692.01 317.316   1
   3  -5 -18 1835.41 303.357   1
  -3   5  18 2754.05 352.264   1
  -3  -5  18 2786.80 310.121   1
   3   5 -17 239.709 196.872   1
   3  -5 -17 216.282 255.535   1
  -3  -5  17 143.894 219.286   1
  -3   5  17 202.917 289.197   1
   3  -5 -16-211.148 224.270   1
  -3   5  16 297.230 258.627   1
   3  -5 -15-264.140 257.439   1
   3   5 -15-165.826 182.381   1
  -3   5  15 193.344 272.950   1
  -3  -5  15-154.095 187.342   1
   3  -5 -14 15260.0 1053.64   1
  -3  -5  14 16775.5 1044.75   1
  -3   5  14 14147.2 1061.50   1
   3   5 -14 14583.6 1031.21   1
   3  -5 -13 655.717 204.066   1
   3   5 -13 1233.22 206.066   1
  -3   5  13 482.300 258.421   1
  -3  -5  13 1403.78 220.037   1
   3  -5 -12 6798.98 561.991   1
  -3  -5  12 7853.84 556.201   1
  -3   5  12 7416.42 594.441   1
   3   5 -12 7120.56 538.504   1
  -3  -5  11-148.921 179.377   1
  -3   5  11-83.1389 206.851   1
   3  -5 -11-100.420 189.552   1
   3   5 -11 247.580 163.531   1
  -3  -5  10 9697.67 656.150   1
   3   5 -10 9168.44 650.094   1
  -3   5   9 1470.48 283.105   1
  -3  -5   9 1245.29 195.678   1
   3  -5  -9 1727.10 256.247   1
   3   5  -9 1712.58 201.773   1
  -3   5   8 28161.1 1776.14   1
   3  -5  -8 26316.5 1759.98   1
  -3   5   7 569.003 229.562   1
  -3  -5   7 369.528 128.442   1
   3  -5  -7 302.792 194.634   1
  -3  -5   6 6952.16 463.475   1
   3   5  -6 6762.16 464.761   1
  -3   5   6 6463.25 523.839   1
   3  -5  -6 5780.11 513.415   1
   3   5  -5 94.7091 111.150   1
   3  -5  -5-34.7942 172.437   1
  -3   5   5 378.274 210.352   1
  -3  -5   5 169.998 127.664   1
  -3  -5   4 897.734 150.776   1
   3   5  -4 547.660 141.568   1
  -3   5   4 680.673 197.952   1
  -3  -5   3 545.590 137.281   1
   3   5  -3 931.682 157.749   1
   3  -5  -3 1160.00 193.967   1
  -3   5   3 937.424 188.703   1
   3   5  -2 768.544 161.147   1
  -3  -5   2 730.902 149.638   1
  -3   5   1 1671.63 218.169   1
  -3  -5   1 2175.97 208.090   1
   3  -5  -1 1640.22 194.679   1
   3   5  -1 1622.28 200.085   1
   3   5   0 358.237 159.132   1
  -3   5   0 686.112 166.714   1
   3  -5   0 480.686 138.937   1
  -3  -5   0 412.886 153.519   1
   3   5   1 1715.72 222.007   1
  -3   5  -1 1697.00 198.107   1
  -3  -5  -1 2329.79 217.074   1
   3  -5   1 2011.04 202.499   1
  -3   5  -2 848.800 145.397   1
   3  -5   2 640.103 140.780   1
   3   5   3 970.459 193.874   1
  -3   5  -3 773.773 133.324   1
   3  -5   3 650.698 133.843   1
   3   5   4 670.202 224.796   1
  -3   5  -4 948.221 138.430   1
  -3  -5  -4 1063.90 202.027   1
   3  -5   5 194.161 118.605   1
   3   5   5 211.009 211.290   1
  -3  -5  -5-17.1508 187.639   1
  -3   5  -5 266.484 108.633   1
   3   5   6 6639.24 560.536   1
   3  -5   6 7312.29 507.586   1
  -3   5  -6 7668.48 503.784   1
  -3  -5  -6 7783.45 552.565   1
  -3   5  -7 232.397 113.014   1
  -3  -5  -7-20.1533 202.957   1
   3   5   7 152.685 229.666   1
   3  -5   7 261.175 137.672   1
   3   5   8 28339.4 1773.60   1
   3  -5   8 26064.8 1729.36   1
  -3  -5  -8 25750.4 1759.84   1
  -3   5  -8 28315.5 1723.07   1
  -3  -5  -9 1278.67 234.813   1
   3   5   9 1328.45 246.087   1
  -3   5 -10 8833.86 619.738   1
   3  -5  10 9140.85 632.156   1
  -3  -5 -11-49.3500 218.160   1
  -3   5 -11 16.1336 141.852   1
   3   5  11 190.944 239.164   1
   3  -5  11-53.6300 165.310   1
   3  -5  12 7736.01 551.823   1
   3   5  12 6331.23 584.934   1
  -3   5 -12 7516.28 541.023   1
  -3  -5 -12 7468.88 575.644   1
  -3   5 -13 996.653 189.031   1
  -3  -5 -13 610.196 207.360   1
   3   5  13 826.781 251.000   1
   3  -5  13 1141.40 198.505   1
  -3  -5 -14 15875.2 1028.83   1
  -3   5 -14 14852.4 989.299   1
   3  -5  14 14243.7 991.406   1
   3   5  14 13449.4 1021.95   1
  -3  -5 -15 119.549 226.595   1
  -3   5 -15 22.6718 187.382   1
   3  -5  15-268.265 207.204   1
   3   5  15-249.442 238.160   1
  -3  -5 -16-182.026 240.274   1
   3   5  16-129.823 281.519   1
  -3  -5 -17 276.503 274.073   1
  -3   5 -17 205.689 196.604   1
   3   5  17-164.447 275.302   1
   3  -5  17 302.261 224.341   1
  -3  -5 -18 2075.23 322.509   1
  -3   5 -18 2302.49 282.915   1
   3   5  18 1303.22 340.896   1
   3  -5  18 1686.65 291.678   1
  -3   5 -19 284.309 204.698   1
  -3  -5 -19-32.0180 212.532   1
   3  -5  19 91.7113 216.400   1
   3   5  19-101.535 216.812   1
  -3   5 -20 1072.98 233.779   1
   3  -5  20 966.344 254.858   1
  -3  -5 -21-293.132 248.717   1
  -3   5 -21 31.0872 200.197   1
   3   5  21-34.7480 256.348   1
   3  -5  21 67.1947 226.270   1
  -3  -5 -22 457.848 239.579   1
   3   5  22 314.418 246.320   1
  -3  -5 -24 1014.21 280.247   1
   3   5  24-35.1799 243.184   1
  -3  -5 -25 422.982 233.052   1
   3   5  25 174.856 239.594   1
  -3  -5 -26 646.898 237.541   1
   3   5  26 277.224 253.222   1
  -3  -5 -28 220.410 206.300   1
   3   5  28 200.883 224.760   1
  -3   6  27 588.385 261.545   1
   3  -6 -27-159.062 244.938   1
  -3   6  26 491.413 270.132   1
   3  -6 -26 321.699 249.569   1
  -3   6  25-106.347 247.641   1
   3  -6 -25 98.1877 240.474   1
  -3   6  24 321.355 274.851   1
   3  -6 -24 495.931 260.185   1
  -3   6  23 143.554 269.954   1
   3  -6 -23-33.2267 235.191   1
  -3   6  22-179.395 268.313   1
   3  -6 -22-332.270 251.421   1
  -3   6  21 71.4831 245.334   1
   3  -6 -21-363.924 217.541   1
   3   6 -21 63.2016 214.941   1
  -3   6  20-177.253 216.049   1
   3  -6 -20-393.875 229.296   1
   3   6 -20 60.3209 200.179   1
  -3  -6  19 621.942 230.751   1
  -3   6  19 879.335 294.868   1
   3  -6 -19 453.050 258.916   1
   3   6 -19 575.486 221.397   1
  -3  -6  18 531.513 231.206   1
  -3   6  18 624.747 306.606   1
   3  -6 -18 191.545 252.472   1
   3   6 -18 81.9802 184.996   1
  -3  -6  17 83.6077 233.130   1
  -3   6  17 34.1926 240.987   1
   3  -6 -17-500.089 270.182   1
   3   6 -17 181.623 198.871   1
  -3   6  16 1138.63 308.139   1
  -3  -6  16 1284.76 236.256   1
   3   6 -16 952.031 228.435   1
   3  -6 -16 1438.49 285.307   1
  -3  -6  15 1074.50 224.590   1
   3   6 -15 550.723 191.948   1
  -3  -6  14 857.333 210.957   1
  -3   6  14 541.376 265.331   1
   3   6 -14 900.206 201.408   1
   3  -6 -14 577.749 215.415   1
  -3   6  13 863.323 285.099   1
  -3  -6  13 1018.08 200.745   1
   3  -6 -13 643.121 245.343   1
   3   6 -13 693.711 180.698   1
  -3   6  12 237.833 269.392   1
  -3  -6  12 172.564 162.405   1
   3  -6 -12 566.024 235.385   1
   3   6 -12 782.205 167.657   1
   3   6 -11-116.338 144.898   1
  -3   6  11 57.0736 244.518   1
   3  -6 -11-51.7321 216.356   1
  -3  -6  11 104.720 160.579   1
   3   6 -10 531.809 160.969   1
  -3  -6  10 718.543 169.515   1
   3  -6 -10 839.905 238.190   1
  -3   6  10 1172.24 225.046   1
   3   6  -8 19928.7 1320.74   1
  -3   6   8 20266.8 1372.73   1
   3  -6  -8 22251.4 1370.11   1
  -3  -6   8 20589.4 1321.50   1
   3   6  -7 4831.23 344.434   1
  -3  -6   7 4223.53 345.725   1
  -3   6   7 4954.47 417.959   1
   3  -6  -7 4564.92 408.153   1
   3  -6  -6-19.7580 165.336   1
  -3  -6   6 108.913 120.293   1
  -3   6   6 64.2532 207.874   1
   3   6  -6 109.245 123.405   1
   3  -6  -5 7130.12 572.729   1
  -3   6   5 8013.47 585.536   1
  -3  -6   5 8473.36 542.954   1
   3   6  -4 63506.7 4033.11   1
  -3   6   4 66784.3 4066.17   1
   3  -6  -4 64206.6 4056.54   1
  -3  -6   4 65171.1 4033.25   1
   3   6  -3 2697.84 223.437   1
  -3   6   3 2626.18 269.472   1
   3  -6  -3 2727.71 262.059   1
   3  -6  -2 12076.2 789.793   1
  -3  -6   2 11862.4 772.746   1
   3   6  -2 11645.5 773.693   1
  -3   6   2 11556.1 800.397   1
  -3  -6   1 2118.28 199.207   1
   3   6  -1 1837.37 217.184   1
  -3   6   0-71.7326 136.553   1
  -3  -6   0 47.6312 149.111   1
   3  -6   0 90.8790 118.058   1
   3   6   0 64.4354 155.716   1
  -3   6  -1 2254.04 211.393   1
   3  -6   1 1957.71 197.829   1
  -3   6  -2 10972.3 754.535   1
  -3  -6  -2 12645.3 779.653   1
   3   6   2 11402.7 783.333   1
  -3   6  -3 2686.32 211.834   1
   3   6   3 2640.03 269.994   1
  -3  -6  -3 2387.82 251.999   1
   3  -6   3 2138.67 206.534   1
  -3  -6  -4 65969.3 4074.98   1
   3  -6   4 64867.5 4044.26   1
   3   6   4 64241.9 4083.95   1
   3  -6   5 7521.77 532.115   1
  -3  -6  -5 8779.14 588.964   1
  -3   6  -5 8195.82 532.171   1
   3   6   5 7959.69 592.848   1
  -3   6  -6 26.6599 105.787   1
   3   6   6-193.955 208.154   1
   3  -6   6 84.7037 112.204   1
  -3  -6  -6 138.666 193.539   1
  -3   6  -7 5471.69 354.702   1
  -3  -6  -7 4193.87 401.775   1
   3  -6   7 5164.29 358.546   1
   3   6   7 4116.57 424.304   1
   3  -6   8 18876.1 1285.05   1
   3   6   8 20594.1 1336.96   1
  -3   6  -8 20740.9 1277.98   1
  -3  -6  -8 19931.5 1328.88   1
   3  -6   9 173.211 133.245   1
  -3   6  -9 486.979 132.355   1
   3   6  10 912.284 267.010   1
  -3  -6 -10 1264.39 230.249   1
  -3   6 -11-170.187 140.419   1
  -3  -6 -11-131.661 178.377   1
   3   6  11-252.954 195.666   1
   3  -6  11-33.1829 155.594   1
  -3   6 -12 461.719 157.465   1
  -3  -6 -12 27.4059 187.425   1
   3  -6  12 381.222 164.855   1
   3   6  12 409.170 212.267   1
  -3   6 -13 827.999 185.570   1
  -3  -6 -13 1052.34 242.635   1
   3  -6  13 911.968 203.292   1
   3   6  13 451.350 256.086   1
  -3   6 -14 961.788 199.790   1
  -3  -6 -14 1002.51 263.410   1
   3  -6  14 861.953 207.806   1
   3   6  14 1237.27 300.062   1
  -3   6 -15 1153.02 213.082   1
   3  -6  15 971.228 221.113   1
  -3  -6 -16 769.737 293.023   1
  -3   6 -16 1257.37 221.612   1
   3  -6  16 1318.80 229.176   1
   3   6  16 658.401 297.717   1
  -3  -6 -17-31.0855 204.365   1
   3   6  17-166.282 233.419   1
  -3  -6 -18 95.3972 244.682   1
  -3   6 -18 236.775 200.984   1
   3  -6  18 169.728 224.716   1
   3   6  18-168.066 267.900   1
  -3  -6 -19 354.531 267.867   1
  -3   6 -19 389.879 238.801   1
   3   6  19 204.274 280.202   1
   3  -6  19 361.258 223.898   1
  -3  -6 -20 324.464 224.004   1
  -3   6 -20 381.187 214.096   1
   3   6  20-137.861 241.111   1
   3  -6  20 253.588 220.832   1
  -3  -6 -21-195.520 246.094   1
   3   6  21 34.7742 252.468   1
  -3  -6 -22 163.318 252.364   1
   3   6  23 104.581 212.548   1
  -3  -6 -24 260.546 238.640   1
   3   6  24 559.199 267.995   1
  -3  -6 -25 451.725 241.824   1
   3   6  25 242.603 248.373   1
  -3  -6 -26-31.9975 211.328   1
   3   6  26 68.5176 225.140   1
  -3  -6 -27 315.854 239.463   1
   3   6  27-134.695 244.508   1
  -3   7  27 648.218 256.736   1
   3  -7 -27-311.988 239.234   1
  -3   7  25 175.521 259.122   1
   3  -7 -25 129.928 244.498   1
  -3   7  24-141.787 261.672   1
   3  -7 -24 459.849 253.771   1
  -3   7  23 107.021 254.900   1
   3  -7 -23 728.020 275.439   1
  -3   7  21-35.7428 267.843   1
   3  -7 -21 132.427 234.358   1
  -3   7  20-106.631 230.119   1
   3  -7 -20 263.441 226.005   1
   3   7 -20 89.7921 188.746   1
  -3  -7  19-119.210 210.959   1
  -3   7  19 176.823 266.015   1
   3  -7 -19-358.105 258.522   1
   3   7 -19 113.601 173.104   1
  -3  -7  18 423.101 216.118   1
  -3   7  18 699.401 294.534   1
   3  -7 -18 450.592 266.272   1
   3   7 -18 241.619 189.306   1
  -3   7  17-138.171 252.835   1
   3  -7 -17-31.5966 241.315   1
  -3  -7  16 1142.36 230.193   1
  -3   7  16 847.891 304.859   1
   3   7 -16 1154.47 218.326   1
   3  -7 -16 1116.56 281.593   1
  -3  -7  15 416.030 200.683   1
  -3   7  15 832.113 277.688   1
   3  -7 -15 815.881 275.050   1
   3   7 -15 613.483 187.353   1
   3   7 -14 1499.28 226.172   1
  -3  -7  14 1617.01 234.016   1
  -3   7  14 1686.88 306.385   1
   3  -7 -14 1236.64 238.176   1
   3   7 -13 2225.09 247.564   1
  -3  -7  13 1764.61 246.812   1
  -3   7  13 2173.61 338.317   1
   3  -7 -13 2372.52 311.769   1
   3   7 -12 1918.54 213.310   1
  -3  -7  12 1354.17 209.461   1
  -3   7  12 1401.57 314.143   1
   3  -7 -12 1243.85 269.371   1
   3   7 -11 31.3620 137.516   1
  -3  -7  11 31.6494 139.553   1
  -3   7  11 88.0355 249.230   1
   3  -7 -11 79.8430 219.169   1
  -3   7  10 619.153 259.401   1
   3  -7 -10 791.021 224.322   1
   3   7  -9 1291.73 168.578   1
  -3  -7   9 1144.08 167.735   1
  -3   7   9 1422.94 284.192   1
   3  -7  -9 879.904 258.026   1
   3   7  -8 364.910 122.974   1
   3  -7  -8 208.808 209.459   1
  -3  -7   8 358.039 124.882   1
  -3   7   8 228.827 234.778   1
  -3   7   7 814.464 236.577   1
  -3  -7   7 904.785 154.397   1
   3  -7  -7 1428.81 241.291   1
   3   7  -7 1123.90 146.550   1
  -3  -7   6 38349.6 2279.37   1
  -3   7   6 33389.0 2321.25   1
   3   7  -6 35435.0 2277.82   1
   3  -7  -6 36672.6 2319.74   1
   3   7  -5 91.8807 110.102   1
  -3   7   5-63.0172 212.549   1
  -3  -7   5 49.1283 113.202   1
   3  -7  -5 116.217 199.683   1
   3   7  -4 7611.12 470.083   1
   3  -7  -4 6296.27 503.703   1
  -3  -7   4 6394.24 463.817   1
  -3   7   4 6581.67 512.436   1
   3   7  -3 962.246 152.299   1
  -3  -7   3 1191.06 143.802   1
   3  -7  -3 991.216 193.744   1
  -3   7   3 1366.82 223.837   1
  -3  -7   2 4405.58 318.502   1
   3  -7  -2 4484.41 343.646   1
  -3   7   2 3500.05 344.392   1
   3   7  -2 4066.45 324.523   1
  -3  -7   1 827.089 149.044   1
   3   7  -1 712.263 161.741   1
  -3   7   0 27537.1 1751.17   1
   3  -7   1 645.840 136.187   1
   3   7   1 925.621 189.224   1
  -3  -7  -1 853.607 179.898   1
  -3   7  -1 844.494 135.460   1
  -3  -7  -2 4537.98 361.073   1
   3   7   2 4246.75 355.746   1
   3  -7   2 4406.81 322.894   1
   3   7   3 973.777 212.997   1
   3  -7   3 1230.18 147.481   1
  -3  -7  -3 1446.91 203.496   1
  -3   7  -3 1370.69 159.158   1
   3  -7   4 7051.22 480.010   1
  -3   7  -4 7781.42 480.250   1
   3   7   4 7348.61 538.889   1
   3  -7   5-24.5457 97.7418   1
   3   7   5 84.6685 192.781   1
  -3  -7  -5 136.234 183.157   1
  -3   7  -5 114.471 97.8285   1
   3   7   6 34589.2 2347.97   1
  -3   7  -6 37656.8 2293.84   1
  -3  -7  -6 32300.0 2337.17   1
   3  -7   6 38304.7 2295.05   1
  -3  -7  -7 718.972 223.322   1
  -3   7  -7 1210.51 130.992   1
   3   7   7 667.964 218.876   1
   3  -7   7 1087.92 141.147   1
  -3   7  -8 450.786 112.013   1
  -3  -7  -8 503.001 223.108   1
   3   7   8 250.822 245.539   1
   3  -7   8 494.216 120.185   1
  -3   7  -9 1442.24 159.976   1
  -3  -7  -9 1296.76 271.283   1
   3  -7   9 1608.43 170.957   1
   3   7   9 1191.48 283.110   1
   3  -7  10 239.881 135.773   1
   3   7  10 777.391 270.294   1
   3   7  11 86.8173 243.553   1
  -3  -7 -11-27.1017 227.394   1
   3   7  12 1434.58 284.231   1
   3  -7  12 1539.66 201.516   1
  -3   7 -12 1494.86 186.388   1
  -3  -7 -12 1545.44 294.507   1
   3   7  13 2120.95 325.400   1
   3  -7  13 2217.12 238.562   1
  -3  -7 -13 1689.68 265.787   1
  -3   7 -13 1994.51 221.205   1
   3   7  14 1948.45 324.895   1
   3  -7  14 1599.10 229.797   1
  -3   7 -14 1711.99 219.953   1
  -3  -7 -14 1206.04 295.562   1
   3   7  15 485.201 284.970   1
   3  -7  15 721.762 197.142   1
  -3   7 -15 632.848 183.617   1
  -3  -7 -15 802.171 289.650   1
   3  -7  16 901.076 205.255   1
   3   7  16 364.987 255.538   1
  -3   7 -16 948.919 202.931   1
  -3  -7 -16 583.302 238.772   1
   3  -7  17 179.024 193.833   1
   3   7  17-66.9371 267.579   1
  -3  -7 -17 94.5723 251.181   1
  -3   7 -17-237.419 186.584   1
   3   7  18 101.602 290.235   1
  -3  -7 -18 64.1145 264.017   1
   3   7  19 171.238 210.007   1
  -3   7 -19 298.057 203.889   1
  -3  -7 -19-129.458 198.468   1
   3   7  20 588.169 283.288   1
  -3  -7 -20-162.495 255.636   1
   3   7  21-34.7708 255.475   1
  -3  -7 -21 32.6037 220.596   1
   3   7  23 520.303 264.225   1
  -3  -7 -23-32.4872 235.241   1
   3   7  24-69.3760 231.558   1
  -3  -7 -24 388.136 238.796   1
   3   7  25 240.181 250.278   1
  -3  -7 -25 95.9239 238.871   1
   3   7  27 232.185 235.781   1
  -3  -7 -27 467.775 251.943   1
   3  -8 -26 31.5578 234.163   1
  -3   8  26 445.137 238.582   1
   3  -8 -25-225.164 238.626   1
   3  -8 -24 815.172 272.256   1
  -3   8  24 457.150 267.461   1
   3  -8 -23-230.473 248.144   1
  -3   8  23-283.779 261.100   1
   3  -8 -22 761.115 266.519   1
  -3   8  22 856.491 293.360   1
   3  -8 -21 99.2939 215.509   1
  -3   8  21 214.259 259.360   1
   3  -8 -20 99.0423 221.293   1
  -3   8  20 35.6099 208.039   1
   3  -8 -19 261.682 257.672   1
  -3   8  19 319.589 286.359   1
  -3   8  17 34.8737 262.312   1
  -3  -8  17-75.0026 182.961   1
   3  -8 -17 31.9194 256.055   1
   3   8 -17-48.2032 171.330   1
  -3   8  16 2918.48 381.142   1
  -3  -8  16 2311.87 280.558   1
   3  -8 -16 3299.00 358.879   1
   3   8 -16 2311.21 275.416   1
  -3   8  15 236.468 275.583   1
  -3  -8  15 169.581 167.312   1
   3  -8 -15 30.6875 258.357   1
   3   8 -15 41.4642 167.567   1
  -3  -8  14 1896.22 234.889   1
   3   8 -14 1603.43 229.163   1
  -3   8  13 289.467 264.147   1
   3   8 -13 263.231 144.778   1
  -3  -8  13 35.2975 153.690   1
   3  -8 -13 29.2022 205.097   1
  -3  -8  12 5596.54 406.042   1
  -3   8  12 4742.99 480.727   1
   3  -8 -12 5324.79 458.714   1
   3   8 -12 4758.67 394.911   1
   3  -8 -11 273.686 198.787   1
  -3   8  11-120.596 245.176   1
  -3  -8  10 7167.83 505.429   1
   3   8 -10 6911.61 492.271   1
  -3   8  10 6818.44 582.163   1
   3  -8 -10 7553.83 570.792   1
  -3   8   9 581.797 260.589   1
   3   8  -9 336.016 129.961   1
   3  -8  -9 759.320 243.679   1
  -3  -8   9 763.301 129.932   1
   3   8  -8 184.451 114.424   1
  -3  -8   8 465.225 122.236   1
   3   8  -7 798.910 132.603   1
   3  -8  -7 894.458 232.910   1
  -3  -8   7 663.129 127.271   1
  -3   8   6 564.691 227.190   1
  -3  -8   6 469.873 118.849   1
   3   8  -6 565.939 122.212   1
   3  -8  -6 325.813 189.670   1
   3   8  -5 3217.20 270.162   1
   3  -8  -5 3424.35 329.045   1
  -3  -8   5 3860.32 265.220   1
  -3   8   5 3003.73 333.418   1
   3  -8  -4 6332.06 502.110   1
   3   8  -4 7118.55 461.976   1
  -3  -8   4 6422.55 450.807   1
  -3   8   4 6292.32 512.782   1
   3  -8  -3 6276.86 492.156   1
  -3  -8   3 7288.18 457.597   1
  -3   8   3 6082.17 497.195   1
   3   8  -3 6283.33 460.785   1
   3   8  -2 3009.50 269.542   1
  -3  -8   2 3392.34 274.785   1
  -3   8   2 3129.95 315.215   1
   3  -8  -2 3693.77 304.978   1
   3   8  -1 5961.18 459.063   1
  -3  -8   1 6174.45 445.143   1
  -3   8   1 6464.90 475.960   1
   3  -8  -1 6770.76 462.363   1
   3   8   1 6475.83 483.975   1
   3  -8   1 6777.83 458.213   1
  -3  -8  -1 6817.06 474.977   1
  -3   8  -1 5883.20 453.134   1
   3  -8   2 3747.76 281.674   1
  -3   8  -2 3395.60 285.188   1
   3   8   2 3776.40 328.108   1
  -3   8  -3 6802.86 476.368   1
   3   8   3 6472.16 521.462   1
   3  -8   3 7213.59 473.648   1
  -3  -8  -3 7325.32 518.565   1
   3  -8   4 7348.77 472.139   1
  -3  -8  -4 6455.62 522.260   1
  -3   8  -4 6931.59 471.302   1
   3   8   4 7106.40 540.441   1
   3  -8   5 3603.86 264.015   1
   3   8   5 3187.86 339.860   1
  -3  -8  -5 3249.21 332.785   1
  -3   8  -5 3721.40 257.482   1
   3   8   6 446.808 228.270   1
  -3  -8  -6 236.302 196.533   1
   3  -8   6 512.695 98.0065   1
  -3   8  -6 431.679 93.3106   1
  -3   8  -7 402.789 89.4369   1
  -3  -8  -7 699.762 240.759   1
   3  -8   7 420.974 106.557   1
   3   8   7 594.164 230.565   1
  -3   8  -8 188.450 92.3756   1
   3  -8   8 68.4307 96.2353   1
   3  -8   9 597.487 124.245   1
   3   8   9 411.876 235.715   1
   3   8  10 7159.29 556.199   1
   3  -8  10 6929.56 478.582   1
  -3  -8 -10 7807.21 566.399   1
  -3   8 -10 6520.51 476.451   1
  -3   8 -11 133.211 109.827   1
  -3  -8 -11-83.5549 212.091   1
   3  -8  11 233.261 133.371   1
   3   8  11 355.357 275.383   1
   3   8  12 4208.54 471.176   1
  -3  -8 -12 5459.82 464.371   1
  -3   8 -13 107.420 125.590   1
  -3  -8 -13 567.022 256.677   1
   3   8  13 218.948 249.440   1
   3  -8  13 81.7699 142.968   1
  -3   8 -14 1619.68 212.940   1
   3  -8  14 2357.56 233.276   1
  -3  -8 -15 93.0892 242.227   1
  -3   8 -15 300.863 154.975   1
   3  -8  15-20.1789 153.072   1
   3   8  15-33.1444 257.805   1
   3  -8  16 2894.25 288.366   1
   3   8  16 2405.98 345.072   1
  -3   8 -16 2512.76 279.994   1
  -3  -8 -16 2563.66 332.939   1
   3   8  17 304.218 308.603   1
   3  -8  17 193.643 187.542   1
  -3   8 -17-224.438 171.373   1
  -3  -8 -17-127.682 269.456   1
  -3   8 -18 510.516 200.106   1
   3   8  19 792.369 292.874   1
  -3  -8 -19-227.260 257.255   1
   3   8  20 277.372 241.294   1
  -3  -8 -20 32.5747 221.611   1
   3   8  21 34.7584 256.113   1
  -3  -8 -21 586.476 263.822   1
   3   8  22-138.769 253.095   1
  -3  -8 -22 455.288 242.047   1
   3   8  23 172.934 246.031   1
  -3  -8 -23 129.465 244.550   1
   3   8  24-34.4036 252.232   1
  -3  -8 -24 481.659 225.833   1
   3   8  25 271.989 236.713   1
  -3  -8 -25 95.1902 222.913   1
   3   8  26 400.786 245.404   1
  -3  -8 -26-281.111 236.732   1
   3  -9 -26 311.497 235.973   1
  -3   9  24 34.8572 245.748   1
   3  -9 -24 711.494 257.039   1
  -3   9  22-71.1077 259.247   1
   3  -9 -22 263.919 210.340   1
  -3   9  21 213.958 213.877   1
   3  -9 -21 198.441 220.952   1
  -3   9  20 819.714 272.499   1
   3  -9 -20 363.689 251.281   1
  -3   9  19 248.926 297.496   1
   3  -9 -19-32.9824 259.254   1
  -3   9  18 318.958 219.296   1
   3  -9 -18 293.933 225.895   1
   3   9 -17 137.125 169.922   1
  -3   9  17 140.683 289.608   1
   3  -9 -17-291.072 258.563   1
   3   9 -16 126.999 162.387   1
  -3  -9  16 759.958 192.876   1
  -3   9  16 208.406 233.732   1
   3  -9 -16 286.239 232.754   1
   3   9 -15-19.2547 150.881   1
  -3  -9  15 311.725 175.168   1
  -3   9  15 136.720 286.828   1
   3  -9 -15-93.8674 245.087   1
   3   9 -14 507.575 162.416   1
  -3  -9  14 851.782 176.108   1
  -3   9  14 503.877 293.166   1
   3  -9 -14 732.636 272.175   1
  -3  -9  13 1255.67 188.635   1
   3   9 -13 1448.51 194.054   1
   3  -9 -12 1682.13 302.105   1
  -3   9  12 2011.56 325.799   1
  -3  -9  11 384.513 130.488   1
  -3   9  11 123.786 260.987   1
   3  -9 -11 224.811 237.814   1
   3   9 -11 220.168 125.351   1
  -3  -9  10 3278.39 239.981   1
  -3   9  10 2920.27 357.278   1
   3  -9 -10 2533.53 322.641   1
   3   9 -10 2208.78 222.525   1
   3   9  -9 3189.73 231.920   1
  -3  -9   9 2533.51 223.408   1
  -3   9   9 2290.45 316.858   1
   3  -9  -9 2067.59 312.763   1
  -3   9   8 1312.07 278.911   1
   3  -9  -8 1733.42 275.161   1
   3   9  -8 1698.20 164.175   1
  -3  -9   8 1596.76 162.135   1
  -3  -9   7 2014.56 184.730   1
   3   9  -7 2375.06 195.442   1
   3   9  -6 15831.7 1047.81   1
   3  -9  -6 16015.6 1102.97   1
  -3  -9   6 17286.5 1045.76   1
  -3   9   6 15661.0 1111.53   1
  -3   9   5 394.161 214.804   1
   3   9  -5 427.576 114.576   1
  -3  -9   5 227.480 101.756   1
   3   9  -4 1564.69 161.381   1
  -3   9   4 1435.18 237.888   1
   3  -9  -4 1335.56 227.787   1
  -3  -9   4 1331.95 162.144   1
   3   9  -3 81.5360 119.697   1
   3  -9  -3 92.8358 167.393   1
  -3  -9   3 176.912 114.160   1
  -3   9   3-159.447 202.141   1
   3  -9  -2 7325.81 529.437   1
  -3  -9   2 7266.45 495.863   1
  -3   9   2 7124.27 528.438   1
   3   9  -2 6840.52 506.833   1
  -3   9   1 182.647 165.223   1
   3  -9  -1 214.646 157.222   1
  -3  -9   0 7061.02 478.104   1
   3   9   0 6191.80 484.977   1
   3  -9   1 369.551 128.771   1
   3   9   1 350.710 183.105   1
  -3  -9  -1 394.345 169.791   1
  -3   9  -1 291.787 135.624   1
  -3  -9  -2 7652.63 536.502   1
  -3   9  -2 7858.82 507.979   1
   3  -9   2 6705.68 502.961   1
   3   9   3 20.2851 175.375   1
  -3  -9  -3-148.952 188.799   1
  -3   9  -3 85.8833 105.370   1
   3  -9   3 123.560 105.322   1
   3   9   4 1177.10 234.386   1
  -3  -9  -4 1076.91 222.350   1
  -3   9  -4 1539.65 148.941   1
   3  -9   4 1696.59 150.490   1
  -3   9  -5 105.305 81.9095   1
   3   9   5 277.964 208.596   1
   3  -9   5 322.919 86.4661   1
  -3  -9  -5 274.867 190.990   1
  -3   9  -6 14922.3 952.452   1
  -3  -9  -6 14400.8 1022.75   1
   3   9   6 14354.3 1031.12   1
   3  -9   6 15560.4 953.969   1
   3  -9   7 1859.53 166.733   1
  -3   9  -7 2397.48 162.791   1
   3  -9   8 1629.80 142.566   1
   3   9   8 1685.65 301.581   1
  -3   9  -9 2288.07 193.325   1
   3  -9   9 2495.61 192.525   1
  -3  -9  -9 2686.96 317.274   1
   3   9  10 2878.59 353.731   1
  -3   9 -10 2744.67 213.393   1
  -3  -9 -10 2542.15 331.826   1
   3  -9  10 2803.13 216.052   1
   3  -9  11 210.269 110.306   1
   3   9  11 393.575 237.544   1
  -3   9 -11 217.280 102.697   1
  -3  -9 -11 315.155 249.510   1
   3  -9  12 1472.65 165.126   1
   3   9  12 1615.75 291.084   1
  -3  -9 -12 1423.62 279.735   1
  -3   9 -12 1306.10 158.205   1
   3   9  14 395.641 238.076   1
   3  -9  14 223.211 143.718   1
  -3  -9 -14 154.385 189.091   1
  -3   9 -14 414.466 132.542   1
   3  -9  15 71.8306 153.882   1
   3   9  15 66.8621 287.300   1
  -3  -9 -15-30.9609 251.681   1
  -3   9 -15 16.7358 132.451   1
   3   9  16 370.355 233.222   1
   3  -9  16 499.586 162.512   1
  -3   9 -16 335.939 158.780   1
  -3  -9 -16 285.702 212.996   1
   3   9  17 204.035 273.511   1
  -3   9 -17 246.501 156.948   1
  -3  -9 -17 612.213 272.726   1
   3   9  18-68.6231 241.929   1
  -3  -9 -18 292.120 202.503   1
   3   9  19 726.016 293.357   1
  -3  -9 -19-32.6005 254.224   1
   3   9  20 382.034 248.816   1
  -3  -9 -20 880.224 259.959   1
   3   9  21 728.725 287.417   1
  -3  -9 -21 32.5607 245.808   1
   3   9  22-207.283 239.233   1
  -3  -9 -22 64.7837 242.746   1
   3   9  23 378.006 270.989   1
  -3  -9 -23 353.841 229.761   1
   3   9  24 409.184 238.682   1
  -3  -9 -24 95.4378 225.670   1
   3   9  26 296.307 249.444   1
  -3  -9 -26 371.251 233.626   1
  -3  10  25 272.298 260.991   1
   3 -10 -25 31.4063 229.054   1
  -3  10  24-103.683 244.655   1
   3 -10 -24 192.228 215.782   1
  -3  10  23 455.294 230.214   1
   3 -10 -23-162.557 181.363   1
  -3  10  22-35.3760 208.047   1
   3 -10 -22-197.080 225.465   1
  -3  10  21 284.556 270.675   1
   3 -10 -21-33.0121 237.752   1
  -3  10  19 106.962 248.115   1
   3 -10 -19 628.724 217.807   1
  -3  10  18 249.362 291.367   1
   3 -10 -18 459.898 267.084   1
   3  10 -16-130.529 152.095   1
  -3  10  16 35.0998 297.203   1
   3 -10 -16 96.8676 275.049   1
  -3 -10  15 271.565 139.187   1
  -3  10  15 415.585 242.117   1
   3 -10 -15-158.616 236.052   1
   3  10 -15 50.3246 144.886   1
   3 -10 -14 966.538 242.106   1
  -3  10  14 238.306 249.165   1
   3  10 -13-13.4868 118.273   1
  -3 -10  13 80.3145 121.278   1
   3 -10 -13-122.118 229.644   1
  -3  10  13 333.470 271.079   1
   3  10 -12 771.549 133.362   1
  -3 -10  12 519.497 129.211   1
   3 -10 -12 566.046 243.248   1
  -3  10  12 976.529 285.122   1
   3  10 -11 462.317 115.482   1
  -3 -10  11 528.685 109.612   1
  -3  10  11 348.192 254.553   1
   3 -10 -11 144.828 222.871   1
   3  10 -10 4639.74 326.992   1
  -3 -10  10 4529.26 323.169   1
   3 -10 -10 5157.86 438.651   1
   3 -10  -9 244.178 219.682   1
  -3  10   9 914.399 285.495   1
  -3 -10   9 761.456 104.794   1
   3  10  -9 698.101 113.379   1
   3  10  -8 2372.96 193.775   1
  -3  10   8 2122.69 332.479   1
  -3 -10   8 2507.71 187.873   1
   3 -10  -7 24.9531 214.485   1
  -3 -10   7-6.79519 78.8820   1
   3  10  -7 129.769 90.8267   1
  -3  10   7 431.447 239.767   1
   3 -10  -6 617.821 211.568   1
  -3  10   6 539.729 235.188   1
  -3 -10   6 572.471 101.608   1
   3  10  -6 484.741 107.295   1
   3  10  -5 290.117 106.524   1
   3 -10  -5 44.8676 186.610   1
  -3 -10   5 305.322 95.3266   1
   3  10  -4 3364.00 264.449   1
   3 -10  -4 3780.00 327.123   1
  -3  10   4 3120.18 334.676   1
  -3 -10   4 3089.80 255.790   1
  -3 -10   3-65.5589 116.121   1
   3  10  -3 85.3201 125.993   1
  -3  10   3 378.879 195.202   1
   3 -10  -3 216.548 185.305   1
   3  10  -2 34884.7 2121.30   1
  -3  10   2 29591.5 2135.16   1
   3 -10  -2 33837.9 2135.45   1
  -3 -10   2 34722.8 2115.04   1
  -3  10   1 953.271 201.332   1
   3 -10  -1 1092.60 188.337   1
  -3 -10   1 1105.40 169.869   1
   3  10  -1 764.651 173.845   1
  -3  10   0-62.1811 155.612   1
   3  10   0 33.7090 163.172   1
   3 -10   0 59.2106 138.951   1
  -3 -10   0-139.450 150.351   1
  -3 -10  -1 638.824 177.335   1
   3  10   1 842.911 195.297   1
   3  10   2 30338.4 2018.44   1
   3 -10   2 33280.1 1990.71   1
  -3 -10  -2 32408.5 2021.57   1
  -3  10  -2 30031.0 1987.31   1
   3  10   3 299.712 181.929   1
   3 -10   3 136.934 105.045   1
  -3  10  -3 29.4729 101.685   1
  -3 -10  -3 78.0183 162.776   1
  -3  10  -4 3112.36 241.803   1
  -3 -10  -4 3175.61 313.796   1
   3  10   4 3642.15 332.703   1
   3 -10   5 182.352 71.5954   1
  -3  10  -5 192.790 72.6114   1
  -3 -10  -6 23.2410 197.278   1
   3  10   6 486.699 228.153   1
   3  10   7-377.177 227.236   1
  -3 -10  -8 2190.72 282.073   1
   3  10   8 986.059 281.082   1
  -3 -10  -9 549.043 219.528   1
   3  10   9 291.693 217.581   1
  -3 -10 -10 3993.26 421.450   1
   3  10  10 4995.88 455.706   1
   3 -10  11 214.676 64.2339   1
  -3  10 -11 178.910 59.8523   1
  -3 -10 -12 821.044 266.311   1
  -3  10 -12 457.655 90.8900   1
   3  10  12 759.742 284.778   1
  -3 -10 -13-61.5165 245.180   1
   3 -10  13 148.298 99.2237   1
  -3  10 -13 99.2743 95.3525   1
   3  10  13 262.654 264.349   1
  -3 -10 -14 216.103 242.958   1
   3 -10  14 269.971 118.959   1
   3  10  14-33.3212 246.144   1
  -3  10 -14 222.240 110.788   1
  -3 -10 -15 95.0090 253.595   1
   3  10  15 402.912 288.048   1
  -3 -10 -16-32.1578 207.483   1
   3  10  16 508.869 226.648   1
  -3 -10 -18 423.689 238.622   1
   3  10  18-172.743 243.594   1
  -3 -10 -19-130.592 234.501   1
   3  10  19 693.977 277.791   1
  -3 -10 -21-162.409 211.316   1
   3  10  21 242.296 233.089   1
  -3 -10 -22 32.2528 237.130   1
   3  10  22 792.805 284.755   1
  -3 -10 -23 479.881 228.406   1
   3  10  23 205.502 223.836   1
  -3 -10 -24 315.032 238.477   1
   3  10  24 236.290 251.560   1
  -3 -10 -25-31.0591 207.889   1
   3  10  25 663.481 239.459   1
  -3  11  25 335.642 226.261   1
   3 -11 -25 433.882 184.916   1
  -3  11  24 478.550 229.098   1
   3 -11 -24-412.087 225.344   1
  -3  11  23 243.086 250.046   1
   3 -11 -23-64.5167 234.209   1
  -3  11  21 177.528 254.752   1
   3 -11 -21 164.912 211.523   1
  -3  11  20 178.352 221.255   1
   3 -11 -20 33.1205 226.303   1
  -3  11  19 392.845 280.703   1
   3 -11 -19-199.275 269.141   1
  -3  11  18 428.219 248.819   1
   3 -11 -18 198.806 202.714   1
  -3  11  17 71.2663 277.274   1
   3 -11 -17 262.987 262.139   1
  -3  11  15 384.855 294.991   1
   3 -11 -15 225.824 238.653   1
  -3  11  14 449.415 296.173   1
   3 -11 -14 667.932 262.008   1
   3  11 -14 267.503 112.936   1
  -3  11  13 373.563 279.814   1
   3  11 -13 166.447 96.3239   1
   3 -11 -13 248.889 275.999   1
  -3 -11  13 111.326 92.2414   1
   3  11 -12 2480.22 178.982   1
   3 -11 -12 2720.30 343.701   1
  -3  11  12 2426.23 364.648   1
  -3 -11  12 1937.46 165.891   1
  -3  11  11 1261.70 291.821   1
   3  11 -11 602.653 73.4836   1
   3 -11 -10 492.178 228.239   1
  -3  11  10 565.698 252.500   1
   3 -11  -9 646.430 257.347   1
  -3  11   9 212.882 259.676   1
   3 -11  -8 4869.09 442.101   1
  -3 -11   7 22.2892 54.5147   1
   3  11  -7 104.310 66.0985   1
  -3  11   7 280.438 213.363   1
  -3 -11   6 965.213 111.019   1
   3  11  -6 1020.73 120.980   1
  -3 -11   5 392.958 95.5838   1
   3  11  -5 352.240 107.986   1
   3 -11  -5 751.049 224.873   1
  -3  11   5 305.268 204.872   1
  -3 -11   4 312.423 108.984   1
   3  11  -4 139.381 114.609   1
   3 -11  -4 529.619 191.340   1
  -3  11   4 24.0771 193.082   1
  -3 -11   3 11.4695 108.465   1
   3  11  -3 274.059 132.235   1
   3 -11  -3 269.698 175.832   1
  -3  11   3 44.1738 183.766   1
   3 -11  -2 2427.85 269.721   1
  -3  11   2 2424.58 274.389   1
  -3 -11   1 190.509 135.838   1
   3  11  -1 112.394 157.497   1
   3 -11  -1 121.049 141.338   1
  -3  11   1 187.176 176.796   1
  -3 -11   0 5599.06 431.653   1
   3 -11   0 6224.22 437.449   1
   3  11   0 5572.75 446.580   1
  -3  11   0 5642.79 435.474   1
  -3 -11  -1 193.406 147.743   1
   3  11   1 58.1381 161.298   1
  -3  11  -2 2064.99 227.842   1
   3  11   2 2595.62 272.972   1
  -3 -11  -2 2056.46 267.210   1
   3 -11   3 199.839 103.785   1
   3  11   3 180.093 212.930   1
  -3 -11  -3-20.4177 168.230   1
  -3  11  -3 30.2388 100.632   1
   3  11   4-95.8799 200.736   1
  -3 -11  -4 130.492 179.355   1
   3 -11   4 263.314 92.3568   1
  -3  11  -4 126.578 90.7591   1
   3  11   5 330.251 212.522   1
  -3  11  -5 274.004 55.9914   1
  -3 -11  -6 1153.00 242.115   1
   3  11   6 962.590 271.142   1
  -3 -11  -7 104.885 237.105   1
   3  11   7-390.968 240.191   1
  -3 -11  -8 3554.70 372.367   1
   3  11   8 3697.70 395.196   1
  -3 -11  -9 596.379 238.889   1
   3  11   9-29.9237 227.434   1
   3  11  10 615.622 261.036   1
  -3 -11 -11 1058.73 278.911   1
   3  11  11 854.800 280.746   1
  -3 -11 -12 2577.42 322.621   1
   3  11  12 2291.85 339.638   1
  -3 -11 -13 277.368 255.757   1
   3  11  13 166.258 266.201   1
  -3 -11 -14 126.519 258.939   1
   3  11  14 167.604 293.211   1
  -3 -11 -15 128.573 213.040   1
   3  11  15 508.438 266.973   1
  -3 -11 -17-65.2217 233.048   1
   3  11  17 483.749 274.588   1
  -3 -11 -18 326.977 224.623   1
   3  11  18 34.7372 225.114   1
  -3 -11 -19 98.0568 241.698   1
   3  11  19 486.969 271.952   1
  -3 -11 -20-260.623 246.999   1
   3  11  20 555.223 272.792   1
  -3 -11 -21 258.993 206.368   1
   3  11  21-68.9810 215.122   1
  -3 -11 -23 348.650 226.051   1
   3  11  23 237.621 245.064   1
  -3 -11 -24 312.421 196.771   1
   3  11  24 300.754 208.041   1
  -3 -11 -25 245.169 235.514   1
   3  11  25 327.105 252.212   1
  -3  12  24 303.751 253.526   1
   3 -12 -24 281.535 238.648   1
  -3  12  23 241.016 258.262   1
   3 -12 -23 159.773 214.487   1
  -3  12  22 314.399 213.044   1
   3 -12 -22-64.9328 210.285   1
  -3  12  21 706.674 280.069   1
   3 -12 -21 229.908 250.516   1
  -3  12  20 606.061 276.361   1
   3 -12 -20-198.793 229.569   1
  -3  12  19-143.179 213.015   1
   3 -12 -19 133.003 231.256   1
  -3  12  18 179.047 274.404   1
   3 -12 -18 532.852 244.806   1
  -3  12  17 107.288 230.594   1
   3 -12 -17 298.966 236.443   1
  -3  12  16 533.858 298.812   1
   3 -12 -16 793.196 257.660   1
  -3  12  15-353.900 296.101   1
   3 -12 -15 98.3486 264.830   1
  -3  12  14-139.976 266.350   1
  -3  12  13 275.797 261.990   1
   3 -12 -13 349.710 254.045   1
  -3  12  12 101.524 256.241   1
   3 -12 -12 530.589 254.440   1
  -3  12  10 2704.23 375.970   1
   3 -12 -10 3641.14 360.678   1
  -3  12   9 187.393 262.384   1
   3 -12  -9 810.742 252.312   1
  -3  12   8 2176.53 319.731   1
   3 -12  -8 2997.00 329.058   1
  -3  12   7 87.3793 238.318   1
   3 -12  -7 512.386 225.700   1
  -3 -12   6 144.654 52.8300   1
   3  12  -6 587.115 65.5354   1
  -3  12   6 530.736 251.210   1
   3 -12  -6 516.158 225.314   1
   3  12  -5 1539.36 152.026   1
   3  12  -4 1884.33 175.261   1
   3 -12  -4 1208.89 230.003   1
  -3  12   4 1427.19 257.954   1
  -3 -12   3 637.501 127.796   1
   3  12  -3 476.417 138.630   1
   3 -12  -3 613.464 188.837   1
  -3  12   3 557.727 215.620   1
   3 -12  -2 2434.07 266.741   1
  -3  12   2 2498.48 284.943   1
  -3 -12   1 2017.69 223.211   1
   3  12  -1 2147.83 237.812   1
   3 -12  -1 2140.84 235.773   1
  -3  12   1 2585.60 270.470   1
  -3 -12   0 16.9600 142.741   1
   3 -12   0-49.7878 141.370   1
  -3  12   0-122.442 153.799   1
   3  12   0 74.9525 167.496   1
   3  12   1 2480.93 265.055   1
   3 -12   1 2224.56 235.702   1
  -3  12  -1 2387.53 233.202   1
   3 -12   2 2421.38 221.029   1
  -3  12  -2 2061.38 217.486   1
   3 -12   3 335.991 115.060   1
   3  12   3 710.936 208.086   1
  -3  12  -3 361.902 113.967   1
  -3 -12  -3 421.555 188.924   1
  -3 -12  -4 2050.44 244.887   1
  -3  12  -4 1150.87 132.876   1
   3 -12   4 1295.31 134.715   1
   3  12   4 2309.64 272.808   1
   3  12   6 468.542 234.191   1
  -3 -12  -6 835.136 220.825   1
  -3 -12  -7 81.7650 213.443   1
   3  12   7-28.7274 229.677   1
  -3 -12  -8 2638.43 317.555   1
   3  12   8 2405.79 336.359   1
  -3 -12  -9 352.890 249.299   1
   3  12   9 61.1965 239.934   1
  -3 -12 -10 3562.65 381.484   1
   3  12  10 3128.60 375.134   1
  -3 -12 -12 154.800 246.993   1
   3  12  12 264.342 299.573   1
  -3 -12 -13 347.873 245.987   1
   3  12  13-167.514 262.438   1
  -3 -12 -14 128.616 213.603   1
   3  12  14 169.468 237.994   1
  -3 -12 -15 162.602 242.757   1
   3  12  15-308.319 258.679   1
  -3 -12 -16 424.521 265.830   1
   3  12  16 34.5361 266.999   1
  -3 -12 -17 98.2942 241.735   1
   3  12  17-243.559 240.944   1
  -3 -12 -18 786.739 235.830   1
   3  12  18 383.570 230.879   1
  -3 -12 -19 130.820 242.354   1
   3  12  19 139.211 261.906   1
  -3 -12 -20-325.230 255.147   1
   3  12  20 935.078 288.291   1
  -3 -12 -21 96.8351 208.945   1
   3  12  21-206.498 207.319   1
  -3 -12 -22 542.692 218.467   1
   3  12  22-136.550 242.028   1
  -3 -12 -24 154.554 211.892   1
   3  12  24 461.678 243.944   1
  -3  13  23 102.106 248.685   1
   3 -13 -23 790.249 247.431   1
  -3  13  22 312.144 250.733   1
   3 -13 -22-161.018 235.682   1
  -3  13  21 175.836 210.093   1
   3 -13 -21 425.078 223.045   1
  -3  13  20-106.603 256.150   1
   3 -13 -20 495.709 241.221   1
  -3  13  19 179.111 253.768   1
   3 -13 -19 166.533 197.277   1
  -3  13  17 179.955 270.461   1
   3 -13 -17 434.708 217.407   1
  -3  13  16 323.290 281.626   1
   3 -13 -16 133.460 244.538   1
   3 -13 -15 231.978 242.936   1
  -3  13  14 282.977 266.075   1
   3 -13 -14-131.422 241.421   1
  -3  13  13 314.600 231.339   1
   3 -13 -13 584.263 250.260   1
  -3  13  12 929.144 271.762   1
   3 -13 -12 926.420 288.946   1
  -3  13  11 303.900 294.416   1
   3 -13 -11-125.518 255.107   1
  -3  13   9 386.329 276.931   1
   3 -13  -9 59.8007 232.816   1
  -3  13   8 249.972 243.605   1
   3 -13  -8 318.764 227.619   1
  -3  13   7 60.3725 243.782   1
   3 -13  -7 27.9626 227.317   1
  -3  13   6 1397.11 277.707   1
   3 -13  -6 1365.56 245.326   1
  -3 -13   5 120.566 70.8654   1
   3  13  -5 59.5159 79.3395   1
  -3  13   5 167.047 215.855   1
   3 -13  -4 2293.85 264.882   1
  -3 -13   4 1990.00 179.875   1
  -3  13   4 1711.10 271.304   1
   3  13  -4 1789.89 183.085   1
   3 -13  -3 251.763 187.360   1
  -3 -13   3 197.081 119.799   1
  -3  13   3 243.336 197.175   1
   3  13  -3 368.214 141.355   1
   3 -13  -2 823.047 201.827   1
  -3 -13   2 788.375 148.769   1
  -3  13   2 522.737 212.506   1
   3  13  -2 624.194 163.723   1
  -3 -13   1 66.4944 143.290   1
   3 -13  -1-251.856 161.561   1
   3  13  -1-53.2502 161.646   1
  -3  13   1 124.603 166.043   1
  -3 -13   0 11607.1 793.359   1
   3 -13   0 11811.0 790.139   1
   3  13   0 11135.3 800.446   1
  -3  13   0 11830.0 797.121   1
  -3  13  -1 31.6412 127.847   1
  -3 -13  -1-40.3845 162.048   1
   3  13   1-21.5070 185.961   1
   3 -13   1 308.306 150.335   1
  -3  13  -2 613.970 139.593   1
   3 -13   2 873.921 142.034   1
  -3 -13  -2 807.240 199.808   1
   3  13   2 669.374 199.582   1
   3  13   3 517.163 216.379   1
  -3  13  -3 260.402 106.974   1
  -3 -13  -3 69.8858 182.969   1
   3 -13   3 174.392 105.812   1
  -3  13  -4 1666.91 130.499   1
   3 -13   4 1261.14 122.547   1
  -3 -13  -5 468.743 201.541   1
   3  13   5 436.322 243.393   1
  -3 -13  -6 1118.80 250.849   1
   3  13   6 1026.24 263.957   1
  -3 -13  -7 170.252 215.958   1
   3  13   7 29.5242 236.130   1
  -3 -13  -8 556.579 237.832   1
   3  13   8 245.227 233.614   1
  -3 -13  -9-179.256 228.455   1
   3  13   9-222.998 252.396   1
  -3 -13 -11 340.925 242.148   1
   3  13  11 33.0534 254.525   1
  -3 -13 -12 506.656 258.621   1
   3  13  12 771.273 296.544   1
  -3 -13 -13 193.280 266.333   1
   3  13  13 169.738 266.082   1
  -3 -13 -14 162.615 239.169   1
  -3 -13 -15 327.439 240.074   1
   3  13  15 138.676 269.983   1
  -3 -13 -16-98.6124 217.148   1
   3  13  16 279.030 228.115   1
   3  13  17 139.964 230.112   1
  -3 -13 -19 522.868 245.479   1
   3  13  19 625.880 292.045   1
  -3 -13 -20-64.9085 219.727   1
   3  13  20-207.529 265.197   1
  -3 -13 -21-128.511 204.770   1
   3  13  21-34.3412 229.100   1
  -3 -13 -22 189.769 204.713   1
   3  13  22-169.175 240.516   1
  -3 -13 -23 217.838 235.889   1
   3  13  23-99.7419 248.194   1
  -3  14  23 269.676 211.978   1
  -3  14  22 137.322 267.395   1
   3 -14 -22 350.794 236.688   1
  -3  14  21 34.9556 267.914   1
   3 -14 -21 64.9253 216.535   1
   3 -14 -20-65.8639 222.854   1
  -3  14  19 357.989 270.800   1
   3 -14 -19 199.686 231.023   1
  -3  14  18 36.0223 233.195   1
   3 -14 -18-201.048 244.262   1
  -3  14  17 36.1704 259.761   1
   3 -14 -17 403.642 218.258   1
  -3  14  16 253.076 268.060   1
   3 -14 -16 168.338 250.649   1
  -3  14  15 180.299 273.501   1
   3 -14 -15 167.540 246.429   1
  -3  14  13 142.165 255.915   1
   3 -14 -13 33.0065 249.266   1
  -3  14  12 351.000 283.724   1
   3 -14 -12 488.793 245.571   1
  -3  14  11 276.740 265.116   1
   3 -14 -11-160.592 233.143   1
  -3  14  10 135.699 243.496   1
   3 -14 -10 251.905 246.875   1
  -3  14   9 132.658 264.655   1
   3 -14  -9 307.570 210.569   1
  -3  14   8 969.119 276.304   1
   3 -14  -8 1136.23 278.565   1
  -3  14   7 62.7169 249.285   1
   3 -14  -7 635.380 224.222   1
  -3  14   6 30.2805 228.780   1
   3 -14  -6 221.364 207.500   1
  -3  14   5-114.408 222.408   1
   3 -14  -5 160.531 209.529   1
   3  14  -4 2510.74 205.615   1
  -3 -14   4 2270.19 196.437   1
   3 -14  -3 263.155 201.948   1
  -3 -14   3-74.1074 111.885   1
   3  14  -3-52.9833 132.015   1
  -3  14   3 152.630 207.456   1
   3 -14  -2-154.555 162.629   1
  -3 -14   2 237.278 123.806   1
   3  14  -2 290.843 156.119   1
  -3  14   2 454.461 205.269   1
   3 -14  -1 431.124 175.581   1
  -3 -14   1 433.619 152.553   1
  -3  14   1 560.317 193.132   1
   3  14  -1 424.720 179.751   1
   3  14   0-123.257 173.961   1
  -3  14   0-38.7837 163.225   1
   3 -14   0-110.398 154.403   1
  -3 -14   0 78.0977 160.284   1
   3  14   1 603.214 187.853   1
  -3  14  -1 196.824 153.638   1
  -3 -14  -1 192.031 173.368   1
   3 -14   1 307.848 138.111   1
  -3 -14  -2 275.750 182.309   1
   3 -14   2 187.873 126.325   1
   3  14   2 192.279 193.888   1
  -3 -14  -3-48.9645 189.785   1
  -3  14  -3 50.9694 106.732   1
   3  14   3 256.751 205.359   1
   3 -14   3 150.063 104.546   1
   3  14   4 2465.20 314.536   1
  -3 -14  -4 1964.65 275.379   1
   3  14   5 143.206 243.326   1
  -3 -14  -5 456.098 213.246   1
   3  14   6 59.6638 221.886   1
  -3 -14  -6 139.798 220.576   1
   3  14   7 153.756 222.046   1
  -3 -14  -7 398.867 219.027   1
   3  14   8 1103.62 276.909   1
  -3 -14  -8 1714.12 286.762   1
   3  14   9 582.920 280.466   1
  -3 -14  -9 30.4512 244.076   1
   3  14  10 659.762 288.699   1
  -3 -14 -10 436.138 254.577   1
   3  14  11 603.436 273.412   1
  -3 -14 -11 159.097 237.617   1
   3  14  12 918.482 279.900   1
  -3 -14 -12 516.918 251.365   1
   3  14  13 172.182 237.438   1
  -3 -14 -13 32.6510 231.190   1
   3  14  14-173.942 253.551   1
  -3 -14 -14 164.349 234.648   1
   3  14  15-105.088 251.187   1
  -3 -14 -15 264.073 237.699   1
   3  14  16 597.227 279.945   1
  -3 -14 -16 198.327 234.124   1
   3  14  18-699.213 282.915   1
  -3 -14 -18 65.7172 229.258   1
  -3 -14 -19 293.948 236.796   1
   3  14  20 380.262 256.108   1
  -3 -14 -20 388.271 227.274   1
   3  14  21 34.0869 208.177   1
  -3 -14 -21 382.421 198.038   1
   3  14  22-33.5213 248.721   1
  -3 -14 -22 502.260 235.701   1
   3  14  23 164.009 242.867   1
  -3 -14 -23 492.390 228.865   1
   3 -15 -22-31.4893 216.075   1
  -3  15  22 136.113 222.527   1
   3 -15 -20-261.893 223.577   1
  -3  15  20 211.400 222.091   1
   3 -15 -18 335.313 253.030   1
  -3  15  18 324.353 249.230   1
   3 -15 -17-33.7598 194.861   1
  -3  15  17 435.542 282.346   1
   3 -15 -16 169.435 242.424   1
  -3  15  16 801.628 296.483   1
   3 -15 -15-135.588 239.922   1
  -3  15  15 145.660 273.901   1
   3 -15 -14 1148.18 287.156   1
  -3  15  14 653.722 296.715   1
   3 -15 -12 365.837 240.890   1
  -3  15  12 107.394 260.284   1
   3 -15 -11 131.290 217.859   1
  -3  15  11-70.6816 246.895   1
   3 -15 -10 419.449 257.711   1
  -3  15  10 486.548 286.610   1
   3 -15  -9 63.1998 225.714   1
  -3  15   9 204.541 272.654   1
   3 -15  -8 246.083 223.298   1
  -3  15   8-166.848 241.242   1
   3 -15  -7-59.4411 226.143   1
  -3  15   7-97.4549 237.771   1
   3 -15  -6 1072.93 255.409   1
  -3  15   6 841.120 264.836   1
   3 -15  -5 223.226 207.944   1
  -3  15   5 236.771 230.569   1
   3 -15  -4 345.257 205.810   1
  -3 -15   4 111.436 86.5222   1
   3  15  -4-43.6235 93.2469   1
  -3  15   4 28.1385 224.237   1
   3 -15  -3 174.096 179.136   1
  -3 -15   3 146.091 114.695   1
   3  15  -3 92.7150 116.596   1
  -3  15   3-133.218 195.845   1
   3 -15  -2 115.643 176.836   1
  -3 -15   2 292.075 136.591   1
   3  15  -2 164.787 148.368   1
  -3  15   2-124.456 214.099   1
   3 -15  -1 150.269 167.007   1
  -3 -15   1-35.9747 144.390   1
  -3  15   1 112.215 177.066   1
   3  15  -1 152.598 160.619   1
   3  15   0 299.440 183.191   1
  -3  15   0 401.842 165.044   1
   3 -15   0 442.786 168.570   1
  -3 -15   0 382.748 170.680   1
   3  15   1 140.124 188.019   1
  -3  15  -1-34.0952 138.644   1
  -3 -15  -1 43.9366 175.687   1
   3 -15   1 169.375 151.049   1
   3  15   2 201.618 207.972   1
  -3 -15  -2 236.244 178.218   1
  -3  15  -3-9.41379 104.991   1
   3 -15   3-18.4024 95.4203   1
   3  15   4-56.3511 207.019   1
  -3 -15  -4 79.1122 184.224   1
   3  15   5-29.3265 223.095   1
  -3 -15  -5 27.6580 195.761   1
   3  15   6 669.994 274.149   1
  -3 -15  -6 1494.71 261.791   1
   3  15   7-377.338 253.933   1
  -3 -15  -7 327.284 239.475   1
   3  15   8 612.653 262.935   1
  -3 -15  -8 367.047 242.201   1
   3  15   9 263.896 268.341   1
  -3 -15  -9 93.9528 224.750   1
   3  15  10 773.489 289.110   1
  -3 -15 -10-382.581 260.123   1
   3  15  11 546.802 276.097   1
  -3 -15 -11 518.468 241.273   1
   3  15  12 901.044 258.822   1
  -3 -15 -12 622.070 228.366   1
   3  15  14 916.442 265.162   1
  -3 -15 -14 928.731 248.360   1
   3  15  15-459.209 234.490   1
  -3 -15 -15 332.386 230.179   1
   3  15  16 353.169 248.169   1
  -3 -15 -16 99.6352 214.267   1
   3  15  17-246.220 239.113   1
  -3 -15 -17 264.686 218.519   1
   3  15  18 385.307 232.375   1
  -3 -15 -18 328.823 202.744   1
   3  15  20 274.777 222.001   1
  -3 -15 -20 674.617 221.398   1
  -3 -15 -21 158.298 213.419   1
   3  15  22-496.467 258.285   1
  -3 -15 -22 372.900 230.147   1
   3 -16 -21 31.6777 215.479   1
  -3  16  21 240.533 262.489   1
   3 -16 -19-98.9725 227.542   1
  -3  16  19 426.549 270.537   1
   3 -16 -17 135.258 200.034   1
  -3  16  17-36.3848 245.046   1
   3 -16 -16 442.358 238.977   1
  -3  16  16-183.186 266.134   1
   3 -16 -15 341.478 236.454   1
  -3  16  15 404.355 288.761   1
   3 -16 -14-239.043 236.528   1
  -3  16  14 73.5436 276.662   1
   3 -16 -13-68.0595 228.087   1
  -3  16  13 219.929 273.614   1
   3 -16 -12 270.480 229.410   1
  -3  16  12 291.439 248.246   1
   3 -16 -11 167.336 223.260   1
  -3  16  11-36.0645 253.095   1
   3 -16 -10 263.612 218.003   1
  -3  16  10 606.790 270.668   1
   3 -16  -9 418.994 235.249   1
  -3  16   9-35.0731 250.698   1
   3 -16  -7-124.074 224.297   1
  -3  16   7 397.021 262.775   1
   3 -16  -6 271.182 226.561   1
  -3  16   6 351.069 258.423   1
   3 -16  -5 261.502 207.508   1
  -3  16   5-92.1300 226.619   1
  -3  16   4 673.647 224.941   1
   3  16  -4 382.930 82.7328   1
   3  16  -3 167.337 118.676   1
  -3 -16   3 83.4062 118.742   1
   3 -16  -2 877.392 207.177   1
  -3 -16   2 451.967 146.289   1
   3  16  -2 809.109 166.208   1
  -3  16   2 258.202 205.547   1
   3 -16  -1 402.392 187.365   1
  -3 -16   1 332.388 158.888   1
   3  16  -1 297.643 162.402   1
  -3  16   1 187.893 184.895   1
   3  16   0 22.2954 175.244   1
   3 -16   0 300.213 177.472   1
  -3  16   0 103.628 160.617   1
  -3 -16   0-187.794 158.177   1
   3  16   1 463.054 197.746   1
   3 -16   1 175.614 145.422   1
  -3  16  -1 314.720 155.353   1
  -3 -16  -1 366.482 182.895   1
  -3 -16  -2 543.362 198.770   1
   3  16   2 496.771 203.699   1
   3 -16   2 527.514 137.202   1
  -3 -16  -3 314.590 219.046   1
  -3  16  -3 180.440 89.0462   1
   3  16   3 388.267 227.334   1
   3  16   4 1106.63 267.908   1
  -3 -16  -4 1046.51 232.039   1
   3  16   5 151.723 226.608   1
  -3 -16  -5 86.1438 218.560   1
   3  16   6 157.063 228.965   1
  -3 -16  -6-59.5030 214.198   1
   3  16   7-64.6998 250.647   1
  -3 -16  -7 91.9360 220.617   1
   3  16   8-199.249 239.126   1
  -3 -16  -8 344.904 225.788   1
   3  16   9 101.632 248.493   1
  -3 -16  -9 416.143 225.251   1
   3  16  10-206.865 236.693   1
  -3 -16 -10-64.9815 224.090   1
   3  16  11 314.272 260.755   1
  -3 -16 -11-32.9085 232.051   1
   3  16  13-177.392 234.319   1
  -3 -16 -13 200.289 216.060   1
   3  16  14 177.899 268.663   1
  -3 -16 -14-33.4748 224.373   1
   3  16  15 320.064 265.854   1
  -3 -16 -15 167.280 238.279   1
   3  16  16 496.017 266.771   1
  -3 -16 -16 633.481 245.528   1
   3  16  17 529.289 283.314   1
  -3 -16 -17 331.509 244.972   1
   3  16  19 207.751 264.625   1
  -3 -16 -19 162.062 229.691   1
   3  16  21 200.385 258.791   1
  -3 -16 -21-62.9884 229.574   1
   3 -17 -20 128.073 189.382   1
  -3  17  20-69.6526 209.769   1
   3 -17 -19 163.265 241.058   1
  -3  17  19 142.110 254.868   1
   3 -17 -18 266.624 233.979   1
  -3  17  18-35.9988 264.610   1
   3 -17 -17 202.552 215.624   1
  -3  17  17 692.935 256.184   1
   3 -17 -16-102.243 206.718   1
  -3  17  16 515.690 258.640   1
   3 -17 -15-137.216 210.372   1
  -3  17  15 482.065 288.412   1
   3 -17 -14 447.407 227.128   1
  -3  17  14 186.074 268.715   1
   3 -17 -13-68.8237 215.821   1
  -3  17  13 334.939 271.314   1
   3 -17 -12 34.2894 243.752   1
  -3  17  12 37.0955 247.420   1
   3 -17 -11 169.515 231.546   1
  -3  17  11-147.838 270.472   1
   3 -17 -10 33.5425 224.820   1
  -3  17  10 73.1372 242.731   1
   3 -17  -9-166.155 211.021   1
  -3  17   9-286.396 250.441   1
   3 -17  -8 131.132 211.448   1
  -3  17   8 279.378 238.821   1
   3 -17  -6 437.640 223.289   1
  -3  17   6 263.929 233.534   1
   3 -17  -5 180.079 215.416   1
  -3  17   5 158.946 226.213   1
   3 -17  -4 56.9278 187.186   1
  -3  17   4 183.746 216.869   1
   3 -17  -3 27.0929 176.322   1
  -3  17   3 144.750 209.331   1
   3 -17  -2 254.715 187.657   1
  -3  17   2 185.956 218.484   1
   3  17  -1 266.996 169.985   1
   3 -17  -1 23.2786 176.079   1
  -3  17   1 219.310 182.189   1
   3  17   0-23.2397 184.641   1
  -3  17   0 210.836 164.641   1
  -3 -17  -1 261.550 172.310   1
   3  17   1-76.3617 197.587   1
  -3  17  -1 322.315 153.908   1
   3  17   3-57.9676 190.473   1
  -3 -17  -3 54.3372 177.649   1
   3  17   4-182.290 227.659   1
  -3 -17  -4 85.5413 200.962   1
   3  17   5-410.503 253.311   1
  -3 -17  -5 355.882 223.075   1
   3  17   6 717.124 233.247   1
  -3 -17  -6 153.164 227.547   1
   3  17   8 239.355 229.164   1
  -3 -17  -8-160.737 209.143   1
   3  17   9 312.935 257.948   1
  -3 -17  -9 555.969 230.098   1
   3  17  10-35.2301 240.613   1
  -3 -17 -10-33.1417 218.894   1
   3  17  11 604.756 271.562   1
  -3 -17 -11 167.298 232.764   1
   3  17  12 465.276 276.275   1
  -3 -17 -12 302.984 234.237   1
   3  17  13 143.569 255.136   1
  -3 -17 -13-135.081 219.698   1
   3  17  14 323.798 254.788   1
  -3 -17 -14-33.8001 238.352   1
   3  17  15-322.634 266.546   1
  -3 -17 -15 202.105 233.235   1
   3  17  16 250.289 235.169   1
  -3 -17 -16 67.0081 223.660   1
   3  17  17 389.557 236.691   1
  -3 -17 -17 132.594 190.524   1
   3  17  18-34.9942 225.335   1
  -3 -17 -18-32.8007 190.385   1
   3  17  19 309.732 229.776   1
  -3 -17 -19 64.6514 186.713   1
   3  17  20 33.7334 234.413   1
  -3 -17 -20 572.838 209.048   1
  -3  18  19 174.842 257.521   1
   3 -18 -19 358.414 203.891   1
  -3  18  18-395.073 271.554   1
   3 -18 -18-99.6748 222.059   1
  -3  18  17 73.0047 247.208   1
   3 -18 -17 268.530 238.844   1
  -3  18  16 110.964 246.256   1
   3 -18 -16 509.889 235.092   1
  -3  18  15 373.501 269.013   1
   3 -18 -15-68.6591 218.893   1
  -3  18  14 112.793 259.140   1
   3 -18 -14-103.619 232.590   1
  -3  18  13 150.906 267.137   1
   3 -18 -13 104.540 224.508   1
  -3  18  12 374.567 273.395   1
   3 -18 -12 139.375 215.309   1
  -3  18  11 261.282 257.413   1
   3 -18 -11 34.7061 229.379   1
  -3  18  10 478.889 260.609   1
   3 -18 -10 277.063 224.164   1
  -3  18   9 326.476 243.129   1
   3 -18  -9-206.176 222.429   1
  -3  18   8-71.5318 246.668   1
   3 -18  -8-203.672 223.248   1
  -3  18   7 349.976 233.329   1
   3 -18  -7 365.203 218.209   1
  -3  18   6 102.140 236.823   1
   3 -18  -6 32.1754 221.804   1
  -3  18   5-33.1414 231.529   1
  -3  18   4 795.213 236.042   1
  -3  18   3 207.839 204.116   1
   3  18   3-60.4809 228.355   1
   3  18   4 220.884 222.796   1
  -3 -18  -5 184.241 218.701   1
   3  18   5 261.800 239.867   1
  -3 -18  -7 226.750 215.087   1
   3  18   7-34.4773 218.591   1
  -3 -18  -8 131.987 213.614   1
   3  18   8-280.897 240.948   1
  -3 -18  -9 167.371 230.139   1
   3  18   9 320.432 245.837   1
  -3 -18 -10 540.982 246.400   1
   3  18  10 467.422 269.144   1
  -3 -18 -11 238.555 226.198   1
   3  18  11-181.357 243.095   1
  -3 -18 -12 34.1880 214.366   1
   3  18  12 109.121 247.297   1
  -3 -18 -13 171.087 206.876   1
   3  18  13 438.253 248.914   1
  -3 -18 -14 136.362 224.450   1
   3  18  14 327.425 267.652   1
  -3 -18 -15 169.188 221.690   1
   3  18  15 289.101 261.601   1
  -3 -18 -16 167.967 196.511   1
   3  18  16 179.105 230.896   1
  -3 -18 -17 33.2187 209.407   1
   3  18  17-141.392 246.949   1
  -3 -18 -18-164.011 220.325   1
   3  18  18 730.008 281.104   1
  -3 -18 -19 160.890 214.810   1
   3  18  19 136.362 248.634   1
  -3  19  18-105.587 244.866   1
  -3  19  17-179.493 259.742   1
  -3  19  16 328.368 269.903   1
  -3  19  15 221.859 255.227   1
  -3  19  14 373.403 263.015   1
  -3  19  12 37.7203 256.426   1
  -3  19  11-37.5626 252.956   1
  -3  19  10 299.704 256.521   1
   3  19   9 36.6880 242.316   1
   3  19  10-184.635 234.302   1
   3  19  11 259.220 254.577   1
   3  19  12 443.982 269.953   1
   3  19  13 258.313 257.140   1
   3  19  14 36.6423 260.477   1
   3  19  15-36.2615 240.681   1
   3  19  16 250.401 268.477   1
   3  19  17 246.144 258.804   1
   3  19  18-34.4847 249.294   1
   4   0 -26-69.0340 217.614   1
  -4   0  25 110.108 257.566   1
   4   0 -25 34.5598 230.537   1
  -4   0  24-292.815 271.103   1
   4   0 -24 137.975 244.180   1
  -4   0  23 72.6052 261.376   1
   4   0 -23 68.4101 249.337   1
  -4   0  21-105.916 252.197   1
   4   0 -21 364.856 245.812   1
  -4   0  20 4120.51 434.704   1
   4   0 -20 3740.76 413.393   1
  -4   0  19-67.9487 229.902   1
   4   0 -19 189.989 230.817   1
  -4   0  17 96.2003 248.063   1
   4   0 -17 418.387 252.006   1
  -4   0  16 3397.43 404.036   1
   4   0 -16 3818.40 404.733   1
  -4   0  15-119.933 247.762   1
   4   0 -15 331.483 245.661   1
  -4   0  14 2571.20 340.782   1
   4   0 -14 2287.89 296.714   1
  -4   0  13 354.419 208.582   1
   4   0 -13 76.1762 206.147   1
  -4   0  11-97.7799 211.906   1
   4   0 -11 68.9745 199.878   1
  -4   0  10 3289.33 337.195   1
   4   0 -10 3245.03 321.932   1
  -4   0   9 215.491 211.752   1
   4   0  -9 141.651 193.931   1
  -4   0   8 59405.3 3651.05   1
   4   0  -8 56517.1 3640.01   1
  -4   0   7-188.723 185.245   1
   4   0  -7 34.8533 167.183   1
  -4   0   6 4013.03 368.235   1
   4   0  -6 4505.90 366.120   1
  -4   0   5 31.9838 219.510   1
   4   0  -5 136.446 191.204   1
   4   0  -4 61520.7 3965.26   1
  -4   0   4 65447.3 3969.19   1
  -4   0   2 52.0331 203.792   1
   4   0  -2-191.542 203.023   1
  -4   0   1-138.703 222.974   1
   4   0  -1-136.904 201.855   1
  -4   0   0-12.5445 195.435   1
   4   0   0-12.4379 204.674   1
  -4   0  -1 125.007 195.443   1
   4   0   1-89.6210 175.281   1
  -4   0  -2 38.7399 168.944   1
   4   0   2 120.905 171.484   1
  -4   0  -4 55847.3 3533.29   1
   4   0   4 56897.9 3537.56   1
  -4   0  -5-146.970 197.942   1
   4   0   5 129.720 199.073   1
   4   0   6 4980.42 414.542   1
  -4   0  -6 5122.40 413.218   1
  -4   0  -7 230.787 158.654   1
   4   0   7 187.943 190.196   1
   4   0   8 60050.9 3751.14   1
  -4   0  -8 59072.9 3743.08   1
  -4   0  -9-135.387 194.431   1
   4   0   9 194.813 210.992   1
  -4   0 -10 2563.42 304.554   1
   4   0  10 3089.75 312.188   1
  -4   0 -11-111.005 181.254   1
   4   0  11-168.665 218.428   1
   4   0  12 13545.3 908.835   1
  -4   0 -12 12304.5 891.010   1
  -4   0 -13 121.117 209.513   1
  -4   0 -14 2256.41 291.802   1
   4   0  14 2357.94 306.653   1
  -4   0 -15-274.019 232.829   1
   4   0  15 88.1135 227.686   1
  -4   0 -16 4074.22 411.571   1
   4   0  16 4288.74 431.497   1
   4   0  17 31.2507 241.274   1
  -4   0 -17-118.741 226.685   1
   4   0  19-166.485 249.560   1
  -4   0 -19-30.6824 236.081   1
   4   0  20 3203.45 388.506   1
  -4   0 -20 3652.87 388.267   1
   4   0  21-275.406 259.132   1
  -4   0 -21-64.7435 229.345   1
   4   0  23 71.2257 223.257   1
  -4   0 -23-66.4143 221.477   1
   4   0  24-107.882 215.555   1
  -4   0 -24 469.136 245.446   1
  -4   0 -26 406.710 240.167   1
   4  -1 -27 33.9625 224.314   1
   4  -1 -26 102.680 227.473   1
  -4   1  26 290.618 226.789   1
   4   1 -25 416.431 257.737   1
   4  -1 -25 515.806 232.374   1
  -4  -1  25-148.537 249.623   1
  -4   1  25 401.130 235.605   1
   4   1 -24 379.848 247.659   1
   4  -1 -24 171.835 221.405   1
  -4  -1  24-183.841 242.942   1
  -4   1  24 109.319 244.321   1
   4   1 -23 34.2045 228.134   1
   4  -1 -23 170.200 237.802   1
  -4  -1  23-36.3521 221.547   1
  -4   1  23-72.3777 239.013   1
   4   1 -22 405.470 256.143   1
   4  -1 -22 573.027 274.059   1
  -4  -1  22 322.936 256.086   1
  -4   1  22 179.248 256.940   1
   4   1 -21 33.1681 232.731   1
   4  -1 -21-331.469 217.833   1
  -4  -1  21 457.896 248.229   1
  -4   1  21-35.5246 213.969   1
   4   1 -20-129.951 234.262   1
   4  -1 -20 615.808 264.660   1
  -4  -1  20 413.893 258.786   1
  -4   1  20 70.2597 259.490   1
   4   1 -19 379.727 251.327   1
   4  -1 -19-31.7338 223.701   1
  -4  -1  19-67.2178 237.939   1
  -4   1  19 103.260 251.936   1
   4   1 -18 489.617 238.578   1
   4  -1 -18 893.046 272.799   1
  -4  -1  18 619.965 268.182   1
  -4   1  18 169.106 266.018   1
   4   1 -17 562.101 240.636   1
   4  -1 -17 478.872 240.149   1
  -4  -1  17 1166.36 285.232   1
  -4   1  17 789.618 244.810   1
   4   1 -16 398.869 228.727   1
   4  -1 -16 695.625 235.757   1
  -4  -1  16 394.694 252.450   1
  -4   1  16-159.332 236.917   1
   4   1 -15 984.007 239.924   1
   4  -1 -15 531.365 231.070   1
  -4  -1  15 1310.92 279.085   1
  -4   1  15 461.104 257.800   1
   4   1 -14 104.898 230.842   1
   4  -1 -14 456.845 215.099   1
  -4  -1  14 362.233 235.395   1
  -4   1  14 384.150 233.125   1
   4  -1 -13-25.7255 210.489   1
  -4   1  13 113.147 243.805   1
   4   1 -12 2808.45 316.831   1
   4  -1 -12 3402.58 331.994   1
  -4   1  12 2650.06 327.564   1
   4   1 -11 1687.49 244.885   1
   4  -1 -11 1287.10 267.921   1
  -4  -1  11 1040.34 249.935   1
   4  -1 -10 22281.1 1368.99   1
  -4  -1  10 20743.2 1364.32   1
  -4   1  10 20773.0 1369.42   1
   4   1 -10 18801.1 1351.88   1
  -4   1   9 2149.68 282.136   1
  -4  -1   9 2697.57 303.964   1
   4   1  -9 2828.69 289.147   1
   4  -1  -9 2548.31 284.115   1
  -4  -1   8 408.396 201.743   1
  -4   1   8 313.795 212.809   1
   4   1  -8 612.473 194.116   1
   4  -1  -8 334.009 200.486   1
  -4  -1   7 59414.9 3748.67   1
  -4   1   7 60823.5 3756.93   1
   4  -1  -7 59249.8 3747.62   1
   4   1  -7 59345.7 3744.38   1
  -4  -1   6 9265.17 693.458   1
  -4   1   6 9649.10 701.028   1
   4  -1  -6 10564.4 693.250   1
   4   1  -6 10350.1 689.161   1
   4   1  -5 584.603 171.709   1
   4  -1  -5 571.154 198.375   1
  -4  -1   5 318.806 187.932   1
  -4   1   5 550.758 202.280   1
   4  -1  -4 26970.7 1792.79   1
  -4   1   4 29121.2 1795.36   1
   4   1  -2 47410.4 2921.90   1
  -4  -1   2 45627.1 2921.91   1
   4  -1  -1 11881.9 747.709   1
   4   1  -1 11297.2 757.537   1
  -4  -1   1 12349.0 757.167   1
   4  -1   0-50.0240 181.956   1
  -4   1   0-74.9084 179.972   1
  -4  -1   0-113.285 198.554   1
   4   1   0 25.3656 194.605   1
   4  -1   1 11259.2 825.426   1
  -4  -1  -1 11390.4 830.305   1
   4   1   1 14215.0 840.648   1
  -4   1  -1 12973.7 829.824   1
  -4   1  -2 44012.5 2787.66   1
   4  -1   2 44636.8 2788.35   1
  -4   1  -3 18843.6 1281.30   1
   4  -1   3 20912.1 1285.82   1
  -4  -1  -4 30872.6 1971.36   1
   4   1   4 31209.9 1980.41   1
  -4  -1  -5 694.560 203.373   1
  -4   1  -5 379.071 178.881   1
   4  -1   5 388.061 191.904   1
   4   1   5 571.282 226.187   1
   4  -1   6 9832.64 715.818   1
   4   1   6 9693.89 721.202   1
  -4   1  -6 11111.9 717.956   1
  -4  -1  -6 11024.1 719.534   1
   4   1   7 58232.1 3654.17   1
   4  -1   7 58320.2 3646.47   1
  -4   1  -7 58307.4 3641.13   1
  -4  -1  -7 57195.1 3643.65   1
  -4   1  -8 362.220 179.415   1
  -4  -1  -8 321.696 212.601   1
   4  -1   8 38.6441 190.136   1
   4   1   8 189.672 225.465   1
  -4   1  -9 2559.63 281.985   1
  -4  -1  -9 2225.75 289.821   1
   4   1   9 3311.54 314.371   1
   4  -1   9 2968.94 305.634   1
  -4   1 -10 18962.6 1332.58   1
  -4  -1 -10 20225.9 1345.74   1
   4  -1  10 21035.2 1348.91   1
   4   1  10 21801.0 1362.05   1
   4  -1  11 1898.36 267.143   1
   4   1  11 1618.25 275.276   1
  -4  -1 -11 1390.15 252.057   1
  -4   1 -11 1585.80 252.731   1
   4  -1  12 3139.53 350.684   1
  -4   1 -12 3357.01 333.108   1
   4   1  13 54.8398 240.068   1
  -4  -1 -13 621.739 230.447   1
   4  -1  14 328.668 223.073   1
   4   1  14 114.865 245.657   1
  -4  -1 -14 648.951 240.511   1
  -4   1 -14 370.936 204.894   1
   4  -1  15 402.622 234.542   1
   4   1  15 509.322 242.560   1
  -4   1 -15 455.996 225.369   1
  -4  -1 -15 755.085 234.052   1
   4   1  16 463.965 256.247   1
   4  -1  16 505.888 254.223   1
  -4   1 -16 84.0100 236.476   1
  -4  -1 -16 231.901 249.141   1
   4  -1  17 307.967 235.540   1
   4   1  17 443.565 275.684   1
  -4   1 -17 643.030 228.663   1
  -4  -1 -17 662.338 272.400   1
   4  -1  18 450.502 269.022   1
   4   1  18 1173.96 282.387   1
  -4   1 -18 1240.78 274.037   1
  -4  -1 -18 960.739 252.294   1
   4  -1  19 229.896 237.595   1
   4   1  19 33.5717 235.745   1
  -4  -1 -19 154.729 224.819   1
  -4   1 -19 183.362 214.633   1
   4  -1  20 502.888 224.230   1
   4   1  20 135.944 240.097   1
  -4   1 -20 63.1275 210.161   1
  -4  -1 -20 414.620 252.074   1
   4  -1  21 308.882 237.872   1
   4   1  21-137.935 253.598   1
  -4   1 -21 161.329 230.592   1
  -4  -1 -21 390.315 254.947   1
   4  -1  22 982.672 270.515   1
   4   1  22 385.481 252.885   1
  -4   1 -22 491.983 240.931   1
  -4  -1 -22 591.859 247.252   1
   4  -1  23 571.544 250.719   1
   4   1  23-248.546 240.313   1
  -4   1 -23 33.2789 229.453   1
  -4  -1 -23 99.4414 207.888   1
   4  -1  24 217.616 243.800   1
   4   1  24 428.979 258.038   1
  -4  -1 -24 366.880 224.316   1
  -4   1 -24 202.094 224.344   1
   4   1  25-35.9618 232.766   1
  -4   1 -25-34.0477 234.680   1
  -4  -1 -25 133.914 207.567   1
   4   1  26-180.407 213.415   1
  -4  -1 -26 234.241 214.352   1
  -4   2  27 249.343 216.334   1
   4  -2 -27 235.170 240.294   1
  -4   2  26 215.947 210.624   1
   4  -2 -26 203.853 211.036   1
  -4   2  25 36.2113 223.235   1
   4  -2 -25-34.1731 207.048   1
  -4  -2  24 37.2134 244.921   1
   4   2 -24 380.965 245.497   1
  -4   2  23 978.119 277.636   1
   4  -2 -23 169.108 259.484   1
  -4  -2  22 322.553 241.485   1
  -4   2  22-179.839 255.808   1
   4   2 -22 269.080 223.394   1
   4  -2 -22 67.1666 252.739   1
  -4  -2  21 245.599 244.522   1
   4   2 -21 263.899 225.838   1
  -4  -2  20 444.696 244.065   1
  -4   2  20 675.106 275.809   1
   4   2 -20 836.513 243.388   1
   4  -2 -20 1327.02 292.759   1
  -4   2  19 279.183 271.291   1
   4  -2 -19 1334.72 281.702   1
  -4   2  18 136.163 271.944   1
  -4  -2  18 386.105 263.139   1
   4   2 -18 424.510 256.724   1
  -4  -2  17-186.445 247.664   1
   4   2 -17-29.2351 218.294   1
  -4   2  16 483.342 272.189   1
  -4  -2  16 417.323 232.823   1
   4  -2 -16-206.891 242.797   1
   4   2 -16 28.0804 228.473   1
  -4   2  15 3305.29 367.915   1
  -4  -2  15 3165.16 343.361   1
   4  -2 -15 2373.47 327.805   1
   4   2 -15 2357.39 315.713   1
  -4   2  14 1051.84 294.402   1
  -4  -2  14 1113.46 262.404   1
   4  -2 -14 1184.86 262.858   1
   4   2 -14 1275.96 257.806   1
  -4   2  13 10934.6 773.103   1
   4  -2 -13 9784.58 745.190   1
  -4   2  12 7832.91 627.565   1
  -4  -2  12 8109.97 605.535   1
   4  -2 -12 7986.90 617.203   1
   4   2 -11 4569.28 400.051   1
  -4  -2  11 4794.08 417.573   1
   4  -2 -10 616.559 214.847   1
   4   2 -10 438.772 180.431   1
  -4   2  10 322.381 234.024   1
  -4  -2  10 799.386 218.370   1
   4  -2  -9 1386.60 209.503   1
   4   2  -9 972.292 201.028   1
  -4   2   9 1581.96 234.964   1
  -4  -2   9 1445.38 241.055   1
  -4  -2   8 10526.1 736.528   1
  -4   2   8 10044.7 753.477   1
   4   2  -8 10707.5 730.835   1
   4  -2  -8 11088.4 752.271   1
   4  -2  -7 17360.4 1215.79   1
   4   2  -7 18398.1 1198.89   1
  -4   2   7 18598.6 1225.46   1
  -4  -2   7 19114.2 1209.14   1
   4  -2  -6 25588.3 1640.89   1
   4   2  -6 25745.9 1629.17   1
  -4  -2   6 26189.4 1632.85   1
  -4   2   6 23887.0 1647.85   1
   4  -2  -5 16748.7 1080.73   1
   4   2  -5 15338.6 1067.25   1
  -4   2   5 16612.2 1086.07   1
  -4  -2   5 16603.8 1069.20   1
   4  -2  -4 19297.3 1254.70   1
  -4   2   4 19305.4 1258.77   1
   4  -2  -3 45326.2 2848.09   1
  -4   2   3 45081.1 2847.75   1
   4   2  -2 31896.6 2056.24   1
  -4  -2   2 32932.8 2053.73   1
   4  -2  -1 1060.36 196.297   1
  -4   2   1 986.725 194.416   1
  -4  -2   1 786.460 205.940   1
   4   2  -1 826.082 198.899   1
   4   2   0 98345.4 6250.93   1
  -4   2   0 99533.9 6244.95   1
   4  -2   0 102957. 6244.58   1
  -4  -2   0 100783. 6247.27   1
   4  -2   1 1295.15 213.538   1
  -4   2  -1 930.180 208.147   1
   4  -2   2 33691.2 2054.98   1
  -4   2  -2 31300.9 2051.49   1
  -4   2  -3 44836.9 2887.89   1
  -4  -2  -3 47404.7 2894.14   1
   4  -2   3 46827.0 2890.03   1
   4   2   3 44783.8 2898.12   1
   4   2   4 19995.3 1333.29   1
  -4  -2  -4 20850.1 1326.35   1
   4   2   5 14145.7 955.931   1
  -4  -2  -5 13935.3 949.008   1
   4   2   6 21680.1 1544.52   1
   4  -2   6 24160.0 1529.62   1
  -4  -2  -6 22998.9 1532.66   1
  -4   2  -6 25382.1 1524.45   1
   4  -2   7 18618.0 1229.76   1
   4   2   7 17981.8 1246.45   1
  -4  -2  -7 19113.7 1237.94   1
  -4   2  -7 19393.9 1225.97   1
   4   2   8 9798.50 724.166   1
   4  -2   8 10258.8 708.369   1
  -4   2  -8 9466.82 693.595   1
  -4  -2  -8 10718.5 717.538   1
  -4  -2  -9 1315.60 220.552   1
  -4   2  -9 1614.27 213.952   1
   4   2   9 1402.94 236.625   1
   4  -2   9 1291.44 223.307   1
  -4  -2 -10 722.283 229.623   1
  -4   2 -10 683.615 192.437   1
   4   2  10 345.655 227.956   1
   4  -2  10 873.755 216.771   1
   4  -2  11 6235.89 474.103   1
  -4   2 -11 5438.08 458.669   1
   4  -2  12 7889.19 598.102   1
   4   2  12 7472.34 606.217   1
  -4   2 -12 7622.51 588.408   1
  -4  -2 -12 8185.63 600.666   1
   4   2  13 11695.9 829.447   1
   4  -2  13 11004.8 820.266   1
  -4   2 -13 11676.0 809.332   1
  -4  -2 -13 11481.2 817.557   1
  -4   2 -14 770.678 228.101   1
  -4  -2 -14 1433.39 273.266   1
   4   2  14 1234.68 284.950   1
   4  -2  14 1147.50 251.853   1
  -4  -2 -15 1739.12 290.570   1
  -4   2 -15 2855.88 311.674   1
   4  -2  15 2586.21 320.639   1
   4   2  15 2412.16 328.346   1
  -4   2 -16 164.728 220.836   1
  -4  -2 -16 382.969 254.420   1
   4  -2  16 233.445 215.018   1
   4   2  16 314.173 269.689   1
   4  -2  17 90.5958 226.304   1
  -4   2 -17-201.733 218.445   1
   4   2  18 230.649 240.248   1
   4  -2  18-31.7584 229.679   1
  -4   2 -18 118.272 212.968   1
  -4  -2 -18 125.298 229.333   1
   4   2  19 473.445 245.840   1
  -4  -2 -19 374.346 232.489   1
   4   2  20 512.384 241.857   1
   4  -2  20 366.022 258.036   1
  -4   2 -20 626.737 241.621   1
  -4  -2 -20 1057.86 269.368   1
   4  -2  21 171.251 249.700   1
  -4   2 -21 32.0634 235.658   1
   4  -2  22 386.361 234.456   1
   4   2  22 385.313 234.952   1
  -4   2 -22 130.932 218.524   1
  -4  -2 -22-164.429 219.543   1
   4   2  23 176.943 219.654   1
  -4  -2 -23 165.340 223.987   1
  -4   2 -24 305.048 233.310   1
   4   2  25-35.6530 228.520   1
  -4  -2 -25 299.000 242.279   1
   4   2  26 285.525 241.922   1
  -4  -2 -26 596.116 251.568   1
  -4  -2 -27-428.186 241.508   1
   4  -3 -28-32.6695 203.687   1
   4  -3 -27-133.052 196.746   1
  -4   3  27 105.629 230.237   1
   4  -3 -26 101.042 214.982   1
  -4   3  26 356.508 241.556   1
   4  -3 -25-135.147 225.437   1
  -4   3  25-71.7339 248.419   1
   4  -3 -24 371.368 238.281   1
  -4   3  24 469.701 254.820   1
   4  -3 -23-134.192 254.258   1
   4   3 -23 170.204 235.691   1
  -4   3  23 217.888 271.054   1
  -4  -3  23-295.732 244.146   1
   4   3 -22 869.524 265.083   1
   4  -3 -22 467.403 254.435   1
  -4   3  22 253.043 263.595   1
  -4  -3  22 649.330 264.123   1
   4   3 -21 424.219 231.122   1
   4  -3 -21 65.8244 205.362   1
  -4  -3  21 35.2071 224.479   1
  -4   3  21 36.0910 255.588   1
   4  -3 -20 653.128 278.115   1
   4   3 -20 222.779 235.690   1
  -4  -3  20 238.849 231.801   1
  -4   3  20 284.437 273.280   1
   4  -3 -19-192.795 202.699   1
   4   3 -19-61.6756 226.717   1
  -4  -3  19-66.1248 233.139   1
  -4   3  19-175.044 252.152   1
   4  -3 -18 1481.52 309.672   1
   4   3 -18 1517.35 283.916   1
  -4  -3  18 1308.22 289.041   1
  -4   3  18 1676.90 348.065   1
   4   3 -17 772.281 247.823   1
   4  -3 -17 61.6851 239.573   1
  -4  -3  17 214.678 238.226   1
  -4   3  17 66.8803 250.179   1
  -4  -3  16 5226.78 482.490   1
   4  -3 -16 5466.62 473.079   1
  -4   3  16 5276.69 493.345   1
   4   3 -16 5256.43 461.335   1
  -4   3  15 157.978 275.134   1
  -4  -3  15 616.180 232.831   1
   4   3 -15 339.448 225.906   1
   4  -3 -15 524.282 243.525   1
  -4   3  14 824.795 300.323   1
   4  -3 -14 197.009 231.097   1
  -4   3  13 1588.18 297.903   1
  -4  -3  13 1241.35 243.137   1
   4  -3 -13 866.911 241.487   1
   4   3 -13 1072.26 235.624   1
   4  -3 -12 3532.20 370.087   1
  -4   3  12 3750.57 385.261   1
  -4  -3  12 3209.96 361.496   1
   4   3 -12 3953.00 351.855   1
   4  -3 -11 297.201 221.267   1
   4   3 -11 910.078 192.599   1
  -4   3  11 918.610 264.982   1
  -4  -3  11 621.768 218.155   1
  -4  -3  10 12424.6 798.684   1
   4  -3 -10 11722.3 809.922   1
  -4   3  10 10582.0 817.714   1
   4   3 -10 10758.7 785.901   1
   4   3  -9 1305.93 213.839   1
   4  -3  -9 1115.65 251.094   1
  -4   3   9 1146.36 284.027   1
   4  -3  -8 63.4161 182.188   1
  -4  -3   8-159.756 181.843   1
  -4   3   8 249.629 211.436   1
   4   3  -8-67.1238 157.511   1
   4  -3  -7 2496.88 291.710   1
   4   3  -7 2432.85 257.118   1
  -4   3   7 2950.31 305.091   1
  -4  -3   7 2205.02 251.837   1
   4  -3  -6 25250.4 1632.58   1
   4   3  -6 26088.0 1615.70   1
  -4   3   6 25012.6 1638.69   1
  -4  -3   6 24445.1 1612.53   1
  -4   3   5 666.888 232.519   1
   4  -3  -5 635.208 201.373   1
  -4   3   4 10606.4 723.742   1
   4  -3  -4 10139.0 714.391   1
  -4   3   3 8360.36 613.511   1
   4   3  -3 9046.91 604.036   1
  -4  -3   3 8947.97 603.931   1
   4  -3  -3 8201.45 608.585   1
  -4   3   2 904.483 207.888   1
   4   3  -2 1015.93 189.426   1
   4   3  -1 355.981 185.869   1
  -4  -3   1 551.761 197.897   1
   4  -3   0-87.5584 167.462   1
  -4   3   0 38.4122 169.343   1
   4  -3   1 535.444 175.594   1
  -4   3  -1 396.804 180.669   1
   4  -3   2 1297.11 191.528   1
  -4  -3  -2 1194.79 208.805   1
  -4   3  -2 986.858 188.091   1
   4   3   2 897.949 233.010   1
   4  -3   3 8805.78 579.332   1
  -4   3  -3 8522.29 580.735   1
   4   3   3 9199.19 611.733   1
   4  -3   4 11310.6 706.820   1
   4   3   4 10208.4 725.775   1
  -4   3  -4 10205.2 700.445   1
  -4  -3  -4 9464.57 718.466   1
  -4  -3  -5 492.626 211.583   1
   4   3   5 479.342 224.430   1
   4   3   6 25550.7 1709.98   1
  -4  -3  -6 27265.3 1704.02   1
   4  -3   7 2493.83 259.903   1
  -4  -3  -7 2664.59 299.283   1
  -4   3  -7 2647.31 251.520   1
   4   3   7 2301.87 295.095   1
  -4  -3  -8 266.123 160.911   1
  -4   3  -8-62.1001 148.942   1
   4   3   8-22.9260 175.735   1
  -4   3  -9 2628.62 245.954   1
  -4  -3  -9 2004.93 290.560   1
   4   3   9 1965.96 292.734   1
   4  -3   9 1890.68 250.073   1
   4   3  10 12668.6 885.557   1
   4  -3  10 12937.4 863.853   1
  -4  -3 -10 11746.1 876.217   1
   4  -3  11 303.888 199.922   1
   4   3  11 663.179 262.636   1
  -4  -3 -11 947.274 238.327   1
  -4   3 -11 695.305 190.027   1
   4  -3  12 4728.65 379.734   1
  -4  -3 -12 4587.60 398.439   1
  -4   3 -12 3989.81 358.646   1
   4   3  13 1702.15 296.664   1
   4  -3  13 854.565 230.592   1
  -4  -3 -13 1018.38 247.756   1
  -4   3 -13 928.093 209.526   1
   4   3  14 270.229 241.434   1
   4   3  15 372.924 280.369   1
   4  -3  15 465.214 230.225   1
  -4   3 -15 459.619 206.996   1
  -4  -3 -15 261.291 252.159   1
   4  -3  16 5221.54 453.424   1
   4   3  16 4796.09 481.089   1
  -4   3 -16 4573.11 434.276   1
  -4  -3 -16 5124.59 462.403   1
   4  -3  17-59.5272 234.092   1
   4   3  17-194.938 245.490   1
  -4   3 -17 649.307 224.369   1
  -4  -3 -17 154.563 228.231   1
   4   3  18 997.844 268.656   1
   4  -3  18 1651.05 279.226   1
  -4   3 -18 1432.27 270.817   1
  -4  -3 -18 1265.49 273.892   1
   4  -3  19 319.532 237.879   1
   4   3  19 102.168 230.737   1
  -4   3 -19 180.360 214.928   1
   4   3  20 137.187 209.629   1
   4  -3  20-33.0472 219.920   1
  -4   3 -20 155.178 214.509   1
  -4  -3 -20 740.829 235.303   1
   4  -3  21-34.1464 217.628   1
   4   3  21 173.045 212.208   1
  -4   3 -21 159.341 224.650   1
  -4  -3 -21 32.6848 224.314   1
   4  -3  22-35.1095 236.350   1
   4   3  22 804.871 250.804   1
  -4   3 -22 359.410 232.331   1
  -4  -3 -22 262.983 225.607   1
   4  -3  23-252.081 236.667   1
   4   3  23-35.2711 235.253   1
  -4  -3 -23 32.9782 224.191   1
  -4   3 -23 100.194 227.045   1
   4   3  24 424.065 265.644   1
  -4  -3 -24 593.907 262.099   1
   4   3  25 352.655 257.790   1
  -4  -3 -25 625.483 267.587   1
   4   3  26 282.301 233.449   1
  -4  -3 -26 164.023 231.581   1
   4   3  27-209.803 210.610   1
  -4  -3 -27 162.608 198.198   1
  -4  -3 -28-32.2290 203.160   1
   4  -4 -28 580.852 260.743   1
  -4   4  28 647.431 257.132   1
   4  -4 -26 66.4279 243.558   1
  -4   4  26 458.494 250.117   1
   4  -4 -25 67.0415 253.147   1
  -4   4  25 106.673 254.964   1
   4  -4 -24 503.754 269.607   1
  -4   4  24 287.256 257.494   1
   4   4 -22-166.703 219.108   1
   4  -4 -22 99.4948 215.763   1
  -4  -4  22-71.9591 228.024   1
  -4   4  22 36.3548 222.846   1
   4   4 -21 259.359 212.268   1
  -4  -4  21 350.940 249.701   1
  -4   4  21-108.077 261.728   1
   4   4 -19 303.321 231.183   1
  -4   4  19 912.365 289.057   1
  -4  -4  19 591.134 262.289   1
   4  -4 -18 1082.57 258.207   1
   4   4 -18 1225.44 274.437   1
  -4   4  18 1242.34 308.498   1
  -4  -4  18 379.117 255.469   1
   4  -4 -17-280.752 268.076   1
   4   4 -17 111.832 198.738   1
  -4   4  17-67.5240 276.232   1
  -4  -4  17 211.890 244.445   1
   4   4 -16-80.0320 205.995   1
  -4  -4  16-57.7852 241.709   1
   4   4 -15 963.654 236.378   1
   4  -4 -15 1955.26 272.132   1
  -4   4  15 1923.77 289.868   1
  -4  -4  15 1150.24 263.909   1
   4  -4 -14 11538.7 776.685   1
  -4  -4  14 11042.9 770.385   1
  -4   4  14 8855.50 780.976   1
   4   4 -14 10711.8 758.957   1
   4  -4 -13 637.272 223.333   1
   4   4 -13 636.627 197.995   1
  -4   4  13 600.051 233.112   1
  -4  -4  13 610.116 209.552   1
   4  -4 -12 399.621 250.082   1
   4   4 -12 21.5233 184.447   1
  -4   4  12 115.419 250.869   1
  -4  -4  12-203.765 212.533   1
   4  -4 -11 6403.21 538.177   1
  -4   4  11 6837.27 554.974   1
   4   4 -11 6536.38 503.179   1
  -4  -4  11 6905.91 508.640   1
   4   4 -10 6846.78 502.882   1
  -4  -4  10 6332.64 503.128   1
   4  -4  -9 5788.07 502.136   1
  -4   4   9 6590.77 523.195   1
   4   4  -9 6288.77 472.377   1
  -4  -4   9 6333.91 473.700   1
   4  -4  -8 5893.43 471.989   1
  -4  -4   8 5247.46 442.651   1
  -4   4   8 6347.39 496.685   1
   4   4  -8 5912.44 432.796   1
  -4   4   7 1883.80 274.170   1
   4   4  -7 1517.60 197.247   1
   4  -4  -7 1342.11 250.388   1
  -4  -4   7 1389.43 199.375   1
   4  -4  -6 20134.5 1499.82   1
  -4   4   6 22491.3 1507.69   1
   4   4  -6 24024.3 1476.47   1
  -4  -4   6 24324.6 1478.98   1
   4  -4  -5 15720.2 1042.44   1
  -4   4   5 15467.8 1051.44   1
  -4   4   4 1731.30 249.676   1
   4  -4  -4 1682.83 237.716   1
  -4   4   3 8346.45 600.633   1
  -4  -4   3 8280.51 579.457   1
   4  -4  -3 8641.23 602.967   1
   4   4  -3 8268.99 579.423   1
   4   4  -2 38034.9 2452.42   1
  -4  -4   2 39320.1 2450.83   1
   4  -4  -2 39322.2 2457.96   1
  -4   4   2 38958.2 2461.03   1
  -4  -4  -1 59539.4 3738.82   1
   4   4   1 55890.8 3741.03   1
  -4   4  -1 62697.8 3735.02   1
   4  -4   1 60389.9 3733.86   1
  -4  -4  -2 37947.8 2322.33   1
   4   4   2 37944.9 2331.41   1
  -4   4  -2 34111.0 2310.22   1
   4  -4   2 37336.9 2312.34   1
   4  -4   3 8517.05 603.805   1
  -4  -4  -3 9025.58 616.359   1
  -4   4  -3 8641.51 604.621   1
   4   4   3 8953.06 625.433   1
   4   4   4 1933.40 238.154   1
  -4   4  -4 1805.32 204.396   1
  -4  -4  -4 1845.99 223.207   1
   4  -4   4 2271.14 214.148   1
   4  -4   5 14464.5 998.010   1
  -4  -4  -5 16106.9 1025.98   1
  -4   4  -5 14698.7 996.138   1
   4   4   5 17258.3 1043.57   1
  -4  -4  -6 21346.5 1408.82   1
   4   4   6 21479.1 1423.10   1
  -4   4  -7 1520.35 196.146   1
   4   4   7 1327.02 269.758   1
  -4  -4  -7 1329.71 259.354   1
   4  -4   7 1406.13 198.637   1
  -4  -4  -8 5132.52 445.058   1
   4  -4   8 6095.48 433.308   1
   4   4   8 4978.65 469.578   1
  -4   4  -9 5785.16 458.590   1
  -4  -4  -9 6518.28 487.345   1
   4   4   9 6092.40 513.766   1
   4  -4   9 6452.21 478.995   1
  -4   4 -10 7236.93 538.867   1
   4  -4  10 7876.52 555.635   1
  -4  -4 -11 7955.16 551.141   1
  -4   4 -11 6447.99 505.871   1
   4  -4  11 6823.84 513.371   1
  -4   4 -12-80.3776 184.917   1
  -4  -4 -12-154.523 223.925   1
   4   4  12 367.814 233.009   1
   4  -4  12 243.215 211.600   1
  -4   4 -13 106.428 179.614   1
  -4  -4 -13 534.437 265.641   1
   4   4  13 442.845 275.403   1
   4  -4  13 589.803 196.321   1
   4  -4  14 10337.2 754.734   1
   4   4  14 10318.4 780.009   1
  -4  -4 -15 1388.43 265.582   1
   4   4  15 1514.12 283.892   1
  -4   4 -16 78.9473 208.274   1
   4  -4  16 27.7635 217.444   1
  -4   4 -17 82.0966 193.029   1
  -4  -4 -17 250.282 251.097   1
   4   4  17 98.5871 267.255   1
   4  -4  17 117.740 233.875   1
  -4  -4 -18 766.509 263.721   1
  -4   4 -18 877.986 237.775   1
   4   4  18 301.942 263.114   1
   4  -4  18 1036.32 263.731   1
  -4  -4 -19 885.988 258.992   1
  -4   4 -19 385.557 234.449   1
   4  -4  19 819.873 253.931   1
  -4   4 -20 153.413 215.723   1
   4  -4  20-590.501 242.384   1
  -4   4 -21 348.181 225.155   1
  -4  -4 -21 229.245 207.643   1
   4  -4  21 136.028 212.022   1
   4   4  21 762.425 244.198   1
  -4   4 -22-32.5782 216.453   1
  -4  -4 -22 426.975 228.643   1
   4  -4  22-140.190 235.094   1
   4   4  22 314.529 235.547   1
  -4  -4 -23 262.933 259.424   1
   4   4  23 105.405 243.516   1
  -4  -4 -24 590.580 265.705   1
   4   4  24 351.189 268.770   1
  -4  -4 -25-32.6534 232.311   1
   4   4  25 384.536 257.027   1
  -4  -4 -26 389.512 221.546   1
   4   4  26 244.256 217.243   1
  -4  -4 -27 192.600 211.508   1
   4   4  27 310.423 217.951   1
  -4  -4 -28 539.575 244.199   1
   4   4  28 135.555 235.622   1
  -4   5  27 68.6361 187.407   1
   4  -5 -27 97.4127 206.951   1
  -4   5  26 348.292 219.570   1
   4  -5 -26-197.140 207.138   1
  -4   5  24 251.204 230.828   1
   4  -5 -24 431.577 239.921   1
  -4   5  23 36.2733 251.849   1
   4  -5 -23 563.189 265.525   1
  -4   5  22 653.009 291.894   1
   4   5 -22 167.875 213.981   1
  -4  -5  21 69.2478 248.239   1
   4  -5 -21-66.2925 207.823   1
   4   5 -21 227.806 213.896   1
  -4   5  20-35.6613 268.325   1
  -4  -5  20 234.017 216.493   1
   4  -5 -20 65.8977 245.078   1
   4   5 -20 157.132 207.675   1
  -4   5  19 423.278 281.897   1
  -4  -5  19 868.606 244.979   1
   4  -5 -19 619.104 245.289   1
   4   5 -19 211.645 206.080   1
  -4   5  18 833.379 291.291   1
  -4  -5  18 246.631 232.057   1
   4  -5 -18 321.226 265.434   1
   4   5 -18 173.908 225.661   1
  -4   5  17 443.350 260.631   1
  -4  -5  17-29.4338 219.111   1
   4   5 -17 332.100 219.272   1
   4  -5 -17 31.5425 207.572   1
  -4  -5  16 2140.14 310.973   1
  -4   5  16 1735.91 350.720   1
   4  -5 -16 2839.99 351.348   1
   4   5 -16 2579.21 295.603   1
  -4  -5  14 1236.01 237.030   1
  -4   5  14 1769.80 322.053   1
   4  -5 -14 1022.78 284.997   1
   4   5 -14 1509.61 239.406   1
  -4  -5  13 908.982 202.989   1
  -4   5  13 917.991 284.024   1
   4  -5 -13 1301.27 277.571   1
   4   5 -13 818.415 199.441   1
  -4   5  12 384.179 272.826   1
  -4  -5  12 829.553 214.221   1
   4   5 -12 641.602 187.909   1
   4  -5 -12 682.527 263.132   1
  -4   5  11 312.308 216.221   1
  -4  -5  11 100.985 178.855   1
   4  -5 -11-26.2225 207.755   1
   4   5 -11 251.329 160.524   1
  -4   5  10 1958.74 294.420   1
   4   5 -10 1499.12 211.659   1
   4  -5 -10 1253.98 259.648   1
  -4  -5  10 1560.64 214.092   1
  -4  -5   9 881.043 184.276   1
   4   5  -9 1030.59 190.393   1
   4  -5  -8 29186.9 1944.45   1
   4   5  -8 29541.0 1919.56   1
  -4  -5   8 30113.6 1918.20   1
  -4   5   8 32213.8 1961.44   1
   4  -5  -7 8657.57 598.755   1
  -4  -5   7 7414.00 559.340   1
  -4   5   7 7977.44 606.564   1
   4  -5  -6 2209.06 283.289   1
  -4   5   6 2460.36 292.620   1
  -4   5   5 3123.74 321.804   1
   4  -5  -5 3411.51 315.528   1
  -4   5   4 51454.4 3246.59   1
   4   5  -4 50331.3 3221.55   1
  -4  -5   4 52037.1 3224.24   1
   4  -5  -4 52123.2 3241.50   1
   4  -5  -3 913.170 200.374   1
   4   5  -3 934.388 170.469   1
  -4  -5   3 1133.31 170.037   1
  -4   5   3 1469.10 226.853   1
   4  -5  -2 69066.5 4331.80   1
  -4   5   2 69558.0 4335.57   1
  -4   5   1 14.6132 155.805   1
   4  -5  -1 127.354 151.733   1
   4  -5   1 151.590 151.280   1
  -4  -5  -1 375.957 171.788   1
   4   5   1 158.657 183.480   1
  -4   5  -1-25.8494 136.698   1
   4  -5   2 68995.2 4282.05   1
  -4  -5  -2 69895.3 4294.24   1
  -4   5  -2 70378.9 4282.16   1
   4   5   2 64627.7 4296.84   1
  -4  -5  -3 1090.08 205.247   1
  -4   5  -3 1386.66 173.023   1
   4  -5   3 1257.94 175.223   1
   4   5   3 860.304 205.100   1
  -4   5  -4 52889.2 3177.14   1
  -4  -5  -4 47583.3 3191.78   1
   4   5   4 51031.4 3206.53   1
  -4   5  -5 3514.48 284.314   1
  -4  -5  -5 3958.13 345.202   1
   4   5   5 3509.38 350.663   1
   4  -5   5 3298.35 287.115   1
   4   5   6 1962.84 286.938   1
   4  -5   6 1962.06 229.911   1
  -4  -5  -6 2540.94 289.045   1
   4   5   7 8015.51 620.793   1
  -4  -5  -7 7966.09 596.257   1
  -4   5  -8 31371.6 1986.70   1
  -4  -5  -8 29247.3 2019.18   1
   4   5   8 31219.6 2034.82   1
   4  -5   8 32960.3 1999.01   1
   4  -5   9 1035.89 187.143   1
  -4   5  -9 1248.16 181.451   1
   4   5  10 1856.44 294.567   1
   4  -5  10 1768.86 241.792   1
  -4  -5 -10 1873.21 276.645   1
  -4   5 -10 1960.91 228.553   1
   4  -5  11 450.962 174.605   1
   4   5  11 27.9965 230.023   1
  -4   5 -11 17.8993 161.178   1
  -4  -5 -11 127.611 200.828   1
   4   5  12 726.407 278.449   1
   4  -5  12 696.064 201.691   1
  -4   5 -12 631.778 186.190   1
  -4  -5 -12 977.051 251.979   1
   4  -5  13 973.316 227.549   1
   4   5  13 814.824 268.932   1
  -4   5 -13 1020.39 205.693   1
  -4  -5 -13 710.695 258.200   1
  -4  -5 -14 1021.98 266.934   1
  -4   5 -14 1332.39 219.088   1
   4  -5  14 1186.07 236.249   1
   4   5  14 1342.86 304.793   1
  -4  -5 -15 420.471 240.511   1
  -4   5 -15 385.191 187.781   1
   4  -5  15 741.135 212.731   1
   4   5  15 479.776 262.699   1
  -4  -5 -16 2192.34 329.675   1
  -4   5 -16 1867.63 281.803   1
   4  -5  16 2646.24 284.524   1
   4   5  16 2185.59 343.111   1
  -4  -5 -17 222.104 244.137   1
  -4   5 -17-131.373 190.818   1
   4  -5  17 341.391 215.700   1
   4   5  17 33.1144 259.394   1
  -4  -5 -18 95.6639 244.492   1
  -4   5 -18 167.400 223.924   1
   4  -5  18 207.842 231.811   1
   4   5  18-34.1425 284.790   1
  -4  -5 -19 255.999 264.150   1
  -4   5 -19-29.1027 208.582   1
   4   5  19 445.713 278.406   1
   4  -5  19 622.512 236.625   1
  -4   5 -20 242.061 221.771   1
  -4  -5 -20 292.308 257.315   1
   4   5  20 207.192 283.712   1
   4  -5  20 65.0375 226.503   1
  -4  -5 -21 262.313 242.313   1
   4   5  21 208.034 254.147   1
  -4  -5 -22 426.523 233.101   1
   4   5  22 209.335 243.489   1
  -4  -5 -23-32.7425 214.903   1
   4   5  23 629.799 232.969   1
  -4  -5 -24 684.919 265.329   1
   4   5  24 104.619 233.809   1
  -4  -5 -26-32.1091 203.072   1
   4   5  26 655.473 240.503   1
  -4  -5 -27 95.0312 215.490   1
   4   5  27 170.091 197.609   1
  -4   6  27-169.184 229.022   1
   4  -6 -27-32.0364 240.124   1
  -4   6  26 206.574 247.030   1
   4  -6 -26 130.001 247.451   1
  -4   6  25 280.501 251.532   1
   4  -6 -25 32.8386 246.232   1
  -4   6  24 213.749 244.062   1
   4  -6 -24 395.864 240.229   1
  -4   6  23 577.593 232.666   1
   4  -6 -23 560.900 217.493   1
  -4   6  21 504.612 273.691   1
   4  -6 -21 66.3164 262.936   1
  -4  -6  20 753.206 265.512   1
   4  -6 -20 132.188 214.120   1
   4   6 -20 436.753 228.507   1
  -4  -6  19 1129.83 263.949   1
   4   6 -19 538.077 230.250   1
  -4   6  18 1014.20 265.968   1
  -4  -6  18 299.659 225.688   1
   4  -6 -18 1068.28 250.436   1
   4   6 -18 599.411 223.438   1
  -4  -6  17 228.323 220.151   1
  -4   6  17 654.331 323.669   1
   4  -6 -17 254.971 271.171   1
   4   6 -17 108.321 207.433   1
  -4   6  16-270.119 269.030   1
   4  -6 -16 281.159 257.239   1
   4   6 -15 1376.42 234.248   1
   4  -6 -15 1619.35 278.890   1
  -4  -6  15 1634.73 250.389   1
  -4   6  15 1188.58 271.917   1
   4  -6 -14 4642.67 459.998   1
  -4   6  14 4824.95 482.429   1
   4   6 -14 5711.77 448.195   1
  -4  -6  14 5901.56 452.281   1
   4  -6 -13 4333.26 429.337   1
  -4  -6  13 4590.31 393.500   1
  -4   6  13 4747.07 435.191   1
   4   6 -13 4590.76 388.744   1
  -4   6  12-181.268 243.670   1
  -4  -6  12 287.714 181.879   1
   4  -6 -12 391.142 252.906   1
   4   6 -12 399.983 179.454   1
  -4   6  11 699.535 285.297   1
  -4  -6  11 807.156 182.417   1
   4  -6 -11 888.889 238.590   1
   4   6 -11 466.947 168.207   1
  -4   6  10 279.716 246.092   1
  -4  -6  10 123.389 159.072   1
   4  -6 -10-25.8426 228.018   1
   4   6 -10 193.978 156.586   1
  -4   6   9-133.846 199.270   1
   4   6  -9-261.104 146.979   1
  -4  -6   9-16.5805 161.546   1
   4  -6  -9-197.485 222.057   1
  -4  -6   8 7729.95 559.488   1
  -4   6   8 7769.42 611.381   1
   4   6  -8 8561.15 561.565   1
   4  -6  -8 7479.51 595.647   1
  -4   6   7 241.144 223.957   1
   4  -6  -7 200.165 194.915   1
   4  -6  -6 31443.3 1993.57   1
  -4   6   6 30401.0 1999.12   1
  -4   6   5 6230.50 507.224   1
   4  -6  -5 7000.10 508.841   1
  -4   6   4 928.661 218.799   1
   4   6  -4 701.668 151.348   1
  -4  -6   4 511.336 151.352   1
   4  -6  -4 645.534 187.930   1
   4  -6  -3 3173.46 302.521   1
  -4  -6   3 3044.44 284.701   1
   4  -6  -2 2848.29 291.014   1
  -4   6   2 3737.10 309.509   1
   4  -6  -1 991.665 180.087   1
  -4   6   1 1267.34 186.615   1
  -4  -6   0 24846.1 1627.45   1
   4   6   0 26191.4 1636.18   1
   4   6   1 912.768 198.169   1
  -4  -6  -1 1195.99 188.625   1
   4   6   2 3474.96 318.289   1
  -4  -6  -2 3435.53 317.142   1
  -4   6  -2 3722.41 293.986   1
  -4   6  -3 3392.34 284.247   1
   4  -6   3 3797.59 286.014   1
   4   6   3 2907.10 329.943   1
  -4  -6  -3 3756.29 320.277   1
  -4  -6  -4 455.526 186.672   1
   4   6   4 857.440 206.181   1
   4  -6   4 831.681 151.041   1
   4  -6   5 7476.62 505.085   1
  -4   6  -5 7339.07 503.315   1
  -4  -6  -5 6723.10 542.955   1
   4   6   5 7184.91 558.485   1
   4  -6   6 32422.1 2018.00   1
   4   6   6 32082.2 2060.95   1
  -4   6  -6 32025.1 2012.30   1
  -4  -6  -6 30565.1 2042.48   1
   4   6   7-24.3727 173.254   1
  -4   6  -7-24.8952 125.937   1
  -4  -6  -7 65.7352 179.278   1
   4  -6   7 66.7741 136.532   1
  -4  -6  -8 6992.91 546.505   1
   4   6   8 6998.19 556.383   1
  -4   6  -9 99.5234 137.746   1
  -4  -6  -9-97.2235 217.913   1
   4   6   9 26.4922 240.671   1
   4  -6   9 207.395 155.954   1
  -4   6 -10-125.233 154.355   1
  -4  -6 -10 101.022 192.161   1
   4   6  10-276.667 236.390   1
   4  -6  10 34.4135 163.905   1
  -4  -6 -11 600.508 233.032   1
  -4   6 -11 422.319 161.505   1
   4  -6  11 796.056 190.378   1
   4   6  11 601.804 258.702   1
  -4   6 -12 342.571 153.247   1
  -4  -6 -12 567.723 270.290   1
   4  -6  12 239.205 185.111   1
   4   6  12 357.890 274.531   1
   4  -6  13 4986.81 407.370   1
   4   6  13 4444.86 460.370   1
   4  -6  14 4943.04 429.831   1
   4   6  14 4221.50 485.159   1
  -4   6 -14 5159.24 423.182   1
   4   6  15 1358.57 334.751   1
   4  -6  15 2075.67 270.967   1
  -4  -6 -15 1650.54 314.627   1
  -4   6 -15 1955.85 247.681   1
   4   6  16 362.232 292.481   1
  -4  -6 -16 219.652 267.862   1
   4  -6  17 603.965 214.673   1
  -4  -6 -17 865.861 298.163   1
  -4   6 -17 257.872 190.826   1
   4  -6  18 956.093 234.112   1
   4   6  18 722.277 301.644   1
  -4  -6 -18 868.269 268.015   1
  -4   6 -18 733.748 231.599   1
   4  -6  19 978.921 248.715   1
  -4   6 -19 882.562 227.073   1
   4   6  20 517.764 245.106   1
  -4   6 -20 417.037 229.976   1
  -4  -6 -20 97.9243 208.905   1
   4   6  21-34.6964 253.940   1
  -4  -6 -21-98.2636 243.567   1
   4   6  22 208.844 269.807   1
  -4  -6 -22 556.803 261.209   1
   4   6  23 313.360 236.368   1
   4   6  24 450.091 226.904   1
  -4  -6 -24 32.4009 224.856   1
   4   6  25 240.730 257.428   1
  -4  -6 -25 706.783 259.436   1
   4   6  26-34.0836 232.861   1
  -4  -6 -26 222.206 223.800   1
   4   6  27 301.755 206.059   1
  -4  -6 -27 187.464 204.841   1
   4  -7 -27-62.9341 226.596   1
  -4   7  27 266.445 242.806   1
   4  -7 -26-32.0037 233.289   1
  -4   7  26-102.435 235.377   1
   4  -7 -25 258.878 254.305   1
  -4   7  25-244.409 257.565   1
   4  -7 -23-65.6963 224.553   1
  -4   7  23-287.354 247.768   1
   4  -7 -22-33.1348 225.258   1
  -4   7  22 107.924 212.788   1
   4  -7 -21 198.984 262.062   1
  -4   7  21 358.940 290.338   1
   4  -7 -20-33.1207 194.844   1
  -4   7  20 429.771 264.312   1
  -4   7  19 142.186 277.392   1
  -4  -7  19 30.7453 194.859   1
   4  -7 -19-329.171 264.946   1
   4   7 -19 234.145 210.709   1
  -4   7  18 70.4103 260.369   1
  -4  -7  18 610.935 234.896   1
   4  -7 -18 326.080 226.540   1
   4   7 -18 194.958 207.107   1
  -4   7  17 416.562 283.748   1
  -4  -7  17 520.947 193.340   1
   4  -7 -17 193.105 255.408   1
   4   7 -17 131.863 179.466   1
  -4   7  16 1434.38 297.923   1
  -4  -7  16 1137.54 237.127   1
   4  -7 -16 1075.49 298.042   1
   4   7 -16 1819.13 254.064   1
  -4   7  15 602.812 268.946   1
  -4  -7  15 506.666 210.089   1
   4  -7 -15 372.139 231.071   1
   4   7 -15 258.325 183.069   1
  -4  -7  14 1080.15 204.826   1
   4   7 -14 1343.83 232.052   1
  -4   7  13 2007.07 338.341   1
   4   7 -13 2331.06 253.545   1
  -4  -7  13 2107.41 258.222   1
   4  -7 -13 2064.03 289.940   1
  -4  -7  12 11352.9 763.715   1
  -4   7  12 9765.86 801.105   1
   4   7 -12 11357.9 762.823   1
   4  -7 -12 11238.7 810.812   1
   4  -7 -11 110.564 262.213   1
  -4  -7  11 182.532 159.976   1
  -4   7  11 149.277 257.555   1
   4   7 -11 215.797 158.063   1
  -4  -7  10 2673.84 265.259   1
   4  -7 -10 2739.73 324.715   1
  -4   7  10 2416.99 318.086   1
   4   7 -10 2841.94 265.043   1
  -4  -7   9 1180.00 187.201   1
   4   7  -9 968.407 171.052   1
  -4   7   9 1077.78 278.027   1
   4  -7  -9 917.983 220.104   1
   4   7  -8 59.4897 143.644   1
  -4  -7   8-59.7118 143.846   1
  -4   7   7 756.836 231.284   1
   4  -7  -7 528.495 220.780   1
  -4   7   6 2637.93 329.491   1
   4  -7  -6 3603.08 320.775   1
   4   7  -5 859.968 160.465   1
  -4   7   5 1392.61 240.423   1
  -4  -7   5 788.936 156.408   1
   4  -7  -5 1437.11 233.159   1
  -4   7   4 28080.2 1772.06   1
   4  -7  -4 28305.2 1764.85   1
  -4  -7   4 28595.3 1740.33   1
   4   7  -4 25119.8 1737.23   1
   4  -7  -3 18030.2 1231.75   1
  -4   7   3 19807.4 1244.15   1
   4  -7  -2 11864.1 798.054   1
  -4   7   2 11723.9 805.872   1
  -4   7   1 6344.65 468.072   1
   4   7  -1 6467.65 476.308   1
   4  -7  -1 6214.97 466.286   1
  -4  -7   1 6406.04 461.015   1
  -4   7   0 88.0407 148.497   1
  -4  -7   0 119.555 144.050   1
   4   7   0 98.2196 164.956   1
   4  -7   0-43.5720 135.370   1
  -4  -7  -1 6478.03 475.316   1
   4   7   1 6338.84 488.852   1
  -4  -7  -2 10502.0 752.301   1
   4   7   2 11570.3 766.403   1
   4  -7   2 11100.5 738.238   1
   4   7   3 20321.4 1317.79   1
   4  -7   3 19797.4 1280.38   1
  -4  -7  -3 18785.7 1299.67   1
  -4   7  -3 20715.4 1282.00   1
   4  -7   4 28154.3 1739.92   1
  -4   7  -4 28001.3 1735.69   1
  -4  -7  -4 24933.9 1761.13   1
   4   7   4 27873.4 1776.20   1
   4   7   5 955.836 234.937   1
  -4   7  -5 1137.21 154.880   1
   4  -7   5 844.230 149.048   1
  -4  -7  -5 1058.60 225.437   1
  -4   7  -6 3275.84 255.264   1
  -4  -7  -6 2703.68 316.046   1
   4  -7   6 3025.04 256.361   1
   4   7   6 2934.19 338.191   1
  -4   7  -7 928.030 137.771   1
   4  -7   7 596.871 144.107   1
  -4  -7  -7 1204.33 235.757   1
  -4   7  -8 36.1014 115.596   1
   4  -7   8 190.220 129.554   1
  -4  -7  -9 1428.99 260.668   1
   4   7   9 1068.91 279.431   1
   4  -7  10 2556.65 255.580   1
  -4  -7 -10 2505.30 323.592   1
  -4   7 -10 2510.45 238.298   1
   4   7  10 2437.33 342.577   1
  -4  -7 -11-53.5464 226.800   1
  -4   7 -11 234.024 137.739   1
   4   7  11 177.162 247.838   1
   4  -7  11 34.2893 150.064   1
   4  -7  12 9965.63 723.168   1
   4   7  12 10455.3 788.917   1
  -4   7 -12 10971.0 718.428   1
  -4  -7 -12 10238.6 775.268   1
   4  -7  13 2108.00 256.676   1
   4   7  13 2394.97 341.254   1
  -4  -7 -13 2684.95 325.820   1
  -4   7 -13 2344.71 249.706   1
   4  -7  14 1538.80 226.754   1
  -4   7 -14 903.900 201.806   1
   4   7  15-65.5833 287.107   1
   4  -7  15 635.495 197.429   1
  -4   7 -15 437.563 183.211   1
  -4  -7 -15 497.112 274.448   1
   4  -7  16 1566.54 248.734   1
   4   7  16 1066.55 320.146   1
  -4   7 -16 1859.68 245.978   1
  -4  -7 -16 1175.86 304.375   1
   4   7  17 203.261 269.759   1
  -4  -7 -17 452.219 264.199   1
   4  -7  18 310.182 221.890   1
   4   7  18-34.4407 215.018   1
  -4  -7 -18 159.279 191.061   1
  -4   7 -18 341.093 204.334   1
   4   7  19 310.128 279.338   1
  -4   7 -19 27.7161 196.385   1
  -4  -7 -19 162.222 234.714   1
   4   7  20 103.752 276.870   1
  -4  -7 -20 359.821 268.883   1
   4   7  21-104.025 243.687   1
  -4  -7 -21 524.080 245.810   1
   4   7  22-208.440 231.703   1
  -4  -7 -22 293.580 235.809   1
  -4  -7 -23-32.4525 238.449   1
   4   7  25-102.131 213.453   1
  -4  -7 -25 222.764 224.302   1
   4   7  26 100.957 239.348   1
  -4  -7 -26 156.831 236.062   1
   4   7  27-231.187 218.357   1
  -4  -7 -27 492.708 218.192   1
   4  -8 -26 695.330 245.577   1
  -4   8  26-101.088 231.928   1
   4  -8 -25 192.199 246.416   1
  -4   8  25-103.622 238.088   1
   4  -8 -24 32.4996 252.785   1
  -4   8  24 175.253 255.537   1
   4  -8 -23 424.629 231.760   1
  -4   8  23 71.3878 249.878   1
   4  -8 -22-264.243 227.813   1
  -4   8  22 537.570 216.016   1
   4  -8 -20 564.155 225.145   1
  -4   8  20 573.554 291.592   1
   4  -8 -19 99.1952 257.114   1
  -4   8  19-178.341 275.367   1
   4  -8 -18 558.087 229.244   1
  -4   8  18 318.786 283.794   1
   4   8 -18 517.201 199.827   1
   4  -8 -17 194.893 275.854   1
  -4   8  17-210.071 289.215   1
  -4  -8  16 439.051 195.742   1
   4  -8 -16 576.137 266.606   1
   4   8 -16 338.380 188.032   1
  -4   8  15 305.503 259.227   1
  -4  -8  15 68.5073 179.512   1
   4  -8 -15-31.4526 232.977   1
   4   8 -15 22.8553 173.923   1
  -4   8  14 166.255 275.046   1
  -4  -8  14 171.725 173.939   1
   4  -8 -14 92.4062 193.632   1
   4   8 -14 466.436 181.699   1
  -4   8  13 64.9365 268.359   1
   4   8 -13 867.096 188.975   1
  -4  -8  13 540.039 176.718   1
   4  -8 -13 330.777 205.885   1
  -4  -8  12 4966.64 425.048   1
  -4   8  12 6537.72 507.959   1
   4   8 -12 5141.87 427.577   1
   4  -8 -12 6141.13 498.263   1
  -4   8  11 122.439 252.050   1
   4   8 -11 16.9992 149.046   1
   4  -8 -11 368.639 251.404   1
  -4  -8  11-225.741 152.678   1
  -4  -8  10 4901.90 348.493   1
   4   8 -10 3511.19 342.492   1
  -4   8  10 4408.89 419.660   1
   4  -8 -10 4269.80 414.973   1
  -4   8   9 427.430 247.625   1
  -4  -8   9 847.599 161.709   1
   4   8  -9 968.841 163.559   1
   4  -8  -9 657.722 222.789   1
  -4   8   8 5968.52 469.035   1
   4  -8  -8 4249.77 426.877   1
   4   8  -6 22533.4 1371.80   1
  -4  -8   6 22088.0 1367.55   1
  -4   8   6 20423.1 1408.23   1
   4  -8  -6 18930.0 1395.52   1
   4   8  -5 3614.51 273.349   1
   4  -8  -5 2589.82 307.731   1
  -4  -8   5 2937.33 260.913   1
  -4   8   5 2678.00 331.326   1
  -4   8   4 9755.85 708.798   1
   4  -8  -4 10160.7 707.254   1
  -4   8   3 163.350 184.750   1
   4  -8  -2 4696.49 375.581   1
   4   8  -2 4576.40 360.906   1
  -4   8   2 4559.40 382.438   1
   4   8  -1 6813.10 487.143   1
   4  -8  -1 6054.06 482.480   1
  -4  -8   1 6619.93 481.836   1
  -4   8   1 6962.50 494.884   1
   4   8   0 40996.5 2539.35   1
   4  -8   0 39048.8 2529.93   1
  -4  -8   0 41924.6 2534.42   1
  -4   8   0 38508.5 2532.07   1
   4   8   1 7626.21 554.082   1
  -4  -8  -1 7246.54 531.936   1
   4   8   2 4843.79 407.901   1
  -4   8  -3 149.478 135.206   1
   4   8   3 274.418 192.881   1
  -4  -8  -3 114.121 171.671   1
   4  -8   3 457.402 136.635   1
   4  -8   4 9640.89 667.522   1
   4   8   4 10380.4 720.726   1
  -4   8  -4 10447.8 669.468   1
  -4  -8  -4 9490.31 705.121   1
   4  -8   5 2537.60 231.545   1
   4   8   5 2162.21 298.635   1
  -4  -8  -5 2778.80 291.925   1
  -4   8  -5 2964.03 234.967   1
   4  -8   6 21151.2 1330.55   1
   4   8   6 20880.0 1392.82   1
  -4  -8  -6 19649.0 1378.67   1
  -4   8  -6 21051.6 1327.85   1
   4  -8   7 6819.55 463.955   1
  -4   8  -7 6630.70 464.669   1
   4   8   8 3717.44 407.918   1
   4  -8   8 4630.68 346.592   1
  -4   8  -8 4724.21 340.710   1
  -4  -8  -8 5040.02 419.534   1
  -4  -8  -9 823.076 237.253   1
  -4   8  -9 883.900 136.125   1
   4   8   9 591.763 252.224   1
   4  -8   9 822.889 149.514   1
  -4  -8 -10 4092.74 421.026   1
   4   8  10 4935.71 451.868   1
  -4  -8 -11 219.602 241.429   1
  -4   8 -11 140.363 129.940   1
   4  -8  11 31.0807 132.512   1
   4   8  11 60.5410 244.524   1
  -4   8 -12 4906.26 413.320   1
  -4  -8 -12 5510.21 490.979   1
   4  -8  12 5950.79 428.207   1
   4   8  12 5846.04 505.544   1
   4  -8  13 775.069 175.888   1
   4   8  13 96.1901 244.610   1
  -4  -8 -13 300.855 222.056   1
  -4   8 -13 770.327 169.200   1
   4  -8  14 262.356 181.723   1
   4   8  14 97.8172 243.639   1
  -4   8 -14 226.576 152.904   1
  -4  -8 -14 92.5185 211.901   1
   4   8  15 331.249 282.186   1
   4  -8  15 64.9448 171.364   1
  -4   8 -15 61.0120 155.921   1
  -4  -8 -15-126.387 258.550   1
   4  -8  16 397.956 183.551   1
   4   8  16 302.230 283.159   1
  -4   8 -16 481.928 193.053   1
  -4  -8 -16 676.779 288.666   1
   4  -8  17 252.242 205.481   1
  -4   8 -17 328.635 180.504   1
  -4  -8 -17 64.5393 219.376   1
   4   8  18 586.003 271.534   1
  -4  -8 -18 386.884 237.751   1
   4   8  19 34.5733 269.225   1
  -4  -8 -19 1107.52 287.769   1
   4   8  20 311.318 224.702   1
  -4  -8 -20 1146.84 253.998   1
   4   8  22 242.212 252.607   1
  -4  -8 -22 617.698 257.793   1
   4   8  23 34.3993 212.074   1
  -4  -8 -23 32.2441 179.813   1
   4   8  24 272.453 250.141   1
  -4  -8 -24 956.909 266.240   1
   4   8  25 100.969 228.390   1
  -4  -8 -25 440.768 227.322   1
   4   8  26 398.396 238.322   1
  -4  -8 -26 30.9305 204.649   1
   4  -9 -26 124.716 221.766   1
  -4   9  25-102.377 254.965   1
   4  -9 -25-253.429 247.460   1
  -4   9  24 208.311 261.686   1
   4  -9 -24 676.497 263.394   1
  -4   9  23 70.8891 256.017   1
   4  -9 -23 519.331 219.569   1
  -4   9  22 142.723 223.699   1
   4  -9 -22-65.8145 231.925   1
  -4   9  21 35.7676 270.274   1
   4  -9 -21 297.809 251.958   1
  -4   9  20 71.7198 239.169   1
   4  -9 -20-66.4377 211.654   1
  -4   9  19 286.118 281.144   1
   4  -9 -19-33.1757 257.133   1
  -4   9  18 320.474 233.886   1
   4  -9 -18 396.287 224.535   1
   4   9 -17 147.929 184.250   1
  -4  -9  16 444.014 191.803   1
   4   9 -16 184.098 184.644   1
  -4   9  16 313.987 281.112   1
   4  -9 -16 970.632 286.493   1
  -4  -9  15 326.495 168.057   1
   4   9 -15 321.024 174.008   1
  -4   9  15-171.907 258.026   1
   4  -9 -15 382.526 256.125   1
  -4  -9  14 263.398 164.079   1
   4   9 -14 456.092 167.382   1
  -4   9  14 337.734 241.123   1
   4  -9 -14 406.972 236.539   1
  -4  -9  13 130.972 156.010   1
   4   9 -13 367.685 167.868   1
  -4   9  13 462.868 250.229   1
   4  -9 -13 245.104 260.770   1
  -4  -9  12-207.223 148.839   1
   4  -9 -12 298.877 255.340   1
  -4   9  12 129.033 260.503   1
   4   9 -12 119.998 152.404   1
  -4   9  11 188.346 255.170   1
  -4  -9  11 64.4017 148.507   1
   4  -9 -11 29.0600 228.371   1
   4   9 -11-128.980 143.721   1
  -4   9  10 9604.66 698.003   1
   4  -9 -10 8186.51 670.242   1
   4  -9  -9 2576.49 307.568   1
  -4   9   9 2025.61 311.347   1
  -4  -9   8 2258.61 220.489   1
   4   9  -8 2581.42 219.051   1
   4  -9  -8 1352.06 261.443   1
  -4   9   8 1726.07 295.231   1
  -4  -9   7 580.920 149.055   1
  -4   9   7 217.191 230.610   1
   4  -9  -7 594.232 226.918   1
   4   9  -7 266.451 140.791   1
   4   9  -6 611.786 151.141   1
  -4   9   6 714.174 236.063   1
   4  -9  -6 571.650 191.336   1
  -4  -9   6 924.667 139.728   1
   4   9  -5 595.432 143.857   1
   4  -9  -5 704.412 208.888   1
  -4  -9   5 667.571 133.634   1
  -4   9   5 481.681 226.582   1
   4  -9  -4 16384.1 1085.23   1
  -4   9   4 15887.4 1087.94   1
   4  -9  -3 1817.88 243.136   1
   4   9  -2 10986.1 723.108   1
   4  -9  -2 9601.02 733.559   1
  -4  -9   2 10865.8 717.493   1
  -4   9   2 10590.0 743.110   1
   4   9  -1 4315.23 351.159   1
   4  -9  -1 3524.16 339.383   1
  -4   9   1 3640.40 351.986   1
  -4  -9   1 4575.89 337.418   1
  -4  -9   0-16.2252 155.264   1
   4  -9   0 15.8953 151.028   1
  -4   9   0 65.4398 156.922   1
   4   9   0 72.9484 171.190   1
   4   9   1 3947.49 347.590   1
   4  -9   1 3533.85 311.502   1
  -4  -9  -1 3506.36 321.062   1
  -4   9  -1 3909.56 311.724   1
  -4  -9  -2 10950.0 758.130   1
   4   9   3 1087.05 243.764   1
   4  -9   3 1339.64 177.709   1
  -4   9  -3 1685.94 181.961   1
  -4  -9  -3 1645.41 235.691   1
   4  -9   4 17720.9 1137.37   1
   4   9   4 16444.8 1181.61   1
  -4  -9  -4 17944.5 1178.48   1
  -4   9  -4 17884.3 1134.45   1
   4   9   5 614.554 215.970   1
  -4   9  -5 634.077 129.544   1
  -4  -9  -5 633.165 224.858   1
   4  -9   5 763.580 129.664   1
   4  -9   6 606.952 130.874   1
  -4  -9  -6 800.887 218.432   1
   4   9   6 769.538 238.803   1
  -4   9  -6 874.379 126.092   1
   4  -9   7 543.728 118.921   1
   4   9   7 618.639 252.157   1
  -4  -9  -7 467.741 227.175   1
  -4   9  -7 529.755 111.502   1
   4   9   8 1733.41 310.630   1
  -4   9  -8 2427.53 197.905   1
  -4  -9  -8 2552.76 294.691   1
   4  -9   8 1923.27 201.512   1
  -4  -9  -9 1926.33 303.248   1
  -4   9  -9 2162.12 196.218   1
   4   9   9 2319.12 322.112   1
   4  -9   9 2126.21 198.405   1
  -4  -9 -10 9872.27 682.774   1
  -4   9 -10 8550.86 594.971   1
   4   9  10 8809.47 678.934   1
   4  -9  10 8745.46 602.643   1
   4  -9  11 13.4747 125.931   1
   4   9  11 248.462 241.536   1
  -4  -9 -12 359.149 249.153   1
   4   9  12 63.7719 268.686   1
  -4  -9 -13 30.6959 263.233   1
  -4   9 -13 196.420 134.380   1
   4   9  13 130.323 267.638   1
   4  -9  13 211.693 145.947   1
  -4  -9 -14 188.299 258.266   1
  -4   9 -14 453.811 152.189   1
   4   9  14-66.1811 243.841   1
   4  -9  14 374.820 162.749   1
  -4   9 -15 441.402 161.974   1
   4  -9  15 59.1151 155.673   1
   4   9  15 434.933 273.004   1
  -4   9 -16 401.228 169.109   1
   4  -9  16 408.985 181.049   1
   4   9  16 238.370 300.173   1
  -4   9 -17 239.641 160.109   1
  -4  -9 -18-65.0613 248.530   1
   4   9  18 345.132 257.740   1
  -4  -9 -19 196.534 256.541   1
   4   9  19-69.1622 242.674   1
  -4  -9 -20-229.136 216.310   1
   4   9  20 34.6153 240.852   1
  -4  -9 -21 423.902 264.495   1
   4   9  21 381.015 271.436   1
  -4  -9 -22 258.821 191.434   1
   4   9  22-137.916 225.520   1
  -4  -9 -23-96.0674 243.972   1
   4   9  23-341.589 247.293   1
  -4  -9 -24 379.392 224.316   1
   4   9  24 101.199 228.767   1
  -4  -9 -25 155.823 226.391   1
   4   9  25 133.601 227.225   1
  -4  -9 -26 274.509 216.965   1
   4   9  26-32.7171 229.709   1
  -4  10  25-33.4936 258.588   1
   4 -10 -25-62.9066 229.263   1
  -4  10  23 316.399 205.358   1
   4 -10 -23-257.720 220.025   1
  -4  10  22-35.4710 246.798   1
   4 -10 -22 261.889 250.062   1
  -4  10  21-107.316 265.620   1
   4 -10 -21 627.129 234.409   1
  -4  10  20 358.284 248.895   1
   4 -10 -20 298.904 252.523   1
  -4  10  19-35.8825 277.179   1
   4 -10 -19 299.288 239.587   1
  -4  10  18 643.608 282.393   1
   4 -10 -18 763.188 275.814   1
  -4  10  17 71.1251 241.814   1
   4 -10 -17-197.975 192.814   1
   4 -10 -16 294.410 256.329   1
   4  10 -16 105.909 171.851   1
  -4  10  16 35.2655 295.110   1
   4 -10 -15 937.052 289.264   1
  -4 -10  15 730.634 179.772   1
  -4  10  15 696.008 315.901   1
   4  10 -15 882.248 185.426   1
   4 -10 -14 636.381 288.257   1
   4  10 -14 423.201 168.452   1
  -4 -10  14 492.012 169.885   1
   4 -10 -13 499.687 260.454   1
  -4 -10  13 151.579 155.017   1
   4  10 -13 117.824 140.425   1
   4  10 -12 3111.94 279.570   1
  -4  10  11 803.015 252.610   1
   4 -10 -11 1041.39 257.486   1
  -4  10  10 718.689 294.094   1
  -4 -10  10 925.456 159.650   1
   4  10 -10 1278.65 163.147   1
   4 -10 -10 722.373 253.099   1
  -4  10   9-181.345 269.443   1
   4  10  -9 142.515 138.632   1
   4 -10  -9 223.145 253.349   1
  -4 -10   9-12.3041 115.525   1
   4  10  -8 5876.80 405.282   1
  -4 -10   8 5800.58 408.037   1
   4  10  -7 122.363 116.463   1
   4 -10  -7 232.221 214.750   1
  -4  10   7-83.7505 241.541   1
  -4 -10   7 275.644 121.234   1
  -4 -10   6 420.166 120.330   1
   4  10  -6 167.617 133.711   1
   4 -10  -5 3576.42 357.349   1
   4  10  -5 3661.06 296.338   1
  -4 -10   5 3752.95 284.630   1
  -4  10   5 2886.92 342.627   1
   4 -10  -4 912.118 211.045   1
  -4  10   4 686.036 209.191   1
   4 -10  -3 517.915 193.078   1
  -4  10   3 583.651 225.289   1
   4  10  -2 8758.17 607.726   1
  -4 -10   2 8496.11 595.023   1
  -4  10   2 8634.18 628.131   1
   4 -10  -2 8446.77 623.390   1
   4 -10  -1 759.268 181.766   1
   4  10  -1 500.483 173.118   1
  -4  10   1 532.893 170.845   1
  -4 -10   1 112.017 142.064   1
   4 -10   0 3757.98 329.268   1
   4  10   0 4230.80 342.572   1
  -4  10   0 3573.64 314.967   1
  -4 -10   0 3656.04 321.753   1
   4  10   1 164.166 198.647   1
  -4  10  -1 712.822 159.882   1
   4 -10   1 874.832 167.853   1
  -4 -10  -1 183.798 183.363   1
   4  10   2 8575.00 607.791   1
  -4 -10  -2 7839.65 593.760   1
   4  10   3 949.203 223.286   1
   4 -10   3 659.428 154.332   1
  -4  10  -3 595.502 146.818   1
  -4 -10  -3 849.382 209.306   1
   4  10   4 1184.36 232.909   1
   4 -10   4 746.743 136.476   1
  -4  10  -4 1122.05 151.224   1
  -4 -10  -4 782.549 207.376   1
   4 -10   5 3804.75 269.351   1
  -4 -10  -5 2921.00 337.441   1
  -4  10  -5 3158.28 262.450   1
   4 -10   6 495.534 107.989   1
  -4  10  -6 399.021 101.964   1
   4  10   6 239.727 217.382   1
   4 -10   7 155.681 98.4822   1
  -4  10  -7 271.208 93.7235   1
   4  10   7 359.630 236.063   1
  -4  10  -8 4390.54 332.137   1
  -4 -10  -8 5187.62 440.082   1
   4  10   8 5282.37 455.307   1
   4 -10   8 5126.32 343.160   1
  -4  10  -9-86.1167 87.6140   1
  -4 -10  -9-27.1334 221.997   1
   4  10   9 418.675 277.238   1
   4 -10   9 67.7242 95.0659   1
  -4  10 -10 1014.21 128.105   1
  -4 -10 -10 1073.04 257.182   1
   4  10  10 1390.99 280.306   1
   4 -10  10 1315.87 142.208   1
  -4 -10 -11 1370.96 282.774   1
  -4  10 -11 1134.84 139.350   1
   4 -10  11 1161.87 142.852   1
   4  10  11 1110.96 276.620   1
  -4  10 -12 3554.25 279.665   1
   4 -10  12 3818.51 286.814   1
   4  10  13-98.9359 248.163   1
   4 -10  13 209.806 126.569   1
  -4  10 -13 135.645 114.840   1
  -4 -10 -13 31.2883 197.358   1
   4  10  14 767.197 310.669   1
  -4 -10 -14 256.269 271.239   1
  -4 -10 -15 1297.70 282.062   1
  -4  10 -15 1012.97 154.456   1
   4  10  16-172.528 285.945   1
  -4 -10 -16 255.675 264.847   1
   4  10  17 103.857 251.321   1
  -4 -10 -17 32.4120 225.455   1
   4  10  18 241.978 277.480   1
  -4 -10 -18 98.2733 241.853   1
   4  10  19 276.888 252.561   1
  -4 -10 -19 131.283 242.426   1
   4  10  20 173.210 238.975   1
  -4 -10 -20 653.380 271.002   1
   4  10  21 586.798 270.533   1
  -4 -10 -21 259.730 238.920   1
   4  10  22 34.2779 227.677   1
  -4 -10 -22 257.328 231.730   1
   4  10  23 609.860 262.264   1
  -4 -10 -23 63.5639 230.547   1
   4  10  24 133.819 227.499   1
  -4 -10 -24 62.6586 223.731   1
   4  10  25 230.677 231.426   1
  -4 -10 -25 92.3340 222.699   1
   4 -11 -24 189.320 206.433   1
  -4  11  24 33.9608 204.662   1
   4 -11 -23-287.509 238.559   1
  -4  11  23 69.6747 255.047   1
   4 -11 -22-162.049 222.755   1
  -4  11  22-282.809 260.073   1
   4 -11 -21-32.8971 223.641   1
  -4  11  21 106.886 204.133   1
   4 -11 -20 66.2635 238.557   1
  -4  11  20-250.408 275.199   1
   4 -11 -18 233.236 243.034   1
  -4  11  18 934.378 301.416   1
   4 -11 -17 33.2156 248.044   1
  -4  11  17-321.977 289.960   1
   4 -11 -16 198.106 248.403   1
  -4  11  16 1102.78 288.824   1
   4 -11 -15 294.268 229.670   1
  -4  11  15 493.276 241.826   1
   4 -11 -14 193.693 222.635   1
  -4  11  14 34.7969 243.205   1
   4  11 -13 42.0244 124.611   1
   4 -11 -13-31.7700 240.820   1
  -4 -11  13 146.392 121.267   1
  -4  11  13 34.2544 251.719   1
   4  11 -12 541.654 132.432   1
   4 -11 -12 280.409 256.062   1
  -4  11  12 537.647 280.376   1
  -4 -11  12 255.499 126.465   1
  -4 -11  11 176.121 110.108   1
   4  11 -11 212.525 126.628   1
   4  11 -10 5301.24 386.867   1
   4 -11 -10 6254.97 492.575   1
  -4 -11  10 5166.57 380.422   1
  -4  11  10 5895.77 509.760   1
  -4  11   9 187.153 242.885   1
   4 -11  -9 57.4156 222.799   1
  -4 -11   9 302.100 105.048   1
   4  11  -9 149.658 109.593   1
   4 -11  -8 3672.37 416.384   1
  -4  11   8 3718.67 429.652   1
  -4 -11   8 4775.00 327.240   1
   4  11  -8 4577.83 332.013   1
  -4 -11   7 1621.70 167.493   1
   4  11  -7 1445.06 171.050   1
   4 -11  -7 1763.26 266.303   1
  -4  11   7 1732.88 283.166   1
  -4 -11   6 531.766 126.341   1
   4  11  -6 513.278 124.856   1
   4 -11  -6 283.886 214.958   1
  -4  11   6 164.304 221.389   1
   4  11  -5 969.866 150.013   1
  -4 -11   5 687.398 140.568   1
  -4  11   4 2074.61 280.337   1
   4 -11  -4 2300.03 276.235   1
   4 -11  -3-86.7715 188.602   1
   4  11  -3 79.4833 148.495   1
  -4 -11   3 99.6390 131.978   1
  -4  11   3-23.4939 187.844   1
   4  11  -2 7406.99 556.602   1
  -4  11   2 7685.79 577.692   1
  -4 -11   2 7619.74 544.984   1
   4 -11  -2 8124.82 569.197   1
  -4 -11   1 83.6340 149.971   1
   4  11  -1 130.740 154.337   1
   4 -11  -1 94.9364 168.385   1
  -4  11   1-79.9208 182.931   1
   4  11   0 401.967 165.622   1
  -4 -11   0 36.1688 153.718   1
  -4  11   0 18.0303 140.847   1
   4 -11   0 17.5262 154.232   1
   4  11   1 21.4585 174.343   1
  -4  11  -1 113.469 137.862   1
  -4 -11  -1 137.760 168.631   1
   4 -11   1 555.512 159.064   1
   4  11   2 6952.01 524.395   1
  -4 -11  -2 6533.64 514.641   1
   4  11   3 262.958 194.326   1
  -4  11  -3 39.6418 131.991   1
  -4 -11  -3-43.9430 196.398   1
   4 -11   3-52.7464 117.240   1
   4  11   4 2045.13 276.684   1
   4 -11   4 2145.15 198.086   1
  -4  11  -4 2085.23 201.106   1
  -4 -11  -4 1849.05 269.359   1
  -4  11  -5 561.847 115.985   1
   4 -11   5 479.687 113.829   1
   4  11   6 55.0790 225.672   1
  -4  11  -6 469.019 91.6272   1
  -4 -11  -6 426.432 217.316   1
   4 -11   6 276.817 93.9894   1
  -4 -11  -7 1277.92 254.514   1
  -4  11  -7 1288.54 116.184   1
   4  11   7 1580.17 281.149   1
   4 -11   7 1254.50 121.873   1
  -4  11  -8 3745.82 246.931   1
   4 -11   8 3624.40 246.069   1
  -4 -11  -9-173.338 236.392   1
   4  11   9 338.746 266.974   1
   4  11  10 5822.31 517.505   1
  -4 -11 -12 31.2376 216.857   1
   4 -11  12 267.129 64.3842   1
   4  11  12 98.7403 234.495   1
  -4  11 -12 281.106 63.0310   1
   4  11  13-267.333 306.671   1
   4 -11  13 29.6656 78.7841   1
  -4 -11 -13 32.0003 275.813   1
  -4  11 -13 82.8105 73.5942   1
  -4 -11 -14 129.680 219.355   1
   4  11  14 33.9436 235.017   1
  -4  11 -14-60.7695 90.5706   1
  -4 -11 -15-31.9496 252.847   1
   4  11  15-69.3269 289.058   1
  -4 -11 -16 616.043 230.388   1
   4  11  16 311.561 248.875   1
  -4 -11 -17-229.065 254.453   1
   4  11  17 346.820 281.001   1
  -4 -11 -18 394.563 246.586   1
   4  11  18 381.250 261.793   1
  -4 -11 -20 293.101 248.058   1
   4  11  20 103.867 256.715   1
  -4 -11 -21 96.9582 216.604   1
   4  11  21-172.028 244.572   1
  -4 -11 -22-127.801 234.086   1
   4  11  22 544.710 251.392   1
  -4 -11 -23 157.441 200.674   1
   4  11  23-33.5693 212.790   1
  -4 -11 -24 651.293 253.371   1
   4  11  24 763.603 272.476   1
  -4  12  24-134.056 255.901   1
   4 -12 -24 125.296 225.501   1
  -4  12  23 136.901 239.091   1
   4 -12 -23-95.4432 205.915   1
  -4  12  22 420.807 231.225   1
   4 -12 -22 193.031 220.529   1
  -4  12  20 178.961 217.581   1
   4 -12 -20 396.748 226.494   1
  -4  12  19 216.129 268.787   1
   4 -12 -19 499.015 251.261   1
  -4  12  18 36.0161 249.497   1
   4 -12 -18-300.753 269.084   1
  -4  12  17 72.0461 240.518   1
   4 -12 -17 267.216 207.386   1
  -4  12  16 251.274 283.138   1
   4 -12 -16 499.342 240.876   1
  -4  12  14-211.866 307.156   1
   4 -12 -14 490.938 265.384   1
  -4  12  13 383.384 291.880   1
   4 -12 -13 129.183 237.724   1
   4  12 -12 857.578 104.592   1
   4 -12 -12 698.754 241.687   1
  -4  12  11 100.786 249.866   1
  -4 -12  11 111.877 56.7203   1
   4  12 -11 120.958 71.9095   1
   4 -12 -11-93.3881 229.725   1
  -4  12  10 32.9314 259.853   1
  -4 -12  10 219.420 69.3044   1
   4 -12 -10-151.695 224.867   1
   4  12 -10 110.287 75.4759   1
  -4 -12   9 960.953 100.585   1
  -4  12   9 803.676 304.133   1
   4 -12  -9 705.357 245.431   1
   4  12  -9 750.367 112.244   1
  -4  12   8 1020.92 283.863   1
   4 -12  -8 945.146 249.891   1
  -4 -12   8 812.779 114.583   1
   4  12  -8 1057.83 125.670   1
  -4  12   7 1187.20 254.498   1
   4  12  -7 1284.12 148.263   1
  -4 -12   7 1163.16 133.271   1
   4 -12  -7 1027.59 256.347   1
   4  12  -6 5304.49 355.809   1
  -4 -12   6 4645.60 341.205   1
   4 -12  -6 4191.06 423.103   1
  -4  12   6 4319.64 443.893   1
   4  12  -5 1240.33 170.461   1
   4 -12  -5 1175.96 242.602   1
  -4  12   5 866.812 263.005   1
  -4 -12   5 1369.33 161.874   1
   4 -12  -4 846.434 219.163   1
  -4  12   4 697.279 248.873   1
   4  12  -3 391.672 159.727   1
  -4 -12   3 176.060 129.169   1
  -4  12   3 391.582 225.312   1
   4 -12  -3 317.651 191.795   1
  -4 -12   2 2783.54 268.946   1
   4  12  -2 2515.26 283.381   1
   4 -12  -2 2475.41 295.037   1
   4  12  -1 38.6899 165.270   1
  -4 -12   1 17.7841 162.786   1
   4 -12  -1 99.5424 150.886   1
  -4  12   1-104.735 171.385   1
   4  12   0 7976.70 623.439   1
  -4  12   0 8367.72 618.634   1
  -4 -12   0 9656.89 633.331   1
   4 -12   0 8816.86 619.482   1
   4 -12   1 119.439 149.605   1
   4  12   1 88.9020 194.322   1
  -4 -12  -1-203.899 161.356   1
  -4  12  -1-33.8465 142.428   1
   4  12   2 2880.34 303.819   1
  -4  12  -2 2572.63 254.792   1
   4 -12   2 2364.89 248.922   1
  -4 -12  -2 2996.84 296.338   1
   4  12   3 199.513 208.591   1
  -4  12  -3 618.165 135.749   1
   4 -12   3 428.695 142.053   1
  -4 -12  -3 409.755 189.573   1
  -4  12  -4 1152.09 147.519   1
   4 -12   4 585.797 136.692   1
   4 -12   5 642.748 119.701   1
   4  12   5 1043.31 258.998   1
  -4  12  -5 816.395 118.406   1
   4 -12   6 4226.65 284.064   1
   4  12   6 3918.07 419.219   1
  -4  12  -6 4329.05 285.548   1
  -4 -12  -6 3817.77 387.499   1
   4  12   7 1070.45 254.346   1
  -4 -12  -8 980.373 281.461   1
   4  12   8 1106.54 265.861   1
  -4 -12  -9 326.281 246.455   1
   4  12   9 1008.18 286.455   1
  -4 -12 -10 91.5025 215.746   1
   4  12  10 579.440 258.892   1
  -4 -12 -11 811.880 268.311   1
   4  12  12 932.370 294.261   1
  -4 -12 -12 1247.99 263.190   1
   4  12  13 475.254 257.519   1
  -4 -12 -13 324.346 270.767   1
   4  12  14 416.159 291.276   1
  -4 -12 -14 63.9553 255.139   1
   4  12  16 347.287 264.783   1
  -4 -12 -16 229.484 252.790   1
   4  12  17-277.797 282.438   1
  -4 -12 -17-65.9170 241.388   1
   4  12  18 34.7430 204.253   1
  -4 -12 -18-164.523 209.687   1
   4  12  19 138.728 266.845   1
  -4 -12 -19 622.091 269.782   1
   4  12  20 207.236 248.094   1
  -4 -12 -20 292.133 227.285   1
   4  12  22 67.5314 253.103   1
  -4 -12 -22 158.485 236.694   1
   4  12  23 232.984 213.211   1
  -4 -12 -23-93.6143 176.432   1
   4  12  24-98.2519 242.584   1
  -4 -12 -24 214.304 224.076   1
   4 -13 -23-345.984 231.146   1
  -4  13  23 236.688 257.265   1
   4 -13 -22 96.2170 231.973   1
  -4  13  22 689.699 270.035   1
   4 -13 -21 324.022 211.356   1
  -4  13  21 176.516 216.941   1
   4 -13 -20 295.303 231.162   1
  -4  13  20 393.318 278.805   1
   4 -13 -19 199.453 231.368   1
  -4  13  19 575.534 253.499   1
   4 -13 -18 300.831 213.447   1
  -4  13  18 614.996 278.482   1
   4 -13 -17-201.051 237.173   1
  -4  13  17 289.248 279.126   1
   4 -13 -16 167.383 245.197   1
   4 -13 -15-133.552 240.363   1
  -4  13  15 107.974 286.774   1
   4 -13 -14 397.669 275.334   1
  -4  13  14 250.098 274.542   1
   4 -13 -13 425.694 260.348   1
  -4  13  13 389.057 270.235   1
   4 -13 -12 613.525 253.384   1
  -4  13  12 700.060 299.076   1
   4 -13 -11-222.128 247.752   1
  -4  13  11-34.4089 253.949   1
   4 -13  -9 242.912 265.605   1
  -4  13   9 32.9996 253.969   1
   4 -13  -8 385.598 258.882   1
  -4  13   8 764.161 255.362   1
  -4 -13   7 1020.11 106.505   1
   4  13  -7 855.952 117.433   1
   4 -13  -7 604.898 248.254   1
  -4  13   7 885.029 252.902   1
  -4 -13   6 591.748 107.311   1
   4  13  -6 358.718 116.598   1
   4 -13  -6 917.431 234.745   1
  -4  13   6 382.757 239.922   1
  -4 -13   5-56.0269 106.203   1
   4  13  -5-49.4765 118.911   1
   4 -13  -5 79.5522 202.477   1
  -4  13   5 281.290 227.905   1
  -4 -13   3-45.0772 138.243   1
   4  13  -3 16.4949 147.838   1
   4 -13  -3-47.4032 195.167   1
  -4  13   3 178.311 205.024   1
  -4 -13   2 2050.30 214.420   1
   4 -13  -2 1889.69 254.661   1
  -4  13   2 2348.28 268.172   1
   4  13  -1 840.293 191.666   1
  -4 -13   1 601.394 166.918   1
   4 -13  -1 458.000 186.513   1
  -4  13   1 592.410 207.990   1
   4  13   0-21.5622 170.639   1
  -4 -13   0-58.9024 167.748   1
   4 -13   0-19.2493 162.504   1
  -4  13   0-19.6685 162.995   1
   4  13   1 833.010 201.907   1
  -4 -13  -1 715.412 205.659   1
   4 -13   1 457.756 163.801   1
  -4  13  -1 211.540 161.112   1
   4  13   2 1897.01 256.875   1
  -4 -13  -2 1676.40 249.023   1
  -4  13  -2 1607.63 196.138   1
   4 -13   2 1289.22 198.166   1
   4  13   3-260.054 216.173   1
   4 -13   3 26.9279 127.915   1
  -4 -13  -3-47.1899 194.288   1
  -4  13  -3 108.390 124.972   1
   4  13   4 191.391 227.135   1
  -4  13  -4 639.083 118.342   1
   4 -13   4 194.872 114.821   1
   4 -13   5 60.1082 81.5835   1
   4  13   5-28.5493 218.014   1
  -4 -13  -5-241.048 203.771   1
  -4  13  -5 104.861 76.7479   1
   4  13   6 474.634 237.776   1
  -4 -13  -6 361.713 243.959   1
   4  13   7 857.830 285.044   1
  -4 -13  -7 1381.06 261.387   1
   4  13   8 376.295 265.980   1
  -4 -13  -8 178.192 209.896   1
  -4 -13  -9 61.1022 225.441   1
   4  13   9 128.666 237.354   1
  -4 -13 -10 532.803 265.921   1
   4  13  10 360.850 224.602   1
  -4 -13 -11 512.839 261.736   1
   4  13  11-100.009 273.951   1
  -4 -13 -12 964.833 276.947   1
   4  13  12 1063.21 299.566   1
  -4 -13 -13 64.1103 211.958   1
   4  13  13 311.133 252.172   1
  -4 -13 -15 98.6483 238.729   1
   4  13  15-278.582 262.962   1
  -4 -13 -16 363.708 249.759   1
   4  13  16 383.067 268.852   1
   4  13  17 174.367 214.033   1
  -4 -13 -18 164.448 247.493   1
   4  13  18 69.6480 260.031   1
  -4 -13 -19 391.512 239.574   1
   4  13  19 242.912 256.748   1
  -4 -13 -20 355.509 204.369   1
   4  13  20 171.931 206.518   1
  -4 -13 -21-191.504 224.115   1
   4  13  21-67.9423 260.489   1
  -4 -13 -22 94.3275 240.111   1
   4  13  22-234.719 257.005   1
  -4 -13 -23 154.395 184.022   1
   4  13  23 165.131 196.782   1
   4 -14 -22 793.724 245.640   1
  -4  14  22 34.1138 257.951   1
   4 -14 -21 388.074 224.502   1
  -4  14  21 104.302 249.776   1
   4 -14 -20 620.318 258.520   1
   4 -14 -19-66.0695 191.740   1
  -4  14  19 35.9830 244.611   1
   4 -14 -18 99.9171 241.979   1
  -4  14  18 254.015 271.053   1
   4 -14 -16 269.474 240.235   1
  -4  14  16 364.496 253.120   1
   4 -14 -15 67.2803 224.431   1
  -4  14  15 109.237 236.948   1
   4 -14 -14 736.472 253.448   1
  -4  14  14 434.945 263.444   1
   4 -14 -13 232.590 247.630   1
  -4  14  13 323.829 261.728   1
   4 -14 -12 130.869 236.915   1
  -4  14  12 356.930 286.658   1
   4 -14 -11 322.395 247.629   1
  -4  14  11 563.156 264.082   1
   4 -14 -10 159.250 233.681   1
  -4  14  10 446.292 292.903   1
   4 -14  -8 827.102 250.374   1
  -4  14   8 551.254 280.430   1
   4 -14  -7-29.8455 227.125   1
  -4  14   7 252.107 251.165   1
   4 -14  -6 1922.86 283.757   1
  -4  14   6 1852.18 281.212   1
   4  14  -6 1649.18 137.696   1
   4 -14  -5-109.862 190.636   1
   4  14  -5 320.770 119.553   1
  -4  14   5 263.480 231.257   1
  -4 -14   5 231.868 96.6569   1
  -4  14   4 56.3173 224.489   1
   4 -14  -4 182.433 215.417   1
   4 -14  -3 471.629 202.918   1
   4  14  -3 84.0011 145.889   1
   4 -14  -2 93.9599 192.498   1
  -4  14   2 319.053 216.063   1
   4  14  -2 151.532 166.898   1
   4 -14  -1 65.3916 164.529   1
  -4  14   1 342.075 189.477   1
   4  14  -1 292.216 176.733   1
   4 -14   0 2454.65 260.433   1
  -4  14   0 2463.60 261.918   1
   4  14   0 2036.95 269.870   1
   4 -14   1 419.392 160.309   1
   4  14   1 48.5129 202.961   1
  -4  14  -1 277.446 169.266   1
   4 -14   2 95.6781 139.513   1
  -4 -14  -2 144.765 192.309   1
  -4  14  -2-81.6462 143.261   1
   4  14   2 309.248 210.909   1
  -4  14  -3 148.504 126.747   1
   4 -14   3 265.986 125.184   1
   4 -14   4 98.2271 102.760   1
  -4 -14  -4-106.524 203.387   1
   4  14   4-56.7669 219.952   1
  -4  14  -4 116.894 101.706   1
   4  14   5-29.4771 217.481   1
  -4 -14  -5 166.520 216.609   1
   4  14   6 1246.95 283.370   1
  -4 -14  -6 2045.48 280.172   1
   4  14   7 564.348 244.719   1
  -4 -14  -7 148.823 224.890   1
   4  14   8 545.750 245.099   1
  -4 -14  -8 122.708 239.440   1
   4  14  10 301.870 261.377   1
  -4 -14 -10 256.467 257.744   1
   4  14  11 481.522 275.050   1
  -4 -14 -11 806.936 279.397   1
   4  14  12 379.546 277.997   1
  -4 -14 -12 64.6883 240.809   1
   4  14  13 277.633 270.431   1
  -4 -14 -13 295.130 243.502   1
   4  14  14 383.541 280.354   1
  -4 -14 -14 562.595 238.127   1
   4  14  15 104.925 219.298   1
  -4 -14 -15 33.2218 200.139   1
   4  14  16-210.148 245.756   1
  -4 -14 -16 199.203 250.674   1
   4  14  17 315.037 273.527   1
  -4 -14 -17 165.368 231.490   1
   4  14  18-244.238 261.440   1
  -4 -14 -18 164.094 217.826   1
  -4 -14 -19 357.811 215.963   1
   4  14  20 34.1982 241.148   1
  -4 -14 -20 225.030 223.731   1
   4  14  21 673.602 276.060   1
  -4 -14 -21-63.3072 235.011   1
   4  14  22 33.2958 240.699   1
   4 -15 -22 31.5342 206.293   1
  -4  15  22-234.435 219.080   1
   4 -15 -21 64.4451 233.970   1
  -4  15  21 136.889 264.265   1
   4 -15 -20 456.774 238.590   1
  -4  15  20 175.297 240.227   1
   4 -15 -19 198.648 213.610   1
  -4  15  19 249.007 264.829   1
   4 -15 -18 502.211 251.719   1
  -4  15  18 144.966 280.548   1
   4 -15 -17-100.649 231.330   1
  -4  15  17-109.611 263.106   1
   4 -15 -15 202.501 221.916   1
  -4  15  15 36.7774 228.127   1
   4 -15 -14 438.053 247.790   1
  -4  15  14-110.173 246.332   1
   4 -15 -13 301.804 222.922   1
  -4  15  13 73.1174 272.105   1
   4 -15 -12 401.420 243.608   1
  -4  15  12 216.075 268.473   1
   4 -15 -11 66.1098 230.243   1
  -4  15  11 355.979 250.102   1
   4 -15 -10-130.961 216.303   1
  -4  15  10 383.558 270.218   1
   4 -15  -9 161.204 219.547   1
  -4  15   9 272.704 259.638   1
   4 -15  -7 584.031 232.992   1
  -4  15   7 97.3411 219.461   1
   4 -15  -6-29.6294 208.869   1
  -4  15   6 219.680 243.203   1
   4 -15  -5 255.423 213.053   1
  -4 -15   5 242.512 98.4036   1
   4  15  -5 164.978 106.759   1
  -4  15   5 213.014 235.288   1
   4 -15  -4 1409.28 269.722   1
  -4 -15   4 2176.13 189.215   1
  -4  15   4 1574.32 292.708   1
   4  15  -4 1475.15 192.457   1
   4  15  -3 100.525 140.314   1
  -4 -15   3 127.024 133.812   1
   4 -15  -2 659.781 215.203   1
  -4 -15   2 802.926 178.922   1
  -4  15   2 742.786 215.495   1
   4  15  -2 657.079 170.926   1
  -4  15   1 306.093 185.092   1
   4  15  -1-128.834 182.956   1
   4 -15  -1 68.2220 182.478   1
  -4 -15   1 81.0867 164.846   1
  -4  15   0-21.0081 167.989   1
   4  15   0 93.5851 185.173   1
   4 -15   0-21.0565 167.806   1
  -4 -15   0 176.749 169.976   1
  -4  15  -1-95.5476 153.353   1
   4  15   1 250.891 194.436   1
  -4 -15  -1 23.7348 177.209   1
   4 -15   1 150.491 150.962   1
  -4  15  -2 961.201 183.204   1
   4 -15   2 1150.09 177.697   1
   4  15   3 363.875 235.029   1
  -4  15  -3-39.5305 119.724   1
  -4 -15  -3 159.249 193.668   1
   4 -15   3 259.116 117.419   1
   4 -15   4 1613.87 154.921   1
  -4  15  -4 1841.48 156.859   1
   4  15   4 1223.88 280.336   1
  -4 -15  -4 1391.15 262.457   1
   4  15   5-90.8018 209.562   1
  -4 -15  -5 86.9661 224.603   1
   4  15   6 374.224 251.472   1
  -4 -15  -6 149.847 211.766   1
   4  15   7 160.989 245.914   1
  -4 -15  -7 30.7687 215.017   1
   4  15   9 202.764 266.875   1
  -4 -15  -9 250.780 243.289   1
   4  15  10 136.767 271.397   1
  -4 -15 -10 512.957 245.707   1
   4  15  11 69.3131 255.726   1
  -4 -15 -11 130.488 247.314   1
   4  15  12 593.168 286.547   1
  -4 -15 -12-165.150 229.905   1
   4  15  13 105.066 260.456   1
  -4 -15 -13-266.165 241.573   1
   4  15  14 422.278 279.616   1
  -4 -15 -14 400.345 232.369   1
   4  15  15 282.276 250.114   1
  -4 -15 -15 166.716 236.395   1
   4  15  17 70.2277 209.179   1
  -4 -15 -17 231.276 195.647   1
   4  15  18-174.155 230.152   1
  -4 -15 -18-65.5344 215.457   1
   4  15  19 34.4392 265.905   1
  -4 -15 -19 97.1684 217.111   1
   4  15  20 373.439 268.933   1
  -4 -15 -20 446.903 248.635   1
   4  15  21 67.1466 253.634   1
  -4 -15 -21-314.297 218.756   1
   4  15  22 197.196 206.072   1
  -4 -15 -22-276.666 195.901   1
  -4  16  21 202.053 259.979   1
   4 -16 -21-127.921 220.428   1
  -4  16  20 34.5481 197.930   1
   4 -16 -20-65.0733 194.802   1
  -4  16  19-140.621 265.649   1
   4 -16 -19-198.665 232.574   1
  -4  16  18 502.283 270.610   1
   4 -16 -18 503.726 240.720   1
  -4  16  17-326.528 261.208   1
   4 -16 -17 202.621 242.121   1
  -4  16  16 219.356 247.368   1
   4 -16 -16-136.094 235.578   1
  -4  16  15-110.198 249.704   1
   4 -16 -15 136.697 234.473   1
  -4  16  14-36.7787 258.084   1
   4 -16 -14-68.4240 235.828   1
  -4  16  13-110.144 268.689   1
   4 -16 -13 171.669 229.006   1
  -4  16  11 324.212 284.323   1
   4 -16 -11 509.523 234.548   1
  -4  16  10 425.389 236.613   1
   4 -16 -10-100.681 221.844   1
  -4  16   9-104.812 234.380   1
   4 -16  -9-232.066 223.494   1
  -4  16   8 34.2169 254.003   1
   4 -16  -8 519.303 247.516   1
  -4  16   7-166.797 232.009   1
   4 -16  -7 157.637 206.150   1
  -4  16   6 325.072 239.799   1
   4 -16  -6 366.695 229.964   1
  -4  16   5 284.668 236.835   1
   4 -16  -5 322.606 213.713   1
   4  16  -4 12.7195 116.128   1
  -4  16   4-60.2706 221.417   1
   4 -16  -4 84.8102 207.713   1
   4  16  -3 82.8629 136.978   1
   4 -16  -3 243.781 205.629   1
  -4  16   3 394.820 231.782   1
  -4 -16   2 18.3412 161.267   1
   4  16  -2-59.0227 163.550   1
  -4 -16   1 20.4697 161.513   1
   4 -16  -1 94.8832 176.445   1
  -4  16   1 292.939 195.238   1
   4  16  -1-22.2245 176.556   1
  -4 -16   0 179.434 165.787   1
   4 -16   0 65.7431 179.026   1
  -4  16   0 263.966 183.724   1
   4  16   0 171.105 191.033   1
  -4 -16  -1 122.680 200.272   1
   4 -16   1 57.8536 145.843   1
  -4  16  -1 196.321 155.044   1
   4  16   1 183.819 207.254   1
  -4 -16  -2-52.1031 198.366   1
   4 -16   2 114.556 136.729   1
   4  16   2 250.729 225.877   1
  -4  16  -2 215.968 139.647   1
  -4 -16  -3 191.776 224.539   1
  -4  16  -3 315.365 123.163   1
   4  16   3-58.5449 215.480   1
  -4 -16  -4 257.248 204.766   1
   4  16   4 305.186 231.062   1
  -4 -16  -5 408.027 218.380   1
   4  16   5-442.731 236.953   1
  -4 -16  -6 691.466 222.262   1
   4  16   6-226.941 244.300   1
  -4 -16  -8 411.979 238.306   1
   4  16   8 236.648 249.205   1
  -4 -16  -9 32.3704 210.700   1
   4  16   9 205.563 244.669   1
  -4 -16 -10 230.333 209.875   1
   4  16  10 69.2986 251.694   1
  -4 -16 -11 66.5187 219.684   1
   4  16  11 35.0062 252.028   1
  -4 -16 -12 133.842 232.731   1
   4  16  12-246.937 260.242   1
  -4 -16 -13 167.723 233.336   1
   4  16  13-35.4263 254.003   1
  -4 -16 -14 167.705 231.573   1
   4  16  14 284.261 272.650   1
  -4 -16 -16-332.863 223.427   1
   4  16  16-35.3810 265.398   1
  -4 -16 -17 264.170 228.668   1
   4  16  17-175.540 268.103   1
  -4 -16 -18 97.9528 226.339   1
   4  16  18 277.828 265.406   1
  -4 -16 -19 386.850 235.247   1
   4  16  19-34.3228 254.458   1
  -4 -16 -20 190.327 199.975   1
   4  16  20-101.632 220.416   1
  -4 -16 -21-124.176 169.472   1
   4  16  21 199.094 204.568   1
  -4  17  20 102.094 228.110   1
   4 -17 -20 32.3355 210.404   1
  -4  17  18-106.055 268.931   1
   4 -17 -18 67.1443 231.396   1
  -4  17  16 364.007 271.068   1
   4 -17 -16 548.488 248.407   1
  -4  17  15 256.830 277.031   1
   4 -17 -15-276.332 239.167   1
  -4  17  14 586.942 289.775   1
   4 -17 -14 382.863 253.313   1
  -4  17  13-183.667 258.886   1
   4 -17 -13 69.6797 212.341   1
  -4  17  12-36.6642 252.809   1
   4 -17 -12 278.083 253.449   1
  -4  17  10 289.164 249.657   1
   4 -17 -10 240.361 228.475   1
  -4  17   9-320.789 249.141   1
   4 -17  -9 574.772 241.509   1
  -4  17   8 140.288 248.465   1
   4 -17  -8 199.142 213.975   1
  -4  17   7 137.750 248.059   1
  -4  17   6 101.365 249.381   1
   4 -17  -6 156.794 213.328   1
  -4  17   5 357.873 258.576   1
   4 -17  -5 60.7747 194.954   1
  -4  17   4 679.203 245.601   1
   4 -17  -4 562.014 233.957   1
  -4  17   3 117.534 219.670   1
   4 -17  -3 280.700 221.708   1
  -4  17   1 50.2670 174.874   1
   4  17  -1 113.130 170.909   1
  -4  17   0-90.4034 162.126   1
   4  17   0 323.376 188.613   1
   4  17   2-56.9358 205.807   1
  -4 -17  -2-26.9482 192.392   1
   4  17   3 268.921 207.582   1
  -4 -17  -3 283.057 198.471   1
   4  17   4 621.868 234.616   1
  -4 -17  -4 294.830 208.714   1
   4  17   5 96.4582 220.705   1
  -4 -17  -5 121.975 204.476   1
   4  17   6 66.0999 236.931   1
  -4 -17  -6-62.7015 206.028   1
   4  17   7 202.807 243.117   1
  -4 -17  -7 417.071 221.000   1
   4  17   8 516.265 250.285   1
  -4 -17  -8 32.6902 209.937   1
   4  17   9 209.632 241.932   1
  -4 -17  -9-66.2424 207.669   1
   4  17  10 35.3258 241.267   1
  -4 -17 -10 33.5018 219.070   1
   4  17  11-213.865 235.426   1
  -4 -17 -11 269.581 215.859   1
   4  17  12 143.409 263.559   1
  -4 -17 -12 135.210 217.821   1
   4  17  13-35.9363 255.576   1
  -4 -17 -13 270.620 229.018   1
   4  17  14 143.465 261.631   1
  -4 -17 -14 202.603 235.094   1
   4  17  15 35.6880 266.384   1
  -4 -17 -15 33.5912 231.536   1
   4  17  16 354.160 264.168   1
  -4 -17 -16 333.274 233.778   1
   4  17  17 245.297 252.758   1
  -4 -17 -17 263.705 222.530   1
   4  17  18 311.743 255.917   1
  -4 -17 -18 162.767 231.845   1
   4  17  19 34.1953 247.272   1
  -4 -17 -19 160.206 215.855   1
   4  17  20 67.0198 263.424   1
  -4 -17 -20-250.931 213.325   1
   4 -18 -19 98.5569 183.194   1
  -4  18  19-103.380 223.039   1
   4 -18 -17 272.748 225.059   1
  -4  18  17 429.394 254.160   1
   4 -18 -15 69.8741 219.500   1
  -4  18  15 440.219 263.389   1
   4 -18 -14 246.361 215.918   1
  -4  18  14 36.9630 234.427   1
   4 -18 -13 141.373 243.966   1
  -4  18  13 297.071 260.897   1
   4 -18 -12 247.281 239.333   1
  -4  18  12 148.566 249.222   1
   4 -18 -11 422.943 245.775   1
  -4  18  11 148.245 254.906   1
   4 -18  -9-34.5505 221.344   1
  -4  18   9 182.244 239.565   1
   4 -18  -8 169.393 206.521   1
  -4  18   8-36.0869 241.895   1
   4 -18  -7 99.4978 221.365   1
  -4  18   7 178.420 243.852   1
  -4  18   5 133.787 233.798   1
  -4  18   4 605.668 233.446   1
   4  18   3 155.263 200.175   1
   4  18   4-96.8202 227.521   1
   4  18   5-33.2810 251.282   1
  -4 -18  -5 31.4110 206.424   1
   4  18   6 34.1241 246.197   1
  -4 -18  -6 451.052 220.635   1
   4  18   7 452.491 234.613   1
  -4 -18  -7-98.6415 215.241   1
   4  18   8 353.926 238.707   1
  -4 -18  -8 100.064 209.526   1
   4  18   9-214.822 228.245   1
  -4 -18  -9-33.7571 217.487   1
   4  18  11 435.320 268.756   1
  -4 -18 -11-136.654 236.644   1
   4  18  12 217.921 231.915   1
  -4 -18 -12 273.521 213.700   1
   4  18  13 362.653 274.268   1
  -4 -18 -13 170.606 223.668   1
   4  18  14 505.093 283.293   1
  -4 -18 -14 203.742 229.607   1
   4  18  15 358.030 264.268   1
  -4 -18 -15-33.6957 229.241   1
   4  18  17-246.105 229.894   1
  -4 -18 -17 164.709 189.970   1
   4  18  19 33.9128 221.756   1
  -4 -18 -19 31.7955 178.539   1
  -4  19  14-148.485 254.856   1
  -4  19  13-74.7006 250.358   1
   4  19  10 735.519 257.506   1
   4  19  11 441.995 266.556   1
   4  19  12 146.985 254.581   1
   4  19  13 36.6490 234.759   1
   4  19  14 36.5091 258.418   1
   4  19  16 213.540 248.973   1
   4  19  18 308.725 251.747   1
   5   0 -26 68.2918 233.238   1
  -5   0  25-74.0468 233.451   1
   5   0 -25 273.468 238.878   1
  -5   0  24 441.380 239.248   1
   5   0 -24 649.766 244.415   1
  -5   0  23-291.563 251.390   1
   5   0 -23-34.0879 246.613   1
  -5   0  22 829.880 255.137   1
   5   0 -22 202.440 243.933   1
  -5   0  21-35.4784 257.007   1
   5   0 -21-466.962 249.513   1
  -5   0  20 209.293 240.229   1
   5   0 -20 458.987 237.907   1
  -5   0  19-170.866 273.279   1
   5   0 -19-32.1157 248.907   1
  -5   0  18 1568.22 316.493   1
   5   0 -18 1318.98 300.802   1
  -5   0  17 162.295 275.715   1
   5   0 -17 30.5592 251.698   1
  -5   0  16 818.140 288.147   1
   5   0 -16 1095.97 290.826   1
  -5   0  15-121.661 235.775   1
  -5   0  14 1874.65 318.996   1
   5   0 -14 2448.32 290.526   1
  -5   0  13-112.809 232.230   1
   5   0 -13 158.056 212.734   1
  -5   0  12-81.2186 226.449   1
   5   0 -12 100.464 222.671   1
   5   0 -10 28359.3 1878.17   1
  -5   0  10 29806.0 1893.18   1
  -5   0   9-278.162 203.354   1
   5   0  -9 64.8596 191.798   1
  -5   0   8 2144.98 274.925   1
   5   0  -8 1464.12 250.224   1
  -5   0   7-81.7721 207.274   1
   5   0  -7 155.362 191.879   1
   5   0  -6 15225.1 1048.08   1
  -5   0   6 16425.1 1057.58   1
   5   0  -5-17.4736 195.890   1
  -5   0   5 53.5804 203.972   1
   5   0  -4 20102.7 1240.11   1
  -5   0   4 17710.5 1237.87   1
   5   0  -3-96.3905 173.799   1
  -5   0   3 114.408 203.510   1
  -5   0   2 44190.0 2746.67   1
   5   0  -2 42851.5 2745.26   1
  -5   0   1 140.169 197.202   1
   5   0  -1 15.6114 203.961   1
   5   0   0-61.6508 175.732   1
  -5   0   0 15.4852 166.289   1
   5   0   1 31.5173 224.401   1
  -5   0  -1-246.528 209.615   1
  -5   0  -2 46541.8 2955.78   1
   5   0   2 47362.3 2958.30   1
   5   0   3-16.6551 193.994   1
  -5   0  -3 142.416 186.069   1
  -5   0  -4 19371.1 1253.55   1
   5   0   4 19102.1 1259.55   1
  -5   0  -5 16.8630 189.704   1
   5   0   5-92.2507 190.571   1
  -5   0  -6 14591.5 989.246   1
   5   0   6 14900.0 998.043   1
  -5   0  -7 19.1510 186.706   1
   5   0   7 101.016 196.960   1
  -5   0  -8 1539.41 240.386   1
   5   0   8 1551.41 261.268   1
  -5   0  -9 20.7674 193.494   1
   5   0   9 23.2666 210.763   1
  -5   0 -10 27244.9 1829.35   1
   5   0  10 29608.7 1848.44   1
  -5   0 -11 207.103 198.980   1
   5   0  11-51.6107 219.220   1
  -5   0 -12 49.2856 202.526   1
   5   0  12 296.841 215.985   1
  -5   0 -13-101.877 214.437   1
  -5   0 -14 1712.25 293.069   1
   5   0  14 1884.18 327.482   1
  -5   0 -15-163.396 223.528   1
   5   0  15 180.368 241.953   1
   5   0  16 843.514 271.149   1
  -5   0 -17 120.306 238.068   1
   5   0  17-322.106 261.031   1
  -5   0 -18 1394.11 272.005   1
   5   0  18 1283.53 276.652   1
   5   0  19 167.420 257.626   1
  -5   0 -19 31.9823 242.462   1
   5   0  20 623.758 246.289   1
  -5   0 -20 645.464 231.766   1
   5   0  21 139.714 232.212   1
  -5   0 -21-520.060 224.433   1
   5   0  22 352.037 254.393   1
  -5   0 -22 364.662 244.576   1
   5   0  23 320.911 237.274   1
  -5   0 -23 233.865 250.915   1
   5   0  24-360.183 252.772   1
  -5   0 -24 235.113 241.841   1
   5   0  25 253.194 236.762   1
  -5   0 -25 101.059 230.319   1
   5  -1 -26 101.615 237.755   1
  -5   1  26 109.209 236.914   1
   5  -1 -25 272.804 254.606   1
   5   1 -25 103.472 231.238   1
  -5   1  25-73.0844 237.816   1
   5   1 -24 274.472 243.145   1
  -5  -1  24 111.147 244.996   1
   5  -1 -23 204.199 219.137   1
   5   1 -23-170.009 210.803   1
  -5   1  23 217.053 236.543   1
  -5  -1  23-294.787 257.416   1
   5  -1 -22 135.337 245.302   1
  -5   1  22 502.629 270.694   1
   5   1 -21 198.784 230.617   1
  -5  -1  21 107.049 239.334   1
   5   1 -20 1137.02 275.937   1
   5  -1 -20 462.719 267.657   1
  -5  -1  20 1014.50 290.092   1
  -5   1  20 804.741 287.394   1
   5   1 -19 318.463 252.257   1
   5  -1 -19 97.3387 241.494   1
  -5  -1  19 204.534 269.988   1
  -5   1  19 103.226 261.014   1
   5  -1 -18 31.7581 232.459   1
  -5   1  18 134.678 228.937   1
   5   1 -17 30.0935 225.370   1
  -5  -1  17 644.377 252.978   1
   5   1 -16 290.970 218.916   1
   5  -1 -16-180.588 224.708   1
  -5  -1  16 560.928 269.408   1
  -5   1  16-191.546 233.675   1
   5   1 -15 2041.19 292.575   1
   5  -1 -15 1777.63 278.535   1
  -5  -1  15 1657.63 288.579   1
   5   1 -14 1396.89 255.331   1
  -5   1  14 1877.85 314.992   1
  -5  -1  14 1563.55 285.749   1
   5  -1 -13 17955.1 1223.36   1
   5   1 -13 19005.4 1221.60   1
  -5  -1  13 18172.8 1231.32   1
  -5   1  13 16980.3 1223.92   1
   5  -1 -12 25296.3 1675.93   1
  -5   1  12 25745.4 1685.59   1
   5   1 -11 5870.68 451.793   1
  -5  -1  11 4748.34 455.838   1
   5  -1 -10 467.746 201.134   1
   5   1 -10 869.445 210.270   1
  -5  -1  10 355.311 204.200   1
  -5   1  10 1083.75 232.620   1
   5   1  -9 3132.12 296.693   1
   5  -1  -9 3012.21 307.658   1
  -5  -1   9 2592.91 294.757   1
  -5   1   9 2371.64 315.837   1
   5   1  -8 3411.73 332.616   1
   5  -1  -8 3562.71 342.215   1
  -5   1   8 3231.00 354.664   1
  -5  -1   8 4078.30 353.190   1
  -5   1   7 4982.67 400.844   1
  -5  -1   7 3880.32 378.456   1
   5  -1  -7 4702.81 397.128   1
   5   1  -7 4359.60 381.242   1
  -5  -1   6 3241.25 325.210   1
   5  -1  -6 3121.92 331.774   1
   5   1  -6 3581.82 326.914   1
  -5   1   6 3345.78 337.621   1
  -5  -1   5 2823.04 291.595   1
  -5   1   5 3287.31 310.372   1
   5   1  -5 3097.33 288.178   1
   5  -1  -5 2201.55 287.972   1
  -5   1   4 86002.2 5604.71   1
  -5  -1   4 93637.3 5604.73   1
   5  -1  -4 91242.8 5604.14   1
   5   1  -4 88437.9 5602.24   1
   5   1  -3 3833.93 347.655   1
   5  -1  -3 4114.12 345.934   1
  -5  -1   3 3436.75 343.723   1
  -5   1   3 3917.09 352.035   1
   5   1  -2 38863.4 2464.96   1
   5  -1  -2 39833.8 2467.91   1
  -5  -1   2 35022.5 2463.57   1
  -5   1   2 42477.5 2470.68   1
  -5  -1   1 610.068 209.191   1
   5   1  -1 915.748 213.561   1
   5  -1  -1 537.149 210.296   1
  -5   1   1 703.832 220.237   1
   5  -1   0 39477.5 2678.74   1
   5   1   0 44463.9 2679.22   1
  -5  -1   0 44838.7 2681.50   1
  -5   1   0 40855.6 2677.11   1
   5  -1   1 857.692 200.066   1
   5   1   1 598.682 201.458   1
  -5  -1  -1 374.320 193.581   1
  -5   1  -1 396.410 176.753   1
   5   1   2 40832.7 2622.90   1
   5  -1   2 40336.7 2616.99   1
  -5  -1  -2 43750.8 2620.09   1
  -5   1  -2 40762.3 2616.69   1
   5   1   3 3241.12 318.275   1
   5  -1   3 3625.83 323.743   1
  -5   1  -3 3980.44 325.767   1
  -5  -1  -3 2910.74 300.919   1
   5  -1   4 90600.7 5675.13   1
   5   1   4 92478.2 5679.04   1
  -5   1  -4 90824.9 5670.56   1
  -5  -1  -4 90069.2 5673.92   1
  -5  -1  -5 2716.47 297.720   1
  -5   1  -5 2511.40 277.126   1
   5   1   5 3080.96 323.188   1
   5  -1   5 3539.94 311.603   1
  -5  -1  -6 3233.38 328.645   1
  -5   1  -6 3711.12 311.013   1
   5   1   6 3242.88 334.321   1
   5  -1   6 3130.82 315.369   1
   5  -1   7 4660.57 397.681   1
   5   1   7 4428.32 404.965   1
  -5  -1  -7 4025.03 400.979   1
  -5   1  -7 4430.10 375.455   1
   5   1   8 2796.82 314.617   1
   5  -1   8 2972.11 317.984   1
  -5   1  -8 3636.01 317.824   1
  -5  -1  -8 3136.17 304.730   1
  -5   1  -9 2538.45 291.126   1
  -5  -1  -9 2428.63 292.074   1
   5  -1   9 2494.74 307.695   1
   5   1   9 2258.44 296.283   1
  -5   1 -10 596.277 197.182   1
  -5  -1 -10 1017.49 222.332   1
   5  -1  10 640.848 228.545   1
   5   1  10 1290.58 233.580   1
  -5   1 -11 5198.17 430.046   1
  -5  -1 -12 26709.7 1622.53   1
   5   1  12 22428.3 1617.13   1
  -5  -1 -13 17893.1 1171.53   1
   5   1  13 15520.0 1168.47   1
   5  -1  13 18201.0 1178.30   1
  -5  -1 -14 1370.92 249.039   1
  -5   1 -14 1473.88 274.433   1
   5   1  14 1567.21 281.117   1
   5  -1  14 1421.40 275.216   1
  -5   1 -15 1978.70 288.810   1
  -5  -1 -15 1495.25 290.137   1
   5  -1  15 2036.91 311.843   1
   5   1  15 2052.55 339.791   1
   5  -1  16 215.441 230.851   1
   5   1  16 126.807 230.354   1
  -5   1 -17 356.245 217.838   1
   5  -1  17 159.050 228.604   1
  -5  -1 -18 719.309 241.259   1
   5   1  18 564.616 263.156   1
   5   1  19 338.154 268.588   1
   5  -1  19-166.283 247.343   1
  -5   1 -19 31.7370 214.824   1
  -5  -1 -19 321.267 267.130   1
   5   1  20 834.823 283.454   1
   5  -1  20 862.619 271.005   1
  -5   1 -20 931.072 264.864   1
  -5  -1 -20 615.854 259.560   1
   5  -1  21 277.847 223.631   1
   5   1  21-139.886 222.822   1
  -5   1 -21-97.5921 235.161   1
  -5  -1 -21 32.5510 219.199   1
   5   1  22 210.961 231.750   1
  -5  -1 -22 364.435 232.130   1
   5  -1  23 787.423 262.427   1
   5   1  23 602.914 254.767   1
  -5   1 -23 67.0314 230.527   1
  -5  -1 -23-233.544 217.659   1
   5  -1  24 217.579 231.164   1
   5   1  24 142.968 250.894   1
  -5   1 -24-33.7915 218.831   1
  -5  -1 -24 167.080 219.720   1
   5   1  25 179.124 245.938   1
  -5  -1 -25 100.244 228.357   1
  -5  -1 -26 133.253 212.415   1
   5  -2 -27 33.1766 215.857   1
  -5   2  27 71.2572 215.889   1
   5  -2 -26-437.047 248.004   1
  -5   2  26 502.339 261.522   1
   5  -2 -25-33.8975 253.990   1
  -5   2  25 36.1096 240.834   1
   5  -2 -24-271.815 250.741   1
   5   2 -24 207.329 223.769   1
  -5   2  24 613.258 263.020   1
  -5  -2  24-37.2209 232.164   1
   5  -2 -23 169.875 223.467   1
   5   2 -23 239.094 239.844   1
  -5   2  23-108.077 222.286   1
  -5  -2  23 367.894 237.067   1
   5  -2 -22 542.227 269.291   1
   5   2 -22 504.327 240.245   1
  -5   2  22 251.218 266.909   1
  -5  -2  22 254.349 256.125   1
   5  -2 -21 235.090 229.564   1
   5   2 -21-32.9974 221.351   1
  -5   2  21 106.722 213.201   1
  -5  -2  21 356.609 247.091   1
   5  -2 -20-33.2153 252.450   1
   5   2 -20 354.914 236.876   1
  -5   2  20 667.565 271.907   1
  -5  -2  20 280.027 258.908   1
   5  -2 -19-32.6924 222.242   1
   5   2 -19 157.200 219.640   1
  -5   2  19 34.6312 246.176   1
  -5  -2  19-68.2372 247.661   1
   5   2 -18 824.724 243.213   1
  -5   2  18 305.755 260.616   1
  -5  -2  18 463.979 256.203   1
   5  -2 -17 1723.29 312.010   1
   5   2 -17 1596.71 287.081   1
  -5   2  17 1395.18 309.671   1
  -5  -2  17 1475.89 320.193   1
   5  -2 -16 2900.52 340.909   1
  -5   2  16 2653.29 368.450   1
  -5  -2  16 2591.05 340.211   1
   5  -2 -15 325.953 238.800   1
   5   2 -15 329.117 216.618   1
  -5   2  15-62.8531 255.740   1
  -5  -2  15 148.333 240.662   1
   5  -2 -14 1692.20 286.912   1
   5   2 -14 2577.39 295.551   1
  -5   2  14 1733.48 294.550   1
  -5  -2  14 1814.46 300.805   1
   5  -2 -13 884.769 256.870   1
   5   2 -13 1084.39 244.164   1
  -5   2  13 937.499 281.067   1
  -5  -2  13 1839.06 280.213   1
   5  -2 -12 822.627 229.149   1
  -5   2  12 816.478 238.487   1
  -5  -2  12 230.680 220.262   1
  -5   2  11 4228.26 391.768   1
   5   2 -11 4576.22 387.132   1
   5  -2 -11 4410.87 392.383   1
  -5  -2  11 3673.15 380.561   1
   5   2 -10 16715.2 1122.15   1
   5  -2  -9 1074.94 244.066   1
   5   2  -9 921.921 216.595   1
  -5  -2   9 779.395 222.769   1
  -5   2   9 665.279 262.565   1
  -5  -2   8 10134.5 751.152   1
  -5   2   8 10713.8 776.210   1
   5  -2  -8 11447.1 768.655   1
   5   2  -8 10657.8 748.323   1
  -5   2   7 10675.3 773.164   1
  -5  -2   7 10811.9 758.078   1
   5   2  -7 11538.2 757.789   1
   5  -2  -7 10620.4 762.520   1
  -5   2   6 963.630 246.894   1
  -5  -2   6 1156.51 218.413   1
   5  -2  -6 979.634 238.307   1
   5   2  -6 742.568 195.543   1
  -5   2   5 155.535 208.003   1
  -5  -2   5-136.770 173.709   1
   5  -2  -5 92.2827 189.867   1
   5   2  -5 117.884 191.065   1
   5  -2  -4 22460.0 1505.08   1
  -5   2   4 24605.9 1514.84   1
  -5  -2   4 22047.9 1503.19   1
   5   2  -4 24227.6 1506.01   1
   5   2  -3 252.756 176.745   1
   5  -2  -3 184.198 192.074   1
  -5   2   3 268.373 194.279   1
  -5  -2   3 207.943 186.509   1
   5   2  -2 59817.3 3543.09   1
   5  -2  -2 56389.1 3541.95   1
  -5  -2   2 51853.0 3539.51   1
  -5   2   2 57923.2 3544.29   1
   5  -2  -1 11426.6 750.113   1
   5   2  -1 10400.7 742.404   1
  -5   2   1 9969.45 749.638   1
  -5  -2   1 12029.5 748.692   1
   5  -2   0-137.776 184.285   1
  -5   2   0-61.7203 205.459   1
  -5  -2   0-62.4971 176.812   1
   5   2   0-193.648 171.819   1
   5   2   1 11398.5 753.162   1
  -5   2  -1 11043.0 746.353   1
  -5  -2  -1 10315.8 745.851   1
   5  -2   1 10765.7 741.811   1
   5   2   2 60096.3 3723.86   1
  -5   2  -2 58885.3 3717.76   1
   5  -2   2 58196.8 3717.06   1
  -5  -2  -2 60140.3 3719.93   1
   5  -2   3 241.009 181.726   1
  -5  -2  -3 198.182 155.449   1
  -5   2  -3 61.6661 169.017   1
   5   2   3 263.646 179.318   1
  -5  -2  -4 22037.0 1500.15   1
  -5   2  -4 23093.5 1495.83   1
   5   2   4 23398.0 1508.77   1
   5  -2   4 24330.1 1501.91   1
   5  -2   5 203.112 177.413   1
   5   2   5 99.7165 198.021   1
  -5   2  -5 15.8704 174.035   1
  -5  -2  -5 145.083 201.673   1
   5  -2   6 921.462 208.653   1
   5   2   6 452.541 202.998   1
  -5  -2  -6 832.963 207.521   1
   5   2   7 10767.3 791.839   1
   5  -2   7 10859.6 773.678   1
  -5  -2  -7 11632.0 781.514   1
  -5   2  -7 11181.6 764.619   1
   5  -2   8 10856.8 767.813   1
   5   2   8 10934.8 785.086   1
  -5  -2  -8 10201.4 768.535   1
  -5   2  -8 11614.4 763.538   1
  -5   2  -9 749.715 201.513   1
   5   2   9 1040.41 257.146   1
   5  -2   9 1019.80 213.705   1
  -5  -2  -9 1157.40 237.545   1
  -5   2 -10 15590.3 1031.17   1
   5  -2  10 14982.5 1039.60   1
   5   2  11 4118.41 406.389   1
  -5   2 -11 3957.18 381.003   1
  -5  -2 -11 4525.91 396.895   1
   5  -2  11 4041.40 390.024   1
  -5   2 -12 303.116 214.062   1
  -5  -2 -12 361.307 228.654   1
   5  -2  12 459.053 220.317   1
   5   2  12 335.854 244.354   1
  -5  -2 -13 1435.81 282.771   1
   5   2  13 2070.02 336.717   1
  -5  -2 -14 1727.30 299.156   1
  -5   2 -14 1946.37 282.955   1
   5   2  14 2500.93 330.418   1
   5  -2  14 2530.13 312.862   1
  -5  -2 -15 28.1558 197.619   1
  -5   2 -15 157.102 214.971   1
   5   2  15-186.804 224.184   1
   5  -2  15 406.170 245.694   1
   5  -2  16 1392.82 281.857   1
  -5   2 -17 1258.69 262.888   1
  -5  -2 -17 1355.48 278.563   1
   5  -2  17 1349.35 298.019   1
   5   2  17 856.528 270.101   1
  -5   2 -18 607.092 233.091   1
  -5  -2 -18 378.826 239.633   1
   5   2  18 100.481 252.178   1
   5  -2  18 483.270 246.335   1
  -5   2 -19 409.128 241.214   1
  -5  -2 -19-258.591 249.561   1
   5   2  19 204.138 279.282   1
   5  -2  19-132.425 262.904   1
  -5   2 -20 62.8254 212.911   1
  -5  -2 -20 162.701 237.500   1
   5   2  20 244.303 250.514   1
   5  -2  20 375.803 237.938   1
  -5   2 -21 32.4453 221.839   1
  -5  -2 -21 228.256 262.665   1
   5  -2  21 312.038 242.437   1
   5   2  21 139.998 251.131   1
  -5   2 -22 728.805 253.634   1
  -5  -2 -22 165.505 213.948   1
   5   2  22 456.394 237.145   1
   5  -2  22-105.868 227.988   1
  -5   2 -23 100.727 220.650   1
  -5  -2 -23-33.2418 218.456   1
   5  -2  23-143.927 235.277   1
   5   2  23 105.961 222.638   1
  -5   2 -24-101.940 225.686   1
  -5  -2 -24-33.2111 225.921   1
   5   2  24 568.004 235.770   1
  -5  -2 -25 695.722 249.571   1
   5   2  25 390.461 237.997   1
  -5  -2 -27 98.1788 222.549   1
   5  -3 -28-161.005 222.166   1
  -5   3  27-140.137 233.679   1
[truncated: 883,078 more chars]
