# Supplementary material for: Structural insight into the cooperativity of spin crossover compounds
Source: Acta Crystallogr B Struct Sci Cryst Eng Mater. 2023 Aug 11;79(Pt 5):354–67. doi: 10.1107/S2052520623005814 (PMC10552598; doi:10.1107/S2052520623005814)
Supplement: Supplementary file 5 [file b-79-00354-sup5.zip › Bia_Portho_290K.cif]

data_Bia_dw4400_290K
 
_audit_creation_method            'SHELXL-2019/2'
_shelx_SHELXL_version_number      '2019/2'
_chemical_name_systematic         ?
_chemical_name_common             ?
_chemical_melting_point           ?
_chemical_formula_moiety          ?
_chemical_formula_sum
 'C10.86 H8 Fe0.29 N1.71 S0.57' 
_chemical_formula_weight          196.75

loop_
 _atom_type_symbol
 _atom_type_description
 _atom_type_scat_dispersion_real
 _atom_type_scat_dispersion_imag
 _atom_type_scat_source
 'Fe'  'Fe'   0.3265   0.6960
 'International Tables Vol C Tables 4.2.6.8 and 6.1.1.4'
 'C'  'C'   0.0024   0.0013
 'International Tables Vol C Tables 4.2.6.8 and 6.1.1.4'
 'H'  'H'   0.0000   0.0000
 'International Tables Vol C Tables 4.2.6.8 and 6.1.1.4'
 'N'  'N'   0.0049   0.0027
 'International Tables Vol C Tables 4.2.6.8 and 6.1.1.4'
 'S'  'S'   0.1051   0.1002
 'International Tables Vol C Tables 4.2.6.8 and 6.1.1.4'
 
_space_group_crystal_system       orthorhombic
_space_group_IT_number            56
_space_group_name_H-M_alt         'P c c n'
_space_group_name_Hall            '-P 2ab 2ac'
 
_shelx_space_group_comment
;
The symmetry employed for this shelxl refinement is uniquely defined
by the following loop, which should always be used as a source of
symmetry information in preference to the above space-group names.
They are only intended as comments.
;
 
loop_
 _space_group_symop_operation_xyz
 'x, y, z'
 '-x+1/2, -y+1/2, z'
 '-x, y+1/2, -z+1/2'
 'x+1/2, -y, -z+1/2'
 '-x, -y, -z'
 'x-1/2, y-1/2, -z'
 'x, -y-1/2, z-1/2'
 '-x-1/2, y, z-1/2'
 
_cell_length_a                    12.9498(5)
_cell_length_b                    15.1732(6)
_cell_length_c                    17.6021(5)
_cell_angle_alpha                 90
_cell_angle_beta                  90
_cell_angle_gamma                 90
_cell_volume                      3458.6(2)
_cell_formula_units_Z             14
_cell_measurement_temperature     290(2)
_cell_measurement_reflns_used     2765
_cell_measurement_theta_min       1.888
_cell_measurement_theta_max       21.179
 
_exptl_crystal_description        irregular
_exptl_crystal_colour             ?
_exptl_crystal_density_meas       ?
_exptl_crystal_density_method     ?
_exptl_crystal_density_diffrn     1.322          
_exptl_crystal_F_000              1424
_exptl_transmission_factor_min    ?
_exptl_transmission_factor_max    ?
_exptl_crystal_size_max           ?
_exptl_crystal_size_mid           ?
_exptl_crystal_size_min           ?
_exptl_absorpt_coefficient_mu     0.435
_shelx_estimated_absorpt_T_min    ?
_shelx_estimated_absorpt_T_max    ?
_exptl_absorpt_correction_type    ?
_exptl_absorpt_correction_T_min   ?
_exptl_absorpt_correction_T_max   ?
_exptl_absorpt_process_details    ?
_exptl_absorpt_special_details    ?
_diffrn_ambient_temperature       293(2)
_diffrn_radiation_wavelength      0.65524
_diffrn_radiation_type            Synchrotron
_diffrn_source                    ?
_diffrn_measurement_device_type   '4-circle diffractometer'
_diffrn_measurement_method        ?
_diffrn_detector_area_resol_mean  ?
_diffrn_reflns_number             36459
_diffrn_reflns_av_unetI/netI      0.0716
_diffrn_reflns_av_R_equivalents   0.0952
_diffrn_reflns_limit_h_min        -20
_diffrn_reflns_limit_h_max        20
_diffrn_reflns_limit_k_min        -19
_diffrn_reflns_limit_k_max        19
_diffrn_reflns_limit_l_min        -28
_diffrn_reflns_limit_l_max        28
_diffrn_reflns_theta_min          1.906
_diffrn_reflns_theta_max          33.011
_diffrn_reflns_theta_full         23.150
_diffrn_measured_fraction_theta_max   0.826
_diffrn_measured_fraction_theta_full  0.984
_diffrn_reflns_Laue_measured_fraction_max    0.826
_diffrn_reflns_Laue_measured_fraction_full   0.984
_diffrn_reflns_point_group_measured_fraction_max   0.826
_diffrn_reflns_point_group_measured_fraction_full  0.984
_reflns_number_total              6880
_reflns_number_gt                 2967
_reflns_threshold_expression      'I > 2\s(I)'
_reflns_Friedel_coverage          0.000
_reflns_Friedel_fraction_max      .
_reflns_Friedel_fraction_full     .
 
_reflns_special_details
;
 Reflections were merged by SHELXL according to the crystal
 class for the calculation of statistics and refinement.
 
 _reflns_Friedel_fraction is defined as the number of unique
 Friedel pairs measured divided by the number that would be
 possible theoretically, ignoring centric projections and
 systematic absences.
;
 
_computing_data_collection        ?
_computing_cell_refinement        ?
_computing_data_reduction         ?
_computing_structure_solution     ?
_computing_structure_refinement 'SHELXL-2019/2 (Sheldrick, 2019)'
_computing_molecular_graphics     ?
_computing_publication_material   ?
_refine_special_details           ?
_refine_ls_structure_factor_coef  Fsqd
_refine_ls_matrix_type            full
_refine_ls_weighting_scheme       calc
_refine_ls_weighting_details
'w=1/[\s^2^(Fo^2^)+(0.0366P)^2^+1.3662P] where P=(Fo^2^+2Fc^2^)/3'
_atom_sites_solution_primary      ?
_atom_sites_solution_secondary    ?
_atom_sites_solution_hydrogens    geom
_refine_ls_hydrogen_treatment     constr
_refine_ls_extinction_method      none
_refine_ls_extinction_coef        .
_refine_ls_number_reflns          6880
_refine_ls_number_parameters      213
_refine_ls_number_restraints      0
_refine_ls_R_factor_all           0.2261
_refine_ls_R_factor_gt            0.1069
_refine_ls_wR_factor_ref          0.1940
_refine_ls_wR_factor_gt           0.1568
_refine_ls_goodness_of_fit_ref    1.158
_refine_ls_restrained_S_all       1.158
_refine_ls_shift/su_max           0.000
_refine_ls_shift/su_mean          0.000
 
loop_
 _atom_site_label
 _atom_site_type_symbol
 _atom_site_fract_x
 _atom_site_fract_y
 _atom_site_fract_z
 _atom_site_U_iso_or_equiv
 _atom_site_adp_type
 _atom_site_occupancy
 _atom_site_site_symmetry_order  
 _atom_site_calc_flag
 _atom_site_refinement_flags_posn
 _atom_site_refinement_flags_adp
 _atom_site_refinement_flags_occupancy
 _atom_site_disorder_assembly
 _atom_site_disorder_group
Fe01 Fe 0.750000 0.750000 0.57620(3) 0.0651(2) Uani 1 2 d S T P . .
S002 S 0.90916(10) 0.55773(9) 0.39543(6) 0.1132(5) Uani 1 1 d . . . . .
N003 N 0.7444(2) 0.84363(18) 0.67478(15) 0.0680(7) Uani 1 1 d . . . . .
N004 N 0.8010(3) 0.6613(2) 0.49641(16) 0.0844(9) Uani 1 1 d . . . . .
N005 N 0.9101(2) 0.79605(19) 0.59381(15) 0.0707(7) Uani 1 1 d . . . . .
C006 C 0.6562(3) 0.8606(2) 0.72045(18) 0.0670(9) Uani 1 1 d . . . . .
C007 C 0.5639(3) 0.8825(2) 0.68576(19) 0.0718(9) Uani 1 1 d . . . . .
H007 H 0.561258 0.889364 0.633294 0.086 Uiso 1 1 calc R U . . .
C008 C 0.9259(3) 0.8473(2) 0.6550(2) 0.0734(9) Uani 1 1 d . . . . .
C009 C 0.8328(3) 0.8705(2) 0.6969(2) 0.0767(10) Uani 1 1 d . . . . .
H009 H 0.837819 0.905237 0.740244 0.092 Uiso 1 1 calc R U . . .
C00A C 0.6591(3) 0.8503(2) 0.7985(2) 0.0788(10) Uani 1 1 d . . . . .
H00A H 0.720746 0.835392 0.822411 0.095 Uiso 1 1 calc R U . . .
C00B C 0.4779(3) 0.8838(2) 0.8065(2) 0.0750(10) Uani 1 1 d . . . . .
C00C C 0.4762(3) 0.8941(2) 0.7283(2) 0.0774(10) Uani 1 1 d . . . . .
H00C H 0.414723 0.909055 0.704246 0.093 Uiso 1 1 calc R U . . .
C00D C 0.8460(3) 0.6188(3) 0.45400(19) 0.0726(9) Uani 1 1 d . . . . .
C00E C 0.5706(3) 0.8620(3) 0.8407(2) 0.0849(11) Uani 1 1 d . . . . .
H00E H 0.573285 0.855190 0.893192 0.102 Uiso 1 1 calc R U . . .
C00F C 0.3830(3) 0.8977(3) 0.8515(2) 0.0825(11) Uani 1 1 d . . . . .
C00G C 0.9932(3) 0.7735(3) 0.5529(2) 0.0850(11) Uani 1 1 d . . . . .
H00G H 0.984324 0.738341 0.510162 0.102 Uiso 1 1 calc R U . . .
C00H C 0.3849(3) 0.9421(3) 0.9201(2) 0.0933(12) Uani 1 1 d . . . . .
H00H H 0.447463 0.962861 0.938810 0.112 Uiso 1 1 calc R U . . .
C00I C 1.0214(4) 0.8767(3) 0.6770(3) 0.0993(13) Uani 1 1 d . . . . .
H00I H 1.029175 0.912473 0.719543 0.119 Uiso 1 1 calc R U . . .
C00J C 0.2889(4) 0.8676(3) 0.8262(3) 0.1097(14) Uani 1 1 d . . . . .
H00J H 0.285260 0.837027 0.780479 0.132 Uiso 1 1 calc R U . . .
C00K C 0.1992(4) 0.8820(4) 0.8677(3) 0.1276(17) Uani 1 1 d . . . . .
H00K H 0.136125 0.861492 0.849644 0.153 Uiso 1 1 calc R U . . .
C00L C 1.1054(4) 0.8518(4) 0.6342(3) 0.1175(16) Uani 1 1 d . . . . .
H00L H 1.171468 0.869987 0.647886 0.141 Uiso 1 1 calc R U . . .
C00M C 0.2951(5) 0.9563(3) 0.9616(3) 0.1087(15) Uani 1 1 d . . . . .
H00M H 0.297835 0.986391 1.007544 0.130 Uiso 1 1 calc R U . . .
C00N C 0.2038(5) 0.9262(4) 0.9347(3) 0.1192(17) Uani 1 1 d . . . . .
H00N H 0.143637 0.935813 0.962411 0.143 Uiso 1 1 calc R U . . .
C00O C 1.0911(3) 0.8004(4) 0.5718(3) 0.1047(14) Uani 1 1 d . . . . .
H00O H 1.147138 0.783620 0.542167 0.126 Uiso 1 1 calc R U . . .
 
loop_
 _atom_site_aniso_label
 _atom_site_aniso_U_11
 _atom_site_aniso_U_22
 _atom_site_aniso_U_33
 _atom_site_aniso_U_23
 _atom_site_aniso_U_13
 _atom_site_aniso_U_12
Fe01 0.0693(4) 0.0769(4) 0.0492(3) 0.000 0.000 0.0063(4)
S002 0.1161(9) 0.1511(11) 0.0725(6) -0.0113(7) 0.0172(6) 0.0510(8)
N003 0.0739(18) 0.0715(17) 0.0585(14) 0.0008(13) -0.0042(15) 0.0122(15)
N004 0.097(2) 0.091(2) 0.0650(18) -0.0125(16) 0.0133(17) 0.0025(18)
N005 0.0701(18) 0.0794(19) 0.0625(16) 0.0090(14) 0.0007(14) 0.0034(15)
C006 0.075(2) 0.067(2) 0.0589(19) -0.0036(16) -0.0005(17) 0.0121(17)
C007 0.085(3) 0.074(2) 0.0564(19) -0.0033(16) -0.0073(18) 0.0156(18)
C008 0.073(2) 0.080(2) 0.068(2) 0.0077(18) -0.0065(18) 0.0037(19)
C009 0.090(3) 0.077(2) 0.063(2) -0.0016(17) -0.0111(19) 0.005(2)
C00A 0.079(3) 0.092(3) 0.065(2) -0.0024(19) -0.0067(18) 0.020(2)
C00B 0.085(3) 0.069(2) 0.071(2) -0.0025(17) 0.0047(19) 0.0156(18)
C00C 0.079(2) 0.076(2) 0.077(2) -0.0020(19) -0.008(2) 0.0199(19)
C00D 0.069(2) 0.095(3) 0.0544(18) 0.0013(18) -0.0012(16) 0.0000(19)
C00E 0.095(3) 0.097(3) 0.062(2) 0.0055(18) 0.000(2) 0.025(2)
C00F 0.091(3) 0.072(2) 0.085(3) 0.007(2) 0.006(2) 0.021(2)
C00G 0.080(3) 0.099(3) 0.077(2) 0.012(2) 0.013(2) 0.002(2)
C00H 0.094(3) 0.102(3) 0.085(3) 0.000(2) 0.006(2) 0.032(2)
C00I 0.086(3) 0.112(3) 0.100(3) -0.004(3) -0.022(3) -0.008(2)
C00J 0.095(3) 0.118(4) 0.116(4) -0.017(3) 0.011(3) 0.007(3)
C00K 0.091(3) 0.142(5) 0.150(5) -0.008(4) 0.014(4) 0.007(3)
C00L 0.072(3) 0.150(5) 0.131(4) 0.010(4) -0.015(3) -0.012(3)
C00M 0.119(4) 0.122(4) 0.086(3) 0.002(3) 0.011(3) 0.047(3)
C00N 0.101(4) 0.137(5) 0.120(4) 0.010(3) 0.025(4) 0.036(3)
C00O 0.072(3) 0.132(4) 0.110(4) 0.013(3) 0.014(3) -0.001(3)
 
_geom_special_details
;
 All esds (except the esd in the dihedral angle between two l.s. planes)
 are estimated using the full covariance matrix.  The cell esds are taken
 into account individually in the estimation of esds in distances, angles
 and torsion angles; correlations between esds in cell parameters are only
 used when they are defined by crystal symmetry.  An approximate (isotropic)
 treatment of cell esds is used for estimating esds involving l.s. planes.
;
 
loop_
 _geom_bond_atom_site_label_1
 _geom_bond_atom_site_label_2
 _geom_bond_distance
 _geom_bond_site_symmetry_2
 _geom_bond_publ_flag
Fe01 N004 2.055(3) . ?
Fe01 N004 2.055(3) 2_665 ?
Fe01 N005 2.210(3) 2_665 ?
Fe01 N005 2.210(3) . ?
Fe01 N003 2.244(3) 2_665 ?
Fe01 N003 2.244(3) . ?
S002 C00D 1.609(4) . ?
N003 C009 1.276(4) . ?
N003 C006 1.420(4) . ?
N004 C00D 1.146(4) . ?
N005 C00G 1.339(4) . ?
N005 C008 1.344(4) . ?
C006 C00A 1.383(4) . ?
C006 C007 1.383(4) . ?
C007 C00C 1.371(5) . ?
C008 C00I 1.371(5) . ?
C008 C009 1.456(5) . ?
C00A C00E 1.378(5) . ?
C00B C00E 1.384(5) . ?
C00B C00C 1.386(5) . ?
C00B C00F 1.477(5) . ?
C00F C00J 1.376(6) . ?
C00F C00H 1.383(5) . ?
C00G C00O 1.372(6) . ?
C00H C00M 1.389(6) . ?
C00I C00L 1.376(6) . ?
C00J C00K 1.390(7) . ?
C00K C00N 1.358(7) . ?
C00L C00O 1.360(7) . ?
C00M C00N 1.354(7) . ?
 
loop_
 _geom_angle_atom_site_label_1
 _geom_angle_atom_site_label_2
 _geom_angle_atom_site_label_3
 _geom_angle
 _geom_angle_site_symmetry_1
 _geom_angle_site_symmetry_3
 _geom_angle_publ_flag
N004 Fe01 N004 93.76(18) . 2_665 ?
N004 Fe01 N005 100.98(12) . 2_665 ?
N004 Fe01 N005 90.07(12) 2_665 2_665 ?
N004 Fe01 N005 90.07(12) . . ?
N004 Fe01 N005 100.98(12) 2_665 . ?
N005 Fe01 N005 163.87(14) 2_665 . ?
N004 Fe01 N003 95.93(11) . 2_665 ?
N004 Fe01 N003 162.53(12) 2_665 2_665 ?
N005 Fe01 N003 73.84(11) 2_665 2_665 ?
N005 Fe01 N003 93.52(11) . 2_665 ?
N004 Fe01 N003 162.53(12) . . ?
N004 Fe01 N003 95.93(11) 2_665 . ?
N005 Fe01 N003 93.51(11) 2_665 . ?
N005 Fe01 N003 73.84(11) . . ?
N003 Fe01 N003 78.69(13) 2_665 . ?
C009 N003 C006 119.4(3) . . ?
C009 N003 Fe01 114.1(2) . . ?
C006 N003 Fe01 125.4(2) . . ?
C00D N004 Fe01 167.9(3) . . ?
C00G N005 C008 117.2(3) . . ?
C00G N005 Fe01 126.7(3) . . ?
C008 N005 Fe01 116.0(2) . . ?
C00A C006 C007 119.3(3) . . ?
C00A C006 N003 121.3(3) . . ?
C007 C006 N003 119.3(3) . . ?
C00C C007 C006 120.4(3) . . ?
N005 C008 C00I 123.5(4) . . ?
N005 C008 C009 114.8(3) . . ?
C00I C008 C009 121.7(4) . . ?
N003 C009 C008 120.7(3) . . ?
C00E C00A C006 119.9(3) . . ?
C00E C00B C00C 118.2(3) . . ?
C00E C00B C00F 121.5(3) . . ?
C00C C00B C00F 120.3(4) . . ?
C007 C00C C00B 121.0(3) . . ?
N004 C00D S002 179.0(4) . . ?
C00A C00E C00B 121.2(3) . . ?
C00J C00F C00H 117.4(4) . . ?
C00J C00F C00B 121.1(4) . . ?
C00H C00F C00B 121.6(4) . . ?
N005 C00G C00O 122.4(4) . . ?
C00F C00H C00M 121.3(5) . . ?
C008 C00I C00L 118.0(4) . . ?
C00F C00J C00K 121.2(5) . . ?
C00N C00K C00J 119.9(6) . . ?
C00O C00L C00I 119.4(4) . . ?
C00N C00M C00H 119.7(5) . . ?
C00M C00N C00K 120.5(5) . . ?
C00L C00O C00G 119.5(4) . . ?
 
_refine_diff_density_max    0.192
_refine_diff_density_min   -0.194
_refine_diff_density_rms    0.035

_shelx_res_file
;
TITL Bia_dw4400_085K_a.res in Pccn
    Bia_dw4400_290K.res
    created by SHELXL-2019/2 at 05:34:52 on 03-May-2022
REM Old TITL Bia_dw4400_085K in Pccn
REM SHELXT solution in Pccn: R1 0.089, Rweak 0.045, Alpha 0.023
REM <I/s>   0.567 for  392 systematic absences,  Orientation as input
REM Formula found by SHELXT:  Fe C38 N6 S2

CELL 0.65524 12.9498 15.1732 17.6021 90.0000 90.0000 90.0000
ZERR 14.000 0.0005 0.0006 0.0005 0.0000 0.0000 0.0000
LATT  1
SYMM 1/2-X, 1/2-Y, Z
SYMM -X, 1/2+Y, 1/2-Z
SYMM 1/2+X, -Y, 1/2-Z
SFAC FE C H N S
DISP $C  0.00244  0.00131  9.14798!source kissel
DISP $N  0.00493  0.00266 15.07095!source kissel
DISP $S  0.10506  0.10024 379.49005!source kissel
DISP $Fe  0.32649  0.69602 2544.24973!source kissel
UNIT 4 152 112 24 8
ACTA
L.S. 10
BOND
LIST 6
FMAP 2
PLAN 20
WGHT    0.036600    1.366200
FVAR       2.88562
FE01  1    0.750000    0.750000    0.576195    10.50000    0.06931    0.07691 =
         0.04919    0.00000    0.00000    0.00631
S002  5    0.909160    0.557732    0.395426    11.00000    0.11612    0.15107 =
         0.07254   -0.01126    0.01720    0.05101
N003  4    0.744396    0.843629    0.674776    11.00000    0.07393    0.07149 =
         0.05851    0.00084   -0.00422    0.01220
N004  4    0.801028    0.661264    0.496410    11.00000    0.09706    0.09125 =
         0.06500   -0.01254    0.01335    0.00246
N005  4    0.910134    0.796046    0.593807    11.00000    0.07007    0.07939 =
         0.06250    0.00902    0.00068    0.00336
C006  2    0.656246    0.860617    0.720446    11.00000    0.07502    0.06724 =
         0.05887   -0.00363   -0.00051    0.01213
C007  2    0.563899    0.882483    0.685758    11.00000    0.08524    0.07383 =
         0.05642   -0.00334   -0.00733    0.01562
AFIX  43
H007  3    0.561258    0.889364    0.633294    11.00000   -1.20000
AFIX   0
C008  2    0.925889    0.847265    0.655013    11.00000    0.07278    0.07954 =
         0.06802    0.00770   -0.00652    0.00365
C009  2    0.832783    0.870466    0.696892    11.00000    0.08979    0.07672 =
         0.06345   -0.00157   -0.01106    0.00473
AFIX  43
H009  3    0.837819    0.905237    0.740244    11.00000   -1.20000
AFIX   0
C00A  2    0.659137    0.850267    0.798481    11.00000    0.07875    0.09242 =
         0.06521   -0.00241   -0.00674    0.01999
AFIX  43
H00A  3    0.720746    0.835392    0.822411    11.00000   -1.20000
AFIX   0
C00B  2    0.477893    0.883797    0.806499    11.00000    0.08450    0.06908 =
         0.07139   -0.00254    0.00469    0.01557
C00C  2    0.476232    0.894073    0.728266    11.00000    0.07909    0.07609 =
         0.07710   -0.00203   -0.00768    0.01988
AFIX  43
H00C  3    0.414723    0.909055    0.704246    11.00000   -1.20000
AFIX   0
C00D  2    0.846031    0.618761    0.453997    11.00000    0.06861    0.09481 =
         0.05437    0.00133   -0.00117    0.00004
C00E  2    0.570640    0.862018    0.840722    11.00000    0.09510    0.09741 =
         0.06208    0.00549    0.00001    0.02527
AFIX  43
H00E  3    0.573285    0.855190    0.893192    11.00000   -1.20000
AFIX   0
C00F  2    0.383049    0.897685    0.851490    11.00000    0.09113    0.07181 =
         0.08451    0.00679    0.00592    0.02137
C00G  2    0.993243    0.773516    0.552930    11.00000    0.07957    0.09870 =
         0.07673    0.01209    0.01344    0.00162
AFIX  43
H00G  3    0.984324    0.738341    0.510162    11.00000   -1.20000
AFIX   0
C00H  2    0.384883    0.942089    0.920067    11.00000    0.09364    0.10161 =
         0.08467   -0.00002    0.00590    0.03205
AFIX  43
H00H  3    0.447463    0.962861    0.938810    11.00000   -1.20000
AFIX   0
C00I  2    1.021407    0.876731    0.677004    11.00000    0.08574    0.11217 =
         0.09992   -0.00368   -0.02216   -0.00809
AFIX  43
H00I  3    1.029175    0.912473    0.719543    11.00000   -1.20000
AFIX   0
C00J  2    0.288926    0.867592    0.826196    11.00000    0.09453    0.11843 =
         0.11615   -0.01703    0.01130    0.00734
AFIX  43
H00J  3    0.285260    0.837027    0.780479    11.00000   -1.20000
AFIX   0
C00K  2    0.199166    0.882034    0.867725    11.00000    0.09103    0.14193 =
         0.14993   -0.00819    0.01354    0.00685
AFIX  43
H00K  3    0.136125    0.861492    0.849644    11.00000   -1.20000
AFIX   0
C00L  2    1.105433    0.851828    0.634238    11.00000    0.07182    0.14963 =
         0.13106    0.01029   -0.01453   -0.01209
AFIX  43
H00L  3    1.171468    0.869987    0.647886    11.00000   -1.20000
AFIX   0
C00M  2    0.295135    0.956311    0.961552    11.00000    0.11862    0.12157 =
         0.08605    0.00161    0.01120    0.04731
AFIX  43
H00M  3    0.297835    0.986391    1.007544    11.00000   -1.20000
AFIX   0
C00N  2    0.203755    0.926188    0.934726    11.00000    0.10071    0.13659 =
         0.12019    0.00983    0.02533    0.03628
AFIX  43
H00N  3    0.143637    0.935813    0.962411    11.00000   -1.20000
AFIX   0
C00O  2    1.091053    0.800414    0.571821    11.00000    0.07182    0.13227 =
         0.10991    0.01329    0.01439   -0.00119
AFIX  43
H00O  3    1.147138    0.783620    0.542167    11.00000   -1.20000
AFIX   0
HKLF 4


REM  Bia_dw4400_085K_a.res in Pccn
REM wR2 = 0.1940, GooF = S = 1.158, Restrained GooF = 1.158 for all data
REM R1 = 0.1069 for 2967 Fo > 4sig(Fo) and 0.2261 for all 6880 data
REM 213 parameters refined using 0 restraints

END

WGHT      0.0357      1.3931

REM Highest difference peak  0.192,  deepest hole -0.194,  1-sigma level  0.035
Q1    1   0.8351  0.5344  0.3879  11.00000  0.05    0.19
Q2    1   0.8396  0.8147  0.5774  11.00000  0.05    0.15
Q3    1   0.7795  0.8245  0.7051  11.00000  0.05    0.15
Q4    1   0.7280  0.7453  0.5316  11.00000  0.05    0.14
Q5    1   0.9502  0.7997  0.5708  11.00000  0.05    0.14
Q6    1   0.9145  0.6226  0.3785  11.00000  0.05    0.14
Q7    1   0.4702  0.8577  0.7658  11.00000  0.05    0.13
Q8    1   0.7016  0.8504  0.7007  11.00000  0.05    0.13
Q9    1   0.8738  0.8574  0.6713  11.00000  0.05    0.13
Q10   1   0.7500  0.7500  0.6277  10.50000  0.05    0.12
Q11   1   0.2057  0.8556  0.9053  11.00000  0.05    0.12
Q12   1   0.6440  0.8300  0.7578  11.00000  0.05    0.12
Q13   1   0.7903  0.6643  0.4536  11.00000  0.05    0.12
Q14   1   0.2241  0.8550  0.7554  11.00000  0.05    0.12
Q15   1   0.8260  0.6519  0.5441  11.00000  0.05    0.12
Q16   1   0.1584  0.8368  0.8492  11.00000  0.05    0.12
Q17   1   1.1666  0.9977  0.7120  11.00000  0.05    0.11
Q18   1   0.5973  0.8504  0.7056  11.00000  0.05    0.11
Q19   1   0.8401  0.5460  0.3221  11.00000  0.05    0.11
Q20   1   0.5064  0.8593  0.7091  11.00000  0.05    0.11
;
_shelx_res_checksum   60377

_shelx_hkl_file
;
   0   0  -2 901.776 114.711   1
   0   0   2 779.205 124.636   1
   0   0  -3 5.77009 117.738   1
   0   0   3 81.8441 140.417   1
   0   0   4 267338. 16761.5   1
   0   0  -4 261591. 16758.8   1
   0   0  -5 9.40361 149.635   1
   0   0   5 105.760 167.721   1
   0   0  -6 805.348 169.858   1
   0   0   6 567.994 197.707   1
   0   0   8 194366. 12151.1   1
   0   0  -8 188142. 12143.5   1
   0   0  -9-48.7401 153.171   1
   0   0   9-164.969 174.415   1
   0   0  10 20106.4 1291.54   1
   0   0 -10 18224.6 1273.27   1
   0   0 -11 77.7052 180.916   1
   0   0  11-307.274 227.468   1
   0   0 -12 20253.5 1347.59   1
   0   0  12 19595.3 1355.04   1
   0   0 -13-22.2888 178.679   1
   0   0  13-126.048 204.719   1
   0   0 -15 99.9398 215.459   1
   0   0  15-84.7601 230.850   1
   0   0 -16 79.0401 207.931   1
   0   0  16 649.428 253.201   1
   0   0 -17-54.9891 195.877   1
   0   0  17-153.523 228.521   1
   0   0 -18 397.423 230.487   1
   0   0  18-547.618 263.214   1
   0   0 -20-151.409 221.008   1
   0   0  20 379.356 243.566   1
   0   0 -21-342.786 249.170   1
   0   0  21 35.2909 256.725   1
   0   0 -22 381.829 247.592   1
   0   0  22 361.503 255.265   1
   0   0  24 300.169 245.117   1
   0   0 -24 457.063 236.623   1
   0   0  25 378.073 264.713   1
   0   0 -25-164.036 214.350   1
   0   0  26 454.991 235.827   1
   0   0 -26 131.992 236.657   1
   0   1   1 114.304 75.0400   1
   0  -1  -1 6.27282 73.9982   1
   0  -1  -2 140732. 8835.44   1
   0   1   2 137697. 8837.50   1
   0   1  -3-40.2959 102.506   1
   0  -1  -3 76.5123 159.472   1
   0  -1   3-170.883 110.693   1
   0   1   3-84.0493 167.170   1
   0   1  -4 20993.3 1449.10   1
   0  -1  -4 22941.0 1462.74   1
   0  -1   4 23006.5 1454.09   1
   0   1   4 23339.4 1462.06   1
   0   1   5-35.2424 182.973   1
   0  -1   5-64.5044 177.512   1
   0   1  -5 90.1409 142.763   1
   0  -1  -5 159.203 160.199   1
   0  -1   6 36549.3 2389.36   1
   0   1  -6 37446.0 2383.00   1
   0  -1   7 145.708 170.099   1
   0   1   7 63.3024 184.935   1
   0  -1  -7 98.4231 177.986   1
   0   1  -7-11.7834 160.730   1
   0   1   8 40764.0 2685.31   1
   0  -1   8 41745.7 2676.24   1
   0   1  -8 40604.8 2667.06   1
   0  -1  -8 42420.4 2676.91   1
   0   1  -9 30.4194 154.752   1
   0  -1  -9 69.2920 157.244   1
   0   1   9-58.5141 187.197   1
   0  -1   9-154.345 181.470   1
   0   1 -10 40733.3 2653.12   1
   0   1  10 43344.6 2674.60   1
   0  -1  10 36926.2 2658.65   1
   0  -1 -10 43225.7 2663.31   1
   0  -1 -11 162.828 205.820   1
   0   1 -11-92.1684 161.658   1
   0   1  11 68.9409 210.728   1
   0  -1  11 41.6657 189.108   1
   0   1  12 9629.45 707.831   1
   0   1 -12 9486.61 677.600   1
   0  -1 -12 9008.28 689.962   1
   0   1 -13 85.8601 191.420   1
   0  -1  13 121.085 197.975   1
   0   1 -14 3554.22 347.160   1
   0  -1  14 2924.66 365.695   1
   0   1  14 3007.58 364.886   1
   0   1 -15-48.8616 194.515   1
   0  -1 -15-25.6244 215.909   1
   0  -1  15-54.7042 221.369   1
   0   1 -16 3063.12 331.879   1
   0  -1 -16 3013.14 326.659   1
   0  -1  16 2585.15 336.749   1
   0   1  16 2455.50 357.454   1
   0   1 -17-482.545 217.534   1
   0  -1 -17-307.853 224.113   1
   0   1  17-31.3967 247.111   1
   0  -1  17-30.4091 233.588   1
   0  -1 -18 2563.31 361.928   1
   0   1 -18 2821.62 335.337   1
   0  -1  18 3003.53 380.169   1
   0   1  18 2419.51 375.992   1
   0  -1 -19-147.897 224.230   1
   0   1 -19 116.268 222.763   1
   0   1  19 135.841 256.492   1
   0  -1  19 33.0751 241.336   1
   0  -1 -20 456.571 237.575   1
   0   1 -20 723.513 237.768   1
   0  -1  20 375.263 256.447   1
   0   1  20 244.054 256.065   1
   0  -1 -21 592.663 245.284   1
   0   1 -21 93.0439 220.243   1
   0   1  21-177.715 257.547   1
   0  -1  21 211.202 246.722   1
   0  -1 -22 1020.72 256.803   1
   0   1 -22 1140.90 261.856   1
   0   1  22 1375.84 276.875   1
   0  -1  22 1299.08 279.980   1
   0  -1 -23 96.9140 230.029   1
   0   1  23 146.991 243.599   1
   0  -1  23 110.840 244.917   1
   0   1 -23-290.501 210.859   1
   0   1  24 74.5609 253.203   1
   0  -1 -24-130.142 225.043   1
   0   1 -24 228.655 226.931   1
   0  -1  24 564.219 253.118   1
   0  -1 -25-130.326 210.904   1
   0   1 -25 661.805 255.557   1
   0   1  25 37.5988 226.813   1
   0  -1  25 38.0004 231.879   1
   0  -1 -26 195.775 232.840   1
   0   1  26 301.032 253.472   1
   0  -1 -27-32.6333 213.191   1
   0  -2  -1 4.37866 100.991   1
   0   2   1-19.3742 118.642   1
   0  -2  -2 9439.31 641.163   1
   0   2   2 9688.74 647.550   1
   0  -2   3-14.3401 93.5971   1
   0   2   3-89.8123 180.225   1
   0  -2  -3 303.862 187.376   1
   0   2  -3 6.38114 80.2758   1
   0  -2   4-5.69756 116.074   1
   0   2   4-55.0070 207.582   1
   0  -2  -4 373.657 196.137   1
   0   2  -4 116.536 98.8544   1
   0   2   5-52.1649 166.865   1
   0  -2   5 140.389 120.753   1
   0   2  -5 180.308 101.867   1
   0  -2  -5-82.4326 165.521   1
   0  -2   6 1658.82 205.238   1
   0   2  -6 1745.32 180.069   1
   0  -2   7-11.9233 141.012   1
   0   2   7 34.2252 203.902   1
   0  -2  -7-15.1453 171.654   1
   0   2  -7 63.5533 128.632   1
   0   2   8 41326.2 2741.36   1
   0  -2  -8 42845.1 2730.56   1
   0  -2  -9-73.2508 190.466   1
   0   2  -9 42.3231 144.716   1
   0  -2   9-63.7274 152.915   1
   0   2   9-41.2574 195.707   1
   0  -2 -10 731.956 210.013   1
   0   2 -10 1106.03 174.488   1
   0   2  10 1005.12 228.565   1
   0  -2 -11 127.439 160.179   1
   0   2 -11 244.179 170.396   1
   0   2  11 95.9713 203.029   1
   0  -2  11 196.370 174.414   1
   0   2  12 20693.4 1396.43   1
   0  -2  12 20269.3 1376.29   1
   0  -2 -12 20422.3 1383.70   1
   0   2 -13 248.765 167.768   1
   0  -2 -13-47.8367 212.041   1
   0  -2  13-279.627 200.949   1
   0   2  13 108.094 235.671   1
   0   2  14 15557.4 1202.77   1
   0  -2  14 17657.3 1199.72   1
   0  -2 -14 19463.4 1202.58   1
   0   2 -14 16648.8 1186.12   1
   0   2  15 237.156 225.588   1
   0  -2 -15-52.4608 197.422   1
   0   2  16 1267.17 292.131   1
   0  -2  16 655.240 248.650   1
   0   2 -16 1072.79 235.583   1
   0  -2 -16 1148.26 254.661   1
   0  -2  17-29.9964 220.599   1
   0   2  17 351.296 274.617   1
   0   2 -17-288.659 199.656   1
   0  -2 -17 227.782 239.890   1
   0  -2  18 1064.79 266.998   1
   0   2 -18 1624.98 261.472   1
   0   2  19-340.754 261.185   1
   0  -2  19 390.854 261.068   1
   0  -2 -19-89.9934 217.185   1
   0   2 -19-172.834 225.520   1
   0   2  20 842.807 298.821   1
   0  -2 -20 1104.08 297.474   1
   0  -2  21 385.036 252.628   1
   0   2  21 285.798 265.043   1
   0  -2 -21 125.344 235.215   1
   0   2 -21 30.7666 214.802   1
   0   2 -22 189.370 211.451   1
   0  -2  22 108.328 233.749   1
   0   2  23-183.577 255.940   1
   0   2 -23-257.436 228.191   1
   0  -2  23 222.204 253.631   1
   0  -2 -23 387.641 236.643   1
   0   2  24-37.0117 232.663   1
   0   2 -24 492.713 238.655   1
   0  -2  24 301.527 249.212   1
   0  -2 -25 552.436 245.214   1
   0   2  25 298.035 262.318   1
   0  -2 -26 323.396 232.338   1
   0   2  26-111.898 241.380   1
   0  -2 -27 161.054 203.340   1
   0   2  27 222.224 231.221   1
   0   3   0 82.0310 98.1264   1
   0  -3   0-14.9688 96.6219   1
   0   3   1 37.2626 134.077   1
   0  -3  -1 169.236 117.326   1
   0  -3  -2 788154. 49975.5   1
   0   3   2 790115. 49979.0   1
   0  -3  -3-18.8690 169.294   1
   0   3   3 237.437 181.787   1
   0   3   4 768002. 47584.6   1
   0   3  -4 749479. 47555.1   1
   0  -3   4 756773. 47556.1   1
   0  -3  -4 724041. 47581.7   1
   0   3  -5 16.9509 91.8262   1
   0  -3   5-63.3767 113.201   1
   0   3  -6 938.294 135.878   1
   0  -3  -6 1299.48 203.606   1
   0   3   6 1447.59 238.400   1
   0  -3   6 1204.61 150.248   1
   0  -3  -7-64.8969 187.222   1
   0   3  -7 65.4165 114.692   1
   0  -3   7 104.959 119.029   1
   0   3   7 128.384 221.797   1
   0   3  -8 11767.2 833.089   1
   0  -3   8 13181.3 843.010   1
   0   3   8 12145.8 878.582   1
   0  -3  -8 12746.7 866.345   1
   0  -3  -9-290.070 203.392   1
   0   3   9-43.4864 209.464   1
   0   3 -10 34890.2 2184.43   1
   0   3  10 33421.2 2217.99   1
   0  -3  10 32682.3 2188.25   1
   0  -3 -10 33190.7 2207.56   1
   0   3  11 49.9678 230.257   1
   0  -3  11-203.756 191.534   1
   0  -3 -11 88.4339 187.943   1
   0   3 -11 214.540 162.355   1
   0  -3  12 223.718 191.383   1
   0   3 -12 291.144 171.798   1
   0   3  13-223.532 260.165   1
   0  -3  13 66.2688 199.113   1
   0  -3 -13 172.643 221.118   1
   0   3 -13 396.663 189.633   1
   0   3  14 495.763 280.736   1
   0  -3  14 723.164 213.622   1
   0  -3 -14 619.302 239.716   1
   0   3 -14 361.939 198.265   1
   0   3  15 30.3358 261.414   1
   0  -3  15 494.521 213.343   1
   0  -3 -15 375.739 217.165   1
   0   3 -15 159.136 174.431   1
   0   3  16 1008.91 253.740   1
   0   3 -16 1043.14 219.463   1
   0  -3 -16 529.410 215.752   1
   0   3  17-195.673 261.355   1
   0  -3  17-87.5231 236.101   1
   0   3 -17 77.1513 189.866   1
   0  -3 -17 260.308 240.032   1
   0  -3  18 307.493 241.506   1
   0   3 -18 570.382 215.187   1
   0  -3 -18 416.607 265.309   1
   0   3  19 206.519 270.717   1
   0  -3  19 225.276 243.476   1
   0  -3 -19 302.905 238.336   1
   0   3 -19 170.272 217.169   1
   0  -3  20 167.675 251.021   1
   0   3  20 318.423 241.803   1
   0  -3 -20-153.983 219.036   1
   0   3  21-71.9467 257.399   1
   0   3 -21 151.966 223.725   1
   0  -3  21 244.844 246.120   1
   0  -3 -21 250.993 234.507   1
   0   3  22-36.2593 258.368   1
   0   3 -22-62.7081 212.999   1
   0  -3  22 288.415 244.853   1
   0  -3 -22 447.711 253.071   1
   0   3  23-109.930 230.965   1
   0   3 -23-257.957 202.164   1
   0  -3  23 443.720 241.585   1
   0  -3 -23 225.837 208.697   1
   0   3 -24 363.076 228.892   1
   0   3  24 884.182 281.783   1
   0  -3 -24 226.533 249.688   1
   0   3  25-74.0482 237.069   1
   0  -3 -25 193.717 232.797   1
   0  -3 -26 96.0469 198.060   1
   0   3  26 480.899 246.901   1
   0  -3 -27 31.7697 217.656   1
   0   3  27 183.111 245.164   1
   0  -4   0 974418. 61372.6   1
   0   4   0 963621. 61374.2   1
   0   4   1-7.56965 138.757   1
   0  -4  -1 83.2378 132.172   1
   0  -4  -2 766365. 47873.3   1
   0   4   2 744583. 47875.1   1
   0   4   3-326.387 197.153   1
   0  -4  -3 299.271 162.346   1
   0   4   5 15.8055 181.205   1
   0  -4  -5 112.192 172.746   1
   0   4  -5 43.1809 77.3820   1
   0  -4   5 38.7710 82.9200   1
   0   4   6 435896. 26342.9   1
   0   4  -6 419953. 26299.9   1
   0  -4   6 387083. 26302.8   1
   0  -4  -6 449202. 26336.5   1
   0   4  -7 32.2715 106.103   1
   0  -4  -7 17.2818 187.325   1
   0   4   7-116.961 222.399   1
   0  -4   7 136.332 121.546   1
   0   4  -8 9.98165 106.070   1
   0  -4  -8 56.4091 192.506   1
   0   4   8 233.307 223.608   1
   0  -4   8 55.9364 129.515   1
   0  -4  -9 182.433 207.530   1
   0   4  -9-118.205 118.342   1
   0   4   9 114.266 222.360   1
   0  -4   9-132.595 134.681   1
   0   4 -10-54.1984 133.625   1
   0  -4 -10-108.103 197.290   1
   0  -4  10-15.3002 155.080   1
   0   4  10-97.7273 228.521   1
   0   4 -11-61.2794 141.559   1
   0  -4 -11-137.772 201.378   1
   0  -4  11-51.9253 149.285   1
   0   4  11 129.790 210.765   1
   0  -4  12 7649.78 564.512   1
   0   4  12 6962.44 594.365   1
   0  -4 -12 7531.80 577.701   1
   0   4 -12 7530.23 550.496   1
   0  -4 -13 25.3926 205.633   1
   0   4 -13-262.332 179.169   1
   0   4  13-230.222 230.748   1
   0  -4  13 42.7121 194.988   1
   0  -4 -14 3097.04 366.287   1
   0   4 -14 3414.27 321.941   1
   0  -4  14 3965.14 346.455   1
   0   4  14 3238.70 399.180   1
   0  -4  15-49.9288 204.642   1
   0   4  15 186.089 282.260   1
   0  -4 -15-219.458 251.563   1
   0   4 -15-44.2678 170.869   1
   0   4  16 256.899 262.495   1
   0  -4 -16 28.3844 227.608   1
   0  -4  17-113.990 216.027   1
   0   4 -17 125.829 196.983   1
   0   4 -18 1591.90 258.302   1
   0  -4  18 1265.89 292.844   1
   0   4  18 574.769 290.454   1
   0  -4 -18 993.789 265.131   1
   0   4  19-137.618 272.120   1
   0   4 -19-111.351 207.182   1
   0  -4  19 158.916 240.109   1
   0  -4 -19-244.593 262.964   1
   0   4  20 1673.79 299.581   1
   0   4 -20 1738.30 255.339   1
   0  -4  20 899.351 277.261   1
   0  -4 -20 464.821 251.458   1
   0   4  22 400.035 271.645   1
   0   4 -22 532.338 237.169   1
   0  -4  22 143.080 250.552   1
   0  -4 -22 988.330 271.526   1
   0   4 -23 193.574 216.221   1
   0   4  23 36.6043 270.491   1
   0  -4 -23 289.925 251.543   1
   0   4  24 366.889 236.789   1
   0  -4 -24 225.610 214.424   1
   0   4  25 439.760 263.870   1
   0  -4 -25 224.718 228.512   1
   0  -4 -27-157.019 200.194   1
   0   4  27-108.730 213.511   1
   0  -4 -28 402.819 236.708   1
   0   4  28 249.145 240.259   1
   0   5   0-89.5995 123.274   1
   0  -5   0 30.4946 111.298   1
   0   5  -1-46.1293 85.0751   1
   0   5   1-99.7635 138.131   1
   0  -5   1 93.3682 84.1923   1
   0  -5  -1-8.04027 119.408   1
   0  -5  -2 35732.1 2254.93   1
   0   5   2 34178.9 2260.29   1
   0  -5  -3-11.7069 156.162   1
   0   5   3 118.813 180.023   1
   0  -5  -5-408.369 170.151   1
   0   5   5 136.882 197.769   1
   0   5  -6 11516.1 743.003   1
   0  -5   6 11625.4 746.673   1
   0   5   6 10249.5 811.745   1
   0  -5  -6 11406.0 799.900   1
   0  -5  -7 385.382 194.201   1
   0   5   7 103.545 216.650   1
   0   5  -7-19.9201 80.4310   1
   0  -5   7 7.55003 99.2759   1
   0  -5   8 755.948 132.181   1
   0   5   8 805.167 218.313   1
   0   5  -8 585.314 117.544   1
   0  -5  -8 614.426 201.584   1
   0  -5   9-153.668 123.499   1
   0   5   9-215.503 217.951   1
   0  -5  -9 63.6912 184.689   1
   0   5  -9-10.5081 108.524   1
   0   5  10 11865.8 832.023   1
   0  -5 -10 10924.8 811.948   1
   0   5 -11 71.0831 121.951   1
   0  -5  11 32.0396 157.965   1
   0  -5  12 11671.1 773.547   1
   0   5  12 10473.4 814.355   1
   0  -5 -12 10575.1 798.525   1
   0   5 -12 10783.3 757.349   1
   0   5 -13-71.1929 146.359   1
   0  -5 -13 156.627 221.254   1
   0   5  13-355.133 267.950   1
   0  -5  13 281.286 166.757   1
   0  -5 -14-27.1101 231.242   1
   0   5 -14 97.5787 168.949   1
   0  -5  14 352.899 194.630   1
   0   5  14-30.6597 277.693   1
   0  -5 -15 335.975 242.304   1
   0   5  15 63.3318 255.604   1
   0  -5  15 143.962 193.770   1
   0   5 -15 84.6526 171.520   1
   0   5  16 6898.60 637.265   1
   0  -5  16 8458.25 619.410   1
   0   5 -16 8355.81 600.791   1
   0  -5 -16 7337.25 617.219   1
   0  -5 -17 59.5539 190.669   1
   0   5  17-235.289 236.363   1
   0  -5 -18 883.304 254.321   1
   0   5  18 513.111 275.903   1
   0   5 -18 850.110 213.781   1
   0  -5  18 472.828 234.724   1
   0  -5 -19-248.153 262.900   1
   0   5  19-208.245 279.064   1
   0   5 -19 163.480 190.760   1
   0  -5  19 311.620 243.919   1
   0  -5 -20-31.1750 257.469   1
   0   5  20 465.911 299.540   1
   0  -5  20 196.100 239.785   1
   0   5 -20 257.783 211.879   1
   0  -5 -21 31.5898 213.550   1
   0  -5  21 205.426 230.353   1
   0   5 -21 179.541 210.550   1
   0   5 -22 155.523 199.274   1
   0   5  22 72.7887 242.530   1
   0  -5 -23 481.806 256.804   1
   0   5  23-182.217 257.566   1
   0  -5 -24 481.283 248.147   1
   0   5  24 328.815 253.792   1
   0  -5 -25-255.032 212.400   1
   0   5  25 181.969 230.635   1
   0   5  26 290.518 264.151   1
   0  -5 -26 504.774 238.818   1
   0   5  27-35.8128 226.110   1
   0  -5 -27 434.364 224.989   1
   0   5  28 105.439 222.679   1
   0  -5 -28-30.5369 203.405   1
   0   6   0 21537.5 1502.34   1
   0  -6   0 24741.8 1499.40   1
   0  -6  -1 18.3840 126.635   1
   0  -6   1 36.3473 83.8794   1
   0   6  -1 112.199 93.8250   1
   0   6   1-62.2782 132.412   1
   0   6   2 43911.4 2816.12   1
   0  -6  -2 43531.1 2809.15   1
   0   6   4 11424.1 809.183   1
   0  -6  -4 11913.9 802.625   1
   0  -6  -5-162.552 158.847   1
   0   6   5 183.491 181.280   1
   0   6   6 142230. 9049.36   1
   0  -6  -6 141463. 9039.92   1
   0   6   7 109.265 219.152   1
   0  -6   7 21.6013 77.6491   1
   0  -6  -7 193.620 186.262   1
   0   6  -7 4.88888 72.0035   1
   0  -6   8 9533.28 687.784   1
   0   6  -8 10991.5 683.364   1
   0   6   8 10435.9 758.234   1
   0  -6  -8 10311.3 742.283   1
   0   6   9-49.9733 222.112   1
   0   6  -9-80.2156 99.6940   1
   0  -6   9 30.3711 106.126   1
   0  -6  -9-22.0986 198.011   1
   0   6 -10 303.909 118.274   1
   0  -6  10 492.196 134.877   1
   0   6  11-139.372 241.333   1
   0  -6 -11-221.528 219.681   1
   0   6  12 466.775 271.028   1
   0   6 -12 248.274 141.780   1
   0  -6  12 299.927 152.361   1
   0  -6 -12 540.308 228.475   1
   0   6  13 242.612 252.609   1
   0   6 -13 49.3030 142.810   1
   0  -6  13 131.368 167.949   1
   0  -6 -13 294.293 226.925   1
   0   6  14 282.523 254.232   1
   0   6 -14 729.253 174.807   1
   0  -6  14 541.817 178.341   1
   0  -6 -14 636.718 235.420   1
   0   6  15 32.3016 241.234   1
   0   6 -15-140.183 170.225   1
   0  -6  15 91.3122 189.448   1
   0  -6 -15 114.197 214.819   1
   0   6  16 33.2473 237.896   1
   0   6 -16 326.088 184.465   1
   0  -6  16 49.5281 186.555   1
   0  -6 -16 117.468 193.943   1
   0   6  17 272.551 263.192   1
   0   6 -17 23.4394 184.427   1
   0  -6  17 80.0282 214.064   1
   0  -6 -17 392.391 235.699   1
   0   6  18 864.873 315.040   1
   0   6 -18 926.252 214.631   1
   0  -6  18 1029.61 241.803   1
   0  -6 -18 707.961 267.631   1
   0   6  19-419.989 297.587   1
   0   6 -19-53.1813 203.913   1
   0  -6  19 30.4429 217.798   1
   0  -6 -19-124.318 257.237   1
   0   6  20 288.344 280.908   1
   0   6 -20 533.024 206.757   1
   0  -6  20 901.548 238.132   1
   0  -6 -20 689.240 272.193   1
   0   6 -21 117.804 196.709   1
   0   6  21-36.3432 234.320   1
   0  -6 -21 570.222 227.915   1
   0   6  22-145.593 243.675   1
   0  -6 -22-63.7856 212.527   1
   0   6  23 690.756 280.371   1
   0  -6 -23 64.0740 236.500   1
   0   6  24-145.485 256.002   1
   0  -6 -24 446.899 229.493   1
   0  -6 -26-124.941 242.075   1
   0   6  27 389.218 255.204   1
   0  -6 -27 643.506 251.026   1
   0   6  28-34.6339 199.242   1
   0  -6 -28 391.062 206.411   1
   0   7   0-19.0142 123.602   1
   0  -7   1 18.9216 86.1936   1
   0  -7  -1 103.252 127.344   1
   0   7   1-70.0953 152.068   1
   0   7  -1-43.0095 91.0696   1
   0  -7   2 13429.4 839.508   1
   0   7  -2 12941.7 842.275   1
   0   7   2 12676.0 884.188   1
   0  -7  -2 12073.3 871.460   1
   0   7   3-189.799 172.315   1
   0  -7  -3-126.061 151.027   1
   0   7   4 29623.1 1885.48   1
   0  -7  -4 27901.2 1878.94   1
   0   7   5-235.016 205.485   1
   0  -7  -5-86.7289 166.738   1
   0   7   6 17759.5 1260.96   1
   0  -7  -6 19380.3 1254.71   1
   0  -7  -7 183.309 193.707   1
   0   7   7-114.923 224.133   1
   0   7  -8 25195.4 1774.99   1
   0   7   8 31127.6 1860.92   1
   0  -7  -8 31646.7 1849.77   1
   0  -7   8 29535.5 1778.53   1
   0  -7  -9 184.232 203.054   1
   0  -7   9 7.71727 89.4553   1
   0   7  -9-48.7118 80.0273   1
   0   7   9 26.0541 236.494   1
   0  -7 -10 2934.56 328.836   1
   0  -7  10 2524.45 224.691   1
   0   7  10 2499.80 336.615   1
   0   7 -10 2691.64 219.073   1
   0   7  11 28.8200 268.238   1
   0   7 -11 10.9940 110.975   1
   0  -7  11 37.3143 121.575   1
   0  -7 -11 203.527 229.757   1
   0   7  12 270.376 275.537   1
   0  -7 -12-26.4854 226.519   1
   0   7  13-31.1136 275.090   1
   0   7 -13 14.9171 128.285   1
   0  -7  13 51.1667 157.970   1
   0  -7 -13-301.832 240.630   1
   0   7  14 1444.34 313.534   1
   0   7 -14 739.673 174.350   1
   0  -7  14 807.467 189.050   1
   0  -7 -14 1188.43 271.622   1
   0   7 -15 205.348 154.644   1
   0  -7  15 21.3610 170.234   1
   0   7  16 1182.05 327.666   1
   0   7 -16 1331.64 211.099   1
   0  -7  16 1055.37 215.781   1
   0  -7 -16 894.647 288.057   1
   0   7  17 448.673 308.826   1
   0   7 -17 267.139 171.944   1
   0  -7  17 127.639 194.865   1
   0  -7 -17 244.544 254.173   1
   0   7  18 417.680 311.735   1
   0   7 -18 981.468 216.990   1
   0  -7  18 908.406 221.285   1
   0  -7 -18 1306.00 289.097   1
   0   7  19 35.6080 276.787   1
   0   7 -19 25.6216 195.650   1
   0  -7  19 175.982 214.858   1
   0  -7 -19-281.670 241.568   1
   0   7 -20 190.742 200.443   1
   0   7  20 72.4271 234.259   1
   0  -7 -20-31.4807 206.717   1
   0   7  21 145.666 220.807   1
   0  -7 -21-190.401 215.371   1
   0   7  22 181.966 256.894   1
   0  -7 -22 510.058 257.325   1
   0   7  23 833.877 277.879   1
   0  -7 -23 31.9393 249.417   1
   0   7  24 325.535 246.497   1
   0  -7 -24 380.970 244.339   1
   0   7  25 35.8518 218.615   1
   0  -7 -25-31.3798 183.578   1
   0  -7 -26 123.618 238.832   1
   0   7  26 709.756 274.906   1
   0  -7 -27 453.628 234.738   1
   0   7  27 314.339 245.774   1
   0   8   0 92561.5 5911.46   1
   0  -8   0 92975.0 5907.29   1
   0  -8  -1 57.2905 120.558   1
   0  -8   1-29.7846 94.4784   1
   0   8   1 39.0062 125.074   1
   0   8  -1 8.39838 99.3223   1
   0   8  -2 44843.6 2821.86   1
   0  -8   2 43723.4 2818.35   1
   0   8   3 102.472 158.172   1
   0  -8  -3-105.655 155.129   1
   0   8   4 1593.25 229.404   1
   0  -8  -4 1056.20 197.157   1
   0   8   5-62.3188 203.070   1
   0  -8  -5-110.174 176.322   1
   0   8   6 17703.3 1153.04   1
   0  -8  -6 15907.6 1133.76   1
   0   8   7-120.578 211.480   1
   0  -8  -7 63.9365 200.759   1
   0   8   8 27868.4 1853.41   1
   0  -8  -8 27506.9 1837.88   1
   0  -8 -10 2312.31 304.673   1
   0  -8  10 2116.44 180.182   1
   0   8 -10 2192.98 175.523   1
   0   8  10 2192.76 338.871   1
   0  -8 -11 78.6111 220.135   1
   0  -8  11-145.271 98.1797   1
   0   8  11 178.356 259.976   1
   0   8 -11-17.3187 92.0238   1
   0  -8 -12 108.718 201.203   1
   0  -8  12 475.259 134.997   1
   0   8 -12 361.105 109.380   1
   0   8  12 400.740 248.918   1
   0   8  13-190.920 214.962   1
   0  -8 -13 112.235 197.294   1
   0  -8 -14 3204.93 363.594   1
   0  -8  14 3476.60 310.293   1
   0   8  14 3104.95 392.084   1
   0   8 -14 3677.99 296.621   1
   0   8  15 100.664 255.299   1
   0   8 -15 102.093 144.218   1
   0  -8  15-57.4486 146.234   1
   0  -8 -15-296.242 213.569   1
   0   8  16 686.575 264.538   1
   0   8 -16 663.671 170.616   1
   0  -8  16 599.778 186.858   1
   0  -8 -16 729.606 238.375   1
   0   8  17 382.545 256.987   1
   0   8 -17 20.8794 163.799   1
   0  -8  17 23.6071 173.280   1
   0  -8 -17 433.202 233.958   1
   0   8  18 1053.93 264.210   1
   0   8 -18 659.742 190.297   1
   0  -8  18 693.447 209.250   1
   0  -8 -18 847.158 231.732   1
   0   8  19-35.8457 237.643   1
   0  -8 -19 125.990 212.799   1
   0   8  20 436.250 270.843   1
   0  -8 -20 63.1869 239.036   1
   0   8  21 291.691 278.246   1
   0  -8 -21 381.176 246.989   1
   0   8  22-254.059 260.588   1
   0  -8 -22 159.113 237.663   1
   0   8  23 181.042 255.744   1
   0  -8 -23 31.8317 230.491   1
   0   8  25 355.301 249.847   1
   0  -8 -25-342.096 210.124   1
   0  -8 -26 336.069 245.815   1
   0   8  26-105.590 257.989   1
   0  -8 -27 298.254 220.850   1
   0   8  27 551.273 255.675   1
   0  -9   0 42.6348 111.934   1
   0   9   0-84.4116 131.165   1
   0  -9   1 67.7223 103.088   1
   0   9  -1 107.236 110.075   1
   0   9  -2 8195.78 583.599   1
   0  -9   2 9145.21 578.062   1
   0  -9  -2 8792.41 617.561   1
   0  -9  -3-129.800 148.929   1
   0   9   3-73.5492 171.676   1
   0  -9  -4 554.154 189.263   1
   0   9   4 567.155 214.029   1
   0  -9  -5-233.215 177.160   1
   0   9   5-66.0613 190.711   1
   0  -9  -6 857.429 210.578   1
   0   9   6 1089.99 237.893   1
   0  -9  -7-156.226 198.130   1
   0   9   7-177.019 213.952   1
   0  -9  -9-322.558 191.043   1
   0   9   9 168.920 237.367   1
   0  -9 -10 3289.75 361.855   1
   0   9  10 3672.38 394.740   1
   0  -9 -11 107.827 220.254   1
   0   9 -11 22.3035 55.8553   1
   0  -9  11-4.61982 54.0599   1
   0   9  11 30.5768 245.044   1
   0  -9 -12 1532.33 248.654   1
   0   9 -12 1364.44 133.352   1
   0  -9  12 919.354 132.107   1
   0   9  12 1295.02 259.405   1
   0  -9 -13 143.423 218.250   1
   0   9  13 97.4282 269.523   1
   0  -9  13 10.9780 106.819   1
   0   9 -13 10.1520 103.099   1
   0   9  14 300.465 273.642   1
   0   9 -14 24.7506 117.684   1
   0  -9  14-95.1547 128.358   1
   0  -9 -14 176.816 240.787   1
   0   9  15-273.443 300.628   1
   0   9 -15 86.9232 133.330   1
   0  -9  15 243.946 149.265   1
   0  -9 -15 90.7942 254.308   1
   0   9  16 1005.25 313.638   1
   0   9 -16 1078.68 179.392   1
   0  -9  16 1197.44 192.867   1
   0  -9 -16 1110.15 298.882   1
   0  -9 -17 31.2858 262.041   1
   0   9 -17-186.617 147.119   1
   0   9  17 280.272 302.138   1
   0  -9 -19 220.940 240.870   1
   0   9  19 399.547 284.923   1
   0  -9 -20-127.102 238.941   1
   0   9  20-510.695 271.005   1
   0  -9 -22 95.6721 225.184   1
   0   9  22-72.4258 236.568   1
   0  -9 -23 380.184 200.362   1
   0   9  23 108.144 217.939   1
   0  -9 -24 344.319 222.803   1
   0   9  24 570.909 248.152   1
   0   9  25 422.261 268.999   1
   0  -9 -25 646.641 252.400   1
   0  -9 -26 721.289 242.006   1
   0  10   0 45601.8 2928.22   1
   0 -10   0 45348.0 2922.44   1
   0 -10   1 57.3816 105.362   1
   0 -10  -1 13.7723 124.731   1
   0  10  -1-54.5005 115.600   1
   0  10   1 264.711 150.161   1
   0  10  -2 3722.82 269.916   1
   0  10   2 3328.43 318.706   1
   0 -10  -2 3544.63 313.651   1
   0 -10   2 3532.30 262.633   1
   0  10   3 19.6106 165.242   1
   0 -10   3-34.7507 46.4677   1
   0  10  -3-62.0483 58.2822   1
   0 -10  -3 34.5704 145.652   1
   0 -10  -4 2103.52 257.587   1
   0  10   4 2213.78 282.907   1
   0 -10  -5 81.8969 183.521   1
   0 -10  -6 175.647 215.619   1
   0  10   6 672.615 234.396   1
   0 -10  -8 2623.17 297.519   1
   0  10   8 2085.67 305.076   1
   0 -10  -9 25.6868 224.178   1
   0  10   9 291.285 252.049   1
   0 -10 -10 907.744 241.703   1
   0  10  10 908.619 265.251   1
   0 -10 -11 55.3690 228.423   1
   0  10  11 157.023 263.875   1
   0 -10 -12 2824.84 318.810   1
   0  10  12 2391.05 333.905   1
   0 -10 -14 361.916 263.173   1
   0  10 -14 337.550 89.7339   1
   0 -10  14 487.661 96.9351   1
   0 -10 -15 737.750 256.838   1
   0  10 -15 185.651 113.525   1
   0 -10  15-77.9310 106.281   1
   0  10  15 451.447 304.673   1
   0  10 -16 212.703 115.897   1
   0  10  16-140.456 278.063   1
   0  10  17-283.133 271.243   1
   0 -10 -17 157.982 240.411   1
   0  10  18 324.449 265.227   1
   0 -10 -18 443.293 236.860   1
   0  10  19 292.008 261.072   1
   0 -10 -19 475.635 259.431   1
   0  10  20-365.516 258.424   1
   0 -10 -20-63.6616 238.975   1
   0  10  21-327.374 264.382   1
   0 -10 -21 159.206 236.021   1
   0  10  22 505.343 275.223   1
   0 -10 -22 667.361 250.748   1
   0  10  24 460.620 274.724   1
   0 -10 -24 372.063 240.730   1
   0  10  25-314.611 235.047   1
   0 -10 -25 304.246 213.004   1
   0  10  26-34.3057 195.682   1
   0 -10 -26 59.2952 166.902   1
   0  11   1 100.253 153.986   1
   0  11  -1-84.7228 121.885   1
   0 -11   1-158.214 115.546   1
   0 -11  -1 193.770 133.203   1
   0  11  -2 1354.94 139.919   1
   0 -11   2 969.655 126.526   1
   0 -11  -2 1040.14 179.513   1
   0  11   3 271.477 194.374   1
   0  11  -3 48.6045 68.2568   1
   0 -11   3 20.4503 51.5568   1
   0 -11  -3 55.2850 177.695   1
   0  11   4 136.033 208.252   1
   0 -11  -4 240.306 191.254   1
   0  11   5-146.616 199.905   1
   0 -11  -5 473.481 205.845   1
   0  11   6 234.135 220.434   1
   0 -11  -6 275.274 195.666   1
   0  11   7 247.416 233.864   1
   0 -11  -7 72.7003 204.996   1
   0  11   8 2682.90 352.781   1
   0 -11  -8 3560.16 357.502   1
   0  11   9 300.149 246.043   1
   0 -11  -9-132.593 213.250   1
   0  11  10 1433.22 283.587   1
   0  11  11 322.212 284.606   1
   0 -11 -11 227.472 238.015   1
   0  11  12 2186.97 325.579   1
   0 -11 -12 1783.82 304.133   1
   0  11  13-305.857 271.806   1
   0 -11 -13-150.406 220.793   1
   0  11  14 138.113 287.067   1
   0 -11 -14 921.279 267.276   1
   0  11  15-561.451 292.344   1
   0 -11 -15 124.822 256.848   1
   0  11  16 283.220 263.297   1
   0 -11 -16 916.482 247.918   1
   0  11  17 72.1514 222.766   1
   0 -11 -17 285.143 215.321   1
   0  11  18-292.408 244.627   1
   0 -11 -18 285.743 204.319   1
   0  11  19 36.6372 256.604   1
   0 -11 -19-223.318 203.322   1
   0  11  20 292.016 261.351   1
   0 -11 -20 159.747 218.238   1
   0  11  21 181.277 224.413   1
   0 -11 -21 414.921 225.246   1
   0  11  22 36.0434 212.582   1
   0 -11 -22 348.343 188.014   1
   0  11  23 285.065 212.552   1
   0 -11 -23 500.001 212.634   1
   0  11  24 210.591 244.826   1
   0 -11 -24 92.1163 211.419   1
   0  11  25-276.278 245.570   1
   0 -11 -25-300.505 230.200   1
   0 -12   0 1891.52 208.883   1
   0  12   0 1776.54 219.328   1
   0  12   1 36.5659 160.344   1
   0 -12  -1 15.9063 153.027   1
   0  12  -1-119.514 128.631   1
   0 -12   1-34.3706 113.700   1
   0  12   2 2554.98 307.082   1
   0 -12  -2 3169.13 296.293   1
   0  12  -2 3228.67 252.599   1
   0 -12   2 3270.78 244.415   1
   0 -12  -3-58.9713 153.332   1
   0 -12   3 58.7918 56.5509   1
   0  12  -3-36.8909 70.0425   1
   0  12   3-22.1093 182.921   1
   0  12   4 24.0122 201.106   1
   0 -12  -4 21.2515 170.315   1
   0  12   5 25.6690 215.001   1
   0 -12  -5 68.1880 178.551   1
   0  12   7 142.992 235.364   1
   0 -12  -7 176.625 214.092   1
   0  12   8 179.319 254.107   1
   0 -12  -8 422.004 218.483   1
   0  12   9 31.0688 238.678   1
   0 -12  -9 466.005 226.699   1
   0  12  10 257.348 269.159   1
   0 -12 -10-655.131 254.463   1
   0 -12 -11 205.183 226.618   1
   0  12  12 1425.67 339.087   1
   0 -12 -12 1532.71 301.490   1
   0  12  13-138.009 227.612   1
   0 -12 -13 122.777 213.029   1
   0  12  14 1573.48 347.995   1
   0 -12 -14 2122.53 323.622   1
   0  12  15-354.380 282.136   1
   0 -12 -15 411.157 260.870   1
   0  12  17-586.336 249.835   1
   0 -12 -17 509.251 215.008   1
   0  12  18-36.7540 256.430   1
   0 -12 -18 320.014 219.426   1
   0  12  20 655.713 269.724   1
   0 -12 -20 64.1332 233.011   1
   0  12  21 72.4917 268.633   1
   0 -12 -21-31.8432 231.421   1
   0  12  22 179.387 267.703   1
   0 -12 -22 440.470 241.979   1
   0  12  23-247.654 251.294   1
   0 -12 -23-216.648 218.098   1
   0 -12 -24 90.9786 200.209   1
   0  12  24 662.202 254.172   1
   0  13   0 17.1334 158.701   1
   0 -13   0 59.2413 133.422   1
   0 -13  -1 17.1093 143.392   1
   0  13   1-136.455 180.619   1
   0 -13   1 246.994 121.601   1
   0  13   2 2215.70 262.431   1
   0 -13  -2 2331.35 246.666   1
   0  13  -2 2076.75 201.907   1
   0 -13   2 1945.20 188.110   1
   0 -13   3 60.4951 54.7171   1
   0 -13  -3-41.1634 172.921   1
   0  13   3 71.1220 190.020   1
   0  13  -3 55.4123 72.7425   1
   0 -13  -4 3980.43 348.847   1
   0  13   4 3334.11 361.419   1
   0  13   6 84.8519 222.153   1
   0 -13  -6-25.1494 193.432   1
   0  13   7-118.558 218.888   1
   0 -13  -7-52.7136 207.081   1
   0  13   8 833.214 254.790   1
   0 -13  -8 878.481 233.532   1
   0  13   9 223.752 254.475   1
   0 -13  -9-198.976 217.057   1
   0  13  10 625.951 268.056   1
   0 -13 -10 1171.84 239.152   1
   0  13  12 481.554 273.527   1
   0 -13 -12 153.521 222.990   1
   0  13  13 35.0156 270.289   1
   0 -13 -13 62.4975 237.771   1
   0 -13 -14 188.950 212.083   1
   0  13  16 294.145 273.200   1
   0 -13 -16 319.307 234.717   1
   0  13  17 184.511 226.596   1
   0  13  18 184.099 274.523   1
   0 -13 -18 354.428 232.977   1
   0  13  19 292.994 272.953   1
   0 -13 -19 225.668 232.020   1
   0  13  20 401.251 276.888   1
   0 -13 -20 96.1329 231.455   1
   0  13  22 427.455 272.417   1
   0 -13 -22 93.6902 226.550   1
   0  13  23-316.558 261.699   1
   0 -13 -23 153.192 220.895   1
   0 -13 -24 389.292 231.895   1
   0  13  24 172.629 262.391   1
   0 -14   0 521.960 149.290   1
   0  14   0 493.062 171.766   1
   0 -14  -1 18.1040 148.415   1
   0  14   1-125.000 179.167   1
   0  14   2 757.339 216.431   1
   0 -14  -2 725.512 187.295   1
   0 -14   2 446.857 112.465   1
   0  14  -2 698.398 135.001   1
   0 -14   3 33.5374 47.2883   1
   0  14  -3 5.14400 60.5659   1
   0 -14  -3 65.4420 168.376   1
   0  14   3-199.419 207.506   1
   0 -14  -4 70.0127 195.608   1
   0  14   4 187.612 207.019   1
   0 -14  -5-24.6744 193.370   1
   0  14   5-312.433 223.288   1
   0 -14  -6 651.046 222.632   1
   0  14   6 533.631 239.016   1
   0 -14  -7-81.5457 222.278   1
   0  14   7-216.581 224.137   1
   0 -14  -8 141.050 223.320   1
   0  14   8 578.145 258.263   1
   0 -14  -9-174.713 226.561   1
   0  14   9 795.396 296.329   1
   0 -14 -11 30.5760 220.615   1
   0  14  11 278.518 234.268   1
   0 -14 -12-62.2928 237.194   1
   0  14  12-283.678 268.009   1
   0 -14 -13 94.4617 232.551   1
   0  14  13 108.765 298.163   1
   0 -14 -14 190.962 232.387   1
   0  14  14 73.2983 255.618   1
   0 -14 -15 32.1635 227.162   1
   0  14  15 147.793 284.217   1
   0 -14 -16 225.973 240.059   1
   0  14  16 778.741 309.088   1
   0 -14 -17 32.3963 210.716   1
   0  14  17 222.146 240.782   1
   0 -14 -18 486.627 218.180   1
   0  14  18 147.445 251.083   1
   0 -14 -19 96.7753 223.968   1
   0 -14 -21 409.331 240.721   1
   0  14  21 323.248 268.251   1
   0 -14 -23 786.629 240.029   1
   0  14  23 208.679 261.939   1
   0 -15   0-166.874 136.421   1
   0  15   0 77.5389 166.272   1
   0 -15  -1 209.926 155.977   1
   0  15   1 198.292 187.181   1
   0 -15   2 89.3860 99.7213   1
   0 -15  -2 84.6780 165.203   1
   0  15   2 194.754 199.599   1
   0  15  -2 23.1647 110.506   1
   0 -15  -3-23.0179 179.618   1
   0  15   3-157.490 206.928   1
   0 -15  -5-25.8923 182.050   1
   0  15   5 29.5836 219.255   1
   0 -15  -6 81.1636 196.717   1
   0  15   6 124.324 228.661   1
   0 -15  -7-28.1582 212.000   1
   0  15   7 290.920 241.512   1
   0 -15  -8 669.692 236.064   1
   0  15   8 33.4201 246.913   1
   0 -15 -10 735.846 255.377   1
   0  15  10 351.886 284.242   1
   0 -15 -11 124.997 221.971   1
   0  15  11 322.938 275.298   1
   0 -15 -12-63.4504 214.456   1
   0  15  12-218.628 271.208   1
   0 -15 -13 32.0912 222.883   1
   0  15  13 257.928 256.988   1
   0 -15 -14-389.229 251.263   1
   0  15  14 444.560 291.985   1
   0 -15 -15 130.274 219.312   1
   0  15  15 260.511 255.148   1
   0 -15 -16 916.718 261.024   1
   0  15  16 260.395 283.706   1
   0 -15 -17 653.090 247.900   1
   0  15  17 74.2120 272.972   1
   0 -15 -18-32.4988 197.052   1
   0  15  18-37.0001 225.627   1
   0 -15 -19-64.3431 211.249   1
   0  15  19 256.864 273.039   1
   0 -15 -20 412.486 248.125   1
   0  15  20 108.830 275.556   1
   0  15  21 249.850 274.631   1
   0 -15 -21 31.2130 220.534   1
   0  15  22 351.398 267.560   1
   0 -15 -22 30.5670 219.714   1
   0  16   0 789.002 189.357   1
   0 -16   0 627.364 174.492   1
   0  16  -1 65.9874 137.879   1
   0  16   1-46.4556 179.390   1
   0 -16   1 100.359 130.947   1
   0 -16  -1 260.965 178.066   1
   0  16  -2 56.7436 111.778   1
   0  16   2-76.7912 201.126   1
   0 -16  -2 44.3859 174.998   1
   0 -16   2 177.569 99.7104   1
   0  16   3-166.439 204.029   1
   0 -16  -3 47.9161 192.028   1
   0 -16  -4 102.699 193.194   1
   0  16   4-88.0600 216.713   1
   0 -16  -5-270.950 200.313   1
   0  16   5-30.8894 211.804   1
   0 -16  -6 1104.47 242.534   1
   0  16   6 354.458 247.024   1
   0 -16  -7 205.380 212.467   1
   0  16   7-33.3200 244.164   1
   0 -16  -8 846.579 242.535   1
   0  16   8 686.870 280.498   1
   0 -16  -9 30.8627 215.172   1
   0  16   9 105.787 252.166   1
   0 -16 -10 566.907 229.975   1
   0  16  10 359.842 267.387   1
   0 -16 -11 160.020 224.314   1
   0  16  11 182.833 273.295   1
   0 -16 -12 129.555 226.851   1
   0  16  12 73.9894 273.208   1
   0 -16 -13-32.7942 216.451   1
   0  16  13 298.014 268.639   1
   0 -16 -14-32.9431 206.731   1
   0  16  14-299.443 254.201   1
   0 -16 -15 528.358 249.934   1
   0  16  15 563.575 275.214   1
   0 -16 -17 261.939 238.379   1
   0  16  17 597.511 284.245   1
   0 -16 -18 292.045 240.739   1
   0  16  18 777.293 280.315   1
   0 -16 -19 128.098 192.156   1
   0  16  19 183.075 238.196   1
   0 -16 -20-251.848 204.162   1
   0  16  20-217.186 247.234   1
   0  16  21-249.302 272.960   1
   0 -16 -21 92.3020 220.021   1
   0  17   0 21.0149 158.722   1
   0 -17   0-54.4602 146.915   1
   0  17  -1 16.8172 141.693   1
   0  17   1 97.4244 180.516   1
   0 -17  -1-41.7776 166.301   1
   0  17   2 349.410 214.731   1
   0 -17  -2 232.513 174.575   1
   0  17  -2 287.778 109.489   1
   0  17   4 369.758 230.429   1
   0 -17  -4 53.3227 192.576   1
   0  17   5 32.2898 230.898   1
   0 -17  -5 56.2243 201.858   1
   0 -17  -6-29.3060 217.231   1
   0  17   6 167.433 238.475   1
   0  17   7 34.5655 244.149   1
   0 -17  -7 151.639 215.143   1
   0  17   8 284.095 232.672   1
   0 -17  -8 280.379 225.294   1
   0  17   9-108.720 255.938   1
   0 -17  -9 222.989 216.240   1
   0  17  10-221.154 239.886   1
   0 -17 -10 518.278 215.056   1
   0  17  11-261.360 252.419   1
   0 -17 -11-65.6038 220.782   1
   0  17  13 264.993 270.948   1
   0 -17 -13 133.067 227.115   1
   0  17  14 303.684 275.812   1
   0 -17 -14 432.784 228.221   1
   0  17  16 150.970 277.875   1
   0 -17 -16 660.313 234.781   1
   0  17  17 523.933 272.258   1
   0 -17 -17-32.7344 205.571   1
   0  17  18-111.400 265.618   1
   0 -17 -18 290.792 221.400   1
   0  17  19 365.708 279.760   1
   0 -17 -19 190.885 224.316   1
   0  17  20 288.054 233.142   1
   0 -17 -20 93.3169 187.834   1
   0  17  21 246.390 272.661   1
   0 -17 -21-91.3383 201.847   1
   0  18   2-140.602 200.433   1
   0  18   3-181.969 201.373   1
   0  18   4-63.9881 220.130   1
   0  18   5 235.191 230.152   1
   0 -18  -5-58.3285 205.117   1
   0  18   6 384.346 232.717   1
   0 -18  -6 604.594 215.842   1
   0  18   8-73.4809 265.972   1
   0 -18  -8 159.939 218.116   1
   0  18   9-37.4207 249.484   1
   0 -18  -9-260.669 204.539   1
   0  18  10 37.7753 239.705   1
   0 -18 -10 363.617 226.777   1
   0  18  12-38.3438 262.664   1
   0 -18 -12-134.209 210.412   1
   0  18  13 460.934 279.191   1
   0 -18 -13-201.682 230.248   1
   0  18  14 345.130 274.108   1
   0 -18 -14 402.685 233.107   1
   0  18  15-383.071 264.731   1
   0 -18 -15 166.734 209.083   1
   0  18  16 75.9883 246.970   1
   0 -18 -16-66.1245 208.365   1
   0  18  17 188.317 264.147   1
   0 -18 -17 292.913 231.314   1
   0  18  18 185.538 260.183   1
   0 -18 -18 256.477 211.981   1
   0  18  19 619.021 280.148   1
   0 -18 -19-220.446 218.682   1
   0 -18 -20-123.244 221.352   1
   0  19   8 530.391 268.480   1
   0  19   9-346.117 247.176   1
   0  19  11 430.187 265.582   1
   0  19  12 352.572 269.612   1
   0 -19 -12 33.8736 174.956   1
   0  19  13 469.478 274.330   1
   0  19  14 38.9149 268.936   1
   0 -19 -14 100.925 218.727   1
   0  19  15 77.1959 269.905   1
   0 -19 -15 534.150 227.569   1
   0  19  16 76.2489 257.577   1
   0 -19 -16 65.9825 207.965   1
   0  19  17-37.5546 249.381   1
   0 -19 -17-357.408 208.530   1
   0  19  18 589.283 285.712   1
   0  19  19 144.196 245.933   1
   1   0 -26 231.336 229.831   1
  -1   0  25 113.557 255.859   1
   1   0 -25 164.794 236.807   1
  -1   0  24 37.3790 243.682   1
   1   0 -24 490.650 228.768   1
  -1   0  23-110.944 228.181   1
   1   0 -23-129.164 229.102   1
  -1   0  22 1676.22 288.205   1
   1   0 -22 888.091 265.297   1
  -1   0  21 214.397 257.639   1
   1   0 -21-280.663 244.132   1
   1   0 -20 853.437 262.553   1
  -1   0  20 591.108 293.226   1
   1   0 -18 3189.23 353.877   1
  -1   0  18 2891.37 371.638   1
   1   0 -17-165.895 227.511   1
  -1   0  17 593.093 263.929   1
  -1   0  16 6771.92 562.208   1
   1   0 -16 6309.78 535.940   1
   1   0 -15 75.3288 207.226   1
  -1   0  15-343.734 245.715   1
   1   0 -14 2833.88 332.526   1
  -1   0  14 3720.88 379.895   1
   1   0 -13-156.630 183.536   1
  -1   0  13-51.1849 211.854   1
  -1   0  12 9128.97 695.629   1
   1   0 -12 9477.82 686.622   1
   1   0 -11 314.329 191.405   1
  -1   0  11 196.772 203.650   1
  -1   0  10 63943.1 4349.15   1
   1   0 -10 71071.2 4346.52   1
   1   0  -9 181.342 168.795   1
  -1   0   9-91.6662 192.559   1
   1   0  -8 1216.81 200.872   1
  -1   0   8 1550.89 227.617   1
  -1   0   6 47267.8 3264.53   1
   1   0  -6 53946.6 3259.43   1
  -1   0   5-110.071 179.604   1
   1   0  -5 9.64232 148.343   1
  -1   0   4 659.461 187.132   1
   1   0  -4 1669.54 184.273   1
   1   0  -3 63.1229 140.592   1
  -1   0   3-101.210 150.524   1
  -1   0   2 348717. 22030.0   1
   1   0  -2 346855. 22026.4   1
  -1   0   1 11.7583 88.8862   1
   1   0  -1-42.7144 77.1313   1
  -1   0  -1-33.0098 79.5074   1
   1   0   1 7.31670 83.0989   1
   1   0   2 366355. 22639.6   1
  -1   0  -2 348455. 22639.5   1
  -1   0  -3-151.645 134.315   1
   1   0   3 110.553 152.332   1
  -1   0  -4 1090.92 181.391   1
   1   0   4 1353.87 202.225   1
  -1   0  -5-97.4877 164.720   1
   1   0   5-65.0937 178.341   1
   1   0   6 53169.7 3283.99   1
  -1   0  -6 49261.8 3277.57   1
   1   0   8 975.688 211.216   1
  -1   0  -8 1572.27 214.003   1
   1   0   9 36.9849 179.171   1
  -1   0  -9 116.857 167.833   1
  -1   0 -10 74875.9 4655.09   1
   1   0  10 69889.0 4659.68   1
   1   0  11 179.072 211.879   1
  -1   0 -11-39.8587 179.066   1
  -1   0 -12 10495.4 725.033   1
   1   0  12 9401.16 734.492   1
  -1   0 -13 68.0069 175.761   1
   1   0  13 204.845 213.937   1
  -1   0 -14 3060.27 332.596   1
   1   0  14 3137.94 352.648   1
   1   0  15 28.5086 231.462   1
   1   0  16 5888.48 525.152   1
  -1   0 -16 6138.51 503.163   1
   1   0  17-31.0577 240.686   1
  -1   0 -17 219.112 192.719   1
   1   0  18 2028.20 352.680   1
  -1   0 -18 2698.69 325.174   1
   1   0  20 1054.40 280.302   1
  -1   0 -20 243.075 233.212   1
   1   0  21-105.626 256.931   1
  -1   0 -21-30.9408 226.688   1
   1   0  22 1810.82 305.826   1
  -1   0 -22 1388.39 275.492   1
  -1   0 -23 64.3182 216.272   1
   1   0  24 334.976 256.545   1
  -1   0 -24 196.300 210.069   1
   1   0  25 526.447 264.394   1
  -1   0 -25-428.368 232.674   1
  -1   0 -26 198.017 223.294   1
   1  -1 -27-130.477 211.131   1
  -1   1  26 75.2964 246.105   1
   1  -1 -26 196.608 226.598   1
  -1   1  25 825.843 275.272   1
  -1  -1  25 381.487 250.722   1
   1   1 -25 198.931 223.581   1
  -1  -1  24 226.081 256.589   1
  -1   1  24 223.862 264.299   1
   1   1 -24 722.296 243.313   1
   1  -1 -24 162.721 218.824   1
  -1   1  23 74.0124 242.994   1
  -1  -1  23 258.668 242.642   1
   1  -1 -23 64.3975 211.441   1
   1   1 -23-32.3607 224.651   1
  -1  -1  22 290.362 245.706   1
  -1   1  22 255.780 251.876   1
   1  -1 -22 253.997 233.131   1
   1   1 -22 221.937 231.893   1
  -1   1  21-107.422 251.783   1
   1   1 -21-247.469 231.913   1
   1  -1 -21 313.420 247.869   1
  -1  -1  21 284.091 230.853   1
  -1   1  20 209.274 290.214   1
   1   1 -20 451.051 237.382   1
  -1  -1  20 587.557 265.716   1
   1  -1 -20 645.720 256.261   1
   1  -1 -19 540.004 247.674   1
   1   1 -19 233.964 226.035   1
  -1   1  19 339.583 258.385   1
  -1  -1  19 300.449 268.461   1
   1   1 -18 113.003 235.905   1
   1  -1 -18 320.212 229.442   1
  -1  -1  18-224.437 243.961   1
  -1   1  18-65.7636 249.280   1
   1   1 -17 1330.36 261.500   1
  -1  -1  17 1137.10 274.984   1
  -1   1  17 1113.84 280.224   1
   1  -1 -16-26.8779 213.263   1
   1   1 -16 155.694 211.348   1
  -1   1  16-30.6834 252.285   1
  -1  -1  16-117.309 218.190   1
   1  -1 -15 2873.97 340.634   1
   1   1 -15 3570.96 342.867   1
  -1  -1  15 3166.97 356.303   1
   1  -1 -14 2990.23 344.833   1
  -1   1  14 2996.91 350.858   1
  -1  -1  13 3012.73 346.911   1
   1   1 -13 3813.05 337.441   1
  -1   1  12 12301.1 894.841   1
   1  -1 -12 12520.4 889.954   1
   1   1 -12 12809.4 878.619   1
   1   1 -11 55.7339 180.385   1
   1  -1 -11 82.0629 179.959   1
  -1   1  11 68.7974 204.434   1
  -1  -1  11 63.6559 192.156   1
  -1  -1  10 26614.2 1723.44   1
  -1   1  10 26742.5 1730.76   1
   1  -1 -10 24925.5 1716.03   1
   1   1 -10 25941.7 1711.34   1
  -1  -1   9 51412.3 3299.09   1
  -1   1   9 51176.4 3307.98   1
   1   1  -9 51508.8 3291.22   1
   1  -1  -9 50268.3 3298.12   1
  -1   1   8 29939.0 1975.61   1
  -1  -1   8 30151.6 1968.21   1
   1   1  -8 30023.2 1957.52   1
   1  -1  -8 30303.6 1968.25   1
  -1   1   7 4758.82 383.354   1
   1  -1  -7 4296.92 362.634   1
  -1  -1   6 7059.02 528.139   1
   1   1  -6 7366.86 512.903   1
  -1  -1   5 22478.4 1572.65   1
  -1   1   5 21505.7 1583.75   1
   1   1  -5 25020.8 1566.05   1
   1  -1  -5 27210.8 1578.14   1
  -1  -1   4 10044.4 745.934   1
  -1   1   4 11575.3 770.080   1
   1  -1  -4 11561.0 758.509   1
   1   1  -4 11684.6 742.297   1
  -1  -1   3 45816.3 3152.39   1
  -1   1   3 54086.2 3161.19   1
   1   1  -3 51050.3 3147.70   1
   1  -1  -3 47135.6 3156.07   1
  -1  -1   2 1867.00 161.334   1
  -1   1   2 1662.21 170.395   1
   1   1  -2 1787.60 152.754   1
   1  -1  -1 4832.84 311.690   1
  -1  -1   1 3542.42 307.409   1
   1   1  -1 5277.39 303.990   1
  -1   1   1 4110.89 315.086   1
  -1   1   0 356999. 20893.2   1
   1  -1   0 336500. 20891.7   1
   1   1   0 308474. 20892.0   1
  -1  -1   0 319017. 20892.9   1
  -1  -1  -1 5267.05 379.499   1
   1   1   1 5868.27 381.383   1
   1   1   2 1527.85 179.151   1
  -1   1  -2 1953.34 147.312   1
   1  -1   2 1784.53 150.147   1
  -1  -1  -3 55172.2 3276.40   1
  -1   1  -3 48169.5 3265.23   1
   1   1   3 50204.8 3278.78   1
   1  -1   3 52852.5 3268.34   1
   1   1   4 11376.3 822.612   1
   1  -1   4 10073.3 807.321   1
  -1  -1  -4 14184.2 819.953   1
  -1   1  -4 13105.1 804.183   1
   1   1   5 25318.3 1687.85   1
   1  -1   5 25790.1 1677.04   1
  -1  -1  -5 28764.6 1685.76   1
  -1   1  -5 24201.0 1673.34   1
   1  -1   6 7183.90 525.649   1
  -1   1  -6 7585.76 523.365   1
  -1   1  -7 4212.59 362.603   1
  -1  -1  -7 4657.57 375.055   1
   1  -1   7 5661.25 382.220   1
   1   1   7 4377.82 397.462   1
  -1   1  -8 28840.4 1936.95   1
  -1  -1  -8 29686.7 1948.15   1
   1  -1   8 31202.7 1949.44   1
   1   1   8 29703.5 1956.19   1
  -1  -1  -9 50620.4 3246.94   1
  -1   1  -9 51024.5 3239.36   1
   1   1   9 49140.0 3254.93   1
   1  -1   9 50048.5 3246.96   1
  -1   1 -10 26770.2 1664.12   1
  -1  -1 -10 22814.1 1660.76   1
   1  -1  10 26182.9 1666.19   1
   1   1  10 24945.8 1676.24   1
   1   1  11 46.2943 196.903   1
   1  -1  11 127.864 182.886   1
  -1   1 -11 170.048 174.291   1
  -1  -1 -11 125.088 178.409   1
  -1  -1 -12 12602.5 906.676   1
  -1   1 -12 12766.0 897.607   1
   1   1  12 13372.8 924.296   1
   1  -1  13 2336.69 298.916   1
  -1   1 -13 2310.86 273.907   1
   1   1  14 2457.64 326.579   1
  -1  -1 -14 2373.70 298.146   1
   1  -1  15 2466.94 333.135   1
  -1   1 -15 2370.81 298.374   1
  -1  -1 -15 2790.48 312.816   1
   1   1  16-30.5579 244.905   1
   1  -1  16 29.1287 229.581   1
  -1  -1 -16-161.539 235.461   1
  -1   1 -16 256.934 192.626   1
   1   1  17 1648.51 311.065   1
   1  -1  17 1153.93 285.559   1
  -1  -1 -17 1033.56 244.576   1
  -1   1 -17 1449.02 246.759   1
   1   1  18-130.568 243.093   1
   1  -1  18 412.383 261.862   1
  -1   1 -18 223.898 231.090   1
  -1  -1 -18 201.762 228.188   1
   1  -1  19 524.225 258.238   1
  -1  -1 -19 207.949 236.865   1
  -1   1 -19 233.313 203.784   1
   1  -1  20 238.265 243.967   1
   1   1  20 241.116 244.833   1
  -1   1 -20 269.309 237.234   1
  -1  -1 -20 306.201 209.438   1
   1  -1  21-211.575 241.500   1
   1   1  21 175.257 252.697   1
  -1  -1 -21 31.2909 228.322   1
  -1   1 -21 122.659 229.018   1
   1   1  22 181.489 223.836   1
   1  -1  22-36.0325 227.083   1
  -1   1 -22-94.6896 216.157   1
  -1  -1 -22-31.5268 219.764   1
   1  -1  23-73.3680 262.326   1
   1   1  23 477.403 258.231   1
  -1  -1 -23-320.426 239.329   1
  -1   1 -23-193.924 224.347   1
   1   1  24 184.983 241.419   1
   1  -1  24 224.271 239.002   1
  -1  -1 -24 423.530 232.952   1
  -1   1 -24 459.428 223.712   1
  -1   1 -25 198.554 233.373   1
   1   1  25 149.342 249.335   1
   1  -1  25 113.985 238.857   1
  -1  -1 -25 622.097 246.109   1
   1   1  26 187.086 254.663   1
  -1  -1 -26 392.817 240.571   1
  -1  -1 -27-227.223 221.765   1
   1  -2 -27 96.8007 223.082   1
  -1   2  27 704.747 267.237   1
   1  -2 -26 454.619 234.547   1
  -1   2  26-37.2369 226.232   1
   1  -2 -25 227.757 224.039   1
  -1   2  25 557.983 262.583   1
   1  -2 -24 355.889 234.262   1
   1   2 -24 362.169 238.360   1
  -1   2  24 744.443 290.158   1
  -1  -2  24-37.8625 243.379   1
   1  -2 -23-64.2493 197.517   1
   1   2 -23 485.670 238.543   1
  -1   2  23 591.953 275.624   1
  -1  -2  23 74.2531 219.003   1
   1   2 -22 348.388 237.167   1
  -1  -2  22 181.154 260.707   1
  -1   2  21 71.6652 242.238   1
   1   2 -21 184.862 225.001   1
  -1  -2  21 176.207 259.340   1
   1  -2 -21 157.519 246.766   1
  -1   2  20-35.1415 266.447   1
   1  -2 -20 185.816 242.469   1
  -1   2  19-274.502 262.979   1
   1   2 -19 143.853 201.446   1
  -1  -2  19-66.0809 234.307   1
   1  -2 -19-90.8705 231.318   1
   1   2 -18 333.145 211.427   1
  -1  -2  18 569.793 254.303   1
   1  -2 -17 1362.69 278.145   1
   1   2 -17 797.485 217.910   1
  -1  -2  17 1206.06 261.989   1
  -1   2  17 973.288 308.568   1
   1  -2 -16 792.521 257.562   1
   1   2 -16 1038.04 236.156   1
  -1  -2  16 973.854 260.862   1
  -1   2  16 720.005 293.326   1
   1  -2 -15 1185.59 258.643   1
  -1   2  15 1022.22 301.573   1
   1   2 -14 3108.36 329.279   1
   1  -2 -14 3426.21 367.304   1
  -1   2  14 4278.61 395.029   1
  -1  -2  14 3305.52 363.928   1
   1  -2 -13 1252.75 242.879   1
   1   2 -13 1239.24 227.202   1
  -1  -2  13 1324.90 236.016   1
  -1   2  13 1288.61 275.019   1
   1  -2 -12 68.3225 175.246   1
  -1  -2  12 175.198 191.596   1
  -1   2  12 25.4660 185.155   1
   1  -2 -11-85.4622 192.451   1
   1   2 -11 319.760 166.551   1
  -1  -2  11-80.3509 183.283   1
  -1   2  11-96.0438 211.724   1
  -1   2  10 17354.4 1155.82   1
  -1  -2  10 16998.3 1133.44   1
   1  -2 -10 16844.1 1142.20   1
   1   2 -10 16077.2 1121.96   1
   1  -2  -9 1135.25 218.276   1
   1   2  -9 1581.57 202.643   1
  -1   2   9 1795.33 252.813   1
  -1  -2   9 1665.23 213.941   1
  -1   2   8 42968.6 2784.90   1
   1  -2  -8 42764.0 2776.06   1
  -1  -2   7 18731.2 1287.40   1
  -1   2   7 18984.2 1306.01   1
   1  -2  -7 20594.8 1303.05   1
   1   2  -7 19934.0 1282.80   1
  -1  -2   6 9075.46 692.535   1
  -1   2   6 10517.7 716.559   1
   1  -2  -6 9595.03 704.130   1
   1   2  -6 11292.8 689.234   1
  -1   2   5 66.6055 188.917   1
   1  -2  -5 47.4663 165.796   1
  -1  -2   5-60.6435 136.902   1
   1   2  -5 15.2245 135.961   1
   1   2  -4 7979.08 507.983   1
   1  -2  -4 8414.08 539.017   1
  -1   2   4 7299.31 548.818   1
  -1  -2   4 6466.59 515.538   1
  -1   2   3 275463. 16934.0   1
  -1  -2   3 239801. 16918.0   1
   1  -2  -3 286732. 16930.3   1
   1   2  -3 275954. 16915.2   1
   1  -2  -2 53511.8 3314.56   1
   1   2  -2 53149.7 3301.64   1
  -1  -2   2 49650.8 3302.42   1
  -1   2   2 52397.4 3318.29   1
   1   2  -1 11368.9 825.645   1
   1  -2  -1 12284.2 834.368   1
  -1  -2   1 14454.0 828.258   1
  -1   2   1 13409.6 840.612   1
  -1   2   0 133.621 112.919   1
   1   2   0 108.815 102.288   1
   1  -2   0-18.3274 93.5900   1
  -1  -2   0-37.3085 96.2055   1
   1   2   1 12634.3 865.250   1
  -1  -2  -1 13865.2 864.983   1
   1  -2   2 51709.4 3252.27   1
   1   2   2 51684.9 3269.45   1
  -1   2  -2 50004.5 3252.22   1
  -1  -2  -2 52234.7 3266.13   1
   1   2   3 276811. 17023.2   1
   1  -2   3 276100. 17004.8   1
  -1  -2  -3 255154. 17020.1   1
  -1   2  -3 263566. 17004.6   1
  -1  -2  -4 8712.15 535.940   1
  -1   2  -4 7089.38 493.562   1
   1  -2   4 6709.47 497.922   1
   1   2   4 7565.99 541.120   1
  -1   2  -5 105.114 130.320   1
  -1  -2  -5-179.192 160.462   1
   1  -2   5 8.25225 132.486   1
   1   2   5-26.7654 190.389   1
   1  -2   6 9109.44 671.268   1
   1   2   6 8706.78 699.888   1
  -1  -2  -6 9838.55 685.603   1
  -1   2  -6 11179.7 668.789   1
  -1  -2  -7 19595.6 1327.85   1
  -1   2  -7 20115.0 1308.57   1
   1  -2   7 20461.8 1312.61   1
   1   2   7 19438.8 1333.95   1
  -1  -2  -8 43124.1 2780.77   1
   1   2   8 42638.1 2783.16   1
   1  -2   9 1160.34 205.951   1
   1   2   9 1493.36 252.074   1
  -1  -2  -9 1590.44 203.994   1
  -1   2  -9 1340.21 208.300   1
  -1  -2 -10 16797.9 1174.19   1
  -1   2 -10 17829.3 1158.94   1
   1   2  10 17010.6 1187.52   1
   1  -2  11-181.131 187.790   1
   1   2  11 24.1507 192.291   1
  -1  -2 -11 108.715 181.574   1
  -1   2 -11-107.135 162.108   1
   1   2  12 156.275 223.343   1
   1  -2  12-283.980 215.364   1
  -1  -2 -12 45.9670 198.780   1
   1   2  13 906.562 283.456   1
   1  -2  13 1532.61 260.279   1
  -1   2 -13 1481.29 224.548   1
  -1  -2 -13 777.287 237.880   1
  -1  -2 -14 3331.21 339.079   1
   1  -2  14 3208.31 342.070   1
   1   2  14 3562.85 365.015   1
  -1   2 -14 3191.30 335.468   1
   1   2  15 1469.17 306.485   1
  -1  -2 -15 1773.21 284.409   1
   1  -2  16 480.198 226.128   1
   1   2  16 1279.63 283.044   1
  -1  -2 -16 605.314 221.209   1
  -1   2 -16 600.058 215.756   1
   1   2  17 354.710 243.398   1
   1  -2  17 565.138 241.747   1
  -1  -2 -17 909.067 250.934   1
  -1   2 -17 446.998 202.427   1
   1  -2  18 527.594 238.898   1
  -1   2 -18 608.068 209.584   1
   1  -2  19 96.5583 256.323   1
   1   2  19 34.0479 226.882   1
  -1  -2 -19 90.0975 218.361   1
  -1   2 -19 201.448 222.226   1
   1   2  20 418.349 277.928   1
  -1  -2 -20 431.855 248.673   1
   1   2  21 493.248 239.346   1
   1  -2  21 279.555 253.190   1
  -1  -2 -21 125.717 210.872   1
  -1   2 -21 766.279 244.520   1
   1  -2  22 501.941 254.947   1
  -1   2 -22 158.026 211.381   1
   1   2  23-36.7824 217.827   1
   1  -2  23 36.8121 230.761   1
  -1   2 -23-97.0019 227.344   1
  -1  -2 -23 32.0161 206.022   1
  -1   2 -24 197.299 214.856   1
   1  -2  24 375.413 262.859   1
   1   2  24-147.737 247.215   1
  -1  -2 -24-129.265 233.955   1
   1   2  25 296.533 237.538   1
  -1  -2 -25 65.0998 219.120   1
   1   2  26 407.979 263.207   1
  -1  -2 -26 422.229 243.985   1
   1   2  27-111.064 228.550   1
  -1  -2 -27 386.451 221.800   1
  -1   3  27-110.015 243.275   1
   1  -3 -27 350.828 223.480   1
  -1   3  26 552.089 259.904   1
   1  -3 -26 257.409 224.610   1
  -1   3  25 555.495 241.016   1
   1  -3 -25 580.979 226.895   1
  -1   3  24-37.0759 251.651   1
   1  -3 -24-96.6984 233.353   1
  -1  -3  23 371.932 254.793   1
  -1   3  23 221.755 280.253   1
   1   3 -23 582.245 231.683   1
   1  -3 -23 354.391 238.247   1
  -1   3  22 182.078 271.145   1
   1   3 -22-126.274 209.549   1
   1  -3 -22 223.973 240.103   1
  -1  -3  22 506.510 240.077   1
  -1   3  21 71.8883 268.100   1
   1   3 -21-61.2803 210.705   1
  -1  -3  21 770.726 259.347   1
   1  -3 -21 506.795 232.815   1
  -1   3  20 1944.31 319.340   1
   1   3 -20 1984.38 290.668   1
  -1  -3  20 1924.22 312.157   1
   1  -3 -20 1279.15 276.354   1
  -1   3  19 138.301 237.057   1
   1   3 -19 256.097 217.167   1
  -1  -3  19 487.696 266.842   1
   1  -3 -19 733.744 242.256   1
   1   3 -18 3153.66 333.197   1
  -1  -3  18 3083.89 357.236   1
   1  -3 -18 2140.54 325.973   1
  -1   3  17 626.326 244.786   1
  -1  -3  17 534.190 240.601   1
   1  -3 -17 432.519 208.619   1
  -1   3  16 255.281 255.802   1
   1   3 -16 270.611 199.824   1
  -1  -3  16-84.3038 220.800   1
   1  -3 -16-27.8457 200.020   1
  -1   3  15 244.186 249.048   1
   1  -3 -15 215.535 208.484   1
   1   3 -15 370.566 195.117   1
  -1  -3  15 79.1099 224.641   1
  -1  -3  14 13650.5 911.378   1
  -1   3  14 11333.7 913.982   1
   1   3 -14 12616.0 886.362   1
   1  -3 -14 12923.5 908.896   1
   1  -3 -13 49.6340 211.226   1
  -1  -3  13 159.431 209.128   1
  -1   3  13 416.627 247.128   1
   1   3 -13 140.821 159.989   1
   1   3 -12 14604.7 1041.55   1
  -1  -3  12 16210.7 1058.82   1
   1  -3 -11 5998.47 467.977   1
   1   3 -11 5180.35 426.780   1
  -1  -3  11 6273.03 448.102   1
  -1   3  11 4744.34 466.810   1
   1   3 -10 8537.63 549.514   1
   1  -3 -10 6443.71 565.340   1
  -1  -3  10 7424.74 556.952   1
  -1   3  10 7474.78 589.865   1
   1   3  -9 4009.02 318.976   1
   1  -3  -9 3485.60 357.266   1
  -1   3   9 3603.44 373.999   1
  -1  -3   9 4348.64 333.405   1
  -1   3   8 18553.1 1140.27   1
  -1  -3   8 17340.6 1108.60   1
   1   3  -8 15090.4 1098.15   1
   1  -3  -8 16255.5 1124.87   1
  -1   3   7 873.553 218.234   1
   1  -3  -7 484.681 202.012   1
  -1  -3   7 430.521 152.591   1
   1   3  -7 368.370 121.956   1
   1   3  -6 31879.1 2103.52   1
   1  -3  -6 35372.2 2128.98   1
  -1  -3   6 31812.2 2107.28   1
  -1   3   6 33013.4 2137.38   1
   1   3  -5 16326.6 1009.42   1
  -1  -3   5 14523.3 1012.10   1
  -1  -3   4 25247.2 1742.30   1
  -1   3   4 26256.9 1769.72   1
   1   3  -4 28418.4 1740.55   1
   1  -3  -4 29124.7 1765.87   1
  -1  -3   3 166977. 10679.7   1
  -1   3   3 170863. 10702.6   1
   1   3  -3 171693. 10678.5   1
   1  -3  -3 161896. 10698.2   1
   1   3  -2 81276.1 4855.37   1
   1  -3  -2 78154.8 4871.98   1
  -1  -3   2 71956.8 4855.09   1
  -1   3   2 74235.5 4875.99   1
   1  -3  -1 110318. 6818.65   1
   1   3  -1 110989. 6810.60   1
  -1  -3   1 104354. 6810.94   1
  -1   3   1 102668. 6822.39   1
  -1  -3   0 114680. 7177.81   1
  -1   3   0 115025. 7178.41   1
   1  -3   0 114659. 7175.87   1
   1   3   0 107980. 7177.66   1
  -1  -3  -1 108546. 6480.51   1
  -1   3  -1 103814. 6470.15   1
   1  -3   1 94929.3 6469.35   1
   1   3   1 106097. 6482.71   1
  -1  -3  -2 78260.8 5099.18   1
   1   3   2 82215.0 5103.64   1
  -1  -3  -3 160569. 10299.1   1
  -1   3  -3 164476. 10274.7   1
   1  -3   3 158764. 10275.6   1
   1   3   3 166608. 10303.0   1
   1   3   4 25346.0 1736.59   1
   1  -3   4 25725.5 1701.75   1
  -1   3  -4 27480.9 1699.32   1
  -1  -3  -4 27092.8 1728.44   1
   1  -3   5 14506.4 1049.78   1
  -1   3  -5 17742.0 1049.63   1
   1  -3   6 32098.1 2080.12   1
   1   3   6 32685.3 2113.97   1
   1   3   7 619.760 221.150   1
   1  -3   7 390.081 152.399   1
  -1   3  -7 482.006 136.603   1
  -1  -3  -7 231.433 210.434   1
  -1   3  -8 18071.4 1203.24   1
  -1  -3  -8 19014.5 1236.54   1
   1   3   8 18358.8 1242.45   1
   1  -3   8 18008.6 1208.49   1
  -1  -3  -9 3585.64 357.180   1
   1   3   9 3756.41 376.358   1
   1   3  10 7351.18 593.058   1
  -1   3 -10 8139.01 548.215   1
  -1  -3 -10 6828.55 573.375   1
   1  -3  10 7660.57 554.799   1
   1   3  11 5279.69 457.552   1
   1  -3  11 4875.88 412.204   1
  -1  -3 -11 5000.39 426.629   1
  -1   3 -11 5180.53 402.006   1
   1  -3  12 15712.9 1047.71   1
  -1   3 -12 14774.2 1034.33   1
  -1   3 -13 79.6121 175.500   1
  -1  -3 -13 25.0463 215.380   1
   1   3  13-56.6478 269.337   1
   1  -3  13 22.5175 190.287   1
  -1   3 -14 12994.8 937.467   1
   1   3  14 12956.1 973.568   1
   1  -3  14 14320.9 967.515   1
  -1  -3 -14 14073.3 967.629   1
   1  -3  15 826.250 234.223   1
   1   3  15 368.253 265.567   1
  -1   3 -15 68.6066 186.399   1
  -1  -3 -15 271.054 245.145   1
   1  -3  16 27.4876 212.165   1
   1   3  16 318.192 255.837   1
  -1  -3 -16-168.248 192.902   1
  -1   3 -16-48.6264 187.663   1
   1   3  17 295.030 286.995   1
   1  -3  17 1216.15 259.093   1
  -1  -3 -17 923.429 277.306   1
  -1   3 -17 1058.23 234.848   1
   1  -3  18 3304.90 348.132   1
  -1   3 -18 2386.93 313.905   1
  -1  -3 -18 2784.68 320.383   1
   1  -3  19 419.295 241.193   1
   1   3  19 378.313 303.201   1
  -1   3 -19 701.933 240.344   1
  -1  -3 -19 879.448 281.404   1
   1  -3  20 1774.98 307.970   1
   1   3  20 1440.09 303.313   1
  -1   3 -20 2115.55 297.640   1
  -1  -3 -20 2050.14 291.812   1
   1  -3  21-173.131 247.778   1
   1   3  21-176.884 267.365   1
  -1   3 -21 91.6483 203.717   1
  -1  -3 -21-410.281 259.677   1
   1  -3  22 429.886 238.799   1
   1   3  22 36.1665 216.947   1
  -1   3 -22 314.924 219.727   1
  -1  -3 -22-95.2207 212.627   1
  -1   3 -23 355.142 225.042   1
   1  -3  23 331.435 230.548   1
   1   3  23 514.297 277.204   1
  -1  -3 -23 159.849 243.243   1
  -1   3 -24-65.6824 218.997   1
   1   3  24-220.818 225.929   1
  -1  -3 -24-193.151 202.069   1
   1   3  25 331.592 268.557   1
  -1  -3 -25 323.143 240.385   1
   1   3  26 73.4475 221.651   1
  -1  -3 -26 257.481 211.585   1
   1   3  27 548.942 262.712   1
  -1  -3 -27 509.291 242.705   1
   1  -4 -28 495.958 241.345   1
  -1   4  28-107.215 241.819   1
   1  -4 -27 220.644 224.620   1
  -1   4  27 36.1728 234.119   1
   1  -4 -25 511.896 247.377   1
  -1   4  25 257.544 270.711   1
   1  -4 -24 128.277 234.018   1
  -1   4  24-295.601 259.822   1
   1   4 -23-161.354 226.088   1
   1  -4 -23 225.049 216.340   1
  -1   4  23 367.970 258.863   1
  -1   4  22 619.643 256.826   1
   1   4 -22 62.8030 204.802   1
  -1  -4  22 216.718 224.597   1
   1  -4 -22 224.228 214.017   1
  -1   4  20-71.1536 271.082   1
   1   4 -20 263.292 207.096   1
  -1  -4  20 503.090 246.132   1
   1  -4 -20 188.400 250.415   1
  -1   4  19-69.7874 278.717   1
   1   4 -19-112.114 204.511   1
  -1  -4  19 128.291 229.329   1
   1  -4 -19 30.8437 244.731   1
  -1   4  18-239.527 283.448   1
   1   4 -18 293.874 203.004   1
  -1  -4  18 305.089 229.993   1
   1  -4 -18 391.176 259.864   1
   1   4 -17 1140.39 226.908   1
  -1  -4  17 1528.45 275.573   1
  -1   4  16 3151.00 406.974   1
   1  -4 -16 3713.58 384.376   1
  -1   4  15 1621.92 324.802   1
   1   4 -15 1787.23 239.425   1
  -1  -4  15 1783.19 251.639   1
   1  -4 -15 1567.90 297.493   1
  -1   4  14 148.626 240.621   1
   1   4 -14 455.949 197.230   1
  -1  -4  14 687.220 203.101   1
   1  -4 -14 826.340 252.780   1
  -1   4  13 1514.97 262.722   1
   1  -4 -13 1915.31 258.488   1
   1   4 -13 879.117 206.404   1
  -1  -4  13 1441.60 241.600   1
  -1  -4  12 4366.67 376.425   1
  -1   4  12 3446.69 401.855   1
   1   4 -12 4362.16 355.528   1
   1  -4 -12 4329.69 397.236   1
  -1  -4  11 9624.23 692.253   1
   1   4 -11 9845.82 684.630   1
  -1   4  10 5093.11 461.100   1
  -1  -4  10 5502.73 425.042   1
   1  -4 -10 5855.24 451.166   1
   1   4 -10 5200.86 410.210   1
  -1   4   9 45.4912 198.971   1
   1  -4  -9-181.609 191.940   1
   1  -4  -8 6567.02 527.529   1
   1   4  -8 6650.90 483.471   1
  -1   4   8 7633.52 542.851   1
  -1  -4   8 6797.73 496.000   1
   1  -4  -7 9103.61 642.907   1
   1   4  -7 9319.20 612.031   1
  -1  -4   7 8523.75 617.449   1
  -1   4   7 9117.51 656.285   1
  -1  -4   6 2947.87 230.887   1
  -1   4   6 2636.30 283.846   1
   1   4  -6 2492.94 218.611   1
   1  -4  -6 2885.22 269.250   1
  -1  -4   5 3894.18 307.220   1
  -1   4   5 5531.10 388.241   1
   1  -4  -5 4975.47 360.171   1
   1   4  -5 3943.73 302.303   1
   1   4  -4 237548. 15186.3   1
  -1  -4   4 242002. 15187.7   1
  -1   4   3 7189.32 541.380   1
   1  -4  -3 8057.86 543.745   1
   1   4  -3 6704.26 498.373   1
  -1  -4   3 8601.08 500.195   1
  -1   4   2 1913.52 223.816   1
   1   4  -2 1706.16 142.031   1
   1  -4  -2 1741.73 197.049   1
  -1  -4   2 1627.97 141.636   1
   1   4  -1 8781.46 585.872   1
   1  -4  -1 8878.64 604.252   1
  -1   4   1 8597.16 609.394   1
  -1  -4   1 9201.45 586.745   1
   1   4   0-31.9763 118.605   1
  -1  -4   0 17.0767 101.265   1
   1  -4   0 54.6862 109.911   1
  -1   4   0-125.733 135.657   1
   1   4   1 8873.05 558.194   1
   1  -4   1 7855.20 525.496   1
  -1   4  -1 7829.07 529.187   1
  -1  -4  -1 7740.68 547.183   1
   1   4   2 1337.00 216.127   1
  -1  -4  -2 1872.42 201.134   1
  -1  -4  -3 8154.56 521.489   1
   1   4   3 6119.64 529.229   1
  -1   4  -4 245130. 15536.6   1
   1  -4   4 245397. 15538.1   1
  -1  -4  -5 4859.90 387.520   1
  -1   4  -5 4602.01 320.718   1
   1  -4   5 4709.10 327.337   1
   1   4   5 4364.75 401.778   1
   1  -4   6 2933.34 238.152   1
   1   4   6 3054.15 323.358   1
  -1  -4  -6 2944.15 299.895   1
  -1   4  -6 2928.40 230.197   1
  -1   4  -7 9300.66 620.060   1
  -1  -4  -7 9932.69 669.888   1
   1   4   7 8947.12 682.938   1
   1  -4   7 8736.90 624.605   1
  -1  -4  -8 7042.59 559.356   1
  -1   4  -8 7759.32 510.008   1
   1  -4   8 6646.18 510.907   1
   1   4   8 7555.45 570.517   1
  -1   4  -9-48.5266 133.362   1
  -1  -4  -9-270.187 194.372   1
   1  -4   9 218.566 145.364   1
   1   4   9 114.704 207.700   1
   1   4  10 5709.80 469.068   1
   1  -4  10 4599.23 417.822   1
  -1   4 -10 5667.90 412.193   1
  -1  -4 -10 5917.14 462.798   1
   1  -4  11 10135.1 725.266   1
  -1   4 -11 10180.1 710.550   1
   1   4  12 4575.42 411.555   1
  -1   4 -12 4131.51 349.652   1
   1  -4  12 4031.07 365.206   1
  -1  -4 -12 4255.89 383.058   1
   1   4  13 1366.93 307.050   1
   1  -4  13 1510.72 233.023   1
  -1   4 -13 1226.26 210.060   1
  -1  -4 -13 1388.32 280.943   1
   1  -4  14 230.657 196.644   1
   1   4  14 302.710 253.968   1
  -1   4 -14 163.455 175.340   1
  -1  -4 -14 294.487 197.462   1
   1  -4  15 996.396 247.854   1
   1   4  15 909.526 315.633   1
  -1  -4 -15 1632.23 283.707   1
  -1   4 -15 1327.55 220.263   1
   1   4  16 3533.81 384.925   1
  -1  -4 -16 2885.05 339.570   1
   1  -4  17 878.853 258.517   1
  -1   4 -17 1099.29 240.434   1
   1   4  18 34.0536 244.555   1
   1  -4  18-271.431 219.245   1
  -1  -4 -18 329.773 215.310   1
  -1   4 -18 236.596 216.890   1
   1   4  19-34.6832 286.115   1
   1  -4  19 126.497 229.894   1
  -1   4 -19-166.587 215.132   1
  -1  -4 -19-244.591 251.445   1
   1   4  20-70.7086 235.902   1
   1  -4  20 529.074 242.633   1
  -1   4 -20-29.1262 199.061   1
  -1  -4 -20 500.169 225.795   1
  -1   4 -22 563.034 232.113   1
   1  -4  22 429.953 240.654   1
   1   4  22 362.089 266.009   1
  -1  -4 -22 571.817 243.676   1
  -1   4 -23 288.962 225.753   1
   1   4  23 293.464 267.663   1
  -1  -4 -23-381.924 234.068   1
   1   4  24 256.647 255.707   1
  -1  -4 -24 32.0496 231.197   1
   1   4  25 255.487 247.011   1
  -1  -4 -25 224.696 217.359   1
   1   4  27-108.095 227.100   1
  -1  -4 -27 157.448 203.687   1
   1   4  28 214.392 228.869   1
  -1  -4 -28 30.8476 221.595   1
  -1   5  28 246.288 223.311   1
   1  -5 -28 183.436 207.907   1
  -1   5  27-71.4888 230.790   1
   1  -5 -27 591.644 231.560   1
  -1   5  26 217.182 247.010   1
   1  -5 -26 567.594 253.201   1
  -1   5  25 329.162 260.779   1
   1  -5 -25 508.263 238.811   1
  -1   5  24 73.5880 227.121   1
   1  -5 -24 223.443 204.604   1
   1  -5 -23-96.2631 220.739   1
  -1   5  23 73.4469 221.373   1
   1   5 -22 249.420 246.162   1
  -1   5  22 218.845 273.829   1
   1   5 -21 29.9954 224.266   1
  -1  -5  21 206.240 228.109   1
   1  -5 -21 286.893 253.155   1
  -1   5  20 357.010 287.738   1
   1   5 -20 833.242 236.009   1
  -1  -5  20 529.298 233.610   1
   1  -5 -20 157.715 248.783   1
  -1   5  19 246.710 284.390   1
   1   5 -19-109.838 202.856   1
  -1  -5  19 220.761 218.035   1
   1  -5 -19 216.826 270.976   1
  -1   5  18 242.880 300.659   1
   1   5 -18 729.309 224.984   1
  -1  -5  18 657.286 247.945   1
   1  -5 -18 1061.72 300.890   1
  -1   5  17 67.8717 284.318   1
   1   5 -17 122.878 200.950   1
  -1  -5  17 168.863 227.157   1
   1  -5 -17 118.341 240.323   1
   1   5 -16 115.276 181.476   1
  -1  -5  16 290.017 213.701   1
  -1   5  15 859.370 297.702   1
   1   5 -15 729.578 199.860   1
  -1  -5  15 857.805 226.539   1
   1  -5 -15 814.074 271.126   1
  -1   5  14 821.777 284.711   1
   1   5 -14 534.918 188.245   1
  -1  -5  14 904.696 211.736   1
   1  -5 -14 300.142 241.954   1
  -1   5  13-146.881 228.407   1
   1  -5 -13-78.7089 201.137   1
   1   5 -13-72.5059 163.353   1
  -1  -5  13-62.0291 176.858   1
  -1  -5  12 5000.00 416.802   1
  -1   5  12 4715.57 464.160   1
   1   5 -12 5429.40 400.827   1
   1  -5 -12 4942.61 455.116   1
  -1   5  11 483.460 251.661   1
  -1  -5  11 970.406 179.240   1
   1   5 -11 717.160 163.281   1
   1  -5 -11 1074.50 249.839   1
   1  -5 -10 157.387 171.233   1
  -1   5  10 76.1079 186.725   1
   1   5  -9 2713.59 233.802   1
   1  -5  -9 1922.41 283.623   1
  -1   5   9 2761.62 327.183   1
  -1  -5   9 2936.94 243.934   1
  -1   5   8 2108.82 290.183   1
   1  -5  -8 2264.00 269.752   1
   1   5  -8 2011.61 208.666   1
  -1  -5   8 2487.97 211.897   1
   1  -5  -7 22239.7 1487.30   1
  -1   5   7 23597.4 1499.54   1
  -1  -5   7 21881.5 1453.16   1
  -1  -5   6 87461.9 5273.84   1
  -1   5   6 86971.8 5320.21   1
   1  -5  -6 83327.0 5313.23   1
   1   5  -6 77260.8 5272.00   1
   1  -5  -5 27678.3 1573.58   1
   1   5  -5 24795.2 1524.78   1
  -1  -5   5 21724.6 1525.80   1
  -1   5   5 23676.4 1574.65   1
   1  -5  -4 105215. 7099.29   1
  -1   5   4 103590. 7105.57   1
  -1  -5   4 112794. 7065.98   1
   1   5  -4 113596. 7064.96   1
   1  -5  -3 12835.6 860.087   1
   1   5  -3 11636.4 819.780   1
  -1   5   3 12571.1 869.178   1
  -1  -5   3 13988.0 821.011   1
   1  -5  -2 8154.92 572.047   1
  -1  -5   2 8983.15 540.446   1
  -1   5   2 7643.93 583.258   1
   1   5  -2 7708.17 540.786   1
   1  -5  -1 39959.7 2627.55   1
  -1  -5   1 42396.7 2615.71   1
  -1   5   1 41154.7 2631.75   1
   1   5  -1 40117.2 2617.80   1
   1  -5   0 30306.4 1968.99   1
  -1  -5   0 30654.2 1971.25   1
  -1   5   0 30284.4 1973.22   1
   1   5   0 31673.9 1974.44   1
  -1   5  -1 41741.3 2590.53   1
   1  -5   1 39702.9 2587.68   1
  -1  -5  -1 39668.1 2603.26   1
   1   5   1 41455.3 2607.14   1
   1  -5   2 8571.81 527.901   1
  -1  -5  -2 8396.65 568.282   1
  -1   5  -2 7519.59 530.195   1
   1   5   2 8081.43 571.417   1
  -1  -5  -3 12524.8 875.885   1
   1   5   3 13409.3 883.468   1
  -1  -5  -4 108015. 6985.20   1
   1   5   4 111416. 6992.70   1
   1   5   5 24626.9 1712.98   1
   1  -5   5 25863.3 1661.48   1
  -1  -5  -5 25863.2 1706.48   1
  -1   5  -5 26477.3 1660.45   1
   1   5   6 87483.6 5424.79   1
   1  -5   6 87367.3 5375.40   1
  -1   5  -6 81369.1 5373.65   1
  -1  -5  -6 84012.1 5417.52   1
   1   5   7 24816.9 1544.97   1
   1  -5   7 24199.7 1490.00   1
  -1  -5  -7 24845.0 1538.95   1
  -1   5  -7 20921.4 1485.13   1
   1  -5   8 2335.21 229.785   1
  -1   5  -8 2801.60 222.788   1
  -1  -5  -8 2566.51 302.720   1
   1   5   9 2858.02 320.658   1
   1  -5   9 2477.72 235.465   1
  -1   5  -9 2831.30 230.292   1
  -1  -5  -9 2493.88 278.171   1
  -1  -5 -10 253.502 214.156   1
   1   5  10 307.467 240.267   1
  -1  -5 -11 678.818 186.141   1
  -1   5 -11 997.569 165.880   1
   1  -5  11 465.432 158.368   1
   1   5  11 849.708 254.270   1
   1   5  12 3731.82 443.811   1
  -1   5 -12 4825.81 370.716   1
   1  -5  12 4879.71 388.858   1
  -1  -5 -12 4341.83 435.003   1
   1  -5  13-60.0364 151.706   1
   1   5  13-269.255 218.293   1
  -1   5 -13 124.627 138.880   1
  -1  -5 -13 26.4386 200.421   1
   1  -5  14 633.459 204.635   1
   1   5  14 651.482 275.630   1
  -1   5 -14 487.919 184.131   1
  -1  -5 -14 850.251 262.563   1
   1   5  15 256.252 263.542   1
   1  -5  15 405.556 191.297   1
  -1   5 -15 254.222 166.829   1
  -1  -5 -15 621.404 257.407   1
   1  -5  16 25.8862 209.050   1
  -1   5 -16-293.731 181.942   1
   1   5  17 540.330 287.874   1
  -1  -5 -17 653.835 282.503   1
   1   5  18 275.625 259.731   1
   1  -5  18 643.836 235.663   1
  -1  -5 -18 515.458 233.397   1
  -1   5 -18 750.705 217.080   1
   1   5  19 489.836 284.511   1
   1  -5  19 92.9406 220.258   1
  -1   5 -19 574.112 207.856   1
  -1  -5 -19-185.075 258.048   1
  -1   5 -20 400.949 219.334   1
   1   5  20 1067.37 285.850   1
   1  -5  20 456.413 248.478   1
  -1  -5 -20 911.548 234.591   1
   1  -5  21 273.672 221.644   1
  -1   5 -21 29.8899 193.767   1
  -1  -5 -21 381.333 248.226   1
  -1   5 -22-185.900 189.999   1
   1   5  22 289.926 266.520   1
   1   5  23-109.848 240.468   1
  -1  -5 -23-95.2797 217.600   1
   1   5  24 875.939 286.589   1
  -1  -5 -24 797.649 259.409   1
   1   5  25 543.816 235.949   1
  -1  -5 -25 318.757 209.885   1
   1   5  26 324.175 256.710   1
  -1  -5 -26 474.039 248.705   1
   1   5  27-71.2076 202.100   1
  -1  -5 -27-279.969 204.556   1
  -1  -5 -28 610.339 246.900   1
   1   5  28 210.709 243.142   1
   1  -6 -28-150.595 198.725   1
  -1   6  28 69.3351 196.482   1
   1  -6 -27 276.782 241.865   1
  -1   6  27 494.393 261.776   1
   1  -6 -26 249.666 217.779   1
  -1   6  26 35.8449 247.889   1
   1  -6 -24 158.765 228.493   1
  -1   6  24 695.553 254.259   1
   1  -6 -23 639.989 264.420   1
  -1   6  23 183.167 244.265   1
  -1   6  22-36.4854 260.135   1
   1  -6 -22 416.367 249.310   1
   1   6 -21 385.690 217.404   1
  -1   6  21 36.2918 271.776   1
   1  -6 -21 479.560 259.507   1
  -1   6  20 251.161 275.126   1
  -1  -6  20 224.692 205.701   1
   1   6 -20-84.8175 196.436   1
   1  -6 -20 285.338 271.999   1
  -1   6  19 71.0675 282.076   1
  -1  -6  19 273.191 220.770   1
   1   6 -19 187.686 173.629   1
   1  -6 -19-31.2037 250.216   1
  -1   6  18 491.107 309.671   1
  -1  -6  18 1120.36 245.337   1
   1   6 -18 681.766 213.100   1
   1  -6 -18 674.210 271.544   1
  -1   6  17 412.618 288.794   1
  -1  -6  17 726.681 231.555   1
   1  -6 -17-29.9812 261.875   1
   1   6 -17 686.430 200.677   1
   1   6 -16 8305.56 581.374   1
   1  -6 -16 7502.42 628.131   1
  -1   6  16 6922.61 646.251   1
  -1  -6  16 7112.87 582.097   1
   1  -6 -15 85.8742 251.319   1
   1   6 -15-40.7011 171.389   1
  -1   6  15-357.115 294.188   1
  -1  -6  15-418.324 186.041   1
   1  -6 -14 27.9129 221.669   1
   1   6 -14 242.456 154.105   1
  -1   6  14-31.1470 250.603   1
  -1  -6  14 211.652 178.562   1
   1  -6 -13 834.943 248.177   1
   1   6 -13 1250.18 191.205   1
  -1  -6  13 1302.89 208.194   1
  -1   6  13 1357.58 257.258   1
   1   6 -12 3921.96 336.947   1
  -1  -6  12 3908.39 349.354   1
   1  -6 -12 4317.68 408.533   1
   1  -6 -11 1012.60 249.243   1
  -1   6  11 1528.56 275.745   1
   1   6 -10 10244.5 655.295   1
  -1  -6  10 8732.68 658.564   1
  -1  -6   9 7941.21 596.723   1
   1   6  -9 8989.52 589.497   1
  -1   6   9 8639.63 663.342   1
   1  -6  -9 9199.01 650.527   1
  -1  -6   8 4217.93 337.843   1
   1   6  -8 4711.57 330.798   1
  -1   6   8 5017.85 431.442   1
   1  -6  -8 5335.43 410.676   1
  -1  -6   7 5449.63 406.866   1
  -1   6   7 6050.39 487.141   1
   1  -6  -7 5614.06 475.274   1
   1   6  -7 6419.39 406.668   1
   1   6  -6 2648.59 189.177   1
  -1  -6   6 2454.55 187.669   1
   1  -6  -6 2215.74 274.195   1
  -1   6   6 2500.52 300.540   1
   1  -6  -5 1842.20 212.050   1
  -1   6   5 1294.86 233.641   1
   1  -6  -4 62495.0 4030.83   1
  -1   6   4 63250.0 4038.67   1
  -1  -6   3 4376.60 282.239   1
   1   6  -3 3997.44 284.145   1
   1   6  -2 22854.8 1509.10   1
  -1   6   2 22403.0 1540.03   1
  -1  -6   2 24653.0 1507.09   1
   1  -6  -2 23155.8 1534.33   1
   1   6  -1 63735.4 4009.39   1
   1  -6  -1 64013.4 4020.13   1
  -1   6   1 61004.5 4025.66   1
  -1  -6   1 62562.8 4009.17   1
   1   6   0-116.771 108.141   1
  -1  -6   0 64.4899 108.790   1
   1  -6   0 7.56982 112.749   1
  -1   6   0-17.3727 117.226   1
   1   6   1 67300.5 4173.22   1
  -1   6  -1 66659.5 4155.26   1
  -1  -6  -1 65797.5 4168.38   1
   1  -6   1 62721.0 4152.30   1
   1   6   2 21587.3 1550.89   1
   1  -6   2 24027.8 1513.39   1
  -1  -6  -2 23006.5 1544.04   1
  -1   6  -2 24169.5 1515.44   1
  -1  -6  -4 61525.5 3951.99   1
   1   6   4 61646.5 3959.99   1
   1   6   5 1285.27 236.881   1
  -1  -6  -5 1463.33 215.299   1
  -1   6  -6 2311.13 169.873   1
  -1  -6  -6 2110.23 271.281   1
   1  -6   6 2468.40 170.638   1
   1   6   6 2118.53 281.442   1
   1   6   7 6494.41 497.915   1
  -1  -6  -7 5415.75 471.205   1
   1  -6   7 6080.89 405.009   1
  -1   6  -7 5919.56 400.832   1
   1   6   8 5344.47 437.792   1
  -1  -6  -8 5147.22 422.435   1
   1  -6   8 4596.17 346.336   1
  -1   6  -8 4759.05 337.503   1
   1   6   9 9278.74 658.959   1
  -1   6  -9 8910.10 582.145   1
   1  -6   9 8084.98 588.228   1
  -1  -6  -9 8160.46 631.757   1
  -1   6 -10 9499.61 631.066   1
   1  -6  10 8865.67 636.318   1
  -1  -6 -11 1300.33 257.247   1
   1   6  11 1560.62 279.515   1
   1   6  12 4468.88 428.667   1
  -1   6 -12 3900.30 329.029   1
  -1  -6 -12 4889.25 407.341   1
   1  -6  12 3603.19 340.287   1
   1   6  13 1010.97 293.415   1
   1  -6  13 1085.83 190.622   1
  -1   6 -13 773.012 171.914   1
  -1  -6 -13 1056.15 265.594   1
   1   6  14 63.3722 242.160   1
   1  -6  14 166.092 178.804   1
  -1  -6 -14 139.723 218.957   1
  -1   6 -14 200.280 149.098   1
   1  -6  15-181.676 180.879   1
   1   6  15 228.693 276.945   1
  -1  -6 -15 57.6018 222.372   1
  -1   6 -15 280.156 173.634   1
  -1   6 -16 7304.91 561.784   1
  -1  -6 -16 6104.80 597.419   1
   1   6  16 8550.66 647.552   1
   1  -6  16 7798.59 574.554   1
  -1  -6 -17 301.248 234.725   1
  -1   6 -17 187.748 176.015   1
   1  -6  17 265.847 217.132   1
   1   6  17 308.181 234.009   1
  -1   6 -18 576.052 205.316   1
  -1  -6 -18 796.665 268.973   1
   1   6  18 139.311 286.011   1
   1  -6  18 711.334 247.388   1
  -1  -6 -19 279.913 263.164   1
   1   6  19 35.3057 269.935   1
  -1   6 -19 531.245 208.351   1
   1  -6  19-30.3515 195.778   1
  -1  -6 -20-31.6039 203.417   1
   1   6  20 35.7660 221.823   1
  -1   6 -20 83.8982 191.575   1
   1  -6  20 257.062 234.498   1
  -1   6 -21-117.713 197.018   1
  -1  -6 -21 254.862 255.366   1
   1   6  21 179.428 271.082   1
  -1  -6 -22 540.251 242.440   1
  -1  -6 -23 506.842 251.592   1
   1   6  23 474.869 264.108   1
  -1  -6 -24 253.943 236.642   1
   1   6  24 217.928 264.394   1
  -1  -6 -26-125.120 235.379   1
   1   6  26 249.630 264.311   1
  -1  -6 -27-215.032 218.069   1
   1   6  27-105.504 208.520   1
   1   6  28-34.6070 239.194   1
  -1  -6 -28 180.391 226.296   1
  -1   7  27-34.8567 246.127   1
   1  -7 -27 60.7003 231.757   1
  -1   7  26 319.163 243.669   1
   1  -7 -26 308.762 233.174   1
  -1   7  25 108.070 213.364   1
   1  -7 -25-187.580 191.755   1
  -1   7  24 145.622 230.951   1
   1  -7 -24 220.961 222.252   1
   1  -7 -23-31.8957 233.931   1
  -1   7  23 438.300 247.003   1
   1  -7 -22 32.0098 234.494   1
  -1   7  22 36.4606 263.923   1
   1  -7 -21 288.116 247.125   1
  -1   7  21-218.225 266.458   1
   1   7 -20 1196.65 240.379   1
   1  -7 -20 828.426 279.245   1
   1   7 -19-78.6920 184.438   1
  -1  -7  19 176.747 218.331   1
   1  -7 -18 1148.47 292.507   1
  -1   7  18 1378.08 345.838   1
   1  -7 -17 152.217 242.627   1
  -1   7  17 487.905 295.582   1
   1   7 -17 228.246 176.537   1
  -1  -7  17-25.6302 192.468   1
   1  -7 -16 89.2868 240.093   1
  -1   7  16 375.543 294.421   1
   1   7 -16-147.519 175.448   1
  -1  -7  16 70.9392 181.887   1
   1   7 -15 386.159 175.265   1
  -1  -7  15 691.926 190.442   1
   1  -7 -14 2709.17 321.532   1
  -1   7  14 2228.28 329.947   1
  -1  -7  14 2054.80 263.546   1
   1   7 -14 2710.08 258.717   1
   1  -7 -13 993.937 263.653   1
  -1   7  13 618.719 284.260   1
   1   7 -13 861.277 169.272   1
  -1  -7  13 979.095 180.947   1
   1  -7 -12 239.489 221.299   1
  -1   7  12 208.678 264.668   1
   1  -7 -11 1045.86 243.778   1
  -1   7  11 1119.85 272.679   1
   1   7 -11 670.712 133.426   1
  -1  -7  11 610.694 157.024   1
  -1   7  10 1041.03 264.776   1
   1  -7 -10 1387.28 256.192   1
   1   7 -10 1498.42 161.365   1
  -1  -7  10 1275.45 165.662   1
   1  -7  -9 643.445 226.402   1
   1   7  -9 181.497 95.5661   1
  -1  -7   9 132.627 102.306   1
  -1   7   9 155.678 245.315   1
   1  -7  -8 24837.1 1499.92   1
  -1   7   8 24007.3 1510.19   1
  -1  -7   8 23708.5 1432.71   1
   1   7  -8 19937.2 1428.96   1
   1  -7  -7 10817.1 614.196   1
  -1   7   7 9559.37 619.986   1
   1   7  -7 9601.89 522.285   1
  -1   7   6 39780.0 2501.35   1
   1  -7  -6 36945.2 2488.41   1
   1  -7  -5 1126.60 199.674   1
  -1   7   5 1287.43 225.259   1
   1  -7  -4 2580.13 260.278   1
  -1   7   4 2766.58 288.376   1
   1   7  -3 39453.5 2662.07   1
  -1   7   3 43633.0 2708.62   1
   1  -7  -3 43639.1 2701.74   1
  -1  -7   3 43106.1 2660.49   1
   1   7  -2 21149.9 1262.39   1
  -1  -7   2 18261.8 1256.83   1
   1   7  -1 164.840 107.566   1
   1  -7  -1-10.5582 138.912   1
  -1  -7   1 95.4277 101.040   1
  -1   7   1 59.8335 145.634   1
  -1  -7   0 3621.84 281.214   1
  -1   7   0 3442.65 283.845   1
   1   7   0 3637.48 293.258   1
   1   7   1 317.978 146.422   1
   1  -7   1 80.4249 93.3486   1
  -1   7  -1 123.007 106.262   1
   1  -7   2 19870.0 1324.00   1
  -1   7  -2 21540.5 1327.17   1
  -1  -7  -3 43802.0 2838.76   1
   1   7   3 44278.3 2846.71   1
   1   7   4 2611.30 276.656   1
  -1  -7  -4 2228.32 261.586   1
   1   7   5 905.844 216.837   1
  -1  -7  -5 1100.90 204.753   1
  -1  -7  -6 34738.2 2333.18   1
   1   7   6 37031.9 2351.03   1
  -1  -7  -7 11128.4 714.004   1
   1   7   7 8203.17 703.780   1
   1   7   8 24582.6 1547.88   1
   1  -7   8 25063.9 1468.32   1
  -1   7  -8 20862.4 1463.18   1
  -1  -7  -8 22667.3 1534.36   1
  -1   7  -9 170.740 85.4544   1
   1  -7   9 95.4821 92.7786   1
   1   7  10 1567.19 310.880   1
   1  -7  10 1273.29 165.638   1
  -1  -7 -10 1682.43 285.969   1
  -1   7 -10 1749.70 157.227   1
   1   7  11 1023.00 274.888   1
   1  -7  11 751.650 141.525   1
  -1   7 -11 568.668 127.546   1
  -1  -7 -11 722.881 225.050   1
   1   7  12-91.1084 222.954   1
  -1  -7 -12 456.011 189.176   1
   1   7  13 628.530 273.168   1
   1  -7  13 998.516 169.023   1
  -1  -7 -13 888.676 253.660   1
  -1   7 -13 630.178 142.518   1
  -1   7 -14 1872.61 230.806   1
   1  -7  14 2041.92 246.389   1
   1   7  14 1780.40 348.372   1
  -1   7 -15 411.775 162.154   1
   1  -7  15 510.706 181.595   1
   1   7  16 374.830 267.645   1
  -1   7 -16 348.482 177.286   1
   1  -7  16-210.777 182.056   1
  -1  -7 -16-299.596 223.753   1
   1   7  17-104.063 293.128   1
  -1   7 -17-133.096 153.968   1
   1  -7  17-127.209 193.580   1
  -1  -7 -17 396.590 266.796   1
  -1   7 -18 791.052 208.715   1
   1  -7  18 1068.22 251.336   1
  -1  -7 -18 1576.59 287.758   1
  -1   7 -19 205.470 188.251   1
   1  -7  19 380.633 210.116   1
  -1   7 -20 763.986 209.183   1
   1   7  20 1078.04 298.060   1
  -1  -7 -20 920.550 281.002   1
   1   7  21 179.073 260.854   1
  -1  -7 -21 702.032 257.370   1
   1   7  22 507.310 220.055   1
  -1  -7 -22 349.421 209.218   1
   1   7  23 254.996 264.465   1
  -1  -7 -23 378.977 255.568   1
   1   7  24 252.849 256.943   1
  -1  -7 -24 378.709 245.303   1
   1   7  25 35.7046 211.497   1
  -1  -7 -25-156.871 193.534   1
   1   7  26 352.938 258.450   1
  -1  -7 -26 340.442 244.896   1
   1   7  27 173.574 215.411   1
  -1  -7 -27 576.026 230.223   1
  -1   8  27 515.651 253.407   1
   1  -8 -27 89.7737 219.895   1
  -1   8  26 350.662 256.357   1
   1  -8 -26 183.148 222.410   1
  -1   8  25 35.7005 236.666   1
   1  -8 -25 30.9827 205.393   1
   1  -8 -23 222.336 205.611   1
  -1   8  23 36.3808 218.200   1
  -1   8  22 327.749 239.071   1
   1  -8 -22-287.675 226.652   1
  -1   8  21 327.710 265.598   1
   1  -8 -21 384.474 244.823   1
  -1   8  20 326.559 269.460   1
   1  -8 -20 223.890 249.205   1
  -1   8  19-323.609 263.651   1
   1  -8 -19-63.5172 251.410   1
  -1   8  18 1034.03 297.669   1
   1   8 -18 876.891 206.110   1
  -1  -8  18 549.638 206.399   1
   1  -8 -18 876.760 253.742   1
  -1   8  17-35.2657 232.682   1
   1   8 -17-21.2534 154.510   1
  -1  -8  17-48.1697 181.271   1
   1  -8 -17 338.903 196.262   1
  -1   8  16 1281.48 293.738   1
   1   8 -16 1551.81 215.529   1
  -1  -8  16 966.215 215.968   1
   1  -8 -16 1358.28 279.836   1
  -1   8  15 504.943 296.035   1
   1   8 -15-70.1001 144.599   1
  -1  -8  15 19.7941 148.438   1
   1  -8 -15 177.969 255.089   1
  -1   8  14-98.4563 294.907   1
   1   8 -14 439.220 138.251   1
   1  -8 -14 636.285 278.482   1
  -1  -8  14 281.274 152.821   1
  -1   8  13 220.969 244.761   1
   1  -8 -13 141.379 202.477   1
   1  -8 -12-136.726 245.658   1
   1   8 -12-95.7051 109.981   1
  -1  -8  12-39.0197 131.256   1
   1  -8 -11 263.207 225.709   1
   1   8 -11 50.2814 106.266   1
  -1   8  11-29.4954 240.257   1
  -1  -8  11 21.3847 109.506   1
  -1   8  10 4028.20 406.365   1
   1   8 -10 4084.98 291.785   1
   1  -8 -10 3905.25 390.557   1
  -1  -8  10 3979.61 296.735   1
   1  -8  -9 1032.34 237.201   1
   1   8  -9 1084.63 115.485   1
  -1  -8   9 1303.51 118.391   1
  -1   8   9 864.606 247.379   1
   1  -8  -8 9614.83 730.224   1
  -1   8   8 10233.4 740.530   1
   1  -8  -7 299.168 185.783   1
  -1   8   7 96.2264 201.291   1
   1  -8  -6-59.8156 181.004   1
  -1   8   6-22.4467 203.768   1
   1  -8  -5 10401.3 778.967   1
  -1   8   5 12145.7 799.226   1
   1  -8  -4 472.107 174.097   1
  -1   8   4 395.141 181.035   1
  -1   8   3 6445.97 466.500   1
   1  -8  -3 5833.96 446.679   1
   1   8  -3 5769.22 399.884   1
  -1  -8   3 6142.01 398.138   1
   1   8  -2 28887.0 1884.76   1
  -1   8   2 28776.3 1914.32   1
  -1  -8   2 30025.5 1882.58   1
   1  -8  -1 829.280 158.452   1
  -1  -8   1 1233.04 134.735   1
   1   8  -1 975.494 139.605   1
  -1   8   1 1141.09 178.036   1
   1  -8   0 116.941 116.808   1
   1   8   0-68.9503 127.430   1
  -1  -8   0-20.7218 119.536   1
  -1  -8  -1 866.043 161.493   1
   1  -8   1 887.364 129.688   1
   1   8   1 1054.75 181.464   1
  -1   8  -1 1319.53 141.793   1
   1  -8   2 25313.7 1662.76   1
  -1   8  -2 25270.9 1663.98   1
   1   8   2 29817.5 1709.72   1
   1   8   3 5462.94 427.502   1
  -1  -8  -3 5074.85 407.773   1
   1   8   4 57.8466 195.442   1
  -1  -8  -4-156.233 166.291   1
   1   8   5 12211.9 812.368   1
  -1  -8  -5 10676.3 792.874   1
   1   8   6-136.129 210.651   1
  -1  -8  -6 41.3102 182.136   1
   1   8   7 703.821 236.765   1
  -1  -8  -7 465.626 209.000   1
   1   8   8 8588.92 715.536   1
  -1  -8  -8 10138.7 709.825   1
  -1  -8  -9 1217.43 261.306   1
   1   8   9 1243.77 303.591   1
  -1   8  -9 964.963 89.8736   1
   1  -8   9 839.614 88.8633   1
   1   8  10 3959.38 425.515   1
   1  -8  10 4255.34 299.699   1
  -1   8 -10 3899.77 291.467   1
   1   8  11-120.279 236.295   1
  -1   8 -11 87.4176 96.0553   1
   1  -8  11 128.371 106.322   1
  -1  -8 -11 451.400 219.812   1
   1   8  12 186.823 216.114   1
  -1   8 -12-141.422 107.730   1
   1  -8  12 98.6123 121.800   1
  -1  -8 -12-165.066 199.948   1
   1   8  13 64.2557 245.620   1
  -1  -8 -13 283.214 215.809   1
   1   8  14 330.514 271.806   1
  -1   8 -14 702.382 149.256   1
   1  -8  14 373.670 162.939   1
  -1  -8 -14 291.234 242.177   1
   1   8  15-33.8651 260.466   1
  -1   8 -15-67.6621 146.294   1
   1  -8  15 96.4332 167.269   1
  -1  -8 -15 208.395 279.768   1
   1   8  16 1517.84 313.192   1
  -1   8 -16 1639.73 212.173   1
   1  -8  16 1484.29 228.087   1
  -1  -8 -16 1486.39 311.570   1
   1   8  17-70.0657 225.446   1
  -1   8 -17 82.9146 154.238   1
   1  -8  17 23.7256 172.443   1
  -1  -8 -17 92.4243 200.275   1
   1   8  18 1026.75 279.861   1
  -1   8 -18 248.581 177.526   1
   1  -8  18 724.771 223.456   1
  -1  -8 -18 748.607 254.618   1
   1   8  19-322.192 269.599   1
  -1  -8 -19-63.0365 246.099   1
   1   8  20-323.211 271.352   1
  -1  -8 -20 31.8681 241.713   1
   1   8  21-71.7207 218.741   1
  -1  -8 -21 223.594 191.510   1
   1   8  22 506.598 279.555   1
  -1  -8 -22 348.809 238.278   1
   1   8  23 363.001 263.402   1
  -1  -8 -23 567.794 266.666   1
   1   8  25 247.697 253.819   1
  -1  -8 -25 373.021 229.496   1
   1   8  26 593.752 271.853   1
  -1  -8 -26-61.1381 229.590   1
   1   8  27-273.905 208.868   1
  -1  -8 -27 29.9005 178.242   1
   1  -9 -26 482.294 241.114   1
  -1   9  25-106.068 251.937   1
   1  -9 -25 337.446 225.805   1
  -1   9  24-323.286 238.357   1
   1  -9 -24-466.957 232.146   1
  -1   9  23-181.093 242.393   1
   1  -9 -23 94.8319 212.551   1
  -1   9  22 217.989 239.776   1
   1  -9 -22 31.8801 202.097   1
  -1   9  20 473.075 263.057   1
   1  -9 -20 192.412 215.491   1
  -1   9  19 903.924 305.010   1
   1  -9 -19 702.377 236.313   1
   1  -9 -17 249.039 254.623   1
   1   9 -17 196.582 147.282   1
  -1   9  17 71.2855 293.297   1
   1  -9 -16-184.128 252.387   1
   1   9 -16 35.3951 150.539   1
  -1  -9  16 250.555 166.302   1
  -1   9  16 245.926 298.683   1
   1  -9 -15-150.230 214.071   1
   1   9 -15 187.452 131.814   1
  -1   9  15 34.4813 268.128   1
  -1  -9  15 236.673 151.248   1
   1  -9 -14 3420.87 378.814   1
  -1   9  14 2979.17 393.062   1
   1   9 -13 286.267 116.098   1
  -1  -9  13 387.413 126.404   1
  -1   9  13 489.295 284.091   1
  -1   9  12 1221.97 270.274   1
   1   9 -12 1642.04 162.642   1
  -1  -9  12 1544.93 160.967   1
   1  -9 -12 1823.82 273.614   1
  -1   9  11 1845.85 330.120   1
   1   9 -11 1486.58 132.152   1
   1  -9 -11 1815.95 294.429   1
  -1  -9  11 1095.59 127.513   1
   1  -9 -10 260.627 224.218   1
  -1   9  10 321.353 239.395   1
   1  -9  -9 124.648 198.640   1
  -1   9   9 139.692 219.591   1
   1  -9  -7 201.642 191.082   1
  -1   9   7-50.1982 211.541   1
   1  -9  -6 5021.58 435.415   1
  -1   9   6 5274.34 449.573   1
  -1   9   5 2289.87 282.294   1
  -1   9   4-162.224 203.605   1
   1  -9  -4-160.865 168.276   1
  -1   9   3 185.750 171.321   1
   1   9  -3 97.8643 79.5645   1
  -1  -9   3 108.677 65.5943   1
   1  -9  -3 97.4259 144.115   1
   1   9  -2 141.153 100.667   1
   1  -9  -2 146.268 157.258   1
  -1  -9   2 240.541 91.5489   1
   1   9  -1 4716.67 355.387   1
  -1  -9   1 4712.58 348.422   1
  -1   9   0 54920.2 3371.37   1
   1   9   0 52594.8 3371.13   1
   1  -9   0 51094.8 3362.63   1
  -1  -9   0 51807.9 3365.83   1
  -1   9  -1 5017.47 332.178   1
   1  -9   1 3863.19 321.567   1
  -1  -9  -2 276.051 163.026   1
   1  -9   2 212.515 84.0515   1
  -1   9  -2 132.854 91.5607   1
  -1  -9  -3 307.076 151.737   1
   1  -9   3 94.4091 51.2542   1
  -1   9  -3 49.8291 58.8335   1
   1   9   3-18.7527 167.222   1
   1   9   4-20.5456 194.937   1
  -1  -9  -4-75.0579 180.119   1
   1   9   5 1943.60 276.630   1
  -1  -9  -5 2147.99 267.721   1
   1   9   6 5443.42 482.014   1
  -1  -9  -6 5731.59 465.089   1
   1   9   7 77.5239 217.894   1
  -1  -9  -7 182.687 190.871   1
   1   9   9 801.018 241.722   1
  -1  -9  -9-25.2593 190.238   1
   1   9  10 238.456 209.006   1
  -1  -9 -10 473.670 210.022   1
   1  -9  11 1349.36 114.233   1
  -1   9 -11 1175.53 112.671   1
   1   9  11 1513.72 278.136   1
  -1  -9 -12 1462.29 260.252   1
   1  -9  12 1393.85 151.183   1
   1   9  12 1467.78 283.773   1
  -1   9 -12 1455.57 139.049   1
  -1  -9 -13 492.068 229.757   1
   1  -9  13 266.095 114.548   1
  -1   9 -13 361.844 107.609   1
   1   9  13 65.7071 253.464   1
  -1  -9 -14 3173.63 368.149   1
   1  -9  14 3330.26 284.826   1
   1   9  14 3437.93 405.947   1
  -1   9 -14 3258.69 272.299   1
   1   9  15 447.669 305.286   1
  -1   9 -15-14.4112 124.996   1
   1  -9  15-81.2309 149.360   1
  -1  -9 -15 181.589 254.996   1
   1   9  16-69.8231 306.988   1
  -1   9 -16-115.651 134.992   1
   1  -9  16 93.3881 154.528   1
  -1  -9 -16 215.293 270.449   1
  -1   9 -17 18.5856 147.468   1
   1   9  17 35.3150 292.175   1
  -1  -9 -17-62.2169 246.830   1
   1   9  19 504.663 251.448   1
  -1  -9 -19 318.296 214.503   1
   1   9  20 468.286 299.109   1
  -1  -9 -20 351.530 251.429   1
   1   9  22 109.127 260.146   1
  -1  -9 -22-220.675 224.538   1
   1   9  23-36.1267 202.118   1
  -1  -9 -23 219.694 194.724   1
   1   9  24 142.538 248.989   1
  -1  -9 -24 373.403 233.018   1
   1   9  25 456.793 266.855   1
  -1  -9 -25 431.261 231.751   1
   1   9  26 137.998 205.954   1
  -1  -9 -26 271.700 195.694   1
  -1  10  26 34.1264 233.110   1
   1 -10 -26 387.108 212.532   1
  -1  10  25 69.8568 245.618   1
   1 -10 -25 60.7907 226.173   1
  -1  10  24 142.400 265.871   1
   1 -10 -24-61.7742 238.410   1
  -1  10  23 36.1112 265.576   1
   1 -10 -23 31.4156 237.278   1
  -1  10  22 727.169 286.810   1
   1 -10 -22 634.622 257.036   1
   1 -10 -21 1151.22 274.415   1
  -1  10  21 437.353 278.137   1
   1 -10 -20-192.605 249.531   1
  -1  10  20 182.480 282.701   1
   1 -10 -19-96.2843 254.669   1
  -1  10  19 36.4234 282.143   1
   1 -10 -18 702.215 253.048   1
  -1  10  18 1048.43 296.567   1
   1 -10 -17 31.5360 195.641   1
  -1  10  17 179.630 230.076   1
   1 -10 -16 652.483 253.930   1
  -1  10  16 249.067 259.188   1
   1 -10 -15-122.445 255.610   1
   1  10 -15 11.7587 120.402   1
  -1 -10  15 227.018 116.264   1
  -1  10  15-385.554 287.302   1
  -1 -10  14 260.049 105.821   1
  -1  10  14 240.542 253.772   1
   1  10 -14 346.035 110.856   1
  -1 -10  13 5.91830 67.6375   1
   1  10 -13 37.6644 72.5477   1
   1 -10 -12 2029.60 284.581   1
  -1  10  12 1914.51 324.278   1
   1 -10 -11 609.793 263.372   1
  -1  10  11 622.886 284.654   1
  -1  10  10 5017.28 476.306   1
   1 -10 -10 5272.56 463.900   1
   1 -10  -9 232.465 195.809   1
  -1  10   9-230.764 220.273   1
   1 -10  -8 197.350 191.482   1
  -1  10   8 192.804 231.699   1
   1 -10  -6 9541.30 711.823   1
  -1  10   6 9880.52 721.543   1
   1 -10  -5 1435.33 223.216   1
  -1  10   4 6079.68 451.976   1
   1 -10  -4 4820.65 432.967   1
   1 -10  -3 1288.67 215.042   1
  -1 -10   3 1432.15 125.297   1
   1  10  -3 1395.51 130.694   1
  -1  10   3 1606.19 233.975   1
   1  10  -2 4009.30 316.349   1
  -1  10   2 4401.40 363.389   1
  -1 -10   2 4328.86 310.995   1
   1 -10  -2 4433.00 346.401   1
   1  10  -1 2399.77 210.259   1
   1 -10  -1 2019.64 219.006   1
  -1  10   1 1750.76 220.094   1
  -1 -10   1 2104.24 202.180   1
  -1  10   0 13.6905 136.478   1
   1 -10   0-119.141 121.777   1
  -1  10  -1 2510.59 195.351   1
  -1 -10  -1 2180.28 212.508   1
   1  10   1 1919.23 235.968   1
   1 -10   2 3609.22 292.846   1
  -1  10  -2 4434.02 301.259   1
  -1 -10  -2 4267.09 346.882   1
   1  10   2 4406.81 358.234   1
   1  10   3 1425.04 212.280   1
  -1 -10  -3 1294.88 200.988   1
  -1  10  -3 1073.29 108.693   1
   1 -10   3 1116.60 101.999   1
  -1 -10  -4 5915.11 469.079   1
   1  10   4 5985.81 482.608   1
   1  10   5 1552.43 255.665   1
  -1 -10  -5 1136.04 212.445   1
   1  10   6 9868.97 714.723   1
  -1 -10  -6 9229.30 694.445   1
   1  10   8 28.2536 234.867   1
  -1 -10  -8 374.163 218.563   1
   1  10   9-29.4884 250.769   1
  -1 -10  -9 234.392 220.854   1
   1  10  10 5064.20 506.805   1
  -1 -10 -10 6099.41 496.451   1
  -1 -10 -11 335.622 233.147   1
   1  10  11 602.847 269.631   1
  -1 -10 -12 2160.45 315.949   1
   1  10  12 2223.61 348.271   1
  -1 -10 -14 271.504 243.155   1
  -1  10 -14 231.928 88.7919   1
   1 -10  14 279.325 91.6880   1
   1  10  14 514.974 275.664   1
   1  10  15 244.314 290.540   1
  -1  10 -15 82.5838 99.3134   1
   1 -10  15-22.2986 109.202   1
  -1 -10 -15-214.743 248.269   1
  -1  10 -16 12.7897 113.532   1
   1  10  16 388.986 305.981   1
  -1 -10 -16 621.696 272.780   1
   1  10  17 249.717 298.774   1
  -1 -10 -17-125.658 250.935   1
   1  10  18 721.031 301.431   1
  -1 -10 -18 827.568 267.941   1
   1  10  19 288.374 283.348   1
  -1 -10 -19 95.9282 249.681   1
   1  10  20-35.9526 228.844   1
  -1 -10 -20 640.251 218.364   1
   1  10  21 144.891 228.486   1
  -1 -10 -21 158.660 202.328   1
   1  10  22 398.840 280.144   1
  -1 -10 -22 439.805 244.796   1
   1  10  23-394.098 269.601   1
  -1 -10 -23 437.974 263.593   1
   1  10  24 105.841 250.440   1
  -1 -10 -24 247.863 229.038   1
   1  10  25 139.025 209.611   1
  -1 -10 -25-274.156 183.738   1
   1  10  26-340.434 250.475   1
  -1 -10 -26 59.5643 219.153   1
  -1  11  25 172.541 221.021   1
   1 -11 -25 60.0446 185.258   1
  -1  11  23 179.286 203.524   1
   1 -11 -23 186.398 180.991   1
  -1  11  22 289.683 237.639   1
   1 -11 -22 410.716 215.609   1
   1 -11 -21 191.488 199.520   1
  -1  11  21 291.064 251.826   1
  -1  11  20 365.333 278.530   1
   1 -11 -20 224.872 221.712   1
  -1  11  19-146.172 268.748   1
   1 -11 -19 160.952 239.497   1
  -1  11  18 547.071 302.801   1
   1 -11 -18 289.204 256.217   1
  -1  11  17 108.567 258.761   1
   1 -11 -17-63.8980 236.787   1
  -1  11  16 215.515 235.273   1
   1 -11 -16 315.256 206.658   1
  -1  11  15 35.5542 284.025   1
   1 -11 -15 93.1357 240.512   1
  -1  11  14 1364.54 310.176   1
   1 -11 -14 702.684 239.288   1
  -1  11  13-171.449 278.393   1
   1 -11 -13 119.478 260.493   1
  -1  11  11 293.038 272.944   1
   1 -11 -11 113.469 230.613   1
  -1  11  10 500.649 270.927   1
  -1  11   9 1688.39 297.075   1
   1 -11  -9 1301.82 271.047   1
   1 -11  -8 432.931 233.954   1
  -1  11   7 277.601 236.360   1
   1 -11  -7 169.347 204.888   1
  -1  11   6 105.117 219.843   1
   1 -11  -6 297.800 196.887   1
  -1  11   5 1284.58 244.062   1
   1 -11  -5 1100.72 237.602   1
  -1  11   4 1078.06 237.010   1
   1 -11  -4 725.340 201.513   1
  -1 -11   3 296.407 78.6859   1
   1  11  -3 337.480 89.1176   1
  -1  11   3 464.972 178.811   1
   1 -11  -3 410.018 167.905   1
   1 -11  -2 371.180 162.688   1
  -1  11   2 326.821 184.755   1
   1  11  -2 221.521 107.303   1
  -1 -11   2 202.619 98.6102   1
   1  11  -1 694.130 146.820   1
   1 -11  -1 612.468 146.465   1
  -1  11   1 585.477 178.637   1
  -1 -11   1 969.357 132.553   1
   1  11   1 771.287 186.297   1
   1 -11   1 663.164 119.093   1
  -1  11  -1 479.915 140.827   1
  -1 -11  -1 526.040 166.025   1
   1  11   2-78.5115 164.556   1
  -1 -11  -2 155.880 142.610   1
   1 -11   2-8.11129 91.0271   1
  -1  11  -2 370.629 109.508   1
  -1 -11  -3 247.101 185.314   1
   1 -11   3 135.360 61.5882   1
  -1  11  -3 273.935 74.2886   1
   1  11   3 86.1452 198.838   1
   1  11   4 676.275 234.895   1
  -1 -11  -4 1214.79 227.401   1
   1  11   5 1125.04 241.563   1
  -1 -11  -5 948.957 213.000   1
   1  11   6-52.9609 216.865   1
  -1 -11  -6-375.090 206.671   1
   1  11   7-55.8707 246.362   1
  -1 -11  -7 172.705 206.684   1
   1  11   8 496.702 268.931   1
  -1 -11  -8 1004.53 257.412   1
   1  11   9 1584.00 295.187   1
  -1 -11  -9 1395.79 256.818   1
   1  11  10 189.416 243.965   1
   1  11  11 65.1464 256.264   1
  -1 -11 -11 372.583 235.376   1
   1  11  13 479.621 308.762   1
  -1 -11 -13-30.0985 250.027   1
   1  11  14 1080.45 306.154   1
  -1 -11 -14 1133.32 277.641   1
   1  11  15 141.400 284.465   1
  -1 -11 -15 217.471 250.062   1
   1  11  16-214.067 282.166   1
  -1 -11 -16 314.134 250.952   1
   1  11  17 252.270 281.302   1
  -1 -11 -17 95.1407 245.003   1
   1  11  18-580.466 298.569   1
  -1 -11 -18 128.138 248.467   1
   1  11  19 324.371 285.186   1
  -1 -11 -19 32.0887 238.035   1
   1  11  20 109.016 274.482   1
  -1 -11 -20 31.8315 240.444   1
   1  11  21 182.103 265.833   1
  -1 -11 -21 63.1060 206.241   1
   1  11  22-72.2486 218.019   1
  -1 -11 -22 344.979 186.029   1
   1  11  23 213.458 247.123   1
  -1 -11 -23 124.228 201.125   1
   1  11  25 515.451 259.028   1
  -1 -11 -25 30.0613 217.262   1
  -1  12  24 139.335 254.234   1
   1 -12 -24 60.6097 219.438   1
  -1  12  23 284.352 272.068   1
   1 -12 -23 308.302 239.551   1
  -1  12  22 361.128 258.682   1
   1 -12 -22 156.431 230.607   1
   1 -12 -21 285.906 211.067   1
  -1  12  21 145.645 253.109   1
   1 -12 -20 96.1877 200.008   1
  -1  12  20 109.664 209.954   1
   1 -12 -18-161.440 251.033   1
  -1  12  18 36.6580 286.981   1
   1 -12 -17 289.909 254.610   1
  -1  12  17 329.051 287.818   1
   1 -12 -15-126.254 238.598   1
  -1  12  15 575.178 294.823   1
  -1  12  14 106.474 258.020   1
   1 -12 -13-122.180 252.712   1
  -1  12  13 139.891 289.345   1
   1 -12 -12 359.118 218.990   1
  -1  12  12 959.191 280.649   1
   1 -12 -11-204.342 212.543   1
   1 -12 -10 1645.50 293.277   1
  -1  12  10 2825.11 354.703   1
   1 -12  -9 301.712 235.037   1
  -1  12   9 188.431 250.519   1
   1 -12  -8 316.855 214.471   1
  -1  12   8-151.077 237.408   1
   1 -12  -7 303.070 197.172   1
  -1  12   7-144.559 255.056   1
   1 -12  -5 387.868 201.182   1
  -1  12   5 77.5158 204.183   1
  -1  12   4 5135.90 450.237   1
   1 -12  -4 5447.45 444.175   1
  -1  12   3 381.902 193.864   1
   1 -12  -3 39.4390 159.752   1
  -1 -12   3 61.4781 75.9671   1
   1  12  -3 153.597 90.6305   1
  -1  12   2 2477.51 277.434   1
  -1 -12   2 1815.16 185.582   1
   1 -12  -2 2003.18 242.405   1
   1  12  -2 2365.12 201.251   1
  -1 -12   1 1543.03 182.209   1
  -1  12   1 1730.91 225.124   1
   1  12  -1 1564.93 200.825   1
   1 -12  -1 1863.16 211.370   1
  -1 -12   0 100.624 131.813   1
  -1  12   0-145.382 153.245   1
   1  12   0-114.935 141.994   1
   1 -12   0 125.226 127.267   1
  -1 -12  -1 1873.89 212.519   1
  -1  12  -1 1239.66 182.340   1
   1  12   1 2002.79 229.551   1
   1 -12   1 1678.26 182.792   1
   1  12   2 1559.66 232.670   1
  -1 -12  -2 2140.40 232.637   1
  -1  12  -2 1963.76 184.952   1
   1 -12   2 1920.28 177.879   1
  -1 -12  -3 79.9945 170.502   1
  -1  12  -3 16.6102 71.6534   1
   1  12   3 113.523 190.162   1
   1 -12   3 33.7099 62.1743   1
   1  12   4 5164.72 459.927   1
  -1 -12  -4 5452.68 440.487   1
   1  12   5-208.845 201.550   1
  -1 -12  -5 45.9892 187.340   1
   1  12   7 87.0495 235.578   1
  -1 -12  -7-51.1052 199.317   1
   1  12   8 121.140 258.186   1
  -1 -12  -8-26.6751 205.903   1
   1  12   9 220.066 247.161   1
  -1 -12  -9 138.299 203.706   1
   1  12  10 2143.68 358.427   1
  -1 -12 -10 2625.44 332.160   1
  -1 -12 -11-176.104 234.705   1
   1  12  12 751.340 275.639   1
  -1 -12 -12 690.290 233.617   1
   1  12  13 278.220 265.183   1
   1  12  14 176.278 283.487   1
  -1 -12 -14-217.311 248.814   1
   1  12  15-71.4378 282.689   1
  -1 -12 -15 377.624 252.447   1
   1  12  17 800.032 321.577   1
  -1 -12 -17 353.032 256.066   1
   1  12  18-108.911 294.744   1
  -1 -12 -18 64.3843 252.847   1
   1  12  20 146.391 273.693   1
  -1 -12 -20 285.333 232.682   1
   1  12  21-36.3293 258.708   1
  -1 -12 -21-63.0974 224.670   1
   1  12  22-429.856 254.143   1
  -1 -12 -22 93.8058 217.176   1
   1  12  23-211.371 228.032   1
  -1 -12 -23-92.7854 208.165   1
   1  12  24 173.271 191.412   1
  -1 -12 -24 151.820 179.020   1
  -1  13  24 68.8112 244.148   1
   1 -13 -24 209.482 221.139   1
  -1  13  23 35.2056 277.470   1
   1 -13 -23-91.5610 209.031   1
  -1  13  22 35.8546 257.768   1
   1 -13 -22 341.612 234.056   1
  -1  13  21 290.951 283.028   1
   1 -13 -21 535.605 242.989   1
   1 -13 -20 95.9006 223.998   1
  -1  13  20 219.854 258.905   1
  -1  13  19-220.510 229.187   1
   1 -13 -19 322.328 197.717   1
  -1  13  18 36.8460 263.577   1
   1 -13 -18 194.373 227.912   1
  -1  13  17 552.624 286.508   1
  -1  13  16 110.041 234.992   1
   1 -13 -16 161.553 199.444   1
  -1  13  14 215.826 258.423   1
   1 -13 -14 95.2626 206.611   1
  -1  13  13 177.663 313.406   1
   1 -13 -13 93.9564 251.119   1
  -1  13  12 1047.38 309.450   1
   1 -13 -12 1195.10 270.117   1
  -1  13  11 239.252 257.502   1
   1 -13 -11 540.027 232.987   1
  -1  13  10-466.384 252.966   1
   1 -13 -10-29.2428 211.337   1
  -1  13   9 96.9752 253.020   1
   1 -13  -9-85.1594 196.148   1
  -1  13   8 1061.29 274.720   1
   1 -13  -8 1178.24 255.011   1
  -1  13   7 149.658 253.678   1
   1 -13  -7-105.752 205.506   1
  -1  13   6 771.301 261.831   1
   1 -13  -6 1337.15 236.360   1
  -1  13   4 51.0983 211.450   1
   1 -13  -4 112.110 177.992   1
  -1 -13   3-75.3408 70.3427   1
   1  13  -3 7.61226 90.5737   1
  -1  13   3-167.428 180.649   1
  -1  13   2 3260.04 318.267   1
   1  13  -2 3233.18 254.449   1
  -1 -13   2 2599.55 239.887   1
   1 -13  -2 3083.73 289.548   1
  -1  13   1-78.9153 170.636   1
   1 -13  -1-17.1132 148.020   1
   1  13   0 455.769 166.109   1
  -1  13   0 804.215 174.497   1
   1 -13   0 491.679 158.052   1
  -1 -13   0 787.526 155.540   1
  -1 -13  -1 52.2807 144.235   1
   1 -13   1 12.4946 110.242   1
   1  13   1 217.997 187.165   1
   1 -13   2 3338.58 250.307   1
  -1 -13  -2 3530.03 311.177   1
  -1  13  -2 2886.55 254.487   1
   1  13   2 2789.51 329.088   1
  -1 -13  -3 294.231 180.734   1
   1 -13   3 14.5464 58.9232   1
  -1  13  -3 21.7018 66.5780   1
   1  13   3 47.8455 196.710   1
   1  13   4-102.885 193.545   1
  -1 -13  -4 135.562 181.071   1
   1  13   6 863.798 266.098   1
  -1 -13  -6 632.392 230.169   1
   1  13   7 90.3891 230.931   1
  -1 -13  -7-158.819 204.340   1
   1  13   8 940.117 267.823   1
  -1 -13  -8 385.510 233.386   1
   1  13   9 420.570 239.291   1
  -1 -13  -9 85.2883 210.397   1
   1  13  10-33.3171 266.162   1
  -1 -13 -10 146.382 222.790   1
   1  13  11 34.0903 236.240   1
  -1 -13 -11 509.327 235.999   1
   1  13  12 1180.76 320.138   1
  -1 -13 -12 1100.64 276.131   1
   1  13  13-529.949 261.997   1
  -1 -13 -13 217.741 230.712   1
  -1 -13 -14 157.737 207.346   1
   1  13  16 254.313 285.303   1
  -1 -13 -16 451.032 252.355   1
   1  13  17-362.990 290.850   1
   1  13  18 181.502 278.224   1
  -1 -13 -18-256.874 239.834   1
   1  13  19 584.391 291.051   1
  -1 -13 -19-63.7537 226.391   1
   1  13  20-328.852 270.253   1
  -1 -13 -20 761.742 253.204   1
   1  13  21 1193.54 306.501   1
  -1 -13 -21 409.381 250.895   1
   1  13  22-35.5080 277.006   1
  -1 -13 -22-93.5161 231.069   1
   1  13  23 349.739 265.214   1
  -1 -13 -23-61.2841 217.395   1
   1  13  24 445.303 242.126   1
  -1 -13 -24-29.9573 201.737   1
  -1  14  23 34.7618 224.258   1
   1 -14 -23 423.279 198.154   1
  -1  14  21 433.808 286.943   1
   1 -14 -21-93.9326 224.014   1
   1 -14 -19 257.437 199.108   1
   1 -14 -18 356.787 234.076   1
  -1  14  18-73.9439 266.751   1
  -1  14  17 296.704 290.056   1
   1 -14 -17 357.818 241.996   1
  -1  14  16 111.092 250.815   1
   1 -14 -16 423.271 216.604   1
  -1  14  15 221.294 279.715   1
   1 -14 -15 64.8650 249.588   1
  -1  14  14 365.798 245.049   1
   1 -14 -14 32.2221 211.815   1
  -1  14  13 180.908 268.167   1
   1 -14 -13-191.276 233.541   1
  -1  14  12 35.6547 273.423   1
   1 -14 -12 251.391 247.008   1
  -1  14  11 139.699 273.049   1
   1 -14 -11 740.077 265.265   1
  -1  14   9-33.3396 245.492   1
   1 -14  -9 411.343 248.587   1
  -1  14   8 290.710 251.095   1
   1 -14  -8-142.379 215.877   1
  -1  14   7 404.767 234.291   1
   1 -14  -7 247.020 223.759   1
  -1  14   6 209.006 233.057   1
   1 -14  -6 78.8179 200.073   1
  -1  14   5-28.4331 211.553   1
   1 -14  -5-49.9071 190.563   1
   1 -14  -4 959.371 224.352   1
  -1  14   4 998.920 234.430   1
   1 -14  -3 350.167 185.051   1
  -1 -14   3 79.8151 74.3022   1
   1  14  -3 119.034 89.6656   1
  -1  14   3-100.588 193.518   1
  -1 -14   2 639.546 124.672   1
   1 -14  -2 443.296 188.523   1
  -1  14   2 439.902 206.323   1
   1  14  -2 799.367 141.991   1
   1 -14  -1-36.1521 151.918   1
  -1  14   1-125.909 166.575   1
   1  14   0-93.9875 153.591   1
   1 -14   0-15.8899 131.468   1
  -1  14   0 145.425 163.306   1
  -1 -14   0 48.7127 142.786   1
  -1 -14  -1-92.8598 157.944   1
   1  14   1-62.6613 163.002   1
  -1 -14  -2 614.098 188.929   1
   1 -14   2 650.280 123.394   1
  -1  14  -2 531.215 125.595   1
   1  14   2 765.821 221.546   1
  -1 -14  -3 220.757 181.677   1
   1 -14   3 82.6426 50.6986   1
  -1  14  -3 151.196 61.3425   1
   1  14   3 276.061 194.550   1
   1  14   4 1018.01 240.296   1
  -1 -14  -4 1132.54 225.862   1
   1  14   5-198.456 206.076   1
  -1 -14  -5 324.577 207.875   1
   1  14   6 149.278 226.321   1
  -1 -14  -6-131.169 203.205   1
   1  14   7 404.501 253.094   1
  -1 -14  -7 136.758 203.304   1
   1  14   8-96.7612 262.702   1
  -1 -14  -8 28.3531 207.702   1
   1  14   9-33.1686 273.586   1
  -1 -14  -9-58.4305 219.852   1
   1  14  11-104.383 255.080   1
  -1 -14 -11 398.483 250.653   1
   1  14  12 638.532 251.242   1
  -1 -14 -12 62.4148 212.684   1
   1  14  13-36.0124 274.160   1
  -1 -14 -13 286.080 236.681   1
   1  14  14 72.7920 283.900   1
  -1 -14 -14-32.1294 247.114   1
   1  14  15 72.9988 247.889   1
  -1 -14 -15 226.539 240.048   1
   1  14  16 802.643 270.724   1
  -1 -14 -16 422.101 213.079   1
   1  14  17 110.611 269.133   1
  -1 -14 -17 129.157 216.229   1
   1  14  18 555.366 300.204   1
  -1 -14 -18 128.282 220.417   1
   1  14  19 147.208 287.232   1
  -1 -14 -19 159.773 229.633   1
   1  14  21 394.496 274.989   1
   1  14  23 276.871 256.719   1
  -1 -14 -23 484.277 229.946   1
  -1  15  22-210.717 229.528   1
   1 -15 -22-30.5457 204.543   1
  -1  15  21-179.336 266.941   1
   1 -15 -21-62.2010 217.849   1
  -1  15  20 291.633 281.374   1
   1 -15 -20-189.680 234.298   1
  -1  15  19 517.049 248.333   1
   1 -15 -19 288.007 192.160   1
  -1  15  18 148.661 273.836   1
   1 -15 -18 356.574 238.053   1
   1 -15 -17-32.6223 207.819   1
  -1  15  17 224.284 262.866   1
   1 -15 -16-98.1966 235.010   1
  -1  15  16 111.969 295.147   1
  -1  15  15-37.2979 260.413   1
   1 -15 -15 457.979 241.966   1
  -1  15  14-222.540 272.770   1
   1 -15 -14 228.331 246.360   1
  -1  15  13-147.200 252.318   1
   1 -15 -13-226.559 217.965   1
  -1  15  12 291.083 252.688   1
   1 -15 -12 31.9968 213.313   1
  -1  15  11 35.8383 251.990   1
   1 -15 -11 31.5170 222.553   1
  -1  15  10 105.488 249.474   1
   1 -15 -10 154.617 236.278   1
  -1  15   8 100.262 250.068   1
   1 -15  -8 351.970 217.095   1
  -1  15   7 258.590 244.161   1
   1 -15  -7-283.647 207.002   1
   1 -15  -6 1089.61 242.182   1
  -1  15   6 904.771 280.249   1
   1 -15  -5 129.459 197.719   1
  -1  15   5-89.6107 215.345   1
  -1 -15   3-5.33534 58.3497   1
   1 -15  -3 207.149 180.160   1
   1  15  -3 52.9142 72.2056   1
   1 -15  -2 550.525 195.375   1
  -1 -15   2 871.443 128.564   1
   1  15  -2 750.134 149.242   1
  -1  15   2 269.288 211.622   1
  -1 -15   1 28.8720 127.754   1
   1 -15  -1 133.612 160.912   1
   1  15  -1-101.195 141.784   1
  -1  15   1 438.213 184.137   1
   1  15   0-138.591 165.925   1
   1 -15   0 134.607 151.278   1
  -1  15   0 326.288 151.901   1
  -1 -15   0 51.8983 141.479   1
  -1 -15  -1-97.2543 160.940   1
   1  15   1 44.8716 181.579   1
  -1 -15  -2 878.243 197.011   1
   1 -15   2 802.030 127.513   1
  -1  15  -2 886.361 147.509   1
   1  15   2 954.738 233.673   1
   1  15   3 52.3386 194.701   1
  -1 -15  -3-93.1468 184.775   1
   1  15   5 177.918 222.427   1
  -1 -15  -5 78.5026 203.552   1
   1  15   6 1147.79 289.960   1
  -1 -15  -6 1861.82 260.670   1
   1  15   7-161.095 246.396   1
  -1 -15  -7-256.032 235.025   1
   1  15   8 399.565 261.777   1
  -1 -15  -8 617.053 243.800   1
   1  15  10 385.031 248.108   1
  -1 -15 -10 308.999 220.181   1
   1  15  11 178.335 255.033   1
  -1 -15 -11 535.054 248.293   1
   1  15  12 180.158 266.277   1
  -1 -15 -12 191.699 223.026   1
   1  15  13 72.8543 254.351   1
  -1 -15 -13 387.724 256.791   1
   1  15  14 182.786 257.439   1
  -1 -15 -14 260.410 218.322   1
   1  15  15 222.487 280.234   1
  -1 -15 -15 551.996 245.711   1
   1  15  16-185.513 265.472   1
  -1 -15 -16-129.992 238.260   1
   1  15  17 149.171 224.813   1
  -1 -15 -17-193.784 218.186   1
   1  15  18 333.751 270.293   1
  -1 -15 -18 321.934 199.598   1
   1  15  19 146.572 275.939   1
  -1 -15 -19 191.885 225.126   1
   1  15  20 289.023 282.926   1
  -1 -15 -20 31.7024 228.721   1
   1  15  21 712.735 287.744   1
  -1 -15 -21 436.932 235.709   1
   1  15  22 209.808 278.386   1
  -1 -15 -22-122.316 215.004   1
  -1  16  21-35.4888 260.030   1
   1 -16 -21 185.187 218.931   1
  -1  16  20-72.3671 259.792   1
   1 -16 -20 94.3970 213.544   1
  -1  16  19 73.5816 235.641   1
   1 -16 -19-255.255 215.655   1
  -1  16  18 372.655 285.369   1
   1 -16 -18 613.708 247.873   1
  -1  16  17 488.764 248.900   1
   1 -16 -17 521.088 217.236   1
  -1  16  15-113.293 264.392   1
   1 -16 -15 32.9463 217.354   1
  -1  16  14-37.7193 267.494   1
   1 -16 -14 131.638 207.440   1
  -1  16  13-112.640 275.094   1
   1 -16 -13 229.324 237.190   1
  -1  16  12-260.592 280.415   1
   1 -16 -12-162.472 225.890   1
  -1  16  11 183.944 272.687   1
   1 -16 -11-224.756 221.898   1
  -1  16  10-36.2032 264.164   1
   1 -16 -10-31.6078 226.013   1
   1 -16  -9 92.9180 210.260   1
  -1  16   9 70.9545 253.726   1
   1 -16  -8 842.625 252.241   1
  -1  16   8 692.183 274.371   1
   1 -16  -7 175.207 205.437   1
  -1  16   7 33.6777 229.706   1
   1 -16  -6 366.390 212.319   1
  -1  16   6-129.865 254.330   1
   1 -16  -5 135.341 205.944   1
  -1  16   5-155.295 222.995   1
   1 -16  -4 667.916 213.317   1
  -1  16   4 383.647 229.536   1
   1 -16  -3 24.0596 182.412   1
  -1  16   3 83.3391 201.105   1
   1 -16  -2 265.970 179.172   1
  -1 -16   2 152.260 107.388   1
  -1  16   2 281.297 189.160   1
   1  16  -2 140.696 129.334   1
  -1 -16   1 210.175 131.121   1
   1 -16  -1 241.332 171.653   1
  -1  16   1 277.313 186.458   1
   1  16  -1 280.403 160.242   1
   1 -16   0 87.0602 150.157   1
  -1 -16   0-89.8619 147.776   1
   1  16   0 20.9515 167.356   1
  -1  16   0 60.3514 163.330   1
  -1 -16  -1 411.154 174.378   1
   1 -16   1 57.9904 127.686   1
  -1  16  -1 65.2178 135.742   1
  -1 -16  -2 180.910 184.233   1
   1 -16   2 252.201 105.827   1
  -1  16  -2 193.003 113.443   1
   1  16   2 438.978 211.539   1
  -1 -16  -4 385.047 214.045   1
   1  16   4 266.700 217.218   1
  -1 -16  -5-108.360 197.714   1
   1  16   5-30.9176 211.785   1
  -1 -16  -6 312.599 197.734   1
   1  16   6 447.067 251.886   1
  -1 -16  -7 117.739 216.472   1
   1  16   7-99.1831 243.140   1
  -1 -16  -8 545.391 228.019   1
   1  16   8 919.090 277.240   1
  -1 -16  -9 31.0441 219.333   1
   1  16   9 244.048 264.393   1
  -1 -16 -10 633.141 237.256   1
   1  16  10-71.1040 253.933   1
  -1 -16 -11 225.047 237.831   1
   1  16  11 252.741 261.779   1
  -1 -16 -12 129.241 232.226   1
   1  16  12 219.188 271.998   1
  -1 -16 -13 260.585 216.554   1
   1  16  13 260.306 242.282   1
  -1 -16 -14 391.269 235.574   1
   1  16  14 448.299 274.925   1
  -1 -16 -15-32.6322 205.756   1
   1  16  15-188.393 235.007   1
  -1 -16 -17-97.6702 237.590   1
   1  16  17-37.3916 269.596   1
  -1 -16 -18-290.346 216.102   1
   1  16  18 36.9654 248.725   1
  -1 -16 -19-95.9898 183.718   1
   1  16  19 255.174 227.304   1
  -1 -16 -20 189.143 204.912   1
   1  16  20-251.890 239.681   1
  -1 -16 -21 61.7856 195.741   1
   1  16  21-176.688 250.588   1
  -1  17  21 245.943 272.181   1
   1 -17 -21-275.057 203.606   1
  -1  17  20 250.828 243.212   1
   1 -17 -20-62.5070 175.989   1
  -1  17  19 255.900 275.084   1
   1 -17 -19-127.185 218.742   1
  -1  17  18 482.519 280.446   1
   1 -17 -18-96.8960 200.444   1
  -1  17  17 75.2263 267.852   1
   1 -17 -17 652.457 253.897   1
  -1  17  16 341.385 265.627   1
   1 -17 -16-65.8243 197.333   1
  -1  17  14-76.4577 265.325   1
   1 -17 -14 99.3526 218.481   1
  -1  17  13-76.3235 251.792   1
   1 -17 -13-66.1424 220.324   1
  -1  17  12 151.866 262.517   1
  -1  17  11 414.019 253.432   1
   1 -17 -11 65.2488 222.824   1
  -1  17  10 483.183 274.878   1
   1 -17 -10 96.7264 213.311   1
  -1  17   9 401.742 259.113   1
   1 -17  -9-31.6974 210.292   1
  -1  17   8-357.503 249.746   1
   1 -17  -8-186.514 212.562   1
  -1  17   7 34.7534 229.660   1
   1 -17  -7 363.109 215.880   1
  -1  17   6 268.594 249.292   1
   1 -17  -6 527.630 209.544   1
  -1  17   5-32.4011 234.663   1
   1 -17  -5 253.324 216.629   1
  -1  17   4 92.6756 222.925   1
   1 -17  -4 213.900 205.149   1
  -1  17   2 266.026 214.135   1
   1  17  -2 122.091 118.684   1
   1 -17  -2 162.447 176.212   1
  -1  17   1 48.0612 177.467   1
   1  17  -1 53.2440 143.232   1
   1 -17  -1 105.663 161.429   1
   1  17   0-43.5112 180.969   1
  -1  17   0 313.370 173.283   1
  -1 -17   0 318.605 163.909   1
   1 -17   0 163.721 148.205   1
   1  17   1 173.729 193.019   1
  -1 -17  -1 106.661 151.396   1
  -1  17  -1 50.0558 141.967   1
  -1 -17  -2 47.2372 175.781   1
   1  17   2 108.408 201.690   1
   1  17   3 232.860 218.394   1
  -1 -17  -3 76.4924 192.074   1
   1  17   4-154.161 216.045   1
  -1 -17  -4-135.113 182.769   1
   1  17   5 162.073 235.806   1
  -1 -17  -5 169.356 195.321   1
   1  17   6 235.826 229.828   1
  -1 -17  -6 497.442 232.577   1
   1  17   7-347.662 246.701   1
  -1 -17  -7 30.1232 212.005   1
   1  17   8 71.3429 250.057   1
  -1 -17  -8 309.112 228.565   1
   1  17   9-364.203 258.340   1
  -1 -17  -9 94.6859 215.279   1
   1  17  10-74.0585 246.789   1
  -1 -17 -10 288.646 209.686   1
   1  17  11-37.4760 255.628   1
  -1 -17 -11-194.818 203.710   1
   1  17  12 415.636 285.455   1
  -1 -17 -12 392.927 237.425   1
   1  17  13 341.907 271.822   1
  -1 -17 -13 32.9883 218.909   1
   1  17  14 190.156 249.829   1
  -1 -17 -14 99.1001 220.206   1
   1  17  16-37.6634 262.913   1
  -1 -17 -16 427.281 232.502   1
   1  17  17 74.5556 232.461   1
  -1 -17 -17 65.4450 197.302   1
   1  17  18 36.9198 261.182   1
  -1 -17 -18 420.503 235.619   1
   1  17  19 363.581 273.790   1
  -1 -17 -19 445.867 239.259   1
   1  17  20 178.631 249.362   1
  -1 -17 -20 218.625 208.418   1
   1  17  21-34.9744 221.682   1
  -1 -17 -21-152.545 175.271   1
  -1  18  20 142.258 259.541   1
   1 -18 -20-247.415 218.430   1
  -1  18  19 472.471 263.691   1
   1 -18 -19 158.090 195.815   1
  -1  18  18 369.259 251.766   1
   1 -18 -18-386.522 215.591   1
  -1  18  17 187.456 263.627   1
   1 -18 -17-32.7096 201.741   1
  -1  18  16-37.9873 261.538   1
   1 -18 -16 330.488 242.329   1
  -1  18  15 383.099 252.611   1
   1 -18 -15 366.702 219.057   1
  -1  18  14-38.5040 256.678   1
   1 -18 -14 335.174 230.809   1
  -1  18  13 269.963 270.787   1
   1 -18 -13 369.297 230.842   1
  -1  18  12-231.032 255.270   1
   1 -18 -12 100.559 222.224   1
  -1  18  10 75.8680 246.673   1
   1 -18 -10 132.113 220.097   1
  -1  18   9-74.7288 240.456   1
   1 -18  -9 163.128 239.015   1
  -1  18   8 1103.73 266.731   1
   1 -18  -8-320.388 212.916   1
  -1  18   6 384.786 251.284   1
   1 -18  -6-60.6667 203.167   1
  -1  18   5 101.165 241.447   1
   1 -18  -5 262.085 195.293   1
  -1  18   4 64.0519 220.367   1
   1 -18  -4 83.3248 147.863   1
  -1  18   3 29.9862 193.949   1
  -1  18   2 138.800 193.705   1
   1  18   2 284.479 203.366   1
   1  18   3 61.0911 222.022   1
  -1 -18  -4 337.195 208.707   1
   1  18   4 386.376 215.674   1
   1  18   5 537.634 251.581   1
  -1 -18  -5 117.836 187.494   1
   1  18   6 486.487 243.472   1
  -1 -18  -6-91.5589 197.632   1
   1  18   8 73.2785 238.226   1
  -1 -18  -8 95.9761 201.694   1
   1  18   9 559.331 265.303   1
  -1 -18  -9 195.369 207.440   1
   1  18  10 151.047 248.155   1
  -1 -18 -10 197.854 235.075   1
   1  18  12-38.3032 255.524   1
  -1 -18 -12-367.810 243.420   1
   1  18  13 497.816 274.999   1
  -1 -18 -13-201.781 232.453   1
   1  18  15 114.048 273.431   1
  -1 -18 -15 367.100 230.156   1
   1  18  16-75.5697 235.622   1
  -1 -18 -16-66.2148 205.341   1
   1  18  17 261.646 267.262   1
  -1 -18 -17-196.170 222.897   1
   1  18  18 110.469 236.957   1
  -1 -18 -18-128.776 201.817   1
   1  18  19 253.262 242.060   1
  -1 -18 -19 441.900 208.463   1
   1  18  20 248.766 260.395   1
  -1 -18 -20-339.227 210.325   1
  -1  19  19 288.797 243.417   1
  -1  19  18 295.121 270.879   1
  -1  19  17 300.009 278.583   1
  -1  19  16-38.0730 254.844   1
   1 -19 -16-99.3880 189.027   1
  -1  19  15 115.568 247.996   1
  -1  19  14 194.239 281.536   1
   1 -19 -14 236.693 227.780   1
  -1  19  13 898.229 287.655   1
   1 -19 -13-33.9871 182.887   1
  -1  19  12 312.911 273.369   1
  -1  19  11-156.134 271.085   1
  -1  19   9 115.463 266.043   1
  -1  19   8 151.874 267.131   1
   1  19   8 37.7564 252.691   1
   1  19   9 421.159 264.730   1
   1  19  11 465.859 272.216   1
   1  19  12-272.248 253.092   1
  -1 -19 -12-136.336 199.757   1
   1  19  13 155.395 284.932   1
  -1 -19 -13 271.992 226.900   1
   1  19  14 347.851 253.218   1
  -1 -19 -14 270.513 219.541   1
   1  19  15-114.949 250.315   1
  -1 -19 -15 33.5145 207.827   1
   1  19  16 416.908 271.893   1
  -1 -19 -16 297.680 216.124   1
   1  19  17 74.6595 262.527   1
  -1 -19 -17 97.7119 210.728   1
   1  19  18 110.373 252.055   1
   1  19  19 36.0016 259.549   1
  -2   0  26 113.563 204.402   1
   2   0 -26-197.908 222.826   1
  -2   0  25 303.444 245.371   1
   2   0 -25-98.6425 214.856   1
  -2   0  24 188.130 242.794   1
   2   0 -24 720.401 245.514   1
  -2   0  23 446.171 245.376   1
   2   0 -23 356.411 225.289   1
  -2   0  22-73.1415 227.043   1
   2   0 -22 383.394 226.825   1
  -2   0  21 107.455 236.328   1
   2   0 -21 31.3536 211.839   1
  -2   0  20 2547.62 345.477   1
   2   0 -20 2236.71 318.038   1
  -2   0  19 68.0034 254.438   1
   2   0 -19 387.077 222.104   1
  -2   0  18 659.671 268.958   1
   2   0 -18 1008.01 247.903   1
  -2   0  17 159.195 275.414   1
   2   0 -17 55.5307 233.317   1
  -2   0  16 1956.58 300.010   1
   2   0 -16 1520.12 270.961   1
  -2   0  15-291.211 247.565   1
   2   0 -15 102.336 211.049   1
  -2   0  14 8499.77 698.739   1
   2   0 -14 9559.88 686.818   1
   2   0 -13 138.149 206.358   1
  -2   0  13-313.965 236.318   1
  -2   0  12 5898.89 508.690   1
   2   0 -12 6577.10 501.483   1
  -2   0  11 91.3624 215.153   1
   2   0 -11-80.7506 177.033   1
  -2   0  10 254.825 212.512   1
   2   0 -10-93.3847 167.797   1
  -2   0   9 97.4869 197.612   1
   2   0  -9 51.4570 155.754   1
  -2   0   8 13959.6 902.306   1
   2   0  -8 12262.1 885.440   1
  -2   0   7-191.561 189.165   1
   2   0  -7-13.9911 172.661   1
  -2   0   5 124.944 174.853   1
   2   0  -5 65.4954 157.814   1
   2   0  -4 25824.6 1697.80   1
  -2   0   4 26560.7 1701.59   1
  -2   0   3 9.19979 170.930   1
   2   0  -3 8.07545 157.739   1
   2   0  -2 121282. 7150.79   1
  -2   0   2 103572. 7151.48   1
   2   0  -1 62.8318 136.202   1
  -2   0   1-27.5369 154.633   1
   2   0   0 17389.8 1257.67   1
  -2   0   0 21369.5 1257.59   1
  -2   0  -1 46.7195 150.474   1
   2   0   1-52.5505 148.528   1
  -2   0  -2 115550. 7222.18   1
   2   0   2 111899. 7220.65   1
  -2   0  -3 136.848 146.105   1
   2   0   3-17.0937 158.464   1
   2   0   4 23638.5 1560.96   1
  -2   0  -4 24283.0 1560.28   1
  -2   0  -5 10.5096 166.925   1
   2   0   5-70.8088 185.231   1
  -2   0  -7-113.581 168.716   1
   2   0   7-15.4015 183.014   1
  -2   0  -8 11968.2 821.037   1
   2   0   8 11845.1 831.635   1
   2   0   9 95.7250 201.113   1
  -2   0  -9 68.5209 164.483   1
   2   0  10 103.989 201.988   1
   2   0  11-179.502 194.685   1
  -2   0 -11-20.3150 183.080   1
  -2   0 -12 5291.28 433.427   1
   2   0  12 4945.56 447.639   1
   2   0  13 25.8021 213.811   1
  -2   0 -13 352.231 210.188   1
   2   0  14 9916.30 723.873   1
  -2   0 -14 9034.98 704.379   1
   2   0  15 87.5399 232.371   1
   2   0  16 1184.06 270.602   1
  -2   0 -16 1152.75 251.907   1
   2   0  17-31.4892 232.539   1
  -2   0 -17 194.256 227.520   1
   2   0  18 1664.29 288.141   1
  -2   0 -18 832.680 244.185   1
   2   0  20 1374.94 323.529   1
  -2   0 -20 2122.03 307.172   1
   2   0  21 35.2440 241.523   1
  -2   0 -21 217.222 221.139   1
   2   0  22 107.477 232.875   1
  -2   0 -22-63.5791 206.639   1
   2   0  23 36.6231 238.121   1
  -2   0 -23 128.357 230.458   1
   2   0  24 149.331 255.198   1
  -2   0 -24 743.945 246.202   1
   2   0  25 37.5337 226.389   1
  -2   0 -25 196.708 226.670   1
  -2   0 -26 231.437 235.880   1
  -2   1  26 339.242 267.082   1
   2  -1 -26 359.239 222.744   1
  -2  -1  25 456.123 262.204   1
   2   1 -25 198.810 230.792   1
  -2  -1  24 113.423 251.386   1
  -2   1  24 224.759 249.087   1
   2  -1 -24 228.353 224.260   1
   2   1 -24 623.179 241.998   1
  -2   1  23 630.592 268.638   1
   2  -1 -23-226.644 215.836   1
  -2  -1  22 950.429 277.553   1
   2   1 -22 1083.52 257.725   1
  -2   1  21 179.385 249.597   1
  -2  -1  21 357.070 257.994   1
   2  -1 -21 31.4885 241.935   1
   2   1 -21 499.359 233.721   1
  -2  -1  20 416.552 267.000   1
  -2   1  20 35.2075 246.507   1
   2  -1 -20-554.561 247.735   1
   2   1 -20 60.8006 211.936   1
  -2   1  19 206.437 250.790   1
  -2  -1  19 302.242 274.201   1
   2  -1 -19 390.192 230.006   1
  -2  -1  18 1005.35 279.784   1
   2   1 -18 798.107 250.133   1
  -2  -1  17 2217.17 306.844   1
  -2   1  17 1903.70 325.011   1
   2   1 -17 1806.81 275.565   1
  -2   1  16 3948.04 418.032   1
   2   1 -16 3346.28 356.531   1
   2  -1 -16 3822.15 385.468   1
  -2  -1  16 3649.57 400.602   1
  -2   1  15 801.729 251.248   1
   2   1 -15 199.166 218.348   1
  -2  -1  15 455.660 225.637   1
   2  -1 -15 131.024 207.120   1
   2  -1 -14 1852.99 269.059   1
  -2   1  14 1641.05 315.891   1
  -2  -1  13 5154.12 429.145   1
   2   1 -13 4036.70 389.633   1
   2   1 -12-82.9757 181.149   1
  -2   1  12-50.6854 221.823   1
   2  -1 -12-291.605 193.661   1
  -2   1  11 3255.05 330.836   1
   2  -1 -11 2503.11 304.907   1
   2   1 -11 2793.20 293.487   1
  -2  -1  11 3240.41 318.147   1
  -2   1  10 24699.0 1572.97   1
  -2  -1  10 23063.8 1558.86   1
   2  -1 -10 22759.2 1553.66   1
   2   1 -10 23281.3 1546.92   1
  -2   1   9 673.934 214.798   1
   2  -1  -9 1103.35 195.554   1
  -2  -1   9 1220.31 211.362   1
   2   1  -9 1136.64 199.778   1
   2  -1  -8 22478.7 1545.74   1
   2   1  -8 23867.2 1539.94   1
  -2  -1   8 24177.8 1549.19   1
  -2   1   8 23029.8 1553.90   1
   2  -1  -7 15327.3 991.073   1
  -2   1   7 13849.8 1000.62   1
   2  -1  -6 4035.96 337.272   1
   2   1  -6 4178.67 323.775   1
  -2   1   6 3574.79 346.915   1
  -2  -1   6 3779.25 332.221   1
  -2  -1   5 6581.02 547.539   1
   2   1  -5 8124.55 532.129   1
   2  -1  -5 7894.53 542.697   1
  -2   1   5 7083.20 554.115   1
  -2  -1   4 3351.74 337.141   1
   2   1  -4 4040.88 325.954   1
   2  -1  -4 4744.85 335.775   1
  -2   1   4 4004.12 363.891   1
   2  -1  -3 118049. 7322.72   1
   2   1  -3 118872. 7318.51   1
  -2   1   3 109099. 7325.94   1
  -2  -1   3 113680. 7320.00   1
   2  -1  -2 2706.83 263.549   1
   2   1  -2 3651.97 260.303   1
  -2  -1   2 2874.06 256.451   1
  -2   1   2 2917.69 265.942   1
   2  -1  -1 22579.6 1377.52   1
  -2   1   1 18578.0 1380.13   1
   2   1  -1 19934.9 1374.79   1
  -2  -1   1 23930.0 1378.26   1
   2  -1   0-30.7210 148.142   1
  -2   1   0-6.52938 144.288   1
   2   1   0-142.442 154.507   1
  -2  -1   0-59.8506 149.787   1
  -2   1  -1 17976.7 1229.32   1
   2   1   1 18362.1 1235.41   1
   2  -1   1 20291.4 1234.71   1
  -2  -1  -1 19494.2 1236.82   1
   2  -1   2 3484.93 259.818   1
  -2  -1  -2 3251.17 269.167   1
   2   1   2 3225.95 259.220   1
  -2   1  -3 101394. 7002.32   1
  -2  -1  -3 113404. 7009.92   1
   2   1   3 117681. 7011.78   1
   2  -1   3 111227. 7004.73   1
  -2   1  -4 3429.73 295.773   1
  -2  -1  -4 3597.09 319.395   1
   2  -1   4 3570.76 296.914   1
   2   1   4 3651.83 316.603   1
  -2   1  -5 7724.01 542.500   1
  -2  -1  -5 7779.27 552.785   1
   2   1   5 7966.34 564.174   1
   2  -1   5 7493.69 549.490   1
   2  -1   6 3767.01 314.425   1
   2   1   6 3202.94 334.408   1
  -2   1  -6 3876.72 308.855   1
  -2  -1  -6 4019.93 339.358   1
   2   1   7 15787.8 1047.58   1
  -2  -1  -7 15016.3 1035.44   1
   2   1   8 24238.3 1577.73   1
   2  -1   8 23799.8 1565.25   1
  -2  -1  -8 23548.1 1565.74   1
  -2   1  -8 23413.0 1556.20   1
   2  -1   9 1280.53 201.089   1
   2   1   9 990.910 236.409   1
  -2   1  -9 887.958 188.084   1
  -2  -1  -9 796.128 198.566   1
   2   1  10 23825.1 1596.00   1
   2  -1  10 23972.6 1590.98   1
   2  -1  11 2999.72 302.502   1
   2   1  11 2788.09 316.091   1
  -2  -1 -11 2692.80 302.344   1
  -2   1 -11 2814.30 290.656   1
   2   1  12 301.116 230.714   1
  -2   1 -12-41.9385 177.774   1
  -2  -1 -12 45.2082 203.111   1
  -2   1 -13 3650.15 372.129   1
   2  -1  13 4781.03 402.917   1
  -2  -1 -14 2051.51 281.145   1
   2   1  14 1804.67 302.781   1
  -2  -1 -15 658.632 234.293   1
  -2   1 -15 100.044 198.729   1
   2  -1  15 566.366 240.629   1
  -2   1 -16 4237.25 380.154   1
  -2  -1 -16 3586.08 384.005   1
   2   1  16 3101.38 414.030   1
   2  -1  16 4054.78 399.217   1
  -2  -1 -17 1474.30 289.245   1
  -2   1 -17 1333.47 270.880   1
   2  -1  17 1543.81 287.611   1
   2   1  17 1541.45 315.019   1
  -2   1 -18 621.101 245.744   1
  -2  -1 -18 1107.89 253.411   1
   2  -1  18 866.996 267.654   1
   2   1  18 728.580 265.443   1
  -2   1 -19 350.440 225.963   1
  -2  -1 -19 538.607 227.380   1
   2  -1  19-198.716 243.127   1
   2   1  19 204.353 239.992   1
  -2  -1 -20 91.6324 222.306   1
  -2   1 -20 180.211 227.164   1
   2  -1  20 272.586 254.751   1
   2   1  20 243.295 220.534   1
  -2   1 -21 372.001 233.672   1
  -2  -1 -21 187.048 228.785   1
   2   1  21 35.4256 250.525   1
   2  -1  21 245.664 228.544   1
  -2   1 -22 698.019 236.403   1
  -2  -1 -22 1400.69 279.411   1
   2  -1  22 1032.26 270.285   1
   2   1  22 937.977 286.498   1
  -2  -1 -23 419.386 227.482   1
   2   1  23 108.690 222.845   1
  -2   1 -24 716.535 256.806   1
  -2  -1 -24 161.167 222.886   1
   2  -1  24 299.849 263.374   1
   2   1  24 260.417 262.545   1
  -2   1 -25-265.217 220.009   1
   2  -1  25-37.7308 247.916   1
  -2  -1 -26 196.328 215.505   1
   2   1  26 372.600 248.779   1
  -2  -1 -27 651.987 247.839   1
   2  -2 -27 385.532 254.544   1
  -2   2  27 445.261 263.298   1
   2  -2 -26 32.4242 233.770   1
  -2   2  26 74.6169 257.814   1
   2  -2 -25-97.5909 218.759   1
  -2   2  25 261.656 243.001   1
   2   2 -24 296.761 222.881   1
   2  -2 -24 195.067 219.760   1
  -2  -2  24 37.5961 235.805   1
  -2   2  24-74.5275 232.464   1
   2   2 -23 259.198 215.889   1
   2  -2 -23-64.6743 203.883   1
  -2   2  23-36.9772 231.872   1
  -2  -2  23 259.913 226.491   1
   2   2 -22 570.821 231.619   1
   2  -2 -22 96.0927 227.363   1
  -2  -2  22-255.699 254.838   1
  -2   2  22 219.113 246.909   1
   2   2 -21 31.0047 210.427   1
   2  -2 -21-31.5504 238.300   1
  -2  -2  21-35.5863 232.486   1
  -2   2  21 216.472 249.310   1
   2   2 -20 753.038 252.161   1
   2  -2 -20 1083.45 280.508   1
  -2  -2  20 1139.17 274.368   1
  -2   2  20 958.170 271.088   1
   2  -2 -19 30.2769 208.338   1
   2   2 -19 174.921 203.279   1
  -2   2  19-69.4939 245.399   1
  -2  -2  19 166.685 262.778   1
   2  -2 -18 799.933 255.400   1
   2   2 -18 701.920 249.934   1
  -2  -2  18 1026.79 279.059   1
  -2   2  18 472.735 249.799   1
   2  -2 -17 1468.32 287.223   1
   2   2 -17 1264.87 244.426   1
  -2  -2  17 1104.64 269.324   1
   2  -2 -16-139.150 237.503   1
  -2   2  16 252.412 257.213   1
   2   2 -16 384.950 203.238   1
  -2  -2  16 145.862 232.504   1
   2  -2 -15 402.291 213.204   1
  -2   2  15 545.743 245.198   1
   2   2 -15 681.604 211.899   1
  -2  -2  15 442.455 233.233   1
   2  -2 -14 3444.62 376.811   1
  -2   2  14 3220.29 394.360   1
  -2  -2  14 4015.78 368.404   1
   2   2 -14 3512.07 350.855   1
   2  -2 -13 1028.65 223.310   1
   2   2 -13 515.538 200.981   1
  -2  -2  13 219.927 205.746   1
  -2   2  13 469.737 219.785   1
  -2  -2  12 14981.8 1040.81   1
  -2   2  11 24.5960 231.711   1
   2  -2 -11 196.620 190.553   1
   2   2 -11-18.4956 170.906   1
  -2  -2  11 20.9920 199.174   1
  -2   2  10 12814.6 966.486   1
  -2  -2  10 13946.6 951.330   1
   2   2 -10 14593.0 938.907   1
   2  -2 -10 13122.7 955.079   1
   2   2  -9 2271.04 268.961   1
   2  -2  -9 3172.40 302.263   1
  -2  -2   9 2501.55 279.492   1
  -2   2   9 2634.51 308.246   1
  -2   2   8 4260.56 368.542   1
  -2  -2   8 3724.75 333.291   1
   2   2  -8 3984.97 315.141   1
   2  -2  -8 3306.83 340.037   1
  -2   2   7 558.329 209.463   1
   2  -2  -7 558.308 187.106   1
  -2  -2   6 16411.4 1009.77   1
   2   2  -6 14189.4 1000.58   1
  -2   2   6 14064.2 1026.27   1
   2  -2  -6 15752.2 1019.24   1
  -2  -2   5 6750.33 523.180   1
   2   2  -5 7813.06 515.332   1
  -2  -2   4 8567.91 649.146   1
  -2   2   4 10070.7 672.290   1
   2  -2  -4 10324.2 662.128   1
   2   2  -4 9420.86 642.329   1
   2  -2  -3 4918.01 335.017   1
   2   2  -3 4105.01 308.803   1
  -2  -2   3 3866.66 309.601   1
   2  -2  -2 10308.4 805.117   1
   2   2  -2 11458.2 794.186   1
  -2   2   2 13013.0 813.674   1
  -2  -2   2 13446.2 797.808   1
   2  -2  -1 140407. 8735.48   1
  -2  -2   1 140828. 8733.62   1
   2   2  -1 127084. 8732.92   1
  -2   2   1 143621. 8738.76   1
   2  -2   0 30666.6 2072.20   1
  -2  -2   0 30858.9 2075.79   1
   2   2   0 34752.1 2075.59   1
  -2   2   0 33218.8 2074.24   1
   2  -2   1 123880. 7632.48   1
   2   2   1 131675. 7638.60   1
  -2  -2  -1 126226. 7637.40   1
   2  -2   2 9010.51 691.995   1
   2   2   2 12340.8 714.129   1
  -2  -2  -2 13944.0 716.491   1
  -2   2  -2 8888.66 688.947   1
   2  -2   3 4561.12 312.458   1
   2   2   3 4152.73 347.971   1
  -2   2  -3 3984.78 307.695   1
  -2  -2  -3 3838.31 345.557   1
   2   2   4 9923.02 670.835   1
   2  -2   4 9503.44 652.239   1
  -2  -2  -4 9660.35 665.548   1
  -2   2  -4 9649.20 650.877   1
   2  -2   5 7420.01 482.320   1
  -2   2  -5 6014.57 478.642   1
  -2   2  -6 14797.2 993.635   1
  -2  -2  -6 16539.5 1022.36   1
   2   2   6 13888.1 1022.16   1
   2  -2   6 15069.2 999.020   1
  -2  -2  -7 550.744 160.302   1
  -2   2  -7 521.013 148.257   1
   2  -2   7 209.704 152.838   1
   2   2   7 284.500 183.408   1
  -2   2  -8 3857.42 318.124   1
  -2  -2  -8 4044.28 354.409   1
   2   2   8 4398.29 371.593   1
   2  -2   8 3231.77 322.610   1
  -2   2  -9 2997.33 257.573   1
  -2  -2  -9 2362.39 280.563   1
   2  -2   9 1992.29 259.053   1
   2   2   9 2704.76 303.759   1
   2   2  10 14153.7 996.794   1
  -2  -2 -11 44.1336 176.262   1
  -2   2 -11 55.3225 163.482   1
   2   2  11 24.4023 204.984   1
   2  -2  11-102.036 196.755   1
   2  -2  12 14735.7 1024.56   1
   2   2  13 1018.25 257.908   1
   2  -2  13 981.661 221.778   1
  -2   2 -13 656.851 212.454   1
  -2  -2 -13 323.672 235.299   1
   2   2  14 3216.73 391.842   1
  -2   2 -14 4275.92 378.580   1
   2  -2  14 4158.37 389.467   1
  -2  -2 -14 3874.30 395.735   1
   2  -2  15 575.944 232.898   1
   2   2  15 459.509 268.740   1
  -2   2 -15 412.024 196.404   1
  -2  -2 -15 405.733 246.619   1
   2   2  16-317.313 283.572   1
   2  -2  16 57.6388 217.676   1
  -2   2 -16 25.4316 208.465   1
  -2  -2 -16-27.9895 230.868   1
   2  -2  17 1451.36 274.773   1
   2   2  17 979.745 294.663   1
  -2   2 -17 1651.04 255.619   1
  -2  -2 -17 1296.74 253.676   1
   2  -2  18 787.411 250.523   1
   2   2  18 637.627 273.168   1
  -2   2 -18 1219.94 249.061   1
   2  -2  19 260.824 234.213   1
   2   2  19 309.683 281.255   1
  -2   2 -19-172.458 221.207   1
  -2  -2 -19 181.323 236.675   1
   2   2  20 1649.16 322.813   1
  -2  -2 -20 1602.86 304.743   1
   2   2  21-35.5438 236.783   1
   2  -2  21 208.262 226.787   1
  -2  -2 -21 344.179 227.428   1
  -2   2 -21-246.580 214.894   1
   2   2  22 180.704 239.735   1
   2  -2  22 215.077 247.846   1
  -2   2 -22 125.776 221.258   1
  -2  -2 -22 63.7848 212.607   1
   2   2  23 617.765 273.287   1
   2  -2  23 665.018 263.979   1
  -2   2 -23 128.516 225.990   1
  -2  -2 -23 96.6438 247.845   1
   2  -2  24-262.221 242.319   1
   2   2  24 36.7936 225.672   1
  -2   2 -24 557.446 251.337   1
  -2  -2 -24-32.2065 211.478   1
   2   2  25-111.475 237.888   1
  -2  -2 -25 64.5074 230.623   1
   2   2  26 73.9638 256.771   1
  -2  -2 -26 645.434 244.126   1
   2   2  27 404.667 232.640   1
  -2  -2 -27 225.588 211.401   1
  -2   3  27-256.677 243.607   1
   2  -3 -27-253.991 221.900   1
  -2   3  26-36.9651 250.665   1
   2  -3 -26 674.560 259.196   1
  -2   3  25 704.606 280.435   1
   2  -3 -25-161.696 241.007   1
  -2  -3  23 36.8324 225.876   1
  -2   3  23 147.297 238.173   1
   2   3 -23-32.4930 221.529   1
   2  -3 -23-193.672 224.034   1
  -2   3  22 585.774 262.947   1
  -2  -3  22 901.848 251.654   1
   2  -3 -22 512.125 228.897   1
   2   3 -22 696.736 241.061   1
  -2  -3  21 317.024 246.875   1
  -2   3  21 72.5135 247.447   1
   2  -3 -21 31.6063 211.834   1
   2   3 -21 338.442 212.909   1
  -2  -3  20 342.463 251.895   1
  -2   3  20-178.680 270.935   1
   2  -3 -20-93.3555 221.631   1
   2   3 -20 238.149 221.521   1
  -2  -3  19 626.196 257.521   1
  -2   3  19 104.917 273.209   1
   2  -3 -19 91.9600 238.749   1
   2   3 -19 172.497 214.423   1
  -2   3  18 2314.89 374.309   1
   2  -3 -18 1950.04 333.781   1
   2   3 -18 2096.27 294.417   1
  -2  -3  18 2655.06 327.260   1
   2   3 -17 158.018 213.536   1
  -2  -3  17 271.289 252.027   1
  -2   3  16 3049.02 375.323   1
   2   3 -16 3427.94 329.535   1
  -2  -3  16 2976.40 358.202   1
   2  -3 -16 2949.56 353.082   1
  -2   3  15 309.427 263.876   1
   2  -3 -15-27.4041 224.724   1
  -2   3  14 1189.16 276.485   1
   2   3 -14 776.972 203.959   1
  -2  -3  14 1266.76 240.626   1
   2  -3 -14 1316.59 267.470   1
  -2   3  13 340.336 234.776   1
   2  -3 -13 75.5132 203.853   1
   2   3 -13 82.7989 166.617   1
  -2  -3  13 70.8482 195.543   1
  -2  -3  12 9518.74 728.319   1
  -2   3  12 10491.0 760.446   1
   2   3 -12 10529.7 714.562   1
   2  -3 -12 9457.03 739.193   1
  -2   3  11 1861.98 290.512   1
   2  -3 -11 2219.27 278.278   1
   2   3 -11 1775.31 224.451   1
  -2  -3  11 1386.94 244.474   1
  -2  -3  10 10558.3 733.295   1
  -2   3  10 10045.8 774.721   1
   2  -3 -10 10832.6 758.922   1
   2   3 -10 10149.8 724.724   1
  -2  -3   9 1769.53 209.937   1
   2   3  -9 1450.98 187.947   1
   2  -3  -9 1490.88 239.521   1
   2  -3  -8 276.164 183.920   1
  -2   3   8 414.563 206.333   1
   2   3  -7 4093.21 373.430   1
  -2  -3   7 5653.09 381.528   1
  -2   3   7 4616.76 412.402   1
   2  -3  -7 5210.09 404.564   1
   2   3  -6 14672.6 995.720   1
   2  -3  -6 14063.2 1016.72   1
  -2  -3   6 15857.1 1002.33   1
  -2   3   6 15746.0 1030.52   1
  -2   3   5 313.573 189.424   1
  -2  -3   5 510.165 146.975   1
   2   3  -5 413.552 138.704   1
   2  -3  -5 344.453 170.722   1
  -2  -3   4 7276.52 511.627   1
   2   3  -4 7454.27 509.858   1
   2   3  -3 9261.28 633.188   1
   2  -3  -3 9832.60 660.272   1
  -2  -3   3 9854.37 637.278   1
  -2   3   3 8814.04 662.134   1
   2  -3  -2 39236.3 2513.29   1
  -2  -3   2 39001.9 2502.85   1
  -2   3   2 40879.3 2520.46   1
   2   3  -2 38204.4 2502.27   1
  -2   3   1 50554.8 3346.28   1
   2   3  -1 56488.6 3337.59   1
   2  -3  -1 58768.2 3342.26   1
  -2   3   0 74.9948 146.006   1
   2   3   0 37.5590 143.613   1
  -2  -3   0-97.1056 152.004   1
   2  -3   0 48.1698 127.075   1
   2   3   1 54827.6 3494.42   1
   2  -3   1 52985.6 3483.42   1
  -2  -3  -1 57494.3 3493.59   1
  -2   3  -1 54239.9 3485.98   1
   2   3   2 39248.8 2695.08   1
  -2   3  -2 42248.1 2680.18   1
   2  -3   2 42502.1 2680.21   1
  -2  -3  -2 43391.0 2694.93   1
   2  -3   3 8696.45 571.763   1
   2   3   3 9353.63 604.298   1
  -2   3  -3 7590.45 575.060   1
  -2  -3  -3 9108.03 598.420   1
   2  -3   4 6508.08 477.837   1
  -2   3  -4 7421.33 478.247   1
   2   3   5 617.401 228.325   1
   2  -3   5 90.9352 121.776   1
  -2  -3  -5 196.432 191.463   1
  -2   3  -5 526.387 132.333   1
   2  -3   6 14577.1 991.317   1
   2   3   6 14732.1 1023.57   1
  -2   3  -6 15345.1 982.747   1
  -2  -3  -6 14854.0 1014.99   1
   2   3   7 5396.64 448.442   1
   2  -3   7 5890.32 405.350   1
  -2   3  -7 5472.98 391.848   1
  -2  -3  -8 184.690 174.021   1
   2   3   8-83.0000 199.645   1
  -2  -3  -9 1119.73 215.959   1
  -2   3  -9 1634.69 198.579   1
   2  -3   9 1915.41 205.746   1
   2   3   9 1650.84 240.589   1
   2   3  10 11173.2 791.609   1
   2  -3  10 10401.6 750.154   1
  -2  -3 -10 10523.8 768.688   1
  -2  -3 -11 1053.74 248.568   1
  -2   3 -11 1762.76 228.967   1
   2   3  11 1600.27 267.390   1
   2  -3  11 1469.63 224.031   1
  -2  -3 -12 9930.32 705.774   1
  -2   3 -12 9060.70 669.331   1
   2  -3  12 9367.05 691.801   1
   2   3  12 8854.50 707.589   1
  -2   3 -13-145.036 172.576   1
  -2  -3 -13-77.3180 217.866   1
   2  -3  13-23.3005 188.048   1
   2   3  13-113.406 221.994   1
  -2  -3 -14 1121.05 252.674   1
  -2   3 -14 1191.65 213.575   1
   2   3  14 892.132 277.937   1
   2  -3  14 524.124 240.537   1
  -2  -3 -15 220.437 250.816   1
   2   3  15-62.6439 264.736   1
  -2   3 -16 2794.72 310.650   1
  -2  -3 -16 2567.09 328.652   1
   2   3  16 1972.89 340.470   1
   2  -3  16 2185.59 305.670   1
  -2   3 -17 52.0001 202.104   1
   2  -3  17-29.5413 226.396   1
  -2   3 -18 2146.37 303.282   1
  -2  -3 -18 2153.62 333.223   1
   2  -3  18 2406.45 321.221   1
  -2  -3 -19 213.902 273.922   1
  -2   3 -19 85.0675 211.130   1
   2   3  19 34.7488 292.887   1
   2  -3  19 192.922 230.059   1
  -2  -3 -20-155.173 228.927   1
  -2   3 -20 325.528 220.890   1
   2   3  20 742.010 292.874   1
   2  -3  20 399.592 255.816   1
  -2  -3 -21-31.4104 217.998   1
  -2   3 -21-243.421 222.893   1
   2   3  21 107.097 261.507   1
   2  -3  21 242.672 224.216   1
  -2  -3 -22 1334.69 285.411   1
  -2   3 -22 780.926 251.337   1
   2   3  22 868.566 287.026   1
   2  -3  22 935.594 258.302   1
  -2  -3 -23-128.645 221.287   1
  -2   3 -23-128.905 227.593   1
   2  -3  23-73.6917 219.554   1
   2   3  23 72.6058 230.043   1
  -2  -3 -24-32.0761 225.734   1
   2   3  24-293.144 251.130   1
  -2  -3 -25 255.560 233.142   1
   2   3  25-479.751 257.297   1
  -2  -3 -26 95.9249 200.956   1
   2   3  26 403.166 225.220   1
  -2  -3 -27-191.094 235.182   1
   2   3  27 72.7312 238.782   1
  -2   4  28-213.958 242.601   1
   2  -4 -28-308.692 230.294   1
  -2   4  27 72.4105 243.691   1
   2  -4 -27 251.529 227.851   1
  -2   4  26 695.489 240.249   1
   2  -4 -26 127.328 201.951   1
  -2   4  25-184.164 207.386   1
   2  -4 -25 32.1106 207.720   1
  -2   4  24 590.006 269.840   1
   2  -4 -24 128.897 225.558   1
  -2   4  23 294.059 254.163   1
   2  -4 -23-128.813 247.861   1
   2   4 -23 293.985 223.903   1
  -2   4  22 439.709 278.897   1
  -2  -4  22 359.158 252.692   1
   2   4 -22 221.394 229.382   1
   2  -4 -22 576.315 254.428   1
  -2   4  21 327.433 280.582   1
  -2  -4  20 1375.39 276.433   1
  -2   4  20 611.187 291.375   1
   2   4 -20 1032.16 234.433   1
   2  -4 -20 1251.33 288.414   1
  -2   4  19 387.977 253.110   1
   2  -4 -19 710.889 244.463   1
   2   4 -19 820.899 236.372   1
  -2  -4  19 933.392 253.368   1
   2  -4 -18 940.445 253.038   1
  -2   4  18 1376.87 283.456   1
   2   4 -18 1675.67 267.879   1
  -2  -4  18 1482.58 283.221   1
   2  -4 -17 207.616 231.256   1
  -2   4  17 839.602 270.050   1
   2   4 -17 770.712 228.465   1
  -2  -4  17 645.847 243.599   1
   2  -4 -16-28.8600 239.546   1
  -2   4  16-195.714 264.861   1
   2   4 -16-24.2811 192.060   1
   2  -4 -15 3886.26 392.273   1
  -2   4  15 3347.56 396.678   1
  -2  -4  15 4141.01 371.403   1
   2   4 -15 3105.30 333.612   1
  -2   4  14 2732.83 356.450   1
  -2  -4  14 2995.13 309.747   1
   2   4 -14 2984.86 299.319   1
   2  -4 -14 2208.74 310.272   1
  -2   4  13 2185.18 328.866   1
  -2  -4  13 3206.07 308.937   1
   2  -4 -13 2274.67 308.305   1
   2   4 -13 2592.45 277.258   1
   2  -4 -12 7597.13 590.414   1
   2   4 -12 7009.75 546.651   1
  -2   4  12 7525.30 604.975   1
  -2  -4  12 7503.09 556.375   1
   2   4 -11 5670.38 448.973   1
  -2  -4  11 6309.04 465.271   1
  -2   4  10 24.9886 199.013   1
   2  -4 -10-88.1948 173.263   1
  -2  -4  10 237.930 159.036   1
   2   4 -10 135.334 142.425   1
   2  -4  -9 3019.87 297.146   1
  -2   4   9 3070.49 314.246   1
   2   4  -9 2733.77 255.141   1
   2   4  -8 9960.72 662.109   1
   2  -4  -8 8726.76 696.131   1
  -2  -4   8 10366.8 677.238   1
  -2   4   8 8927.63 710.204   1
  -2   4   7 1570.10 220.076   1
   2  -4  -7 732.773 189.421   1
   2   4  -7 885.555 139.227   1
  -2  -4   7 1286.79 170.485   1
  -2  -4   6 16793.7 1070.76   1
   2  -4  -6 15191.7 1092.46   1
   2   4  -6 16120.1 1064.91   1
  -2   4   6 16456.4 1104.05   1
   2  -4  -5 51018.9 3286.25   1
  -2   4   5 53579.1 3295.58   1
  -2  -4   5 47109.0 3261.15   1
   2   4  -5 53787.7 3261.66   1
  -2  -4   4 9998.78 676.738   1
   2   4  -4 10191.6 671.359   1
   2  -4  -3 50132.6 3153.39   1
   2   4  -3 50849.9 3134.76   1
  -2  -4   3 45309.9 3134.68   1
  -2   4   3 52081.4 3161.46   1
   2   4  -2 5843.56 462.570   1
  -2  -4   2 7120.74 466.064   1
  -2   4   2 7185.47 494.538   1
   2  -4  -2 7315.25 488.046   1
  -2   4   1 59283.6 3726.83   1
   2   4  -1 58260.3 3717.27   1
  -2  -4   1 54021.1 3716.85   1
   2  -4  -1 62904.4 3724.35   1
  -2   4   0 18159.3 1276.60   1
  -2  -4   0 19473.8 1276.53   1
   2   4   0 19621.5 1279.01   1
   2  -4   0 21291.0 1276.08   1
   2   4   1 59263.5 3636.06   1
  -2  -4  -1 59710.8 3635.90   1
   2  -4   1 62269.6 3623.89   1
  -2   4  -1 48485.1 3622.31   1
   2   4   2 6603.06 503.310   1
  -2   4  -2 7172.90 472.035   1
   2  -4   2 6703.35 468.408   1
  -2  -4  -2 7265.84 499.193   1
   2  -4   3 54000.0 3219.26   1
   2   4   3 46881.1 3245.22   1
  -2  -4  -3 48824.9 3239.33   1
  -2   4  -3 49585.5 3218.34   1
  -2   4  -4 10370.4 673.295   1
  -2  -4  -4 9412.72 710.599   1
   2  -4   4 10362.5 673.479   1
   2   4   4 10084.3 723.921   1
  -2  -4  -5 47202.4 3128.89   1
  -2   4  -5 50607.6 3099.37   1
   2  -4   5 47975.0 3098.70   1
   2   4   5 46490.5 3134.87   1
   2  -4   6 17155.6 1152.18   1
   2   4   6 16868.1 1192.26   1
  -2  -4  -6 17110.1 1183.95   1
  -2   4  -6 18596.5 1148.01   1
   2   4   7 1035.74 241.990   1
   2  -4   7 1144.13 157.171   1
  -2   4  -7 1117.72 148.105   1
  -2  -4  -7 1278.77 212.091   1
   2  -4   8 9575.26 649.996   1
   2   4   8 8540.79 696.766   1
  -2   4  -8 9474.95 644.537   1
  -2  -4  -8 9683.39 689.714   1
   2   4   9 3130.56 327.923   1
   2  -4  10 48.7346 148.960   1
   2   4  10 49.6887 236.245   1
  -2  -4 -10-89.8442 215.569   1
  -2   4 -10-29.4157 127.910   1
  -2   4 -11 5960.76 426.056   1
   2  -4  11 4858.87 429.524   1
  -2   4 -12 7369.06 554.427   1
  -2  -4 -12 8094.20 599.759   1
   2   4  12 7442.05 611.610   1
   2  -4  12 7538.46 570.746   1
   2  -4  13 3462.51 298.443   1
  -2   4 -13 2860.63 290.400   1
   2   4  13 3004.13 358.223   1
  -2  -4 -14 2543.05 317.982   1
  -2   4 -14 2191.13 267.719   1
   2  -4  14 2855.04 305.576   1
   2   4  14 2559.95 346.889   1
  -2  -4 -15 3713.35 379.700   1
   2   4  15 2911.84 393.881   1
   2  -4  15 4024.89 368.989   1
  -2   4 -15 3510.69 342.994   1
   2   4  16 328.291 291.817   1
  -2  -4 -16-202.599 244.576   1
   2  -4  17 515.689 234.250   1
   2   4  17 504.959 263.552   1
  -2   4 -17 530.319 215.557   1
  -2  -4 -17 861.062 245.602   1
   2  -4  18 1356.45 282.139   1
   2   4  18 1994.72 312.676   1
  -2  -4 -18 1059.02 283.786   1
  -2   4 -18 1276.77 253.006   1
   2   4  19 526.029 279.644   1
   2  -4  19 630.029 243.843   1
  -2  -4 -19 924.869 284.892   1
  -2   4 -19 1204.88 243.416   1
   2   4  20 1137.91 302.591   1
   2  -4  20 1323.22 258.640   1
  -2  -4 -20 686.804 235.658   1
  -2   4 -20 1220.62 254.529   1
   2   4  21 250.789 250.179   1
  -2  -4 -21 220.596 233.131   1
   2   4  22 470.426 277.445   1
   2  -4  22 35.7423 220.565   1
  -2  -4 -22 254.389 237.623   1
  -2   4 -22-156.399 225.651   1
   2   4  23 362.392 225.192   1
  -2   4 -23 97.1332 221.223   1
  -2  -4 -23 224.780 207.155   1
   2   4  24-291.887 247.829   1
  -2  -4 -24-63.8583 235.045   1
   2   4  25 586.356 248.734   1
  -2  -4 -25-317.182 221.132   1
   2   4  27 215.046 254.155   1
  -2  -4 -27-220.059 229.391   1
   2   4  28-35.4120 206.445   1
  -2  -4 -28 464.303 217.237   1
   2  -5 -28 91.2336 190.635   1
  -2   5  28-105.453 197.877   1
   2  -5 -27-186.360 209.859   1
  -2   5  27 71.5443 202.756   1
   2  -5 -26-126.062 226.276   1
  -2   5  26 217.501 257.049   1
   2  -5 -25-95.5961 237.160   1
  -2   5  25-109.697 261.532   1
   2  -5 -24 192.409 234.057   1
  -2   5  24-36.6114 257.482   1
   2  -5 -23 288.807 238.865   1
  -2   5  23-110.187 273.364   1
   2   5 -22 158.891 206.714   1
  -2   5  22 73.3942 269.991   1
   2   5 -21 122.417 203.107   1
   2  -5 -21 349.250 253.792   1
  -2  -5  21-34.5367 229.148   1
   2   5 -20 29.2909 207.814   1
  -2  -5  20 199.291 213.847   1
  -2   5  19 71.0982 292.426   1
  -2  -5  19 317.260 244.171   1
   2  -5 -19-31.1545 261.852   1
   2   5 -19 167.963 196.183   1
  -2   5  18 173.967 283.519   1
  -2  -5  18 390.477 225.627   1
   2   5 -18 477.236 220.017   1
   2  -5 -18 429.158 257.099   1
  -2   5  17 34.0328 253.201   1
  -2  -5  17 227.241 232.091   1
   2   5 -17-75.2816 196.420   1
   2  -5 -17-180.363 219.339   1
  -2  -5  16 3472.67 353.503   1
   2   5 -16 3069.36 321.389   1
  -2   5  15 515.284 287.875   1
  -2  -5  15 649.253 211.535   1
   2   5 -15 176.596 185.621   1
   2  -5 -15 113.917 250.707   1
  -2   5  14 2795.85 326.502   1
  -2  -5  14 2491.26 280.975   1
   2   5 -14 1824.35 253.045   1
   2  -5 -14 1845.63 289.314   1
  -2   5  13 928.790 289.646   1
  -2  -5  13 1523.35 219.863   1
   2   5 -13 1005.91 208.581   1
   2  -5 -13 1664.08 275.848   1
  -2   5  12 28.7102 213.070   1
  -2  -5  12 78.2329 154.014   1
   2   5 -12 452.480 173.400   1
   2  -5 -12 101.261 195.712   1
  -2   5  11 246.401 227.906   1
   2   5 -11-31.6060 140.101   1
  -2  -5  11 70.6506 169.521   1
   2  -5 -11-120.676 206.352   1
  -2  -5  10 9020.17 582.918   1
   2  -5 -10 7784.31 608.449   1
  -2   5  10 7813.39 625.759   1
   2   5 -10 7380.53 565.345   1
  -2   5   9 562.502 244.149   1
   2  -5  -9 647.195 227.646   1
  -2  -5   8 18207.0 1131.84   1
   2  -5  -8 17027.7 1159.58   1
  -2   5   8 18569.2 1178.60   1
   2   5  -8 15376.3 1124.76   1
  -2   5   7 1486.30 263.888   1
  -2  -5   7 1586.56 180.506   1
   2  -5  -7 1526.35 237.262   1
   2   5  -6 8415.74 586.929   1
  -2  -5   6 8489.92 590.577   1
  -2   5   6 9333.99 647.540   1
   2  -5  -6 8981.70 632.409   1
   2   5  -5 1766.44 167.676   1
  -2   5   5 1897.28 245.827   1
   2  -5  -5 1614.75 208.008   1
  -2   5   4 15915.7 1009.81   1
   2   5  -4 15112.3 962.775   1
  -2  -5   4 13277.4 963.295   1
   2  -5  -4 16120.7 996.794   1
  -2  -5   3 82.0135 101.817   1
   2   5  -3 128.639 99.3203   1
   2   5  -2 38040.7 2427.03   1
  -2  -5   2 39427.4 2428.21   1
  -2   5   2 39508.9 2450.53   1
   2  -5  -2 34131.0 2441.89   1
   2   5  -1 1570.88 173.185   1
  -2  -5   1 1945.14 172.447   1
   2  -5  -1 1744.13 186.672   1
  -2   5   1 1497.40 199.220   1
  -2   5   0-64.4874 134.837   1
   2   5   0 147.616 148.965   1
  -2  -5   0 17.6688 142.873   1
   2  -5   0-48.7365 101.837   1
   2  -5   1 1881.87 159.344   1
  -2  -5  -1 1527.67 183.097   1
  -2   5  -1 1423.09 168.147   1
  -2  -5  -2 37396.8 2281.77   1
  -2   5  -2 33091.8 2262.88   1
   2   5   2 37316.2 2289.18   1
   2  -5   2 35473.3 2261.35   1
   2  -5   3 150.049 89.6665   1
  -2   5  -3 51.2306 89.7974   1
   2  -5   4 13128.7 933.520   1
   2   5   4 13534.7 981.682   1
  -2  -5  -4 13172.9 974.573   1
  -2   5  -4 16532.7 935.685   1
   2  -5   5 1594.95 150.443   1
   2   5   5 1181.56 244.136   1
  -2  -5  -5 1351.77 217.880   1
  -2   5  -5 1732.50 147.024   1
   2  -5   6 8787.64 628.429   1
   2   5   6 10078.7 703.094   1
  -2   5  -6 10013.5 627.367   1
  -2  -5  -6 9168.47 680.776   1
   2  -5   7 1730.89 169.237   1
   2   5   7 1132.31 253.524   1
  -2   5  -7 1557.95 160.531   1
  -2  -5  -7 1277.67 228.764   1
   2   5   8 18518.9 1125.45   1
   2  -5   8 14085.6 1053.65   1
  -2  -5  -8 18717.1 1108.47   1
  -2   5  -8 15897.9 1055.65   1
   2  -5   9 584.757 150.262   1
   2   5   9 878.796 254.270   1
  -2   5  -9 826.823 135.670   1
  -2  -5  -9 462.734 218.422   1
  -2  -5 -10 6863.12 575.008   1
   2   5  10 8085.53 594.971   1
  -2   5 -11 46.3595 139.576   1
  -2  -5 -11 98.3647 205.969   1
   2   5  11 54.6713 242.350   1
   2  -5  11 16.8567 128.749   1
  -2  -5 -12 155.780 187.720   1
  -2   5 -12 521.881 175.250   1
   2  -5  12 781.248 191.505   1
   2   5  12 229.860 236.408   1
  -2  -5 -13 982.912 267.539   1
  -2   5 -13 847.210 181.999   1
   2  -5  13 1142.69 214.330   1
   2   5  13 1257.96 269.777   1
  -2  -5 -14 1532.46 317.030   1
  -2   5 -14 2596.07 269.031   1
   2   5  14 2052.96 345.244   1
   2  -5  14 2461.85 279.118   1
  -2   5 -15-43.0297 184.607   1
  -2  -5 -15 57.4068 227.089   1
   2  -5  15-146.447 193.138   1
   2   5  15-391.763 280.816   1
  -2   5 -16 3703.31 341.828   1
   2  -5  16 3414.66 348.185   1
   2  -5  17 27.7325 220.130   1
   2   5  17-238.526 288.861   1
  -2   5 -17-24.4979 187.844   1
  -2  -5 -17-240.827 237.327   1
   2  -5  18 673.553 255.559   1
   2   5  18 452.209 263.286   1
  -2  -5 -18 152.970 205.756   1
  -2   5 -18 625.841 212.941   1
   2   5  19-141.462 278.025   1
   2  -5  19 155.288 235.733   1
  -2  -5 -19 341.339 252.213   1
  -2   5 -19 300.390 209.619   1
   2  -5  20-164.099 230.324   1
  -2   5 -20 600.925 220.665   1
   2   5  21 179.677 245.077   1
   2  -5  21-307.068 233.750   1
  -2  -5 -21 94.8096 237.002   1
  -2   5 -21 419.285 204.282   1
   2   5  22 289.580 282.419   1
  -2   5 -22-31.2532 207.269   1
   2   5  23 325.545 228.777   1
  -2  -5 -23 288.238 211.135   1
   2   5  24-107.903 258.357   1
  -2  -5 -24 317.823 244.570   1
   2   5  25 400.300 234.672   1
  -2  -5 -25 125.935 196.892   1
   2   5  26 935.267 285.384   1
  -2  -5 -26-62.7301 237.995   1
   2   5  27 177.087 230.571   1
  -2  -5 -27 217.401 197.178   1
   2   5  28-34.8987 225.907   1
  -2  -5 -28-243.976 218.263   1
   2  -6 -27-122.669 222.940   1
  -2   6  27-35.3321 254.770   1
   2  -6 -26 343.517 246.301   1
  -2   6  26 645.341 270.460   1
   2  -6 -24 223.249 207.523   1
  -2   6  24 36.4212 248.478   1
   2  -6 -23 159.960 211.598   1
  -2   6  23 769.199 261.003   1
   2  -6 -22 319.419 219.384   1
  -2   6  22 183.426 242.586   1
   2  -6 -21 31.8107 226.560   1
   2   6 -21 60.6442 205.831   1
  -2   6  21 146.303 249.398   1
   2  -6 -20 1141.86 276.365   1
   2   6 -20 261.129 194.534   1
  -2   6  20 579.401 290.036   1
  -2  -6  20 683.314 225.327   1
  -2   6  19-142.709 278.563   1
  -2  -6  19 278.279 222.336   1
   2  -6 -19 125.611 258.492   1
   2   6 -19 386.216 206.390   1
  -2   6  18 2074.13 365.513   1
  -2  -6  18 1812.70 278.108   1
   2   6 -18 1305.05 247.510   1
   2  -6 -18 1672.09 316.250   1
  -2   6  17-34.4753 264.214   1
   2  -6 -17-30.4390 234.120   1
  -2   6  16-336.867 261.070   1
  -2  -6  16 360.036 217.478   1
   2   6 -16 45.9542 185.538   1
   2  -6 -16 446.952 238.154   1
  -2   6  15 196.326 294.119   1
   2   6 -15 106.793 167.479   1
  -2  -6  15 310.587 201.539   1
   2  -6 -15 28.9999 242.347   1
   2   6 -14 5882.76 453.713   1
   2  -6 -14 5517.23 494.284   1
  -2  -6  14 5683.99 463.097   1
  -2   6  14 5493.86 515.267   1
  -2   6  13 184.371 276.781   1
   2  -6 -13-270.704 232.790   1
  -2  -6  13 80.7531 156.944   1
   2   6 -13 107.435 165.850   1
  -2   6  12 3073.27 379.377   1
   2  -6 -12 3723.27 350.371   1
  -2  -6  12 3992.12 329.009   1
   2   6 -12 3346.47 303.479   1
  -2   6  11 1413.88 281.102   1
   2  -6 -11 1470.79 254.745   1
   2   6 -11 1353.07 181.580   1
  -2  -6  11 1277.60 194.349   1
   2   6  -9 1480.29 174.453   1
  -2  -6   9 1638.54 186.535   1
  -2   6   9 1783.65 277.654   1
   2  -6  -9 1797.42 264.860   1
  -2   6   8 8507.92 601.950   1
   2  -6  -8 7565.89 579.776   1
  -2  -6   8 7135.78 540.248   1
   2   6  -8 8076.58 534.682   1
  -2  -6   7 547.376 125.574   1
   2  -6  -7 733.462 217.015   1
   2   6  -7 662.727 120.311   1
  -2   6   7 1050.25 244.515   1
   2  -6  -6 35346.1 2683.63   1
  -2  -6   6 41911.0 2649.49   1
  -2   6   6 40763.4 2699.57   1
   2   6  -6 43697.4 2647.72   1
   2  -6  -5 9462.98 689.844   1
  -2  -6   5 9793.77 646.833   1
  -2   6   5 9880.91 703.352   1
   2   6  -4 22735.9 1350.70   1
   2  -6  -4 21060.3 1385.17   1
  -2  -6   4 18939.5 1350.20   1
  -2   6   4 21304.6 1394.98   1
  -2   6   3 516.780 184.025   1
   2   6  -3 197.283 100.612   1
   2  -6  -3 328.046 162.716   1
  -2  -6   3 121.608 93.2424   1
  -2  -6   2 30281.5 1915.98   1
   2   6  -2 29344.9 1916.45   1
   2  -6  -1 4723.92 343.666   1
  -2   6   1 4682.79 347.373   1
  -2  -6   1 4114.46 327.709   1
   2   6  -1 4324.62 335.711   1
  -2  -6   0 4961.17 366.518   1
   2   6   0 4756.86 366.594   1
  -2   6   0 4976.28 369.256   1
   2  -6   0 5275.94 368.348   1
  -2  -6  -1 4713.73 350.676   1
  -2   6  -1 4444.25 336.655   1
   2   6   1 4779.79 366.890   1
   2  -6   1 4715.12 335.498   1
  -2   6  -2 29469.4 1891.28   1
   2   6   3 203.129 181.770   1
  -2  -6  -3 230.331 157.887   1
  -2   6  -3 306.470 86.8552   1
   2  -6   3 195.531 83.0159   1
   2  -6   4 21538.0 1373.24   1
   2   6   4 19969.1 1422.51   1
  -2   6  -4 21949.9 1373.70   1
  -2  -6  -4 20377.6 1418.02   1
  -2  -6  -5 10207.6 679.454   1
  -2   6  -5 9541.76 616.031   1
   2   6   5 9208.06 680.804   1
   2  -6   5 9106.53 617.183   1
   2  -6   6 35002.3 2411.55   1
   2   6   6 36971.7 2467.21   1
  -2  -6  -6 37800.4 2455.21   1
  -2   6  -6 40083.0 2407.35   1
   2   6   7 740.697 221.661   1
   2  -6   7 723.831 115.860   1
  -2   6  -7 764.884 112.257   1
  -2  -6  -7 864.305 202.194   1
   2   6   8 7985.22 592.484   1
   2  -6   8 7353.22 521.645   1
  -2  -6  -9 1836.96 281.186   1
   2   6   9 1982.44 305.643   1
   2  -6   9 1632.12 189.025   1
  -2   6  -9 1873.49 179.872   1
  -2   6 -10 4722.06 373.358   1
   2  -6  10 5418.47 385.298   1
   2  -6  11 1366.78 189.994   1
   2   6  11 992.183 277.909   1
  -2  -6 -11 840.606 242.413   1
  -2   6 -11 1625.06 180.751   1
   2   6  12 2337.03 331.745   1
   2  -6  12 3231.93 287.868   1
  -2   6 -12 3260.34 280.428   1
  -2  -6 -12 3170.47 348.952   1
  -2   6 -13 307.460 153.198   1
  -2  -6 -13 470.249 259.025   1
   2   6  13 154.218 273.008   1
   2  -6  13-19.3172 167.091   1
   2   6  14 6201.38 526.874   1
  -2   6 -14 5730.75 453.469   1
   2  -6  14 5828.77 467.170   1
  -2  -6 -14 5383.54 495.096   1
   2  -6  15 91.9583 184.266   1
   2   6  15-165.831 251.437   1
  -2   6 -15 142.460 170.472   1
  -2  -6 -15 29.2253 238.054   1
   2   6  16-509.039 302.743   1
   2  -6  16-273.976 213.963   1
  -2   6 -16 44.2019 178.759   1
  -2  -6 -16-269.116 246.973   1
   2  -6  17 159.043 207.817   1
   2   6  17 379.900 255.251   1
  -2   6 -17 166.070 187.981   1
  -2  -6 -17 91.1378 220.214   1
   2   6  18 1511.48 353.438   1
   2  -6  18 1524.42 271.448   1
  -2  -6 -18 1607.09 311.182   1
  -2   6 -18 1653.70 252.813   1
   2   6  19 463.275 229.985   1
   2  -6  19 639.302 235.628   1
  -2   6 -19-26.6996 170.947   1
  -2  -6 -19 218.814 204.954   1
   2   6  20 215.178 292.235   1
   2  -6  20 736.876 236.483   1
  -2  -6 -20 882.992 274.311   1
  -2   6 -20 678.727 230.384   1
   2   6  21-180.146 224.673   1
  -2  -6 -21 348.434 203.873   1
  -2   6 -21-29.6600 204.078   1
  -2  -6 -22 1149.84 289.393   1
   2   6  23 324.600 215.849   1
   2   6  24-72.2731 260.970   1
  -2  -6 -24 505.682 253.754   1
   2   6  26 71.2038 247.124   1
  -2  -6 -26 62.0865 223.832   1
   2   6  27 174.868 211.072   1
  -2  -6 -27 153.301 192.469   1
  -2   7  27 243.887 235.483   1
   2  -7 -27 484.314 238.132   1
  -2   7  26 106.400 263.872   1
   2  -7 -26-123.540 233.267   1
  -2   7  25 215.538 236.701   1
   2  -7 -25 407.677 242.901   1
  -2   7  24-36.2127 213.166   1
   2  -7 -24 95.1047 197.665   1
  -2   7  23 36.5012 213.596   1
   2  -7 -23-159.355 195.505   1
  -2   7  21 366.450 259.442   1
   2  -7 -21 254.892 210.021   1
  -2   7  20 581.787 289.944   1
   2   7 -20 337.239 194.601   1
   2  -7 -20 509.457 249.171   1
  -2  -7  19-30.1463 189.104   1
   2   7 -19-185.968 186.125   1
  -2   7  18 106.441 290.582   1
   2  -7 -18 499.854 279.891   1
  -2   7  17 174.463 267.587   1
   2   7 -17 490.535 181.353   1
   2  -7 -17 523.563 239.001   1
  -2  -7  17 291.147 202.160   1
   2  -7 -16 5017.47 474.373   1
  -2   7  16 5093.21 494.186   1
   2   7 -16 4626.50 427.559   1
  -2  -7  16 6191.35 454.864   1
  -2  -7  15 113.236 181.918   1
   2   7 -15 260.882 164.435   1
  -2   7  14 64.8467 227.368   1
  -2  -7  14 165.327 167.211   1
   2   7 -14 92.1068 157.581   1
   2  -7 -14 574.626 218.187   1
  -2   7  13 534.187 283.682   1
  -2  -7  13 555.933 169.153   1
   2   7 -13 571.247 158.498   1
   2  -7 -13 1086.08 269.080   1
  -2   7  12 607.424 266.070   1
  -2  -7  12 696.677 175.160   1
   2   7 -12 621.819 160.065   1
   2  -7 -12 1231.04 255.819   1
  -2   7  11 2800.28 330.030   1
   2  -7 -11 2956.20 305.241   1
  -2  -7  10 5054.24 386.219   1
   2  -7 -10 4347.94 434.230   1
  -2   7  10 4097.37 451.175   1
   2   7  -9 1372.25 156.666   1
  -2  -7   9 1141.24 165.343   1
   2   7  -8 4657.51 330.125   1
   2  -7  -8 4437.06 397.458   1
  -2   7   8 5132.00 434.511   1
  -2  -7   8 4283.88 335.513   1
   2   7  -7 16380.9 1083.20   1
  -2   7   7 16236.7 1147.74   1
   2  -7  -7 15542.6 1132.93   1
  -2  -7   7 17448.2 1084.84   1
  -2   7   6 679.398 221.492   1
   2   7  -6 723.590 106.183   1
   2  -7  -6 446.213 204.958   1
  -2  -7   6 656.096 105.016   1
  -2   7   5 1884.53 249.139   1
   2   7  -5 2120.70 171.580   1
  -2  -7   5 1787.58 167.167   1
   2  -7  -5 2310.34 240.333   1
   2  -7  -4 31810.0 2000.70   1
   2   7  -4 30585.0 1960.39   1
  -2   7   4 29827.5 2007.09   1
  -2  -7   4 30439.2 1961.34   1
   2  -7  -3 6962.30 479.052   1
  -2   7   3 7374.28 493.158   1
  -2  -7   3 5797.10 439.227   1
   2   7  -2 2818.03 225.037   1
  -2  -7   2 2660.76 218.347   1
   2   7  -1 28643.4 2014.98   1
  -2   7   1 32721.5 2028.47   1
  -2  -7   1 32219.8 2011.80   1
   2  -7  -1 31726.3 2022.13   1
   2   7   0 106.300 135.641   1
  -2   7   0-22.4544 135.583   1
  -2  -7   0 51.5808 122.402   1
   2   7   1 30738.3 2059.29   1
   2  -7   1 31914.2 2039.64   1
  -2   7  -1 31706.6 2042.69   1
  -2  -7  -1 32337.1 2054.46   1
   2   7   2 2320.05 256.805   1
   2  -7   2 2771.60 199.558   1
  -2  -7  -2 2383.02 237.549   1
  -2   7  -2 2280.35 204.437   1
   2   7   3 6860.71 534.055   1
  -2   7  -3 6940.70 480.148   1
  -2  -7  -3 7253.22 528.568   1
   2  -7   3 7437.15 479.490   1
   2  -7   4 28220.8 1831.72   1
   2   7   4 28000.5 1890.89   1
  -2  -7  -4 27962.3 1878.67   1
  -2   7  -4 29489.2 1832.30   1
   2   7   5 1823.23 259.306   1
  -2  -7  -5 1954.80 245.075   1
  -2   7  -5 2168.56 149.785   1
   2  -7   5 1803.75 149.917   1
  -2  -7  -6 552.109 185.948   1
  -2   7  -6 531.960 82.1868   1
   2  -7   6 849.064 86.9450   1
   2   7   6 418.659 216.929   1
   2  -7   7 17290.7 1102.85   1
   2   7   7 16059.1 1176.76   1
  -2  -7  -8 4478.36 408.162   1
  -2   7  -8 3962.37 311.321   1
   2  -7   8 4784.23 317.706   1
   2   7   8 5058.15 439.074   1
   2  -7   9 1653.38 161.468   1
  -2   7  -9 1433.94 154.080   1
   2   7  10 4003.06 416.238   1
   2  -7  10 3929.45 331.471   1
  -2   7 -10 4580.91 324.860   1
  -2  -7 -10 4652.59 411.169   1
  -2  -7 -11 2985.64 353.444   1
  -2   7 -11 3206.92 273.444   1
   2   7  11 3393.58 384.177   1
   2  -7  11 3521.61 279.407   1
  -2   7 -12 523.140 127.943   1
  -2  -7 -12 554.254 231.072   1
   2   7  12 1033.77 253.698   1
   2  -7  12 574.651 164.178   1
  -2  -7 -13 56.6661 263.719   1
  -2   7 -13 542.761 141.775   1
   2  -7  13 489.219 174.240   1
   2   7  13 159.913 290.012   1
  -2   7 -14 69.4882 145.820   1
  -2  -7 -14 231.968 203.237   1
   2  -7  14 58.5911 170.606   1
   2   7  14 428.957 245.686   1
  -2   7 -15 172.344 160.979   1
   2  -7  15 21.3406 163.668   1
  -2   7 -16 5133.56 421.312   1
   2  -7  16 5028.21 441.267   1
   2   7  16 5258.55 486.112   1
  -2  -7 -16 5240.64 468.777   1
   2  -7  17 333.287 202.445   1
   2   7  17 34.9722 290.094   1
  -2   7 -17 338.045 168.329   1
  -2  -7 -17 553.312 267.403   1
   2   7  18 283.823 247.125   1
  -2  -7 -18 373.814 227.365   1
   2  -7  19 324.140 218.603   1
  -2   7 -19 25.9575 188.887   1
   2   7  20 108.079 237.674   1
  -2  -7 -20-31.6065 227.862   1
   2   7  21 180.462 275.614   1
  -2  -7 -21-63.4438 238.706   1
   2   7  23 71.9007 249.915   1
  -2  -7 -23 350.092 229.883   1
   2   7  24 575.002 251.415   1
  -2  -7 -24 659.867 249.073   1
   2   7  25-250.758 240.876   1
  -2  -7 -25 278.800 242.481   1
   2   7  26-281.794 242.454   1
  -2  -7 -26 460.449 231.984   1
   2   7  27 207.103 247.831   1
  -2  -7 -27-90.7555 209.043   1
  -2   8  26 280.490 247.393   1
   2  -8 -26 366.291 237.350   1
   2  -8 -25 465.990 239.899   1
  -2   8  23-36.3520 226.660   1
   2  -8 -23 95.1897 207.295   1
  -2   8  22-329.385 241.873   1
   2  -8 -22-159.250 204.416   1
  -2   8  21 36.6752 261.201   1
   2  -8 -21-159.395 232.661   1
  -2   8  20 656.711 297.613   1
   2  -8 -20 734.553 278.174   1
   2  -8 -19-158.809 251.263   1
  -2   8  19 471.595 285.009   1
   2   8 -18 218.920 187.880   1
  -2  -8  18-53.3866 195.533   1
   2  -8 -18 315.005 241.159   1
  -2   8  17-423.462 267.504   1
   2   8 -17 202.993 174.707   1
  -2  -8  17-49.4649 176.843   1
   2  -8 -17 155.690 216.108   1
  -2   8  16-173.354 297.280   1
   2  -8 -16-30.6480 257.447   1
   2   8 -16 41.5317 157.415   1
  -2  -8  16 22.7190 175.979   1
   2  -8 -15 600.772 236.178   1
  -2  -8  15 582.082 189.136   1
   2   8 -15 495.070 176.446   1
  -2   8  15 611.568 283.331   1
  -2  -8  14 1628.52 232.809   1
   2   8 -14 2222.02 229.569   1
   2  -8 -13 227.920 218.733   1
  -2  -8  13-50.1518 146.786   1
   2   8 -13 374.503 144.404   1
  -2   8  13 353.735 245.909   1
   2  -8 -12 2124.05 323.131   1
  -2   8  12 2615.13 351.083   1
   2  -8 -11 344.199 226.095   1
  -2  -8  11 126.848 128.409   1
   2   8 -11 211.339 119.935   1
  -2   8  11 300.564 252.062   1
   2  -8 -10 1955.61 278.376   1
  -2   8  10 1181.86 284.026   1
   2   8 -10 1408.41 159.307   1
  -2  -8  10 1326.90 161.223   1
   2   8  -9 5624.09 406.076   1
  -2   8   9 6932.67 520.025   1
   2  -8  -9 6714.63 503.219   1
  -2  -8   9 5362.91 411.688   1
  -2   8   8 547.467 241.341   1
   2   8  -8 671.484 110.971   1
   2  -8  -8 716.281 212.917   1
  -2  -8   8 874.183 111.536   1
   2   8  -7 1629.99 140.519   1
   2  -8  -7 1700.07 233.259   1
  -2  -8   7 1442.41 136.940   1
   2  -8  -6 29202.1 2035.59   1
   2   8  -6 30746.9 1980.40   1
  -2   8   6 31985.4 2051.48   1
  -2  -8   6 31491.6 1981.95   1
   2  -8  -5 3848.62 336.176   1
  -2  -8   5 3919.02 252.547   1
   2   8  -5 3167.11 255.168   1
  -2   8   5 3326.70 344.367   1
   2  -8  -4 10145.6 731.941   1
  -2  -8   4 11012.1 687.025   1
  -2   8   4 11253.6 752.278   1
   2   8  -4 9736.42 686.471   1
   2  -8  -3 8603.98 624.010   1
  -2   8   3 8373.58 633.680   1
  -2  -8   3 9256.77 587.143   1
   2   8  -3 8580.91 589.805   1
   2   8  -2 10284.2 692.701   1
  -2   8   2 10569.1 726.655   1
  -2  -8   2 10149.8 688.411   1
   2   8  -1 2701.25 232.416   1
  -2  -8   1 2350.35 216.751   1
   2   8   0 8506.75 598.778   1
   2  -8   0 8229.03 584.964   1
  -2  -8   0 8759.54 594.602   1
  -2   8  -1 2809.34 225.958   1
   2  -8   1 2343.70 215.496   1
   2  -8   2 10093.3 693.614   1
  -2   8  -2 10997.0 698.073   1
   2   8   2 10116.3 730.637   1
  -2  -8  -3 8632.60 621.498   1
   2   8   3 9001.65 634.333   1
   2  -8   3 8545.71 574.629   1
  -2   8  -3 8723.55 575.545   1
   2   8   4 10327.8 689.665   1
  -2  -8  -4 10716.6 675.882   1
   2  -8   4 10029.2 605.217   1
   2   8   5 3917.75 367.447   1
  -2  -8  -5 3968.96 353.674   1
   2   8   6 29848.3 1979.86   1
  -2  -8  -7 1292.78 242.648   1
   2   8   7 1407.02 266.139   1
  -2   8  -8 745.017 84.9611   1
  -2  -8  -8 754.192 213.213   1
   2   8   8 340.232 232.550   1
   2  -8   8 806.489 87.6093   1
   2   8   9 6614.23 550.920   1
  -2   8  -9 6927.19 440.585   1
   2  -8   9 6128.71 442.114   1
  -2  -8  -9 6313.80 534.517   1
  -2   8 -10 1536.95 152.832   1
  -2  -8 -10 1830.48 276.596   1
   2   8  10 1419.02 300.599   1
   2  -8  10 1731.34 161.920   1
  -2   8 -11 463.826 110.285   1
  -2  -8 -11 741.427 257.898   1
   2   8  11 331.455 262.384   1
   2  -8  11 196.490 115.748   1
  -2  -8 -12 2501.05 294.266   1
  -2   8 -12 1924.31 196.430   1
   2  -8  12 1925.41 210.204   1
   2   8  12 1943.64 326.667   1
   2   8  13 32.7482 270.945   1
  -2  -8 -13-86.6075 266.714   1
   2  -8  14 2181.02 230.365   1
  -2   8 -14 1600.00 207.571   1
   2   8  15 102.779 284.519   1
   2  -8  15 118.097 159.134   1
  -2   8 -15 279.739 138.673   1
  -2  -8 -15 30.1731 242.044   1
   2  -8  16-87.4948 178.956   1
   2   8  16 139.175 285.331   1
  -2   8 -16 231.997 159.718   1
  -2  -8 -16 397.693 270.624   1
   2   8  17 141.372 258.053   1
  -2   8 -17 148.083 157.070   1
   2  -8  17 71.9756 172.513   1
  -2  -8 -17 248.490 225.933   1
   2   8  18 500.707 294.722   1
  -2   8 -18 525.635 194.120   1
   2  -8  18 104.965 157.566   1
  -2  -8 -18 313.588 252.078   1
   2   8  19 108.056 218.509   1
  -2  -8 -19 126.360 204.448   1
   2   8  20-144.627 281.121   1
  -2  -8 -20 317.131 257.547   1
   2   8  21-180.865 259.784   1
  -2  -8 -21-31.7558 219.511   1
   2   8  22 180.795 267.856   1
  -2  -8 -22 477.773 242.444   1
   2   8  23-214.012 259.589   1
  -2  -8 -23-221.847 245.011   1
   2   8  25 497.223 269.382   1
  -2  -8 -25-123.139 230.087   1
   2   8  26-208.952 205.421   1
  -2  -8 -26 576.479 214.652   1
   2  -9 -26 60.2745 223.391   1
  -2   9  25-281.939 255.185   1
   2  -9 -25 30.7493 230.608   1
  -2   9  24 285.598 253.300   1
   2  -9 -24 31.2376 222.609   1
  -2   9  23 108.512 275.632   1
   2  -9 -23 347.206 243.259   1
  -2   9  22 584.086 290.564   1
   2  -9 -22 476.407 239.483   1
  -2   9  20 146.759 267.811   1
   2  -9 -20 95.6683 249.721   1
   2  -9 -19-31.9189 219.049   1
  -2   9  19-437.598 244.456   1
   2  -9 -18 539.652 237.311   1
  -2   9  18 865.778 289.386   1
   2   9 -17 360.280 168.392   1
   2  -9 -17 471.903 267.137   1
   2  -9 -16 1086.08 262.843   1
  -2  -9  16 1395.01 215.262   1
   2   9 -16 980.015 195.143   1
  -2   9  16 1371.73 298.749   1
   2  -9 -15 122.043 249.340   1
  -2  -9  15 18.4089 150.017   1
   2   9 -15 120.971 148.261   1
  -2   9  15 69.0402 276.688   1
   2  -9 -14 717.152 267.803   1
  -2  -9  14 1055.62 174.604   1
   2   9 -14 1114.60 167.211   1
  -2   9  14 1014.10 305.788   1
  -2  -9  13 1058.00 164.764   1
   2  -9 -13 1164.52 286.299   1
  -2   9  13 1019.01 298.453   1
   2  -9 -12 1102.82 253.785   1
  -2   9  12 1372.62 290.794   1
  -2  -9  12 1346.72 164.796   1
   2   9 -12 1276.04 155.687   1
  -2   9  11 154.408 231.572   1
   2  -9 -11-164.157 200.499   1
  -2  -9  11 165.696 104.454   1
   2   9 -11 85.2195 97.8733   1
   2   9 -10 6126.52 408.221   1
  -2   9  10 5439.59 510.327   1
   2  -9 -10 6610.51 509.022   1
  -2  -9  10 5566.36 406.138   1
  -2   9   9 170.878 233.606   1
   2   9  -9 161.836 79.4993   1
   2  -9  -9 227.087 196.337   1
  -2  -9   9 105.850 76.2154   1
  -2  -9   8 2853.59 288.369   1
   2   9  -8 6128.99 295.540   1
   2  -9  -7 2529.98 280.069   1
  -2   9   7 1855.51 295.736   1
   2  -9  -6 2442.98 281.587   1
  -2   9   6 2305.37 285.663   1
   2   9  -5 454.142 83.5025   1
  -2   9   5 521.845 195.825   1
  -2  -9   5 699.562 77.8977   1
   2  -9  -4 9696.25 680.019   1
  -2   9   4 9575.54 690.823   1
   2   9  -4 9491.99 628.523   1
  -2  -9   4 9334.06 622.419   1
   2  -9  -3 4931.21 423.808   1
  -2   9   3 5621.94 449.161   1
   2   9  -3 5583.81 393.756   1
  -2  -9   3 5739.22 385.921   1
   2  -9  -2 7650.00 591.654   1
  -2  -9   2 9264.46 569.133   1
   2   9  -2 7729.06 572.279   1
  -2  -9   1 11.0745 114.286   1
   2   9  -1 135.428 134.638   1
   2  -9  -1 135.317 145.340   1
   2  -9   0 35.6651 127.019   1
  -2   9   0 67.1343 133.832   1
  -2  -9  -1 14.2726 155.242   1
   2   9   1-144.832 171.883   1
   2  -9   1 30.1932 112.173   1
  -2   9  -1 33.9087 122.281   1
  -2   9  -2 7983.80 533.464   1
   2  -9   2 7640.65 529.126   1
  -2  -9  -2 7616.86 560.881   1
   2  -9   3 3979.71 311.872   1
   2   9   3 5440.63 399.598   1
  -2   9  -3 4517.00 317.327   1
  -2  -9  -3 5352.72 386.716   1
   2  -9   4 8761.15 500.818   1
   2   9   4 8432.97 589.044   1
   2   9   5 821.356 220.405   1
  -2  -9  -5 391.456 181.265   1
   2   9   6 2994.79 315.696   1
  -2  -9  -6 2528.38 305.265   1
   2   9   7 2876.84 327.695   1
  -2  -9  -7 2678.82 311.099   1
  -2  -9  -8 6323.18 526.689   1
   2   9   8 6849.56 555.629   1
  -2  -9  -9 310.943 228.668   1
   2   9   9 717.550 264.310   1
  -2  -9 -10 5718.20 420.099   1
  -2   9 -10 4480.34 272.435   1
   2   9  10 6724.86 457.185   1
  -2   9 -11 297.418 84.2099   1
  -2  -9 -11 27.8973 186.223   1
   2   9  11-62.2521 253.004   1
   2  -9  11 160.069 86.5335   1
  -2   9 -12 1376.29 143.993   1
  -2  -9 -12 1893.44 289.803   1
   2   9  12 1171.79 310.028   1
   2  -9  12 1274.34 148.999   1
  -2   9 -13 1192.83 147.959   1
  -2  -9 -13 1263.80 278.972   1
   2  -9  13 1110.60 157.943   1
   2   9  13 834.405 299.075   1
   2   9  14 579.964 255.387   1
  -2  -9 -14 900.841 238.238   1
  -2   9 -15 90.3777 132.140   1
  -2  -9 -15-61.1773 241.917   1
   2  -9  15-85.2537 148.743   1
  -2   9 -16 1605.91 196.967   1
  -2  -9 -16 1640.98 307.131   1
   2   9  16 1374.14 329.618   1
   2  -9  16 1199.87 209.539   1
   2   9  17 107.151 220.661   1
  -2  -9 -17 282.011 214.042   1
  -2   9 -17 228.457 152.155   1
   2   9  18 1009.77 310.700   1
  -2  -9 -18 916.730 268.450   1
   2   9  19 578.231 284.530   1
  -2  -9 -19 95.0825 253.087   1
   2   9  20 253.023 238.518   1
  -2  -9 -20-31.7568 191.509   1
   2   9  22 574.396 278.085   1
  -2  -9 -22 222.392 228.372   1
   2   9  23 70.9710 233.019   1
  -2  -9 -23 94.5622 205.982   1
   2   9  24-249.850 269.582   1
  -2  -9 -24 246.850 233.055   1
   2   9  25-35.1546 210.754   1
  -2  -9 -25 182.780 197.107   1
   2   9  26 103.181 240.793   1
  -2  -9 -26-29.9571 213.320   1
  -2  10  25 349.199 260.600   1
   2 -10 -25 303.940 223.583   1
  -2  10  24 567.899 270.106   1
   2 -10 -24-247.745 223.323   1
  -2  10  23 251.293 274.803   1
   2 -10 -23 345.514 240.624   1
  -2  10  22-36.3359 269.299   1
   2 -10 -22 31.7062 220.052   1
  -2  10  21-292.957 240.414   1
   2 -10 -21 318.579 210.178   1
  -2  10  20 294.002 240.504   1
   2 -10 -20 542.867 211.483   1
  -2  10  19 475.991 290.587   1
   2 -10 -19-160.196 250.859   1
   2 -10 -18-95.7392 245.508   1
  -2  10  18-72.9274 278.490   1
  -2  10  16 427.231 297.013   1
   2  10 -16 273.422 139.289   1
   2 -10 -16 314.027 265.298   1
  -2  10  15-35.0763 239.787   1
   2 -10 -15 588.166 247.898   1
   2 -10 -14 912.453 272.699   1
   2  10 -14 621.845 136.861   1
  -2  10  14 826.012 309.269   1
  -2 -10  14 736.107 136.108   1
  -2 -10  13 88.2331 93.4971   1
   2  10 -13 9.77777 102.338   1
   2 -10 -12 1681.01 278.103   1
  -2  10  12 1639.46 300.423   1
  -2 -10  12 1465.43 139.897   1
   2  10 -12 1368.41 144.386   1
  -2 -10  11 520.399 67.6038   1
  -2  10  11 572.770 289.651   1
   2  10 -11 472.463 74.7033   1
  -2  10  10 1014.10 284.323   1
   2 -10 -10 761.106 248.444   1
  -2  10   9 738.728 255.891   1
   2 -10  -9 1097.83 237.946   1
   2 -10  -8 6873.78 537.001   1
  -2  10   8 6191.43 544.028   1
   2 -10  -6 2669.02 297.079   1
  -2  10   6 3132.44 334.219   1
   2 -10  -5 1513.15 244.087   1
   2  10  -5 1480.48 118.256   1
   2  10  -4 577.907 101.715   1
   2 -10  -4 935.159 192.297   1
  -2  10   4 872.184 215.998   1
   2  10  -3-63.8579 99.4419   1
  -2  10   3 20.5240 199.690   1
   2 -10  -3-35.9725 164.537   1
  -2 -10   2 80.3204 108.466   1
   2  10  -2 45.2990 116.617   1
  -2  10   2 431.777 186.407   1
   2 -10  -2 81.6462 140.600   1
  -2 -10   1-11.9123 124.375   1
  -2  10   1-116.473 146.312   1
   2 -10  -1 131.171 132.971   1
   2  10  -1-26.7432 134.653   1
  -2  10  -1 295.175 124.664   1
   2  10   1-103.544 145.865   1
   2 -10   1-54.5415 119.536   1
  -2 -10  -2-137.443 148.642   1
   2  10   2 228.849 182.664   1
   2 -10   2 63.5928 102.548   1
  -2  10  -2 157.423 113.055   1
  -2 -10  -3 187.603 162.060   1
   2 -10   3 45.4538 78.1838   1
  -2  10  -3 203.127 88.4493   1
  -2 -10  -4 1255.55 207.380   1
   2  10   4 516.154 204.648   1
  -2 -10  -5 1148.14 227.193   1
   2  10   5 1085.15 242.546   1
  -2 -10  -6 2770.33 313.108   1
   2  10   6 2313.39 317.478   1
   2  10   8 6005.04 555.669   1
  -2 -10  -8 7335.33 550.899   1
  -2 -10  -9 1108.73 245.260   1
   2  10   9 1335.82 297.367   1
  -2 -10 -10 859.643 235.499   1
   2  10  10 309.449 262.086   1
  -2 -10 -11 713.554 264.618   1
   2  10  11 906.793 298.282   1
  -2 -10 -12 2311.34 314.547   1
   2  10  12 1262.63 311.170   1
   2 -10  13 56.6508 67.5170   1
  -2 -10 -13 329.203 231.009   1
  -2  10 -13-6.06671 72.3199   1
   2  10  13-135.957 257.664   1
   2 -10  14 678.177 122.687   1
  -2 -10 -14 976.163 248.476   1
  -2  10 -14 814.023 115.405   1
   2  10  14 657.992 279.059   1
   2 -10  15-12.4116 114.732   1
  -2 -10 -15-30.9271 240.432   1
  -2  10 -15 158.045 113.274   1
   2  10  15 35.1880 282.024   1
  -2 -10 -16 281.661 255.132   1
   2  10  16 784.560 318.487   1
  -2 -10 -18 95.2886 213.617   1
   2  10  18 36.2297 263.337   1
  -2 -10 -19 31.8210 244.876   1
   2  10  19 254.058 276.256   1
  -2 -10 -20 350.097 248.611   1
   2  10  20 435.044 273.895   1
  -2 -10 -21 63.7242 189.847   1
   2  10  21 36.1833 207.747   1
  -2 -10 -22 348.226 240.666   1
   2  10  22 536.725 267.625   1
  -2 -10 -23 529.316 238.145   1
   2  10  23 463.207 265.972   1
  -2 -10 -24 183.494 190.957   1
   2  10  24 141.543 200.791   1
  -2 -10 -25 512.019 246.768   1
   2  10  25 312.894 257.074   1
  -2  11  25 172.465 202.233   1
   2 -11 -25 630.331 211.754   1
  -2  11  23 106.935 209.944   1
   2 -11 -23 124.722 185.907   1
  -2  11  21-182.690 263.499   1
   2 -11 -21 349.566 247.120   1
  -2  11  20 73.4910 274.519   1
   2 -11 -20-255.718 247.704   1
  -2  11  19 368.491 252.366   1
   2 -11 -19-352.175 225.115   1
  -2  11  18 733.559 283.862   1
   2 -11 -18 320.921 237.203   1
   2 -11 -17 159.718 244.897   1
  -2  11  17 36.5027 288.738   1
   2 -11 -16 190.302 201.292   1
  -2  11  16 180.264 236.975   1
   2 -11 -15-31.3393 253.652   1
  -2  11  15-106.847 285.454   1
   2 -11 -14 494.388 239.923   1
  -2  11  14 945.855 285.005   1
   2 -11 -13 636.647 248.650   1
  -2  11  13 274.938 252.462   1
   2 -11 -11-115.431 242.595   1
  -2  11  11-196.168 278.071   1
   2 -11 -10 3356.89 371.018   1
  -2  11  10 3295.40 394.412   1
   2 -11  -9 809.715 228.349   1
  -2  11   9 795.152 254.227   1
   2 -11  -8 2591.65 308.722   1
   2 -11  -7-197.690 214.920   1
  -2  11   7 168.393 244.089   1
  -2  11   5 707.747 229.200   1
   2 -11  -5 549.454 189.745   1
   2  11  -4 2957.19 247.772   1
  -2  11   4 4147.85 352.895   1
   2 -11  -4 2739.24 320.906   1
  -2 -11   4 3738.07 244.753   1
  -2 -11   3 3505.32 254.204   1
   2  11  -3 3333.23 259.485   1
  -2  11   3 2532.30 321.818   1
   2 -11  -3 3204.57 308.840   1
   2  11  -2 12552.4 824.351   1
  -2  11   2 12995.0 857.049   1
  -2 -11   2 12200.9 815.419   1
   2 -11  -2 11003.5 837.035   1
  -2  11   1-17.7605 156.601   1
   2 -11  -1 31.2295 136.931   1
  -2 -11   0-59.3134 123.497   1
  -2  11   0-62.6416 153.420   1
   2  11   0-214.422 143.896   1
   2 -11   0 96.7946 137.256   1
  -2 -11  -1 448.374 148.406   1
   2  11   1 36.9833 166.908   1
  -2  11  -1 186.020 132.566   1
   2 -11   1 59.0423 114.110   1
   2 -11   2 11495.2 802.006   1
  -2  11  -2 12563.2 806.410   1
  -2 -11  -2 12558.9 843.367   1
   2  11   2 11663.6 847.462   1
   2  11   3 2307.07 301.893   1
   2 -11   3 3039.79 221.831   1
  -2 -11  -3 3205.53 298.931   1
  -2  11  -3 2825.90 225.835   1
   2  11   4 3529.06 337.937   1
  -2 -11  -4 2997.24 314.056   1
   2  11   5 533.518 213.665   1
  -2 -11  -5 435.758 200.661   1
   2  11   7 282.342 241.699   1
  -2 -11  -7 128.559 200.228   1
   2  11   8 1895.50 300.726   1
  -2 -11  -8 2308.41 300.128   1
   2  11   9 685.614 264.513   1
  -2 -11  -9 1208.56 234.993   1
   2  11  10 3872.01 417.149   1
   2  11  11-132.547 241.884   1
  -2 -11 -11 320.913 222.885   1
   2  11  13 656.961 280.307   1
  -2 -11 -13 274.073 242.424   1
   2  11  14 984.348 307.631   1
  -2 -11 -14 834.079 282.601   1
   2  11  15 142.642 294.767   1
  -2 -11 -15 438.105 257.234   1
   2  11  16-144.199 283.157   1
  -2 -11 -16 189.554 234.159   1
   2  11  17 181.352 239.744   1
  -2 -11 -17 286.157 225.953   1
   2  11  18 436.292 260.786   1
  -2 -11 -18 254.993 207.183   1
   2  11  19 72.6167 276.298   1
  -2 -11 -19 95.6616 228.065   1
   2  11  20 435.821 280.038   1
  -2 -11 -20 223.764 236.838   1
   2  11  21-251.620 254.027   1
  -2 -11 -21-95.3994 204.892   1
   2  11  23 707.408 282.736   1
  -2 -11 -23 927.015 260.999   1
   2  11  25 308.233 209.153   1
  -2 -11 -25 89.4675 175.919   1
   2 -12 -24-393.950 223.909   1
  -2  12  24 208.948 263.170   1
   2 -12 -23-92.7292 221.923   1
  -2  12  23 106.310 255.467   1
   2 -12 -22 219.803 221.896   1
  -2  12  22 35.8980 252.556   1
   2 -12 -21 31.7381 188.160   1
  -2  12  21 291.074 219.505   1
   2 -12 -20-95.8128 214.745   1
  -2  12  20 146.893 252.626   1
   2 -12 -18 417.483 219.563   1
  -2  12  18 73.9324 242.054   1
   2 -12 -17 128.678 247.177   1
  -2  12  17 478.050 290.358   1
  -2  12  16 36.5670 263.704   1
   2 -12 -16 159.979 218.239   1
  -2  12  15 216.509 283.459   1
   2 -12 -15-31.7409 246.771   1
  -2  12  14 676.958 272.484   1
  -2  12  13 35.0573 276.427   1
   2 -12 -13 215.987 232.335   1
  -2  12  12 2165.79 378.555   1
   2 -12 -12 2843.64 347.408   1
   2 -12 -11 443.166 271.683   1
  -2  12  10 685.542 272.080   1
   2 -12 -10 718.243 248.934   1
   2 -12  -9 2976.45 337.487   1
  -2  12   9 2812.03 362.841   1
   2 -12  -8 3135.52 359.789   1
  -2  12   8 3287.58 385.759   1
  -2  12   7 410.234 234.358   1
   2 -12  -7 513.258 222.630   1
  -2  12   6 699.858 246.827   1
   2 -12  -6 803.603 211.918   1
  -2  12   5 1350.11 253.335   1
   2 -12  -5 1731.77 238.752   1
  -2 -12   4 384.192 75.9719   1
  -2  12   4 470.529 209.818   1
   2  12  -4 358.352 85.3779   1
   2 -12  -4 21.6930 178.065   1
  -2 -12   3 515.978 112.848   1
  -2  12   3 902.766 206.730   1
   2  12  -3 610.255 130.907   1
   2 -12  -3 704.870 201.081   1
  -2 -12   2 900.126 147.375   1
  -2  12   2 994.782 199.063   1
   2 -12  -2 1031.28 189.497   1
   2  12  -2 698.504 150.386   1
   2 -12  -1 50.1042 146.478   1
  -2  12   1 19.0848 177.202   1
   2 -12   0 11958.9 796.715   1
   2  12   0 11887.0 809.899   1
  -2  12   0 11213.7 806.812   1
  -2 -12   0 11393.5 800.114   1
  -2 -12  -1 251.526 160.304   1
   2  12   1-39.4749 177.472   1
  -2 -12  -2 788.099 186.441   1
   2 -12   2 1063.31 134.972   1
  -2  12  -2 510.706 135.621   1
   2  12   2 497.664 203.113   1
  -2 -12  -3 319.668 190.823   1
   2 -12   3 583.745 94.7814   1
  -2  12  -3 512.988 100.230   1
   2  12   3 514.924 224.516   1
   2  12   4 200.493 208.849   1
  -2 -12  -4 570.366 200.531   1
   2  12   5 1121.01 260.749   1
  -2 -12  -5 1410.95 238.424   1
   2  12   6 597.896 263.878   1
  -2 -12  -6 1033.14 236.569   1
   2  12   7 924.292 268.856   1
  -2 -12  -7 341.447 208.702   1
   2  12   8 3042.11 361.892   1
  -2 -12  -8 2999.04 339.618   1
   2  12   9 1827.45 329.607   1
  -2 -12  -9 3133.05 328.730   1
   2  12  10 1121.05 293.289   1
  -2 -12 -10 406.550 236.887   1
   2  12  12 1828.67 367.669   1
  -2 -12 -12 2698.30 333.492   1
   2  12  13 281.179 285.908   1
   2  12  14 285.474 281.609   1
  -2 -12 -14 187.844 246.328   1
   2  12  15-288.830 262.449   1
  -2 -12 -15 63.2721 232.731   1
   2  12  16 363.412 244.049   1
  -2 -12 -16 605.167 236.292   1
   2  12  17 145.803 218.715   1
  -2 -12 -17 191.717 199.514   1
   2  12  18 364.229 254.629   1
  -2 -12 -18 255.876 234.174   1
   2  12  20-72.5734 267.980   1
  -2 -12 -20-127.822 232.330   1
   2  12  21 142.755 258.340   1
  -2 -12 -21-31.6885 222.820   1
   2  12  22 427.384 244.745   1
  -2 -12 -22 248.898 196.075   1
   2  12  23 353.252 246.358   1
  -2 -12 -23-61.0411 212.885   1
   2  12  24 346.654 260.121   1
  -2 -12 -24 60.0301 216.687   1
  -2  13  24-137.534 239.861   1
   2 -13 -24 388.869 222.746   1
  -2  13  23 245.567 254.974   1
   2 -13 -23-91.7786 220.574   1
  -2  13  22 356.306 261.141   1
   2 -13 -22-31.1597 222.956   1
  -2  13  21-108.490 269.177   1
   2 -13 -21 316.306 225.381   1
  -2  13  20-146.463 222.274   1
   2 -13 -20 415.189 192.836   1
  -2  13  19-73.8674 271.616   1
   2 -13 -19 64.2366 238.041   1
  -2  13  18 74.1535 275.885   1
  -2  13  17-222.676 250.742   1
   2 -13 -17 64.4818 226.729   1
  -2  13  16 259.015 300.458   1
   2 -13 -16 482.422 246.817   1
  -2  13  14 108.951 242.152   1
   2 -13 -14 222.435 201.628   1
  -2  13  13-35.8347 260.515   1
   2 -13 -13-156.784 212.907   1
  -2  13  12-35.2316 271.248   1
   2 -13 -12 370.117 247.480   1
  -2  13  11 966.458 290.834   1
   2 -13 -11-30.2063 223.304   1
   2 -13 -10 2269.82 320.726   1
  -2  13  10 2356.98 353.309   1
   2 -13  -9-171.795 222.667   1
  -2  13   9-32.7104 236.865   1
   2 -13  -8 193.054 224.804   1
  -2  13   8 475.717 245.610   1
   2 -13  -7 26.5407 221.062   1
  -2  13   7-274.466 232.991   1
   2 -13  -6 228.799 205.109   1
  -2  13   6 320.256 231.632   1
  -2 -13   4 2080.41 159.254   1
   2  13  -4 2033.29 166.970   1
   2 -13  -4 2368.38 283.943   1
   2  13  -3 72.6600 104.237   1
  -2 -13   3 108.392 98.4018   1
  -2  13   3-146.446 211.148   1
   2 -13  -3 211.969 169.401   1
   2  13  -2 1717.39 209.942   1
  -2 -13   2 1981.53 193.071   1
  -2  13   2 2004.38 260.626   1
   2 -13  -2 1928.32 233.927   1
  -2 -13   1 653.496 145.273   1
  -2  13   1 808.408 196.285   1
   2  13  -1 941.747 163.696   1
   2 -13  -1 319.885 157.227   1
  -2 -13   0-200.200 148.411   1
  -2  13   0 17.8788 164.046   1
   2  13   0-113.793 159.895   1
   2 -13   0-62.3194 137.496   1
   2  13   1 296.489 194.480   1
  -2 -13  -1 596.466 169.592   1
   2  13   2 2230.17 267.810   1
  -2 -13  -2 1672.03 226.480   1
   2 -13   2 2037.26 187.114   1
  -2  13  -2 1524.71 189.582   1
  -2 -13  -3-21.9861 172.100   1
   2 -13   3-28.2267 79.8633   1
   2  13   3 200.283 214.670   1
  -2  13  -3 76.9991 89.2699   1
   2  13   4 2163.53 311.399   1
  -2 -13  -4 2509.36 290.273   1
   2  13   6 88.6538 240.688   1
  -2 -13  -6-52.0183 211.163   1
   2  13   7 614.832 249.628   1
  -2 -13  -7 108.268 217.883   1
   2  13   8-31.9144 232.916   1
  -2 -13  -8 168.532 212.200   1
   2  13   9-131.407 249.227   1
  -2 -13  -9-173.639 198.436   1
   2  13  10 2529.27 365.766   1
  -2 -13 -10 2904.44 340.178   1
   2  13  11 898.013 285.313   1
  -2 -13 -11 485.516 247.569   1
   2  13  12-105.590 282.066   1
  -2 -13 -12 61.8228 241.117   1
   2  13  13 107.273 262.043   1
  -2 -13 -13 125.471 245.636   1
  -2 -13 -14 412.297 232.876   1
   2  13  16 731.806 275.800   1
  -2 -13 -16 256.550 230.155   1
   2  13  17 402.441 272.343   1
   2  13  18 585.590 305.977   1
  -2 -13 -18 353.253 238.774   1
   2  13  19-72.9838 268.765   1
  -2 -13 -19 481.813 242.136   1
   2  13  20 468.670 273.080   1
  -2 -13 -20 223.178 233.564   1
   2  13  21 179.366 271.647   1
  -2 -13 -21 407.375 234.850   1
   2  13  22-142.470 266.145   1
  -2 -13 -22 338.484 206.123   1
   2  13  23 384.826 210.433   1
  -2 -13 -23 212.085 174.870   1
   2  13  24 546.127 233.403   1
  -2 -13 -24 89.1422 197.802   1
   2 -14 -23 151.138 194.523   1
  -2  14  23-104.238 220.148   1
   2 -14 -21 157.129 226.602   1
  -2  14  21-36.0317 278.154   1
   2 -14 -19-32.1518 220.198   1
   2 -14 -18 32.3746 236.277   1
  -2  14  18 148.448 275.099   1
   2 -14 -17 356.631 221.035   1
  -2  14  17-335.521 243.543   1
   2 -14 -16-194.594 234.778   1
  -2  14  16 410.132 293.862   1
   2 -14 -15 129.207 242.214   1
  -2  14  15 37.1675 278.681   1
   2 -14 -13 222.296 201.211   1
  -2  14  13-219.293 251.436   1
   2 -14 -12 93.9754 201.862   1
  -2  14  12 288.403 259.056   1
   2 -14 -11 61.5542 216.587   1
  -2  14  11 247.838 245.894   1
   2 -14  -9-58.7665 236.301   1
  -2  14   9-101.267 272.336   1
   2 -14  -8 142.483 206.744   1
  -2  14   8 327.393 243.048   1
   2 -14  -7 330.672 230.554   1
  -2  14   7 410.172 256.389   1
   2 -14  -6 1323.46 240.255   1
  -2  14   6 1208.88 276.335   1
   2 -14  -5 353.145 209.350   1
  -2  14   5 144.707 237.050   1
   2 -14  -4 999.618 231.405   1
   2  14  -3 74.3008 104.596   1
  -2 -14   3 117.694 93.8123   1
   2 -14  -3-88.8798 181.658   1
  -2  14   3 383.056 219.053   1
   2  14  -2 2101.42 247.521   1
  -2 -14   2 2692.58 245.692   1
  -2  14   2 2650.92 308.102   1
   2  14  -1 242.736 151.276   1
   2 -14  -1 150.577 158.505   1
  -2  14   1 234.238 179.643   1
  -2 -14   1 378.426 135.213   1
   2  14   0 318.835 165.835   1
  -2 -14   0 314.230 160.396   1
   2 -14   0 314.584 144.480   1
  -2  14   0 472.190 173.297   1
  -2 -14  -1 428.310 178.824   1
   2 -14   1 427.652 141.781   1
  -2  14  -1 15.9232 147.290   1
   2  14   1 133.130 180.884   1
  -2 -14  -2 2869.77 300.988   1
   2 -14   2 2943.58 242.408   1
  -2  14  -2 2729.80 250.064   1
   2  14   2 2976.84 323.963   1
  -2 -14  -3 229.476 183.375   1
   2 -14   3 94.3821 77.9629   1
  -2  14  -3 22.8007 87.7089   1
   2  14   3 156.425 188.787   1
   2  14   5 262.796 240.834   1
  -2 -14  -5-180.010 210.778   1
   2  14   6 1798.89 310.790   1
  -2 -14  -6 1607.21 259.114   1
   2  14   7 253.668 248.299   1
  -2 -14  -7 417.868 222.854   1
   2  14   8 98.3851 239.385   1
  -2 -14  -8 115.287 209.572   1
   2  14   9 607.193 283.742   1
  -2 -14  -9 296.373 215.282   1
   2  14  10-172.856 260.269   1
  -2 -14 -10 424.611 251.842   1
   2  14  11-35.2863 276.231   1
  -2 -14 -11 154.769 234.686   1
   2  14  12 466.240 264.528   1
  -2 -14 -12 502.676 218.318   1
   2  14  13-217.491 270.757   1
  -2 -14 -13 31.7822 219.668   1
   2  14  15-73.3387 271.555   1
  -2 -14 -15 676.162 261.434   1
   2  14  16 147.114 280.976   1
  -2 -14 -16 129.245 239.628   1
   2  14  17 221.150 271.377   1
  -2 -14 -17 194.651 242.635   1
   2  14  18 36.5593 277.535   1
  -2 -14 -18 387.991 238.242   1
   2  14  19 325.463 273.649   1
  -2 -14 -19 224.729 239.454   1
   2  14  21-323.246 260.777   1
   2  14  22 635.576 265.507   1
  -2 -14 -22 122.316 203.764   1
   2  14  23 310.377 223.781   1
  -2 -14 -23 270.181 175.477   1
   2 -15 -22 30.5460 211.183   1
  -2  15  22-280.904 237.299   1
   2 -15 -21 997.391 256.762   1
  -2  15  21 286.081 287.055   1
   2 -15 -20-31.7052 202.975   1
  -2  15  20 36.3536 255.604   1
   2 -15 -19 353.408 222.780   1
  -2  15  19 220.418 240.708   1
   2 -15 -18-194.660 239.607   1
  -2  15  18 37.0929 279.178   1
   2 -15 -17-163.045 209.857   1
  -2  15  17 112.109 262.765   1
   2 -15 -16 523.271 236.475   1
  -2  15  16 337.397 261.687   1
   2 -15 -15-130.754 247.084   1
  -2  15  15 600.202 306.666   1
   2 -15 -14 325.056 237.763   1
  -2  15  14 186.841 261.017   1
   2 -15 -13 161.389 227.458   1
  -2  15  13 333.811 255.604   1
   2 -15 -12-127.698 232.298   1
  -2  15  12 660.527 288.450   1
   2 -15 -11-31.4744 217.549   1
  -2  15  11 253.150 279.189   1
   2 -15 -10 278.666 238.260   1
  -2  15  10-70.9255 266.948   1
   2 -15  -8 796.328 247.222   1
  -2  15   8 976.836 286.615   1
   2 -15  -7-57.1175 213.414   1
  -2  15   7 392.441 277.271   1
   2 -15  -6-82.4701 218.120   1
  -2  15   6 94.6282 247.744   1
   2 -15  -5-288.672 175.018   1
  -2  15   5 120.794 219.642   1
   2 -15  -4 1687.54 249.351   1
  -2  15   4 1032.19 267.123   1
  -2 -15   3 190.407 88.8893   1
   2 -15  -3-93.2341 184.997   1
  -2  15   3-53.0703 205.588   1
   2  15  -3 10.3775 107.391   1
   2 -15  -2 412.908 172.656   1
  -2  15   2 247.104 204.972   1
   2  15  -1-18.0244 159.408   1
   2 -15  -1 137.606 161.682   1
  -2  15   1 359.206 190.314   1
  -2 -15   1-79.4540 138.641   1
   2  15   0-20.8008 166.184   1
  -2 -15   0 91.2017 163.468   1
   2 -15   0-17.4912 130.177   1
  -2  15   0 198.367 163.646   1
  -2 -15  -1 264.103 167.127   1
   2 -15   1-30.0086 137.000   1
  -2  15  -1 33.3195 140.050   1
   2  15   1 162.513 175.426   1
  -2 -15  -2 709.926 193.247   1
   2 -15   2 640.393 125.758   1
  -2  15  -2 627.024 131.870   1
   2  15   2 506.630 193.998   1
  -2 -15  -3 214.535 187.868   1
  -2  15  -3-33.1560 76.8788   1
   2  15   3 217.696 223.046   1
   2 -15   3 21.3828 57.3258   1
   2  15   4 1096.92 279.634   1
  -2 -15  -4 2278.69 262.458   1
   2  15   5 121.287 232.382   1
  -2 -15  -5-133.030 190.248   1
   2  15   6 94.8621 230.912   1
  -2 -15  -6 194.173 212.791   1
   2  15   7 163.893 250.304   1
  -2 -15  -7-172.529 217.982   1
   2  15   8 1384.48 299.696   1
  -2 -15  -8 858.388 241.284   1
   2  15  10 35.3202 278.547   1
  -2 -15 -10 247.664 232.297   1
   2  15  11 71.8961 261.332   1
  -2 -15 -11 125.997 223.453   1
   2  15  12 36.3720 255.853   1
  -2 -15 -12 191.256 224.258   1
   2  15  13 219.785 272.570   1
  -2 -15 -13-32.1635 237.506   1
   2  15  14 258.164 270.178   1
  -2 -15 -14-129.521 224.747   1
   2  15  15-74.0988 247.999   1
  -2 -15 -15 195.029 216.564   1
   2  15  16 482.263 269.437   1
  -2 -15 -16 261.190 208.038   1
   2  15  17-73.6328 240.508   1
  -2 -15 -17 65.1142 193.961   1
   2  15  18 291.444 252.917   1
  -2 -15 -18-32.3399 206.064   1
   2  15  19-145.779 248.787   1
  -2 -15 -19 477.440 232.590   1
   2  15  20 36.2315 247.062   1
  -2 -15 -20-156.489 194.142   1
   2  15  22 104.528 226.541   1
  -2 -15 -22-212.314 192.229   1
   2 -16 -21 246.690 217.334   1
  -2  16  21 603.359 277.977   1
   2 -16 -20 440.698 205.950   1
  -2  16  20-217.086 235.458   1
   2 -16 -19 448.000 232.578   1
  -2  16  19 183.464 261.032   1
   2 -16 -18-32.4052 203.208   1
  -2  16  18 260.074 255.643   1
   2 -16 -17 359.810 233.028   1
  -2  16  17-186.999 261.934   1
   2 -16 -16 197.483 209.339   1
  -2  16  16 413.928 248.924   1
   2 -16 -15-297.002 219.839   1
  -2  16  15 301.759 280.655   1
   2 -16 -14 164.858 233.436   1
  -2  16  14 414.529 290.338   1
   2 -16 -13 361.288 217.917   1
  -2  16  13 375.747 277.306   1
   2 -16 -12 260.719 230.861   1
  -2  16  12 335.087 276.559   1
   2 -16 -11 612.340 231.254   1
  -2  16  11 478.532 289.302   1
   2 -16 -10 126.931 212.502   1
  -2  16  10 108.769 263.600   1
   2 -16  -9 62.2551 224.440   1
  -2  16   9 71.3159 251.817   1
   2 -16  -7 117.947 221.895   1
  -2  16   7-33.8774 233.068   1
   2 -16  -6 853.771 234.956   1
  -2  16   6 458.782 252.947   1
   2 -16  -5-81.6715 199.425   1
  -2  16   5 94.3538 229.484   1
   2 -16  -4 103.647 185.332   1
  -2  16   4 29.6081 219.485   1
  -2 -16   3 68.6104 85.2699   1
   2  16  -3 102.318 102.383   1
   2 -16  -2 251.046 184.514   1
  -2  16   2 129.122 193.260   1
   2  16  -1 283.428 162.596   1
   2 -16  -1 287.546 163.546   1
  -2  16   1 94.1205 190.304   1
  -2 -16   1 180.059 143.808   1
   2  16   0 502.517 183.740   1
  -2 -16   0 228.219 151.316   1
   2 -16   0 331.155 163.511   1
  -2  16   0 40.9881 160.174   1
  -2 -16  -1 256.759 171.702   1
   2 -16   1 612.286 146.942   1
  -2  16  -1 394.799 164.096   1
   2  16   1 242.167 200.762   1
  -2 -16  -2 347.609 178.579   1
   2 -16   2 433.657 119.358   1
  -2  16  -2 195.924 120.326   1
   2  16   2 79.2971 209.858   1
  -2 -16  -4-78.6947 180.750   1
   2  16   4 539.200 232.265   1
  -2 -16  -5-110.024 207.766   1
   2  16   5 31.3772 231.676   1
  -2 -16  -6 600.493 224.444   1
   2  16   6 848.225 266.949   1
  -2 -16  -7-29.5461 205.115   1
   2  16   7 235.943 259.283   1
  -2 -16  -9 31.0497 231.004   1
   2  16   9-35.4309 257.492   1
  -2 -16 -10 157.972 223.751   1
   2  16  10 431.778 272.296   1
  -2 -16 -11 320.499 210.773   1
   2  16  11 36.5020 249.164   1
  -2 -16 -12 421.415 241.842   1
   2  16  12 110.780 270.034   1
  -2 -16 -13 456.992 238.656   1
   2  16  13-37.2000 265.321   1
  -2 -16 -14 361.928 220.740   1
   2  16  14 1046.43 284.062   1
  -2 -16 -15 296.268 225.630   1
   2  16  15-37.2186 261.850   1
  -2 -16 -16-32.8169 228.757   1
   2  16  16 36.9666 259.914   1
  -2 -16 -17 260.921 237.046   1
   2  16  17-220.456 269.168   1
  -2 -16 -18 32.1109 218.939   1
   2  16  18 73.5389 252.964   1
  -2 -16 -19 315.934 216.348   1
   2  16  19 329.178 250.183   1
  -2 -16 -20 218.203 202.664   1
   2  16  20-396.000 238.675   1
  -2 -16 -21 214.543 183.797   1
   2  16  21-35.2121 222.012   1
   2 -17 -20 93.5553 192.320   1
  -2  17  20-35.9238 226.409   1
   2 -17 -19 317.837 229.955   1
  -2  17  19 292.609 281.984   1
   2 -17 -18-355.556 215.559   1
  -2  17  18 74.2983 239.287   1
   2 -17 -17 130.894 212.800   1
  -2  17  17-451.212 273.335   1
   2 -17 -16 33.0329 226.261   1
  -2  17  16 113.612 281.782   1
   2 -17 -14-66.6118 207.757   1
  -2  17  14-152.636 259.045   1
   2 -17 -13 266.152 209.403   1
  -2  17  13 343.031 268.650   1
   2 -17 -12 264.945 217.661   1
  -2  17  12 37.9525 260.118   1
   2 -17 -11 328.508 234.400   1
  -2  17  11 112.893 268.376   1
   2 -17 -10 162.282 214.344   1
  -2  17  10 149.051 256.528   1
   2 -17  -9 191.393 210.827   1
  -2  17   9 219.948 262.427   1
   2 -17  -8 343.538 229.253   1
  -2  17   8 107.831 244.377   1
   2 -17  -7 30.3642 207.027   1
  -2  17   7-140.196 243.269   1
   2 -17  -6 58.8320 206.828   1
  -2  17   6-33.8077 230.485   1
   2 -17  -5 141.562 196.582   1
  -2  17   5 32.3541 206.141   1
   2 -17  -4 379.393 217.607   1
  -2  17   4 30.9680 225.476   1
   2 -17  -3 205.162 182.037   1
  -2  17   3 29.0653 206.266   1
   2 -17  -2 376.616 194.043   1
   2  17  -2 44.7394 143.155   1
  -2  17   2 378.863 208.605   1
   2 -17  -1 107.742 161.740   1
   2  17  -1 117.055 152.393   1
  -2  17   1 171.571 190.692   1
  -2  17   0-64.1469 167.942   1
  -2 -17   0 59.6545 159.358   1
   2  17   0 22.7796 176.449   1
  -2  17  -1 209.613 142.529   1
   2  17   1 128.180 178.129   1
  -2 -17  -1 44.3094 168.162   1
   2  17   2 387.733 213.905   1
  -2 -17  -2 241.576 203.262   1
   2  17   3 58.8469 197.887   1
  -2 -17  -3 78.0254 186.784   1
   2  17   4 279.361 232.904   1
  -2 -17  -4 411.935 204.775   1
   2  17   5 260.615 248.154   1
  -2 -17  -5 487.546 223.485   1
   2  17   6 540.323 242.188   1
  -2 -17  -6 118.942 196.105   1
   2  17   7-104.251 245.390   1
  -2 -17  -7 153.145 209.779   1
   2  17   8 142.358 267.426   1
  -2 -17  -8 690.346 225.386   1
   2  17   9 72.6508 248.929   1
  -2 -17  -9 191.940 211.224   1
   2  17  10-110.659 238.614   1
  -2 -17 -10 227.254 212.133   1
   2  17  11 261.049 261.610   1
  -2 -17 -11 262.573 236.232   1
   2  17  12 299.196 260.901   1
  -2 -17 -12 66.1655 217.425   1
   2  17  13 262.849 259.597   1
  -2 -17 -13 531.308 238.833   1
   2  17  14-149.683 269.959   1
  -2 -17 -14-166.165 204.045   1
   2  17  16 224.872 255.915   1
  -2 -17 -16 229.124 220.555   1
   2  17  17 486.369 264.824   1
  -2 -17 -17 161.596 204.524   1
   2  17  18 147.853 262.208   1
  -2 -17 -18 96.0070 215.307   1
   2  17  19 834.641 276.308   1
  -2 -17 -19 94.7666 218.850   1
   2  17  20 356.042 278.726   1
  -2 -17 -20-123.959 210.364   1
  -2  18  20-213.477 249.403   1
   2 -18 -20-185.063 221.802   1
  -2  18  19 109.133 256.018   1
   2 -18 -19 220.790 200.146   1
  -2  18  18 333.328 272.603   1
   2 -18 -18 64.2819 218.411   1
  -2  18  17 451.396 259.620   1
   2 -18 -17 228.629 216.487   1
  -2  18  16-38.0684 238.689   1
   2 -18 -16 165.304 202.803   1
  -2  18  15 268.888 262.003   1
   2 -18 -15 33.3566 216.978   1
  -2  18  13-38.7082 262.797   1
   2 -18 -13-168.111 200.446   1
  -2  18  12 77.3000 255.549   1
   2 -18 -12 436.668 237.798   1
  -2  18  11 38.4674 256.231   1
   2 -18 -11 33.4213 219.419   1
  -2  18  10 305.230 270.078   1
   2 -18 -10 298.085 211.800   1
  -2  18   9 301.363 265.374   1
   2 -18  -9 228.362 223.016   1
  -2  18   8-74.0763 252.538   1
   2 -18  -8 160.220 200.909   1
  -2  18   7 36.0236 234.257   1
   2 -18  -7 156.733 197.666   1
  -2  18   6 312.246 249.698   1
   2 -18  -6 243.825 214.997   1
  -2  18   5 202.297 221.779   1
   2 -18  -5 236.064 211.447   1
  -2  18   4 32.0718 228.381   1
  -2  18   3-181.990 212.663   1
   2  18   3 93.2589 222.353   1
   2  18   4 32.7311 214.895   1
  -2 -18  -4 56.5517 218.268   1
   2  18   5-101.571 244.083   1
  -2 -18  -5 29.5758 190.322   1
   2  18   6-242.527 226.403   1
  -2 -18  -6 30.5857 192.837   1
   2  18   7 498.143 270.957   1
  -2 -18  -7-31.6044 201.608   1
   2  18   8 436.009 257.351   1
  -2 -18  -8 225.867 220.903   1
   2  18   9 110.771 243.953   1
  -2 -18  -9 295.130 216.744   1
   2  18  10-186.783 253.542   1
  -2 -18 -10 33.1774 212.430   1
   2  18  11 75.3184 271.488   1
  -2 -18 -11-66.8711 219.501   1
   2  18  12 343.752 285.462   1
  -2 -18 -12 66.7372 213.916   1
   2  18  13 229.338 251.178   1
  -2 -18 -13 133.541 216.212   1
   2  18  15-38.1825 247.014   1
  -2 -18 -15 197.916 238.830   1
   2  18  16 302.779 275.398   1
  -2 -18 -16 163.878 205.917   1
   2  18  17-37.2881 263.509   1
  -2 -18 -17 324.654 220.583   1
   2  18  18-36.7064 251.764   1
  -2 -18 -18 415.377 210.222   1
   2  18  19 107.888 223.035   1
  -2 -18 -19 31.4857 186.503   1
  -2  19  19-180.416 237.157   1
  -2  19  18-516.415 282.543   1
  -2  19  17-262.818 277.690   1
  -2  19  16 495.630 285.376   1
  -2  19  15 347.334 261.627   1
  -2  19  14 116.799 263.104   1
  -2  19  12 353.406 274.634   1
  -2  19  11 470.519 274.939   1
  -2  19   9 192.176 253.848   1
   2  19   8 152.005 252.092   1
   2  19   9-153.928 264.904   1
   2  19  10 310.490 275.907   1
   2  19  11 273.009 261.583   1
   2  19  12 78.0638 247.341   1
   2  19  14 38.5964 259.847   1
  -2 -19 -14 336.109 226.373   1
   2  19  15-38.2395 234.496   1
  -2 -19 -15 33.2978 197.189   1
   2  19  16 113.109 270.790   1
   2  19  17 111.361 262.134   1
  -2 -19 -17 32.5028 180.551   1
   2  19  18 292.173 249.671   1
   2  19  19-250.294 258.257   1
   3   0 -26 365.170 245.229   1
  -3   0  25 262.493 251.010   1
   3   0 -25-66.0185 228.146   1
  -3   0  24 371.762 254.844   1
   3   0 -24 459.282 237.996   1
  -3   0  23 147.749 253.075   1
   3   0 -23 97.3948 236.060   1
  -3   0  22 1208.11 297.397   1
   3   0 -22 608.085 245.958   1
  -3   0  21 144.593 248.671   1
   3   0 -21-125.783 221.098   1
  -3   0  20 530.132 275.268   1
   3   0 -20 401.078 230.465   1
  -3   0  19 241.194 255.662   1
   3   0 -19 150.352 242.086   1
  -3   0  18 401.079 267.650   1
   3   0 -18 701.056 240.645   1
  -3   0  17-96.9506 245.922   1
   3   0 -17-56.5035 237.365   1
  -3   0  16 652.599 265.239   1
   3   0 -16 381.254 226.097   1
  -3   0  15 89.3356 229.085   1
   3   0 -15-208.894 207.937   1
  -3   0  14 539.828 246.071   1
   3   0 -14 897.101 215.797   1
  -3   0  12-50.9536 218.460   1
   3   0 -12 111.756 191.661   1
  -3   0  11-287.515 202.193   1
   3   0 -11-83.8895 181.221   1
  -3   0  10 11907.1 841.887   1
   3   0 -10 11551.0 825.588   1
  -3   0   9 20.7844 203.602   1
   3   0  -9-126.894 160.766   1
  -3   0   8 15130.7 1054.19   1
   3   0  -8 15593.8 1043.30   1
  -3   0   7 17.3419 192.689   1
   3   0  -7 138.035 191.052   1
  -3   0   6 110.463 193.842   1
   3   0  -6 14.0794 161.950   1
   3   0  -4 69797.3 4372.36   1
  -3   0   4 66849.8 4376.95   1
   3   0  -3-10.6632 161.371   1
  -3   0   3 46.4475 165.887   1
  -3   0   2 344197. 21537.1   1
   3   0  -2 335457. 21534.2   1
  -3   0   1-98.6546 186.859   1
   3   0  -1 37.3991 176.884   1
  -3   0   0-57.6248 168.444   1
   3   0   0 74.3151 164.039   1
  -3   0  -1 243.263 200.709   1
   3   0   1 162.104 181.358   1
  -3   0  -2 353064. 22025.4   1
   3   0   2 341809. 22024.8   1
  -3   0  -3-139.088 198.982   1
   3   0   3-43.1595 174.159   1
   3   0   4 67411.7 4366.50   1
  -3   0  -4 69159.5 4365.79   1
  -3   0  -6 124.315 150.147   1
   3   0   6 103.369 155.539   1
  -3   0  -7-116.755 167.031   1
   3   0   7 166.121 202.593   1
  -3   0  -8 13760.2 945.827   1
   3   0   8 13929.5 956.903   1
  -3   0  -9 110.206 177.576   1
   3   0   9 59.8232 184.307   1
  -3   0 -10 10844.2 773.374   1
   3   0  10 10962.9 786.960   1
   3   0  11 444.908 205.621   1
  -3   0 -11-20.8205 175.743   1
   3   0  12-298.540 199.550   1
  -3   0 -12 22.2726 190.607   1
   3   0  14 361.116 237.767   1
  -3   0 -14 650.322 208.965   1
   3   0  15 29.2867 237.016   1
   3   0  16 366.504 249.841   1
  -3   0 -16 584.460 230.868   1
   3   0  17 290.222 258.926   1
  -3   0 -17 227.376 218.408   1
   3   0  18 1264.30 297.872   1
  -3   0 -18 527.146 238.800   1
   3   0  19 409.109 291.011   1
  -3   0 -19 120.145 228.168   1
   3   0  20 837.947 281.784   1
  -3   0 -20 306.669 239.042   1
   3   0  21 356.665 277.454   1
  -3   0 -21 437.763 229.585   1
   3   0  22 542.673 257.483   1
  -3   0 -22 697.806 240.218   1
   3   0  23 73.2801 238.373   1
  -3   0 -23 225.195 220.540   1
   3   0  24 775.401 264.556   1
  -3   0 -24 653.356 243.477   1
   3   0  25 112.171 236.398   1
  -3   0 -25 457.424 231.480   1
  -3   0 -26 98.2379 231.304   1
   3  -1 -27 196.122 236.924   1
  -3   1  26 409.169 264.220   1
   3  -1 -26 490.889 256.003   1
  -3   1  25-185.639 252.131   1
  -3  -1  25-113.853 223.574   1
   3  -1 -25 621.518 253.545   1
   3   1 -25 200.434 218.419   1
  -3  -1  24 299.598 240.614   1
  -3   1  24 111.417 265.234   1
   3   1 -24 461.869 237.736   1
   3  -1 -24 358.770 244.426   1
  -3   1  23 592.736 275.174   1
  -3  -1  23 221.230 243.933   1
   3   1 -23 97.6828 218.681   1
   3  -1 -23 323.708 232.185   1
  -3  -1  22 291.191 248.202   1
   3   1 -22-352.076 225.101   1
  -3   1  21 181.225 234.420   1
  -3  -1  21 35.6585 240.881   1
   3  -1 -21-252.957 227.020   1
   3   1 -21 125.353 220.340   1
  -3   1  20 2381.51 371.841   1
  -3  -1  20 3461.80 388.516   1
   3  -1 -20 2980.01 351.945   1
   3   1 -20 2966.58 349.909   1
  -3   1  19 312.198 289.937   1
   3  -1 -19 121.516 264.522   1
  -3  -1  18 1685.73 318.823   1
   3   1 -18 1842.31 301.051   1
  -3  -1  17 477.475 245.317   1
  -3   1  17 719.184 269.900   1
   3   1 -17 862.328 238.500   1
  -3  -1  16 2688.12 347.667   1
  -3   1  16 2398.82 346.235   1
   3   1 -16 2643.47 328.821   1
   3  -1 -16 3132.39 336.027   1
  -3   1  15 182.126 276.945   1
  -3  -1  15-233.472 223.665   1
   3   1 -15 25.5171 202.476   1
   3  -1 -15-26.6649 234.482   1
  -3  -1  14 13762.6 1004.93   1
  -3   1  14 13190.2 1004.67   1
   3  -1 -14 14271.2 995.708   1
   3   1 -14 14948.3 993.160   1
  -3   1  13 138.058 231.290   1
  -3  -1  13-183.740 214.516   1
   3   1 -13-114.782 188.217   1
   3  -1 -13-72.9922 200.728   1
  -3   1  12 8271.08 658.039   1
   3  -1 -12 6782.26 622.176   1
   3   1 -11 40.3381 178.801   1
   3  -1 -11 65.2418 190.183   1
  -3  -1  11 46.2589 197.177   1
  -3   1  11-197.905 211.503   1
   3   1 -10 356.549 182.722   1
   3  -1 -10 265.002 209.327   1
  -3   1  10 743.567 239.063   1
  -3  -1  10 513.431 208.655   1
   3  -1  -9 493.829 198.295   1
   3   1  -9 69.4065 167.354   1
  -3  -1   9 293.894 188.003   1
  -3   1   9-86.6131 207.216   1
   3  -1  -8 20019.9 1393.34   1
  -3  -1   8 21587.5 1400.98   1
  -3   1   8 21245.1 1407.48   1
   3   1  -8 21042.3 1389.10   1
   3  -1  -7 902.409 198.808   1
   3   1  -7 1159.78 196.531   1
  -3  -1   7 1364.93 223.745   1
  -3   1   7 1562.72 241.359   1
  -3   1   6 12381.9 817.855   1
   3  -1  -6 11013.7 804.488   1
   3  -1  -5 1890.69 240.473   1
   3   1  -5 1701.03 223.113   1
  -3   1   5 1862.91 248.039   1
  -3  -1   5 1480.65 229.903   1
   3   1  -4 10393.0 755.305   1
  -3  -1   4 11798.5 762.754   1
   3   1  -3 6070.77 419.041   1
  -3   1   3 6196.53 435.986   1
  -3  -1   3 5655.62 418.101   1
   3  -1  -2 23335.5 1411.50   1
   3   1  -2 19074.8 1404.34   1
  -3   1   2 20690.4 1414.94   1
  -3  -1   2 23426.1 1411.12   1
  -3   1   1 9934.25 750.669   1
  -3  -1   1 10309.9 759.328   1
   3  -1  -1 11294.7 747.371   1
   3   1   0 12838.1 831.398   1
   3  -1   0 11204.4 827.142   1
  -3  -1   0 12438.0 834.598   1
  -3   1   0 13020.5 835.421   1
   3  -1   1 11706.5 740.994   1
  -3  -1  -1 10708.6 741.847   1
   3   1   1 10565.7 741.021   1
  -3   1  -1 10448.5 737.562   1
   3  -1   2 19643.1 1428.44   1
   3   1   2 21352.5 1435.11   1
  -3  -1  -2 23501.5 1440.17   1
  -3   1  -2 23755.4 1432.84   1
   3  -1   3 5770.75 402.629   1
  -3  -1  -3 5678.73 427.513   1
  -3   1  -3 5140.13 409.429   1
   3   1   3 4411.80 426.043   1
  -3   1  -4 9837.78 731.603   1
  -3  -1  -4 10381.9 742.016   1
   3   1   4 10566.2 750.838   1
   3  -1   4 12310.5 739.917   1
  -3   1  -5 1651.49 201.563   1
   3  -1   5 1198.94 198.858   1
   3   1   6 11436.4 810.645   1
  -3  -1  -6 11731.6 803.677   1
  -3   1  -7 1203.75 194.415   1
  -3  -1  -7 1180.69 197.942   1
   3   1   7 836.987 217.850   1
   3  -1   7 1058.97 201.695   1
  -3   1  -8 20716.9 1354.69   1
  -3  -1  -8 18551.5 1356.63   1
   3   1   8 21435.7 1372.10   1
   3  -1   8 21235.4 1363.53   1
  -3  -1  -9 269.604 171.945   1
  -3   1  -9 122.170 171.613   1
   3   1   9 209.515 189.482   1
   3  -1   9 37.8709 185.733   1
  -3  -1 -10 676.978 212.103   1
  -3   1 -10 639.999 192.031   1
   3   1  10 749.952 226.311   1
   3  -1  10 206.828 197.537   1
  -3   1 -11 119.881 176.692   1
  -3  -1 -11 86.5754 195.490   1
   3   1  11 243.552 225.039   1
   3  -1  11-157.254 195.407   1
  -3  -1 -12 8894.91 694.446   1
  -3   1 -12 9039.14 695.125   1
   3   1  12 10562.3 722.106   1
   3  -1  12 9588.69 708.132   1
   3   1  13 434.108 232.943   1
   3  -1  13 127.345 199.710   1
  -3  -1 -13 97.9712 217.459   1
  -3   1 -13 161.024 191.860   1
  -3   1 -14 13960.3 994.989   1
  -3  -1 -14 14515.6 1000.66   1
   3  -1  14 13144.8 1002.41   1
   3   1  14 15210.9 1024.38   1
   3  -1  15-200.035 222.152   1
  -3   1 -15 361.195 214.134   1
  -3  -1 -15-27.0485 216.076   1
   3  -1  16 2611.23 361.311   1
   3   1  16 2710.81 363.072   1
  -3   1 -16 2753.48 330.345   1
  -3  -1 -16 2780.97 324.364   1
   3  -1  17 760.422 267.495   1
   3   1  17 688.554 278.637   1
  -3  -1 -17 1386.41 261.550   1
  -3   1 -17 1475.84 250.897   1
   3  -1  18 1046.09 287.119   1
  -3   1 -18 1382.40 258.374   1
   3   1  19-34.4491 242.441   1
  -3  -1 -19 333.615 218.005   1
   3  -1  20 3185.05 364.449   1
   3   1  20 2391.04 343.980   1
  -3   1 -20 2978.62 341.404   1
  -3  -1 -20 2378.22 328.188   1
   3  -1  21 70.8210 233.671   1
   3   1  21-286.592 242.064   1
  -3   1 -21 248.477 214.691   1
  -3  -1 -21 251.173 231.865   1
   3  -1  22-72.0105 249.135   1
  -3   1 -22 474.582 243.692   1
   3   1  23 292.811 253.747   1
  -3  -1 -23 353.347 240.780   1
   3  -1  24 36.9273 224.415   1
   3   1  24 110.786 244.101   1
  -3   1 -24 229.666 215.935   1
  -3  -1 -24 552.632 244.173   1
  -3   1 -25-131.235 210.126   1
  -3  -1 -25 326.493 230.615   1
   3   1  26 374.096 248.100   1
  -3  -1 -26-64.6598 206.043   1
  -3   2  27-36.5692 229.247   1
   3  -2 -27-32.1557 223.182   1
  -3   2  26 36.7469 242.670   1
   3  -2 -26 291.544 241.257   1
  -3   2  25 591.954 266.577   1
   3  -2 -25 162.400 248.135   1
  -3  -2  24 414.859 247.980   1
  -3   2  24 185.776 260.490   1
   3  -2 -24 97.3353 238.076   1
   3   2 -24 200.442 233.283   1
  -3   2  23 148.647 258.177   1
  -3  -2  23 409.382 250.510   1
   3  -2 -23 355.198 251.270   1
   3   2 -23-131.147 226.849   1
  -3   2  22 883.503 283.595   1
  -3  -2  22 1489.12 290.796   1
   3  -2 -22 834.456 281.014   1
   3   2 -22 1473.29 280.473   1
  -3   2  21 290.713 239.867   1
  -3  -2  21 141.519 246.755   1
   3  -2 -21 222.091 222.270   1
   3   2 -21-93.8129 202.413   1
  -3   2  20 749.908 273.284   1
  -3  -2  20 516.354 266.391   1
   3   2 -20 152.040 235.721   1
   3  -2 -20 499.858 233.407   1
  -3  -2  19 100.421 244.720   1
  -3   2  19 558.819 298.138   1
   3  -2 -19 367.655 253.943   1
   3   2 -19 88.3813 217.198   1
   3   2 -18 4180.85 403.292   1
  -3  -2  18 3778.63 411.709   1
  -3   2  18 3579.80 418.549   1
  -3   2  17 66.1399 248.004   1
  -3  -2  17 218.304 254.907   1
   3   2 -17 355.095 218.293   1
   3  -2 -17-174.610 217.449   1
  -3  -2  16 7635.22 681.739   1
  -3   2  16 9673.10 704.658   1
   3   2 -16 8806.23 670.761   1
   3  -2 -16 8766.86 681.130   1
  -3   2  15 1392.55 298.568   1
  -3  -2  15 1504.86 278.800   1
   3  -2 -15 842.013 247.731   1
   3   2 -15 1318.89 237.004   1
  -3   2  14 267.398 241.989   1
   3  -2 -14-130.437 189.591   1
  -3   2  13 454.562 211.835   1
  -3  -2  13 557.808 226.417   1
   3   2 -13 155.644 194.956   1
   3  -2 -13-99.7516 188.173   1
  -3  -2  12 16074.9 1115.53   1
   3  -2 -11 1460.10 250.949   1
   3   2 -11 1206.26 209.530   1
  -3   2  11 1074.00 262.717   1
  -3  -2  11 790.146 241.923   1
   3  -2 -10 35649.5 2385.63   1
  -3  -2  10 36217.1 2380.87   1
  -3   2  10 37586.4 2399.37   1
   3   2 -10 36432.7 2371.78   1
  -3   2   9 969.265 251.671   1
  -3  -2   9 807.793 195.241   1
   3   2  -9 952.565 201.577   1
   3  -2  -9 891.617 216.836   1
  -3  -2   8-222.874 165.745   1
  -3   2   8-230.991 192.137   1
   3   2  -8 122.628 164.103   1
   3  -2  -8 18.4197 158.923   1
  -3  -2   7 437.785 174.429   1
  -3   2   7 485.645 227.811   1
   3  -2  -7 645.423 215.445   1
   3   2  -7 606.813 155.494   1
  -3   2   6 18152.0 1236.21   1
   3  -2  -6 18516.1 1224.87   1
   3  -2  -5 4385.24 360.194   1
   3   2  -5 4263.84 336.081   1
  -3  -2   5 4164.88 345.187   1
  -3   2   5 3726.39 366.370   1
   3   2  -4 3116.36 274.598   1
  -3  -2   4 2989.64 283.249   1
   3  -2  -3 13580.8 912.976   1
   3   2  -3 14902.8 908.391   1
  -3   2   3 14642.3 923.292   1
   3  -2  -2 2535.13 259.362   1
   3   2  -2 3424.02 266.322   1
  -3  -2   2 2544.09 266.460   1
  -3   2   2 3152.99 280.183   1
   3  -2  -1 5190.26 384.431   1
  -3   2   1 4960.54 393.747   1
   3   2  -1 5458.47 379.314   1
  -3  -2   1 4136.88 381.091   1
   3  -2   0 120.449 172.041   1
  -3   2   0 98.3925 181.688   1
  -3  -2   0-231.172 177.245   1
   3   2   0 29.8236 198.752   1
  -3   2  -1 3418.39 360.152   1
  -3  -2  -1 3970.28 361.893   1
   3   2   1 5218.06 358.498   1
   3  -2   1 5711.66 361.683   1
   3  -2   2 2931.53 264.575   1
   3   2   2 2903.97 294.959   1
  -3  -2  -2 3230.55 284.232   1
  -3   2  -2 2569.63 261.449   1
   3  -2   3 16012.0 992.132   1
  -3   2  -3 15079.9 989.606   1
  -3  -2  -3 14605.2 999.577   1
   3   2   3 13829.1 1006.41   1
   3  -2   4 2355.11 255.396   1
  -3   2  -4 3041.99 252.575   1
  -3  -2  -5 3517.47 350.071   1
  -3   2  -5 4092.46 323.788   1
   3   2   5 4144.52 362.479   1
   3  -2   5 4130.19 322.562   1
  -3   2  -6 16707.3 1075.78   1
  -3  -2  -6 13866.6 1086.62   1
   3  -2   6 17831.1 1080.98   1
   3   2   6 15874.2 1100.95   1
  -3  -2  -7 480.572 182.136   1
   3   2   7 606.908 208.328   1
  -3   2  -8 114.874 132.330   1
  -3  -2  -8-187.948 204.795   1
   3   2   8 121.956 202.540   1
   3  -2   8-98.3069 160.109   1
  -3  -2  -9 684.636 196.528   1
  -3   2  -9 942.522 180.586   1
   3  -2   9 892.575 197.795   1
   3   2  10 36396.3 2367.04   1
  -3  -2 -10 35327.3 2351.29   1
  -3   2 -10 36040.6 2339.42   1
  -3  -2 -11 923.877 210.854   1
  -3   2 -11 1204.15 203.750   1
   3   2  11 707.696 219.003   1
   3  -2  11 966.407 214.437   1
   3  -2  12 16625.5 1154.55   1
  -3   2 -12 16884.5 1143.05   1
  -3  -2 -13 25.2087 198.179   1
  -3   2 -13 88.8834 186.294   1
   3   2  13 27.9355 229.131   1
   3  -2  13 417.831 212.123   1
  -3  -2 -14-421.341 222.526   1
   3   2  14-29.2791 260.820   1
  -3   2 -15 1490.29 245.623   1
  -3  -2 -15 1768.87 297.596   1
   3  -2  15 1557.60 274.817   1
   3   2  15 1103.33 297.014   1
  -3   2 -16 8656.19 674.787   1
  -3  -2 -16 9161.45 693.346   1
   3   2  16 8093.48 698.066   1
   3  -2  16 9857.97 703.662   1
  -3  -2 -17 263.916 247.540   1
  -3   2 -17 491.418 229.267   1
   3  -2  17 743.390 269.737   1
   3   2  17 133.173 232.361   1
  -3   2 -18 4499.84 404.535   1
   3   2  18 3482.11 412.454   1
   3  -2  18 3755.81 400.232   1
  -3   2 -19 29.2170 206.346   1
  -3  -2 -19 30.6104 249.350   1
   3  -2  19-33.2182 249.988   1
   3   2  19 278.248 255.820   1
  -3   2 -20 30.0936 220.500   1
  -3  -2 -20-31.0812 234.793   1
   3  -2  20-68.5837 239.087   1
   3   2  20 460.328 271.411   1
  -3   2 -21-61.6790 215.921   1
  -3  -2 -21 157.808 239.266   1
   3  -2  21-105.415 230.693   1
   3   2  21 215.798 265.546   1
  -3  -2 -22 1337.95 267.579   1
  -3   2 -22 1264.13 267.220   1
   3  -2  22 1366.82 293.860   1
   3   2  22 872.476 294.894   1
  -3   2 -23 64.8157 228.345   1
  -3  -2 -23 288.418 240.692   1
   3   2  23 328.466 226.793   1
   3  -2  23 256.210 245.401   1
  -3   2 -24 98.2509 213.116   1
  -3  -2 -24 420.870 228.837   1
   3  -2  24-37.4389 240.832   1
  -3  -2 -25 162.072 233.706   1
   3   2  25-73.0211 243.215   1
  -3  -2 -26 513.832 242.183   1
   3   2  26 296.498 254.043   1
  -3  -2 -27 541.853 236.643   1
   3   2  27-184.054 240.879   1
   3  -3 -28 250.430 211.079   1
  -3   3  27 288.221 226.953   1
   3  -3 -27 412.716 226.232   1
  -3   3  25-295.360 243.669   1
   3  -3 -25 451.141 244.384   1
   3   3 -24 67.3894 228.706   1
  -3   3  23-37.0515 227.169   1
  -3  -3  23 445.461 249.560   1
   3  -3 -23 387.456 239.551   1
   3   3 -23 759.223 252.263   1
  -3  -3  22 399.919 252.747   1
  -3   3  22 368.095 224.898   1
   3  -3 -22 417.382 221.625   1
   3   3 -22 580.202 244.128   1
  -3  -3  21 35.4668 248.943   1
   3   3 -21 469.219 227.128   1
  -3   3  20 537.507 289.584   1
   3  -3 -20 628.149 255.266   1
  -3   3  19 704.355 292.543   1
  -3  -3  19 264.460 230.782   1
   3  -3 -19-30.8710 241.968   1
   3   3 -19 29.1941 223.286   1
  -3   3  18 103.129 265.814   1
  -3  -3  18 604.003 257.758   1
   3  -3 -18 30.2330 229.736   1
   3   3 -18 308.943 214.280   1
  -3  -3  17 365.347 252.795   1
   3   3 -17-26.8897 203.997   1
  -3  -3  16 464.302 241.995   1
  -3   3  16 65.2371 239.380   1
   3   3 -16 205.114 197.021   1
   3  -3 -16 200.237 227.429   1
  -3   3  15 284.273 277.313   1
  -3  -3  15 165.129 219.515   1
   3  -3 -15 27.6283 229.680   1
   3   3 -15 364.876 204.777   1
  -3   3  14-30.4252 246.223   1
  -3  -3  14 25.9759 233.355   1
   3  -3 -14-159.711 224.269   1
   3   3 -14 91.8795 182.256   1
  -3  -3  13 1414.16 250.384   1
   3   3 -13 1294.42 213.704   1
   3  -3 -13 1761.76 248.483   1
   3  -3 -12 3096.52 331.785   1
  -3   3  12 3009.00 341.685   1
  -3  -3  12 3017.00 316.986   1
   3   3 -12 3458.56 313.722   1
   3   3 -11 866.234 195.115   1
  -3  -3  11 401.165 198.325   1
   3  -3 -10 1753.98 276.239   1
   3   3 -10 1986.23 245.171   1
  -3  -3  10 2452.68 254.347   1
  -3   3  10 2422.44 304.093   1
   3   3  -9 824.473 169.342   1
   3  -3  -9 370.831 203.134   1
  -3   3   9 281.462 227.918   1
  -3  -3   9 590.281 179.152   1
  -3  -3   8 13177.7 856.383   1
   3   3  -8 11602.2 843.229   1
  -3   3   8 12815.9 885.223   1
   3  -3  -8 12370.2 869.915   1
  -3   3   7 4137.13 379.956   1
   3  -3  -7 3770.77 353.797   1
  -3  -3   6 38825.5 2531.73   1
  -3   3   6 38712.4 2552.68   1
   3  -3  -6 40745.4 2545.14   1
   3   3  -6 38711.5 2527.18   1
   3  -3  -5 5104.09 391.564   1
  -3   3   5 4746.84 399.717   1
   3   3  -5 3849.61 360.232   1
  -3  -3   5 4938.60 359.295   1
   3  -3  -4 40094.5 2496.81   1
   3   3  -4 38548.4 2484.30   1
  -3   3   4 36983.4 2502.16   1
  -3  -3   4 38632.3 2485.82   1
   3   3  -3 42558.0 2639.45   1
  -3  -3   3 39467.9 2643.67   1
   3  -3  -2 46804.7 3055.92   1
  -3  -3   2 47525.5 3051.05   1
  -3   3   2 48149.5 3061.44   1
   3   3  -2 47910.6 3049.24   1
   3   3  -1 23422.8 1603.66   1
  -3   3   1 25511.1 1612.15   1
  -3  -3   1 24147.5 1605.97   1
   3  -3  -1 26071.3 1609.53   1
   3  -3   0 185347. 11422.1   1
  -3  -3   0 172239. 11426.5   1
   3   3   0 182001. 11424.9   1
  -3   3   0 179236. 11425.5   1
   3  -3   1 24669.7 1553.37   1
   3   3   1 22374.6 1558.79   1
  -3   3  -1 23872.5 1551.69   1
  -3  -3  -1 24666.6 1560.78   1
   3   3   2 49441.9 3178.97   1
   3  -3   2 47630.9 3165.18   1
  -3  -3  -2 50200.8 3175.93   1
  -3   3  -2 50907.1 3166.96   1
  -3   3  -3 44812.0 2797.31   1
   3  -3   3 42532.7 2792.75   1
   3   3   4 36843.6 2386.47   1
  -3  -3  -4 34415.1 2387.14   1
  -3   3  -4 37775.8 2365.75   1
   3  -3   4 37219.5 2365.11   1
  -3  -3  -5 5029.14 368.830   1
  -3   3  -5 4043.19 325.390   1
   3  -3   5 4068.35 328.681   1
   3   3   5 3837.94 381.380   1
  -3  -3  -6 37190.0 2542.17   1
  -3   3  -6 40192.1 2526.67   1
   3  -3   6 38846.3 2528.68   1
   3   3   6 40849.5 2553.99   1
   3   3   7 3121.09 343.780   1
  -3  -3  -7 3660.44 320.760   1
   3   3   8 10304.8 811.005   1
  -3  -3  -8 11925.9 806.875   1
  -3   3  -8 11508.5 772.094   1
  -3  -3  -9 838.727 219.214   1
  -3   3  -9 513.843 163.572   1
   3  -3   9 1008.24 181.853   1
   3   3   9 623.240 229.345   1
  -3  -3 -10 2223.03 260.442   1
   3  -3  10 1869.82 249.721   1
   3   3  10 2088.71 299.582   1
  -3   3 -11 621.512 179.490   1
   3  -3  11 695.006 194.260   1
   3  -3  12 3041.29 309.471   1
   3   3  12 2856.66 349.662   1
  -3  -3 -13 803.232 253.324   1
  -3   3 -13 1496.56 216.294   1
   3   3  13 1062.58 284.121   1
   3  -3  13 1135.13 234.684   1
  -3   3 -14-45.7547 191.136   1
  -3  -3 -14 377.791 225.416   1
   3  -3  14-50.8797 197.860   1
   3   3  14 240.435 242.527   1
   3   3  15 344.212 241.014   1
  -3  -3 -15 84.6619 212.735   1
   3   3  16 323.169 241.806   1
   3  -3  16 28.9479 219.136   1
  -3   3 -16 306.605 200.543   1
  -3  -3 -16 264.743 218.519   1
   3  -3  17 695.449 231.404   1
  -3   3 -17 639.999 231.868   1
   3  -3  18 31.4947 229.233   1
  -3   3 -18 194.033 223.225   1
  -3  -3 -18 364.641 234.049   1
   3   3  19 175.418 268.057   1
   3  -3  19 163.804 242.043   1
  -3   3 -19 115.178 200.056   1
   3   3  20 570.012 302.358   1
  -3  -3 -20 31.3037 248.059   1
   3  -3  21 104.444 233.142   1
  -3   3 -21 153.177 207.118   1
   3   3  22 727.537 281.505   1
   3  -3  22 251.277 243.392   1
  -3  -3 -22 509.867 218.785   1
  -3   3 -22 949.859 234.302   1
   3   3  23 218.586 238.023   1
   3  -3  23 620.194 265.158   1
  -3  -3 -23 287.813 228.974   1
  -3   3 -23 454.289 229.412   1
   3   3  25 182.017 254.872   1
  -3  -3 -25-64.3673 228.227   1
   3   3  26-36.4256 223.519   1
  -3  -3 -26 254.442 206.899   1
   3   3  27-109.109 236.414   1
  -3  -3 -27 125.936 221.370   1
  -3  -3 -28 250.142 230.492   1
   3  -4 -28 184.971 241.484   1
  -3   4  28 560.009 262.324   1
   3  -4 -27 407.294 240.101   1
  -3   4  27 214.314 244.360   1
   3  -4 -26-190.228 224.128   1
  -3   4  26-145.389 232.944   1
   3  -4 -25-63.9288 208.161   1
  -3   4  25 589.500 259.359   1
   3  -4 -24 32.1909 226.900   1
  -3   4  24 554.436 262.584   1
   3   4 -23 99.3008 227.733   1
   3  -4 -23 225.547 241.570   1
   3  -4 -22 289.279 242.354   1
   3   4 -22 96.8714 205.171   1
  -3  -4  22 325.819 246.175   1
  -3   4  22 330.879 280.146   1
   3   4 -21-31.3364 200.615   1
  -3  -4  21-105.372 221.358   1
  -3   4  21 218.985 279.704   1
   3   4 -20 574.320 229.486   1
   3  -4 -20 63.1284 227.899   1
  -3  -4  20 373.361 234.872   1
  -3   4  20-252.069 259.905   1
   3  -4 -19 124.389 218.697   1
   3   4 -19 87.2991 211.533   1
  -3   4  19 35.3939 230.116   1
  -3  -4  19 32.6595 234.533   1
   3  -4 -18 609.977 256.076   1
   3   4 -18 473.539 229.325   1
  -3   4  18 382.666 281.697   1
  -3  -4  18 625.673 255.368   1
   3   4 -17-132.922 211.673   1
   3  -4 -17 59.6420 235.051   1
  -3  -4  17 179.057 242.315   1
  -3   4  17 238.074 278.791   1
   3  -4 -16 5742.93 495.846   1
  -3  -4  16 5072.50 471.580   1
  -3   4  16 5972.13 518.818   1
   3   4 -16 5125.18 459.345   1
   3  -4 -15 365.810 237.597   1
  -3   4  15 611.458 259.674   1
   3  -4 -14 190.353 256.276   1
   3   4 -14 157.247 184.296   1
  -3  -4  14 150.979 206.403   1
  -3   4  14-62.1932 278.737   1
   3  -4 -13 1464.32 269.507   1
   3   4 -13 1220.53 229.696   1
  -3  -4  13 1034.90 244.618   1
  -3   4  13 987.858 289.149   1
   3  -4 -12 1427.73 269.614   1
   3   4 -12 898.852 212.159   1
  -3  -4  12 1596.43 237.154   1
  -3   4  12 2006.94 296.019   1
   3  -4 -11 334.392 219.387   1
   3   4 -11 35.7205 146.482   1
  -3  -4  11 283.970 192.393   1
  -3   4  11 355.379 258.430   1
   3  -4 -10 9274.11 684.532   1
  -3  -4  10 9317.05 669.368   1
  -3   4  10 9199.01 702.289   1
   3   4 -10 9013.80 651.317   1
   3   4  -9 469.846 150.827   1
   3  -4  -9 534.667 224.685   1
  -3  -4   9 456.042 179.594   1
   3  -4  -8 9384.52 736.865   1
  -3  -4   8 9849.01 714.969   1
  -3   4   8 9840.86 752.782   1
   3   4  -8 11633.5 714.408   1
   3  -4  -7 112.520 194.329   1
  -3   4   7 21.3491 221.648   1
  -3  -4   6 5695.12 409.027   1
  -3   4   6 5227.29 457.522   1
   3   4  -6 5054.90 401.211   1
   3  -4  -6 6040.21 446.448   1
  -3   4   5 2426.85 299.514   1
   3   4  -5 2646.07 222.279   1
   3  -4  -5 2495.35 269.003   1
  -3  -4   5 2198.12 230.638   1
   3  -4  -4 39377.8 2562.97   1
  -3   4   4 40704.1 2572.75   1
   3   4  -4 42151.7 2548.56   1
  -3  -4   4 36612.5 2548.59   1
   3   4  -3 5894.41 445.050   1
  -3  -4   3 6712.93 453.544   1
   3   4  -2 1615.53 196.196   1
  -3   4   2 1739.37 236.164   1
  -3  -4   2 1709.41 200.745   1
   3  -4  -2 1378.64 205.928   1
  -3   4   1 13500.8 895.534   1
   3   4  -1 12868.4 883.125   1
   3  -4  -1 12488.0 885.757   1
  -3  -4   1 14293.8 888.292   1
   3  -4   0 70.5015 155.786   1
  -3  -4   0 75.8684 156.461   1
   3   4   0 65.3481 156.266   1
  -3   4   0-21.7417 171.086   1
   3  -4   1 12923.1 862.675   1
   3   4   1 11959.3 874.584   1
  -3   4  -1 14354.6 867.350   1
  -3  -4  -1 12433.5 876.940   1
  -3   4  -2 2029.37 201.800   1
   3  -4   2 1931.03 207.657   1
   3  -4   3 5232.84 418.869   1
  -3  -4  -3 6539.19 452.436   1
  -3   4  -3 6015.98 425.007   1
   3   4   3 6098.40 455.925   1
   3  -4   4 39636.4 2517.50   1
  -3  -4  -4 39463.9 2538.82   1
  -3   4  -4 38153.6 2518.43   1
   3   4   4 40042.4 2544.71   1
   3  -4   5 2189.36 202.845   1
  -3   4  -5 2211.05 201.796   1
   3   4   5 2518.51 280.421   1
   3   4   6 6004.56 460.946   1
  -3   4  -6 5620.45 399.207   1
  -3  -4  -6 4748.71 433.830   1
  -3  -4  -7 135.113 202.358   1
  -3   4  -7 114.704 125.954   1
   3   4   7-83.5531 205.071   1
   3  -4   7 61.8306 136.252   1
   3   4   8 10006.6 756.779   1
  -3  -4  -8 10566.4 746.837   1
  -3   4  -9 567.487 156.702   1
  -3  -4  -9 606.356 218.522   1
   3   4   9 509.701 228.937   1
   3  -4   9 646.144 172.392   1
   3   4  10 9538.62 714.990   1
   3  -4  10 10061.6 678.239   1
  -3   4 -10 8457.45 659.658   1
  -3  -4 -10 10132.2 704.828   1
  -3  -4 -11 24.1391 215.938   1
  -3   4 -11 121.247 144.080   1
   3   4  11 216.066 231.120   1
   3  -4  11 251.344 166.068   1
   3  -4  12 1027.87 218.118   1
   3   4  12 1132.06 245.904   1
  -3  -4 -13 824.296 230.158   1
  -3   4 -13 1187.26 202.275   1
   3   4  13 796.170 261.555   1
   3  -4  13 772.875 212.326   1
  -3   4 -14-66.4389 184.922   1
  -3  -4 -14 248.432 237.369   1
   3  -4  14 220.270 205.595   1
   3   4  14-338.291 258.341   1
  -3   4 -15 917.494 202.119   1
  -3  -4 -15 1035.89 254.969   1
   3   4  15 797.924 306.310   1
   3  -4  15 916.807 230.244   1
   3   4  16 5849.63 520.988   1
   3  -4  16 5582.30 499.130   1
  -3   4 -16 6012.81 481.732   1
  -3  -4 -16 5023.10 498.022   1
   3   4  17 274.162 294.699   1
   3  -4  17-88.3261 222.668   1
  -3  -4 -17 814.341 245.891   1
  -3   4 -17 389.831 203.253   1
   3   4  18 489.037 257.785   1
   3  -4  18 586.039 253.033   1
  -3   4 -18 814.851 222.696   1
  -3  -4 -18 1197.88 248.831   1
   3  -4  19 96.4961 235.016   1
   3   4  19 35.3867 276.299   1
  -3   4 -19 537.136 220.859   1
  -3  -4 -19 31.1320 245.662   1
   3  -4  20-99.9588 232.341   1
   3   4  20 143.328 280.533   1
  -3  -4 -20-62.8891 234.022   1
  -3   4 -20 381.470 220.883   1
   3  -4  21 415.604 249.875   1
   3   4  21-144.868 285.602   1
  -3  -4 -21 507.931 253.767   1
  -3   4 -21-122.291 204.846   1
   3   4  22 400.405 262.653   1
   3  -4  22-106.380 234.197   1
  -3  -4 -22 223.143 221.524   1
  -3   4 -22 157.840 223.183   1
   3   4  23 436.303 238.300   1
  -3  -4 -23 191.435 241.742   1
   3   4  24 583.260 269.692   1
  -3  -4 -24 606.592 241.398   1
   3   4  25-36.1502 237.331   1
  -3  -4 -25-31.9465 222.700   1
   3   4  26 216.510 211.111   1
  -3  -4 -26-125.995 206.793   1
   3   4  27 359.258 264.203   1
  -3  -4 -27-248.800 221.451   1
   3   4  28 70.5223 240.100   1
  -3  -4 -28 490.773 239.234   1
   3  -5 -28 303.716 203.580   1
  -3   5  28 34.4901 205.795   1
   3  -5 -26 31.3849 226.266   1
  -3   5  26 35.9898 233.951   1
   3  -5 -25 190.303 228.678   1
  -3   5  25-109.693 238.887   1
   3  -5 -24-224.091 217.333   1
  -3   5  24 73.5365 236.672   1
   3   5 -22 636.588 245.251   1
  -3   5  22 220.548 216.540   1
   3  -5 -21 31.9742 224.821   1
   3   5 -20 1399.53 263.227   1
  -3  -5  20 1245.03 284.208   1
   3   5 -19 171.306 196.449   1
   3  -5 -19 93.9532 251.012   1
  -3   5  19 35.6410 281.872   1
  -3  -5  19-96.7479 229.670   1
   3   5 -18 2780.46 306.853   1
   3  -5 -18 2062.70 317.825   1
  -3   5  18 1932.05 322.831   1
  -3  -5  18 2432.10 321.580   1
   3   5 -17-103.642 192.050   1
   3  -5 -17-180.779 250.823   1
  -3   5  17 448.300 298.233   1
  -3  -5  17-116.999 203.019   1
   3  -5 -16 235.425 227.978   1
  -3   5  16-168.445 253.522   1
   3  -5 -15 314.822 247.508   1
   3   5 -15-69.1727 176.706   1
  -3   5  15 32.7888 281.951   1
  -3  -5  15-104.056 192.801   1
   3  -5 -14 13620.2 994.644   1
  -3  -5  14 14532.6 981.105   1
  -3   5  14 13059.3 1015.06   1
   3   5 -14 14279.7 973.088   1
   3  -5 -13 964.028 241.699   1
   3   5 -13 900.750 204.367   1
  -3  -5  13 1382.84 231.244   1
  -3   5  13 858.717 246.202   1
   3  -5 -12 6331.34 531.397   1
  -3  -5  12 6940.81 514.778   1
  -3   5  12 6189.13 550.382   1
   3   5 -12 6506.31 499.130   1
  -3   5  11-84.5690 199.898   1
  -3  -5  11 38.3503 174.064   1
   3  -5 -11 98.4832 180.366   1
   3   5 -11 34.4225 158.228   1
  -3  -5  10 9260.30 672.511   1
   3   5 -10 9605.32 663.282   1
  -3   5   9 1092.09 262.735   1
   3  -5  -9 755.415 230.464   1
   3   5  -9 1339.34 193.015   1
  -3   5   8 26752.4 1813.40   1
   3  -5  -8 27611.0 1801.99   1
  -3   5   7 89.2890 213.360   1
  -3  -5   7 51.7809 116.491   1
   3  -5  -7 275.121 199.650   1
  -3  -5   6 6515.95 462.891   1
   3   5  -6 6788.37 458.557   1
  -3   5   6 5430.87 511.774   1
   3  -5  -6 6230.44 500.802   1
   3   5  -5 155.944 124.246   1
   3  -5  -5 16.8445 172.781   1
  -3   5   5-231.408 197.006   1
  -3  -5   5-10.8878 126.013   1
  -3  -5   4 840.739 142.084   1
   3   5  -4 764.382 153.236   1
   3  -5  -4 462.168 192.152   1
  -3   5   4 616.077 197.340   1
  -3  -5   3 681.042 136.527   1
   3   5  -3 932.884 161.881   1
   3  -5  -3 718.991 184.313   1
  -3   5   3 719.368 187.736   1
   3   5  -2 856.024 162.774   1
  -3  -5   2 410.820 151.396   1
  -3   5   1 1243.36 201.695   1
  -3  -5   1 1643.87 193.941   1
   3  -5  -1 1248.58 186.299   1
   3   5  -1 1534.35 192.595   1
   3   5   0 257.861 161.247   1
  -3   5   0 334.851 160.127   1
   3  -5   0 340.952 143.380   1
  -3  -5   0 413.373 154.641   1
   3   5   1 1846.67 220.365   1
  -3   5  -1 1655.22 195.225   1
  -3  -5  -1 1802.86 201.893   1
   3  -5   1 1540.27 191.559   1
  -3   5  -2 827.831 135.233   1
   3  -5   2 678.797 140.871   1
  -3  -5  -3 943.530 199.391   1
   3   5   3 947.832 204.175   1
  -3   5  -3 914.670 148.346   1
   3  -5   3 917.062 142.892   1
   3   5   4 918.785 221.239   1
  -3   5  -4 674.298 130.436   1
  -3  -5  -4 867.395 197.083   1
   3  -5   5 147.508 116.873   1
   3   5   5-57.3062 203.099   1
  -3  -5  -5 183.208 178.787   1
  -3   5  -5 191.730 111.249   1
   3   5   6 6419.23 532.352   1
   3  -5   6 6686.57 477.092   1
  -3  -5  -6 7328.86 527.852   1
  -3   5  -6 6821.08 474.014   1
  -3  -5  -7 566.287 202.851   1
  -3   5  -7 441.615 127.635   1
   3  -5   7 203.937 127.274   1
  -3   5  -8 27495.5 1765.17   1
  -3  -5  -8 26557.5 1802.76   1
   3  -5   8 26835.9 1772.91   1
   3   5   8 28016.2 1819.42   1
  -3  -5  -9 808.712 223.597   1
   3   5   9 1650.95 275.348   1
  -3   5 -10 8806.08 624.021   1
   3  -5  10 8935.26 635.413   1
  -3   5 -11-178.952 154.723   1
  -3  -5 -11-74.7654 216.150   1
   3  -5  11 162.903 153.882   1
   3   5  11-83.6449 237.707   1
   3  -5  12 7104.55 527.549   1
   3   5  12 7097.78 574.080   1
  -3   5 -12 6684.36 515.017   1
  -3  -5 -12 6530.20 552.034   1
  -3  -5 -13 1171.21 235.694   1
  -3   5 -13 957.024 200.283   1
   3   5  13 454.475 218.653   1
   3  -5  13 997.213 199.847   1
  -3   5 -14 14990.3 940.242   1
  -3  -5 -14 12472.1 959.286   1
   3  -5  14 13457.0 942.875   1
   3   5  14 12239.3 967.000   1
  -3  -5 -15-88.4319 226.723   1
  -3   5 -15 22.4729 180.700   1
   3  -5  15 76.5265 207.109   1
   3   5  15 130.117 241.095   1
  -3  -5 -16 629.734 264.408   1
   3   5  16-33.5122 274.509   1
  -3  -5 -17 274.981 277.366   1
  -3   5 -17 176.148 194.274   1
   3  -5  17 256.950 230.337   1
  -3   5 -18 1959.39 273.257   1
  -3  -5 -18 1737.21 320.640   1
   3   5  18 2011.55 371.705   1
   3  -5  18 2404.25 301.069   1
  -3   5 -19 27.6907 180.008   1
  -3  -5 -19-31.3698 207.959   1
   3  -5  19 31.4223 220.941   1
   3   5  19-178.319 232.988   1
  -3   5 -20 1309.55 252.543   1
   3  -5  20 823.637 261.693   1
  -3  -5 -21-31.8176 236.824   1
  -3   5 -21-60.6182 201.043   1
   3   5  21 326.668 283.211   1
   3  -5  21 340.119 243.297   1
  -3  -5 -22 605.436 228.206   1
   3   5  22 72.7947 252.679   1
  -3  -5 -24 318.927 239.714   1
   3   5  24 217.593 270.371   1
  -3  -5 -25-31.6968 226.133   1
   3   5  25-430.530 233.630   1
  -3  -5 -26-280.593 202.662   1
   3   5  26 321.572 232.258   1
  -3  -5 -28 302.152 202.458   1
   3   5  28-34.7351 216.796   1
  -3   6  27 243.830 249.125   1
   3  -6 -27-30.5296 221.942   1
  -3   6  26-107.399 245.365   1
   3  -6 -26 372.556 244.041   1
  -3   6  25 326.086 264.647   1
   3  -6 -25 94.3727 236.136   1
  -3   6  24 731.376 277.375   1
   3  -6 -24 413.798 249.881   1
  -3   6  23 146.875 270.771   1
   3  -6 -23 448.084 246.092   1
  -3   6  22 110.174 260.418   1
   3  -6 -22-32.0879 239.646   1
  -3   6  21 146.232 232.930   1
   3   6 -21-92.0619 204.509   1
   3  -6 -21-288.156 228.081   1
  -3   6  20 434.801 231.780   1
  -3  -6  20 365.721 209.536   1
   3   6 -20 205.350 197.517   1
   3  -6 -20 381.886 213.073   1
  -3   6  19 539.086 287.968   1
  -3  -6  19 570.651 235.419   1
   3  -6 -19 755.523 273.422   1
   3   6 -19 279.990 206.883   1
  -3  -6  18 90.3714 195.845   1
  -3   6  18 248.142 272.667   1
   3  -6 -18 155.286 250.550   1
   3   6 -18-159.665 194.198   1
  -3   6  17 139.587 265.533   1
  -3  -6  17 85.4670 218.363   1
   3  -6 -17 30.4801 229.381   1
   3   6 -17 25.2365 177.480   1
  -3  -6  16 1072.14 247.313   1
  -3   6  16 1332.95 313.030   1
   3   6 -16 1116.82 225.800   1
   3  -6 -16 836.031 287.536   1
  -3  -6  15 575.949 219.437   1
   3   6 -15 825.841 200.376   1
  -3  -6  14 1300.99 235.733   1
  -3   6  14 648.604 251.218   1
   3   6 -14 855.109 206.482   1
   3  -6 -14 707.550 239.313   1
  -3  -6  13 769.285 189.317   1
  -3   6  13 470.947 275.368   1
   3   6 -13 522.989 161.077   1
   3  -6 -13 876.925 250.860   1
  -3   6  12 454.039 261.859   1
  -3  -6  12 472.628 190.734   1
   3   6 -12 251.473 156.227   1
   3  -6 -12 898.404 248.183   1
   3   6 -11 115.750 152.985   1
  -3   6  11 493.878 260.429   1
   3  -6 -11 177.550 229.788   1
  -3  -6  11-36.0560 163.006   1
   3   6 -10 1052.94 159.668   1
  -3  -6  10 703.859 177.609   1
   3  -6 -10 993.415 220.230   1
  -3   6  10 860.216 234.009   1
   3   6  -8 18600.7 1241.02   1
  -3   6   8 18320.5 1289.44   1
   3  -6  -8 19597.2 1279.95   1
  -3  -6   8 18873.8 1244.21   1
   3   6  -7 5546.48 384.608   1
  -3   6   7 4632.39 444.191   1
  -3  -6   7 5027.41 382.454   1
   3  -6  -7 5091.01 431.283   1
   3  -6  -6 19.2047 157.452   1
  -3  -6   6 11.1214 124.008   1
  -3   6   6 393.726 205.585   1
   3   6  -6 10.7376 117.473   1
   3  -6  -5 7101.38 545.733   1
  -3  -6   5 7447.05 515.020   1
  -3   6   5 7592.80 562.466   1
   3   6  -4 66450.6 4132.67   1
  -3  -6   4 61823.5 4133.41   1
  -3   6   4 63787.5 4161.85   1
   3  -6  -4 67161.2 4155.72   1
  -3  -6   3 1860.60 202.020   1
   3   6  -3 2371.23 202.586   1
   3  -6  -3 1719.79 232.985   1
  -3   6   3 2085.80 259.369   1
   3   6  -2 11971.2 751.888   1
  -3  -6   2 12112.2 749.174   1
  -3   6   2 12005.5 777.308   1
  -3  -6   1 1653.40 180.229   1
   3   6  -1 1424.12 185.942   1
  -3   6   0-61.5760 156.262   1
  -3  -6   0 35.2332 149.800   1
   3  -6   0-78.5181 127.762   1
   3   6   0 25.0839 148.778   1
  -3   6  -1 2046.26 203.017   1
   3  -6   1 1786.91 192.669   1
  -3   6  -2 11795.5 784.440   1
  -3  -6  -2 12485.9 804.955   1
   3   6   2 10846.6 804.829   1
   3   6   3 2285.27 252.558   1
  -3   6  -3 2260.96 198.257   1
  -3  -6  -3 2313.58 242.657   1
   3  -6   3 2074.64 199.628   1
   3  -6   4 65984.4 4069.01   1
   3   6   4 62265.7 4104.67   1
  -3  -6  -4 61999.2 4097.56   1
  -3   6  -4 63226.9 4068.47   1
   3  -6   5 7814.84 521.512   1
  -3   6  -5 7553.25 523.091   1
  -3  -6  -5 7243.28 571.849   1
   3   6   5 7880.22 587.097   1
  -3   6  -6 25.8578 97.2322   1
   3   6   6-151.410 197.855   1
   3  -6   6 81.9411 103.384   1
  -3  -6  -6 119.334 177.279   1
  -3  -6  -7 4306.67 396.663   1
  -3   6  -7 4725.75 345.810   1
   3  -6   7 4937.85 351.788   1
   3   6   7 4443.65 414.700   1
   3  -6   8 18011.5 1264.82   1
   3   6   8 20908.3 1326.26   1
  -3   6  -8 19617.6 1260.69   1
  -3  -6  -8 19728.5 1309.26   1
   3  -6   9 173.496 133.872   1
  -3   6  -9-36.6428 112.048   1
   3   6  10-27.5207 203.350   1
  -3  -6 -10 737.422 230.174   1
   3  -6  11 116.999 159.718   1
   3   6  11 86.2804 203.109   1
  -3   6 -11-227.464 134.121   1
   3   6  12 298.998 233.492   1
   3  -6  12 539.758 171.955   1
  -3   6 -12 652.670 148.531   1
  -3  -6 -12 161.674 203.408   1
   3   6  13 653.208 229.530   1
   3  -6  13 1018.97 202.501   1
  -3   6 -13 689.780 175.335   1
  -3  -6 -13 725.545 228.219   1
   3  -6  14 1081.32 229.682   1
   3   6  14 869.880 275.302   1
  -3   6 -14 814.359 194.602   1
  -3  -6 -14 1305.94 286.623   1
   3  -6  15 1085.76 218.779   1
  -3   6 -15 853.655 183.853   1
   3  -6  16 1059.69 244.708   1
   3   6  16 1054.98 316.527   1
  -3  -6 -16 852.333 278.374   1
  -3   6 -16 1117.25 222.549   1
   3   6  17 527.279 275.819   1
  -3  -6 -17 154.098 223.016   1
   3  -6  18 116.242 209.519   1
   3   6  18-35.5345 271.357   1
  -3  -6 -18-62.4660 260.009   1
  -3   6 -18 102.516 177.115   1
   3   6  19 610.586 290.413   1
   3  -6  19 30.7724 217.284   1
  -3  -6 -19 473.740 256.369   1
  -3   6 -19 244.818 202.593   1
   3   6  20 108.501 233.993   1
   3  -6  20 64.1353 212.662   1
  -3  -6 -20 95.1578 205.239   1
  -3   6 -20 114.443 196.913   1
   3   6  21-145.448 251.442   1
  -3  -6 -21-159.089 244.032   1
  -3  -6 -22 222.834 246.113   1
   3   6  23 108.463 208.994   1
   3   6  24 360.664 264.530   1
  -3  -6 -24 475.627 244.488   1
   3   6  25 71.1835 260.802   1
  -3  -6 -25 125.744 240.131   1
   3   6  26-35.3523 220.541   1
  -3  -6 -26 246.712 208.459   1
   3   6  27-105.080 234.753   1
  -3  -6 -27 454.584 239.986   1
   3  -7 -27 210.730 235.310   1
  -3   7  27 276.287 250.442   1
   3  -7 -25 625.158 260.476   1
  -3   7  25 538.915 278.814   1
   3  -7 -24 569.428 260.604   1
  -3   7  24-108.938 261.209   1
   3  -7 -23 446.250 256.145   1
  -3   7  23 438.945 289.641   1
   3  -7 -21-96.1262 231.543   1
  -3   7  21-439.136 263.223   1
   3   7 -20-87.6072 185.077   1
   3  -7 -20-223.496 203.402   1
  -3   7  20 145.451 242.251   1
   3  -7 -19 411.551 261.531   1
   3   7 -19 55.4549 170.682   1
  -3   7  19-72.3064 287.244   1
  -3  -7  19 551.425 214.987   1
   3   7 -18 791.274 213.108   1
   3  -7 -18 407.201 260.333   1
  -3  -7  18 376.221 216.872   1
  -3   7  18 357.652 295.813   1
   3  -7 -17 61.6245 225.711   1
  -3   7  17-70.5742 263.530   1
   3  -7 -16 484.319 273.114   1
   3   7 -16 906.781 213.736   1
  -3  -7  16 1297.79 240.187   1
  -3   7  16 554.570 316.104   1
  -3  -7  15 355.990 185.196   1
  -3   7  15 610.698 277.224   1
   3  -7 -15 443.912 239.997   1
   3   7 -15 609.179 188.626   1
  -3  -7  14 1933.54 243.286   1
  -3   7  14 2116.16 306.516   1
   3  -7 -14 1557.69 265.691   1
  -3  -7  13 2340.64 259.948   1
   3   7 -13 2469.06 252.974   1
  -3   7  13 2184.07 343.351   1
   3  -7 -13 1988.89 319.931   1
  -3  -7  12 1766.74 226.918   1
   3   7 -12 1874.73 223.141   1
  -3   7  12 1521.47 329.238   1
   3  -7 -12 1490.26 287.904   1
  -3  -7  11 16.7605 142.928   1
   3   7 -11-311.165 145.549   1
  -3   7  11 29.8996 253.432   1
   3  -7 -11 417.529 231.989   1
  -3   7  10 458.751 235.027   1
   3  -7 -10 550.547 197.874   1
  -3  -7   9 1026.69 161.431   1
   3   7  -9 924.138 146.402   1
  -3   7   9 765.641 258.932   1
   3  -7  -9 930.920 254.347   1
  -3  -7   8 561.395 136.938   1
   3  -7  -8 362.879 205.055   1
   3   7  -8 525.601 130.637   1
   3   7  -7 1298.67 151.782   1
  -3   7   7 1198.14 254.642   1
   3  -7  -7 1351.13 236.242   1
  -3  -7   7 952.332 154.702   1
   3   7  -6 35150.2 2231.26   1
  -3  -7   6 35530.0 2233.29   1
  -3   7   6 33527.2 2277.82   1
   3  -7  -6 32961.9 2266.84   1
   3   7  -5 129.685 108.754   1
  -3   7   5 21.4651 213.464   1
  -3  -7   5 10.0616 114.273   1
   3  -7  -5-18.7549 186.519   1
   3   7  -4 6526.60 461.054   1
   3  -7  -4 5776.42 495.787   1
  -3  -7   4 7047.88 463.073   1
  -3   7   4 6520.62 512.561   1
   3   7  -3 1132.49 162.680   1
  -3  -7   3 1435.72 162.282   1
   3  -7  -3 1176.16 192.401   1
  -3   7   3 1349.35 211.625   1
  -3  -7   2 4240.20 299.859   1
   3  -7  -2 3609.83 318.613   1
  -3   7   2 3267.64 330.864   1
   3   7  -2 3755.60 305.013   1
  -3  -7   1 801.163 143.170   1
   3   7  -1 574.251 155.025   1
  -3   7   0 27842.7 1812.56   1
   3  -7   1 600.807 127.360   1
   3   7   1 521.645 178.364   1
  -3  -7  -1 937.820 169.457   1
  -3   7  -1 713.878 147.972   1
  -3  -7  -2 4299.57 351.737   1
   3   7   2 3902.50 365.869   1
   3  -7   2 4497.57 323.440   1
   3   7   3 1614.72 230.117   1
   3  -7   3 1400.86 152.943   1
  -3  -7  -3 1247.30 200.093   1
  -3   7  -3 1033.84 148.193   1
   3  -7   4 6014.71 427.542   1
  -3   7  -4 6601.94 430.472   1
  -3  -7  -4 5567.84 468.810   1
   3   7   4 6126.73 495.164   1
   3  -7   5-31.2559 94.5262   1
   3   7   5 21.2749 205.606   1
  -3  -7  -5-58.6505 180.192   1
  -3   7  -5 156.190 91.2812   1
   3   7   6 33079.7 2205.34   1
  -3  -7  -6 32707.7 2193.42   1
  -3   7  -6 33976.9 2145.84   1
   3  -7   6 33274.4 2145.92   1
  -3  -7  -7 721.863 202.871   1
  -3   7  -7 1064.64 123.105   1
   3   7   7 760.846 232.714   1
   3  -7   7 625.858 124.918   1
  -3  -7  -8 391.027 215.372   1
  -3   7  -8 450.596 115.857   1
   3   7   8 285.353 251.988   1
   3  -7   8 772.123 121.644   1
  -3   7  -9 875.816 140.433   1
  -3  -7  -9 752.682 239.636   1
   3   7   9 763.250 264.918   1
   3  -7   9 1157.60 147.430   1
   3   7  10 483.705 240.006   1
   3  -7  10 295.346 141.320   1
   3   7  11-88.7843 250.084   1
  -3  -7 -11 80.0018 230.618   1
   3   7  12 799.403 264.059   1
   3  -7  12 1530.37 197.940   1
  -3   7 -12 1480.76 189.344   1
  -3  -7 -12 1326.06 269.961   1
   3   7  13 1980.76 304.682   1
   3  -7  13 2144.73 243.509   1
  -3  -7 -13 1860.91 290.332   1
  -3   7 -13 1977.86 227.616   1
   3   7  14 1609.96 305.353   1
   3  -7  14 1355.19 229.845   1
  -3   7 -14 1680.66 212.144   1
  -3  -7 -14 2261.77 312.977   1
   3  -7  15 680.075 196.076   1
  -3   7 -15 880.100 184.105   1
  -3  -7 -15 244.881 265.295   1
   3  -7  16 781.465 187.660   1
   3   7  16 663.865 287.534   1
  -3   7 -16 1057.39 214.211   1
  -3  -7 -16 399.475 226.452   1
   3  -7  17 104.860 198.045   1
   3   7  17 35.4502 271.717   1
  -3  -7 -17 280.354 243.026   1
  -3   7 -17-69.4304 181.210   1
   3   7  18 645.486 312.790   1
  -3  -7 -18 441.117 271.458   1
   3   7  19-36.0675 211.033   1
  -3  -7 -19 126.550 212.757   1
  -3   7 -19 78.7985 196.935   1
   3   7  20-726.026 293.060   1
  -3  -7 -20 317.817 262.391   1
   3   7  21-36.4156 264.699   1
  -3  -7 -21 159.275 218.216   1
   3   7  23 900.806 283.551   1
  -3  -7 -23 157.942 232.336   1
   3   7  24-71.6997 214.149   1
  -3  -7 -24-378.110 203.360   1
   3   7  25 247.016 251.526   1
  -3  -7 -25 124.646 233.872   1
   3   7  27 34.5617 233.936   1
  -3  -7 -27 388.566 232.803   1
   3  -8 -26 90.9873 229.073   1
  -3   8  26-34.9886 244.963   1
   3  -8 -25-278.588 239.826   1
  -3   8  25 604.994 278.606   1
   3  -8 -24 1193.45 271.046   1
  -3   8  24 36.0598 270.565   1
   3  -8 -23 285.551 236.232   1
  -3   8  23-36.4197 270.080   1
   3  -8 -22 543.323 249.370   1
  -3   8  22 622.194 294.611   1
   3  -8 -21 64.0925 226.561   1
  -3   8  21 329.505 254.347   1
   3  -8 -20-160.047 203.865   1
  -3   8  20 255.262 233.454   1
   3  -8 -19-445.512 260.126   1
  -3   8  19 363.519 297.121   1
  -3   8  17 142.636 265.557   1
  -3  -8  17 104.024 194.573   1
   3  -8 -17 560.289 248.085   1
   3   8 -17 24.0981 182.382   1
  -3   8  16 2527.71 377.309   1
  -3  -8  16 2442.16 286.663   1
   3  -8 -16 2727.90 340.176   1
   3   8 -16 2184.55 268.442   1
  -3   8  15 68.9320 281.890   1
  -3  -8  15 66.7735 176.460   1
   3  -8 -15 240.428 245.101   1
   3   8 -15 357.035 178.962   1
  -3  -8  14 1923.53 237.765   1
   3   8 -14 1685.99 234.933   1
  -3   8  13 295.397 248.258   1
   3   8 -13 86.4333 146.703   1
  -3  -8  13 445.865 169.603   1
   3  -8 -13 57.2566 209.324   1
  -3  -8  12 5660.39 400.130   1
  -3   8  12 4807.61 475.677   1
   3   8 -12 4714.13 387.726   1
   3  -8 -12 4054.97 432.570   1
   3  -8 -11 348.854 208.831   1
  -3   8  11 276.811 234.869   1
  -3  -8  10 6042.97 487.416   1
   3   8 -10 7259.15 481.990   1
  -3   8  10 6981.29 573.199   1
   3  -8 -10 6349.14 538.602   1
  -3   8   9 282.986 257.188   1
  -3  -8   9 316.075 127.290   1
   3  -8  -9 841.008 240.780   1
   3   8  -9 542.869 139.207   1
  -3  -8   8 99.5293 113.572   1
   3   8  -8 431.017 112.922   1
  -3  -8   7 376.598 114.758   1
   3  -8  -7 469.811 210.394   1
   3   8  -7 473.734 115.221   1
  -3   8   6 120.282 211.301   1
   3   8  -6 230.143 112.550   1
  -3  -8   6 327.025 113.399   1
   3  -8  -6 675.372 198.366   1
   3  -8  -5 3313.86 321.165   1
   3   8  -5 3377.86 266.362   1
  -3   8   5 3094.07 337.408   1
  -3  -8   5 3675.96 270.294   1
   3  -8  -4 5902.26 519.334   1
  -3  -8   4 7252.63 483.686   1
  -3   8   4 7038.14 538.757   1
   3   8  -4 7107.47 484.464   1
   3  -8  -3 6374.14 482.691   1
  -3  -8   3 6460.24 443.442   1
   3   8  -3 5838.52 448.165   1
  -3   8   3 6608.73 492.539   1
  -3  -8   2 3492.29 291.653   1
   3  -8  -2 3728.88 330.823   1
   3   8  -2 3976.29 297.031   1
  -3   8   2 3535.49 331.613   1
  -3  -8   1 6150.81 437.381   1
   3  -8  -1 5878.40 439.247   1
   3   8  -1 5712.41 436.309   1
  -3   8   1 6105.41 460.424   1
  -3  -8  -1 6053.03 450.103   1
   3  -8   1 5785.44 435.911   1
  -3   8  -1 6127.85 446.291   1
   3   8   1 6353.60 461.415   1
  -3   8  -2 3923.09 288.308   1
   3  -8   2 3275.40 275.487   1
   3   8   2 3422.68 318.995   1
   3  -8   3 6531.90 445.912   1
   3   8   3 6386.30 499.863   1
  -3   8  -3 6282.60 449.825   1
  -3  -8  -3 6454.55 491.507   1
   3  -8   4 6923.28 477.045   1
  -3   8  -4 7693.33 480.319   1
  -3  -8  -4 5743.68 521.371   1
   3   8   4 6641.61 540.905   1
   3  -8   5 3169.66 254.019   1
   3   8   5 2935.84 336.410   1
  -3   8  -5 3647.36 252.713   1
  -3  -8  -5 3604.00 330.169   1
   3   8   6 242.270 222.695   1
  -3  -8  -6 388.525 204.164   1
  -3   8  -6 436.274 90.9358   1
   3  -8   6 458.599 91.3561   1
  -3   8  -7 542.018 92.1634   1
  -3  -8  -7 409.082 214.136   1
   3   8   7 615.351 244.953   1
   3  -8   7 520.777 100.061   1
  -3   8  -8 481.970 101.196   1
   3  -8   8 273.533 103.651   1
   3  -8   9 493.026 116.591   1
   3   8   9 676.294 252.010   1
   3  -8  10 6410.60 453.665   1
   3   8  10 5513.31 529.809   1
  -3  -8 -10 6631.39 526.786   1
  -3   8 -10 6419.69 450.609   1
   3   8  11 122.033 257.422   1
   3  -8  11 238.538 125.618   1
  -3   8 -11 263.117 121.003   1
  -3  -8 -11 109.621 233.371   1
  -3  -8 -12 5186.29 463.920   1
   3   8  12 4503.20 478.921   1
   3  -8  13 152.817 146.272   1
  -3   8 -13-60.1804 137.544   1
  -3  -8 -13 117.625 229.543   1
   3  -8  14 1697.87 222.580   1
  -3   8 -14 1568.19 203.770   1
   3  -8  15 248.667 169.532   1
   3   8  15 240.455 293.814   1
  -3  -8 -15 307.127 275.318   1
  -3   8 -15-36.6911 141.360   1
   3   8  16 2018.39 321.430   1
   3  -8  16 2216.95 267.845   1
  -3   8 -16 1896.02 254.540   1
  -3  -8 -16 2606.69 329.349   1
   3   8  17-35.7258 280.656   1
   3  -8  17 24.7061 177.473   1
  -3   8 -17 87.1417 160.938   1
  -3  -8 -17 314.750 266.033   1
  -3   8 -18 399.010 191.009   1
   3   8  19 36.2411 273.793   1
  -3  -8 -19 158.865 247.926   1
   3   8  20 546.086 284.773   1
  -3  -8 -20 191.262 227.039   1
   3   8  21 109.039 257.750   1
  -3  -8 -21-190.794 239.296   1
   3   8  22 361.820 253.312   1
  -3  -8 -22 379.866 222.867   1
   3   8  23 574.371 265.921   1
  -3  -8 -23 157.244 236.754   1
   3   8  24 320.379 267.973   1
  -3  -8 -24 437.900 243.512   1
   3   8  25-34.8142 228.822   1
  -3  -8 -25-277.680 207.752   1
   3   8  26 656.475 260.381   1
  -3  -8 -26 241.009 232.411   1
   3  -9 -26 179.582 228.003   1
  -3   9  24 393.835 275.744   1
   3  -9 -24 93.4233 248.335   1
  -3   9  23-72.4397 269.875   1
   3  -9 -23 473.198 254.075   1
  -3   9  22 182.430 257.631   1
   3  -9 -22-95.5548 213.165   1
  -3   9  21-36.5968 210.096   1
   3  -9 -21 32.0124 188.431   1
  -3   9  20 182.660 271.862   1
   3  -9 -20 32.0586 251.008   1
  -3   9  19 182.257 276.433   1
   3  -9 -19-351.933 245.317   1
  -3   9  18 399.302 242.396   1
   3  -9 -18 508.379 211.634   1
   3   9 -17 157.366 170.637   1
  -3   9  17 108.038 298.073   1
   3  -9 -17 125.705 252.826   1
   3   9 -16 103.035 164.506   1
  -3  -9  16 645.609 190.098   1
  -3   9  16 35.5487 238.594   1
   3  -9 -16 372.328 218.905   1
   3   9 -15-37.4781 157.467   1
  -3  -9  15 183.425 162.307   1
  -3   9  15 174.896 292.096   1
   3  -9 -15-30.5334 259.573   1
   3   9 -14 258.160 145.275   1
  -3  -9  14 512.756 164.779   1
   3  -9 -14 807.417 280.923   1
  -3  -9  13 1369.59 186.953   1
   3   9 -13 831.446 173.396   1
   3  -9 -12 852.768 251.937   1
  -3   9  12 782.310 275.461   1
  -3  -9  11 195.699 122.849   1
   3   9 -11 394.625 131.366   1
   3  -9 -11 192.916 246.840   1
  -3   9  11 94.7626 286.468   1
   3   9 -10 2065.20 214.575   1
  -3  -9  10 2698.22 222.130   1
   3  -9 -10 2794.67 321.667   1
  -3   9  10 2864.51 364.468   1
  -3  -9   9 2432.11 218.266   1
   3   9  -9 2507.82 216.475   1
   3  -9  -9 2787.51 307.165   1
  -3   9   9 1902.37 307.933   1
  -3  -9   8 1969.26 182.164   1
   3   9  -8 2026.60 182.561   1
   3  -9  -8 1861.99 274.708   1
  -3   9   8 1565.40 298.429   1
  -3  -9   7 1756.12 184.702   1
   3   9  -7 2225.12 183.210   1
   3   9  -6 14993.1 1019.42   1
   3  -9  -6 15094.5 1071.73   1
  -3  -9   6 16534.6 1019.72   1
  -3   9   6 14845.8 1084.02   1
   3   9  -5 319.201 107.406   1
  -3  -9   5 370.827 101.706   1
   3   9  -4 1357.60 161.782   1
  -3   9   4 1750.86 253.136   1
   3  -9  -4 1541.18 211.651   1
  -3  -9   4 1077.62 151.199   1
   3   9  -3-11.1940 119.793   1
   3  -9  -3 53.5524 166.547   1
  -3  -9   3 42.2295 112.773   1
  -3   9   3 20.2285 196.362   1
   3  -9  -2 6868.25 493.629   1
  -3  -9   2 7062.22 471.294   1
  -3   9   2 7071.17 503.082   1
   3   9  -2 5398.01 469.090   1
  -3   9   1 253.740 162.257   1
   3  -9  -1 207.902 154.226   1
  -3  -9   0 6029.31 455.589   1
   3   9   0 6279.37 459.240   1
   3  -9   1 308.021 131.314   1
   3   9   1 123.221 172.164   1
  -3  -9  -1 203.910 164.955   1
  -3   9  -1 172.519 135.694   1
  -3  -9  -2 7141.78 521.046   1
  -3   9  -2 6701.33 489.468   1
   3  -9   2 6982.77 483.969   1
   3   9   3 20.6308 182.904   1
  -3  -9  -3 75.4723 188.821   1
  -3   9  -3 38.9509 102.081   1
   3  -9   3 9.23607 102.079   1
   3   9   4 1318.72 263.348   1
  -3  -9  -4 945.467 223.647   1
   3  -9   4 1807.62 154.715   1
  -3   9  -4 1429.01 149.965   1
  -3   9  -5 260.391 85.9649   1
   3  -9   5 221.136 78.9771   1
  -3  -9  -5 276.028 202.645   1
  -3  -9  -6 13936.3 921.322   1
  -3   9  -6 16278.4 843.933   1
   3   9   6 15391.6 944.029   1
   3  -9   7 2256.50 164.563   1
  -3   9  -7 1924.25 161.660   1
   3  -9   8 1825.31 151.564   1
   3   9   8 1703.83 320.173   1
  -3   9  -9 2779.77 209.358   1
   3  -9   9 2959.03 213.072   1
  -3  -9  -9 2228.58 301.991   1
   3   9   9 2095.83 331.725   1
  -3   9 -10 2631.29 197.528   1
  -3  -9 -10 2803.04 328.365   1
   3  -9  10 2312.53 201.810   1
   3  -9  11 145.534 112.810   1
   3   9  11 502.668 262.643   1
  -3   9 -11 185.260 93.7996   1
  -3  -9 -11 309.831 236.252   1
   3  -9  12 1724.74 182.587   1
   3   9  12 1526.46 322.763   1
  -3  -9 -12 1725.54 291.459   1
  -3   9 -12 1462.08 169.255   1
   3   9  14 479.010 252.016   1
   3  -9  14 434.045 151.553   1
  -3  -9 -14 611.728 225.598   1
  -3   9 -14 289.903 138.094   1
   3   9  15 70.5770 306.909   1
   3  -9  15 18.4613 156.494   1
  -3  -9 -15 62.0489 248.649   1
  -3   9 -15-161.693 132.983   1
   3   9  16 393.110 256.053   1
   3  -9  16 266.931 161.550   1
  -3   9 -16 181.081 147.923   1
  -3  -9 -16 282.508 234.995   1
   3   9  17 324.743 312.405   1
  -3   9 -17 260.595 152.704   1
  -3  -9 -17 126.766 261.011   1
   3   9  18 797.302 266.075   1
  -3  -9 -18 222.440 220.586   1
   3   9  19 327.709 270.117   1
  -3  -9 -19 63.8261 257.694   1
   3   9  20 72.9343 249.235   1
  -3  -9 -20 446.414 222.001   1
   3   9  21 581.276 276.350   1
  -3  -9 -21 190.651 246.329   1
   3   9  22 215.869 255.862   1
  -3  -9 -22 378.368 229.061   1
   3   9  23-71.4199 250.093   1
  -3  -9 -23 250.199 235.424   1
   3   9  24 457.032 244.810   1
  -3  -9 -24 496.560 228.468   1
   3   9  26 34.3571 228.945   1
  -3  -9 -26-207.435 200.297   1
  -3  10  25 348.434 253.957   1
   3 -10 -25 271.765 227.183   1
  -3  10  24 106.439 243.034   1
   3 -10 -24 61.7041 230.466   1
  -3  10  23 467.839 242.018   1
   3 -10 -23-188.016 182.241   1
  -3  10  22 109.022 230.489   1
   3 -10 -22 222.020 223.261   1
  -3  10  21-657.738 272.315   1
   3 -10 -21 95.9039 235.625   1
  -3  10  19 365.833 244.117   1
   3 -10 -19 128.402 215.334   1
  -3  10  18 547.862 303.303   1
   3 -10 -18 767.062 267.823   1
   3  10 -16 37.0754 152.948   1
  -3  10  16-251.697 292.885   1
   3 -10 -16 376.500 263.584   1
  -3 -10  15 34.6311 144.453   1
  -3  10  15 461.204 266.122   1
   3 -10 -15 278.630 245.827   1
   3  10 -15 83.6406 139.997   1
   3 -10 -14 669.540 251.400   1
  -3  10  14 488.157 264.964   1
   3  10 -13-66.4453 114.811   1
   3 -10 -13 268.406 239.103   1
  -3 -10  13 284.031 123.595   1
  -3  10  13 34.1503 276.456   1
   3  10 -12 638.084 126.055   1
   3 -10 -12 407.359 250.979   1
  -3 -10  12 400.054 125.411   1
  -3  10  12 733.254 286.070   1
   3  10 -11 395.469 113.783   1
  -3  10  11 194.428 243.167   1
  -3 -10  11 425.870 115.483   1
   3 -10 -11 282.919 211.823   1
   3  10 -10 4256.59 309.861   1
   3 -10 -10 4274.17 411.823   1
  -3 -10  10 4149.31 309.938   1
  -3  10  10 4641.63 445.606   1
  -3  10   9 815.327 278.981   1
  -3 -10   9 362.143 100.936   1
   3  10  -9 636.061 101.411   1
   3 -10  -9 740.671 240.058   1
  -3  10   8 2549.34 337.217   1
  -3 -10   8 2250.44 183.014   1
   3  10  -8 2185.62 182.336   1
  -3 -10   7 6.80946 76.0310   1
   3  10  -7 14.8848 85.7308   1
   3 -10  -7 24.2661 209.855   1
  -3  10   7 82.8131 213.823   1
  -3 -10   6 351.265 95.1160   1
   3  10  -6 299.391 94.3073   1
  -3  10   6 342.303 221.712   1
   3 -10  -6 736.964 211.895   1
   3  10  -5 303.339 106.085   1
   3 -10  -5 65.0807 188.814   1
  -3 -10   5 261.275 98.0851   1
   3  10  -4 2303.91 234.199   1
  -3 -10   4 3297.46 236.552   1
   3 -10  -4 2980.15 300.089   1
  -3  10   4 3319.20 331.978   1
  -3 -10   3 21.0808 107.680   1
   3  10  -3-60.6518 123.420   1
   3 -10  -3 56.5932 176.849   1
  -3  10   3 21.3750 175.749   1
  -3 -10   2 30873.2 1981.02   1
  -3  10   2 29051.3 2008.87   1
   3  10  -2 31586.3 1989.57   1
   3 -10  -2 30329.6 1999.95   1
  -3  10   1 935.680 188.943   1
  -3 -10   1 822.060 164.430   1
   3  10  -1 985.860 186.264   1
   3 -10  -1 978.838 181.098   1
  -3  10   0 191.643 138.501   1
   3  10   0-102.056 163.621   1
  -3 -10   0-187.292 150.138   1
   3 -10   0 101.166 152.640   1
   3  10   1 914.632 197.457   1
  -3 -10  -1 954.998 188.632   1
   3  10   2 29473.1 1928.69   1
   3 -10   2 29363.7 1888.76   1
  -3 -10  -2 28898.3 1917.46   1
  -3  10  -2 29006.2 1894.56   1
   3  10   3-22.1142 190.710   1
  -3  10  -3 171.054 111.587   1
  -3 -10  -3-254.904 177.077   1
   3 -10   3-94.7610 103.454   1
   3 -10   4 2745.12 233.067   1
   3  10   4 3096.62 326.256   1
  -3 -10  -4 3202.97 312.196   1
  -3  10  -4 3452.01 239.484   1
   3  10   5 125.419 210.944   1
  -3 -10  -5 156.201 182.019   1
  -3  10  -5 166.348 74.2552   1
   3 -10   5 153.846 69.5164   1
  -3 -10  -6 376.965 216.090   1
   3  10   6 316.933 237.676   1
   3  10   7 221.762 243.492   1
   3  10   8 1792.88 333.109   1
  -3 -10  -8 2213.93 294.220   1
   3  10   9 632.721 257.873   1
  -3 -10  -9 1109.16 237.481   1
  -3 -10 -10 4064.25 420.080   1
   3  10  10 3953.01 450.652   1
  -3 -10 -11 291.274 219.907   1
   3 -10  11 247.633 63.2742   1
   3  10  11 646.778 255.500   1
  -3  10 -11 294.170 66.1499   1
  -3 -10 -12 511.222 255.016   1
  -3  10 -12 517.782 93.6720   1
   3  10  12 930.255 291.842   1
  -3 -10 -13-182.969 245.277   1
   3 -10  13 140.076 108.446   1
  -3  10 -13 152.777 95.1459   1
   3  10  13 34.1148 249.006   1
  -3 -10 -14 495.364 250.309   1
   3 -10  14 135.958 117.162   1
   3  10  14 704.488 291.707   1
  -3  10 -14 594.156 121.892   1
  -3 -10 -15-62.6824 243.640   1
   3  10  15-35.6845 294.338   1
  -3 -10 -16 253.344 206.397   1
   3  10  16 216.351 234.869   1
  -3 -10 -18 31.9307 231.162   1
   3  10  18 109.310 261.638   1
  -3 -10 -19 31.9712 230.187   1
   3  10  19 621.203 290.448   1
  -3 -10 -21-284.989 204.820   1
   3  10  21 362.059 244.595   1
  -3 -10 -22 533.667 240.775   1
   3  10  22 644.930 288.529   1
  -3 -10 -23 436.775 201.482   1
   3  10  23 71.0351 209.760   1
  -3 -10 -24-92.2530 218.972   1
   3  10  24 69.6887 264.141   1
  -3 -10 -25 479.844 215.330   1
   3  10  25 378.364 247.493   1
  -3  11  25 103.215 200.357   1
   3 -11 -25 238.475 177.959   1
  -3  11  24 561.870 246.628   1
   3 -11 -24 122.117 204.286   1
  -3  11  23-142.836 251.213   1
   3 -11 -23-124.343 237.519   1
  -3  11  21 474.654 267.734   1
   3 -11 -21 382.376 222.748   1
  -3  11  20 220.092 236.025   1
   3 -11 -20 513.422 231.599   1
  -3  11  19 696.935 300.498   1
   3 -11 -19 96.5324 239.475   1
  -3  11  18 439.988 274.226   1
   3 -11 -18 96.5121 219.823   1
  -3  11  17 292.551 290.170   1
   3 -11 -17-127.978 246.092   1
  -3  11  15 323.071 296.228   1
   3 -11 -15 31.4300 247.047   1
  -3  11  14 212.637 292.064   1
   3 -11 -14 432.889 271.876   1
   3  11 -14 305.919 108.932   1
  -3 -11  13 189.899 94.4097   1
  -3  11  13 34.8088 292.469   1
   3 -11 -13-91.1198 248.253   1
   3  11 -13 60.4635 94.5071   1
   3  11 -12 1644.46 118.564   1
   3 -11 -12 2111.44 321.222   1
  -3  11  12 1907.36 325.574   1
  -3  11  11 1160.94 322.211   1
   3  11 -11 493.205 69.2374   1
   3 -11 -10 423.310 231.254   1
  -3  11  10 934.208 266.339   1
   3 -11  -9-27.2902 220.851   1
  -3  11   9 31.1511 264.013   1
   3 -11  -8 3576.89 365.233   1
  -3 -11   7-8.68330 51.5025   1
   3  11  -7-4.96974 62.3086   1
   3 -11  -7-75.6104 209.162   1
  -3  11   7 28.7605 220.410   1
  -3 -11   6 1292.37 110.847   1
   3  11  -6 655.553 111.646   1
  -3 -11   5 79.7784 86.3192   1
   3  11  -5 186.356 104.067   1
   3 -11  -5 272.326 206.193   1
  -3  11   5 182.272 201.188   1
  -3 -11   4 236.230 108.564   1
   3  11  -4 75.2688 109.911   1
   3 -11  -4 234.148 185.035   1
  -3  11   4 438.707 200.170   1
  -3 -11   3 69.4171 109.267   1
   3  11  -3-25.3608 131.386   1
   3 -11  -3 59.6319 164.471   1
  -3  11   3 45.1799 190.341   1
   3 -11  -2 2094.58 252.657   1
  -3  11   2 2358.05 267.217   1
  -3 -11   1 29.6285 136.646   1
   3  11  -1 49.5332 147.662   1
   3 -11  -1 234.267 150.042   1
  -3  11   1 57.2645 176.878   1
  -3 -11   0 5446.81 423.843   1
   3 -11   0 5783.64 420.126   1
   3  11   0 5452.71 442.723   1
  -3  11   0 5138.82 422.456   1
  -3 -11  -1 17.7572 152.849   1
   3  11   1 221.794 172.525   1
   3 -11   2 2098.07 202.446   1
  -3  11  -2 1852.47 212.336   1
  -3 -11  -2 2083.79 255.938   1
   3  11   2 2237.82 267.191   1
   3 -11   3 29.2407 99.7664   1
   3  11   3 93.1915 220.589   1
  -3  11  -3 114.137 110.589   1
  -3 -11  -3 269.311 178.754   1
  -3 -11  -4 88.2719 195.253   1
  -3  11  -4 90.7889 89.3828   1
   3 -11   4 203.449 90.7921   1
   3  11   4-148.502 228.780   1
   3  11   5 157.001 203.057   1
  -3  11  -5 196.577 53.9756   1
   3  11   6 1181.87 255.623   1
  -3 -11  -6 1385.82 259.651   1
   3  11   7 287.521 234.985   1
  -3 -11  -7-77.6542 210.893   1
   3  11   8 3125.47 378.028   1
  -3 -11  -8 3582.59 374.094   1
  -3 -11  -9 503.851 229.598   1
   3  11   9 343.889 245.364   1
   3  11  10 387.048 268.792   1
  -3 -11 -11 782.810 269.377   1
   3  11  11 1490.51 303.942   1
  -3 -11 -12 2800.75 333.642   1
   3  11  12 1839.55 343.001   1
  -3 -11 -13 216.510 242.769   1
   3  11  13 774.208 321.388   1
  -3 -11 -14 814.461 279.456   1
   3  11  14 499.385 299.957   1
  -3 -11 -15 348.311 237.105   1
   3  11  15 180.306 253.051   1
  -3 -11 -17 31.9751 242.611   1
   3  11  17 364.903 300.211   1
  -3 -11 -18 128.186 222.897   1
   3  11  18 366.160 246.639   1
  -3 -11 -19 224.033 237.373   1
   3  11  19 549.227 285.518   1
  -3 -11 -20 508.385 242.504   1
   3  11  20 363.471 273.924   1
  -3 -11 -21-31.5482 196.752   1
   3  11  21 216.065 237.609   1
  -3 -11 -23 247.723 227.092   1
   3  11  23 70.1795 252.168   1
  -3 -11 -24 212.957 195.447   1
   3  11  24 309.113 214.761   1
  -3 -11 -25-207.194 219.648   1
   3  11  25 713.279 263.326   1
   3 -12 -24 361.284 228.148   1
  -3  12  24 208.495 253.225   1
   3 -12 -23 246.349 217.659   1
  -3  12  23 35.4225 244.962   1
   3 -12 -22 344.451 204.758   1
  -3  12  22-71.9438 213.214   1
   3 -12 -21 95.2385 234.716   1
  -3  12  21 327.461 261.536   1
   3 -12 -20-32.0379 229.110   1
  -3  12  20 183.564 272.119   1
   3 -12 -19 32.2191 200.921   1
  -3  12  19-184.160 241.832   1
   3 -12 -18 742.772 259.953   1
  -3  12  18 406.034 317.918   1
   3 -12 -17 32.2513 204.343   1
  -3  12  17-110.292 230.468   1
   3 -12 -16 192.584 243.525   1
  -3  12  16 621.872 311.805   1
   3 -12 -15-63.5988 237.487   1
  -3  12  15 36.3431 283.489   1
  -3  12  14 610.829 298.866   1
   3 -12 -13-30.9726 229.598   1
  -3  12  13 212.348 270.290   1
   3 -12 -12-91.2496 236.468   1
  -3  12  12-34.7339 253.469   1
   3 -12 -10 3452.39 385.025   1
  -3  12  10 3932.72 422.190   1
   3 -12  -9 450.440 249.079   1
  -3  12   9 416.652 263.312   1
   3 -12  -8 2610.37 315.682   1
  -3  12   8 2731.23 346.417   1
   3 -12  -7-78.3918 206.666   1
  -3  12   7-29.8932 223.274   1
   3 -12  -6 573.670 210.921   1
  -3  12   6 772.959 251.035   1
   3  12  -6 573.482 76.7791   1
   3  12  -5 1331.45 142.004   1
   3  12  -4 1373.78 160.672   1
   3 -12  -4 1138.93 226.493   1
  -3  12   4 1220.31 237.913   1
  -3 -12   3 765.906 131.065   1
   3  12  -3 293.728 134.911   1
   3 -12  -3 545.355 180.847   1
  -3  12   3 381.972 217.022   1
   3 -12  -2 2205.58 256.639   1
  -3  12   2 2245.67 269.947   1
  -3 -12   1 1926.85 224.878   1
   3  12  -1 1857.66 236.466   1
   3 -12  -1 2302.59 236.849   1
  -3  12   1 2079.17 254.566   1
  -3 -12   0 224.052 157.724   1
   3 -12   0-16.2565 142.259   1
   3  12   0 58.1202 174.117   1
  -3  12   0 71.8337 158.858   1
   3 -12   1 1935.08 218.264   1
   3  12   1 1755.63 259.747   1
   3 -12   2 2221.06 205.889   1
  -3  12  -2 2101.80 222.386   1
   3  12   2 2397.46 287.696   1
   3 -12   3 537.145 113.346   1
  -3  12  -3 244.484 120.005   1
  -3 -12  -3 570.705 184.236   1
  -3 -12  -4 861.783 212.033   1
  -3  12  -4 1273.84 134.006   1
   3 -12   4 1470.10 133.071   1
   3  12   4 1087.17 241.842   1
   3  12   6 602.884 233.544   1
  -3 -12  -6 1029.23 242.658   1
  -3 -12  -7 376.585 233.521   1
   3  12   7 480.630 243.806   1
  -3 -12  -8 2777.06 306.734   1
   3  12   8 1713.77 305.323   1
  -3 -12  -9 524.339 245.685   1
   3  12   9 386.298 254.503   1
  -3 -12 -10 4059.31 409.767   1
   3  12  10 3840.04 432.906   1
  -3 -12 -12 308.241 269.206   1
   3  12  12 140.777 283.346   1
   3  12  13 35.6976 251.002   1
  -3 -12 -14 95.0922 217.593   1
   3  12  14 433.239 249.917   1
  -3 -12 -15 223.825 239.875   1
   3  12  15 36.4010 279.117   1
  -3 -12 -16 769.850 257.746   1
   3  12  16 256.206 298.251   1
  -3 -12 -17 32.1350 227.954   1
   3  12  17 183.617 260.479   1
  -3 -12 -18 417.443 211.173   1
   3  12  18 624.821 246.898   1
  -3 -12 -19 223.838 234.321   1
   3  12  19-73.1545 271.156   1
  -3 -12 -20 380.492 236.347   1
   3  12  20 36.1951 254.905   1
  -3 -12 -21 94.2990 208.400   1
   3  12  21-251.340 231.078   1
  -3 -12 -22 218.230 212.080   1
   3  12  22 248.530 235.813   1
   3  12  23-69.2794 243.593   1
  -3 -12 -24-29.8808 188.345   1
   3  12  24 171.452 233.799   1
  -3  13  23 105.156 250.503   1
   3 -13 -23 517.902 231.076   1
  -3  13  22 285.761 280.764   1
   3 -13 -22 93.1554 221.374   1
  -3  13  21 217.431 218.888   1
   3 -13 -21 220.803 192.843   1
  -3  13  20 329.550 276.659   1
   3 -13 -20-447.257 235.071   1
  -3  13  19 480.030 284.108   1
   3 -13 -19-96.6634 199.953   1
  -3  13  17-111.194 262.902   1
   3 -13 -17-97.2668 195.550   1
  -3  13  16 184.945 276.372   1
   3 -13 -16 97.0898 240.008   1
   3 -13 -15 193.154 236.138   1
  -3  13  14-36.3773 238.823   1
   3 -13 -14-31.9230 211.627   1
  -3  13  13 503.177 265.950   1
   3 -13 -13 441.539 200.929   1
  -3  13  12 636.739 282.749   1
   3 -13 -12 465.732 242.073   1
  -3  13  11 173.501 283.126   1
   3 -13 -11 335.050 246.277   1
  -3  13   9-66.1788 260.019   1
   3 -13  -9 289.680 238.319   1
  -3  13   8 289.012 256.807   1
   3 -13  -8 673.357 228.580   1
  -3  13   7 372.074 249.559   1
   3 -13  -7 54.0578 205.208   1
  -3  13   6 1786.84 296.480   1
   3 -13  -6 1137.70 239.637   1
   3 -13  -5 123.189 189.047   1
  -3 -13   5 104.647 71.8529   1
   3  13  -5 246.989 87.8945   1
  -3  13   5-28.2398 213.488   1
   3 -13  -4 2079.17 260.556   1
  -3 -13   4 2081.20 179.645   1
  -3  13   4 1833.23 280.448   1
   3  13  -4 1559.29 182.349   1
   3 -13  -3 286.962 168.286   1
  -3 -13   3 147.212 114.674   1
   3  13  -3-41.2579 127.504   1
   3 -13  -2 592.190 180.427   1
  -3 -13   2 564.760 149.554   1
  -3  13   2 951.432 219.000   1
   3  13  -2 517.545 161.836   1
  -3 -13   1 32.9724 139.734   1
   3 -13  -1-56.2091 157.867   1
   3  13  -1 91.9659 166.105   1
  -3  13   1 42.6094 176.813   1
  -3 -13   0 11553.5 779.178   1
   3 -13   0 10678.2 771.035   1
   3  13   0 11003.5 788.926   1
  -3  13   0 11131.6 782.653   1
  -3  13  -1 49.8811 147.798   1
   3  13   1-66.8401 190.489   1
   3 -13   1 93.3393 137.913   1
  -3 -13  -1-79.9638 161.783   1
  -3  13  -2 415.364 141.844   1
   3 -13   2 761.691 142.946   1
  -3 -13  -2 840.338 192.557   1
   3  13   2 529.338 195.609   1
   3  13   3 128.356 199.407   1
  -3  13  -3 236.440 112.770   1
  -3 -13  -3 91.9939 190.862   1
   3 -13   3 320.953 112.782   1
  -3  13  -4 1441.46 127.480   1
   3 -13   4 1306.34 122.162   1
   3  13   5 143.182 222.760   1
  -3 -13  -5 128.927 203.398   1
   3  13   6 1196.62 278.470   1
  -3 -13  -6 1400.71 262.812   1
   3  13   7-124.362 230.494   1
  -3 -13  -7-56.2796 226.323   1
   3  13   8 417.752 273.057   1
  -3 -13  -8 233.540 230.906   1
   3  13   9-132.876 273.188   1
  -3 -13  -9 237.438 227.522   1
   3  13  11-35.2564 280.736   1
  -3 -13 -11 185.243 251.522   1
   3  13  12 393.464 300.151   1
  -3 -13 -12 1099.03 273.869   1
   3  13  13 180.981 298.004   1
  -3 -13 -13 889.699 266.228   1
  -3 -13 -14 127.758 259.434   1
   3  13  15 36.7028 270.028   1
  -3 -13 -15 192.904 240.231   1
   3  13  16-184.381 254.883   1
  -3 -13 -16 322.647 222.041   1
   3  13  17-147.653 227.823   1
   3  13  19-182.543 269.156   1
  -3 -13 -19-383.001 233.646   1
   3  13  20 542.184 286.808   1
  -3 -13 -20 253.135 225.609   1
   3  13  21 71.5286 233.172   1
  -3 -13 -21 439.635 204.916   1
   3  13  22 455.835 246.740   1
  -3 -13 -22 340.260 225.279   1
   3  13  23-34.2690 251.033   1
  -3 -13 -23 30.3456 217.873   1
  -3  14  23-138.666 195.241   1
   3 -14 -23-60.0399 164.533   1
  -3  14  22-318.538 269.053   1
  -3  14  21 36.0251 251.492   1
   3 -14 -21 344.473 215.859   1
   3 -14 -20 413.316 238.877   1
  -3  14  19-110.771 284.524   1
   3 -14 -19-385.736 228.606   1
  -3  14  18 334.331 266.615   1
   3 -14 -18 388.995 240.431   1
  -3  14  17-149.259 273.621   1
   3 -14 -17 455.875 232.193   1
  -3  14  16 670.708 307.923   1
   3 -14 -16 358.480 254.312   1
  -3  14  15 743.178 299.664   1
   3 -14 -15 97.5644 225.906   1
  -3  14  13-402.706 254.181   1
   3 -14 -13 160.172 241.147   1
  -3  14  12 867.331 291.850   1
   3 -14 -12 537.721 252.969   1
  -3  14  11 213.749 291.172   1
   3 -14 -11 497.741 238.788   1
  -3  14  10 384.088 266.279   1
   3 -14 -10 518.479 237.195   1
  -3  14   9 273.020 262.520   1
   3 -14  -9-59.4782 209.148   1
  -3  14   8 1094.41 309.672   1
   3 -14  -8 1531.47 292.330   1
  -3  14   7 32.0942 236.978   1
   3 -14  -7 83.6527 209.068   1
  -3  14   6-30.7496 247.281   1
   3 -14  -6 160.944 213.601   1
  -3  14   5-378.894 238.182   1
   3 -14  -5 231.101 213.147   1
   3  14  -4 2425.73 204.169   1
  -3 -14   4 2071.93 189.673   1
   3 -14  -3-139.082 184.564   1
  -3 -14   3 74.1976 115.966   1
   3  14  -3 56.4335 140.913   1
  -3  14   3 156.653 194.266   1
   3 -14  -2 63.9296 162.231   1
  -3 -14   2 75.1248 132.242   1
   3  14  -2 205.455 151.070   1
  -3  14   2-24.3932 194.280   1
   3 -14  -1 316.801 169.723   1
  -3 -14   1 719.104 167.369   1
  -3  14   1 469.026 186.845   1
   3  14  -1 445.032 179.278   1
   3  14   0 21.5377 173.184   1
  -3  14   0 40.0295 168.141   1
   3 -14   0-35.9914 148.902   1
  -3 -14   0-136.776 168.991   1
   3  14   1 329.189 183.390   1
  -3  14  -1 296.154 157.553   1
  -3 -14  -1 574.312 181.544   1
   3 -14   1 223.992 141.548   1
   3  14   2-75.9196 196.047   1
  -3 -14  -2 137.394 163.086   1
  -3 -14  -3 317.883 198.057   1
  -3  14  -3 180.513 111.810   1
   3  14   3 26.9252 195.850   1
   3 -14   3 58.7500 100.568   1
   3  14   4 2187.72 339.453   1
  -3 -14  -4 2606.40 309.048   1
   3  14   5 29.8835 214.782   1
  -3 -14  -5 266.997 204.118   1
   3  14   6 155.598 226.168   1
  -3 -14  -6-83.4603 206.193   1
   3  14   7 554.889 257.420   1
  -3 -14  -7 229.501 220.292   1
   3  14   8 1178.19 309.813   1
  -3 -14  -8 972.810 273.252   1
   3  14   9-552.972 308.963   1
  -3 -14  -9 211.843 245.060   1
   3  14  10 246.555 290.587   1
  -3 -14 -10 463.798 237.311   1
   3  14  11 178.938 286.205   1
  -3 -14 -11 251.330 222.280   1
   3  14  12 615.885 267.583   1
  -3 -14 -12 222.699 223.150   1
   3  14  13-73.1914 255.300   1
  -3 -14 -13-224.491 228.585   1
   3  14  14 663.649 278.229   1
  -3 -14 -14 96.8924 229.031   1
   3  14  15 518.825 287.090   1
  -3 -14 -15 291.787 243.362   1
   3  14  16 296.946 282.257   1
  -3 -14 -16 389.239 222.257   1
   3  14  17-332.940 292.570   1
  -3 -14 -17 387.974 242.406   1
   3  14  18-219.872 269.516   1
  -3 -14 -18 96.2893 245.997   1
  -3 -14 -19 222.977 235.594   1
   3  14  20 432.585 258.254   1
  -3 -14 -20 126.550 204.213   1
   3  14  21 35.3607 208.152   1
   3  14  22 172.989 239.503   1
  -3 -14 -22 275.637 217.651   1
   3  14  23 307.751 271.019   1
  -3 -14 -23 565.994 234.933   1
   3 -15 -22 60.6871 202.147   1
   3 -15 -20 347.550 196.130   1
  -3  15  20-109.077 223.152   1
   3 -15 -18 259.153 235.545   1
  -3  15  18-37.2155 240.816   1
   3 -15 -17 163.120 205.380   1
  -3  15  17 524.599 282.589   1
   3 -15 -16 32.7434 226.556   1
  -3  15  16 413.152 294.222   1
   3 -15 -15-327.904 258.436   1
  -3  15  15 338.122 264.162   1
   3 -15 -14 686.676 252.856   1
  -3  15  14 749.213 296.679   1
   3 -15 -12 192.893 234.646   1
  -3  15  12-36.8586 275.329   1
   3 -15 -11 31.7288 224.174   1
  -3  15  11 800.937 273.805   1
   3 -15 -10-93.5702 224.856   1
  -3  15  10 71.5748 256.947   1
   3 -15  -9-274.775 207.793   1
  -3  15   9-210.422 244.974   1
   3 -15  -8 59.3641 214.036   1
  -3  15   8 102.656 252.678   1
   3 -15  -7 201.701 217.002   1
  -3  15   7 66.0683 245.933   1
   3 -15  -6 1085.53 237.002   1
  -3  15   6 919.598 266.131   1
   3 -15  -5-106.816 193.582   1
  -3  15   5-243.106 226.331   1
   3 -15  -4 358.865 197.427   1
  -3 -15   4 84.7304 86.4894   1
   3  15  -4 231.424 106.462   1
  -3  15   4 115.774 226.792   1
   3  15  -3 13.9648 129.353   1
  -3 -15   3-12.0360 113.128   1
   3 -15  -3 168.438 168.476   1
   3 -15  -2-22.3731 175.984   1
  -3 -15   2 243.329 130.376   1
   3  15  -2 122.127 152.874   1
  -3  15   2 229.699 210.719   1
   3 -15  -1 104.601 163.325   1
  -3 -15   1 53.3475 140.786   1
  -3  15   1 115.904 178.417   1
   3  15  -1 182.573 176.058   1
   3  15   0 500.134 209.556   1
  -3  15   0 480.871 174.923   1
   3 -15   0 360.688 158.722   1
  -3 -15   0 340.254 174.550   1
   3  15   1 249.141 199.801   1
  -3  15  -1 163.091 145.892   1
  -3 -15  -1 240.612 184.991   1
   3 -15   1-65.8961 147.017   1
   3  15   2 26.8828 202.339   1
  -3 -15  -2 117.692 178.499   1
  -3  15  -3 78.8571 101.046   1
   3 -15   3 90.3188 96.6183   1
   3  15   4 601.408 235.495   1
  -3 -15  -4-184.357 190.018   1
   3  15   5-31.3200 239.208   1
  -3 -15  -5-109.994 209.271   1
   3  15   6 683.128 273.209   1
  -3 -15  -6 1285.18 262.935   1
   3  15   7 267.959 250.322   1
  -3 -15  -7 59.0170 212.936   1
   3  15   8 516.674 272.057   1
  -3 -15  -8 120.957 219.617   1
   3  15   9 70.3162 271.375   1
  -3 -15  -9-92.6225 223.483   1
   3  15  10 35.8451 284.433   1
  -3 -15 -10 62.9655 228.823   1
   3  15  11 254.449 273.192   1
  -3 -15 -11 350.404 231.402   1
   3  15  12 220.587 244.666   1
  -3 -15 -12 450.803 236.866   1
   3  15  14 447.223 261.313   1
  -3 -15 -14 65.1402 212.203   1
   3  15  15 74.5575 250.308   1
  -3 -15 -15 521.365 226.072   1
   3  15  16-222.979 253.389   1
  -3 -15 -16 64.9685 213.292   1
   3  15  17-258.375 253.167   1
  -3 -15 -17-193.942 216.775   1
   3  15  18 220.093 241.375   1
  -3 -15 -18 288.942 202.997   1
   3  15  20-35.6753 218.781   1
  -3 -15 -20-31.4670 197.264   1
   3  15  22 34.5480 252.086   1
  -3 -15 -22 30.0958 212.517   1
   3 -16 -21 613.574 242.091   1
  -3  16  21 318.681 279.804   1
   3 -16 -19 31.8256 230.401   1
  -3  16  19 110.197 274.354   1
   3 -16 -17-228.551 191.314   1
  -3  16  17-75.1086 251.559   1
   3 -16 -16 328.786 229.333   1
  -3  16  16-151.233 277.080   1
   3 -16 -15 65.9689 223.591   1
  -3  16  15 644.749 294.361   1
   3 -16 -14 230.931 242.659   1
  -3  16  14-151.588 294.615   1
   3 -16 -13 361.659 234.302   1
  -3  16  13-151.195 280.301   1
   3 -16 -12 98.0018 210.218   1
  -3  16  12-75.0938 266.247   1
   3 -16 -11 129.314 237.840   1
  -3  16  11 74.3286 254.601   1
   3 -16 -10-127.212 211.081   1
  -3  16  10-220.061 266.753   1
   3 -16  -9 281.283 230.331   1
  -3  16   9 180.063 257.934   1
   3 -16  -7 89.3560 229.300   1
  -3  16   7 237.539 249.755   1
   3 -16  -6-172.984 202.967   1
  -3  16   6 656.335 260.586   1
   3 -16  -5 251.314 219.773   1
  -3  16   5 189.813 227.571   1
   3 -16  -4 801.790 222.730   1
  -3  16   4 963.744 255.739   1
   3  16  -4 405.489 86.9671   1
   3  16  -3 272.917 132.303   1
  -3 -16   3 185.255 108.398   1
   3 -16  -2 305.706 191.787   1
  -3 -16   2 568.048 144.746   1
   3  16  -2 440.702 158.721   1
  -3  16   2 719.010 212.320   1
   3 -16  -1 65.9132 177.736   1
  -3 -16   1 272.914 153.420   1
   3  16  -1 229.831 173.911   1
  -3  16   1 266.096 207.255   1
   3  16   0-70.6820 176.630   1
   3 -16   0-59.6542 157.787   1
  -3  16   0 86.9864 172.559   1
  -3 -16   0-61.7770 154.959   1
   3  16   1 412.997 218.479   1
   3 -16   1 201.540 144.959   1
  -3  16  -1 18.4895 149.185   1
  -3 -16  -1 271.087 177.871   1
  -3 -16  -2 583.722 210.515   1
   3  16   2 749.572 233.789   1
   3 -16   2 602.124 137.475   1
  -3 -16  -3-51.6219 193.678   1
  -3  16  -3 123.033 91.5066   1
   3  16   4 92.8388 238.382   1
  -3 -16  -4 976.501 224.742   1
   3  16   5 225.789 234.429   1
  -3 -16  -5-84.8275 193.660   1
   3  16   6 166.998 231.823   1
  -3 -16  -6-58.5607 215.352   1
   3  16   7-68.8073 254.028   1
  -3 -16  -7-60.3218 210.281   1
   3  16   8 105.733 258.829   1
  -3 -16  -8 432.307 228.712   1
   3  16   9 395.552 254.690   1
  -3 -16  -9 252.029 225.208   1
   3  16  10 182.688 271.845   1
  -3 -16 -10-63.9564 219.998   1
   3  16  11 37.0084 265.719   1
  -3 -16 -11 32.3838 211.562   1
   3  16  13 449.570 257.943   1
  -3 -16 -13-32.7482 202.228   1
   3  16  14-37.4914 277.290   1
  -3 -16 -14 491.652 244.419   1
   3  16  15 635.113 294.491   1
  -3 -16 -15 229.052 233.365   1
   3  16  16 744.441 281.564   1
  -3 -16 -16 228.156 232.917   1
   3  16  17 518.064 291.663   1
  -3 -16 -17 291.462 228.029   1
   3  16  19 72.0396 262.000   1
  -3 -16 -19 254.152 236.608   1
   3  16  21-244.416 260.913   1
  -3 -16 -21-60.6259 214.223   1
   3 -17 -20-31.0266 177.032   1
  -3  17  20 213.783 228.151   1
   3 -17 -19 411.366 228.433   1
  -3  17  19 327.015 278.472   1
   3 -17 -18 128.630 219.881   1
  -3  17  18 445.394 270.267   1
   3 -17 -17 97.7421 201.022   1
  -3  17  17 112.790 238.289   1
   3 -17 -16-98.6953 204.327   1
  -3  17  16 683.281 298.373   1
   3 -17 -15 231.833 212.465   1
  -3  17  15 190.967 273.431   1
   3 -17 -14-99.6421 200.220   1
  -3  17  14 229.917 269.429   1
   3 -17 -13 464.967 235.011   1
  -3  17  13-38.3080 254.403   1
   3 -17 -12 231.658 238.615   1
  -3  17  12-114.511 243.140   1
   3 -17 -11 32.8687 214.736   1
  -3  17  11-150.790 263.932   1
   3 -17 -10 97.5484 221.722   1
  -3  17  10 37.2934 244.867   1
   3 -17  -9 256.419 212.070   1
  -3  17   9 255.851 259.680   1
   3 -17  -8 409.132 220.735   1
  -3  17   8-35.7337 242.870   1
   3 -17  -6 600.899 220.255   1
  -3  17   6 272.167 247.944   1
   3 -17  -5-58.1134 207.817   1
  -3  17   5-98.2055 234.112   1
   3 -17  -4 386.489 198.818   1
  -3  17   4 31.3868 240.176   1
   3 -17  -3 182.475 176.967   1
  -3  17   3-89.2197 215.316   1
   3 -17  -2 73.9489 179.188   1
  -3  17   2 54.9839 198.235   1
   3  17  -1-85.2968 161.132   1
  -3  17   1 75.9388 183.293   1
   3 -17  -1 251.512 166.246   1
  -3 -17   0 445.861 163.082   1
   3  17   0 72.9246 185.944   1
  -3  17   0-67.2458 175.796   1
  -3 -17  -1 23.3511 165.020   1
   3  17   1 213.957 204.333   1
  -3  17  -1 112.965 158.296   1
  -3 -17  -3-160.538 183.435   1
   3  17   3-91.8678 222.711   1
  -3 -17  -4 84.2039 202.346   1
   3  17   4-128.453 236.167   1
  -3 -17  -5 29.1870 193.538   1
   3  17   5 133.559 220.323   1
  -3 -17  -6 693.435 236.102   1
   3  17   6 551.665 252.737   1
  -3 -17  -8 94.8993 214.680   1
   3  17   8-180.938 259.820   1
  -3 -17  -9-96.5439 217.513   1
   3  17   9 404.962 264.420   1
  -3 -17 -10-292.938 211.763   1
   3  17  10 74.4422 248.082   1
  -3 -17 -11 65.7159 227.453   1
   3  17  11 413.480 271.327   1
  -3 -17 -12 263.874 219.368   1
   3  17  12 301.881 257.869   1
  -3 -17 -13 33.0532 216.997   1
   3  17  13-113.204 276.427   1
  -3 -17 -14 132.179 221.286   1
   3  17  14 113.132 261.843   1
  -3 -17 -15-263.386 221.791   1
   3  17  15-150.495 254.522   1
  -3 -17 -16-131.385 203.710   1
   3  17  16 37.4128 269.739   1
  -3 -17 -17 715.495 226.265   1
   3  17  17 36.8718 243.490   1
  -3 -17 -18 288.803 200.822   1
   3  17  18 253.706 245.449   1
  -3 -17 -19 31.3723 189.199   1
   3  17  19 180.057 248.896   1
  -3 -17 -20-183.863 183.645   1
   3  17  20 284.576 249.038   1
   3 -18 -19-31.4198 182.997   1
  -3  18  19 502.397 266.183   1
   3 -18 -18 96.1072 210.410   1
  -3  18  18 110.299 266.206   1
   3 -18 -17 227.780 229.814   1
  -3  18  17 485.622 276.639   1
   3 -18 -16 329.593 214.584   1
  -3  18  16 37.8390 234.944   1
   3 -18 -15-33.2853 205.282   1
  -3  18  15 152.774 243.269   1
   3 -18 -14 100.475 233.927   1
  -3  18  14 384.393 252.781   1
   3 -18 -13-100.807 215.138   1
  -3  18  13 38.5453 263.987   1
   3 -18 -12 134.410 206.718   1
  -3  18  12 460.069 284.623   1
   3 -18 -11-167.337 235.312   1
  -3  18  11 190.983 263.932   1
   3 -18 -10 332.531 230.560   1
  -3  18  10 264.266 248.569   1
   3 -18  -9 295.921 220.229   1
  -3  18   9-37.4138 238.453   1
   3 -18  -8-194.935 224.018   1
  -3  18   8-295.869 247.977   1
   3 -18  -7 159.547 195.837   1
  -3  18   7 72.2937 259.644   1
   3 -18  -6 529.544 236.074   1
  -3  18   6 70.2147 237.966   1
   3 -18  -5 179.490 174.806   1
  -3  18   5 476.192 234.643   1
  -3  18   4 326.294 222.398   1
  -3  18   3 278.009 214.168   1
   3  18   2 359.045 236.098   1
   3  18   3-31.6622 236.468   1
   3  18   4 761.427 241.569   1
   3  18   5-240.486 250.682   1
  -3 -18  -5 120.360 199.478   1
   3  18   7 144.920 236.731   1
  -3 -18  -7 31.7305 202.151   1
   3  18   8 184.482 242.647   1
  -3 -18  -8 258.594 208.499   1
   3  18   9 598.746 291.506   1
  -3 -18  -9 98.3518 215.010   1
   3  18  10 340.192 256.905   1
  -3 -18 -10 132.461 215.714   1
   3  18  11 38.0858 253.746   1
  -3 -18 -11 133.396 224.310   1
   3  18  12 114.592 260.417   1
  -3 -18 -12-33.4452 209.662   1
   3  18  13 114.686 240.120   1
  -3 -18 -13 335.679 220.891   1
   3  18  14 266.666 276.929   1
  -3 -18 -14-367.927 233.244   1
   3  18  15 225.977 253.481   1
  -3 -18 -15 132.910 208.582   1
   3  18  16 148.586 243.895   1
  -3 -18 -16 855.158 228.857   1
   3  18  17 148.100 275.531   1
  -3 -18 -17 64.5169 204.472   1
   3  18  18 660.546 290.129   1
  -3 -18 -18 158.121 214.868   1
   3  18  19 647.723 284.047   1
  -3 -18 -19-31.0072 210.068   1
  -3  19  18-36.2286 240.168   1
  -3  19  17 738.634 290.857   1
  -3  19  16 37.5260 272.729   1
  -3  19  15-114.030 261.577   1
  -3  19  14-38.3813 258.082   1
  -3  19  12 154.885 264.163   1
  -3  19  11 388.022 268.055   1
  -3  19  10-155.284 258.763   1
   3  19   8 265.783 255.852   1
   3  19   9-230.325 254.885   1
   3  19  10 307.701 261.749   1
   3  19  11 270.129 269.542   1
   3  19  12 154.280 260.731   1
   3  19  13 38.2706 247.532   1
   3  19  14 152.019 265.095   1
   3  19  15-114.012 240.886   1
   3  19  16-75.5656 251.707   1
   3  19  17 557.551 290.070   1
   3  19  18 218.777 254.548   1
   4   0 -26 133.609 221.583   1
   4   0 -25 533.433 228.971   1
  -4   0  25 299.744 271.525   1
   4   0 -24-165.800 224.085   1
  -4   0  24 485.017 277.639   1
   4   0 -23 230.275 232.348   1
  -4   0  23-74.1598 248.215   1
   4   0 -21 190.598 225.613   1
  -4   0  21 215.832 246.681   1
   4   0 -20 2773.77 357.280   1
  -4   0  20 2574.50 361.514   1
   4   0 -19 273.979 221.184   1
  -4   0  19 343.607 264.026   1
   4   0 -17 172.459 240.760   1
  -4   0  17-324.426 259.174   1
  -4   0  16 2862.07 407.780   1
   4   0 -16 4162.25 389.293   1
  -4   0  15-120.615 249.185   1
   4   0 -15 587.367 240.970   1
  -4   0  14 1993.80 311.342   1
   4   0 -14 2229.45 307.841   1
  -4   0  13 248.250 213.474   1
   4   0 -13 244.591 203.581   1
  -4   0  11-149.854 230.181   1
   4   0 -11 44.2240 202.776   1
  -4   0  10 3263.86 332.096   1
   4   0 -10 3093.59 324.056   1
  -4   0   9 329.782 215.318   1
   4   0  -9-196.445 191.542   1
  -4   0   8 58037.9 3564.95   1
   4   0  -8 52639.1 3551.46   1
  -4   0   7 19.1955 198.859   1
   4   0  -7-33.9030 167.111   1
  -4   0   6 4753.68 398.080   1
   4   0  -6 4381.30 381.072   1
  -4   0   5-49.2182 203.492   1
   4   0  -5-60.0905 180.092   1
   4   0  -4 61808.2 3978.28   1
  -4   0   4 62219.0 3980.29   1
  -4   0   2 106.811 204.182   1
   4   0  -2 226.050 191.740   1
  -4   0   1 128.966 221.669   1
   4   0  -1 12.2426 184.965   1
  -4   0   0 215.641 200.488   1
   4   0   0 172.194 205.608   1
  -4   0  -1 127.431 192.152   1
   4   0   1-24.9042 180.107   1
  -4   0  -2 244.990 168.992   1
   4   0   2-38.7444 173.172   1
  -4   0  -4 55463.6 3526.11   1
   4   0   4 54127.0 3525.09   1
  -4   0  -5 43.9571 185.187   1
   4   0   5-123.804 202.953   1
   4   0   6 4242.86 385.620   1
  -4   0  -6 4920.76 383.198   1
  -4   0  -7 33.8546 148.857   1
   4   0   7 17.6511 169.802   1
   4   0   8 56113.1 3572.00   1
  -4   0  -8 54504.9 3563.67   1
  -4   0  -9-204.124 179.359   1
   4   0   9 170.555 215.614   1
  -4   0 -10 3262.33 312.120   1
   4   0  10 2700.20 324.258   1
  -4   0 -11 177.470 192.630   1
   4   0  11 386.965 206.311   1
   4   0  12 12302.4 833.355   1
  -4   0 -12 10525.5 807.172   1
  -4   0 -13 387.952 205.757   1
  -4   0 -14 2576.59 303.888   1
   4   0  14 2143.58 308.755   1
  -4   0 -15 321.889 210.818   1
   4   0  15-119.163 229.251   1
  -4   0 -16 4097.15 386.471   1
   4   0  16 3102.83 400.822   1
   4   0  17-96.9367 242.229   1
  -4   0 -17 58.1900 224.575   1
   4   0  19 278.420 266.085   1
  -4   0 -19 152.970 251.901   1
   4   0  20 2160.73 356.587   1
  -4   0 -20 3329.70 365.756   1
   4   0  21 431.845 260.090   1
  -4   0 -21 189.314 229.131   1
   4   0  23-36.9307 237.685   1
  -4   0 -23-96.9079 226.191   1
   4   0  24-37.0914 238.688   1
  -4   0 -24-32.5086 223.643   1
  -4   0 -26 361.840 242.050   1
   4  -1 -26-65.9734 214.421   1
  -4   1  26 74.2111 226.260   1
   4   1 -25 168.185 239.557   1
   4  -1 -25 66.0500 216.850   1
  -4  -1  25 113.362 233.062   1
  -4   1  25-74.5007 239.742   1
   4   1 -24 602.085 248.170   1
   4  -1 -24 32.8618 216.040   1
  -4  -1  24 262.551 237.909   1
  -4   1  24-149.080 238.878   1
   4   1 -23 429.506 232.535   1
   4  -1 -23-227.850 232.014   1
  -4  -1  23 111.295 234.036   1
  -4   1  23 368.840 258.436   1
   4  -1 -22 322.454 246.022   1
   4   1 -22 650.499 247.225   1
  -4  -1  22 329.089 258.602   1
  -4   1  22 438.390 260.545   1
   4   1 -21 63.8661 228.016   1
   4  -1 -21 254.536 216.590   1
  -4  -1  21 611.305 240.115   1
  -4   1  21 179.776 234.333   1
   4   1 -20-155.688 229.884   1
   4  -1 -20 31.2477 228.901   1
  -4   1  20 354.833 277.738   1
  -4  -1  20-105.722 250.937   1
   4   1 -19 546.339 240.456   1
   4  -1 -19 306.247 222.128   1
  -4  -1  19 412.069 240.614   1
  -4   1  19 277.967 256.695   1
   4   1 -18 704.303 262.390   1
   4  -1 -18 597.352 247.076   1
  -4  -1  18 1100.02 300.696   1
  -4   1  18 988.457 312.816   1
   4   1 -17 510.878 230.981   1
   4  -1 -17 668.299 226.315   1
  -4  -1  17 385.100 258.813   1
  -4   1  17 662.744 263.590   1
   4   1 -16 273.537 220.879   1
   4  -1 -16 337.795 209.625   1
  -4  -1  16 401.807 254.160   1
  -4   1  16 288.853 252.906   1
   4   1 -15 1259.97 249.638   1
   4  -1 -15 733.335 222.849   1
  -4  -1  15 682.241 283.808   1
   4   1 -14 377.923 215.498   1
   4  -1 -14 52.2360 201.689   1
  -4  -1  14 28.4726 222.950   1
  -4   1  14-59.5287 218.979   1
   4  -1 -13-75.0048 209.501   1
  -4   1  13 370.374 239.422   1
   4   1 -12 2714.11 324.083   1
   4  -1 -12 3696.17 341.844   1
  -4   1  12 3135.33 352.915   1
   4   1 -11 1163.89 232.898   1
   4  -1 -11 1607.78 269.002   1
  -4  -1  11 1447.09 256.173   1
  -4   1  11 1993.10 285.749   1
  -4  -1  10 21850.6 1329.03   1
  -4   1  10 19102.8 1328.23   1
   4   1 -10 17630.0 1305.30   1
   4  -1 -10 19482.9 1315.28   1
  -4   1   9 2494.34 284.908   1
  -4  -1   9 2486.46 286.663   1
   4   1  -9 2357.46 269.853   1
   4  -1  -9 2086.15 259.728   1
  -4   1   8 149.444 206.462   1
  -4  -1   8 158.665 198.635   1
   4  -1  -8 38.1257 181.026   1
   4   1  -8 175.494 180.550   1
  -4   1   7 57845.3 3698.46   1
  -4  -1   7 55530.1 3690.29   1
   4   1  -7 58561.3 3686.17   1
   4  -1  -7 57125.8 3689.65   1
  -4   1   6 10039.7 727.531   1
  -4  -1   6 10202.8 721.181   1
   4   1  -6 10466.8 719.014   1
   4  -1  -6 10043.6 717.398   1
   4   1  -5 408.675 177.462   1
   4  -1  -5 801.202 191.643   1
  -4  -1   5 836.419 211.340   1
  -4   1   5 463.639 209.476   1
   4  -1  -4 28379.2 1938.25   1
  -4   1   4 31231.5 1946.52   1
   4   1  -2 43630.7 2900.30   1
  -4  -1   2 46641.2 2904.84   1
   4  -1  -1 10218.2 734.713   1
   4   1  -1 10426.5 740.499   1
  -4  -1   1 10980.5 739.505   1
  -4   1   1 10915.4 740.852   1
   4  -1   0 73.3038 168.566   1
  -4   1   0 241.591 174.648   1
  -4  -1   0-102.747 209.792   1
   4   1   0 111.724 189.158   1
   4  -1   1 10754.1 805.281   1
  -4  -1  -1 10620.1 810.400   1
   4   1   1 11736.3 809.625   1
   4  -1   2 44472.7 2915.59   1
  -4   1  -2 46065.6 2915.23   1
   4  -1   3 18430.2 1221.68   1
  -4   1  -3 18394.0 1223.40   1
  -4  -1  -4 29528.9 1897.07   1
   4   1   4 28545.9 1900.45   1
  -4  -1  -5 197.520 189.925   1
  -4   1  -5 330.019 168.173   1
   4   1   5 631.071 199.437   1
   4   1   6 9771.13 705.548   1
   4  -1   6 9648.01 699.840   1
  -4   1  -6 10436.5 698.591   1
  -4  -1  -6 9871.46 699.985   1
   4  -1   7 54648.3 3533.25   1
   4   1   7 51244.5 3537.90   1
  -4   1  -7 57980.9 3533.38   1
  -4  -1  -7 55270.7 3536.03   1
  -4   1  -8 560.775 185.788   1
  -4  -1  -8 291.371 183.535   1
   4  -1   8 185.585 199.419   1
   4   1   8 309.034 218.683   1
  -4   1  -9 3155.74 287.548   1
  -4  -1  -9 2086.23 286.958   1
   4   1   9 2974.60 315.811   1
   4  -1   9 2929.63 312.978   1
  -4  -1 -10 18326.2 1273.67   1
  -4   1 -10 17936.4 1267.37   1
   4  -1  10 20388.7 1280.92   1
   4   1  10 18711.6 1283.50   1
   4  -1  11 1118.92 244.562   1
  -4  -1 -11 1237.77 247.742   1
  -4   1 -11 985.751 223.621   1
   4  -1  12 3027.87 337.126   1
  -4   1 -12 2863.94 312.938   1
   4   1  13 337.159 259.230   1
  -4  -1 -13 699.789 235.077   1
   4   1  14 263.555 256.853   1
   4  -1  14 334.294 255.569   1
  -4  -1 -14 287.387 225.525   1
  -4   1 -14 348.366 199.081   1
   4   1  15 365.097 237.873   1
   4  -1  15 815.505 250.450   1
  -4  -1 -15 684.612 226.934   1
  -4   1 -15 551.260 222.433   1
   4  -1  16 549.257 255.543   1
   4   1  16-63.1788 266.083   1
  -4   1 -16 383.130 222.340   1
   4  -1  17 667.982 262.274   1
   4   1  17 426.347 265.982   1
  -4   1 -17 458.532 229.522   1
  -4  -1 -17 1092.27 273.088   1
   4  -1  18 825.371 271.168   1
   4   1  18 404.692 265.303   1
  -4   1 -18 837.422 268.453   1
  -4  -1 -18 857.920 256.154   1
   4  -1  19-34.4572 230.654   1
   4   1  19 70.2266 245.876   1
  -4  -1 -19 30.8574 219.780   1
  -4   1 -19 241.616 232.342   1
   4  -1  20-140.735 240.952   1
   4   1  20-35.7423 250.230   1
  -4   1 -20 154.603 220.174   1
  -4  -1 -20-31.3803 212.961   1
   4  -1  21 788.561 261.029   1
   4   1  21-108.535 256.004   1
  -4   1 -21 157.218 222.654   1
  -4  -1 -21 286.066 237.965   1
   4  -1  22 474.854 263.212   1
   4   1  22 219.576 248.225   1
  -4   1 -22 511.736 242.867   1
  -4  -1 -22 801.634 244.368   1
   4  -1  23 73.8414 248.457   1
   4   1  23 36.9411 239.136   1
  -4   1 -23 453.316 236.475   1
  -4  -1 -23 64.5770 225.301   1
   4  -1  24 223.838 244.382   1
   4   1  24 185.064 241.274   1
  -4  -1 -24 226.568 224.383   1
  -4   1 -24 490.155 230.468   1
   4   1  25 259.379 248.007   1
  -4   1 -25-165.566 230.851   1
  -4  -1 -25 97.3176 214.033   1
   4   1  26-147.573 223.854   1
  -4  -1 -26-130.215 206.434   1
  -4   2  27 218.406 225.745   1
   4  -2 -27-64.6936 203.888   1
  -4   2  26 515.185 244.198   1
   4  -2 -26 814.916 239.820   1
  -4   2  25 37.0416 238.648   1
   4  -2 -25 293.877 210.447   1
  -4  -2  24 264.683 238.463   1
   4   2 -24 33.4352 237.252   1
  -4   2  23 806.869 285.265   1
   4  -2 -23-291.907 243.349   1
  -4  -2  22 475.359 242.140   1
  -4   2  22 36.4270 255.888   1
   4   2 -22 522.286 250.146   1
   4  -2 -22 257.662 245.946   1
  -4  -2  21 107.355 230.434   1
   4   2 -21 159.518 220.617   1
  -4  -2  20 802.763 272.563   1
  -4   2  20 752.174 285.304   1
   4   2 -20 809.363 241.284   1
   4  -2 -20 282.383 253.196   1
  -4   2  19 492.416 292.736   1
   4  -2 -19 708.841 243.574   1
  -4   2  18-380.504 275.444   1
  -4  -2  18 361.108 257.018   1
   4   2 -18 263.270 245.789   1
  -4  -2  17-31.6526 252.020   1
   4   2 -17-84.6453 224.658   1
  -4   2  16 98.2662 254.085   1
   4  -2 -16 28.5549 235.409   1
   4   2 -16 542.046 236.396   1
  -4   2  15 2122.78 334.004   1
  -4  -2  15 2181.11 307.688   1
   4  -2 -15 2404.47 325.697   1
   4   2 -15 2727.05 310.791   1
  -4   2  14 916.024 272.474   1
  -4  -2  14 969.947 252.370   1
   4  -2 -14 905.784 252.209   1
   4   2 -14 866.507 226.944   1
  -4   2  13 10698.7 791.547   1
   4  -2 -13 10128.1 764.491   1
  -4   2  12 6390.57 594.941   1
  -4  -2  12 7800.49 581.232   1
   4  -2 -12 7874.49 588.678   1
   4   2 -11 5175.11 421.065   1
  -4  -2  11 4637.99 435.727   1
   4  -2 -10 486.163 206.974   1
   4   2 -10 446.507 192.323   1
  -4  -2  10 505.338 196.176   1
  -4   2  10 801.253 242.165   1
   4  -2  -9 1691.09 222.158   1
   4   2  -9 1074.00 204.140   1
  -4   2   9 1224.02 220.719   1
  -4  -2   9 1251.46 237.546   1
   4   2  -8 10304.5 714.172   1
   4  -2  -8 9341.78 724.886   1
  -4   2   8 10001.8 740.352   1
  -4  -2   8 10688.1 726.056   1
   4  -2  -7 16302.9 1203.45   1
   4   2  -7 18220.0 1195.03   1
  -4  -2   7 18174.8 1203.37   1
  -4   2   7 18903.6 1222.69   1
   4  -2  -6 23349.6 1628.18   1
   4   2  -6 26348.7 1621.52   1
  -4  -2   6 25675.2 1627.03   1
  -4   2   6 22819.9 1635.85   1
   4  -2  -5 17603.5 1104.34   1
   4   2  -5 16202.6 1094.14   1
  -4  -2   5 16146.7 1097.64   1
  -4   2   5 15317.9 1110.05   1
   4  -2  -4 18418.9 1204.12   1
  -4   2   4 17684.2 1213.04   1
   4  -2  -3 47668.6 3068.58   1
  -4   2   3 47584.6 3072.02   1
   4   2  -2 31277.4 2071.34   1
  -4  -2   2 32523.4 2071.70   1
   4  -2  -1 906.751 183.827   1
  -4   2   1 820.575 189.093   1
  -4  -2   1 1018.21 205.155   1
   4   2  -1 967.251 198.202   1
   4   2   0 95647.8 6512.79   1
  -4   2   0 101525. 6511.99   1
  -4  -2   0 105080. 6515.09   1
   4  -2   0 106439. 6511.79   1
   4  -2   1 812.143 186.236   1
  -4   2  -1 913.664 199.068   1
  -4   2  -2 28426.1 1968.21   1
   4  -2   2 32248.2 1969.49   1
  -4   2  -3 43858.9 2826.87   1
  -4  -2  -3 45234.4 2837.16   1
   4   2   3 43640.3 2837.09   1
   4  -2   3 43017.1 2826.69   1
   4   2   4 20046.7 1313.98   1
  -4  -2  -4 19457.7 1311.24   1
   4   2   5 16092.2 1009.77   1
  -4  -2  -5 13309.0 1005.38   1
   4   2   6 19901.3 1511.60   1
   4  -2   6 23173.9 1499.29   1
  -4  -2  -6 22839.1 1512.17   1
  -4   2  -6 24457.8 1497.36   1
   4  -2   7 18287.0 1179.72   1
   4   2   7 16083.8 1196.49   1
  -4   2  -7 18237.1 1175.17   1
  -4  -2  -7 17388.3 1183.08   1
   4   2   8 9854.05 693.709   1
   4  -2   8 8785.15 667.293   1
  -4   2  -8 8989.39 660.234   1
  -4  -2  -8 9581.96 673.233   1
  -4  -2  -9 1202.73 220.205   1
  -4   2  -9 1390.01 200.326   1
   4   2   9 1189.07 241.758   1
   4  -2   9 1575.24 232.141   1
  -4  -2 -10 540.777 204.008   1
  -4   2 -10 610.633 174.681   1
   4   2  10 610.689 242.953   1
   4  -2  10 507.285 198.073   1
   4  -2  11 4016.85 384.590   1
  -4   2 -11 4704.34 383.549   1
   4   2  12 7912.20 595.010   1
   4  -2  12 6503.21 573.693   1
  -4  -2 -12 7661.32 577.506   1
  -4   2 -12 6843.27 555.325   1
   4   2  13 9054.15 778.104   1
   4  -2  13 10888.1 777.370   1
  -4  -2 -13 11104.9 773.007   1
  -4   2 -13 10696.0 764.209   1
  -4   2 -14 1163.05 238.322   1
  -4  -2 -14 1149.22 270.876   1
   4   2  14 1018.29 289.704   1
   4  -2  14 623.042 255.634   1
  -4  -2 -15 1955.28 287.129   1
  -4   2 -15 1821.15 286.738   1
   4  -2  15 2133.51 311.185   1
   4   2  15 2482.63 323.503   1
  -4   2 -16 724.258 211.458   1
  -4  -2 -16 86.5032 240.509   1
   4  -2  16 568.078 242.332   1
   4  -2  17 156.323 223.587   1
  -4   2 -17-28.3249 230.736   1
   4   2  18-68.2012 256.610   1
   4  -2  18 390.869 254.973   1
  -4   2 -18-145.655 220.036   1
  -4  -2 -18 92.9141 227.789   1
   4   2  19 389.497 247.738   1
  -4  -2 -19 591.037 247.152   1
   4   2  20 467.511 259.801   1
   4  -2  20 626.925 266.678   1
  -4   2 -20 765.534 236.229   1
  -4  -2 -20 852.228 242.387   1
   4  -2  21-178.352 227.335   1
  -4   2 -21 406.696 223.847   1
   4  -2  22-72.8969 238.320   1
   4   2  22 146.418 233.350   1
  -4   2 -22 223.331 206.595   1
  -4  -2 -22 256.504 199.075   1
   4   2  23 368.551 238.647   1
  -4  -2 -23 32.2041 220.852   1
  -4   2 -24 295.866 219.765   1
   4   2  25 110.348 238.019   1
  -4  -2 -25 128.773 216.597   1
   4   2  26-36.5225 251.245   1
  -4  -2 -26 32.2186 226.530   1
  -4  -2 -27 158.784 222.555   1
   4  -3 -28 282.952 224.582   1
   4  -3 -27 350.866 220.063   1
  -4   3  27 144.096 240.531   1
   4  -3 -26-32.1569 206.926   1
  -4   3  26 36.5041 234.900   1
   4  -3 -25 225.812 229.884   1
  -4   3  25 36.5972 247.390   1
   4  -3 -24 355.902 233.639   1
  -4   3  24 36.6042 246.492   1
   4  -3 -23 193.800 246.936   1
   4   3 -23 164.668 218.646   1
  -4   3  23 256.018 259.621   1
  -4  -3  23 149.955 241.535   1
   4   3 -22 292.003 224.318   1
   4  -3 -22 321.587 249.247   1
  -4   3  22 621.204 290.600   1
  -4  -3  22 806.385 246.076   1
   4   3 -21-31.6706 214.404   1
   4  -3 -21 318.727 216.758   1
  -4  -3  21 536.594 250.839   1
  -4   3  21 109.263 225.036   1
   4   3 -20 61.9299 212.341   1
   4  -3 -20 503.839 252.541   1
  -4  -3  20 798.239 264.849   1
  -4   3  20 795.424 296.052   1
   4  -3 -19 31.0144 228.449   1
   4   3 -19 300.161 234.488   1
  -4  -3  19 168.143 255.248   1
  -4   3  19 320.356 229.413   1
   4  -3 -18 1158.83 299.997   1
   4   3 -18 985.013 246.577   1
  -4  -3  18 1298.17 289.645   1
   4   3 -17-167.182 211.373   1
   4  -3 -17 298.170 221.131   1
  -4  -3  17 249.548 217.589   1
  -4   3  17 136.404 252.864   1
  -4  -3  16 5107.26 475.661   1
   4  -3 -16 5313.67 469.976   1
  -4   3  16 4913.75 485.717   1
   4   3 -16 4883.91 446.940   1
   4   3 -15 534.605 217.118   1
   4  -3 -15 591.510 250.090   1
  -4  -3  15 484.301 239.675   1
  -4   3  15 193.281 261.508   1
   4  -3 -14 381.319 227.448   1
  -4   3  14 155.671 266.031   1
   4  -3 -13 813.011 235.213   1
   4   3 -13 1018.93 206.548   1
  -4   3  13 899.185 274.313   1
  -4  -3  13 1208.16 252.809   1
   4  -3 -12 3571.35 375.636   1
   4   3 -12 4274.19 369.533   1
  -4   3  12 3764.69 408.162   1
  -4  -3  12 4112.65 384.795   1
   4  -3 -11 335.453 231.301   1
   4   3 -11 745.267 192.911   1
  -4   3  11 796.357 268.049   1
  -4  -3  11 976.045 213.571   1
  -4  -3  10 13211.8 846.223   1
   4  -3 -10 11617.1 852.814   1
  -4   3  10 10988.7 863.902   1
   4   3 -10 11542.7 830.253   1
  -4  -3   9 2090.65 251.202   1
   4   3  -9 2015.66 244.324   1
   4  -3  -9 2223.14 278.520   1
   4  -3  -8 325.871 193.459   1
  -4   3   8 505.336 209.675   1
  -4  -3   8-54.6772 175.689   1
   4   3  -8 332.368 167.456   1
   4  -3  -7 2476.31 286.338   1
   4   3  -7 2426.13 251.354   1
  -4   3   7 2648.00 300.302   1
  -4  -3   7 2439.09 264.173   1
  -4   3   6 25620.4 1668.30   1
   4   3  -6 26151.5 1643.00   1
   4  -3  -6 21476.6 1648.51   1
  -4  -3   6 26925.3 1648.86   1
   4  -3  -5 650.955 200.194   1
  -4   3   5 602.659 217.127   1
  -4   3   4 9121.53 689.492   1
   4  -3  -4 10051.6 684.030   1
  -4   3   3 8684.02 630.983   1
   4   3  -3 8583.51 609.839   1
  -4  -3   3 8412.16 608.872   1
   4  -3  -3 8858.99 619.409   1
  -4  -3   2 1441.45 218.342   1
   4   3  -2 1221.11 203.273   1
  -4   3   2 958.491 223.354   1
   4  -3  -2 915.951 207.553   1
   4   3  -1 348.033 174.234   1
  -4  -3   1 196.717 188.174   1
   4  -3   0-74.1563 171.562   1
  -4   3   0 144.127 176.204   1
   4  -3   1 376.272 183.792   1
  -4   3  -1 315.966 175.058   1
   4  -3   2 1212.03 193.024   1
  -4  -3  -2 1043.95 220.779   1
  -4   3  -2 928.804 192.882   1
   4   3   2 1417.61 221.261   1
   4  -3   3 8854.46 631.198   1
  -4  -3  -3 8704.03 646.298   1
  -4   3  -3 9007.65 631.600   1
   4   3   3 9475.39 651.035   1
   4  -3   4 9746.57 671.132   1
   4   3   4 9810.46 695.052   1
  -4  -3  -4 9591.16 691.324   1
  -4   3  -4 9449.92 674.480   1
  -4  -3  -5 185.627 192.629   1
   4   3   5 359.222 203.596   1
  -4  -3  -6 26546.6 1660.77   1
   4   3   6 23639.2 1664.13   1
   4   3   7 1809.04 264.599   1
  -4   3  -7 2345.51 223.326   1
   4  -3   7 2032.30 222.025   1
  -4  -3  -7 1788.59 246.647   1
  -4   3  -8 326.987 152.848   1
  -4  -3  -8-138.723 158.836   1
   4   3   8-91.0989 178.280   1
  -4   3  -9 1647.31 214.091   1
  -4  -3  -9 1743.86 253.776   1
   4   3   9 1910.30 292.807   1
   4  -3   9 1749.23 240.436   1
   4   3  10 10837.7 809.351   1
   4  -3  10 11523.6 783.588   1
  -4  -3 -10 10297.7 794.507   1
  -4   3 -11 634.243 188.530   1
  -4  -3 -11 292.303 228.383   1
   4   3  11 698.887 263.235   1
   4  -3  11 796.726 205.113   1
   4  -3  12 3725.70 359.602   1
  -4   3 -12 3634.79 349.241   1
  -4  -3 -12 3648.14 365.307   1
   4   3  12 4188.33 407.983   1
  -4  -3 -13 1157.05 261.762   1
  -4   3 -13 355.039 179.313   1
   4  -3  13 746.821 241.307   1
   4   3  13 1152.98 273.085   1
   4   3  14 306.163 246.926   1
  -4  -3 -15 455.329 250.943   1
  -4   3 -15 374.841 212.621   1
   4  -3  15 83.1595 221.476   1
   4   3  15 284.555 270.187   1
   4  -3  16 4225.24 457.885   1
   4   3  16 5235.06 490.030   1
  -4  -3 -16 5568.44 473.592   1
  -4   3 -16 5287.35 453.215   1
   4   3  17 134.835 257.404   1
   4  -3  17 61.3166 228.964   1
  -4   3 -17-139.472 205.943   1
  -4  -3 -17 60.6467 212.295   1
   4   3  18 1378.50 296.925   1
   4  -3  18 2077.42 300.118   1
  -4   3 -18 1514.28 273.645   1
  -4  -3 -18 1533.19 289.139   1
   4  -3  19 100.458 238.465   1
   4   3  19 107.095 256.325   1
  -4   3 -19-29.4501 212.334   1
   4   3  20-36.1475 243.564   1
   4  -3  20 310.228 230.136   1
  -4   3 -20 272.340 229.085   1
  -4  -3 -20 444.039 226.397   1
   4  -3  21-212.848 246.735   1
   4   3  21 254.728 235.909   1
  -4   3 -21 683.985 225.621   1
  -4  -3 -21 255.603 229.024   1
   4  -3  22 181.159 249.467   1
   4   3  22 659.186 252.073   1
  -4   3 -22 954.030 234.920   1
  -4  -3 -22 769.348 245.743   1
   4  -3  23 258.963 214.035   1
   4   3  23 110.313 260.983   1
  -4  -3 -23 256.971 234.643   1
  -4   3 -23 64.8824 219.437   1
   4   3  24-109.970 252.170   1
  -4  -3 -24 64.0736 237.440   1
   4   3  25 255.235 254.081   1
  -4  -3 -25 446.935 246.585   1
   4   3  26-290.494 233.192   1
   4   3  27 178.154 218.659   1
  -4  -3 -27 94.6384 217.173   1
  -4  -3 -28-30.7814 192.966   1
   4  -4 -28 773.059 255.751   1
  -4   4  28 34.8684 230.574   1
   4  -4 -26 633.798 249.487   1
  -4   4  26 795.086 272.553   1
   4  -4 -25-543.937 256.485   1
  -4   4  25 508.396 261.856   1
   4  -4 -24-225.159 232.980   1
  -4   4  24 618.885 263.649   1
   4   4 -22-194.286 215.802   1
   4  -4 -22 256.857 204.614   1
  -4  -4  22 73.3567 232.493   1
  -4   4  22 293.530 240.983   1
   4   4 -21 283.124 218.497   1
  -4  -4  21 142.765 240.135   1
  -4   4  21-73.3158 266.546   1
   4  -4 -19 938.290 279.980   1
   4   4 -19 1149.14 244.715   1
  -4   4  19 322.183 273.904   1
  -4  -4  19 267.216 236.933   1
   4  -4 -18 830.645 262.167   1
   4   4 -18 934.165 245.450   1
  -4   4  18 880.104 294.372   1
  -4  -4  18 449.884 226.305   1
   4  -4 -17 211.153 251.212   1
   4   4 -17 27.1817 206.186   1
  -4   4  17 448.121 304.032   1
  -4  -4  17-61.5618 236.858   1
   4   4 -16-25.9554 211.426   1
  -4  -4  16 146.957 230.871   1
   4  -4 -15 945.549 240.178   1
   4   4 -15 592.228 215.099   1
  -4  -4  15 893.664 246.024   1
  -4   4  15 785.582 254.957   1
   4  -4 -14 10831.5 769.064   1
  -4  -4  14 11133.0 762.756   1
  -4   4  14 9008.09 771.792   1
   4   4 -14 9899.82 739.177   1
   4  -4 -13 134.089 205.272   1
   4   4 -13 686.083 208.197   1
  -4  -4  13 298.794 207.227   1
  -4   4  13 306.241 215.573   1
   4  -4 -12-180.553 237.808   1
   4   4 -12-20.9383 184.756   1
  -4   4  12-147.246 256.208   1
  -4  -4  12-139.840 211.132   1
   4  -4 -11 6149.10 510.225   1
  -4   4  11 6773.45 538.015   1
   4   4 -11 6114.35 478.135   1
  -4  -4  11 5981.31 492.011   1
   4   4 -10 7243.63 534.352   1
  -4  -4  10 6642.46 530.150   1
   4  -4  -9 5779.44 468.809   1
  -4   4   9 5140.60 485.301   1
   4   4  -9 5525.85 429.671   1
  -4  -4   9 5090.92 430.755   1
  -4   4   8 4475.59 490.178   1
  -4  -4   8 5365.86 462.186   1
   4  -4  -8 6270.35 487.281   1
   4   4  -8 6803.69 452.346   1
  -4   4   7 1929.79 278.389   1
   4   4  -7 1763.27 197.256   1
  -4  -4   7 1447.90 212.195   1
   4  -4  -7 1451.99 243.940   1
  -4   4   6 21655.9 1451.32   1
   4   4  -6 22808.8 1421.69   1
  -4  -4   6 23242.7 1427.13   1
   4  -4  -6 17934.9 1436.09   1
   4  -4  -5 14572.0 977.824   1
  -4   4   5 13925.8 988.602   1
  -4   4   4 1504.26 240.899   1
   4  -4  -4 1326.89 206.078   1
  -4   4   3 7943.04 588.287   1
  -4  -4   3 7413.02 562.413   1
   4  -4  -3 8849.67 578.825   1
   4   4  -3 7664.80 561.491   1
   4   4  -2 38031.4 2472.75   1
  -4  -4   2 39149.1 2473.42   1
   4  -4  -2 37238.5 2478.14   1
  -4   4   2 38690.9 2482.57   1
   4  -4   1 52720.0 3567.15   1
   4   4   1 55657.8 3577.43   1
  -4  -4  -1 57839.9 3578.30   1
  -4   4  -1 57083.3 3572.06   1
   4   4   2 37489.4 2351.88   1
   4  -4   2 31830.1 2337.56   1
  -4  -4  -2 38013.5 2351.11   1
  -4   4  -2 38371.5 2341.03   1
   4  -4   3 7514.27 577.686   1
  -4   4  -3 8355.50 583.760   1
  -4  -4  -3 8738.69 595.197   1
   4   4   3 8482.90 597.932   1
  -4  -4  -4 1634.93 225.569   1
  -4   4  -4 1884.79 204.881   1
   4   4   4 1730.83 236.220   1
   4  -4   4 2112.09 204.276   1
   4  -4   5 13703.9 966.737   1
  -4  -4  -5 14544.7 995.674   1
  -4   4  -5 15136.2 970.612   1
   4   4   5 14740.9 999.388   1
  -4  -4  -6 20982.8 1435.29   1
   4   4   6 21881.2 1444.86   1
  -4   4  -7 2004.44 202.619   1
   4   4   7 1153.52 263.447   1
  -4  -4  -7 1544.92 243.124   1
   4  -4   7 1246.47 194.443   1
  -4  -4  -8 5204.03 445.720   1
   4   4   8 5380.89 463.397   1
   4  -4   8 5395.69 421.203   1
  -4  -4  -9 5480.81 462.087   1
  -4   4  -9 5400.56 422.742   1
   4   4   9 5547.47 465.340   1
   4  -4   9 5456.46 435.552   1
  -4   4 -10 7555.38 537.369   1
   4  -4  10 6948.61 542.931   1
  -4   4 -11 7137.60 529.795   1
  -4  -4 -11 7161.16 566.045   1
   4  -4  11 7457.77 542.925   1
   4   4  11 5782.55 565.156   1
  -4  -4 -12 180.678 206.872   1
  -4   4 -12-60.1528 180.151   1
   4  -4  12 157.079 194.081   1
   4   4  12-116.601 248.522   1
  -4  -4 -13 350.172 246.813   1
  -4   4 -13 278.372 188.436   1
   4  -4  13 599.269 196.731   1
   4   4  13 664.602 268.633   1
   4  -4  14 9745.38 698.424   1
   4   4  14 8533.03 729.117   1
  -4  -4 -15 1071.90 238.545   1
   4   4  15 515.351 243.299   1
  -4   4 -16-25.8004 207.459   1
   4  -4  16-57.2220 211.246   1
  -4   4 -17 188.892 209.031   1
  -4  -4 -17-245.611 242.792   1
   4   4  17 34.1361 282.431   1
   4  -4  17-120.560 223.389   1
  -4  -4 -18 631.921 264.619   1
  -4   4 -18 896.218 227.981   1
   4   4  18 104.435 277.578   1
   4  -4  18 445.224 248.033   1
  -4  -4 -19 378.833 255.802   1
  -4   4 -19 116.027 232.953   1
   4  -4  19 691.870 250.916   1
  -4   4 -20 539.158 204.461   1
   4  -4  20-272.913 238.019   1
  -4   4 -21-30.8143 205.571   1
  -4  -4 -21 288.067 209.411   1
   4  -4  21 386.819 241.103   1
   4   4  21 109.399 237.319   1
  -4  -4 -22-64.0937 222.153   1
  -4   4 -22 379.789 208.535   1
   4   4  22 585.733 238.628   1
  -4  -4 -23-32.0187 226.087   1
   4   4  23 73.3282 232.292   1
  -4  -4 -24 700.980 243.326   1
   4   4  24-109.404 260.521   1
  -4  -4 -25 126.681 230.977   1
   4   4  25 542.747 264.719   1
  -4  -4 -26 662.380 236.809   1
   4   4  26 35.9496 239.542   1
  -4  -4 -27 280.267 211.385   1
   4   4  27 387.001 225.029   1
  -4  -4 -28-212.147 217.743   1
   4   4  28 598.171 243.267   1
  -4   5  27-316.737 212.313   1
   4  -5 -27 30.9775 200.528   1
  -4   5  26-35.5933 209.509   1
   4  -5 -26 31.3552 197.606   1
  -4   5  24 326.961 251.857   1
   4  -5 -24 319.423 234.880   1
  -4   5  23 73.3055 263.555   1
   4  -5 -23 737.266 256.712   1
  -4   5  22 36.6588 269.605   1
  -4  -5  21 70.9512 238.138   1
   4  -5 -21 319.419 213.562   1
   4   5 -21 442.295 226.652   1
  -4  -5  20 342.558 253.761   1
   4  -5 -20 604.078 255.644   1
   4   5 -20 640.734 224.474   1
  -4   5  19 360.245 255.037   1
  -4  -5  19 98.8992 225.700   1
   4  -5 -19 283.090 233.233   1
  -4   5  18 354.795 295.226   1
  -4  -5  18 31.6029 230.678   1
   4  -5 -18 713.768 256.861   1
   4   5 -18 281.633 215.352   1
  -4   5  17 209.068 229.104   1
  -4  -5  17 512.842 245.250   1
   4  -5 -17 91.4465 206.306   1
   4   5 -17 80.6834 220.112   1
  -4   5  16 2182.97 351.384   1
  -4  -5  16 2459.97 305.616   1
   4  -5 -16 2238.34 322.483   1
   4   5 -16 1433.29 269.249   1
  -4  -5  14 635.519 219.467   1
  -4   5  14 581.129 296.941   1
   4   5 -14 530.172 201.706   1
  -4  -5  13 931.295 217.092   1
  -4   5  13 1031.49 291.400   1
   4   5 -13 1244.69 217.067   1
   4  -5 -13 712.990 257.447   1
  -4   5  12 784.758 275.313   1
  -4  -5  12 292.019 180.057   1
   4  -5 -12 819.248 259.447   1
   4   5 -12 740.117 182.469   1
  -4   5  11 57.9860 228.647   1
  -4  -5  11 209.238 202.363   1
   4  -5 -11 203.117 204.309   1
   4   5 -11 77.1580 156.325   1
  -4   5  10 1609.56 283.957   1
   4   5 -10 907.291 193.324   1
  -4  -5  10 1790.59 230.267   1
   4  -5 -10 1165.35 248.107   1
   4   5  -9 1336.60 200.825   1
  -4  -5   9 1231.28 195.728   1
   4  -5  -8 29354.5 2021.24   1
   4   5  -8 30138.1 1998.33   1
  -4  -5   8 31710.6 2007.23   1
  -4   5   8 31852.3 2040.03   1
   4  -5  -7 8352.03 594.931   1
  -4   5   7 7478.11 606.811   1
  -4  -5   7 7544.92 560.035   1
  -4   5   6 2333.15 299.577   1
   4  -5  -6 2549.27 286.006   1
  -4   5   5 2986.06 313.062   1
   4  -5  -5 2993.57 294.702   1
  -4   5   4 49144.3 3232.66   1
   4   5  -4 50837.5 3211.46   1
  -4  -5   4 50045.6 3212.64   1
   4  -5  -4 49410.8 3224.99   1
   4  -5  -3 712.244 177.173   1
   4   5  -3 719.069 162.979   1
  -4  -5   3 1173.34 178.265   1
  -4   5   3 1072.40 204.213   1
   4  -5  -2 65716.5 4258.11   1
  -4   5   2 67258.0 4265.43   1
  -4   5   1 30.4800 181.049   1
   4  -5  -1-56.4118 158.786   1
   4  -5   1 124.653 147.017   1
  -4  -5  -1-59.4279 176.005   1
   4   5   1-15.1968 170.279   1
  -4   5  -1 131.636 148.252   1
   4  -5   2 67522.1 4240.87   1
  -4  -5  -2 65276.3 4250.91   1
  -4   5  -2 67861.5 4241.75   1
   4   5   2 63757.3 4254.12   1
  -4  -5  -3 1086.95 205.210   1
  -4   5  -3 1091.01 165.285   1
   4  -5   3 1337.27 169.843   1
   4   5   3 1071.85 214.064   1
  -4  -5  -4 50980.6 3327.61   1
  -4   5  -4 52239.1 3306.56   1
   4   5   4 51004.1 3328.63   1
   4   5   5 3938.43 371.851   1
   4  -5   5 3778.16 310.517   1
  -4   5  -5 3949.59 309.269   1
  -4  -5  -5 3731.31 356.137   1
   4   5   6 2450.62 295.223   1
   4  -5   6 2158.00 231.996   1
  -4  -5  -6 2107.97 269.481   1
  -4  -5  -7 8009.65 572.817   1
   4   5   7 6948.61 591.375   1
  -4   5  -8 28352.0 1864.20   1
  -4  -5  -8 27821.9 1892.66   1
   4   5   8 28354.9 1905.43   1
   4  -5   8 29604.5 1868.92   1
   4  -5   9 991.121 186.902   1
  -4   5  -9 1318.56 180.451   1
   4   5  10 1585.59 304.119   1
   4  -5  10 1782.04 236.087   1
  -4  -5 -10 1708.25 278.872   1
  -4   5 -10 2062.73 218.548   1
   4  -5  11 235.166 176.567   1
   4   5  11 28.9038 222.348   1
  -4   5 -11 53.9507 167.022   1
  -4  -5 -11-76.5136 209.094   1
   4  -5  12 731.146 197.902   1
   4   5  12 448.991 268.766   1
  -4   5 -12 419.771 188.062   1
  -4  -5 -12 425.301 220.977   1
   4   5  13 370.859 273.546   1
   4  -5  13 779.583 212.792   1
  -4   5 -13 780.707 199.988   1
  -4  -5 -13 936.924 263.143   1
  -4  -5 -14 974.351 268.921   1
  -4   5 -14 1082.68 200.662   1
   4   5  14 860.290 283.398   1
   4  -5  14 978.777 223.049   1
  -4  -5 -15 323.850 255.260   1
  -4   5 -15 353.369 175.552   1
   4  -5  15 367.295 217.825   1
   4   5  15 32.8282 265.441   1
  -4  -5 -16 1815.34 318.680   1
  -4   5 -16 2175.09 277.501   1
   4  -5  16 2248.64 301.178   1
   4   5  16 1792.88 326.927   1
  -4  -5 -17 624.488 270.380   1
  -4   5 -17 157.335 210.599   1
   4  -5  17-119.050 216.737   1
   4   5  17 379.945 253.398   1
  -4  -5 -18 566.580 258.055   1
  -4   5 -18 629.258 222.649   1
   4  -5  18 248.587 243.325   1
   4   5  18 352.643 267.958   1
  -4  -5 -19 31.6732 239.904   1
  -4   5 -19 312.584 198.058   1
   4   5  19 615.478 273.029   1
   4  -5  19 258.685 228.080   1
  -4   5 -20-59.0509 205.090   1
  -4  -5 -20 479.782 257.312   1
   4   5  20-36.3697 279.852   1
   4  -5  20 168.433 245.938   1
  -4  -5 -21 64.1004 234.957   1
   4   5  21 255.685 281.079   1
  -4  -5 -22 224.058 197.658   1
   4   5  22 73.1510 241.513   1
  -4  -5 -23-63.8253 206.408   1
   4   5  23 146.213 229.145   1
  -4  -5 -24 728.559 262.393   1
   4   5  24 253.859 252.608   1
  -4  -5 -26 249.611 231.368   1
   4   5  26-35.5711 235.920   1
  -4  -5 -27 92.1818 202.437   1
   4   5  27 486.259 208.844   1
  -4   6  27 138.906 238.891   1
   4  -6 -27-91.6860 229.106   1
  -4   6  26 140.819 241.922   1
   4  -6 -26 775.125 256.732   1
  -4   6  25 249.311 249.414   1
   4  -6 -25-31.4376 239.259   1
  -4   6  24 108.325 241.893   1
   4  -6 -24 222.156 223.405   1
  -4   6  23 511.174 232.745   1
   4  -6 -23-95.7700 191.558   1
  -4   6  21 293.906 288.557   1
   4  -6 -21-255.718 257.853   1
  -4   6  20 219.121 230.653   1
  -4  -6  20 369.496 237.665   1
   4  -6 -20 191.303 208.833   1
   4   6 -20 214.394 220.417   1
  -4  -6  19 966.117 265.071   1
   4   6 -19 616.577 216.285   1
  -4   6  18 429.167 251.933   1
  -4  -6  18 460.914 226.248   1
   4   6 -18 841.422 223.267   1
   4  -6 -18 531.626 235.479   1
  -4  -6  17 146.180 216.129   1
  -4   6  17 105.650 281.514   1
   4  -6 -17 338.795 273.999   1
   4   6 -17 133.539 200.520   1
  -4   6  16 414.317 286.085   1
   4  -6 -16 121.059 250.115   1
   4  -6 -15 1272.67 264.165   1
   4   6 -15 1387.81 231.410   1
  -4  -6  15 1287.03 248.908   1
  -4   6  15 1249.06 302.672   1
   4  -6 -14 4960.11 453.956   1
  -4  -6  14 5600.20 449.435   1
  -4   6  14 4637.04 475.001   1
   4   6 -14 5160.65 431.935   1
  -4  -6  13 4638.00 391.587   1
   4  -6 -13 4508.07 410.001   1
   4   6 -13 4554.62 375.541   1
  -4   6  12 339.682 260.644   1
  -4  -6  12 215.320 201.493   1
   4  -6 -12 433.391 238.698   1
   4   6 -12 121.566 169.385   1
  -4   6  11 1042.54 293.256   1
  -4  -6  11 621.914 185.847   1
   4  -6 -11 1225.58 253.882   1
   4   6 -11 567.189 182.647   1
  -4   6  10 57.1583 242.224   1
  -4  -6  10-37.1261 170.230   1
   4  -6 -10 150.135 220.040   1
   4   6 -10 17.1790 157.935   1
  -4   6   9 109.278 204.834   1
   4   6  -9 79.8930 143.969   1
  -4  -6   9-137.767 159.928   1
   4  -6  -9 262.855 197.126   1
   4  -6  -8 7212.69 587.937   1
  -4   6   8 8193.48 617.490   1
  -4  -6   8 7757.53 558.871   1
   4   6  -8 7739.57 552.023   1
  -4   6   7 73.1769 211.558   1
   4  -6  -7 21.5031 195.706   1
   4  -6  -6 29898.5 2035.70   1
  -4   6   6 32181.8 2049.65   1
   4  -6  -5 6599.48 484.023   1
  -4   6   5 5787.65 491.444   1
   4   6  -4 622.520 156.036   1
   4  -6  -4 717.895 198.307   1
  -4   6   4 805.241 211.262   1
  -4  -6   4 1209.17 167.391   1
   4  -6  -3 3545.73 329.097   1
  -4   6   3 3961.05 350.639   1
   4  -6  -2 3287.80 291.096   1
  -4   6   2 2961.28 300.372   1
   4  -6  -1 1422.01 192.743   1
  -4   6   1 910.941 192.275   1
   4   6   0 23948.4 1590.77   1
  -4  -6   0 24439.1 1589.00   1
   4   6   1 1125.57 212.604   1
  -4  -6  -1 1353.59 205.968   1
   4   6   2 3375.74 308.894   1
  -4  -6  -2 2894.30 289.117   1
  -4   6  -2 3080.25 276.207   1
  -4   6  -3 2809.18 266.847   1
   4  -6   3 3463.74 267.078   1
   4   6   3 3082.66 314.085   1
  -4  -6  -3 3404.76 307.484   1
   4   6   4 1044.98 221.137   1
   4  -6   4 822.359 157.714   1
  -4  -6  -4 910.196 202.592   1
  -4  -6  -5 6288.35 476.286   1
  -4   6  -5 6138.39 439.977   1
   4  -6   5 5641.79 435.724   1
   4   6   5 6155.75 489.712   1
   4  -6   6 32709.3 2018.49   1
   4   6   6 30001.6 2057.48   1
  -4   6  -6 31254.4 2015.18   1
  -4  -6  -6 29457.1 2042.82   1
   4   6   7 97.5725 206.129   1
  -4   6  -7 84.8216 127.250   1
  -4  -6  -7-130.217 165.122   1
   4  -6   7-12.8607 134.278   1
  -4  -6  -8 8577.04 611.672   1
   4   6   8 7001.02 611.314   1
  -4   6  -9-13.5806 126.498   1
  -4  -6  -9-147.102 212.683   1
   4  -6   9-93.3612 144.908   1
   4   6   9-187.920 241.853   1
  -4   6 -10 77.2313 143.068   1
  -4  -6 -10 25.2925 210.553   1
   4   6  10 28.4334 213.158   1
   4  -6  10-17.0077 160.601   1
  -4  -6 -11 681.175 230.962   1
  -4   6 -11 744.217 172.171   1
   4   6  11 325.677 255.058   1
   4  -6  11 705.210 182.478   1
  -4  -6 -12 381.850 261.803   1
  -4   6 -12 108.692 155.947   1
   4  -6  12 364.696 187.140   1
   4   6  12 583.009 298.409   1
   4  -6  13 4968.73 401.606   1
   4   6  13 3854.72 470.256   1
   4  -6  14 4555.06 427.233   1
   4   6  14 5489.76 495.299   1
  -4   6 -14 5322.69 424.270   1
  -4  -6 -14 5110.72 474.995   1
   4   6  15 1137.30 325.061   1
   4  -6  15 1360.93 238.002   1
  -4   6 -15 1579.38 230.135   1
  -4  -6 -15 1347.11 303.086   1
   4   6  16-171.475 307.328   1
  -4  -6 -16 308.297 265.916   1
   4  -6  17 315.928 199.680   1
   4   6  17 209.427 294.033   1
  -4  -6 -17 189.411 283.712   1
  -4   6 -17 531.312 198.582   1
   4  -6  18 754.332 232.563   1
   4   6  18 711.335 306.980   1
  -4  -6 -18 571.260 257.792   1
  -4   6 -18 637.136 218.918   1
   4  -6  19 665.349 241.501   1
  -4   6 -19 833.876 209.271   1
   4   6  20 693.525 254.420   1
  -4   6 -20 232.023 205.272   1
  -4  -6 -20 224.018 224.315   1
   4   6  21 109.515 260.290   1
  -4  -6 -21-479.287 251.328   1
   4   6  22-36.5328 267.616   1
  -4  -6 -22 31.9614 236.878   1
   4   6  23-145.668 241.469   1
  -4  -6 -23 254.276 206.679   1
   4   6  24 180.232 224.905   1
  -4  -6 -24 94.4278 221.475   1
   4   6  25 106.891 248.375   1
  -4  -6 -25-31.1534 228.217   1
   4   6  26-35.1801 247.362   1
  -4  -6 -26-30.8586 220.656   1
   4   6  27-68.5418 195.583   1
  -4  -6 -27 242.485 192.144   1
   4  -7 -27 510.202 232.519   1
  -4   7  27 68.1887 238.510   1
   4  -7 -26 122.524 231.960   1
  -4   7  26 451.243 264.633   1
   4  -7 -25 311.160 246.945   1
  -4   7  25 354.201 270.294   1
   4  -7 -23 222.393 221.573   1
  -4   7  23-36.3475 249.021   1
   4  -7 -22 319.158 221.484   1
  -4   7  22 330.412 245.391   1
   4  -7 -21-32.0318 260.163   1
  -4   7  21-220.512 285.773   1
   4  -7 -20-31.9675 213.938   1
  -4   7  20 36.6267 241.626   1
  -4   7  19 145.537 277.840   1
  -4  -7  19-31.7014 212.169   1
   4  -7 -19 317.971 252.304   1
   4   7 -19-203.598 200.987   1
  -4   7  18-108.101 246.822   1
  -4  -7  18 60.2567 215.480   1
   4  -7 -18-220.482 224.334   1
   4   7 -18 582.994 221.067   1
  -4   7  17-35.5296 314.199   1
  -4  -7  17 171.154 211.524   1
   4  -7 -17 93.3870 270.805   1
   4   7 -17 131.543 175.366   1
  -4   7  16 1433.06 304.659   1
  -4  -7  16 1346.62 257.229   1
   4  -7 -16 1470.20 278.292   1
   4   7 -16 822.730 223.506   1
  -4   7  15 411.266 260.112   1
  -4  -7  15 581.373 206.058   1
   4  -7 -15 570.723 226.889   1
   4   7 -15 546.960 197.254   1
  -4  -7  14 827.756 232.467   1
   4   7 -14 1058.33 201.905   1
  -4   7  13 1564.54 312.006   1
   4   7 -13 2004.53 243.006   1
  -4  -7  13 2099.72 257.923   1
   4  -7 -13 1743.22 273.293   1
  -4  -7  12 10359.1 713.809   1
   4   7 -12 10101.1 702.770   1
   4  -7 -12 9813.49 747.692   1
  -4   7  12 8725.37 751.159   1
   4   7 -11 70.1857 162.790   1
  -4  -7  11 476.647 164.697   1
  -4   7  11-244.274 273.034   1
   4  -7 -11-26.7790 262.439   1
  -4  -7  10 2292.15 250.236   1
   4   7 -10 2808.96 252.187   1
  -4   7  10 2030.01 306.540   1
   4  -7 -10 2729.58 314.344   1
   4  -7  -9 1283.30 249.591   1
  -4   7   9 959.610 275.908   1
   4   7  -9 1028.99 176.942   1
  -4  -7   9 1725.09 200.066   1
   4   7  -8-29.3898 134.793   1
  -4  -7   8 152.859 148.086   1
   4  -7  -7-22.3252 199.312   1
  -4   7   7 458.612 223.726   1
   4  -7  -6 2918.08 302.148   1
  -4   7   6 3128.65 325.154   1
   4   7  -5 804.711 166.548   1
  -4   7   5 1381.12 239.099   1
  -4  -7   5 930.657 164.573   1
   4  -7  -5 1239.36 221.385   1
   4  -7  -4 24939.6 1744.69   1
  -4  -7   4 27387.8 1728.66   1
  -4   7   4 25581.1 1757.27   1
   4   7  -4 27394.8 1730.06   1
   4  -7  -3 19138.1 1257.31   1
  -4   7   3 18385.0 1265.96   1
   4  -7  -2 11026.9 760.789   1
  -4   7   2 10788.5 774.547   1
   4   7  -1 5933.30 447.578   1
  -4  -7   1 6014.65 446.673   1
  -4   7   1 6352.87 462.973   1
   4  -7  -1 5691.90 449.012   1
  -4   7   0 30.9835 145.929   1
  -4  -7   0-133.157 142.971   1
   4   7   0 47.6367 144.134   1
   4  -7   0 101.501 139.165   1
  -4  -7  -1 6577.82 467.262   1
   4   7   1 5704.07 466.176   1
  -4  -7  -2 10245.3 743.269   1
   4   7   2 9916.93 743.873   1
   4  -7   2 11328.0 726.586   1
   4   7   3 16965.0 1227.98   1
   4  -7   3 18525.8 1202.29   1
  -4  -7  -3 17167.4 1222.04   1
  -4   7  -3 19524.2 1204.57   1
   4  -7   4 27118.7 1745.05   1
  -4  -7  -4 25482.9 1767.09   1
  -4   7  -4 27912.2 1746.96   1
   4   7   4 26241.1 1780.78   1
   4  -7   5 1098.56 154.939   1
   4   7   5 864.061 233.264   1
  -4  -7  -5 1047.85 208.095   1
  -4   7  -5 1207.10 153.674   1
   4  -7   6 3683.93 278.687   1
  -4   7  -6 3123.00 274.904   1
  -4  -7  -6 3751.19 349.125   1
   4   7   6 3446.26 360.127   1
   4   7   7 503.551 233.777   1
  -4   7  -7 429.310 122.674   1
   4  -7   7 730.510 134.445   1
  -4  -7  -7 742.108 229.581   1
  -4   7  -8 265.580 120.059   1
   4  -7   8-12.9041 121.541   1
  -4  -7  -9 1033.02 256.582   1
   4   7   9 1261.61 270.734   1
  -4  -7 -10 2049.35 322.015   1
  -4   7 -10 2348.19 237.624   1
   4  -7  10 2778.76 245.583   1
   4   7  10 2815.11 347.000   1
  -4  -7 -11 540.502 235.242   1
  -4   7 -11 15.5812 132.046   1
   4  -7  11 209.280 149.442   1
   4   7  11 60.8230 249.467   1
   4  -7  12 9791.42 684.154   1
   4   7  12 8305.87 738.733   1
  -4  -7 -12 9022.25 719.875   1
  -4   7 -12 9848.37 671.844   1
   4  -7  13 2147.44 256.556   1
   4   7  13 1450.80 322.509   1
  -4  -7 -13 2231.58 305.513   1
  -4   7 -13 2515.94 251.690   1
   4  -7  14 1314.55 224.015   1
  -4   7 -14 1248.92 210.005   1
   4   7  15 170.476 283.731   1
   4  -7  15 360.788 189.438   1
  -4   7 -15 712.311 190.702   1
  -4  -7 -15 548.637 281.849   1
   4  -7  16 1638.18 247.161   1
   4   7  16 972.810 335.997   1
  -4   7 -16 1215.11 219.862   1
  -4  -7 -16 1249.28 302.156   1
   4   7  17 141.095 288.559   1
  -4  -7 -17 287.916 255.923   1
   4  -7  18 642.250 220.288   1
   4   7  18-36.2953 232.950   1
  -4  -7 -18 318.293 195.887   1
  -4   7 -18 153.789 194.290   1
   4   7  19-255.455 261.214   1
  -4   7 -19 513.068 195.041   1
  -4  -7 -19 159.945 237.387   1
   4   7  20 402.766 294.388   1
  -4  -7 -20 353.021 258.281   1
   4   7  21 255.701 264.902   1
  -4  -7 -21 255.693 225.306   1
   4   7  22 400.878 248.073   1
  -4  -7 -22 222.885 233.127   1
  -4  -7 -23-442.068 239.239   1
   4   7  25-35.3022 221.304   1
  -4  -7 -25-30.8575 211.334   1
   4   7  26 207.730 255.385   1
  -4  -7 -26 396.509 232.905   1
   4   7  27 236.562 212.079   1
  -4  -7 -27 507.983 232.712   1
   4  -8 -26 574.621 237.411   1
  -4   8  26-68.5566 239.626   1
   4  -8 -25-184.770 228.301   1
  -4   8  25 35.0622 255.890   1
   4  -8 -24 93.8019 234.396   1
  -4   8  24-71.1849 248.107   1
   4  -8 -23-442.302 230.642   1
  -4   8  23-216.999 247.535   1
   4  -8 -22 95.4834 198.454   1
  -4   8  22-36.6076 218.104   1
   4  -8 -20 512.279 227.979   1
  -4   8  20 403.638 249.615   1
   4  -8 -19 542.756 265.543   1
  -4   8  19 292.333 282.363   1
   4  -8 -18 507.370 218.277   1
  -4   8  18 108.862 250.594   1
   4   8 -18 357.825 209.044   1
  -4   8  17 609.741 315.928   1
  -4  -8  17 412.853 214.510   1
   4  -8 -17 439.823 261.609   1
  -4   8  16 70.7534 276.213   1
  -4  -8  16 335.900 187.420   1
   4  -8 -16 247.934 247.026   1
   4   8 -16 71.9373 190.648   1
  -4   8  15-173.838 231.644   1
  -4  -8  15 384.803 190.907   1
   4  -8 -15 30.4632 203.946   1
   4   8 -15 66.7997 168.260   1
  -4   8  14 34.0540 250.610   1
  -4  -8  14 67.2583 175.123   1
   4  -8 -14 89.5280 221.370   1
   4   8 -14 330.266 176.723   1
  -4   8  13 498.714 257.139   1
   4   8 -13 830.273 178.653   1
  -4  -8  13 436.617 172.314   1
   4  -8 -13 349.682 213.749   1
  -4  -8  12 4888.95 399.336   1
   4   8 -12 5113.36 394.460   1
  -4   8  12 4332.70 466.553   1
   4  -8 -12 4535.15 439.364   1
  -4   8  11 62.6653 280.005   1
   4   8 -11-67.9762 139.305   1
   4  -8 -11-27.4437 240.669   1
  -4  -8  11-17.7157 156.217   1
  -4  -8  10 4166.75 322.744   1
  -4   8  10 4238.89 394.874   1
   4  -8 -10 4265.37 377.157   1
  -4   8   9 320.354 239.950   1
   4   8  -9 448.670 158.754   1
   4  -8  -9 738.257 231.135   1
  -4  -8   9 937.238 161.889   1
  -4   8   8 3571.61 383.692   1
   4  -8  -8 3574.30 359.302   1
   4   8  -6 19751.6 1295.24   1
  -4  -8   6 20228.9 1297.02   1
   4  -8  -6 17685.6 1320.12   1
  -4   8   6 20697.4 1344.76   1
   4   8  -5 2619.15 238.072   1
   4  -8  -5 2589.20 288.222   1
  -4  -8   5 2778.93 244.680   1
  -4   8   5 2366.03 306.737   1
  -4   8   4 9400.36 714.939   1
   4  -8  -4 10184.3 705.926   1
  -4   8   3 207.433 203.575   1
   4  -8  -2 4855.61 372.748   1
  -4   8   2 4020.68 380.566   1
   4   8  -1 6356.36 484.497   1
   4  -8  -1 6772.65 483.379   1
  -4  -8   1 6226.76 482.106   1
  -4   8   1 6465.91 487.986   1
   4   8   0 36885.0 2460.51   1
   4  -8   0 40970.2 2463.42   1
  -4  -8   0 39051.8 2461.58   1
  -4   8   0 35052.4 2459.76   1
   4   8   1 6655.92 488.760   1
  -4  -8  -1 6287.51 485.482   1
   4   8   2 4068.84 364.633   1
   4   8   3 125.042 185.983   1
  -4   8  -3 87.8053 132.316   1
  -4  -8  -3 127.692 167.537   1
   4  -8   3 229.891 127.170   1
   4  -8   4 8205.05 584.357   1
   4   8   4 8834.59 642.179   1
  -4   8  -4 8871.77 590.888   1
  -4  -8  -4 7914.84 618.676   1
  -4   8  -5 2247.10 209.759   1
  -4  -8  -5 1950.49 260.353   1
   4  -8   5 2105.26 208.012   1
   4   8   5 2384.17 283.319   1
   4   8   6 20607.9 1361.90   1
   4  -8   6 18166.7 1295.30   1
  -4   8  -6 21350.2 1300.29   1
  -4  -8  -6 20150.6 1352.89   1
   4  -8   7 5705.31 414.655   1
  -4   8  -7 5801.26 414.765   1
   4   8   8 3585.68 394.870   1
   4  -8   8 3597.21 300.231   1
  -4  -8  -8 4595.17 385.895   1
  -4   8  -8 3680.55 295.453   1
  -4   8  -9 667.238 133.227   1
  -4  -8  -9 644.163 235.116   1
   4   8   9 876.446 276.171   1
   4  -8   9 721.213 146.215   1
  -4  -8 -10 4744.93 408.573   1
   4   8  10 3141.10 408.371   1
  -4  -8 -11 27.7342 235.749   1
  -4   8 -11 14.1455 128.077   1
   4   8  11-186.850 277.558   1
   4  -8  11-31.4686 141.725   1
   4  -8  12 4676.24 391.559   1
   4   8  12 4813.23 463.941   1
  -4   8 -12 4939.61 383.486   1
  -4  -8 -12 4579.40 444.353   1
   4   8  13 658.023 280.098   1
  -4  -8 -13 354.780 211.306   1
  -4   8 -13 686.822 160.824   1
   4  -8  13 75.8200 159.992   1
   4   8  14 540.911 240.044   1
   4  -8  14 314.662 178.535   1
  -4   8 -14 391.226 163.077   1
  -4  -8 -14 393.142 242.078   1
   4  -8  15 67.8777 182.074   1
   4   8  15-172.952 287.160   1
  -4   8 -15 219.827 160.330   1
  -4  -8 -15 248.646 257.253   1
   4  -8  16 24.2953 185.671   1
   4   8  16 211.077 300.412   1
  -4   8 -16 343.005 169.855   1
  -4  -8 -16 635.545 281.493   1
   4  -8  17 78.0953 198.121   1
   4   8  17 178.746 278.442   1
  -4   8 -17 481.505 182.783   1
  -4  -8 -17 286.967 217.105   1
   4   8  18 328.875 258.643   1
  -4  -8 -18 606.958 262.702   1
   4   8  19 73.1395 292.115   1
  -4  -8 -19-128.558 257.578   1
   4   8  20 402.378 251.326   1
  -4  -8 -20 256.592 221.565   1
   4   8  22 218.054 268.865   1
  -4  -8 -22 317.549 248.299   1
   4   8  23 35.9923 215.943   1
  -4  -8 -23 251.289 189.627   1
   4   8  24-283.459 262.272   1
  -4  -8 -24-309.833 234.765   1
   4   8  25 454.385 258.651   1
   4   8  26 102.590 209.739   1
  -4  -8 -26 30.1181 184.733   1
   4  -9 -26 59.6894 225.435   1
  -4   9  25-381.523 258.126   1
   4  -9 -25 487.303 239.302   1
  -4   9  24 141.158 255.611   1
   4  -9 -24 154.968 230.780   1
  -4   9  23 215.612 243.210   1
   4  -9 -23 251.159 213.582   1
  -4   9  22-145.876 234.791   1
   4  -9 -22 316.988 209.249   1
  -4   9  21 477.002 282.994   1
   4  -9 -21 223.299 241.846   1
  -4   9  20-36.7421 218.922   1
   4  -9 -20 128.202 194.356   1
  -4   9  19 73.3513 293.658   1
   4  -9 -19 512.336 261.597   1
  -4   9  18 146.055 226.781   1
   4  -9 -18 255.195 217.855   1
   4   9 -17 216.370 173.151   1
   4  -9 -16 281.933 256.147   1
  -4   9  16 572.309 306.655   1
   4   9 -16 271.702 174.373   1
  -4  -9  16 409.820 203.164   1
   4  -9 -15-123.550 243.746   1
  -4   9  15 35.2618 255.540   1
   4   9 -15 255.298 170.950   1
  -4  -9  15 469.866 176.775   1
  -4   9  14 173.095 255.820   1
   4   9 -14 19.7609 156.650   1
  -4  -9  14-20.7127 153.900   1
   4  -9 -13 267.205 231.571   1
  -4   9  13 271.075 244.031   1
   4   9 -13 550.869 176.057   1
  -4  -9  13 133.705 149.184   1
   4  -9 -12-173.794 245.492   1
  -4   9  12-33.0543 264.897   1
  -4  -9  12 70.7139 143.067   1
   4   9 -12 33.9634 141.792   1
  -4   9  11 32.1543 270.910   1
   4  -9 -11 56.2466 226.861   1
  -4  -9  11-114.341 147.128   1
   4   9 -11 31.8273 153.783   1
  -4   9  10 7500.99 678.650   1
   4  -9 -10 9746.84 678.367   1
  -4   9   9 2042.00 322.297   1
   4  -9  -9 2571.30 296.132   1
   4   9  -8 2323.64 217.572   1
   4  -9  -8 1910.30 271.210   1
  -4   9   8 1991.24 313.038   1
  -4  -9   8 2023.61 221.496   1
  -4  -9   7 426.179 136.068   1
  -4   9   7 494.017 237.450   1
   4  -9  -7 240.439 207.229   1
   4   9  -7 451.270 140.680   1
   4   9  -6 882.965 153.063   1
  -4   9   6 828.834 232.359   1
   4  -9  -6 481.138 196.195   1
  -4  -9   6 675.867 143.291   1
   4   9  -5 670.727 144.723   1
  -4  -9   5 818.385 144.555   1
  -4   9   5 543.344 229.236   1
   4  -9  -4 17120.8 1148.84   1
  -4   9   4 16443.9 1156.97   1
   4  -9  -3 1376.38 220.247   1
   4   9  -2 9957.88 710.462   1
   4  -9  -2 10009.5 721.477   1
  -4  -9   2 10086.7 704.544   1
  -4   9   2 10681.0 730.494   1
   4   9  -1 3061.18 295.998   1
   4  -9  -1 3084.64 306.243   1
  -4   9   1 3791.76 318.335   1
  -4  -9   1 3645.18 300.043   1
  -4  -9   0 16.4096 154.941   1
   4  -9   0 127.545 156.139   1
  -4   9   0-119.721 161.871   1
   4   9   0-52.8357 172.103   1
   4   9   1 3805.55 318.270   1
   4  -9   1 3111.02 288.770   1
  -4  -9  -1 3199.98 304.562   1
  -4   9  -1 3464.85 299.381   1
  -4  -9  -2 8811.00 635.682   1
   4   9   3 1158.03 243.173   1
  -4   9  -3 1382.34 172.018   1
   4  -9   3 1330.26 171.064   1
  -4  -9  -3 1298.98 219.295   1
   4  -9   4 17338.9 1113.39   1
   4   9   4 15924.0 1159.72   1
  -4  -9  -4 15045.1 1147.99   1
  -4   9  -4 17876.5 1115.61   1
   4   9   5 793.154 230.570   1
  -4   9  -5 574.415 132.990   1
   4  -9   5 711.802 130.552   1
  -4  -9  -5 658.732 218.554   1
   4   9   6 548.216 234.488   1
  -4   9  -6 671.388 124.379   1
  -4  -9  -6 1000.55 239.168   1
   4  -9   6 833.755 127.415   1
   4   9   7 193.096 233.243   1
  -4   9  -7 473.168 108.133   1
  -4  -9  -7 446.082 225.947   1
   4  -9   7 410.948 113.154   1
  -4   9  -8 1799.31 166.443   1
  -4  -9  -8 1765.26 264.756   1
   4  -9   8 1250.18 177.244   1
  -4  -9  -9 1838.13 287.672   1
  -4   9  -9 1648.12 193.810   1
   4   9   9 2521.54 337.335   1
   4  -9   9 2512.86 201.869   1
  -4   9 -10 8478.38 530.156   1
  -4  -9 -10 8108.41 618.415   1
   4   9  10 6256.93 609.781   1
   4  -9  10 6831.87 535.317   1
  -4   9 -11 73.9119 111.904   1
   4   9  11 223.470 229.250   1
   4  -9  11 13.5517 121.503   1
  -4  -9 -12-58.8761 246.747   1
   4   9  12-262.119 265.347   1
  -4  -9 -13 421.688 258.663   1
  -4   9 -13 75.1707 130.072   1
   4   9  13 303.164 296.549   1
   4  -9  13 323.448 155.583   1
  -4  -9 -14 462.365 241.542   1
  -4   9 -14 99.0464 139.963   1
   4   9  14-103.492 270.263   1
   4  -9  14 260.773 162.843   1
  -4   9 -15 72.0396 141.006   1
  -4  -9 -15 95.0550 249.158   1
   4  -9  15 305.904 173.267   1
   4   9  15 420.994 273.925   1
  -4  -9 -16 290.054 252.999   1
  -4   9 -16 234.924 159.605   1
   4  -9  16 265.871 178.025   1
   4   9  16 642.199 320.254   1
  -4   9 -17 85.2343 153.085   1
  -4  -9 -18 449.568 269.030   1
   4   9  18 513.081 274.345   1
  -4  -9 -19 257.289 243.379   1
   4   9  19 220.242 277.653   1
  -4  -9 -20 287.798 219.937   1
   4   9  20 365.597 260.037   1
  -4  -9 -21-191.182 236.228   1
   4   9  21 36.4454 268.091   1
  -4  -9 -22 347.324 195.698   1
   4   9  22 253.399 236.125   1
  -4  -9 -23 529.572 249.210   1
   4   9  23 214.181 264.684   1
  -4  -9 -24 736.989 227.771   1
   4   9  24-526.907 243.965   1
  -4  -9 -25-333.704 222.793   1
   4   9  25-138.457 241.807   1
  -4  -9 -26 178.248 220.946   1
   4   9  26 438.617 257.362   1
  -4  10  25 204.909 245.198   1
   4 -10 -25-150.621 221.538   1
  -4  10  24 524.414 258.244   1
  -4  10  23 321.210 208.889   1
   4 -10 -23-93.5175 196.556   1
  -4  10  22 435.640 268.045   1
   4 -10 -22-220.829 233.834   1
  -4  10  21 73.2232 269.261   1
   4 -10 -21-127.285 221.833   1
  -4  10  20 404.355 268.397   1
   4 -10 -20-32.0577 238.709   1
  -4  10  19-36.7988 277.962   1
   4 -10 -19-96.2936 243.359   1
  -4  10  18 440.390 295.918   1
   4 -10 -18 576.949 263.924   1
  -4  10  17 36.5130 232.677   1
   4 -10 -17-223.267 194.645   1
   4 -10 -16-221.333 249.251   1
   4  10 -16-63.3557 155.403   1
  -4  10  16 36.1891 291.971   1
   4 -10 -15 562.339 262.643   1
  -4 -10  15 525.179 191.997   1
  -4  10  15 714.159 304.855   1
   4  10 -15 584.303 175.618   1
  -4  10  14 633.004 320.863   1
   4  10 -14 452.810 167.592   1
   4 -10 -14 862.413 287.102   1
  -4 -10  14 388.812 166.023   1
  -4  10  13 379.676 288.477   1
  -4 -10  13 153.710 152.747   1
   4  10 -13 184.200 144.143   1
   4 -10 -13 211.446 251.770   1
   4  10 -12 3057.25 278.466   1
   4 -10 -11 1295.61 247.509   1
  -4  10  11 856.099 275.455   1
  -4  10  10 1151.94 306.466   1
   4  10 -10 1205.65 165.292   1
   4 -10 -10 1173.77 260.446   1
  -4 -10  10 938.120 164.428   1
  -4  10   9 92.8037 249.565   1
  -4 -10   9 150.300 120.544   1
   4  10  -9 25.0689 115.576   1
   4 -10  -9-135.123 236.366   1
  -4 -10   8 3992.37 357.120   1
  -4  10   8 4294.08 440.277   1
   4  10  -7 324.076 120.564   1
   4 -10  -7 199.412 202.143   1
  -4  10   7 396.387 263.188   1
  -4 -10   7 47.4477 120.159   1
  -4 -10   6 473.589 129.704   1
   4  10  -6 273.140 129.029   1
   4 -10  -5 3384.42 343.708   1
   4  10  -5 3075.32 283.467   1
  -4 -10   5 3915.96 283.983   1
  -4  10   5 3116.69 355.135   1
   4 -10  -4 755.673 201.446   1
  -4  10   4 920.434 219.947   1
   4 -10  -3 500.843 194.415   1
  -4  10   3 1050.07 227.432   1
   4  10  -2 7150.69 574.394   1
  -4 -10   2 8514.18 571.692   1
  -4  10   2 8117.12 596.807   1
   4 -10  -2 8077.73 599.075   1
   4 -10  -1 552.233 169.384   1
   4  10  -1 332.071 149.467   1
  -4  10   1 312.737 170.684   1
  -4 -10   1 143.036 136.561   1
   4 -10   0 3700.44 317.405   1
   4  10   0 3483.81 324.990   1
  -4  10   0 3113.27 317.342   1
  -4 -10   0 4309.50 323.885   1
   4  10   1 308.757 187.022   1
  -4  10  -1 439.126 160.613   1
   4 -10   1 418.085 147.043   1
  -4 -10  -1 89.4599 167.389   1
   4  10   2 7720.86 617.638   1
  -4 -10  -2 8720.96 611.286   1
   4  10   3 648.679 210.636   1
   4 -10   3 664.965 135.114   1
  -4  10  -3 603.218 144.652   1
  -4 -10  -3 1023.22 207.484   1
   4  10   4 1106.73 230.608   1
   4 -10   4 819.101 135.287   1
  -4  10  -4 919.446 149.586   1
  -4 -10  -4 741.953 221.382   1
   4 -10   5 3254.27 246.402   1
  -4  10  -5 2977.53 250.515   1
   4 -10   6 346.809 107.914   1
  -4  10  -6 402.770 103.800   1
   4  10   6 440.456 224.804   1
   4 -10   7 207.792 91.1773   1
  -4  10  -7 101.832 88.8005   1
   4  10   7 28.7418 221.242   1
  -4 -10  -8 4400.80 432.632   1
  -4  10  -8 4796.61 324.918   1
   4  10   8 4956.52 464.490   1
   4 -10   8 4273.91 327.805   1
  -4  10  -9 15.7524 86.4319   1
  -4 -10  -9 54.9146 232.708   1
   4 -10   9 34.3815 93.1579   1
   4  10   9-277.645 269.037   1
  -4  10 -10 945.357 120.773   1
   4 -10  10 941.622 134.090   1
  -4 -10 -11 1496.32 285.077   1
  -4  10 -11 926.086 127.255   1
   4 -10  11 1107.72 140.069   1
   4  10  11 1208.59 291.928   1
  -4  10 -12 2856.55 251.973   1
   4 -10  12 3490.22 261.716   1
   4  10  13 34.4253 229.302   1
   4 -10  13 67.9916 123.123   1
  -4  10 -13-120.776 112.960   1
  -4 -10 -13 338.335 216.263   1
   4  10  14-70.0510 300.382   1
  -4 -10 -14 220.280 263.617   1
  -4 -10 -15 676.133 248.606   1
  -4  10 -15 610.900 146.136   1
   4  10  16-291.945 294.436   1
  -4 -10 -16 383.984 248.803   1
   4  10  17 36.7937 269.531   1
  -4 -10 -17-64.3069 221.194   1
   4  10  18 367.454 284.446   1
  -4 -10 -18 321.913 242.287   1
   4  10  19 256.885 275.151   1
  -4 -10 -19-32.1641 222.309   1
   4  10  20-219.300 261.341   1
  -4 -10 -20 191.713 241.320   1
   4  10  21 36.3627 247.902   1
  -4 -10 -21-31.7376 227.867   1
   4  10  22 35.9481 247.439   1
  -4 -10 -22 219.527 229.888   1
   4  10  23-106.313 249.198   1
  -4 -10 -23-30.9167 216.484   1
   4  10  24 417.891 236.419   1
  -4 -10 -24 334.728 217.054   1
   4  10  25-68.3862 252.774   1
  -4 -10 -25 419.434 231.608   1
   4 -11 -24 182.130 206.722   1
  -4  11  24 380.463 228.825   1
   4 -11 -23-61.8089 228.165   1
  -4  11  23 35.3917 250.961   1
   4 -11 -22 188.199 233.653   1
  -4  11  22 179.568 264.373   1
   4 -11 -21-158.528 208.161   1
  -4  11  21 109.465 231.191   1
   4 -11 -20-31.9446 224.620   1
  -4  11  20 147.024 267.136   1
   4 -11 -18 707.800 247.134   1
  -4  11  18 295.116 293.695   1
   4 -11 -17-32.1089 245.194   1
  -4  11  17-36.7670 284.802   1
   4 -11 -16 414.911 245.914   1
  -4  11  16 840.381 268.365   1
   4 -11 -15 189.749 228.049   1
  -4  11  15-36.1992 240.023   1
   4 -11 -14 249.823 203.356   1
  -4  11  14 107.187 248.273   1
   4  11 -13 207.544 132.184   1
  -4 -11  13-109.820 124.288   1
   4 -11 -13-122.916 215.133   1
  -4  11  13 35.1648 252.474   1
   4  11 -12 239.577 121.670   1
  -4 -11  12 386.692 121.772   1
   4 -11 -12 663.095 267.533   1
  -4  11  12 586.290 286.313   1
  -4 -11  11 354.514 117.277   1
   4  11 -11 160.757 120.783   1
   4  11 -10 5502.36 343.076   1
   4 -11 -10 5218.15 442.081   1
  -4  11  10 4235.96 438.799   1
  -4  11   9 318.695 246.204   1
  -4 -11   9 132.198 106.674   1
   4  11  -9 218.909 110.579   1
   4 -11  -9-27.7444 212.108   1
   4  11  -8 3920.11 301.166   1
  -4  11   8 3797.94 403.602   1
  -4 -11   8 4150.67 299.081   1
   4 -11  -8 2921.90 373.626   1
  -4 -11   7 1358.97 147.771   1
   4  11  -7 1270.71 157.386   1
   4 -11  -7 902.871 239.098   1
  -4  11   7 703.592 251.177   1
  -4 -11   6 341.359 114.367   1
   4  11  -6 436.622 129.912   1
   4 -11  -6 371.033 202.896   1
  -4  11   6 364.478 228.165   1
   4  11  -5 677.294 142.436   1
  -4 -11   5 637.030 140.260   1
  -4  11   4 2453.48 298.609   1
   4 -11  -4 2006.45 267.198   1
   4 -11  -3 314.532 197.642   1
   4  11  -3 170.996 146.595   1
  -4 -11   3-84.0066 133.937   1
  -4  11   3 191.220 186.575   1
   4  11  -2 5613.08 469.938   1
  -4  11   2 6444.16 507.517   1
  -4 -11   2 6078.98 464.206   1
   4 -11  -2 7164.24 497.116   1
  -4 -11   1 195.612 138.065   1
   4  11  -1 281.291 157.802   1
   4 -11  -1-37.3927 174.256   1
  -4  11   1 102.655 177.296   1
   4  11   0-80.9629 159.562   1
  -4 -11   0-17.9846 146.060   1
  -4  11   0 245.560 156.804   1
   4 -11   0 87.8094 162.289   1
   4  11   1-42.9914 172.945   1
  -4  11  -1 17.0495 147.992   1
  -4 -11  -1 237.363 170.689   1
   4 -11   1 187.321 151.654   1
  -4 -11  -2 6809.47 534.931   1
  -4  11  -2 7197.72 507.690   1
   4  11   2 6599.53 544.892   1
   4  11   3 439.153 201.330   1
  -4  11  -3 147.927 128.039   1
   4 -11   3-51.1961 126.064   1
  -4 -11  -3 22.1770 192.436   1
   4 -11   4 2250.30 204.837   1
   4  11   4 2181.22 293.148   1
  -4 -11  -4 1888.06 276.047   1
  -4  11  -4 2260.00 205.125   1
  -4  11  -5 348.360 109.627   1
   4 -11   5 621.158 112.363   1
   4  11   6 286.025 238.580   1
   4 -11   6 225.489 86.9418   1
  -4  11  -6 250.261 89.0076   1
  -4 -11  -6 228.347 204.563   1
  -4  11  -7 1181.65 96.5573   1
  -4 -11  -7 1610.72 252.237   1
   4  11   7 1011.47 265.336   1
  -4  11  -8 2910.87 198.682   1
   4 -11   8 2597.20 196.173   1
  -4 -11  -9-569.382 254.671   1
   4  11   9-31.7388 260.242   1
   4  11  10 4010.42 416.114   1
   4 -11  12 273.289 67.4612   1
   4  11  12 240.841 262.361   1
  -4 -11 -12 614.646 227.572   1
  -4  11 -12 252.230 66.3039   1
  -4  11 -13-48.2312 76.5339   1
   4  11  13 35.0228 293.313   1
   4 -11  13 81.1777 77.9432   1
  -4 -11 -13-125.835 259.468   1
   4  11  14 319.785 255.242   1
  -4 -11 -14 386.411 214.642   1
  -4  11 -14 34.7202 90.3037   1
   4  11  15-73.0339 295.599   1
  -4 -11 -15 257.319 261.227   1
   4  11  16 515.785 258.213   1
  -4 -11 -16 611.619 231.078   1
   4  11  17-480.005 301.688   1
  -4 -11 -17 388.081 253.135   1
   4  11  18 73.6001 266.371   1
  -4 -11 -18-64.5023 235.320   1
   4  11  20 36.5112 278.980   1
  -4 -11 -20 255.012 252.274   1
   4  11  21 398.398 262.595   1
  -4 -11 -21 126.317 220.651   1
   4  11  22 178.297 261.526   1
  -4 -11 -22 217.755 230.900   1
   4  11  23 105.147 225.690   1
  -4 -11 -23 153.149 193.215   1
   4  11  24 724.460 264.854   1
  -4 -11 -24 211.578 229.082   1
   4 -12 -24 749.706 237.049   1
  -4  12  24 239.174 252.470   1
   4 -12 -23-61.2449 206.862   1
  -4  12  23 69.7870 237.886   1
   4 -12 -22 435.946 221.706   1
  -4  12  22 178.365 225.704   1
   4 -12 -20 127.519 185.775   1
  -4  12  20 293.520 229.100   1
   4 -12 -19-32.1010 240.001   1
  -4  12  19-369.387 283.310   1
   4 -12 -18-64.5601 240.309   1
  -4  12  18 370.194 268.094   1
   4 -12 -17-225.927 204.560   1
  -4  12  17 111.025 247.737   1
   4 -12 -16 64.3244 227.103   1
  -4  12  16-147.494 275.382   1
   4 -12 -14 221.444 240.894   1
  -4  12  14 72.5114 283.958   1
   4 -12 -13-31.2212 239.274   1
  -4  12  13 107.332 296.917   1
   4 -12 -12 644.885 237.735   1
   4  12 -12 701.263 94.4547   1
  -4 -12  11 48.4390 56.2124   1
   4 -12 -11-60.1899 241.185   1
   4  12 -11 6.33204 71.8965   1
  -4  12  11-103.398 252.479   1
  -4 -12  10 152.862 62.9760   1
   4 -12 -10 175.885 202.717   1
   4  12 -10 82.3948 71.2225   1
  -4  12  10 202.141 258.315   1
   4 -12  -9 370.848 233.337   1
  -4 -12   9 665.663 89.3053   1
  -4  12   9 880.490 285.996   1
  -4 -12   8 602.486 97.9460   1
  -4  12   8 345.700 274.919   1
   4 -12  -7 854.396 248.235   1
  -4 -12   7 965.685 112.264   1
  -4  12   7 1268.93 268.969   1
  -4  12   6 2908.12 367.580   1
   4 -12  -6 3579.64 355.322   1
   4  12  -5 911.547 156.379   1
  -4  12   5 1002.57 266.684   1
   4 -12  -5 914.316 234.075   1
  -4 -12   5 1485.07 154.347   1
  -4  12   4 818.293 232.572   1
   4 -12  -4 868.660 222.876   1
   4  12  -3 411.127 152.785   1
  -4  12   3 274.659 215.579   1
  -4 -12   3 189.764 134.244   1
   4 -12  -3 395.116 185.953   1
   4  12  -2 2197.84 251.922   1
  -4  12   2 2351.22 268.025   1
  -4 -12   2 1868.52 236.370   1
   4 -12  -2 2495.58 277.012   1
   4  12  -1 156.627 167.021   1
  -4 -12   1 71.6470 158.912   1
  -4  12   1 43.0647 178.804   1
   4 -12  -1 117.587 163.755   1
   4  12   0 7114.71 603.660   1
  -4  12   0 8008.03 595.820   1
  -4 -12   0 8523.85 600.563   1
   4 -12   0 8405.74 592.121   1
   4 -12   1 48.8970 147.270   1
   4  12   1 136.861 203.359   1
  -4  12  -1 213.311 148.955   1
  -4 -12  -1-82.3837 166.751   1
   4  12   2 1957.16 284.471   1
  -4  12  -2 2333.39 230.849   1
   4 -12   2 2245.04 233.055   1
  -4 -12  -2 2148.69 273.140   1
   4  12   3 103.949 219.913   1
  -4  12  -3 82.2635 131.204   1
   4 -12   3 312.132 127.069   1
  -4 -12  -3 183.013 181.285   1
  -4  12  -4 843.710 149.534   1
   4 -12   4 1125.83 143.020   1
   4 -12   5 960.985 112.787   1
   4  12   5 170.785 254.618   1
  -4 -12  -5 1263.06 236.564   1
   4 -12   6 3574.78 250.012   1
   4  12   6 3341.47 390.732   1
  -4 -12  -6 3422.22 369.949   1
  -4  12  -6 3611.01 251.698   1
   4  12   7 1134.80 262.965   1
  -4 -12  -8 1194.02 261.710   1
   4  12   8 1266.36 308.112   1
  -4 -12  -9 1140.08 279.164   1
   4  12   9 522.308 280.933   1
  -4 -12 -10 179.969 225.574   1
   4  12  10 402.598 248.347   1
  -4 -12 -11 245.942 254.823   1
   4  12  12 1051.59 295.056   1
  -4 -12 -12 1297.58 289.556   1
   4  12  13 35.5838 290.751   1
   4  12  14 439.162 300.356   1
  -4 -12 -14 708.790 279.496   1
   4  12  16 333.204 313.914   1
  -4 -12 -16 32.4232 240.481   1
   4  12  17-110.766 273.651   1
  -4 -12 -17 32.3527 241.624   1
   4  12  18-184.277 227.274   1
  -4 -12 -18 128.839 188.433   1
   4  12  19 513.802 278.062   1
  -4 -12 -19 737.637 260.166   1
   4  12  20 728.448 279.884   1
  -4 -12 -20 31.7547 221.345   1
   4  12  22 176.575 259.326   1
  -4 -12 -22 370.322 231.177   1
   4  12  23 277.983 198.401   1
  -4 -12 -23 30.3444 172.187   1
   4  12  24-136.288 260.262   1
  -4 -12 -24 298.445 236.103   1
   4 -13 -23 60.5730 223.603   1
  -4  13  23-34.5083 249.785   1
   4 -13 -22 154.478 223.680   1
  -4  13  22-35.1951 253.767   1
   4 -13 -21-156.940 209.068   1
  -4  13  21 215.690 237.152   1
   4 -13 -20-63.5675 227.411   1
  -4  13  20 400.335 284.003   1
   4 -13 -19-224.539 213.818   1
  -4  13  19 590.708 267.363   1
  -4  13  18 259.908 274.615   1
   4 -13 -17 420.442 262.696   1
  -4  13  17-223.261 290.359   1
   4 -13 -16-194.422 246.584   1
  -4  13  16 445.730 293.770   1
   4 -13 -15 451.738 253.717   1
  -4  13  15-110.992 281.744   1
   4 -13 -14 64.0816 228.263   1
  -4  13  14 183.670 276.500   1
   4 -13 -13 126.510 243.255   1
  -4  13  13-218.047 297.871   1
   4 -13 -12 592.626 250.873   1
  -4  13  12 1076.01 308.964   1
   4 -13 -11 91.9602 227.208   1
  -4  13  11-211.480 240.316   1
   4 -13  -9-175.880 245.546   1
  -4  13   9 33.4977 271.131   1
   4 -13  -8 370.638 242.976   1
  -4  13   8 647.534 266.409   1
  -4 -13   7 608.522 98.6728   1
   4  13  -7 1035.16 117.847   1
   4 -13  -7 965.780 239.293   1
  -4  13   7 876.412 271.606   1
  -4 -13   6 353.638 111.109   1
   4  13  -6 587.767 122.117   1
   4 -13  -6 401.398 217.434   1
  -4 -13   5 135.991 105.731   1
   4  13  -5-242.353 131.361   1
   4 -13  -5 51.4386 219.257   1
  -4  13   5 28.8742 222.077   1
  -4 -13   3 60.7531 134.142   1
   4  13  -3 272.219 148.080   1
   4 -13  -3 252.452 199.426   1
  -4  13   3 312.924 212.083   1
  -4 -13   2 1495.75 200.027   1
   4  13  -2 1405.93 215.010   1
   4 -13  -2 1570.14 229.495   1
  -4  13   2 1485.74 246.981   1
   4  13  -1 292.501 180.951   1
  -4 -13   1 385.236 158.902   1
   4 -13  -1 530.866 182.796   1
  -4  13   1 406.825 200.910   1
   4  13   0 67.4742 168.029   1
  -4 -13   0-19.8254 175.338   1
   4 -13   0-19.4298 160.812   1
  -4  13   0 268.905 175.367   1
   4  13   1 553.854 203.477   1
  -4 -13  -1 447.699 195.664   1
   4 -13   1 557.234 169.735   1
  -4  13  -1 629.735 176.296   1
   4  13   2 1764.87 271.443   1
  -4 -13  -2 1610.16 240.848   1
  -4  13  -2 1707.50 213.432   1
   4 -13   2 1939.03 205.997   1
   4  13   3 161.588 210.847   1
   4 -13   3 26.2335 125.099   1
  -4 -13  -3 47.8909 195.702   1
  -4  13  -3 96.6749 138.858   1
   4  13   4 310.842 236.866   1
  -4  13  -4 75.7231 108.239   1
   4 -13   4 198.395 110.093   1
   4 -13   5 100.260 75.9962   1
   4  13   5 29.4890 228.500   1
  -4  13  -5 100.431 78.2109   1
   4  13   6 672.961 264.658   1
  -4 -13  -6 741.520 216.008   1
   4  13   7 1045.98 294.496   1
  -4 -13  -7 1221.81 268.490   1
   4  13   8 883.612 290.988   1
  -4 -13  -8 906.988 268.215   1
  -4 -13  -9 180.612 211.186   1
   4  13   9 674.152 266.723   1
  -4 -13 -10 216.686 218.639   1
   4  13  10 827.336 282.256   1
  -4 -13 -11-158.576 258.032   1
   4  13  11-386.511 290.291   1
  -4 -13 -12 255.240 252.310   1
   4  13  12 429.549 304.983   1
  -4 -13 -13 64.3441 229.494   1
   4  13  13 403.756 268.168   1
  -4 -13 -15 97.6461 244.013   1
   4  13  15-37.1699 296.910   1
  -4 -13 -16 389.961 257.925   1
   4  13  16 296.699 291.132   1
   4  13  17 814.608 269.731   1
  -4 -13 -18-32.2442 232.988   1
   4  13  18 627.284 274.978   1
  -4 -13 -19 543.044 241.393   1
   4  13  19 109.928 269.344   1
  -4 -13 -20 252.665 206.712   1
   4  13  20 144.877 208.317   1
  -4 -13 -21 124.445 227.288   1
   4  13  21 249.807 249.022   1
  -4 -13 -22 122.409 218.338   1
   4  13  22 350.456 273.709   1
  -4 -13 -23 361.542 185.246   1
   4  13  23 34.4077 188.937   1
  -4  14  22-139.404 251.288   1
   4 -14 -22 244.690 221.444   1
  -4  14  21 71.0110 247.535   1
   4 -14 -21 592.172 232.180   1
   4 -14 -20 284.736 226.931   1
  -4  14  19-220.012 252.271   1
   4 -14 -19 224.156 182.680   1
  -4  14  18-184.878 262.262   1
   4 -14 -18 322.946 234.781   1
  -4  14  16 261.941 248.534   1
   4 -14 -16 227.628 229.156   1
  -4  14  15 112.109 240.561   1
   4 -14 -15 97.4463 235.209   1
  -4  14  14 446.276 253.351   1
   4 -14 -14 582.143 241.922   1
  -4  14  13 258.358 274.611   1
   4 -14 -13-96.2615 226.593   1
  -4  14  12-217.845 281.240   1
   4 -14 -12 253.975 253.587   1
  -4  14  11 71.5659 256.052   1
   4 -14 -11 218.992 216.403   1
  -4  14  10 244.806 274.690   1
   4 -14 -10 707.036 241.115   1
  -4  14   8 599.329 283.890   1
   4 -14  -8 176.088 236.240   1
  -4  14   7-129.849 249.761   1
   4 -14  -7-85.7817 215.258   1
  -4  14   6 1779.14 300.814   1
   4  14  -6 1371.34 146.705   1
   4 -14  -6 1331.25 263.792   1
  -4 -14   6 1438.96 137.563   1
   4  14  -5 119.094 126.785   1
  -4  14   5 149.869 239.697   1
   4 -14  -5 346.420 197.834   1
  -4  14   4 28.7214 233.238   1
   4 -14  -4 125.829 206.334   1
   4  14  -3 69.6304 151.875   1
   4  14  -2 137.277 168.725   1
   4 -14  -2 68.7144 181.212   1
  -4  14   2 50.5354 177.745   1
   4 -14  -1 235.862 175.406   1
  -4  14   1 165.060 198.751   1
   4  14  -1 367.201 189.604   1
   4 -14   0 2129.24 247.599   1
  -4  14   0 2028.08 262.469   1
   4  14   0 1780.13 262.430   1
   4 -14   1 245.474 151.717   1
   4  14   1 125.432 191.965   1
  -4  14  -1 192.983 166.886   1
   4 -14   2 109.729 133.249   1
  -4 -14  -2 23.8728 177.613   1
  -4  14  -2-99.9659 145.304   1
   4  14   2 26.5937 218.661   1
  -4  14  -3 68.7617 131.322   1
   4 -14   3 299.913 123.417   1
   4 -14   4-38.1619 96.4771   1
  -4 -14  -4 79.0134 206.155   1
   4  14   4 146.678 213.198   1
  -4  14  -4 19.8780 98.8319   1
   4  14   5 397.860 244.164   1
  -4 -14  -5 931.514 238.791   1
   4  14   6 1175.44 281.780   1
  -4 -14  -6 1192.43 250.688   1
   4  14   7 295.974 253.011   1
  -4 -14  -7-29.3733 212.709   1
   4  14   8 709.309 289.086   1
  -4 -14  -8 212.258 218.328   1
   4  14  10-70.4790 266.393   1
  -4 -14 -10 383.036 239.555   1
   4  14  11-71.8967 272.231   1
  -4 -14 -11 640.740 258.356   1
   4  14  12-331.759 280.585   1
  -4 -14 -12 32.3096 250.409   1
   4  14  13-74.2098 269.658   1
  -4 -14 -13 64.9857 235.194   1
   4  14  14 558.816 283.637   1
  -4 -14 -14 782.963 251.053   1
   4  14  15 261.045 238.760   1
  -4 -14 -15 490.035 215.852   1
   4  14  16-74.4762 253.890   1
  -4 -14 -16-32.5480 221.919   1
   4  14  17-222.757 274.123   1
  -4 -14 -17 64.8742 239.508   1
   4  14  18 627.179 291.321   1
  -4 -14 -18 32.1591 229.710   1
  -4 -14 -19-63.6241 202.647   1
   4  14  20 71.9273 252.947   1
  -4 -14 -20 125.435 200.864   1
   4  14  21 105.943 257.757   1
   4  14  22-34.7354 240.016   1
  -4 -14 -22 30.4231 205.515   1
   4 -15 -22 726.109 227.189   1
  -4  15  22-34.3241 223.260   1
   4 -15 -21 247.411 232.183   1
  -4  15  21 140.291 260.246   1
   4 -15 -20 94.3736 212.508   1
  -4  15  20-143.351 239.844   1
   4 -15 -19 223.507 217.431   1
  -4  15  19 763.713 288.894   1
   4 -15 -18-129.151 229.078   1
  -4  15  18-110.856 269.728   1
   4 -15 -17 97.5910 233.069   1
  -4  15  17 409.719 278.561   1
   4 -15 -15 491.174 229.217   1
  -4  15  15 449.660 250.189   1
   4 -15 -14 163.427 231.459   1
  -4  15  14 411.551 265.877   1
   4 -15 -13-65.0493 220.727   1
  -4  15  13 111.682 268.375   1
   4 -15 -12 1000.65 245.800   1
  -4  15  12 220.441 285.856   1
   4 -15 -11-31.9028 232.006   1
  -4  15  11 326.725 262.908   1
   4 -15 -10 188.744 203.128   1
  -4  15  10 819.126 290.357   1
   4 -15  -9 123.526 218.064   1
  -4  15   9-105.124 263.675   1
   4 -15  -7 266.120 212.331   1
  -4  15   7 667.895 261.930   1
   4 -15  -6 28.7295 207.130   1
  -4  15   6-129.071 231.688   1
   4  15  -5 93.7327 109.960   1
   4 -15  -5 467.045 214.600   1
  -4  15   5 31.1414 233.726   1
  -4 -15   5 206.877 95.3191   1
   4  15  -4 1407.53 187.409   1
  -4  15   4 1043.64 276.067   1
  -4 -15   4 1521.14 178.482   1
   4  15  -3 123.531 157.095   1
  -4 -15   3 142.137 132.539   1
   4  15  -2 993.133 194.625   1
  -4 -15   2 1101.76 182.999   1
   4 -15  -2 764.781 233.602   1
  -4  15   2 526.991 223.835   1
  -4 -15   1 180.805 161.741   1
   4 -15  -1 337.463 178.580   1
  -4  15   1 343.904 196.822   1
   4  15  -1 135.140 181.166   1
  -4 -15   0-43.6508 169.058   1
   4 -15   0-20.7184 161.047   1
  -4  15   0-67.4761 170.501   1
   4  15   0 171.012 181.062   1
  -4 -15  -1 351.288 180.121   1
   4 -15   1 36.3281 143.639   1
   4  15   1-315.608 214.893   1
  -4  15  -1-99.3010 154.376   1
  -4  15  -2 881.485 176.250   1
   4 -15   2 588.180 149.084   1
  -4 -15  -3-26.2223 203.239   1
  -4  15  -3 40.2209 125.584   1
   4  15   3 205.605 242.360   1
   4 -15   3 203.894 119.388   1
  -4 -15  -4 1542.23 242.275   1
  -4  15  -4 1159.92 132.047   1
   4  15   4 1073.78 281.770   1
   4 -15   4 1190.22 130.855   1
   4  15   5 414.270 261.340   1
  -4 -15  -5-28.6059 192.538   1
   4  15   6-98.7864 263.958   1
  -4 -15  -6-89.1594 223.706   1
   4  15   7 203.134 267.483   1
  -4 -15  -7 368.076 234.128   1
   4  15   9-71.9103 266.478   1
  -4 -15  -9 63.0300 227.195   1
   4  15  10-219.432 265.785   1
  -4 -15 -10 192.290 240.248   1
   4  15  11 36.9534 279.235   1
  -4 -15 -11 226.593 248.236   1
   4  15  12 37.2195 265.064   1
  -4 -15 -12-163.428 259.384   1
   4  15  13 299.079 282.900   1
  -4 -15 -13 262.004 238.663   1
   4  15  14 37.4547 270.169   1
  -4 -15 -14 229.203 235.265   1
   4  15  15 449.601 275.850   1
  -4 -15 -15 32.7408 227.613   1
   4  15  17-37.1691 222.754   1
  -4 -15 -17 64.7947 195.296   1
   4  15  18 441.270 256.613   1
  -4 -15 -18 32.0601 189.096   1
   4  15  19 362.753 275.897   1
  -4 -15 -19 347.932 227.272   1
   4  15  20 356.445 277.945   1
  -4 -15 -20 342.378 233.493   1
   4  15  21-245.511 259.054   1
  -4 -15 -21-30.7157 215.180   1
   4  15  22 649.134 236.556   1
  -4 -15 -22 270.566 186.300   1
  -4  16  21 416.460 267.515   1
   4 -16 -21 183.625 214.998   1
  -4  16  20 35.4366 206.052   1
   4 -16 -20 62.4984 180.570   1
  -4  16  19 180.279 275.576   1
   4 -16 -19 190.793 213.136   1
  -4  16  18-36.7057 271.080   1
   4 -16 -18 225.802 232.649   1
  -4  16  17-185.501 260.968   1
   4 -16 -17 390.871 233.991   1
  -4  16  16 186.946 247.212   1
   4 -16 -16 328.340 233.411   1
  -4  16  15-337.899 265.175   1
   4 -16 -15 131.894 226.917   1
  -4  16  14 187.903 251.658   1
   4 -16 -14 99.0584 223.227   1
  -4  16  13-112.508 279.083   1
   4 -16 -13 263.915 234.006   1
  -4  16  11 478.878 272.987   1
   4 -16 -11 292.723 239.429   1
  -4  16  10 145.957 257.027   1
   4 -16 -10 321.460 228.471   1
  -4  16   9 360.599 252.463   1
   4 -16  -9 381.096 227.359   1
  -4  16   8 282.120 258.462   1
   4 -16  -8 468.511 230.989   1
  -4  16   7 343.393 257.488   1
   4 -16  -7-91.6928 215.895   1
  -4  16   6 233.487 249.109   1
   4 -16  -6-118.548 199.282   1
  -4  16   5 129.259 228.711   1
   4 -16  -5 340.230 209.905   1
   4  16  -4 13.4770 127.665   1
  -4  16   4 216.854 225.203   1
   4 -16  -4 136.597 204.867   1
   4  16  -3 176.591 143.082   1
   4 -16  -3 236.090 206.473   1
  -4  16   3 262.287 228.507   1
  -4 -16   2 183.103 142.519   1
   4  16  -2 20.9985 170.641   1
  -4 -16   1-20.6806 162.988   1
   4 -16  -1-23.5155 171.582   1
  -4  16   1 25.5775 201.580   1
   4  16  -1-23.6098 180.938   1
  -4 -16   0 363.779 173.949   1
   4 -16   0 169.909 173.399   1
  -4  16   0 325.052 193.551   1
   4  16   0 306.269 201.293   1
  -4 -16  -1 24.4507 183.610   1
   4 -16   1 131.641 150.103   1
  -4  16  -1 303.426 175.759   1
   4  16   1 246.954 213.562   1
  -4 -16  -2 155.709 200.314   1
   4 -16   2-15.9524 136.000   1
   4  16   2 145.596 219.928   1
  -4  16  -2-68.5087 142.144   1
  -4 -16  -3 436.444 223.441   1
  -4  16  -3 162.008 120.382   1
   4  16   3 336.654 241.722   1
  -4 -16  -4 398.353 218.097   1
   4  16   4 670.215 265.203   1
  -4 -16  -5 294.808 213.945   1
   4  16   5 167.378 261.571   1
  -4 -16  -6 60.4945 225.998   1
   4  16   6 172.586 256.896   1
  -4 -16  -8 94.8013 221.427   1
   4  16   8 217.045 255.595   1
  -4 -16  -9 160.616 228.746   1
   4  16   9-110.068 246.703   1
  -4 -16 -10-32.4947 232.367   1
   4  16  10-74.2262 243.665   1
  -4 -16 -11-65.5194 215.064   1
   4  16  11 74.7906 270.680   1
  -4 -16 -12-131.475 224.186   1
   4  16  12-75.2072 261.070   1
  -4 -16 -13 363.042 242.149   1
   4  16  13 453.142 286.329   1
  -4 -16 -14-362.961 244.733   1
   4  16  14 151.147 278.051   1
  -4 -16 -16-391.986 237.594   1
   4  16  16-337.468 275.667   1
  -4 -16 -17 968.246 255.753   1
   4  16  17 222.170 275.217   1
  -4 -16 -18 478.318 240.888   1
   4  16  18 146.005 280.544   1
  -4 -16 -19 188.694 210.555   1
   4  16  19 540.351 279.846   1
  -4 -16 -20 124.089 190.273   1
   4  16  20-35.4346 230.361   1
  -4 -16 -21 243.056 185.198   1
   4  16  21 379.937 233.029   1
  -4  17  20 281.563 229.970   1
   4 -17 -20-92.8819 195.180   1
  -4  17  18 438.459 275.120   1
   4 -17 -18 385.802 230.381   1
  -4  17  16 149.372 260.543   1
   4 -17 -16 197.634 233.831   1
  -4  17  15 75.2236 266.820   1
   4 -17 -15 165.917 234.444   1
  -4  17  14 830.935 297.094   1
   4 -17 -14 200.038 233.250   1
  -4  17  13 37.9070 257.352   1
   4 -17 -13 166.866 210.445   1
  -4  17  12 302.457 270.390   1
   4 -17 -12-66.5933 216.511   1
  -4  17  10-186.675 257.072   1
   4 -17 -10-165.254 234.620   1
  -4  17   9-147.388 250.087   1
   4 -17  -9 228.639 212.347   1
  -4  17   8 614.401 253.192   1
   4 -17  -8 225.183 226.625   1
  -4  17   7 35.3746 268.281   1
   4 -17  -7 188.594 206.513   1
  -4  17   6-172.859 254.249   1
   4 -17  -6 90.8419 204.555   1
  -4  17   5 367.687 254.045   1
   4 -17  -5 235.185 205.740   1
  -4  17   4 639.676 237.696   1
   4 -17  -4 627.507 221.459   1
  -4  17   3-332.833 221.883   1
   4 -17  -3 27.4391 201.261   1
  -4  17   1-79.3859 192.313   1
   4  17  -1 48.0123 177.920   1
  -4  17   0 71.4941 176.790   1
   4  17   0 185.681 206.331   1
   4  17   2-30.4416 210.566   1
  -4 -17  -2-239.911 194.738   1
   4  17   3-31.9658 208.952   1
  -4 -17  -3 251.939 201.120   1
   4  17   4-99.8446 226.526   1
  -4 -17  -4 582.819 210.793   1
   4  17   5 103.239 233.773   1
  -4 -17  -5 210.997 201.040   1
   4  17   6 70.7841 259.783   1
  -4 -17  -6 402.870 225.820   1
   4  17   7-362.028 270.521   1
  -4 -17  -7 31.6989 198.914   1
   4  17   8 294.260 253.047   1
  -4 -17  -8-161.123 216.689   1
   4  17   9-37.2411 259.619   1
  -4 -17  -9-65.1305 209.581   1
   4  17  10 188.290 245.466   1
  -4 -17 -10 362.205 202.747   1
   4  17  11 227.536 266.738   1
  -4 -17 -11 33.1370 219.787   1
   4  17  12-571.213 272.597   1
  -4 -17 -12 99.6904 234.004   1
   4  17  13 381.104 272.720   1
  -4 -17 -13 465.114 241.997   1
   4  17  14-114.145 270.935   1
  -4 -17 -14 33.1537 230.105   1
   4  17  15-151.072 258.686   1
  -4 -17 -15 230.497 220.409   1
   4  17  16 710.429 288.109   1
  -4 -17 -16-32.5997 213.676   1
   4  17  17 73.7407 251.017   1
  -4 -17 -17 515.348 228.310   1
   4  17  18 363.982 263.700   1
  -4 -17 -18 31.7749 227.474   1
   4  17  19-358.079 260.337   1
  -4 -17 -19 501.709 222.470   1
   4  17  20 69.8440 245.992   1
  -4 -17 -20 368.607 221.045   1
   4 -18 -19-220.242 185.295   1
  -4  18  19 71.5560 224.358   1
   4 -18 -17 424.600 228.057   1
  -4  18  17-74.2734 254.670   1
   4 -18 -15 66.9365 234.594   1
  -4  18  15 342.361 285.398   1
   4 -18 -14 236.015 226.778   1
  -4  18  14-76.6197 234.997   1
   4 -18 -13 33.8522 214.518   1
  -4  18  13-192.319 258.662   1
   4 -18 -12 136.024 220.171   1
  -4  18  12 192.050 264.423   1
   4 -18 -11 135.658 223.763   1
  -4  18  11-38.3191 256.472   1
   4 -18  -9-100.435 207.596   1
  -4  18   9 188.105 251.777   1
   4 -18  -8 164.825 206.707   1
  -4  18   8-408.065 247.145   1
   4 -18  -7-64.0327 208.333   1
  -4  18   7-255.867 236.601   1
  -4  18   5 241.857 242.374   1
  -4  18   4-230.721 213.674   1
   4  18   3 32.9945 214.481   1
   4  18   4 343.043 230.602   1
   4  18   5 141.548 260.340   1
  -4 -18  -5 92.7874 205.152   1
   4  18   6 72.5882 252.200   1
  -4 -18  -6 285.444 212.620   1
   4  18   7 481.388 255.436   1
  -4 -18  -7 161.798 210.143   1
   4  18   8-75.1930 240.695   1
  -4 -18  -8 98.4902 218.676   1
   4  18   9 304.322 253.437   1
  -4 -18  -9-66.4122 215.918   1
   4  18  11 462.052 282.824   1
  -4 -18 -11 234.980 221.353   1
   4  18  12 653.874 288.576   1
  -4 -18 -12-134.157 215.040   1
   4  18  13 38.3083 277.495   1
  -4 -18 -13 267.230 233.095   1
   4  18  14 266.857 283.661   1
  -4 -18 -14-66.4903 224.625   1
   4  18  15-226.236 258.226   1
  -4 -18 -15 197.656 218.374   1
   4  18  17 36.8607 233.536   1
  -4 -18 -17-32.2693 197.885   1
   4  18  19-351.955 236.717   1
  -4 -18 -19 372.953 188.519   1
  -4  19  16-300.334 237.358   1
  -4  19  14 346.218 281.540   1
  -4  19  13 309.321 263.127   1
  -4  19  12-427.117 260.038   1
   4  19  10 233.200 264.178   1
   4  19  11 155.219 261.103   1
   4  19  12 309.833 263.563   1
   4  19  13 115.697 255.755   1
   4  19  14 344.332 268.735   1
   4  19  16 74.3334 237.986   1
   4  19  18-36.0060 262.726   1
   5   0 -26 231.137 229.633   1
  -5   0  25 225.390 227.319   1
   5   0 -25 759.374 255.882   1
  -5   0  24-299.144 244.351   1
   5   0 -24 66.2433 213.221   1
  -5   0  23 222.477 250.771   1
   5   0 -23 165.485 237.933   1
  -5   0  22 440.507 249.869   1
   5   0 -22 524.361 241.085   1
  -5   0  21-253.518 253.715   1
   5   0 -21-64.7686 229.814   1
  -5   0  20 462.735 248.628   1
   5   0 -20 95.5333 212.699   1
  -5   0  19-104.613 272.197   1
   5   0 -19 405.694 245.323   1
  -5   0  18 783.086 282.025   1
   5   0 -18 334.625 260.831   1
  -5   0  17 33.1258 268.949   1
   5   0 -17-88.8063 251.631   1
  -5   0  16 610.274 293.227   1
   5   0 -16 1320.65 274.002   1
  -5   0  15 279.406 254.274   1
  -5   0  14 1704.10 300.971   1
   5   0 -14 1954.75 284.786   1
  -5   0  13 57.4028 230.846   1
   5   0 -13-205.375 211.822   1
  -5   0  12 220.134 230.533   1
   5   0 -12-342.066 212.578   1
   5   0 -10 27123.5 1809.35   1
  -5   0  10 27468.1 1821.92   1
  -5   0   9-71.0641 202.541   1
   5   0  -9 126.247 178.870   1
  -5   0   8 869.447 239.432   1
   5   0  -8 1803.94 243.069   1
  -5   0   7 41.8517 203.629   1
   5   0  -7 95.7258 188.787   1
   5   0  -6 16416.8 1075.39   1
  -5   0   6 15093.4 1079.25   1
   5   0  -5-17.7996 196.696   1
  -5   0   5-18.7103 194.597   1
  -5   0   4 18880.7 1294.89   1
   5   0  -4 19653.0 1288.01   1
   5   0  -3-141.656 176.789   1
  -5   0   3-100.800 206.770   1
  -5   0   2 44924.1 2788.11   1
   5   0  -2 41345.1 2783.53   1
  -5   0   1-95.1664 192.888   1
   5   0  -1 45.8315 190.246   1
  -5   0   0-156.773 175.918   1
   5   0   0 167.227 170.015   1
  -5   0  -1 157.059 207.143   1
   5   0   1 107.341 212.082   1
  -5   0  -2 45281.5 2980.81   1
   5   0   2 47128.6 2981.92   1
  -5   0  -3-130.028 186.318   1
   5   0   3 145.082 189.774   1
  -5   0  -4 20075.3 1302.30   1
   5   0   4 19003.6 1301.35   1
  -5   0  -5-69.3588 184.961   1
   5   0   5-123.504 199.725   1
   5   0   6 15107.9 1000.76   1
  -5   0  -6 13939.6 989.123   1
  -5   0  -7 331.735 187.526   1
   5   0   7 58.9576 189.440   1
  -5   0  -8 1705.78 242.528   1
   5   0   8 1456.69 252.757   1
   5   0   9 179.006 197.522   1
  -5   0  -9 122.635 192.764   1
   5   0  10 25661.0 1696.05   1
  -5   0 -10 25050.8 1682.17   1
   5   0  11-102.656 216.880   1
  -5   0 -11 22.4024 196.466   1
   5   0  12-159.809 227.120   1
  -5   0 -12-24.5259 191.379   1
  -5   0 -13 51.1289 212.832   1
   5   0  14 1189.63 301.738   1
  -5   0 -14 1289.93 270.674   1
   5   0  15-92.2832 263.053   1
  -5   0 -15 218.511 233.588   1
   5   0  16 1397.37 275.698   1
  -5   0 -17 176.428 233.244   1
   5   0  17 425.439 255.924   1
  -5   0 -18 936.895 248.981   1
   5   0  18 878.601 272.500   1
   5   0  19 243.240 262.598   1
  -5   0 -19 62.7668 238.947   1
   5   0  20 35.5976 237.666   1
  -5   0 -20 412.734 201.807   1
   5   0  21 146.762 264.645   1
  -5   0 -21 128.253 239.608   1
   5   0  22 185.006 250.749   1
  -5   0 -22 421.450 239.253   1
   5   0  23 707.019 271.476   1
  -5   0 -23 618.767 247.662   1
   5   0  24 449.408 262.383   1
  -5   0 -24 391.953 225.233   1
   5   0  25 411.645 246.464   1
  -5   0 -25 228.602 228.498   1
  -5   1  26 296.160 261.139   1
   5  -1 -26 360.357 230.313   1
  -5   1  25 185.837 249.082   1
   5  -1 -25 230.264 238.464   1
   5   1 -25 200.303 224.850   1
  -5  -1  24 489.879 246.166   1
   5   1 -24 298.994 238.798   1
  -5   1  23 295.514 241.050   1
  -5  -1  23-149.524 228.927   1
   5  -1 -23 396.020 230.025   1
   5   1 -23 723.444 234.140   1
  -5   1  22 293.282 264.420   1
   5  -1 -22 490.515 250.980   1
  -5  -1  21 36.2489 240.547   1
   5   1 -21 289.350 226.319   1
  -5  -1  20 1528.99 289.814   1
  -5   1  20 857.219 298.372   1
   5   1 -20 567.543 252.837   1
   5  -1 -20 1052.42 284.976   1
  -5  -1  19 312.062 265.167   1
  -5   1  19 562.545 264.955   1
   5   1 -19-30.9932 226.608   1
   5  -1 -19 187.653 235.783   1
  -5   1  18 378.434 250.945   1
   5  -1 -18 306.122 236.422   1
  -5  -1  17 131.082 244.859   1
   5   1 -17 117.243 214.007   1
  -5   1  16-130.447 229.590   1
   5   1 -16-141.788 240.618   1
   5  -1 -16 319.374 222.810   1
  -5  -1  15 1408.62 287.444   1
   5   1 -15 1767.87 270.305   1
   5  -1 -15 1069.04 244.077   1
  -5   1  14 730.224 275.004   1
  -5  -1  14 1735.70 291.485   1
   5   1 -14 1489.73 260.121   1
   5  -1 -14 814.903 257.085   1
   5   1 -13 16807.2 1128.26   1
   5  -1 -13 15812.8 1124.98   1
  -5   1  13 16921.3 1148.81   1
  -5  -1  13 15246.0 1136.11   1
   5  -1 -12 25277.1 1674.31   1
  -5   1  12 24590.0 1686.22   1
   5   1 -11 5243.72 440.323   1
  -5  -1  11 5046.81 453.468   1
  -5  -1  10 728.253 219.481   1
  -5   1  10 717.337 230.514   1
   5  -1 -10 591.658 200.997   1
   5   1 -10 867.288 203.567   1
  -5  -1   9 2869.07 306.904   1
  -5   1   9 1900.62 310.228   1
   5   1  -9 2727.99 285.322   1
   5  -1  -9 2370.34 293.183   1
   5  -1  -8 3608.56 348.389   1
  -5  -1   8 3925.59 363.179   1
  -5   1   8 3394.15 361.136   1
   5   1  -8 3759.41 341.446   1
  -5  -1   7 4322.12 401.296   1
  -5   1   7 4496.25 409.374   1
   5  -1  -7 4646.77 395.612   1
   5   1  -7 4718.47 391.461   1
  -5   1   6 2649.80 321.908   1
   5   1  -6 3222.85 303.950   1
  -5  -1   6 2691.92 307.987   1
   5  -1  -6 3038.70 317.175   1
  -5  -1   5 2277.82 298.173   1
  -5   1   5 3304.39 316.559   1
   5   1  -5 2987.69 290.256   1
   5  -1  -5 3311.75 302.795   1
  -5   1   4 87076.8 5666.96   1
   5  -1  -4 86479.5 5662.99   1
  -5  -1   4 92371.4 5666.33   1
   5   1  -4 88220.1 5659.83   1
   5  -1  -3 3737.80 319.594   1
   5   1  -3 3445.34 319.664   1
  -5  -1   3 3289.27 326.813   1
  -5   1   3 2816.23 320.747   1
   5   1  -2 37546.0 2469.75   1
   5  -1  -2 38027.3 2471.21   1
  -5  -1   2 36353.9 2473.21   1
  -5   1   2 40675.7 2477.56   1
  -5  -1   1 536.564 211.297   1
  -5   1   1 794.718 212.502   1
   5   1  -1 767.235 211.403   1
   5  -1  -1 531.422 201.683   1
  -5  -1   0 41704.7 2694.74   1
   5   1   0 43161.7 2694.40   1
   5  -1   0 39908.7 2695.40   1
  -5   1   0 41609.3 2694.34   1
  -5   1  -1 620.133 178.241   1
  -5  -1  -1 922.026 215.026   1
   5   1   1 740.600 217.591   1
   5  -1   1 421.922 188.617   1
  -5  -1  -2 39258.6 2475.67   1
  -5   1  -2 37694.3 2474.04   1
   5   1   2 37745.9 2477.24   1
   5  -1   2 37844.3 2474.00   1
   5   1   3 3048.18 299.697   1
  -5  -1  -3 3019.93 292.766   1
  -5   1  -3 3024.23 295.554   1
   5  -1   3 2652.12 299.621   1
  -5   1  -4 86786.4 5433.94   1
  -5  -1  -4 85162.6 5438.58   1
   5   1   4 82723.8 5435.72   1
   5  -1   4 84889.9 5433.23   1
   5   1   5 2151.05 282.810   1
  -5   1  -5 2718.36 283.918   1
  -5  -1  -5 2445.83 283.026   1
  -5   1  -6 3009.41 295.514   1
   5  -1   6 3046.81 293.196   1
   5   1   6 3696.17 328.028   1
  -5  -1  -6 2568.97 309.589   1
  -5   1  -7 4030.15 339.428   1
  -5  -1  -7 3755.81 359.679   1
   5   1   7 4028.36 366.717   1
   5  -1   7 3148.11 337.518   1
  -5  -1  -8 2586.70 295.601   1
  -5   1  -8 3826.92 318.465   1
   5  -1   8 3224.02 316.643   1
   5   1   8 3131.84 307.730   1
  -5   1  -9 2540.49 287.924   1
  -5  -1  -9 2175.25 274.121   1
   5  -1   9 2668.42 291.154   1
   5   1   9 1816.67 283.454   1
  -5   1 -10 506.521 188.125   1
  -5  -1 -10 585.160 190.459   1
   5   1  10 748.916 222.858   1
   5  -1  10 880.427 220.151   1
  -5   1 -11 4650.08 402.922   1
  -5  -1 -12 24194.5 1494.13   1
   5   1  12 19788.8 1483.52   1
  -5  -1 -13 15186.2 1036.76   1
   5   1  13 13472.4 1040.08   1
   5  -1  13 15134.8 1037.50   1
  -5  -1 -14 1017.47 248.911   1
   5   1  14 1032.62 259.799   1
   5  -1  14 868.667 276.430   1
  -5   1 -15 1929.78 270.421   1
  -5  -1 -15 1362.85 291.318   1
   5   1  15 1722.01 312.909   1
   5  -1  15 1146.49 289.026   1
   5   1  16-419.293 257.306   1
   5  -1  16-93.7134 250.888   1
  -5   1 -17 290.166 209.989   1
   5  -1  17 290.541 260.210   1
  -5  -1 -18 824.137 246.787   1
   5   1  18 477.969 283.126   1
   5   1  19 245.006 258.840   1
   5  -1  19 344.637 236.498   1
  -5   1 -19 124.545 224.965   1
  -5  -1 -19 251.512 254.048   1
   5   1  20 572.536 273.885   1
   5  -1  20 1275.05 288.274   1
  -5   1 -20 695.001 247.723   1
  -5  -1 -20 1307.82 281.536   1
   5  -1  21 291.819 276.935   1
   5   1  21 330.963 238.326   1
  -5   1 -21 255.742 219.457   1
  -5  -1 -21 128.531 206.276   1
   5   1  22 221.958 228.790   1
  -5  -1 -22 323.964 234.200   1
   5  -1  23 447.817 250.168   1
   5   1  23 334.069 251.178   1
  -5   1 -23 489.661 229.301   1
  -5  -1 -23 486.792 224.040   1
   5  -1  24 301.376 259.974   1
   5   1  24 558.766 262.728   1
  -5   1 -24 197.225 230.062   1
  -5  -1 -24 292.790 235.435   1
   5   1  25 409.087 267.540   1
  -5  -1 -25 162.196 224.779   1
   5   1  26-258.338 215.929   1
  -5  -1 -26 129.033 213.864   1
   5  -2 -27 128.237 223.622   1
   5  -2 -26 162.857 228.395   1
  -5   2  26 255.861 248.388   1
   5  -2 -25 196.954 245.460   1
  -5   2  25 625.141 277.797   1
   5  -2 -24 164.529 228.378   1
   5   2 -24 234.600 229.519   1
  -5   2  24-184.283 232.278   1
  -5  -2  24-227.634 201.861   1
   5  -2 -23-65.6255 211.166   1
   5   2 -23 66.2813 230.026   1
  -5   2  23-110.382 248.570   1
  -5  -2  23 374.967 255.650   1
   5  -2 -22 391.177 258.974   1
   5   2 -22 326.097 229.646   1
  -5   2  22 512.564 272.478   1
  -5  -2  22 369.479 250.824   1
   5  -2 -21 129.292 222.369   1
   5   2 -21 64.0189 219.227   1
  -5   2  21 72.7315 226.745   1
  -5  -2  21-145.050 230.963   1
   5  -2 -20 445.591 256.447   1
   5   2 -20 187.608 227.847   1
  -5   2  20 574.667 292.074   1
  -5  -2  20-106.379 253.043   1
   5  -2 -19-62.6682 221.330   1
   5   2 -19-60.9621 207.888   1
  -5   2  19-283.439 251.299   1
  -5  -2  19 34.6048 237.061   1
   5   2 -18 740.380 237.096   1
  -5   2  18 590.698 275.406   1
  -5  -2  18 369.722 259.307   1
   5  -2 -17 901.747 275.813   1
   5   2 -17 1434.50 259.464   1
  -5   2  17 815.379 307.902   1
  -5  -2  17 1236.20 271.077   1
   5  -2 -16 2051.06 327.376   1
  -5   2  16 2150.94 348.161   1
  -5  -2  16 1380.62 297.145   1
   5  -2 -15-85.3765 225.937   1
   5   2 -15 213.412 201.621   1
  -5   2  15-642.750 269.259   1
  -5  -2  15-30.1682 224.577   1
   5  -2 -14 1459.83 267.679   1
   5   2 -14 2330.30 283.070   1
  -5   2  14 1430.48 291.082   1
  -5  -2  14 2255.01 303.947   1
   5  -2 -13 797.145 253.373   1
   5   2 -13 1374.74 251.963   1
  -5   2  13 808.116 271.916   1
  -5  -2  13 1630.21 260.166   1
   5  -2 -12 614.938 215.656   1
  -5   2  12 575.421 251.946   1
  -5  -2  12 682.946 236.824   1
  -5  -2  11 4228.88 390.483   1
   5  -2 -11 3712.54 376.834   1
   5   2 -11 4137.53 369.014   1
  -5   2  11 3933.33 397.198   1
   5   2 -10 15324.1 1056.56   1
   5  -2  -9 622.892 216.281   1
   5   2  -9 709.720 202.351   1
  -5  -2   9 911.950 220.555   1
  -5   2   9 576.170 245.149   1
  -5  -2   8 9834.74 700.710   1
  -5   2   8 10946.0 724.665   1
   5   2  -8 8032.55 678.148   1
   5  -2  -8 10056.5 704.770   1
  -5   2   7 10728.7 773.094   1
  -5  -2   7 10305.2 760.263   1
   5  -2  -7 10926.5 761.711   1
   5   2  -7 10717.2 756.620   1
  -5   2   6 863.677 227.127   1
  -5  -2   6 898.914 208.164   1
   5  -2  -6 974.306 211.333   1
   5   2  -6 746.425 205.523   1
  -5   2   5 139.561 205.525   1
  -5  -2   5-53.4843 182.729   1
   5  -2  -5 310.714 195.795   1
   5   2  -5 196.588 174.571   1
   5  -2  -4 22406.3 1453.58   1
  -5   2   4 21939.1 1459.12   1
  -5  -2   4 20794.2 1448.21   1
   5   2  -4 22226.0 1447.59   1
   5  -2  -3 516.771 196.590   1
   5   2  -3 15.5810 187.933   1
  -5   2   3 554.356 222.683   1
  -5  -2   3-114.596 170.327   1
   5   2  -2 54368.8 3556.52   1
   5  -2  -2 58225.6 3558.69   1
  -5   2   2 54238.6 3561.78   1
  -5  -2   2 54300.3 3557.89   1
   5   2  -1 9827.57 717.596   1
   5  -2  -1 10986.7 724.079   1
  -5  -2   1 11797.1 727.977   1
  -5   2   1 8622.61 721.283   1
   5  -2   0 195.411 197.194   1
  -5   2   0-189.015 198.080   1
  -5  -2   0-95.6125 176.784   1
   5   2   0-189.156 182.223   1
   5   2   1 10078.1 707.836   1
  -5   2  -1 10463.2 707.558   1
   5  -2   1 9962.77 706.477   1
  -5  -2  -1 9651.53 709.323   1
   5   2   2 56123.9 3625.30   1
   5  -2   2 57806.5 3622.42   1
  -5  -2  -2 56741.7 3625.25   1
  -5   2  -2 54655.3 3621.56   1
   5  -2   3 92.8480 164.895   1
  -5   2  -3 342.872 174.792   1
   5   2   3 341.850 167.116   1
  -5  -2  -3 287.219 178.201   1
   5  -2   4 21519.0 1421.37   1
   5   2   4 21780.5 1428.56   1
  -5   2  -4 20884.2 1424.16   1
  -5  -2  -4 21521.2 1428.66   1
   5   2   5 421.816 215.394   1
   5  -2   5 212.719 172.472   1
  -5  -2  -5 125.778 193.609   1
  -5   2  -5-48.5687 183.170   1
   5   2   6 763.547 230.291   1
   5  -2   6 1056.71 210.920   1
  -5  -2  -6 864.843 212.725   1
  -5  -2  -7 10700.5 762.621   1
  -5   2  -7 10870.0 741.972   1
   5   2   7 10027.9 762.052   1
   5  -2   7 10495.4 750.097   1
  -5  -2  -8 9123.01 683.589   1
  -5   2  -8 8641.60 664.394   1
   5  -2   8 9057.77 675.835   1
   5   2   8 10509.1 694.991   1
   5  -2   9 558.268 202.065   1
  -5  -2  -9 1018.28 218.199   1
  -5   2  -9 712.538 203.786   1
   5   2   9 825.241 248.688   1
   5  -2  10 13002.3 947.103   1
  -5   2 -10 13951.2 938.073   1
   5  -2  11 3516.66 372.271   1
   5   2  11 3621.96 402.552   1
  -5   2 -11 4422.82 372.755   1
  -5  -2 -11 4294.93 389.086   1
   5  -2  12 402.761 235.834   1
   5   2  12 563.567 249.389   1
  -5   2 -12 183.061 194.560   1
  -5  -2 -12 309.176 224.476   1
   5   2  13 948.066 286.226   1
  -5  -2 -13 878.020 248.849   1
   5  -2  14 1648.59 304.497   1
   5   2  14 2138.15 350.229   1
  -5  -2 -14 1966.10 285.613   1
  -5   2 -14 1687.19 273.638   1
   5   2  15 414.331 246.094   1
   5  -2  15 502.253 243.135   1
  -5   2 -15 420.367 211.674   1
  -5  -2 -15 113.158 205.923   1
   5  -2  16 2025.48 337.543   1
  -5   2 -17 1115.56 258.353   1
  -5  -2 -17 933.841 256.191   1
   5   2  17 805.203 264.945   1
   5  -2  17 668.039 256.053   1
  -5   2 -18 385.400 236.864   1
  -5  -2 -18 523.723 251.715   1
   5   2  18 482.571 297.921   1
   5  -2  18-99.4564 248.395   1
  -5   2 -19-92.6357 228.239   1
  -5  -2 -19-126.611 236.647   1
   5  -2  19 307.358 248.436   1
  -5   2 -20 312.804 226.456   1
  -5  -2 -20 32.0307 244.622   1
   5   2  20 35.9430 255.970   1
   5  -2  20-142.552 227.011   1
  -5   2 -21-414.567 227.113   1
  -5  -2 -21-64.3554 232.949   1
   5  -2  21 145.476 238.795   1
   5   2  21 184.214 260.182   1
  -5   2 -22 193.459 222.497   1
  -5  -2 -22 582.607 240.524   1
   5   2  22 258.744 238.500   1
   5  -2  22 36.8349 232.801   1
  -5   2 -23 359.687 235.809   1
  -5  -2 -23 32.3443 214.497   1
   5  -2  23 37.4200 233.388   1
   5   2  23-36.9990 228.243   1
  -5   2 -24 198.123 219.983   1
  -5  -2 -24 679.065 232.247   1
   5   2  24 111.147 223.107   1
  -5  -2 -25 128.680 225.528   1
[truncated: 885,256 more chars]
