# Supplementary material for: Structural insight into the cooperativity of spin crossover compounds
Source: Acta Crystallogr B Struct Sci Cryst Eng Mater. 2023 Aug 11;79(Pt 5):354–67. doi: 10.1107/S2052520623005814 (PMC10552598; doi:10.1107/S2052520623005814)
Supplement: Supplementary file 5 [file b-79-00354-sup5.zip › Bia_Portho_295K.cif]

data_Bia_dw4400_295K
 
_audit_creation_method            'SHELXL-2019/2'
_shelx_SHELXL_version_number      '2019/2'
_chemical_name_systematic         ?
_chemical_name_common             ?
_chemical_melting_point           ?
_chemical_formula_moiety          ?
_chemical_formula_sum
 'C10.86 H8 Fe0.29 N1.71 S0.57' 
_chemical_formula_weight          196.75

loop_
 _atom_type_symbol
 _atom_type_description
 _atom_type_scat_dispersion_real
 _atom_type_scat_dispersion_imag
 _atom_type_scat_source
 'Fe'  'Fe'   0.3265   0.6960
 'International Tables Vol C Tables 4.2.6.8 and 6.1.1.4'
 'C'  'C'   0.0024   0.0013
 'International Tables Vol C Tables 4.2.6.8 and 6.1.1.4'
 'H'  'H'   0.0000   0.0000
 'International Tables Vol C Tables 4.2.6.8 and 6.1.1.4'
 'N'  'N'   0.0049   0.0027
 'International Tables Vol C Tables 4.2.6.8 and 6.1.1.4'
 'S'  'S'   0.1051   0.1002
 'International Tables Vol C Tables 4.2.6.8 and 6.1.1.4'
 
_space_group_crystal_system       orthorhombic
_space_group_IT_number            56
_space_group_name_H-M_alt         'P c c n'
_space_group_name_Hall            '-P 2ab 2ac'
 
_shelx_space_group_comment
;
The symmetry employed for this shelxl refinement is uniquely defined
by the following loop, which should always be used as a source of
symmetry information in preference to the above space-group names.
They are only intended as comments.
;
 
loop_
 _space_group_symop_operation_xyz
 'x, y, z'
 '-x+1/2, -y+1/2, z'
 '-x, y+1/2, -z+1/2'
 'x+1/2, -y, -z+1/2'
 '-x, -y, -z'
 'x-1/2, y-1/2, -z'
 'x, -y-1/2, z-1/2'
 '-x-1/2, y, z-1/2'
 
_cell_length_a                    12.9526(5)
_cell_length_b                    15.1884(6)
_cell_length_c                    17.6032(6)
_cell_angle_alpha                 90
_cell_angle_beta                  90
_cell_angle_gamma                 90
_cell_volume                      3463.1(2)
_cell_formula_units_Z             14
_cell_measurement_temperature     293(2)
_cell_measurement_reflns_used     2724
_cell_measurement_theta_min       1.886
_cell_measurement_theta_max       20.921
 
_exptl_crystal_description        irregular
_exptl_crystal_colour             ?
_exptl_crystal_density_meas       ?
_exptl_crystal_density_method     ?
_exptl_crystal_density_diffrn     1.321          
_exptl_crystal_F_000              1424
_exptl_transmission_factor_min    ?
_exptl_transmission_factor_max    ?
_exptl_crystal_size_max           ?
_exptl_crystal_size_mid           ?
_exptl_crystal_size_min           ?
_exptl_absorpt_coefficient_mu     0.434
_shelx_estimated_absorpt_T_min    ?
_shelx_estimated_absorpt_T_max    ?
_exptl_absorpt_correction_type    ?
_exptl_absorpt_correction_T_min   ?
_exptl_absorpt_correction_T_max   ?
_exptl_absorpt_process_details    ?
_exptl_absorpt_special_details    ?
_diffrn_ambient_temperature       295(2)
_diffrn_radiation_wavelength      0.65524
_diffrn_radiation_type            Synchrotron
_diffrn_source                    ?
_diffrn_measurement_device_type   '4-circle diffractometer'
_diffrn_measurement_method        ?
_diffrn_detector_area_resol_mean  ?
_diffrn_reflns_number             36519
_diffrn_reflns_av_unetI/netI      0.0724
_diffrn_reflns_av_R_equivalents   0.0968
_diffrn_reflns_limit_h_min        -20
_diffrn_reflns_limit_h_max        20
_diffrn_reflns_limit_k_min        -19
_diffrn_reflns_limit_k_max        19
_diffrn_reflns_limit_l_min        -28
_diffrn_reflns_limit_l_max        28
_diffrn_reflns_theta_min          1.905
_diffrn_reflns_theta_max          32.994
_diffrn_reflns_theta_full         23.150
_diffrn_measured_fraction_theta_max   0.826
_diffrn_measured_fraction_theta_full  0.984
_diffrn_reflns_Laue_measured_fraction_max    0.826
_diffrn_reflns_Laue_measured_fraction_full   0.984
_diffrn_reflns_point_group_measured_fraction_max   0.826
_diffrn_reflns_point_group_measured_fraction_full  0.984
_reflns_number_total              6886
_reflns_number_gt                 2854
_reflns_threshold_expression      'I > 2\s(I)'
_reflns_Friedel_coverage          0.000
_reflns_Friedel_fraction_max      .
_reflns_Friedel_fraction_full     .
 
_reflns_special_details
;
 Reflections were merged by SHELXL according to the crystal
 class for the calculation of statistics and refinement.
 
 _reflns_Friedel_fraction is defined as the number of unique
 Friedel pairs measured divided by the number that would be
 possible theoretically, ignoring centric projections and
 systematic absences.
;
 
_computing_data_collection        ?
_computing_cell_refinement        ?
_computing_data_reduction         ?
_computing_structure_solution     ?
_computing_structure_refinement 'SHELXL-2019/2 (Sheldrick, 2019)'
_computing_molecular_graphics     ?
_computing_publication_material   ?
_refine_special_details           ?
_refine_ls_structure_factor_coef  Fsqd
_refine_ls_matrix_type            full
_refine_ls_weighting_scheme       calc
_refine_ls_weighting_details
'w=1/[\s^2^(Fo^2^)+(0.0325P)^2^+1.3626P] where P=(Fo^2^+2Fc^2^)/3'
_atom_sites_solution_primary      ?
_atom_sites_solution_secondary    ?
_atom_sites_solution_hydrogens    geom
_refine_ls_hydrogen_treatment     constr
_refine_ls_extinction_method      none
_refine_ls_extinction_coef        .
_refine_ls_number_reflns          6886
_refine_ls_number_parameters      213
_refine_ls_number_restraints      0
_refine_ls_R_factor_all           0.2285
_refine_ls_R_factor_gt            0.1033
_refine_ls_wR_factor_ref          0.1870
_refine_ls_wR_factor_gt           0.1492
_refine_ls_goodness_of_fit_ref    1.150
_refine_ls_restrained_S_all       1.150
_refine_ls_shift/su_max           0.001
_refine_ls_shift/su_mean          0.000
 
loop_
 _atom_site_label
 _atom_site_type_symbol
 _atom_site_fract_x
 _atom_site_fract_y
 _atom_site_fract_z
 _atom_site_U_iso_or_equiv
 _atom_site_adp_type
 _atom_site_occupancy
 _atom_site_site_symmetry_order  
 _atom_site_calc_flag
 _atom_site_refinement_flags_posn
 _atom_site_refinement_flags_adp
 _atom_site_refinement_flags_occupancy
 _atom_site_disorder_assembly
 _atom_site_disorder_group
Fe01 Fe 0.750000 0.750000 0.57610(3) 0.0663(2) Uani 1 2 d S T P . .
S002 S 0.90898(10) 0.55770(9) 0.39544(6) 0.1158(5) Uani 1 1 d . . . . .
N003 N 0.7444(2) 0.84362(17) 0.67469(14) 0.0689(7) Uani 1 1 d . . . . .
N004 N 0.8007(3) 0.6612(2) 0.49629(16) 0.0861(9) Uani 1 1 d . . . . .
N005 N 0.9101(2) 0.79604(19) 0.59378(15) 0.0714(7) Uani 1 1 d . . . . .
C006 C 0.6559(3) 0.8603(2) 0.72048(18) 0.0678(8) Uani 1 1 d . . . . .
C007 C 0.5643(3) 0.8826(2) 0.68556(19) 0.0738(9) Uani 1 1 d . . . . .
H007 H 0.561837 0.889906 0.633139 0.089 Uiso 1 1 calc R U . . .
C008 C 0.9251(3) 0.8473(2) 0.6551(2) 0.0748(9) Uani 1 1 d . . . . .
C009 C 0.8321(3) 0.8703(2) 0.6971(2) 0.0784(10) Uani 1 1 d . . . . .
H009 H 0.836953 0.904667 0.740651 0.094 Uiso 1 1 calc R U . . .
C00A C 0.6589(3) 0.8501(2) 0.79851(19) 0.0814(10) Uani 1 1 d . . . . .
H00A H 0.720474 0.835123 0.822423 0.098 Uiso 1 1 calc R U . . .
C00B C 0.4778(3) 0.8839(2) 0.8065(2) 0.0752(9) Uani 1 1 d . . . . .
C00C C 0.4767(3) 0.8940(2) 0.7283(2) 0.0792(10) Uani 1 1 d . . . . .
H00C H 0.415158 0.908736 0.704181 0.095 Uiso 1 1 calc R U . . .
C00D C 0.8461(3) 0.6192(2) 0.45419(19) 0.0733(9) Uani 1 1 d . . . . .
C00E C 0.5705(3) 0.8623(3) 0.8408(2) 0.0860(11) Uani 1 1 d . . . . .
H00E H 0.573152 0.855948 0.893288 0.103 Uiso 1 1 calc R U . . .
C00F C 0.3827(3) 0.8978(3) 0.8512(2) 0.0834(10) Uani 1 1 d . . . . .
C00G C 0.9930(3) 0.7735(3) 0.5531(2) 0.0869(11) Uani 1 1 d . . . . .
H00G H 0.984149 0.738269 0.510376 0.104 Uiso 1 1 calc R U . . .
C00H C 0.3851(3) 0.9419(3) 0.9199(2) 0.0947(12) Uani 1 1 d . . . . .
H00H H 0.447843 0.962346 0.938665 0.114 Uiso 1 1 calc R U . . .
C00I C 1.0213(4) 0.8762(3) 0.6768(3) 0.1020(13) Uani 1 1 d . . . . .
H00I H 1.029072 0.911613 0.719553 0.122 Uiso 1 1 calc R U . . .
C00J C 0.2890(4) 0.8675(3) 0.8263(3) 0.1115(14) Uani 1 1 d . . . . .
H00J H 0.285438 0.836421 0.780869 0.134 Uiso 1 1 calc R U . . .
C00K C 0.1992(4) 0.8822(4) 0.8677(3) 0.1272(17) Uani 1 1 d . . . . .
H00K H 0.136181 0.861762 0.849451 0.153 Uiso 1 1 calc R U . . .
C00L C 1.1055(4) 0.8520(4) 0.6345(3) 0.1186(16) Uani 1 1 d . . . . .
H00L H 1.171399 0.870418 0.648098 0.142 Uiso 1 1 calc R U . . .
C00M C 0.2953(5) 0.9563(3) 0.9614(3) 0.1115(15) Uani 1 1 d . . . . .
H00M H 0.298009 0.986300 1.007385 0.134 Uiso 1 1 calc R U . . .
C00N C 0.2034(5) 0.9261(4) 0.9344(3) 0.1218(17) Uani 1 1 d . . . . .
H00N H 0.143267 0.935834 0.961985 0.146 Uiso 1 1 calc R U . . .
C00O C 1.0909(3) 0.8003(4) 0.5720(3) 0.1074(14) Uani 1 1 d . . . . .
H00O H 1.146930 0.783333 0.542416 0.129 Uiso 1 1 calc R U . . .
 
loop_
 _atom_site_aniso_label
 _atom_site_aniso_U_11
 _atom_site_aniso_U_22
 _atom_site_aniso_U_33
 _atom_site_aniso_U_23
 _atom_site_aniso_U_13
 _atom_site_aniso_U_12
Fe01 0.0707(4) 0.0783(4) 0.0499(3) 0.000 0.000 0.0062(4)
S002 0.1190(9) 0.1538(11) 0.0748(6) -0.0117(7) 0.0179(6) 0.0526(8)
N003 0.0751(18) 0.0720(16) 0.0597(14) 0.0008(13) -0.0072(15) 0.0131(15)
N004 0.098(2) 0.094(2) 0.0662(18) -0.0111(16) 0.0141(17) 0.0051(18)
N005 0.0701(18) 0.0799(18) 0.0643(16) 0.0098(14) 0.0005(14) 0.0046(15)
C006 0.078(2) 0.066(2) 0.0597(19) -0.0051(16) -0.0007(17) 0.0158(16)
C007 0.085(2) 0.078(2) 0.0586(19) -0.0006(16) -0.0047(18) 0.0176(19)
C008 0.075(2) 0.081(2) 0.069(2) 0.0071(18) -0.0105(18) 0.0037(19)
C009 0.093(3) 0.078(2) 0.064(2) -0.0035(17) -0.007(2) 0.010(2)
C00A 0.083(3) 0.096(3) 0.065(2) -0.0015(18) -0.0071(18) 0.020(2)
C00B 0.083(2) 0.071(2) 0.071(2) -0.0027(17) 0.0033(19) 0.0132(18)
C00C 0.080(2) 0.080(2) 0.078(2) -0.0025(19) -0.007(2) 0.0202(19)
C00D 0.070(2) 0.093(3) 0.0561(18) 0.0032(18) -0.0010(16) 0.0031(19)
C00E 0.094(3) 0.102(3) 0.062(2) 0.0039(19) -0.001(2) 0.022(2)
C00F 0.091(3) 0.076(2) 0.083(2) 0.003(2) 0.006(2) 0.020(2)
C00G 0.079(3) 0.101(3) 0.080(2) 0.012(2) 0.014(2) -0.001(2)
C00H 0.094(3) 0.104(3) 0.085(3) 0.003(2) 0.008(2) 0.032(2)
C00I 0.088(3) 0.118(3) 0.100(3) -0.004(3) -0.022(3) -0.009(3)
C00J 0.095(3) 0.119(4) 0.120(4) -0.021(3) 0.014(3) 0.010(3)
C00K 0.096(4) 0.143(5) 0.142(5) -0.010(4) 0.011(3) 0.008(3)
C00L 0.072(3) 0.153(5) 0.132(4) 0.010(4) -0.014(3) -0.015(3)
C00M 0.122(4) 0.123(4) 0.090(3) -0.001(3) 0.012(3) 0.048(3)
C00N 0.101(4) 0.140(5) 0.124(4) 0.012(3) 0.027(3) 0.034(3)
C00O 0.075(3) 0.134(4) 0.113(4) 0.014(3) 0.013(3) -0.001(3)
 
_geom_special_details
;
 All esds (except the esd in the dihedral angle between two l.s. planes)
 are estimated using the full covariance matrix.  The cell esds are taken
 into account individually in the estimation of esds in distances, angles
 and torsion angles; correlations between esds in cell parameters are only
 used when they are defined by crystal symmetry.  An approximate (isotropic)
 treatment of cell esds is used for estimating esds involving l.s. planes.
;
 
loop_
 _geom_bond_atom_site_label_1
 _geom_bond_atom_site_label_2
 _geom_bond_distance
 _geom_bond_site_symmetry_2
 _geom_bond_publ_flag
Fe01 N004 2.055(3) . ?
Fe01 N004 2.055(3) 2_665 ?
Fe01 N005 2.210(3) . ?
Fe01 N005 2.210(3) 2_665 ?
Fe01 N003 2.245(3) 2_665 ?
Fe01 N003 2.245(3) . ?
S002 C00D 1.614(4) . ?
N003 C009 1.269(4) . ?
N003 C006 1.424(4) . ?
N004 C00D 1.141(4) . ?
N005 C00G 1.336(4) . ?
N005 C008 1.345(4) . ?
C006 C007 1.379(4) . ?
C006 C00A 1.383(4) . ?
C007 C00C 1.372(5) . ?
C008 C00I 1.375(5) . ?
C008 C009 1.457(5) . ?
C00A C00E 1.379(5) . ?
C00B C00E 1.383(5) . ?
C00B C00C 1.385(5) . ?
C00B C00F 1.477(5) . ?
C00F C00J 1.370(6) . ?
C00F C00H 1.384(5) . ?
C00G C00O 1.372(6) . ?
C00H C00M 1.391(6) . ?
C00I C00L 1.372(6) . ?
C00J C00K 1.391(6) . ?
C00K C00N 1.352(7) . ?
C00L C00O 1.364(6) . ?
C00M C00N 1.360(7) . ?
 
loop_
 _geom_angle_atom_site_label_1
 _geom_angle_atom_site_label_2
 _geom_angle_atom_site_label_3
 _geom_angle
 _geom_angle_site_symmetry_1
 _geom_angle_site_symmetry_3
 _geom_angle_publ_flag
N004 Fe01 N004 93.74(17) . 2_665 ?
N004 Fe01 N005 90.22(12) . . ?
N004 Fe01 N005 100.87(12) 2_665 . ?
N004 Fe01 N005 100.87(12) . 2_665 ?
N004 Fe01 N005 90.22(12) 2_665 2_665 ?
N005 Fe01 N005 163.81(14) . 2_665 ?
N004 Fe01 N003 95.89(11) . 2_665 ?
N004 Fe01 N003 162.65(12) 2_665 2_665 ?
N005 Fe01 N003 93.50(11) . 2_665 ?
N005 Fe01 N003 73.82(11) 2_665 2_665 ?
N004 Fe01 N003 162.65(12) . . ?
N004 Fe01 N003 95.89(11) 2_665 . ?
N005 Fe01 N003 73.82(11) . . ?
N005 Fe01 N003 93.50(11) 2_665 . ?
N003 Fe01 N003 78.73(13) 2_665 . ?
C009 N003 C006 119.2(3) . . ?
C009 N003 Fe01 114.4(2) . . ?
C006 N003 Fe01 125.2(2) . . ?
C00D N004 Fe01 167.4(3) . . ?
C00G N005 C008 117.5(3) . . ?
C00G N005 Fe01 126.7(3) . . ?
C008 N005 Fe01 115.6(2) . . ?
C007 C006 C00A 119.6(3) . . ?
C007 C006 N003 118.9(3) . . ?
C00A C006 N003 121.3(3) . . ?
C00C C007 C006 119.9(3) . . ?
N005 C008 C00I 122.7(4) . . ?
N005 C008 C009 115.2(3) . . ?
C00I C008 C009 122.1(4) . . ?
N003 C009 C008 120.5(3) . . ?
C00E C00A C006 119.9(3) . . ?
C00E C00B C00C 118.0(3) . . ?
C00E C00B C00F 121.7(3) . . ?
C00C C00B C00F 120.3(4) . . ?
C007 C00C C00B 121.5(3) . . ?
N004 C00D S002 178.7(4) . . ?
C00A C00E C00B 121.1(3) . . ?
C00J C00F C00H 117.5(4) . . ?
C00J C00F C00B 121.4(4) . . ?
C00H C00F C00B 121.1(4) . . ?
N005 C00G C00O 122.5(4) . . ?
C00F C00H C00M 121.1(5) . . ?
C00L C00I C008 118.9(4) . . ?
C00F C00J C00K 121.4(5) . . ?
C00N C00K C00J 120.0(6) . . ?
C00O C00L C00I 118.8(4) . . ?
C00N C00M C00H 119.7(5) . . ?
C00K C00N C00M 120.3(5) . . ?
C00L C00O C00G 119.6(4) . . ?
 
_refine_diff_density_max    0.159
_refine_diff_density_min   -0.179
_refine_diff_density_rms    0.034

_shelx_res_file
;
TITL Bia_dw4400_085K_a.res in Pccn
    Bia_dw4400_295K.res
    created by SHELXL-2019/2 at 05:34:53 on 03-May-2022
REM Old TITL Bia_dw4400_085K in Pccn
REM SHELXT solution in Pccn: R1 0.089, Rweak 0.045, Alpha 0.023
REM <I/s>   0.567 for  392 systematic absences,  Orientation as input
REM Formula found by SHELXT:  Fe C38 N6 S2

CELL 0.65524 12.9526 15.1884 17.6032 90.0000 90.0000 90.0000
ZERR 14.000 0.0005 0.0006 0.0006 0.0000 0.0000 0.0000
LATT  1
SYMM 1/2-X, 1/2-Y, Z
SYMM -X, 1/2+Y, 1/2-Z
SYMM 1/2+X, -Y, 1/2-Z
SFAC FE C H N S
DISP $C  0.00244  0.00131  9.14798!source kissel
DISP $N  0.00493  0.00266 15.07095!source kissel
DISP $S  0.10506  0.10024 379.49005!source kissel
DISP $Fe  0.32649  0.69602 2544.24973!source kissel
UNIT 4 152 112 24 8
ACTA
L.S. 10
BOND
LIST 6
FMAP 2
PLAN 20
WGHT    0.032500    1.362600
FVAR       2.89281
FE01  1    0.750000    0.750000    0.576100    10.50000    0.07067    0.07826 =
         0.04990    0.00000    0.00000    0.00616
S002  5    0.908985    0.557697    0.395442    11.00000    0.11899    0.15379 =
         0.07476   -0.01171    0.01786    0.05265
N003  4    0.744359    0.843616    0.674690    11.00000    0.07511    0.07198 =
         0.05969    0.00082   -0.00723    0.01315
N004  4    0.800719    0.661247    0.496295    11.00000    0.09835    0.09389 =
         0.06616   -0.01114    0.01415    0.00514
N005  4    0.910098    0.796039    0.593779    11.00000    0.07011    0.07989 =
         0.06429    0.00980    0.00051    0.00463
C006  2    0.655901    0.860260    0.720484    11.00000    0.07755    0.06609 =
         0.05973   -0.00512   -0.00067    0.01583
C007  2    0.564259    0.882580    0.685561    11.00000    0.08474    0.07791 =
         0.05862   -0.00065   -0.00474    0.01759
AFIX  43
H007  3    0.561837    0.889906    0.633139    11.00000   -1.20000
AFIX   0
C008  2    0.925133    0.847323    0.655074    11.00000    0.07477    0.08063 =
         0.06901    0.00715   -0.01050    0.00369
C009  2    0.832057    0.870260    0.697099    11.00000    0.09302    0.07810 =
         0.06418   -0.00350   -0.00663    0.01033
AFIX  43
H009  3    0.836953    0.904667    0.740651    11.00000   -1.20000
AFIX   0
C00A  2    0.658917    0.850135    0.798511    11.00000    0.08347    0.09613 =
         0.06457   -0.00149   -0.00713    0.01967
AFIX  43
H00A  3    0.720474    0.835123    0.822423    11.00000   -1.20000
AFIX   0
C00B  2    0.477828    0.883931    0.806460    11.00000    0.08343    0.07112 =
         0.07091   -0.00272    0.00330    0.01316
C00C  2    0.476668    0.893961    0.728269    11.00000    0.08022    0.07954 =
         0.07789   -0.00255   -0.00715    0.02024
AFIX  43
H00C  3    0.415158    0.908736    0.704181    11.00000   -1.20000
AFIX   0
C00D  2    0.846079    0.619168    0.454193    11.00000    0.07034    0.09341 =
         0.05607    0.00318   -0.00103    0.00308
C00E  2    0.570470    0.862342    0.840783    11.00000    0.09378    0.10170 =
         0.06241    0.00391   -0.00060    0.02186
AFIX  43
H00E  3    0.573152    0.855948    0.893288    11.00000   -1.20000
AFIX   0
C00F  2    0.382736    0.897782    0.851155    11.00000    0.09085    0.07639 =
         0.08294    0.00304    0.00577    0.02022
C00G  2    0.993046    0.773471    0.553105    11.00000    0.07882    0.10142 =
         0.08034    0.01172    0.01419   -0.00069
AFIX  43
H00G  3    0.984149    0.738269    0.510376    11.00000   -1.20000
AFIX   0
C00H  2    0.385142    0.941926    0.919899    11.00000    0.09436    0.10435 =
         0.08546    0.00329    0.00809    0.03169
AFIX  43
H00H  3    0.447843    0.962346    0.938665    11.00000   -1.20000
AFIX   0
C00I  2    1.021264    0.876213    0.676830    11.00000    0.08817    0.11783 =
         0.10015   -0.00387   -0.02184   -0.00947
AFIX  43
H00I  3    1.029072    0.911613    0.719553    11.00000   -1.20000
AFIX   0
C00J  2    0.289048    0.867473    0.826325    11.00000    0.09522    0.11946 =
         0.11971   -0.02141    0.01366    0.00966
AFIX  43
H00J  3    0.285438    0.836421    0.780869    11.00000   -1.20000
AFIX   0
C00K  2    0.199179    0.882169    0.867682    11.00000    0.09625    0.14287 =
         0.14235   -0.01016    0.01077    0.00809
AFIX  43
H00K  3    0.136181    0.861762    0.849451    11.00000   -1.20000
AFIX   0
C00L  2    1.105493    0.851956    0.634469    11.00000    0.07159    0.15279 =
         0.13156    0.00973   -0.01409   -0.01502
AFIX  43
H00L  3    1.171399    0.870418    0.648098    11.00000   -1.20000
AFIX   0
C00M  2    0.295290    0.956257    0.961394    11.00000    0.12158    0.12336 =
         0.08955   -0.00130    0.01241    0.04808
AFIX  43
H00M  3    0.298009    0.986300    1.007385    11.00000   -1.20000
AFIX   0
C00N  2    0.203442    0.926137    0.934405    11.00000    0.10128    0.14016 =
         0.12398    0.01188    0.02737    0.03416
AFIX  43
H00N  3    0.143267    0.935834    0.961985    11.00000   -1.20000
AFIX   0
C00O  2    1.090884    0.800292    0.572020    11.00000    0.07467    0.13421 =
         0.11341    0.01402    0.01336   -0.00053
AFIX  43
H00O  3    1.146930    0.783333    0.542416    11.00000   -1.20000
AFIX   0
HKLF 4


REM  Bia_dw4400_085K_a.res in Pccn
REM wR2 = 0.1870, GooF = S = 1.150, Restrained GooF = 1.150 for all data
REM R1 = 0.1033 for 2854 Fo > 4sig(Fo) and 0.2285 for all 6886 data
REM 213 parameters refined using 0 restraints

END

WGHT      0.0310      1.3886

REM Highest difference peak  0.159,  deepest hole -0.179,  1-sigma level  0.034
Q1    1   0.8346  0.5292  0.3893  11.00000  0.05    0.16
Q2    1   0.3559  0.9256  0.6116  11.00000  0.05    0.14
Q3    1   0.8578  0.6524  0.5093  11.00000  0.05    0.14
Q4    1   0.8300  0.8018  0.5729  11.00000  0.05    0.13
Q5    1   0.6437  0.8322  0.7554  11.00000  0.05    0.12
Q6    1   0.7030  0.7563  0.6091  11.00000  0.05    0.12
Q7    1   0.7007  0.8461  0.7078  11.00000  0.05    0.12
Q8    1   0.4361  0.9040  0.8218  11.00000  0.05    0.11
Q9    1   0.3917  0.8467  0.5974  11.00000  0.05    0.11
Q10   1   0.9202  0.6235  0.3811  11.00000  0.05    0.11
Q11   1   0.7342  0.8810  0.6419  11.00000  0.05    0.11
Q12   1   0.4649  0.8598  0.7704  11.00000  0.05    0.11
Q13   1   0.9256  0.8019  0.6290  11.00000  0.05    0.11
Q14   1   0.8750  0.4654  0.4345  11.00000  0.05    0.11
Q15   1   0.7548  0.7033  0.5110  11.00000  0.05    0.11
Q16   1   0.4945  0.8467  0.8278  11.00000  0.05    0.10
Q17   1   0.8178  0.6806  0.4590  11.00000  0.05    0.10
Q18   1   0.1367  0.8155  0.8770  11.00000  0.05    0.10
Q19   1   1.2471  0.7682  0.6441  11.00000  0.05    0.10
Q20   1   0.9023  0.6063  0.4314  11.00000  0.05    0.10
;
_shelx_res_checksum   29761

_shelx_hkl_file
;
   0   0  -2 947.985 112.344   1
   0   0   2 739.860 123.071   1
   0   0  -3 121.703 139.857   1
   0   0   3-63.7664 144.241   1
   0   0   4 272361. 16547.9   1
   0   0  -4 254319. 16545.7   1
   0   0  -5 28.8172 155.530   1
   0   0   5 84.0973 183.010   1
   0   0  -6 627.106 171.102   1
   0   0   6 313.369 186.321   1
   0   0   8 182291. 11597.4   1
   0   0  -8 185044. 11592.5   1
   0   0  -9 231.274 173.345   1
   0   0   9 184.852 186.502   1
   0   0 -10 18403.1 1239.39   1
   0   0  10 18717.4 1249.07   1
   0   0 -11 138.348 179.001   1
   0   0  11 88.5534 206.184   1
   0   0 -12 19141.6 1298.93   1
   0   0  12 19484.9 1316.31   1
   0   0 -13 273.694 222.099   1
   0   0  13 406.606 225.459   1
   0   0 -15 332.934 226.960   1
   0   0  15 484.831 261.983   1
   0   0 -16 80.2661 237.902   1
   0   0  16 298.944 243.039   1
   0   0 -17 167.314 219.711   1
   0   0  17-93.5239 244.764   1
   0   0 -18-229.196 224.132   1
   0   0  18 261.825 258.730   1
   0   0 -20-212.681 222.140   1
   0   0  20 174.217 252.683   1
   0   0 -21-373.804 239.077   1
   0   0  21-106.449 259.940   1
   0   0 -22 221.691 239.465   1
   0   0  22 325.276 258.288   1
   0   0  24 633.534 267.087   1
   0   0 -24-195.069 232.082   1
   0   0  25 376.368 248.358   1
   0   0 -25-164.084 216.563   1
   0   0  26 376.646 221.312   1
   0   0 -26 462.224 240.819   1
   0   1   1 14.1187 82.7477   1
   0  -1  -1 15.6163 68.7190   1
   0  -1  -2 141839. 8760.68   1
   0   1   2 136230. 8763.14   1
   0   1  -3-45.6778 110.128   1
   0  -1  -3-153.169 154.549   1
   0   1   3-62.0095 168.714   1
   0  -1   3 29.9997 106.293   1
   0   1   4 24702.9 1511.96   1
   0  -1   4 22211.9 1498.50   1
   0  -1  -4 23631.4 1507.06   1
   0   1  -4 23263.2 1495.36   1
   0   1   5-129.755 169.695   1
   0  -1   5 100.724 154.471   1
   0   1  -5-209.268 147.186   1
   0  -1  -5 54.3531 157.686   1
   0  -1   6 36607.0 2459.88   1
   0   1  -6 40100.1 2455.20   1
   0   1   7-94.5258 192.681   1
   0  -1   7-13.3288 180.624   1
   0  -1  -7 43.0350 182.388   1
   0   1  -7 191.498 166.516   1
   0   1   8 41573.5 2633.78   1
   0  -1   8 39161.8 2623.69   1
   0   1  -8 40860.3 2618.09   1
   0  -1  -8 41911.6 2626.36   1
   0  -1  -9-105.761 182.263   1
   0   1  -9-30.8978 155.509   1
   0  -1   9-121.222 184.048   1
   0   1   9 58.7543 173.960   1
   0   1 -10 42048.9 2690.43   1
   0  -1  10 40642.5 2697.16   1
   0   1  10 42549.5 2712.13   1
   0  -1 -10 42036.5 2698.19   1
   0  -1 -11 62.1340 181.407   1
   0   1 -11-150.384 167.855   1
   0   1  11 115.820 217.202   1
   0  -1  11 84.0543 190.158   1
   0   1  12 10183.2 745.601   1
   0  -1 -12 9983.01 737.423   1
   0   1 -12 10043.8 721.412   1
   0   1 -13 21.9492 196.568   1
   0  -1  13 122.436 219.876   1
   0  -1 -14 3971.86 376.296   1
   0   1 -14 4202.42 367.625   1
   0  -1  14 3482.78 374.606   1
   0   1  14 3308.32 383.073   1
   0   1 -15-49.5612 201.588   1
   0  -1 -15 446.106 222.287   1
   0  -1  15 221.798 222.500   1
   0   1 -16 2816.08 316.630   1
   0  -1 -16 2275.96 324.710   1
   0  -1  16 3385.87 356.698   1
   0   1  16 2626.84 357.266   1
   0  -1 -17 426.931 225.470   1
   0   1 -17 81.0678 202.792   1
   0  -1  17 340.138 235.439   1
   0   1  17 95.2707 241.775   1
   0   1 -18 3268.50 354.371   1
   0  -1 -18 3325.45 371.751   1
   0  -1  18 2698.57 373.349   1
   0   1  18 3021.43 387.068   1
   0   1 -19 58.2671 226.351   1
   0  -1 -19-29.7228 227.606   1
   0   1  19 206.973 270.850   1
   0  -1  19 100.365 246.580   1
   0   1 -20 30.0773 228.709   1
   0  -1 -20 398.187 221.299   1
   0   1  20 495.155 254.182   1
   0  -1  20 514.918 255.853   1
   0   1 -21-30.7625 222.152   1
   0  -1 -21 125.361 245.179   1
   0  -1  21-141.108 248.357   1
   0   1  21 35.8914 260.260   1
   0  -1 -22 1141.69 271.974   1
   0   1 -22 916.026 248.598   1
   0  -1  22 828.237 260.806   1
   0   1  22 1014.97 280.183   1
   0  -1 -23 64.4210 231.707   1
   0   1  23 73.3727 243.302   1
   0  -1  23 147.372 240.722   1
   0   1 -23 64.4246 215.728   1
   0   1  24 148.426 248.607   1
   0  -1 -24 32.5378 225.250   1
   0   1 -24-32.6280 237.749   1
   0  -1  24 562.058 269.638   1
   0   1 -25-165.304 231.741   1
   0  -1 -25 32.6036 208.625   1
   0   1  25 187.304 249.594   1
   0  -1  25-75.5474 240.432   1
   0  -1 -26 228.770 245.407   1
   0   1  26 411.721 265.371   1
   0  -1 -27 32.7044 208.175   1
   0  -2  -1 61.1262 102.498   1
   0   2   1 128.011 125.390   1
   0  -2  -2 9234.38 658.921   1
   0   2   2 10782.0 667.882   1
   0  -2   3 14.4735 94.7769   1
   0   2   3-172.869 187.317   1
   0   2  -3-119.587 85.8136   1
   0  -2  -3 33.0229 178.162   1
   0  -2   4 138.057 116.063   1
   0   2   4-33.3947 200.820   1
   0  -2  -4 40.6656 204.757   1
   0   2  -4-5.14085 99.9850   1
   0   2   5 52.3045 206.403   1
   0  -2   5-63.0210 132.285   1
   0  -2  -5 301.647 193.240   1
   0   2  -5 28.1222 111.094   1
   0  -2   6 1825.17 202.268   1
   0   2  -6 1813.89 184.764   1
   0  -2   7 253.070 145.686   1
   0   2   7-271.205 172.410   1
   0  -2  -7 46.3736 163.651   1
   0   2  -7 75.1963 130.253   1
   0   2   8 42505.9 2707.56   1
   0  -2  -8 41441.1 2699.16   1
   0  -2  -9 149.858 198.709   1
   0   2  -9 28.6747 151.231   1
   0   2   9-20.6350 205.928   1
   0  -2   9 80.3766 164.891   1
   0   2 -10 997.754 179.202   1
   0  -2 -10 1168.23 230.233   1
   0   2  10 763.997 246.760   1
   0  -2 -11-43.2454 193.104   1
   0   2 -11-106.834 157.732   1
   0   2  11 168.989 201.748   1
   0  -2  11 278.463 192.382   1
   0  -2  12 17907.3 1274.01   1
   0   2  12 18993.3 1295.57   1
   0  -2 -12 20160.9 1289.57   1
   0   2 -13 21.0424 166.751   1
   0  -2 -13 536.965 214.095   1
   0   2  13 490.025 252.388   1
   0  -2  13-94.1711 195.236   1
   0  -2  14 16370.5 1151.81   1
   0   2  14 16815.2 1159.66   1
   0   2 -14 16166.2 1134.77   1
   0  -2 -14 16989.5 1148.11   1
   0   2  15-179.283 228.779   1
   0  -2 -15 107.608 214.143   1
   0  -2  16 1035.82 249.336   1
   0   2  16 997.302 268.349   1
   0   2 -16 728.313 221.085   1
   0  -2 -16 757.784 246.965   1
   0  -2  17 457.442 248.602   1
   0   2  17 354.832 258.644   1
   0  -2 -17-232.213 260.731   1
   0   2 -17 26.3086 202.344   1
   0  -2  18 1045.93 288.474   1
   0   2 -18 1240.56 255.395   1
   0  -2  19-262.367 238.179   1
   0   2  19 103.599 249.731   1
   0  -2 -19-454.850 227.362   1
   0   2 -19-86.1173 220.975   1
   0   2  20 1461.50 339.718   1
   0  -2 -20 861.392 275.981   1
   0  -2  21-34.9508 235.130   1
   0   2  21-180.065 251.335   1
   0   2 -21 336.802 233.563   1
   0  -2 -21-31.4948 233.022   1
   0   2 -22-471.894 213.909   1
   0  -2  22 216.170 229.573   1
   0   2  23 587.061 261.256   1
   0   2 -23 96.2767 215.713   1
   0  -2  23 332.207 252.564   1
   0  -2 -23 289.269 244.099   1
   0   2  24 331.382 232.129   1
   0   2 -24 327.664 241.977   1
   0  -2  24 899.649 275.332   1
   0  -2 -24 292.154 216.878   1
   0  -2 -25-97.6398 222.740   1
   0   2  25 777.948 263.645   1
   0  -2 -26-64.8118 240.695   1
   0   2  26 111.127 264.165   1
   0  -2 -27-193.742 218.593   1
   0   3   0 24.8194 105.112   1
   0  -3   0 63.9280 98.1112   1
   0   3   1-31.4035 141.104   1
   0  -3  -1 56.4779 122.531   1
   0  -3  -2 760525. 48038.4   1
   0   3   2 768864. 48041.1   1
   0  -3  -3 56.9282 168.420   1
   0   3   3-124.862 186.834   1
   0   3   4 758677. 47472.1   1
   0   3  -4 754754. 47441.4   1
   0  -3   4 760615. 47443.0   1
   0  -3  -4 739142. 47468.5   1
   0   3  -5 51.6952 94.7255   1
   0  -3   5-89.7343 111.333   1
   0   3  -6 1184.26 143.806   1
   0  -3  -6 1090.49 201.507   1
   0   3   6 960.771 206.039   1
   0  -3   6 1261.11 151.518   1
   0  -3  -7-82.8234 195.448   1
   0   3  -7-9.51561 121.303   1
   0   3   7 272.085 205.229   1
   0  -3   7-106.286 125.413   1
   0   3  -8 12133.4 813.028   1
   0   3   8 12648.0 860.248   1
   0  -3   8 13225.8 824.099   1
   0  -3  -8 10396.4 845.653   1
   0  -3  -9-197.423 200.222   1
   0   3   9-130.264 208.765   1
   0   3 -10 34588.2 2150.35   1
   0   3  10 32192.2 2182.53   1
   0  -3  10 32910.3 2156.19   1
   0  -3 -10 32896.1 2173.92   1
   0   3  11 75.3030 223.578   1
   0  -3  11 37.4504 181.980   1
   0   3 -11-167.236 162.911   1
   0  -3 -11-180.122 213.228   1
   0  -3  12 185.691 201.723   1
   0   3 -12 367.948 178.430   1
   0  -3  13 314.653 215.851   1
   0   3  13 112.156 230.650   1
   0   3 -13-20.0297 170.442   1
   0  -3 -13-226.586 207.760   1
   0   3  14 469.581 250.247   1
   0  -3  14 637.729 239.536   1
   0   3 -14 620.306 203.468   1
   0  -3 -14 607.258 253.302   1
   0  -3  15 79.5297 209.751   1
   0   3  15 305.270 256.799   1
   0   3 -15 204.561 189.535   1
   0  -3 -15-27.5248 234.378   1
   0  -3  16 1042.93 260.759   1
   0   3  16 1142.64 279.941   1
   0  -3 -16 1202.30 269.156   1
   0   3 -16 1117.04 231.367   1
   0   3  17-294.914 243.391   1
   0  -3  17 323.201 231.477   1
   0  -3 -17 29.5085 212.220   1
   0   3 -17 25.6986 206.636   1
   0  -3  18 277.846 249.014   1
   0   3 -18 349.078 206.535   1
   0  -3 -18 302.883 259.255   1
   0  -3  19 257.869 242.210   1
   0   3  19-34.8308 264.704   1
   0  -3 -19-30.6312 267.544   1
   0   3 -19-56.2749 208.997   1
   0   3 -20 87.9074 217.987   1
   0   3  20 35.8552 244.931   1
   0  -3  20 435.352 240.144   1
   0  -3 -20 247.932 230.514   1
   0   3  21-109.185 273.688   1
   0   3 -21 60.4636 213.114   1
   0  -3  21 489.089 247.255   1
   0  -3 -21 221.375 228.638   1
   0   3  22-108.963 262.524   1
   0   3 -22 156.066 222.869   1
   0  -3  22-35.9451 247.745   1
   0  -3 -22 672.654 276.807   1
   0   3  23-183.048 241.557   1
   0   3 -23-288.977 221.098   1
   0  -3  23 551.802 246.304   1
   0  -3 -23 192.689 216.058   1
   0   3 -24 98.7715 216.312   1
   0   3  24 623.752 263.792   1
   0  -3 -24 452.376 247.567   1
   0   3  25 294.114 275.332   1
   0  -3 -25 32.3517 230.883   1
   0  -3 -26-160.502 218.207   1
   0   3  26-147.037 217.409   1
   0  -3 -27 159.637 227.642   1
   0   3  27 906.087 282.050   1
   0  -4   0 977485. 61419.3   1
   0   4   0 977988. 61420.6   1
   0   4   1 91.6615 153.863   1
   0  -4  -1 97.7648 136.514   1
   0  -4  -2 757430. 47060.3   1
   0   4   2 739490. 47063.3   1
   0  -4  -3 204.550 177.702   1
   0   4   3-129.356 183.690   1
   0  -4  -5-43.0522 181.474   1
   0  -4   5 43.3549 85.5788   1
   0   4   5-46.8646 195.133   1
   0   4  -5-72.1648 76.2874   1
   0   4   6 429139. 27047.4   1
   0   4  -6 428128. 27007.5   1
   0  -4   6 426604. 27011.0   1
   0  -4  -6 441643. 27044.4   1
   0   4  -7-64.5582 105.691   1
   0  -4  -7-106.231 207.277   1
   0   4   7 192.452 229.865   1
   0  -4   7 73.8885 120.510   1
   0  -4  -8 153.548 200.426   1
   0   4  -8-30.1311 107.744   1
   0   4   8 63.2357 201.962   1
   0  -4   8-11.3732 126.713   1
   0   4  -9 178.511 132.029   1
   0  -4  -9 206.489 207.452   1
   0  -4   9 26.6981 129.529   1
   0   4   9-91.3704 234.323   1
   0  -4 -10-66.0806 213.518   1
   0   4 -10 135.713 130.045   1
   0   4  10 24.5013 231.433   1
   0  -4  10-62.2568 155.311   1
   0  -4 -11 93.5701 210.583   1
   0   4 -11 46.0528 155.167   1
   0   4  11 104.194 229.447   1
   0  -4  11-35.2236 161.476   1
   0  -4  12 6923.30 564.942   1
   0   4  12 7068.20 595.620   1
   0   4 -12 7762.83 553.887   1
   0  -4 -12 8418.20 594.971   1
   0  -4 -13 181.483 193.351   1
   0   4 -13-112.246 169.775   1
   0  -4  13 43.4466 185.982   1
   0   4  13 201.810 219.942   1
   0  -4  14 3614.86 332.094   1
   0   4  14 3637.05 382.296   1
   0  -4 -14 3819.65 370.156   1
   0   4  15 311.919 272.488   1
   0  -4  15 226.277 187.545   1
   0  -4 -15-28.1663 249.518   1
   0   4 -15-65.8856 167.607   1
   0   4  16-258.325 263.088   1
   0  -4 -16 145.773 256.095   1
   0  -4  17-57.0669 215.232   1
   0   4 -17 124.396 206.617   1
   0   4 -18 1394.54 253.291   1
   0   4  18 885.835 282.171   1
   0  -4  18 993.456 262.192   1
   0  -4 -18 1195.80 258.196   1
   0   4  19-278.072 292.462   1
   0   4 -19 414.517 226.893   1
   0  -4  19 412.369 261.191   1
   0  -4 -19 93.8680 256.827   1
   0   4  20 1477.60 327.148   1
   0   4 -20 1697.95 263.527   1
   0  -4  20 632.364 258.644   1
   0  -4 -20 1216.74 277.779   1
   0   4  22 438.761 264.639   1
   0   4 -22 124.518 230.084   1
   0  -4  22-106.576 245.252   1
   0  -4 -22 641.727 248.983   1
   0   4 -23 128.550 212.059   1
   0   4  23-109.486 261.384   1
   0  -4 -23 96.2333 243.797   1
   0   4  25 36.3638 262.979   1
   0  -4 -25 385.881 254.599   1
   0  -4 -27-94.5469 209.992   1
   0   4  27 35.9089 212.179   1
   0  -4 -28 498.533 239.343   1
   0   4  28 386.315 254.140   1
   0   5   0-40.8137 131.114   1
   0  -5   0 18.7281 117.503   1
   0   5  -1 41.6541 89.7249   1
   0   5   1-8.95647 128.555   1
   0  -5   1 4.12779 82.5527   1
   0  -5  -1-90.4436 120.338   1
   0  -5  -2 35601.8 2173.42   1
   0   5   2 32219.9 2174.74   1
   0  -5  -3 107.786 168.662   1
   0   5   3-208.450 181.264   1
   0  -5  -5 185.309 187.760   1
   0   5   5-151.798 192.427   1
   0   5  -6 11563.4 746.769   1
   0  -5   6 11690.3 750.315   1
   0   5   6 11467.4 814.679   1
   0  -5  -6 11425.6 808.739   1
   0  -5  -7 94.0345 182.716   1
   0   5   7-183.717 198.772   1
   0   5  -7 32.6635 80.4648   1
   0  -5   7-45.0811 97.0375   1
   0   5   8 732.576 211.801   1
   0  -5   8 617.456 131.883   1
   0   5  -8 456.820 115.412   1
   0  -5  -8 384.631 190.869   1
   0  -5   9 11.8423 128.964   1
   0   5   9 47.8077 174.777   1
   0  -5  -9 43.2808 174.607   1
   0   5  -9 82.5049 113.539   1
   0   5  10 10860.7 800.474   1
   0  -5 -10 11293.6 798.121   1
   0   5 -11 55.8807 127.126   1
   0  -5  11 48.1958 137.149   1
   0  -5  12 10113.3 712.650   1
   0   5  12 8563.32 754.728   1
   0   5 -12 10775.0 706.839   1
   0  -5 -12 10374.8 754.889   1
   0  -5 -13 53.3215 228.233   1
   0   5 -13 17.5031 136.002   1
   0   5  13-59.2022 251.154   1
   0  -5  13 161.116 168.835   1
   0  -5 -14-111.011 249.835   1
   0   5 -14-96.2051 170.906   1
   0  -5  14 220.707 185.013   1
   0   5  14 276.704 263.186   1
   0  -5 -15 402.525 253.955   1
   0  -5  15 23.9410 195.060   1
   0   5  15 222.357 288.970   1
   0   5 -15-188.289 189.830   1
   0  -5  16 8255.24 604.634   1
   0  -5 -16 8221.43 627.260   1
   0   5 -16 8133.97 581.774   1
   0  -5 -17 304.056 245.072   1
   0   5  17 235.656 258.308   1
   0  -5 -18 403.291 219.816   1
   0   5  18 826.028 262.376   1
   0   5 -18 612.320 209.980   1
   0  -5  18 647.699 242.855   1
   0  -5 -19 31.5622 264.614   1
   0   5  19 385.200 287.203   1
   0   5 -19 27.0001 199.850   1
   0  -5  19 30.9869 229.335   1
   0  -5 -20 219.736 267.458   1
   0   5  20 289.519 300.834   1
   0  -5  20 291.924 238.465   1
   0   5 -20 113.616 208.092   1
   0  -5 -21 350.480 245.152   1
   0  -5  21 169.307 233.487   1
   0   5 -21 89.1702 197.475   1
   0   5 -22 464.455 208.229   1
   0   5  22 657.566 249.361   1
   0  -5 -23 225.392 246.518   1
   0   5  23-218.465 269.384   1
   0  -5 -24 320.576 236.948   1
   0   5  24 253.993 264.821   1
   0  -5 -25-95.8255 221.964   1
   0   5  25-36.0626 210.472   1
   0   5  26-107.561 253.449   1
   0  -5 -26 791.215 267.865   1
   0   5  27-35.4296 240.599   1
   0  -5 -27 31.1461 208.524   1
   0   5  28 451.072 244.421   1
   0  -5 -28-122.657 211.300   1
   0   6   0 19755.8 1421.07   1
   0  -6   0 24159.3 1417.92   1
   0  -6   1 95.4533 85.2904   1
   0  -6  -1 18.7486 122.786   1
   0   6   1-113.218 133.792   1
   0   6  -1 17.7214 91.9479   1
   0   6   2 45294.9 2811.80   1
   0  -6  -2 42777.2 2810.14   1
   0   6   4 10731.6 800.377   1
   0  -6  -4 12188.4 792.260   1
   0  -6  -5-66.6236 151.940   1
   0   6   5 198.649 175.075   1
   0   6   6 142776. 8537.10   1
   0  -6  -6 127942. 8525.28   1
   0   6   7-173.186 193.828   1
   0  -6   7-5.39250 73.1545   1
   0  -6  -7-158.143 185.812   1
   0   6  -7 47.4335 67.3666   1
   0  -6   8 10045.9 685.126   1
   0   6  -8 10455.4 679.175   1
   0   6   8 11214.1 762.836   1
   0  -6  -8 10335.9 744.206   1
   0   6   9-74.9393 207.457   1
   0   6  -9 52.6950 98.0603   1
   0  -6   9 59.4923 112.031   1
   0  -6  -9 90.0934 195.630   1
   0   6 -10 138.981 115.166   1
   0  -6  10 352.586 133.868   1
   0   6  11 334.316 260.899   1
   0  -6 -11 100.366 227.413   1
   0   6  12 116.540 266.048   1
   0   6 -12 489.086 141.354   1
   0  -6  12 364.512 162.999   1
   0  -6 -12 236.526 250.506   1
   0   6  13 60.5988 269.121   1
   0   6 -13 129.581 139.115   1
   0  -6  13 37.3447 169.908   1
   0  -6 -13-54.7822 249.853   1
   0   6  14 1474.22 312.417   1
   0   6 -14 809.239 179.375   1
   0  -6  14 829.512 189.836   1
   0  -6 -14 653.425 280.234   1
   0   6  15 647.200 282.975   1
   0   6 -15 98.7900 166.178   1
   0  -6  15 68.0197 185.830   1
   0  -6 -15 381.047 265.604   1
   0   6  16-66.6135 240.579   1
   0   6 -16 214.594 164.373   1
   0  -6  16 24.6368 184.483   1
   0  -6 -16 60.3552 230.247   1
   0   6  17-306.708 255.088   1
   0   6 -17 23.1512 171.956   1
   0  -6  17 185.099 216.823   1
   0  -6 -17 30.8274 199.324   1
   0   6  18 520.959 294.939   1
   0   6 -18 570.238 225.258   1
   0  -6  18 790.950 242.528   1
   0  -6 -18 752.861 254.798   1
   0   6  19 493.323 298.119   1
   0   6 -19 263.818 196.050   1
   0  -6  19 179.706 240.902   1
   0  -6 -19-477.343 270.861   1
   0   6  20 726.670 298.337   1
   0   6 -20 500.453 222.170   1
   0  -6  20 221.139 233.926   1
   0  -6 -20 978.522 278.967   1
   0   6 -21 116.499 203.254   1
   0   6  21 256.130 260.940   1
   0  -6 -21-319.480 237.294   1
   0   6  22-72.9748 253.526   1
   0  -6 -22-32.1252 209.869   1
   0   6  24 108.145 250.467   1
   0  -6 -24-159.501 248.691   1
   0   6  25 250.227 207.857   1
   0  -6 -26 250.733 234.998   1
   0   6  26 177.240 251.016   1
   0  -6 -27-30.7686 219.480   1
   0   6  27-139.771 240.648   1
   0  -6 -28 181.283 189.543   1
   0   6  28 170.660 198.210   1
   0  -7   0 213.403 110.268   1
   0   7   0 95.0130 118.935   1
   0  -7   1-64.6395 95.2783   1
   0  -7  -1 21.0209 139.553   1
   0   7   1-35.0044 137.890   1
   0   7  -1 14.3565 97.5031   1
   0  -7   2 13239.0 824.982   1
   0   7   2 11779.7 866.050   1
   0   7  -2 12802.9 827.937   1
   0  -7  -2 12849.7 863.799   1
   0   7   3-109.538 157.487   1
   0  -7  -3 142.960 155.925   1
   0   7   4 29160.8 1884.72   1
   0  -7  -4 28619.3 1875.69   1
   0   7   5-19.3725 192.883   1
   0  -7  -5 53.1252 183.453   1
   0   7   6 20243.8 1267.45   1
   0  -7  -6 17417.9 1246.88   1
   0  -7  -7-124.514 194.258   1
   0   7   7-114.299 207.545   1
   0   7  -8 27171.9 1805.50   1
   0   7   8 31521.3 1895.73   1
   0  -7  -8 30670.4 1882.06   1
   0  -7   8 29024.0 1808.15   1
   0  -7  -9 46.9145 222.642   1
   0  -7   9 61.4342 91.0514   1
   0   7  -9 54.1155 81.4309   1
   0   7   9-285.996 243.801   1
   0  -7  10 1897.95 201.316   1
   0   7  10 2221.63 323.645   1
   0   7 -10 2372.88 194.011   1
   0   7  11 230.044 258.846   1
   0   7 -11 21.5842 109.080   1
   0  -7  11-85.3858 117.700   1
   0  -7 -11-155.636 235.353   1
   0   7  12 59.9014 243.228   1
   0  -7 -12 27.0591 220.465   1
   0   7  13-31.0328 232.346   1
   0   7 -13-161.240 130.281   1
   0  -7  13-16.6819 139.057   1
   0  -7 -13-28.0978 229.712   1
   0   7  14 512.249 279.268   1
   0   7 -14 892.888 171.387   1
   0  -7  14 1148.60 194.594   1
   0  -7 -14 929.380 242.805   1
   0   7 -15-18.3718 146.740   1
   0  -7  15-41.8606 175.977   1
   0   7  16 743.361 299.342   1
   0   7 -16 1048.56 206.431   1
   0  -7  16 1333.63 219.256   1
   0  -7 -16 1533.16 289.261   1
   0   7  17-68.9261 281.807   1
   0   7 -17 306.911 185.620   1
   0  -7  17 50.1213 192.052   1
   0  -7 -17 124.898 254.525   1
   0   7  18 1119.07 321.225   1
   0   7 -18 967.348 214.441   1
   0  -7  18 865.235 227.076   1
   0  -7 -18 538.550 287.448   1
   0   7  19 214.855 285.197   1
   0   7 -19-75.8042 185.724   1
   0  -7  19 230.762 221.059   1
   0  -7 -19 380.096 260.739   1
   0   7 -20 26.8669 185.104   1
   0   7  20 109.324 257.748   1
   0  -7 -20 190.266 239.272   1
   0   7  21-73.2281 221.612   1
   0  -7 -21 64.0353 196.059   1
   0   7  22 764.484 284.104   1
   0  -7 -22-160.515 237.888   1
   0   7  23 469.273 284.359   1
   0  -7 -23 576.513 254.513   1
   0   7  24 608.363 277.591   1
   0  -7 -24 63.4396 225.030   1
   0   7  25 106.178 201.400   1
   0  -7 -25 157.251 197.141   1
   0  -7 -26 434.203 249.981   1
   0   7  26 105.061 237.349   1
   0  -7 -27-30.3702 230.054   1
   0   7  27 309.903 246.708   1
   0   8   0 92195.0 5767.07   1
   0  -8   0 90290.1 5761.74   1
   0  -8  -1 58.4393 116.108   1
   0  -8   1 98.1838 94.3803   1
   0   8  -1 151.195 110.960   1
   0   8   1 207.627 137.312   1
   0   8  -2 41399.3 2565.17   1
   0  -8   2 39670.0 2563.33   1
   0   8   3 34.0358 169.477   1
   0  -8  -3 76.8496 143.814   1
   0   8   4 1077.22 208.534   1
   0  -8  -4 1656.30 223.066   1
   0   8   5 124.142 204.242   1
   0  -8  -5 18.7000 177.102   1
   0  -8  -6 15820.5 1097.00   1
   0   8   6 16536.6 1109.48   1
   0  -8  -7 43.4663 203.346   1
   0   8   7 120.178 221.531   1
   0   8   8 27329.0 1856.68   1
   0  -8  -8 28597.6 1849.75   1
   0  -8 -10 2690.24 302.922   1
   0   8 -10 2148.53 165.714   1
   0   8  10 2807.99 332.133   1
   0  -8 -11-107.012 212.220   1
   0  -8  11 19.3410 103.155   1
   0   8  11-177.417 228.870   1
   0   8 -11 51.4424 91.6290   1
   0  -8 -12 139.071 193.446   1
   0  -8  12 97.1285 123.791   1
   0   8 -12 212.658 107.594   1
   0   8  12-30.6742 229.772   1
   0   8  13-95.0324 250.429   1
   0  -8 -13 143.897 232.179   1
   0  -8 -14 3555.00 382.880   1
   0  -8  14 3886.84 313.026   1
   0   8  14 2869.31 391.279   1
   0   8 -14 3439.71 297.054   1
   0   8  15 134.010 278.232   1
   0   8 -15-16.5766 129.272   1
   0  -8  15-37.8673 162.582   1
   0  -8 -15-365.391 251.296   1
   0   8  16 1265.13 295.350   1
   0   8 -16 647.290 170.871   1
   0  -8  16 465.167 173.240   1
   0  -8 -16 930.843 264.023   1
   0   8  17-34.7941 250.228   1
   0   8 -17-81.4791 163.785   1
   0  -8  17 93.2480 181.086   1
   0  -8 -17-31.5246 242.242   1
   0   8  18 1162.71 273.414   1
   0   8 -18 821.716 197.168   1
   0  -8  18 457.895 211.282   1
   0  -8 -18 829.915 256.437   1
   0   8  19-143.933 226.607   1
   0  -8 -19 223.157 211.397   1
   0   8  20 620.785 271.464   1
   0  -8 -20 731.998 235.688   1
   0   8  21 73.1851 284.297   1
   0  -8 -21 96.1558 238.127   1
   0   8  22 145.195 273.861   1
   0  -8 -22 64.1232 253.537   1
   0   8  23 107.590 268.477   1
   0  -8 -23 31.7313 238.464   1
   0   8  25 350.226 225.471   1
   0  -8 -25-31.1723 226.232   1
   0  -8 -26 582.601 242.790   1
   0   8  26-207.400 242.683   1
   0  -8 -27 29.9545 230.224   1
   0   8  27 135.618 238.742   1
   0  -9   0-54.2896 111.001   1
   0   9   0-108.078 124.252   1
   0  -9   1 110.236 102.141   1
   0   9  -1 117.503 115.573   1
   0  -9   2 9516.32 569.898   1
   0  -9  -2 9499.48 614.208   1
   0  -9  -3-132.214 160.220   1
   0   9   3 73.1851 166.459   1
   0  -9  -4 309.513 165.379   1
   0   9   4 282.061 187.517   1
   0  -9  -5-59.4127 178.528   1
   0   9   5-262.818 206.092   1
   0  -9  -6 937.775 206.580   1
   0   9   6 1131.03 239.231   1
   0  -9  -7 113.688 192.906   1
   0   9   7-75.4340 201.504   1
   0  -9  -9 151.944 210.314   1
   0   9   9-83.8479 228.458   1
   0  -9 -10 3232.08 370.447   1
   0   9  10 3362.48 374.828   1
   0  -9 -11-220.629 212.693   1
   0   9 -11-21.4813 52.9997   1
   0  -9  11 22.2074 50.8471   1
   0   9  11-242.957 249.024   1
   0   9 -12 1217.49 133.699   1
   0  -9  12 1130.33 131.608   1
   0   9  12 1036.10 268.468   1
   0  -9 -13 29.4369 248.991   1
   0   9  13-161.749 276.091   1
   0  -9  13 132.380 107.909   1
   0   9 -13-70.1665 95.3635   1
   0   9  14 432.270 281.452   1
   0   9 -14 146.853 122.557   1
   0  -9  14 178.273 134.247   1
   0  -9 -14-30.2675 265.315   1
   0   9  15 476.149 309.589   1
   0   9 -15 215.308 133.402   1
   0  -9  15 130.042 139.997   1
   0  -9 -15-30.9607 266.029   1
   0   9  16 519.274 300.404   1
   0   9 -16 1002.88 175.957   1
   0  -9  16 1027.57 195.114   1
   0  -9 -16 975.408 309.249   1
   0   9 -17-18.4231 139.572   1
   0   9  17-210.753 278.679   1
   0   9  19-36.4210 287.930   1
   0  -9 -19 96.1666 257.753   1
   0   9  20 474.690 293.904   1
   0  -9 -20 32.0345 243.820   1
   0   9  22 323.188 257.717   1
   0  -9 -22 223.759 215.690   1
   0   9  23 142.553 221.036   1
   0  -9 -23 221.005 189.200   1
   0   9  24 351.828 241.125   1
   0  -9 -24 375.464 230.794   1
   0   9  25 138.484 257.563   1
   0  -9 -25 308.657 241.910   1
   0  -9 -26-120.661 221.564   1
   0   9  26 478.841 269.578   1
   0  10   0 45472.8 2903.48   1
   0 -10   0 45349.2 2896.42   1
   0 -10   1-66.9974 110.096   1
   0 -10  -1 266.625 140.626   1
   0  10   1-139.283 144.401   1
   0  10  -1 21.6295 118.168   1
   0  10   2 2927.83 282.974   1
   0  10  -2 3238.00 239.018   1
   0 -10   2 3030.19 234.230   1
   0 -10  -2 3265.50 282.476   1
   0  10   3-58.5310 171.396   1
   0 -10   3 42.4700 47.4383   1
   0  10  -3 53.6156 63.8077   1
   0 -10  -3 230.246 166.510   1
   0 -10  -4 2111.64 249.485   1
   0  10   4 2154.16 259.099   1
   0 -10  -5 20.9340 182.347   1
   0  10   5-115.430 201.658   1
   0 -10  -6 829.086 222.044   1
   0  10   6 296.363 221.598   1
   0 -10  -8 2531.72 310.318   1
   0  10   8 2509.08 335.498   1
   0 -10  -9 420.387 211.967   1
   0  10   9-519.838 239.079   1
   0 -10 -10 602.287 245.645   1
   0  10  10 810.993 287.671   1
   0 -10 -11 85.1444 221.299   1
   0  10  11 62.2939 241.125   1
   0 -10 -12 2927.60 346.857   1
   0  10  12 2761.60 359.036   1
   0 -10 -14 709.350 267.836   1
   0  10 -14 398.737 89.2759   1
   0 -10  14 174.474 86.5831   1
   0  10  14 439.792 307.599   1
   0 -10 -15-219.553 243.641   1
   0  10 -15 75.9271 108.240   1
   0 -10  15-64.7329 106.726   1
   0  10  15-103.370 276.128   1
   0 -10 -16-286.132 246.083   1
   0  10 -16 145.322 120.818   1
   0  10  16 34.9777 266.812   1
   0  10  17-176.850 269.799   1
   0 -10 -17 128.581 232.138   1
   0  10  18 360.438 254.113   1
   0 -10 -18 96.1473 227.984   1
   0  10  19-511.232 265.439   1
   0 -10 -19-127.716 216.603   1
   0  10  20 219.206 258.424   1
   0 -10 -20 32.1041 224.160   1
   0  10  21-36.1848 263.067   1
   0 -10 -21 577.169 248.011   1
   0  10  22 250.080 254.339   1
   0 -10 -22 318.658 231.776   1
   0  10  24 695.644 264.795   1
   0 -10 -24-93.1850 234.812   1
   0  10  25 274.303 231.222   1
   0 -10 -25 244.156 203.982   1
   0  10  26 168.466 191.564   1
   0 -10 -26-119.060 189.456   1
   0  11   1 33.4012 155.060   1
   0  11  -1-47.6152 120.316   1
   0 -11   1-52.7882 112.838   1
   0 -11  -1 15.1386 136.999   1
   0  11   2 1185.25 207.395   1
   0  11  -2 1080.33 130.407   1
   0 -11   2 925.503 125.269   1
   0 -11  -2 1145.66 192.104   1
   0  11  -3 68.5116 68.8685   1
   0 -11   3-25.1938 54.8352   1
   0 -11  -3 37.8143 167.930   1
   0  11   4 337.773 207.567   1
   0 -11  -4 184.688 179.928   1
   0  11   5 435.734 205.792   1
   0 -11  -5 22.0764 184.367   1
   0  11   6 103.080 218.334   1
   0 -11  -6 282.043 205.667   1
   0  11   7 27.2256 226.951   1
   0 -11  -7 223.470 194.435   1
   0  11   8 2542.38 340.087   1
   0 -11  -8 2841.39 325.742   1
   0  11   9 178.655 244.163   1
   0 -11  -9-81.5319 219.256   1
   0  11  10 1359.97 269.743   1
   0  11  11 95.7856 269.251   1
   0 -11 -11-87.4566 257.482   1
   0  11  12 1381.45 293.479   1
   0 -11 -12 2042.09 300.716   1
   0  11  13 134.649 273.678   1
   0 -11 -13 276.196 249.560   1
   0  11  14 480.837 312.518   1
   0 -11 -14-125.245 254.366   1
   0  11  15 244.197 286.313   1
   0 -11 -15 158.793 251.363   1
   0  11  16 670.558 283.142   1
   0 -11 -16 835.247 234.123   1
   0  11  17 215.958 237.579   1
   0 -11 -17 32.0546 203.064   1
   0  11  18-73.0055 249.044   1
   0 -11 -18 31.9679 203.478   1
   0  11  19 73.0786 256.159   1
   0 -11 -19 64.3217 220.475   1
   0  11  21 143.211 225.566   1
   0 -11 -21 95.9602 196.005   1
   0  11  22 283.881 232.161   1
   0 -11 -22 157.698 192.462   1
   0  11  23-34.9879 206.905   1
   0 -11 -23 280.965 194.621   1
   0 -11 -24 123.038 234.710   1
   0  11  24 68.7729 238.988   1
   0 -11 -25 180.852 227.913   1
   0  11  25 338.076 243.658   1
   0  12   0 1501.45 195.569   1
   0 -12   0 1274.17 179.391   1
   0  12   1 18.2485 167.294   1
   0 -12  -1 16.0094 147.518   1
   0  12  -1-260.402 131.869   1
   0 -12   1 206.691 118.956   1
   0 -12  -2 3237.60 284.747   1
   0  12  -2 2870.76 229.513   1
   0 -12   2 2759.02 222.732   1
   0 -12   3 69.6045 62.6146   1
   0 -12  -3 39.9859 168.612   1
   0  12  -3 5.39846 68.3873   1
   0  12   3-87.8919 179.025   1
   0 -12  -4 194.990 186.306   1
   0  12   4 142.575 204.876   1
   0 -12  -5 23.2198 181.018   1
   0  12   5 25.4311 209.866   1
   0 -12  -7 51.7853 201.132   1
   0  12   7-84.9979 212.893   1
   0 -12  -8 54.1391 202.049   1
   0  12   8 266.488 235.861   1
   0 -12  -9 140.663 222.519   1
   0  12   9 92.3305 234.006   1
   0 -12 -10 174.646 241.870   1
   0  12  10 95.4761 265.249   1
   0 -12 -11 537.852 244.199   1
   0 -12 -12 1256.40 295.749   1
   0  12  12 1577.40 323.775   1
   0  12  13 308.194 249.065   1
   0 -12 -14 1109.88 277.789   1
   0  12  14 973.914 318.342   1
   0 -12 -15-32.1427 245.578   1
   0  12  15 564.114 296.747   1
   0 -12 -17-256.171 215.574   1
   0  12  17 36.5055 248.045   1
   0 -12 -18 64.4920 234.814   1
   0  12  18-219.476 268.517   1
   0 -12 -20 578.158 256.216   1
   0  12  20 502.508 286.777   1
   0 -12 -21 253.666 229.927   1
   0  12  21-320.433 270.573   1
   0 -12 -22 502.599 233.809   1
   0  12  22 281.176 282.817   1
   0 -12 -23 92.9569 216.303   1
   0  12  23 69.1630 255.901   1
   0  12  24-238.344 243.008   1
   0 -12 -24-91.2251 201.845   1
   0 -13   0 148.503 142.869   1
   0  13   0 117.383 153.962   1
   0 -13   1 74.6392 114.955   1
   0  13   1-19.1711 171.674   1
   0 -13  -1 51.0757 141.852   1
   0  13   2 2077.32 244.129   1
   0 -13  -2 2226.94 234.363   1
   0 -13   2 2170.08 179.392   1
   0  13  -2 1471.37 184.215   1
   0 -13   3 14.3954 57.9853   1
   0 -13  -3 144.909 167.027   1
   0  13   3 70.8900 193.780   1
   0  13  -3 67.7539 73.8175   1
   0 -13  -4 3773.73 337.728   1
   0  13   4 3018.19 339.707   1
   0  13   6 84.1181 234.295   1
   0 -13  -6-76.7424 218.966   1
   0  13   7-499.336 240.079   1
   0 -13  -7 482.338 215.462   1
   0  13   8 336.349 253.555   1
   0 -13  -8 446.435 227.947   1
   0  13   9 31.6625 252.441   1
   0 -13  -9 433.638 239.755   1
   0  13  10 1435.70 307.763   1
   0 -13 -10 1340.40 270.747   1
   0  13  12 375.893 274.151   1
   0 -13 -12 62.3883 249.477   1
   0  13  13-34.7819 268.252   1
   0 -13 -13-31.7553 246.679   1
   0 -13 -14 445.636 222.919   1
   0  13  16 36.5526 270.493   1
   0 -13 -16-192.761 244.218   1
   0  13  17-403.161 245.506   1
   0  13  18 290.990 256.064   1
   0 -13 -18 453.646 242.775   1
   0  13  19 648.179 299.043   1
   0 -13 -19 839.187 267.183   1
   0  13  20 679.844 290.683   1
   0 -13 -20-255.137 252.258   1
   0  13  22 139.356 263.901   1
   0 -13 -22 124.756 233.604   1
   0  13  23 410.205 256.355   1
   0 -13 -23 122.675 223.847   1
   0 -13 -24 89.7234 223.020   1
   0  13  24-201.369 252.194   1
   0 -14   0 333.686 154.338   1
   0  14   0 320.522 166.190   1
   0 -14  -1 18.1382 158.963   1
   0  14   1-203.418 182.212   1
   0  14   2 878.716 198.352   1
   0 -14  -2 561.532 182.246   1
   0 -14   2 665.743 117.309   1
   0  14  -2 479.019 124.520   1
   0 -14   3-4.44451 50.3856   1
   0  14  -3 81.7389 59.9154   1
   0 -14  -3-43.8611 179.829   1
   0  14   3-172.613 201.552   1
   0 -14  -4 23.4828 193.221   1
   0  14   4 133.112 216.940   1
   0 -14  -5 223.261 205.005   1
   0  14   5 112.952 234.752   1
   0 -14  -6 657.554 239.925   1
   0  14   6 1295.19 259.725   1
   0 -14  -7 27.4551 209.456   1
   0  14   7-153.627 226.452   1
   0 -14  -8 170.937 218.554   1
   0  14   8 286.788 257.436   1
   0 -14  -9 176.434 234.060   1
   0  14   9-230.094 267.796   1
   0 -14 -11 154.461 227.738   1
   0  14  11 34.5260 245.255   1
   0 -14 -12 503.379 234.654   1
   0  14  12 140.677 261.074   1
   0 -14 -13-443.196 241.981   1
   0  14  13 35.9696 273.800   1
   0 -14 -14-96.0187 212.228   1
   0  14  14 36.3815 264.905   1
   0 -14 -15-97.1076 221.896   1
   0  14  15 292.813 280.252   1
   0 -14 -16 97.5195 247.994   1
   0  14  16 36.7577 281.454   1
   0 -14 -17-97.7076 207.391   1
   0  14  17 365.005 249.100   1
   0 -14 -18-32.4550 213.034   1
   0  14  18 867.610 281.592   1
   0 -14 -19 224.652 237.857   1
   0 -14 -20 318.321 244.453   1
   0  14  20 284.553 276.952   1
   0  14  21 210.295 266.686   1
   0  14  23 101.495 247.628   1
   0 -14 -23 272.846 220.171   1
   0 -15   0-33.6066 142.990   1
   0  15   0 93.1766 160.455   1
   0 -15  -1 38.3042 153.573   1
   0  15   1 150.009 175.238   1
   0 -15   2 131.681 102.612   1
   0 -15  -2 106.033 180.050   1
   0  15  -2 103.244 117.365   1
   0  15   2 71.1799 187.697   1
   0 -15  -3-22.9583 179.724   1
   0  15   3-205.111 205.563   1
   0 -15  -5 130.136 200.018   1
   0  15   5-58.3856 219.374   1
   0 -15  -6 217.961 197.337   1
   0  15   6 277.162 239.699   1
   0 -15  -7 368.288 226.830   1
   0  15   7 128.077 237.435   1
   0 -15  -8 1112.95 262.564   1
   0  15   8 364.008 288.268   1
   0 -15 -10 552.994 245.773   1
   0  15  10 662.695 287.557   1
   0 -15 -11 345.838 262.400   1
   0  15  11 496.957 272.037   1
   0 -15 -12-63.8436 217.814   1
   0  15  12 216.208 276.916   1
   0 -15 -13-129.155 215.397   1
   0  15  13 583.308 264.574   1
   0 -15 -14 162.870 232.549   1
   0  15  14 182.337 268.952   1
   0 -15 -15-32.7217 204.944   1
   0  15  15 146.537 239.315   1
   0 -15 -16 261.995 232.281   1
   0  15  16 327.802 273.243   1
   0 -15 -17-359.408 237.496   1
   0  15  17-145.337 259.637   1
   0 -15 -18 323.175 201.798   1
   0  15  18 108.338 230.315   1
   0 -15 -19 288.676 222.048   1
   0  15  19-35.7132 259.134   1
   0 -15 -20-31.7166 232.253   1
   0  15  20 528.358 272.965   1
   0  15  21 173.359 263.270   1
   0 -15 -21 436.965 238.922   1
   0  15  22 409.255 258.348   1
   0 -15 -22 826.529 246.873   1
   0  16   0 1016.06 193.702   1
   0 -16   0 701.168 174.201   1
   0  16   1-111.728 179.098   1
   0  16  -1 32.4426 134.743   1
   0 -16  -1-141.595 161.039   1
   0 -16   1-28.7221 127.232   1
   0  16  -2 114.712 109.087   1
   0  16   2 49.6975 187.549   1
   0 -16   2 183.075 103.668   1
   0 -16  -2-44.5287 180.335   1
   0  16   3-26.9957 188.402   1
   0 -16  -3 72.0480 184.549   1
   0 -16  -4 231.084 213.994   1
   0  16   4-28.5487 221.076   1
   0 -16  -5-216.062 201.462   1
   0  16   5 90.2518 226.983   1
   0 -16  -6 647.466 232.832   1
   0  16   6 629.073 264.266   1
   0 -16  -7-29.3484 211.202   1
   0  16   7-228.281 242.344   1
   0 -16  -8 30.2344 217.823   1
   0  16   8 436.741 253.732   1
   0 -16  -9 372.144 234.987   1
   0  16   9-104.028 247.470   1
   0 -16 -10 379.620 233.681   1
   0  16  10 106.093 257.990   1
   0 -16 -11 160.725 235.041   1
   0  16  11-35.9275 255.168   1
   0 -16 -12 292.752 241.144   1
   0  16  12 181.810 280.849   1
   0 -16 -13-163.956 228.893   1
   0  16  13 36.3993 260.723   1
   0 -16 -14 32.9439 214.115   1
   0  16  14 36.5836 247.282   1
   0 -16 -15 492.194 245.496   1
   0  16  15 695.344 289.623   1
   0 -16 -17 195.747 245.250   1
   0  16  17 580.299 285.630   1
   0 -16 -18 64.7047 222.824   1
   0  16  18 107.886 249.914   1
   0 -16 -19 63.9974 190.627   1
   0  16  19 354.784 228.542   1
   0 -16 -20 661.477 232.120   1
   0  16  20-105.109 243.214   1
   0  16  21 414.161 271.949   1
   0 -16 -21-153.996 216.897   1
   0  17   0-20.3914 165.592   1
   0 -17   0-18.2111 152.644   1
   0  17  -1-49.7617 142.597   1
   0  17   1-163.801 177.325   1
   0 -17  -1-167.927 166.110   1
   0  17   2 283.677 197.644   1
   0 -17  -2 70.2931 179.094   1
   0  17  -2 415.264 116.659   1
   0  17   4 119.818 219.167   1
   0 -17  -4 160.326 184.206   1
   0  17   5 156.617 229.080   1
   0 -17  -5 56.2895 212.383   1
   0 -17  -6 58.5959 208.958   1
   0  17   6 32.4836 254.141   1
   0  17   7 33.5862 250.819   1
   0 -17  -7 362.761 214.201   1
   0  17   8 620.529 252.976   1
   0 -17  -8 155.196 210.943   1
   0  17   9-317.607 269.214   1
   0 -17  -9 379.944 221.971   1
   0  17  10 107.632 251.053   1
   0 -17 -10 450.764 237.042   1
   0  17  11 399.500 248.941   1
   0 -17 -11-195.601 210.801   1
   0  17  13 184.090 268.172   1
   0 -17 -13 66.1215 224.634   1
   0  17  14 257.628 261.091   1
   0 -17 -14 397.897 215.436   1
   0  17  16-36.5493 268.293   1
   0 -17 -16 131.862 234.120   1
   0  17  17 217.138 245.995   1
   0 -17 -17 130.781 221.252   1
   0  17  18-394.564 258.355   1
   0 -17 -18-96.8967 224.859   1
   0  17  19-106.014 241.120   1
   0 -17 -19 190.944 219.148   1
   0  17  20 591.933 235.581   1
   0 -17 -20-155.614 174.885   1
   0  17  21-169.906 255.346   1
   0 -17 -21 60.9502 208.893   1
   0  18   2 53.9164 191.464   1
   0  18   3-29.0156 203.394   1
   0  18   4 92.5958 215.428   1
   0 -18  -4 27.9504 183.528   1
   0  18   5 64.8418 217.094   1
   0 -18  -5-175.350 198.502   1
   0  18   6 304.481 225.900   1
   0 -18  -6 181.650 207.089   1
   0  18   8 568.042 276.464   1
   0 -18  -8 127.955 212.987   1
   0  18   9 540.489 255.294   1
   0 -18  -9 32.5705 216.563   1
   0  18  10 328.626 248.648   1
   0 -18 -10 264.219 220.825   1
   0  18  12 148.094 236.927   1
   0 -18 -12-33.5024 219.967   1
   0  18  13 148.360 250.703   1
   0 -18 -13-67.1157 233.161   1
   0  18  14-222.127 265.588   1
   0 -18 -14-268.038 230.172   1
   0  18  15 110.823 264.562   1
   0 -18 -15-33.3268 209.864   1
   0  18  16-73.2702 242.904   1
   0 -18 -16 66.0906 220.173   1
   0  18  17 36.3390 264.740   1
   0 -18 -17 227.727 222.142   1
   0  18  18 429.741 244.590   1
   0 -18 -18-32.0519 204.325   1
   0  18  19-70.1409 261.548   1
   0 -18 -19 189.019 209.958   1
   0 -18 -20-277.525 219.665   1
   0  19   8 584.592 276.983   1
   0  19   9 518.723 251.372   1
   0  19  11 150.811 252.599   1
   0  19  12 113.312 257.792   1
   0  19  13-339.305 248.865   1
   0 -19 -13 33.8008 201.097   1
   0  19  14 75.0151 255.987   1
   0 -19 -14 134.532 226.355   1
   0  19  15 557.750 285.279   1
   0 -19 -15 433.515 235.747   1
   0  19  16 73.3241 262.097   1
   0 -19 -16 461.811 232.955   1
   0  19  17-469.416 247.527   1
   0 -19 -17 292.443 214.425   1
   0  19  18 35.3215 261.396   1
   0 -19 -18 127.850 192.416   1
   0  19  19 241.993 238.518   1
  -1   0  26-37.2712 215.040   1
   1   0 -26 429.971 233.155   1
  -1   0  25 37.2804 252.413   1
   1   0 -25 395.686 248.204   1
  -1   0  24 370.271 266.061   1
   1   0 -24 326.647 230.989   1
  -1   0  23-36.6968 244.565   1
   1   0 -23 193.248 241.149   1
  -1   0  22 1593.85 304.508   1
   1   0 -22 1613.57 286.713   1
  -1   0  21 640.461 284.991   1
   1   0 -21 619.301 237.734   1
   1   0 -20 515.740 248.607   1
  -1   0  20 310.396 269.236   1
   1   0 -18 3385.05 352.664   1
  -1   0  18 2537.63 357.349   1
   1   0 -17-27.5517 210.161   1
  -1   0  17 31.3375 230.015   1
  -1   0  16 6774.28 556.033   1
   1   0 -16 6180.50 525.427   1
   1   0 -15-25.1567 213.541   1
  -1   0  15 319.541 264.346   1
   1   0 -14 2851.20 330.397   1
  -1   0  14 3695.79 381.185   1
   1   0 -13-179.078 206.268   1
  -1   0  13 337.706 237.541   1
  -1   0  12 9765.47 725.598   1
   1   0 -12 9760.57 707.495   1
   1   0 -11 19.8524 184.386   1
  -1   0  11 155.138 204.796   1
  -1   0  10 66120.1 4246.88   1
   1   0 -10 66619.1 4237.46   1
   1   0  -9 116.521 168.462   1
  -1   0   9 167.215 187.981   1
   1   0  -8 988.532 206.283   1
  -1   0   8 1554.71 224.292   1
  -1   0   6 47836.0 3294.60   1
   1   0  -6 54991.4 3288.60   1
  -1   0   5 145.054 189.488   1
   1   0  -5-9.61693 136.171   1
  -1   0   4 569.985 186.376   1
   1   0  -4 1241.00 172.601   1
   1   0  -3 37.4773 134.012   1
  -1   0   3-28.6897 149.720   1
  -1   0   2 337458. 21187.5   1
   1   0  -2 336713. 21184.7   1
  -1   0   1-107.188 99.5904   1
   1   0  -1-7.13378 75.2412   1
   1   0   1-47.7792 85.7850   1
  -1   0  -1 39.8760 89.1434   1
  -1   0  -2 382038. 24451.2   1
   1   0   2 397073. 24453.4   1
  -1   0  -3 68.5490 131.449   1
   1   0   3 139.605 148.553   1
  -1   0  -4 1234.01 189.558   1
   1   0   4 963.478 205.058   1
  -1   0  -5-108.722 173.729   1
   1   0   5-76.5857 190.670   1
   1   0   6 51538.1 3324.12   1
  -1   0  -6 52597.5 3317.90   1
  -1   0  -8 897.485 199.573   1
   1   0   8 1232.93 218.778   1
  -1   0  -9-16.6983 163.782   1
   1   0   9-169.795 197.459   1
  -1   0 -10 69793.8 4464.53   1
   1   0  10 70260.3 4474.15   1
   1   0  11 111.299 208.281   1
  -1   0 -11 61.4116 200.308   1
   1   0  12 10405.8 765.140   1
  -1   0 -12 10496.9 750.692   1
  -1   0 -13 278.161 199.747   1
   1   0  13-25.6278 212.975   1
  -1   0 -14 2999.89 334.118   1
   1   0  15 28.7858 254.252   1
   1   0  16 6029.76 524.906   1
  -1   0 -16 6327.36 515.685   1
   1   0  17-282.083 236.694   1
  -1   0 -17-112.414 217.054   1
   1   0  18 2993.44 367.578   1
  -1   0 -18 2566.83 348.004   1
   1   0  20 691.500 277.557   1
  -1   0 -20 834.226 264.211   1
   1   0  21-250.654 252.101   1
  -1   0 -21 125.235 208.611   1
   1   0  22 1288.84 310.360   1
  -1   0 -22 1144.85 261.730   1
  -1   0 -23 194.186 226.191   1
   1   0  24 74.6718 239.032   1
  -1   0 -24 162.826 210.704   1
   1   0  25-225.436 241.749   1
  -1   0 -25 361.869 235.665   1
  -1   0 -26-165.325 224.782   1
   1  -1 -27 32.6989 213.603   1
  -1   1  26 36.9538 241.397   1
   1  -1 -26 32.8689 210.333   1
  -1  -1  25 448.721 262.130   1
  -1   1  25 296.471 254.026   1
   1  -1 -25-458.959 245.410   1
   1   1 -25 99.3966 229.188   1
  -1  -1  24 519.858 262.391   1
  -1   1  24 369.828 249.807   1
   1   1 -24 196.800 228.998   1
   1  -1 -24 390.046 233.868   1
  -1  -1  23 109.843 234.415   1
  -1   1  23 110.315 235.422   1
   1  -1 -23 417.953 235.161   1
   1   1 -23-129.029 225.247   1
  -1   1  22 72.7270 239.931   1
  -1  -1  22 108.140 242.504   1
   1  -1 -22-31.6944 226.040   1
   1   1 -22 31.5954 214.576   1
  -1   1  21 106.815 262.029   1
   1  -1 -21 687.708 268.248   1
   1   1 -21-30.8006 211.965   1
  -1  -1  21 565.314 268.181   1
  -1   1  20 139.144 275.164   1
   1   1 -20 149.671 234.376   1
  -1  -1  20 206.701 253.044   1
   1  -1 -20 122.268 235.079   1
   1  -1 -19 386.748 236.964   1
  -1   1  19 407.583 257.083   1
  -1  -1  19 432.000 267.161   1
   1   1 -19 174.644 230.308   1
  -1   1  18 329.890 245.103   1
  -1  -1  18 31.9492 271.934   1
   1  -1 -18 29.0263 223.128   1
   1   1 -18 28.0645 210.161   1
  -1  -1  17 1381.77 291.448   1
  -1   1  17 1283.39 274.582   1
   1  -1 -17 785.681 244.804   1
   1   1 -17 1291.52 258.385   1
  -1  -1  16 146.852 253.213   1
  -1   1  16 528.718 247.053   1
   1   1 -16 102.598 212.729   1
   1  -1 -16 107.862 212.094   1
  -1  -1  15 3069.11 332.579   1
   1  -1 -15 2673.64 314.449   1
   1   1 -15 2033.11 295.725   1
  -1   1  14 2925.12 330.426   1
   1  -1 -14 2246.23 305.612   1
  -1  -1  13 3032.62 334.583   1
   1   1 -13 2882.40 304.214   1
   1  -1 -12 13311.0 924.378   1
   1   1 -12 12892.5 915.627   1
  -1   1  12 13529.8 939.758   1
  -1   1  11 46.3261 207.960   1
  -1  -1  11 64.6562 188.254   1
   1  -1 -11-83.1389 176.877   1
   1   1 -11 148.424 174.407   1
  -1  -1  10 25377.9 1643.40   1
  -1   1  10 24196.5 1650.88   1
   1   1 -10 26167.1 1633.31   1
   1  -1 -10 23636.6 1641.36   1
  -1   1   9 48592.1 3168.34   1
  -1  -1   9 52426.9 3164.82   1
   1  -1  -9 46214.8 3157.35   1
   1   1  -9 49986.3 3151.08   1
  -1  -1   8 31079.7 1996.50   1
  -1   1   8 30795.8 2002.06   1
   1   1  -8 30040.8 1983.55   1
   1  -1  -8 31203.4 1995.79   1
  -1   1   7 5442.85 416.736   1
   1  -1  -7 4918.33 405.517   1
  -1  -1   6 7280.22 510.733   1
   1   1  -6 6806.87 495.412   1
  -1  -1   5 20943.4 1460.13   1
   1   1  -5 25039.9 1452.97   1
   1  -1  -5 24622.5 1465.26   1
  -1  -1   4 10593.0 773.034   1
  -1   1   4 12830.9 794.000   1
   1  -1  -4 12044.3 783.249   1
   1   1  -4 11728.3 768.772   1
  -1  -1   3 46101.8 3165.45   1
  -1   1   3 56180.6 3176.39   1
   1   1  -3 52223.9 3161.52   1
   1  -1  -3 46512.2 3169.55   1
  -1  -1   2 1656.52 166.338   1
  -1   1   2 1561.44 179.817   1
   1   1  -2 2004.03 161.862   1
   1  -1  -2 1364.66 166.653   1
   1  -1  -1 5322.59 315.931   1
  -1   1   1 4530.25 320.905   1
   1   1  -1 5068.07 305.277   1
  -1  -1   0 337398. 20840.7   1
   1   1   0 311094. 20839.5   1
  -1   1   0 343743. 20840.1   1
   1  -1   0 335457. 20839.7   1
  -1  -1  -1 5583.54 384.446   1
   1   1   1 5801.57 386.926   1
   1   1   2 1649.49 196.869   1
  -1   1  -2 1906.89 153.734   1
   1  -1   2 2136.91 161.390   1
  -1   1  -3 50685.0 3237.43   1
  -1  -1  -3 51776.7 3246.93   1
   1   1   3 48489.9 3251.06   1
   1  -1   3 53288.5 3240.11   1
   1   1   4 12034.6 852.107   1
   1  -1   4 10816.0 838.748   1
  -1  -1  -4 14261.3 850.097   1
  -1   1  -4 13585.3 831.621   1
   1   1   5 26316.0 1631.84   1
   1  -1   5 25690.1 1618.43   1
  -1  -1  -5 26200.9 1624.13   1
  -1   1  -5 22841.7 1613.90   1
   1  -1   6 8119.94 557.471   1
  -1   1  -6 7594.72 547.401   1
  -1  -1  -7 4324.29 369.013   1
  -1   1  -7 4533.72 361.632   1
   1   1   7 4818.58 389.154   1
   1  -1   7 5247.14 382.037   1
  -1   1  -8 28010.0 1895.24   1
  -1  -1  -8 29117.3 1905.90   1
   1   1   8 30558.3 1920.22   1
   1  -1   8 30253.1 1909.09   1
  -1   1  -9 52004.9 3196.54   1
  -1  -1  -9 49796.5 3203.12   1
   1   1   9 47556.3 3210.35   1
   1  -1   9 49913.7 3203.70   1
  -1  -1 -10 26704.6 1672.18   1
  -1   1 -10 25961.6 1661.88   1
   1  -1  10 23707.7 1663.92   1
   1   1  10 24891.7 1674.76   1
   1  -1  11 127.413 174.757   1
   1   1  11 23.2649 203.838   1
  -1   1 -11 58.0793 171.069   1
  -1  -1 -11 107.123 188.251   1
  -1  -1 -12 13417.9 911.010   1
  -1   1 -12 12738.5 904.074   1
   1   1  12 12629.5 920.964   1
   1  -1  13 2876.06 312.434   1
  -1   1 -13 2378.14 297.328   1
   1   1  14 2919.55 352.646   1
  -1  -1 -14 2499.03 312.598   1
   1  -1  15 2887.09 333.990   1
  -1  -1 -15 2926.96 320.245   1
  -1   1 -15 1972.11 292.748   1
   1   1  16-184.669 245.856   1
   1  -1  16 147.080 233.387   1
  -1  -1 -16-330.270 244.468   1
  -1   1 -16 52.5822 198.354   1
   1   1  17 926.276 281.022   1
   1  -1  17 1629.73 293.014   1
  -1   1 -17 1155.95 255.738   1
  -1  -1 -17 1259.66 262.412   1
   1  -1  18-128.386 252.164   1
   1   1  18 230.873 253.624   1
  -1  -1 -18 414.539 242.987   1
  -1   1 -18 86.2298 229.769   1
   1   1  19 204.198 284.915   1
   1  -1  19 166.263 244.699   1
  -1  -1 -19 489.140 254.472   1
  -1   1 -19 237.337 221.047   1
   1  -1  20 450.426 270.508   1
   1   1  20 313.839 230.548   1
  -1   1 -20 90.7298 228.596   1
  -1  -1 -20 156.040 214.415   1
   1  -1  21 107.804 255.185   1
   1   1  21-284.800 266.481   1
  -1   1 -21-30.8379 212.340   1
  -1  -1 -21 95.5605 245.666   1
   1  -1  22 145.891 239.818   1
   1   1  22-36.9051 238.996   1
  -1  -1 -22 317.740 212.126   1
  -1   1 -22 348.969 210.770   1
   1   1  23 333.845 278.445   1
   1  -1  23 960.541 279.438   1
  -1  -1 -23 452.604 244.740   1
   1   1  24 74.4025 231.877   1
   1  -1  24 112.286 225.394   1
  -1  -1 -24 130.628 218.833   1
  -1   1 -24 261.673 231.461   1
  -1   1 -25-264.880 233.523   1
   1   1  25 484.878 261.819   1
   1  -1  25 642.720 265.380   1
  -1  -1 -25 196.256 232.697   1
   1   1  26 223.823 242.926   1
  -1  -1 -26 262.283 237.259   1
  -1  -1 -27 195.351 225.531   1
   1  -2 -27 453.691 233.113   1
  -1   2  27 218.266 249.154   1
   1  -2 -26-97.6263 202.710   1
  -1   2  26 256.733 223.320   1
   1  -2 -25-162.786 223.152   1
  -1   2  25 183.883 249.749   1
   1   2 -24 459.976 246.312   1
   1  -2 -24 841.237 259.697   1
  -1  -2  24 297.029 243.605   1
  -1   2  24 480.149 265.509   1
   1  -2 -23 610.039 250.092   1
   1   2 -23 614.342 246.408   1
  -1   2  23 441.335 250.165   1
  -1  -2  23 73.0234 240.144   1
   1   2 -22 63.1302 216.411   1
  -1  -2  22 107.337 248.638   1
  -1   2  21 462.957 273.952   1
   1   2 -21-153.231 231.511   1
  -1  -2  21 455.216 251.106   1
   1  -2 -21 220.045 217.807   1
  -1   2  20-70.0074 287.206   1
   1  -2 -20 338.853 249.545   1
  -1   2  19 34.3097 280.429   1
   1   2 -19 114.407 207.403   1
  -1  -2  19-32.9576 236.032   1
   1  -2 -19-241.894 261.848   1
   1   2 -18 468.701 213.772   1
  -1  -2  18 630.689 247.276   1
   1  -2 -17 627.511 255.630   1
   1   2 -17 738.440 233.858   1
  -1   2  17 689.615 297.791   1
  -1  -2  17 931.608 244.617   1
   1  -2 -16 740.320 256.805   1
   1   2 -16 1177.48 241.954   1
  -1  -2  16 629.748 259.539   1
  -1   2  16 951.711 298.278   1
   1  -2 -15 504.549 229.530   1
  -1   2  15 1269.35 295.920   1
   1  -2 -14 2875.81 357.827   1
   1   2 -14 3176.75 314.535   1
  -1  -2  14 2750.81 317.996   1
  -1   2  14 3320.55 367.627   1
   1  -2 -13 1463.65 258.874   1
   1   2 -13 1208.92 223.118   1
  -1  -2  13 1735.45 254.522   1
  -1   2  13 1358.22 276.411   1
   1  -2 -12 207.773 196.994   1
  -1  -2  12 329.995 187.222   1
  -1   2  12 154.168 205.051   1
   1   2 -11 265.470 166.509   1
   1  -2 -11-65.1331 184.333   1
  -1   2  11 24.1318 212.671   1
  -1  -2  11 203.167 186.391   1
  -1   2  10 16743.7 1179.53   1
  -1  -2  10 16787.0 1157.54   1
   1   2 -10 17050.1 1149.15   1
   1  -2 -10 18586.1 1173.29   1
   1  -2  -9 1329.85 216.569   1
   1   2  -9 1839.80 208.430   1
  -1   2   9 1807.96 266.241   1
  -1  -2   9 1671.45 217.304   1
  -1   2   8 42882.7 2859.30   1
   1  -2  -8 45771.4 2854.33   1
  -1   2   7 18907.4 1292.20   1
  -1  -2   7 19652.6 1274.50   1
   1   2  -7 19191.1 1265.72   1
   1  -2  -7 19979.2 1286.25   1
  -1   2   6 10925.5 695.075   1
  -1  -2   6 9282.80 668.395   1
   1  -2  -6 10313.2 682.847   1
   1   2  -6 9277.45 657.502   1
  -1   2   5 173.958 197.840   1
   1  -2  -5 12.0357 182.284   1
   1   2  -5 15.0331 122.924   1
  -1  -2   5 77.0797 125.019   1
   1   2  -4 7623.11 493.418   1
   1  -2  -4 7656.48 523.493   1
  -1  -2   4 6511.34 499.713   1
  -1   2   4 7909.91 538.058   1
  -1   2   3 267326. 16851.3   1
  -1  -2   3 245925. 16834.8   1
   1  -2  -3 287661. 16847.1   1
   1   2  -3 275945. 16831.6   1
   1  -2  -2 54537.6 3246.43   1
   1   2  -2 51641.0 3232.22   1
  -1  -2   2 48941.6 3232.82   1
  -1   2   2 51904.6 3249.99   1
   1   2  -1 11911.8 801.647   1
   1  -2  -1 10945.7 808.665   1
  -1  -2   1 13980.2 802.434   1
  -1   2   1 12966.2 815.985   1
  -1   2   0-24.9827 112.203   1
  -1  -2   0 8.22407 99.2939   1
   1   2   0-25.0403 113.094   1
   1  -2   0-117.782 102.236   1
  -1  -2  -1 14164.3 878.660   1
   1   2   1 12931.2 879.866   1
   1  -2   2 52150.2 3257.19   1
   1   2   2 50140.7 3275.26   1
  -1  -2  -2 51548.3 3271.78   1
  -1   2  -2 51861.7 3257.10   1
  -1  -2  -3 265860. 17420.6   1
  -1   2  -3 275239. 17404.3   1
   1  -2   3 279692. 17404.8   1
   1   2   3 286599. 17423.8   1
   1  -2   4 6546.12 498.148   1
   1   2   4 8257.42 542.449   1
  -1   2  -4 7036.24 491.318   1
  -1  -2  -4 8491.25 528.694   1
  -1   2  -5 121.450 139.007   1
  -1  -2  -5 132.561 164.521   1
   1  -2   5 8.39793 135.822   1
   1   2   5 93.8996 164.131   1
   1   2   6 9397.55 714.998   1
   1  -2   6 10667.5 693.350   1
  -1   2  -6 10484.3 686.816   1
  -1  -2  -6 9912.28 709.775   1
  -1   2  -7 18907.6 1267.58   1
  -1  -2  -7 20052.1 1286.34   1
   1  -2   7 19859.1 1275.29   1
   1   2   7 18990.2 1299.01   1
  -1  -2  -8 44290.5 2883.11   1
   1   2   8 45533.3 2892.78   1
  -1   2  -9 1675.70 213.219   1
  -1  -2  -9 1741.41 217.656   1
   1  -2   9 1473.31 225.234   1
   1   2   9 1054.96 212.018   1
  -1   2 -10 17919.8 1162.69   1
  -1  -2 -10 17212.6 1176.20   1
   1   2  10 16953.6 1187.00   1
  -1   2 -11 127.675 164.494   1
  -1  -2 -11 134.099 192.139   1
   1  -2  11 221.445 183.411   1
   1   2  11 169.700 208.369   1
  -1  -2 -12-47.0469 213.475   1
   1  -2  12-65.9247 184.239   1
   1   2  12-103.263 232.422   1
  -1   2 -13 1720.65 223.927   1
  -1  -2 -13 1073.44 249.649   1
   1   2  13 1089.31 264.794   1
   1  -2  13 1002.30 227.692   1
   1  -2  14 3757.78 370.926   1
   1   2  14 3575.29 376.046   1
  -1  -2 -14 2908.47 335.275   1
  -1   2 -14 3205.15 337.061   1
   1   2  15 996.745 288.085   1
  -1  -2 -15 1350.94 273.408   1
   1   2  16 597.100 253.037   1
   1  -2  16 830.950 254.551   1
  -1   2 -16 486.663 230.042   1
  -1  -2 -16 562.186 213.838   1
   1   2  17 778.577 280.625   1
   1  -2  17 422.327 228.419   1
  -1  -2 -17 582.413 263.695   1
  -1   2 -17 485.480 225.222   1
   1  -2  18 756.579 272.850   1
  -1   2 -18 561.764 225.696   1
   1   2  19 377.901 281.793   1
   1  -2  19 32.7752 228.846   1
  -1  -2 -19-278.112 247.740   1
  -1   2 -19 379.777 228.660   1
   1   2  20 245.868 272.071   1
  -1  -2 -20-472.993 255.447   1
   1  -2  21 107.054 262.309   1
   1   2  21-35.7250 243.024   1
  -1   2 -21 245.846 226.010   1
  -1  -2 -21 544.248 246.418   1
   1  -2  22 505.842 248.352   1
  -1   2 -22 126.332 213.283   1
   1  -2  23 294.995 248.059   1
   1   2  23-223.741 243.584   1
  -1   2 -23 257.457 229.505   1
  -1  -2 -23-258.539 221.507   1
  -1   2 -24 196.968 215.537   1
   1  -2  24 525.397 246.103   1
   1   2  24 633.564 274.411   1
  -1  -2 -24 130.264 240.970   1
   1   2  25 445.158 232.766   1
  -1  -2 -25 454.510 230.302   1
   1   2  26 221.855 253.769   1
  -1  -2 -26 195.040 246.457   1
   1   2  27-36.8364 222.988   1
  -1  -2 -27 129.290 203.566   1
  -1   3  27 646.430 273.426   1
   1  -3 -27 320.492 242.539   1
  -1   3  26 109.058 236.613   1
   1  -3 -26 290.054 235.961   1
  -1   3  25 256.384 243.638   1
   1  -3 -25 355.347 214.039   1
  -1   3  24 624.890 280.419   1
   1  -3 -24 225.652 226.297   1
  -1  -3  23 437.711 250.414   1
  -1   3  23 256.829 276.055   1
   1  -3 -23 96.2285 246.889   1
   1   3 -23 161.153 218.314   1
  -1   3  22 723.092 286.047   1
   1  -3 -22 63.9097 243.117   1
   1   3 -22-62.9552 206.973   1
  -1  -3  22 177.936 225.601   1
  -1   3  21-214.627 224.022   1
   1   3 -21-60.9674 211.794   1
  -1  -3  21 138.416 233.893   1
   1  -3 -21 189.233 231.493   1
  -1   3  20 1622.63 312.558   1
   1   3 -20 1705.44 281.713   1
  -1  -3  20 2242.41 325.457   1
   1  -3 -20 2416.59 302.923   1
  -1   3  19 449.801 249.766   1
   1   3 -19 564.733 229.189   1
  -1  -3  19 581.293 251.021   1
   1  -3 -19 427.478 210.666   1
   1   3 -18 2751.07 338.886   1
   1  -3 -18 2655.49 342.667   1
  -1   3  17 399.838 260.571   1
   1   3 -17 718.427 208.959   1
  -1  -3  17 384.712 224.621   1
   1  -3 -17 840.207 264.812   1
  -1   3  16 32.2929 247.413   1
   1   3 -16 121.428 190.218   1
  -1  -3  16 588.272 230.623   1
   1  -3 -16-83.8242 219.556   1
   1  -3 -15 190.154 222.175   1
  -1  -3  15 315.046 217.531   1
  -1   3  15 216.013 239.650   1
   1   3 -15 481.688 204.090   1
  -1  -3  14 13062.4 930.996   1
  -1   3  14 13240.4 954.238   1
   1   3 -14 12399.6 911.540   1
   1  -3 -14 14417.5 948.102   1
   1   3 -13-139.255 174.485   1
   1  -3 -13 453.453 204.105   1
  -1   3  13 55.9893 243.991   1
  -1  -3  13 317.689 192.734   1
  -1  -3  12 15478.3 987.878   1
   1   3 -12 13283.4 967.031   1
  -1   3  11 5463.42 463.272   1
  -1  -3  11 5248.96 418.786   1
   1  -3 -11 5014.25 441.148   1
   1   3 -11 4907.78 401.817   1
  -1  -3  10 8021.75 531.707   1
  -1   3  10 7259.68 559.136   1
   1   3 -10 6649.82 506.988   1
   1  -3 -10 6616.31 536.742   1
  -1  -3   9 3282.14 305.924   1
  -1   3   9 4235.06 377.919   1
   1  -3  -9 3408.60 346.881   1
   1   3  -9 3942.33 302.977   1
  -1  -3   8 16352.9 1145.85   1
  -1   3   8 17789.8 1179.59   1
   1   3  -8 17473.7 1139.21   1
   1  -3  -8 18387.4 1174.87   1
  -1   3   7 786.745 214.527   1
   1  -3  -7 379.628 176.360   1
  -1  -3   7 459.529 147.640   1
   1   3  -7 216.150 116.959   1
   1   3  -6 30198.1 2058.58   1
   1  -3  -6 34064.3 2086.29   1
  -1   3   6 32909.4 2092.46   1
  -1  -3   6 33158.4 2063.95   1
  -1  -3   5 14757.8 1027.68   1
   1   3  -5 16732.5 1023.15   1
  -1  -3   4 27364.0 1771.98   1
  -1   3   4 27727.7 1801.48   1
   1   3  -4 27311.2 1769.04   1
   1  -3  -4 30388.2 1798.91   1
  -1  -3   3 149594. 10118.6   1
   1   3  -3 169890. 10117.9   1
  -1   3   3 168411. 10144.1   1
   1  -3  -3 158578. 10139.9   1
  -1  -3   2 72781.5 4805.56   1
   1  -3  -2 75784.5 4821.88   1
   1   3  -2 80575.4 4805.39   1
  -1   3   2 74860.5 4826.63   1
   1  -3  -1 108376. 6648.34   1
   1   3  -1 110648. 6639.56   1
  -1  -3   1 100665. 6640.04   1
  -1   3   1 101337. 6651.61   1
  -1  -3   0 110733. 7104.66   1
  -1   3   0 115914. 7104.59   1
   1  -3   0 114538. 7102.24   1
   1   3   0 109748. 7105.51   1
  -1  -3  -1 104432. 6461.42   1
  -1   3  -1 102785. 6450.38   1
   1  -3   1 98410.5 6450.08   1
   1   3   1 108326. 6464.03   1
  -1  -3  -2 81917.5 5145.28   1
   1   3   2 80918.3 5148.57   1
  -1  -3  -3 157935. 10230.5   1
  -1   3  -3 170095. 10205.0   1
   1  -3   3 152487. 10206.9   1
   1   3   3 169498. 10235.0   1
   1   3   4 25713.8 1792.25   1
   1  -3   4 27392.1 1759.07   1
  -1  -3  -4 25913.5 1786.57   1
  -1   3  -4 29222.6 1756.27   1
   1  -3   5 16463.9 1086.76   1
  -1   3  -5 17145.7 1084.28   1
   1   3   6 32315.8 2116.51   1
   1  -3   6 32792.5 2085.71   1
   1  -3   7 500.028 158.381   1
   1   3   7 498.784 238.954   1
  -1  -3  -7 609.645 210.181   1
  -1   3  -7 294.366 143.528   1
  -1  -3  -8 18225.9 1194.14   1
  -1   3  -8 17345.7 1162.29   1
   1  -3   8 18610.1 1170.72   1
   1   3   8 16380.6 1200.69   1
  -1  -3  -9 3628.36 347.260   1
   1   3   9 3637.78 364.760   1
   1   3  10 6512.81 538.409   1
  -1   3 -10 7180.06 498.968   1
  -1  -3 -10 7213.31 534.706   1
   1  -3  10 6060.01 497.139   1
   1   3  11 5064.34 431.711   1
   1  -3  11 4931.93 403.865   1
  -1   3 -11 5009.91 392.833   1
  -1  -3 -11 4582.64 416.868   1
   1  -3  12 15953.4 1040.77   1
  -1   3 -12 14338.2 1022.79   1
  -1   3 -13-60.7586 187.600   1
  -1  -3 -13 25.7346 221.604   1
   1   3  13-140.212 247.707   1
   1  -3  13-68.4062 197.497   1
  -1   3 -14 12914.2 882.975   1
   1  -3  14 12621.8 893.635   1
   1   3  14 12418.7 920.943   1
  -1  -3 -14 12375.0 903.381   1
   1  -3  15 288.233 212.512   1
   1   3  15 493.983 256.513   1
  -1   3 -15 233.966 190.627   1
  -1  -3 -15 470.771 250.889   1
   1  -3  16-55.7583 217.389   1
   1   3  16 32.0014 235.878   1
  -1  -3 -16-143.277 223.440   1
  -1   3 -16-124.526 201.641   1
   1  -3  17 500.365 236.987   1
   1   3  17 957.090 300.623   1
  -1  -3 -17 769.661 264.594   1
  -1   3 -17 497.675 227.858   1
   1  -3  18 3151.29 364.356   1
  -1  -3 -18 2436.02 337.928   1
  -1   3 -18 2612.08 316.281   1
   1   3  19 242.239 281.760   1
   1  -3  19 230.310 251.803   1
  -1   3 -19 422.473 240.536   1
  -1  -3 -19 374.060 257.234   1
   1   3  20 1448.08 304.288   1
   1  -3  20 1847.22 317.295   1
  -1   3 -20 1500.60 297.736   1
  -1  -3 -20 2001.46 305.266   1
   1   3  21 35.8794 270.915   1
   1  -3  21 139.696 257.668   1
  -1  -3 -21 450.899 238.609   1
  -1   3 -21 121.926 215.890   1
   1   3  22-146.575 228.555   1
   1  -3  22 467.007 234.982   1
  -1   3 -22 344.349 216.874   1
  -1  -3 -22 160.867 221.872   1
  -1   3 -23 386.249 217.483   1
   1   3  23 298.017 291.113   1
   1  -3  23 405.152 237.790   1
  -1  -3 -23 193.023 252.495   1
  -1   3 -24-65.5269 220.424   1
   1   3  24 296.643 221.798   1
  -1  -3 -24-64.9071 204.379   1
   1   3  25 552.613 276.476   1
  -1  -3 -25 129.802 240.899   1
   1   3  26 292.775 222.092   1
  -1  -3 -26 225.347 224.244   1
   1   3  27-36.2549 249.674   1
  -1  -3 -27 159.788 236.480   1
  -1   4  28-34.9240 232.712   1
   1  -4 -28-62.4369 229.163   1
  -1   4  27 142.167 215.126   1
   1  -4 -27-158.208 204.592   1
  -1   4  25 36.3346 251.399   1
   1  -4 -25 160.493 239.430   1
  -1   4  24 146.614 247.934   1
   1  -4 -24 160.448 232.894   1
   1   4 -23 128.109 225.531   1
   1  -4 -23-321.631 215.388   1
  -1   4  23 510.317 244.090   1
  -1   4  22 216.894 210.279   1
   1   4 -22 498.142 227.318   1
  -1  -4  22-35.5050 233.707   1
   1  -4 -22 351.918 214.861   1
  -1   4  20 283.536 284.391   1
   1   4 -20 87.3217 195.415   1
  -1  -4  20 263.455 250.690   1
   1  -4 -20 374.280 270.492   1
  -1   4  19 104.601 299.331   1
   1   4 -19-55.7314 206.973   1
  -1  -4  19-220.696 228.620   1
   1  -4 -19 185.005 246.265   1
  -1   4  18-274.964 278.883   1
   1   4 -18 318.111 202.412   1
  -1  -4  18 511.963 230.553   1
   1  -4 -18 634.093 276.799   1
   1   4 -17 878.082 236.801   1
  -1  -4  17 1399.93 269.632   1
  -1   4  16 2987.45 379.129   1
   1  -4 -16 2554.88 358.211   1
  -1   4  15 1102.07 305.974   1
   1   4 -15 1016.16 208.885   1
  -1  -4  15 733.080 219.597   1
   1  -4 -15 1276.96 289.125   1
  -1   4  14 929.869 265.031   1
   1   4 -14 409.843 185.231   1
  -1  -4  14 259.291 189.818   1
   1  -4 -14 432.478 244.361   1
  -1   4  13 1610.86 271.421   1
   1  -4 -13 1762.80 267.445   1
   1   4 -13 1472.79 231.906   1
  -1  -4  13 1519.95 244.586   1
  -1  -4  12 4438.40 374.913   1
  -1   4  12 3099.61 391.244   1
   1  -4 -12 4430.13 386.822   1
   1   4 -12 3997.45 344.926   1
  -1  -4  11 10384.4 696.436   1
   1   4 -11 9344.39 678.847   1
  -1  -4  10 5165.10 421.544   1
  -1   4  10 5677.90 472.340   1
   1   4 -10 5033.56 407.054   1
   1  -4 -10 6039.53 462.434   1
  -1   4   9-91.3833 220.047   1
   1  -4  -9-144.459 198.335   1
   1  -4  -8 7230.53 529.214   1
   1   4  -8 6608.21 480.611   1
  -1   4   8 7452.30 538.428   1
  -1  -4   8 6706.70 489.973   1
   1  -4  -7 8130.80 640.049   1
   1   4  -7 9353.28 598.152   1
  -1  -4   7 8528.73 605.031   1
  -1   4   7 9233.75 652.141   1
  -1  -4   6 3362.47 253.535   1
  -1   4   6 3017.24 303.631   1
   1   4  -6 3213.70 241.994   1
   1  -4  -6 2900.51 289.973   1
  -1  -4   5 4157.90 306.499   1
  -1   4   5 4345.90 376.596   1
   1  -4  -5 4480.88 364.419   1
   1   4  -5 4081.44 297.945   1
   1   4  -4 225010. 14464.7   1
  -1  -4   4 235513. 14465.8   1
  -1   4   3 7186.44 550.247   1
   1  -4  -3 7976.38 542.049   1
   1   4  -3 6632.31 494.214   1
  -1  -4   3 8763.45 497.229   1
  -1   4   2 1964.15 219.029   1
   1   4  -2 1891.86 146.014   1
   1  -4  -2 1592.16 204.291   1
  -1  -4   2 1671.46 144.858   1
   1   4  -1 8449.54 582.593   1
   1  -4  -1 8865.09 598.723   1
  -1   4   1 8461.52 602.954   1
  -1  -4   1 9566.52 582.143   1
   1   4   0 76.4989 119.990   1
  -1  -4   0-40.6333 107.043   1
   1  -4   0 65.2936 116.464   1
  -1   4   0-91.7974 128.063   1
   1   4   1 8638.85 581.764   1
   1  -4   1 8355.74 548.165   1
  -1   4  -1 8105.35 550.845   1
  -1  -4  -1 8919.56 574.483   1
   1   4   2 1877.96 228.931   1
  -1  -4  -2 1747.48 214.953   1
  -1  -4  -3 7888.39 489.943   1
   1   4   3 5332.93 497.807   1
  -1   4  -4 239924. 15095.1   1
   1  -4   4 240453. 15096.7   1
  -1  -4  -5 4231.25 369.631   1
  -1   4  -5 3582.47 303.167   1
   1   4   5 4267.90 383.535   1
   1  -4   6 3502.02 250.527   1
   1   4   6 3258.26 331.883   1
  -1   4  -6 3182.23 243.696   1
  -1  -4  -7 7630.50 640.043   1
  -1   4  -7 9251.94 600.097   1
   1   4   7 8387.84 660.475   1
   1  -4   7 9433.51 607.014   1
  -1   4  -8 7412.03 509.494   1
  -1  -4  -8 6772.10 550.901   1
   1  -4   8 6971.86 509.082   1
   1   4   8 7918.79 568.335   1
  -1   4  -9 86.8217 128.009   1
  -1  -4  -9-146.200 171.833   1
   1  -4   9 122.631 147.832   1
   1   4   9 92.6557 188.741   1
   1   4  10 6008.80 492.369   1
   1  -4  10 4803.37 425.324   1
  -1  -4 -10 5614.80 469.509   1
  -1   4 -10 5997.76 422.636   1
   1  -4  11 9667.22 696.758   1
  -1   4 -11 9909.76 682.281   1
   1   4  12 3968.83 391.580   1
  -1   4 -12 4009.19 336.932   1
   1  -4  12 3743.69 350.610   1
  -1  -4 -12 3980.17 381.402   1
   1   4  13 1095.45 295.684   1
   1  -4  13 1014.51 212.694   1
  -1  -4 -13 1165.87 291.818   1
  -1   4 -13 1749.12 227.735   1
   1  -4  14 70.2166 206.395   1
   1   4  14 242.317 222.547   1
  -1   4 -14 166.981 190.628   1
  -1  -4 -14 164.105 210.404   1
   1   4  15 1134.02 320.008   1
   1  -4  15 1186.17 244.359   1
  -1   4 -15 1235.93 222.463   1
  -1  -4 -15 1471.47 295.436   1
   1   4  16 2115.24 318.699   1
  -1  -4 -16 2685.76 329.483   1
   1  -4  17 751.962 250.230   1
  -1   4 -17 804.551 217.005   1
   1  -4  18 246.375 222.140   1
   1   4  18 34.1690 245.303   1
  -1   4 -18 500.224 208.831   1
  -1  -4 -18 246.582 244.265   1
   1   4  19-279.036 269.987   1
   1  -4  19 64.1268 240.945   1
  -1  -4 -19 251.734 251.335   1
  -1   4 -19 111.111 223.368   1
   1   4  20 70.9850 246.917   1
   1  -4  20 133.152 244.657   1
  -1   4 -20 406.283 212.528   1
  -1  -4 -20 127.900 255.686   1
  -1   4 -22 62.2673 194.270   1
   1   4  22 586.043 284.767   1
   1  -4  22 322.158 236.469   1
  -1  -4 -22-64.4537 254.163   1
  -1   4 -23 31.9796 205.716   1
   1   4  23 37.1475 261.535   1
  -1  -4 -23 32.1198 209.821   1
   1   4  24 479.458 266.848   1
  -1  -4 -24 711.288 261.000   1
   1   4  25 328.892 266.144   1
  -1  -4 -25-64.4900 219.060   1
   1   4  27 500.938 255.832   1
  -1  -4 -27 126.415 220.342   1
   1   4  28 248.386 242.920   1
  -1  -4 -28 372.029 228.437   1
  -1   5  28-34.3720 198.136   1
   1  -5 -28 246.182 211.039   1
  -1   5  27 420.752 246.156   1
   1  -5 -27 62.5393 219.615   1
  -1   5  26 214.275 248.389   1
   1  -5 -26 157.950 244.779   1
  -1   5  25 831.770 262.240   1
   1  -5 -25 286.454 246.871   1
  -1   5  24 582.799 240.991   1
   1  -5 -24 63.9033 201.995   1
   1  -5 -23-96.2997 223.128   1
  -1   5  23 399.684 255.897   1
   1   5 -22 123.346 230.880   1
  -1   5  22 36.1169 276.564   1
   1   5 -21 89.0627 214.711   1
  -1  -5  21-67.6589 232.167   1
   1  -5 -21 539.963 247.885   1
  -1   5  20 1247.03 317.892   1
   1   5 -20 881.094 244.991   1
  -1  -5  20 682.868 255.857   1
   1  -5 -20 504.902 270.109   1
  -1   5  19 176.781 289.077   1
   1   5 -19 54.2788 214.676   1
  -1  -5  19 92.7257 215.832   1
   1  -5 -19 186.652 252.728   1
  -1   5  18 769.347 317.132   1
   1   5 -18 929.248 227.352   1
  -1  -5  18 615.214 222.995   1
   1  -5 -18 518.775 269.534   1
  -1   5  17 102.746 286.408   1
   1   5 -17 218.951 198.530   1
  -1  -5  17 165.466 216.048   1
   1  -5 -17 208.169 251.802   1
   1   5 -16 434.099 191.185   1
  -1  -5  16 310.421 199.447   1
  -1   5  15 449.149 302.739   1
   1   5 -15 488.844 196.309   1
  -1  -5  15 889.840 219.136   1
   1  -5 -15 257.956 246.247   1
  -1   5  14 582.897 291.767   1
   1   5 -14 451.262 189.056   1
  -1  -5  14 665.772 191.835   1
   1  -5 -14 940.976 263.133   1
  -1   5  13 147.590 243.630   1
   1  -5 -13-266.417 220.594   1
   1   5 -13-161.423 162.799   1
  -1  -5  13 40.5672 179.706   1
  -1  -5  12 4943.42 366.336   1
  -1   5  12 4097.96 414.982   1
   1  -5 -12 4342.91 394.907   1
   1   5 -12 3964.75 348.412   1
  -1   5  11 645.728 261.526   1
  -1  -5  11 865.783 177.198   1
   1   5 -11 866.583 161.469   1
   1  -5 -11 974.339 237.863   1
   1  -5 -10 391.510 212.417   1
  -1   5  10-76.3209 204.086   1
   1   5  -9 2915.38 231.386   1
   1  -5  -9 2289.53 290.205   1
  -1   5   9 2697.13 315.265   1
  -1  -5   9 2375.31 236.142   1
  -1   5   8 2626.06 288.984   1
   1  -5  -8 2154.60 264.205   1
   1   5  -8 1992.21 201.589   1
  -1  -5   8 2371.52 210.503   1
   1  -5  -7 22239.7 1511.36   1
  -1   5   7 24089.4 1520.80   1
  -1  -5   7 22681.2 1475.29   1
  -1  -5   6 86142.0 5315.01   1
  -1   5   6 83319.0 5358.76   1
   1  -5  -6 87793.4 5354.66   1
   1   5  -6 81551.4 5312.57   1
   1  -5  -5 25080.0 1554.88   1
   1   5  -5 25735.3 1507.76   1
  -1  -5   5 20946.5 1508.40   1
  -1   5   5 25070.7 1566.43   1
   1  -5  -4 97735.1 6897.80   1
  -1   5   4 106306. 6906.20   1
  -1  -5   4 110170. 6864.34   1
   1   5  -4 111742. 6863.73   1
   1  -5  -3 12301.2 868.021   1
   1   5  -3 12274.9 827.262   1
  -1   5   3 12620.9 876.067   1
  -1  -5   3 13988.5 828.633   1
   1  -5  -2 8502.92 588.128   1
  -1  -5   2 9323.17 557.661   1
  -1   5   2 8082.58 601.127   1
   1   5  -2 7987.90 557.822   1
   1  -5  -1 39827.8 2575.61   1
  -1  -5   1 40603.7 2564.05   1
  -1   5   1 39991.8 2580.51   1
   1   5  -1 41191.7 2566.30   1
   1  -5   0 30177.1 1951.07   1
  -1  -5   0 30620.8 1953.28   1
  -1   5   0 29707.6 1954.90   1
   1   5   0 32305.2 1957.73   1
  -1   5  -1 39160.2 2506.92   1
   1  -5   1 41370.8 2504.30   1
  -1  -5  -1 38566.2 2520.55   1
   1   5   1 37700.7 2524.93   1
   1  -5   2 7853.86 508.997   1
  -1  -5  -2 8239.29 548.405   1
  -1   5  -2 7638.03 510.480   1
   1   5   2 8489.38 559.375   1
  -1  -5  -3 12431.7 825.604   1
   1   5   3 11966.9 828.361   1
  -1  -5  -4 101668. 6542.41   1
   1   5   4 105337. 6550.93   1
   1   5   5 24236.2 1659.04   1
   1  -5   5 25091.1 1605.27   1
  -1  -5  -5 25611.3 1652.11   1
  -1   5  -5 25669.4 1603.52   1
   1   5   6 88477.8 5488.68   1
   1  -5   6 82857.7 5437.26   1
  -1  -5  -6 86819.7 5478.41   1
  -1   5  -6 88616.3 5436.30   1
   1   5   7 25020.6 1517.05   1
   1  -5   7 24388.6 1459.40   1
  -1   5  -7 19794.8 1454.77   1
  -1  -5  -7 24603.8 1507.52   1
   1   5   8 3130.36 328.487   1
  -1  -5  -8 2548.15 288.984   1
   1  -5   8 2257.52 213.113   1
  -1   5  -8 2273.39 210.903   1
  -1  -5  -9 2537.57 294.435   1
  -1   5  -9 2944.61 247.344   1
   1   5   9 2967.63 321.476   1
   1  -5   9 3096.33 255.419   1
  -1  -5 -10 683.882 242.119   1
   1   5  10 128.586 228.500   1
  -1  -5 -11 671.676 205.532   1
  -1   5 -11 985.505 169.555   1
   1  -5  11 781.531 179.890   1
   1   5  11 865.687 232.770   1
   1   5  12 4346.40 460.718   1
  -1   5 -12 5392.08 397.025   1
   1  -5  12 4659.62 400.239   1
  -1  -5 -12 5174.73 458.683   1
   1   5  13-326.681 251.303   1
   1  -5  13 162.328 157.779   1
  -1   5 -13-162.865 150.444   1
  -1  -5 -13-297.719 212.600   1
   1   5  14 588.549 268.040   1
   1  -5  14 822.126 212.459   1
  -1   5 -14 809.111 191.776   1
  -1  -5 -14 812.714 247.521   1
   1  -5  15 939.418 218.380   1
   1   5  15 353.049 263.566   1
  -1  -5 -15 836.723 247.525   1
  -1   5 -15 855.796 192.229   1
   1  -5  16 26.4184 208.163   1
  -1   5 -16 90.3123 185.177   1
   1   5  17 371.869 302.208   1
  -1  -5 -17 457.305 266.084   1
   1   5  18 586.679 253.205   1
   1  -5  18 679.322 250.346   1
  -1  -5 -18 1247.30 267.701   1
  -1   5 -18 720.029 220.005   1
   1   5  19 632.270 298.995   1
   1  -5  19-186.952 226.994   1
  -1   5 -19 81.0189 197.579   1
  -1  -5 -19 126.942 242.195   1
  -1   5 -20 739.166 228.875   1
   1  -5  20 847.864 253.607   1
   1   5  20 499.201 266.682   1
  -1  -5 -20 386.083 268.357   1
   1  -5  21 102.568 210.665   1
  -1   5 -21 118.759 200.789   1
  -1  -5 -21 97.3294 245.724   1
  -1   5 -22 615.930 228.464   1
   1   5  22 622.165 291.915   1
   1   5  23 481.225 230.564   1
  -1  -5 -23-256.595 205.255   1
   1   5  24 329.988 268.337   1
  -1  -5 -24 96.5799 242.228   1
   1   5  25 362.388 227.045   1
  -1  -5 -25 416.224 210.591   1
   1   5  26 610.079 271.846   1
  -1  -5 -26-220.919 245.307   1
   1   5  27 35.3021 212.425   1
  -1  -5 -27-93.6955 185.685   1
  -1  -5 -28-245.432 240.939   1
   1   5  28 69.5884 238.573   1
   1  -6 -28-242.594 210.712   1
  -1   6  28 439.559 220.890   1
   1  -6 -27 154.466 247.703   1
  -1   6  27 103.752 233.901   1
   1  -6 -26-62.5653 230.532   1
  -1   6  26 35.2971 247.419   1
   1  -6 -24 222.604 206.610   1
  -1   6  24 470.573 254.537   1
   1  -6 -23-64.0636 235.166   1
  -1   6  23 289.491 282.138   1
  -1   6  22 252.384 270.954   1
   1  -6 -22-320.198 244.284   1
   1   6 -21 351.613 208.455   1
  -1   6  21 36.0289 271.016   1
   1  -6 -21 158.963 260.997   1
  -1   6  20-286.116 275.938   1
  -1  -6  20 378.232 216.184   1
   1   6 -20 55.7006 186.630   1
   1  -6 -20 317.130 265.111   1
  -1   6  19 35.5850 285.312   1
  -1  -6  19-209.036 204.883   1
   1   6 -19 369.690 178.718   1
   1  -6 -19 282.239 242.026   1
  -1   6  18 811.849 313.799   1
  -1  -6  18 819.965 239.026   1
   1   6 -18 646.663 211.517   1
   1  -6 -18 863.794 256.761   1
  -1   6  17 485.275 307.235   1
   1  -6 -17 90.4271 258.297   1
   1   6 -17-233.025 176.181   1
   1  -6 -16 7690.37 601.592   1
   1   6 -16 7335.44 555.842   1
  -1  -6  16 7167.55 567.721   1
  -1   6  16 6681.60 626.013   1
  -1   6  15 424.741 294.152   1
  -1  -6  15 114.053 164.818   1
   1   6 -15-60.1078 166.991   1
   1  -6 -15 86.6778 243.711   1
  -1   6  14 125.330 243.849   1
  -1  -6  14 228.752 180.713   1
   1   6 -14 91.7016 147.247   1
   1  -6 -14 736.331 256.045   1
  -1   6  13 998.743 245.589   1
   1  -6 -13 738.652 213.829   1
  -1  -6  13 1241.83 200.216   1
   1   6 -13 813.101 173.349   1
   1  -6 -12 4711.81 399.346   1
  -1   6  12 3954.37 409.622   1
   1   6 -12 3652.02 325.294   1
  -1  -6  12 3950.49 341.626   1
   1  -6 -11 2061.20 280.366   1
  -1   6  11 1305.08 283.074   1
   1   6 -10 9682.17 640.728   1
  -1  -6  10 9082.62 650.143   1
  -1  -6   9 8521.12 608.631   1
   1   6  -9 8898.47 601.632   1
  -1   6   9 9048.88 683.248   1
   1  -6  -9 10032.8 675.953   1
  -1  -6   8 4475.36 331.686   1
   1   6  -8 4541.38 324.194   1
  -1   6   8 5250.50 433.530   1
   1  -6  -8 4123.42 396.294   1
  -1  -6   7 5468.45 390.846   1
  -1   6   7 6013.10 475.859   1
   1  -6  -7 5133.20 464.460   1
   1   6  -7 5961.49 389.263   1
   1   6  -6 2364.53 174.961   1
  -1  -6   6 2308.04 176.914   1
   1  -6  -6 2341.66 278.456   1
  -1   6   6 2243.37 289.593   1
   1  -6  -5 1174.69 203.357   1
  -1   6   5 986.150 214.949   1
   1  -6  -4 60763.0 3978.66   1
  -1   6   4 64539.4 3987.90   1
  -1  -6   3 3869.90 268.132   1
   1   6  -3 4135.37 270.517   1
   1   6  -2 23634.6 1536.96   1
  -1   6   2 24822.3 1570.03   1
  -1  -6   2 24374.7 1534.08   1
   1  -6  -2 24018.7 1562.90   1
   1   6  -1 55679.3 3922.65   1
   1  -6  -1 64350.8 3935.01   1
  -1   6   1 62634.9 3941.18   1
  -1  -6   1 67046.1 3924.60   1
   1   6   0-18.0148 127.430   1
  -1  -6   0 74.0826 115.327   1
   1  -6   0 90.4298 108.337   1
  -1   6   0 68.4128 125.714   1
   1   6   1 63461.3 4025.03   1
  -1   6  -1 63848.9 4006.85   1
  -1  -6  -1 68065.3 4020.90   1
   1  -6   1 60442.2 4003.38   1
   1   6   2 23323.0 1579.44   1
   1  -6   2 24158.8 1540.80   1
  -1  -6  -2 23861.6 1574.01   1
  -1   6  -2 24904.3 1542.89   1
  -1  -6  -4 60245.1 3943.36   1
   1   6   4 63961.0 3954.38   1
   1   6   5 1186.93 220.133   1
  -1  -6  -5 1341.81 207.705   1
  -1   6  -6 2346.06 174.301   1
  -1  -6  -6 2235.39 269.469   1
   1  -6   6 2651.75 177.432   1
   1   6   6 2507.71 305.324   1
   1   6   7 6467.13 491.427   1
  -1  -6  -7 5714.21 475.066   1
   1  -6   7 6247.59 397.170   1
  -1   6  -7 5494.44 393.198   1
   1   6   8 4155.66 411.982   1
  -1  -6  -8 4000.60 398.361   1
   1  -6   8 4452.60 320.677   1
  -1   6  -8 4509.57 313.175   1
   1   6   9 9176.47 694.272   1
  -1   6  -9 9811.72 625.009   1
   1  -6   9 8820.21 631.195   1
  -1  -6  -9 9305.96 686.361   1
  -1   6 -10 10491.3 667.229   1
   1  -6  10 9164.14 669.018   1
  -1  -6 -11 1254.40 268.060   1
   1   6  11 1619.70 280.366   1
  -1   6 -12 4432.12 331.244   1
  -1  -6 -12 4486.21 395.865   1
   1  -6  12 3420.38 328.907   1
   1   6  12 3699.29 388.538   1
   1  -6  13 890.648 189.599   1
   1   6  13 791.598 282.133   1
  -1   6 -13 1021.32 175.096   1
  -1  -6 -13 805.919 270.539   1
   1   6  14 316.808 260.749   1
   1  -6  14 105.820 187.128   1
  -1  -6 -14 28.5466 226.613   1
  -1   6 -14 145.302 153.409   1
   1   6  15 326.777 259.263   1
   1  -6  15 230.255 196.571   1
  -1   6 -15-139.461 171.604   1
  -1  -6 -15 88.2652 233.440   1
  -1  -6 -16 6975.62 607.730   1
  -1   6 -16 8061.18 567.451   1
   1   6  16 5963.82 616.549   1
   1  -6  16 7891.15 580.612   1
  -1  -6 -17 309.066 252.938   1
  -1   6 -17 486.595 177.577   1
   1   6  17 581.700 263.852   1
   1  -6  17 612.985 208.666   1
  -1   6 -18 619.826 212.741   1
  -1  -6 -18 882.410 255.787   1
   1   6  18 278.591 277.159   1
   1  -6  18 1081.07 251.931   1
  -1  -6 -19 480.479 273.021   1
   1   6  19 141.605 286.023   1
  -1   6 -19 236.885 185.968   1
   1  -6  19 151.610 229.249   1
  -1  -6 -20 97.0092 219.101   1
   1   6  20 35.7810 231.859   1
  -1   6 -20 277.076 203.134   1
   1  -6  20 673.345 245.059   1
  -1   6 -21 291.738 217.704   1
  -1  -6 -21 195.155 263.233   1
   1   6  21 576.779 294.439   1
  -1  -6 -22-32.2458 253.158   1
  -1  -6 -23 351.917 223.320   1
   1   6  23 331.774 255.886   1
  -1  -6 -24 192.202 262.807   1
   1   6  24 72.8489 255.462   1
  -1  -6 -26 375.027 243.737   1
   1   6  26-177.396 260.516   1
  -1  -6 -27 154.219 201.660   1
   1   6  27 626.515 242.826   1
   1   6  28 136.904 222.581   1
  -1  -6 -28 120.912 229.002   1
  -1   7  27-34.1279 245.710   1
   1  -7 -27 365.902 240.496   1
  -1   7  26 802.048 271.844   1
   1  -7 -26 495.295 241.154   1
  -1   7  25 212.933 222.545   1
   1  -7 -25 156.678 200.834   1
  -1   7  24 143.733 238.327   1
   1  -7 -24 63.2438 197.037   1
   1  -7 -23 31.9222 234.771   1
  -1   7  23 504.247 272.069   1
   1  -7 -22 223.967 247.258   1
  -1   7  22 287.843 264.565   1
   1  -7 -21-191.456 252.285   1
  -1   7  21 396.345 282.896   1
   1   7 -20 678.209 223.343   1
   1  -7 -20 828.523 270.785   1
  -1   7  20 609.709 289.891   1
   1   7 -19 229.947 176.587   1
  -1  -7  19 265.199 208.015   1
   1  -7 -18 1153.45 297.598   1
  -1   7  18 918.224 336.097   1
   1  -7 -17 735.267 287.343   1
  -1   7  17 175.002 282.434   1
   1   7 -17-133.380 175.861   1
  -1  -7  17 25.5226 198.367   1
   1  -7 -16 119.610 252.309   1
  -1   7  16 34.3331 267.780   1
   1   7 -16 266.654 169.480   1
  -1  -7  16 47.0726 177.057   1
   1   7 -15 393.961 165.436   1
  -1  -7  15 194.427 175.905   1
   1  -7 -14 2546.84 312.121   1
  -1   7  14 1950.15 321.343   1
   1   7 -14 2207.34 237.015   1
  -1  -7  14 2481.83 268.161   1
   1  -7 -13 1178.16 260.647   1
  -1   7  13 805.585 300.649   1
   1   7 -13 896.517 173.408   1
  -1  -7  13 925.675 189.321   1
   1  -7 -12 621.577 248.717   1
  -1   7  12-208.975 249.011   1
   1  -7 -11 389.534 220.183   1
  -1   7  11 773.394 252.831   1
   1   7 -11 664.789 128.975   1
  -1  -7  11 728.354 158.003   1
  -1   7  10 1038.34 275.823   1
   1  -7 -10 1461.51 264.371   1
   1   7 -10 1462.92 158.860   1
  -1  -7  10 1285.83 160.956   1
   1  -7  -9-47.0976 214.786   1
   1   7  -9-24.6563 92.8544   1
  -1  -7   9 96.9085 97.8345   1
  -1   7   9 181.565 249.693   1
   1  -7  -8 25024.7 1472.12   1
  -1   7   8 24366.4 1481.45   1
  -1  -7   8 24306.2 1401.99   1
   1  -7  -7 10003.6 721.902   1
  -1   7   7 10081.7 732.839   1
  -1  -7   7 10273.8 653.277   1
   1   7  -7 9977.47 653.251   1
  -1   7   6 36063.1 2388.31   1
   1  -7  -6 37413.2 2383.68   1
   1  -7  -5 1233.80 198.324   1
  -1   7   5 934.171 218.451   1
   1  -7  -4 1994.59 244.469   1
  -1   7   4 2718.64 265.643   1
  -1   7   3 43529.8 2832.05   1
   1  -7  -3 43449.3 2825.89   1
  -1  -7   3 44479.2 2786.71   1
   1   7  -2 21936.5 1323.94   1
  -1  -7   2 19591.0 1320.88   1
   1   7  -1 16.4142 111.876   1
   1  -7  -1 83.6603 129.006   1
  -1  -7   1 7.40017 93.4725   1
  -1   7   1 59.3762 151.186   1
  -1  -7   0 3732.51 275.296   1
  -1   7   0 3012.22 273.393   1
   1   7   0 3517.37 277.472   1
   1   7   1 207.777 150.012   1
   1  -7   1 40.0525 92.7337   1
  -1   7  -1 105.170 100.756   1
   1  -7   2 21022.8 1330.28   1
  -1   7  -2 20744.0 1333.56   1
  -1  -7  -3 45610.5 2752.61   1
   1   7   3 40144.6 2754.26   1
   1   7   4 2921.50 285.141   1
  -1  -7  -4 2369.66 263.800   1
   1   7   5 755.000 212.892   1
  -1  -7  -5 1064.02 207.068   1
  -1  -7  -6 38881.2 2479.89   1
   1   7   6 37565.3 2487.06   1
  -1  -7  -7 11450.8 756.728   1
   1   7   7 9502.92 758.620   1
   1   7   8 22264.7 1574.08   1
   1  -7   8 24687.3 1500.32   1
  -1   7  -8 22993.4 1496.11   1
  -1  -7  -8 22795.1 1565.32   1
  -1   7  -9 209.412 87.3616   1
   1  -7   9-7.97053 97.5938   1
   1  -7  10 1660.05 167.603   1
   1   7  10 1210.81 288.845   1
  -1   7 -10 1481.51 155.099   1
  -1  -7 -10 1979.73 291.399   1
   1  -7  11 528.328 145.274   1
   1   7  11 832.556 273.727   1
  -1  -7 -11 662.879 252.617   1
  -1   7 -11 579.361 118.375   1
   1   7  12 240.348 236.469   1
  -1  -7 -12 576.725 234.441   1
   1   7  13 531.394 255.101   1
   1  -7  13 661.042 176.369   1
  -1  -7 -13 1106.27 262.655   1
  -1   7 -13 973.832 154.476   1
  -1   7 -14 1928.56 236.315   1
   1  -7  14 2477.70 258.341   1
   1   7  14 2618.80 366.070   1
  -1  -7 -14 1896.57 312.942   1
  -1   7 -15 295.154 153.495   1
   1  -7  15 338.752 180.696   1
   1   7  16 305.746 253.548   1
  -1   7 -16 20.1583 153.591   1
   1  -7  16 280.697 195.164   1
  -1  -7 -16 214.665 211.440   1
   1   7  17 449.799 300.535   1
  -1   7 -17-153.465 166.067   1
   1  -7  17-202.893 196.369   1
  -1  -7 -17-156.507 257.536   1
   1   7  18 947.533 316.956   1
  -1   7 -18 1183.73 225.851   1
   1  -7  18 871.712 237.062   1
  -1  -7 -18 1176.42 300.367   1
  -1   7 -19 253.747 207.421   1
   1  -7  19 290.579 224.740   1
  -1   7 -20 621.765 204.537   1
   1   7  20 1004.76 286.343   1
  -1  -7 -20 324.814 256.192   1
   1   7  21 36.0179 265.444   1
  -1  -7 -21 65.0957 247.371   1
   1   7  22 510.279 230.974   1
  -1  -7 -22 322.220 238.862   1
   1   7  23 476.869 282.465   1
  -1  -7 -23 159.431 228.128   1
   1   7  24 506.214 266.702   1
  -1  -7 -24 828.134 270.355   1
   1   7  25 355.510 205.229   1
  -1  -7 -25 94.5651 194.579   1
   1   7  26 700.742 267.966   1
  -1  -7 -26 309.248 235.192   1
   1   7  27 171.481 226.347   1
  -1  -7 -27 30.4440 192.823   1
  -1   8  27 536.787 249.333   1
   1  -8 -27 240.538 242.105   1
  -1   8  26 68.8456 227.394   1
   1  -8 -26 275.469 228.503   1
  -1   8  25-35.1175 224.104   1
   1  -8 -25 527.995 238.332   1
   1  -8 -23 127.212 198.214   1
  -1   8  23 107.435 226.850   1
  -1   8  22 466.208 256.315   1
   1  -8 -22 127.816 220.675   1
  -1   8  21-359.518 266.735   1
   1  -8 -21-287.465 240.832   1
  -1   8  20 287.258 292.642   1
   1  -8 -20 985.823 286.230   1
  -1   8  19 178.459 278.703   1
   1  -8 -19 317.629 249.878   1
  -1   8  18 960.536 310.563   1
   1   8 -18 799.303 197.023   1
  -1  -8  18 653.644 202.311   1
   1  -8 -18 943.585 270.936   1
  -1   8  17 247.489 256.375   1
   1   8 -17 168.145 162.096   1
  -1  -8  17 24.0460 174.366   1
   1  -8 -17-402.958 232.020   1
  -1   8  16 1008.80 287.964   1
   1   8 -16 1437.58 203.497   1
  -1  -8  16 1382.41 231.009   1
   1  -8 -16 1062.07 252.593   1
  -1   8  15 270.110 288.172   1
   1   8 -15-121.587 141.077   1
  -1  -8  15 99.0329 160.864   1
   1  -8 -15 179.711 229.330   1
  -1   8  14 526.802 294.347   1
   1   8 -14 217.752 136.013   1
  -1  -8  14 387.397 154.240   1
  -1   8  13-31.6452 234.172   1
   1  -8 -13-114.762 222.116   1
   1  -8 -12 500.015 240.731   1
   1   8 -12 11.8420 115.930   1
  -1   8  12 275.744 248.150   1
  -1  -8  12 157.218 128.764   1
   1  -8 -11 160.389 227.654   1
   1   8 -11 190.184 110.547   1
  -1   8  11 412.779 262.728   1
  -1  -8  11 52.7878 107.999   1
  -1   8  10 3644.48 397.373   1
   1   8 -10 3838.65 278.897   1
   1  -8 -10 4541.67 400.147   1
  -1  -8  10 3642.80 281.992   1
   1  -8  -9 1319.63 228.061   1
  -1  -8   9 1049.11 114.024   1
  -1   8   9 1265.15 244.276   1
   1   8  -9 986.420 108.922   1
   1  -8  -8 9600.26 698.242   1
  -1   8   8 9299.00 709.667   1
   1  -8  -7 239.167 174.597   1
  -1   8   7 95.8472 202.990   1
   1  -8  -6 81.1436 167.935   1
  -1   8   6-67.0760 201.800   1
   1  -8  -5 12202.9 829.715   1
  -1   8   5 11508.6 834.701   1
   1  -8  -4 512.558 180.301   1
  -1   8   4 377.522 196.422   1
  -1   8   3 6042.58 454.730   1
   1  -8  -3 5529.23 433.402   1
   1   8  -3 5764.63 386.393   1
  -1  -8   3 5842.93 383.721   1
   1   8  -2 26281.2 1781.99   1
  -1   8   2 27847.8 1811.98   1
  -1  -8   2 29460.1 1779.36   1
   1  -8  -1 1079.49 165.775   1
  -1  -8   1 1111.59 131.465   1
   1   8  -1 1029.37 149.343   1
  -1   8   1 1127.59 171.052   1
   1  -8   0 87.4884 117.350   1
   1   8   0-34.7161 132.696   1
  -1  -8   0 41.3415 121.777   1
  -1  -8  -1 1083.14 158.461   1
   1  -8   1 992.356 121.897   1
   1   8   1 1048.18 190.928   1
  -1   8  -1 1149.86 143.300   1
   1  -8   2 27254.8 1757.18   1
  -1   8  -2 27805.0 1761.29   1
   1   8   2 28442.9 1798.88   1
   1   8   3 6059.88 436.083   1
  -1  -8  -3 4836.72 408.797   1
   1   8   4 232.709 189.447   1
  -1  -8  -4 503.227 179.144   1
   1   8   5 11185.3 838.423   1
  -1  -8  -5 12626.0 833.968   1
   1   8   6 113.339 198.564   1
  -1  -8  -6-20.8173 197.124   1
   1   8   7 388.891 238.538   1
  -1  -8  -7 246.211 206.631   1
   1   8   8 10142.1 735.172   1
  -1  -8  -8 9507.96 723.538   1
   1   8   9 895.193 268.368   1
  -1  -8  -9 946.636 251.218   1
   1  -8   9 849.543 86.5623   1
  -1   8  -9 948.872 87.5748   1
  -1  -8 -10 3747.46 375.117   1
  -1   8 -10 3261.34 248.810   1
   1  -8  10 3609.37 255.498   1
   1   8  10 3711.31 403.814   1
   1   8  11 59.3454 254.031   1
  -1   8 -11 102.992 94.2241   1
   1  -8  11 48.3065 102.765   1
  -1  -8 -11 27.1658 222.798   1
   1   8  12 30.9068 244.358   1
  -1   8 -12 96.4219 107.427   1
   1  -8  12 12.0955 123.074   1
  -1  -8 -12 84.2652 234.734   1
   1   8  13-191.985 238.164   1
  -1  -8 -13-289.223 196.101   1
   1   8  14 263.434 279.928   1
  -1   8 -14 544.770 139.188   1
   1  -8  14 418.742 157.231   1
  -1  -8 -14 356.882 244.678   1
   1   8  15-33.7531 295.654   1
  -1   8 -15 150.067 141.071   1
   1  -8  15-113.661 167.806   1
  -1  -8 -15 182.832 274.313   1
   1   8  16 1408.30 337.069   1
  -1   8 -16 912.354 184.937   1
   1  -8  16 1331.47 214.136   1
  -1  -8 -16 1618.40 307.113   1
   1   8  17-348.884 255.056   1
  -1   8 -17 347.583 158.828   1
   1  -8  17-139.537 177.400   1
  -1  -8 -17 31.6716 244.260   1
  -1   8 -18 111.531 175.573   1
   1  -8  18 508.008 192.786   1
  -1  -8 -18 641.638 236.693   1
   1   8  19 178.820 284.725   1
  -1  -8 -19-292.290 245.950   1
   1   8  20 179.646 281.110   1
  -1  -8 -20-260.179 251.759   1
   1   8  21-71.9933 236.321   1
  -1  -8 -21 32.5792 209.564   1
   1   8  22 399.776 270.765   1
  -1  -8 -22 289.612 234.296   1
   1   8  23 145.757 271.712   1
  -1  -8 -23-63.7453 238.581   1
   1   8  25-35.1785 242.221   1
  -1  -8 -25 31.2423 229.316   1
   1   8  26 690.288 265.923   1
  -1  -8 -26 306.117 241.330   1
   1   8  27 33.7712 188.129   1
  -1  -8 -27-60.0538 189.081   1
   1  -9 -26 272.048 232.901   1
  -1   9  25-243.005 239.044   1
   1  -9 -25 123.013 226.644   1
  -1   9  24 671.235 258.792   1
   1  -9 -24-62.3608 230.365   1
   1  -9 -23 158.221 221.891   1
  -1   9  23 35.5732 210.270   1
   1  -9 -22 95.6555 221.657   1
  -1   9  22 142.907 221.398   1
   1  -9 -20-31.8884 227.704   1
  -1   9  20 431.373 235.099   1
   1  -9 -19 223.543 221.254   1
  -1   9  19 179.135 256.898   1
   1  -9 -17-31.3367 254.514   1
  -1   9  17-71.3727 297.309   1
   1   9 -17-97.3135 147.985   1
   1  -9 -16 92.5984 257.953   1
   1   9 -16 105.082 145.504   1
  -1  -9  16-97.1942 153.203   1
  -1   9  16 386.679 300.930   1
   1  -9 -15 60.3985 227.794   1
   1   9 -15-46.5363 135.122   1
  -1  -9  15-101.836 144.013   1
   1  -9 -14 3514.74 381.043   1
  -1   9  14 3218.45 400.983   1
   1  -9 -13 406.099 257.717   1
   1   9 -13 103.165 111.964   1
  -1  -9  13 455.681 119.841   1
  -1   9  13 783.642 285.113   1
   1  -9 -12 1821.88 264.953   1
   1   9 -12 790.994 136.720   1
  -1   9  12 1097.32 269.024   1
  -1  -9  12 1707.79 147.096   1
   1   9 -11 1460.34 132.714   1
   1  -9 -11 1622.56 300.068   1
  -1  -9  11 1289.50 131.312   1
   1  -9 -10 423.536 232.578   1
  -1   9  10 379.002 236.543   1
   1  -9  -9 430.304 203.023   1
  -1   9   9-167.313 219.851   1
   1  -9  -7-68.2302 199.984   1
  -1   9   7-250.579 218.443   1
   1  -9  -6 5097.55 420.831   1
  -1   9   6 4960.35 440.605   1
  -1   9   5 1791.16 264.238   1
  -1   9   4 20.3203 197.873   1
   1  -9  -4 18.0244 180.240   1
  -1   9   3 335.155 166.105   1
   1   9  -3 179.060 77.5242   1
  -1  -9   3 111.147 69.2611   1
   1  -9  -3 130.448 165.787   1
   1   9  -2 57.1161 98.3801   1
   1  -9  -2 248.176 142.709   1
  -1  -9   2 141.429 89.6781   1
  -1  -9   1 5198.51 371.089   1
   1   9  -1 5017.58 373.248   1
   1   9   0 51189.8 3242.05   1
   1  -9   0 51992.9 3234.89   1
  -1   9   0 49763.9 3238.57   1
  -1  -9   0 50400.8 3237.34   1
   1  -9   1 4274.80 329.485   1
  -1   9  -1 4835.19 334.739   1
  -1  -9  -2 432.679 164.647   1
   1  -9   2 209.396 87.7658   1
  -1   9  -2 235.837 98.9864   1
  -1  -9  -3 274.959 162.003   1
   1  -9   3 95.4087 53.1841   1
  -1   9  -3 42.4848 58.0885   1
   1   9   3 18.7012 169.749   1
   1   9   4 225.898 187.849   1
  -1  -9  -4-56.7801 177.540   1
   1   9   5 2181.14 274.810   1
  -1  -9  -5 2225.91 270.154   1
  -1  -9  -6 5110.85 419.620   1
   1   9   6 4726.50 432.814   1
  -1  -9  -7-46.8173 199.953   1
   1   9   7-227.798 208.370   1
  -1  -9  -9 155.557 211.626   1
   1   9   9 279.908 234.975   1
  -1  -9 -10 834.365 243.631   1
   1   9  10 763.229 261.283   1
   1   9  11 1163.24 289.727   1
  -1   9 -11 1317.43 102.938   1
  -1  -9 -12 1120.04 265.112   1
   1  -9  12 1595.26 152.081   1
  -1   9 -12 1415.28 145.851   1
  -1  -9 -13 384.250 213.850   1
   1  -9  13 287.788 122.321   1
  -1   9 -13 428.576 109.527   1
   1   9  13 391.965 217.831   1
  -1  -9 -14 3029.74 362.278   1
   1  -9  14 2599.77 260.161   1
   1   9  14 3551.84 396.190   1
  -1   9 -14 3203.25 255.789   1
   1   9  15-34.1941 273.100   1
  -1   9 -15-14.1162 115.382   1
   1  -9  15-16.0253 136.367   1
  -1  -9 -15 247.718 251.451   1
   1   9  16 243.301 300.127   1
  -1   9 -16-97.1641 134.058   1
   1  -9  16 91.6370 147.362   1
  -1  -9 -16-157.719 273.165   1
  -1   9 -17 36.4504 141.571   1
   1   9  17-316.674 292.191   1
  -1  -9 -17 159.964 268.974   1
   1   9  19 394.336 246.355   1
  -1  -9 -19 195.320 211.235   1
   1   9  20 755.384 282.662   1
  -1  -9 -20 423.965 248.549   1
   1   9  22 182.453 274.216   1
  -1  -9 -22-31.8232 237.317   1
   1   9  23-36.1959 207.413   1
  -1  -9 -23 317.230 186.559   1
   1   9  24 71.0715 253.440   1
  -1  -9 -24 31.4058 220.161   1
   1   9  25-416.969 258.303   1
  -1  -9 -25 30.7610 235.746   1
   1   9  26-204.172 223.931   1
  -1  -9 -26-272.074 199.062   1
  -1  10  26 33.3044 226.608   1
   1 -10 -26-418.189 211.680   1
  -1  10  25-307.317 251.030   1
   1 -10 -25 670.205 243.716   1
  -1  10  24-34.8773 251.879   1
   1 -10 -24 92.8475 223.513   1
  -1  10  23 35.3097 266.407   1
   1 -10 -23 156.698 249.536   1
  -1  10  22 641.630 284.123   1
   1 -10 -22 889.300 260.053   1
   1 -10 -21 319.567 240.402   1
  -1  10  21 465.428 277.149   1
   1 -10 -20 223.940 249.539   1
  -1  10  20 35.8789 270.759   1
   1 -10 -19 31.9018 248.128   1
  -1  10  19 430.857 290.882   1
   1 -10 -18 447.009 248.692   1
  -1  10  18 929.860 307.921   1
   1 -10 -17-221.699 199.017   1
  -1  10  17-321.381 246.415   1
   1 -10 -16 406.497 261.901   1
  -1  10  16 142.216 283.572   1
   1 -10 -15-277.035 268.116   1
   1  10 -15-11.4198 111.002   1
  -1 -10  15 98.0673 118.328   1
   1 -10 -14 150.415 224.276   1
  -1 -10  14 330.587 108.778   1
  -1  10  14-68.7643 255.108   1
   1  10 -14 403.716 99.7423   1
  -1 -10  13 101.295 67.7152   1
   1  10 -13 101.741 74.1301   1
   1 -10 -12 2077.08 306.596   1
  -1  10  12 2010.33 330.096   1
   1 -10 -11 509.273 265.668   1
  -1  10  11 435.603 274.151   1
  -1  10  10 5702.99 497.309   1
   1 -10 -10 4995.97 467.238   1
   1 -10  -9-104.837 210.780   1
  -1  10   9-28.8165 214.079   1
   1 -10  -8 350.282 227.218   1
  -1  10   8-27.5245 217.809   1
   1 -10  -6 7876.31 598.784   1
  -1  10   6 7815.27 616.576   1
   1 -10  -5 1096.29 213.723   1
  -1  10   4 5372.87 441.040   1
   1 -10  -4 4976.85 421.202   1
   1 -10  -3 1240.17 203.361   1
   1  10  -3 1475.23 135.834   1
  -1 -10   3 1420.73 126.736   1
  -1  10   3 1263.78 240.984   1
  -1  10   2 3801.42 348.187   1
   1  10  -2 4103.86 298.568   1
  -1 -10   2 3976.96 293.309   1
   1 -10  -2 3913.26 328.799   1
   1 -10  -1 1934.45 211.737   1
  -1 -10   1 2096.37 195.943   1
   1  10  -1 2169.25 202.589   1
  -1  10   1 2017.44 221.663   1
  -1  10   0 66.7202 137.157   1
   1 -10   0 35.7631 120.014   1
  -1 -10  -1 2198.58 223.935   1
  -1  10  -1 2466.47 203.362   1
   1 -10   1 1940.27 196.931   1
   1  10   1 1926.97 226.214   1
   1 -10   2 3733.42 293.244   1
  -1  10  -2 4399.33 299.516   1
  -1 -10  -2 3987.93 341.189   1
   1  10   2 4275.97 362.922   1
   1  10   3 915.976 219.852   1
  -1 -10  -3 1179.30 206.303   1
  -1  10  -3 1053.41 103.323   1
   1 -10   3 971.460 99.8281   1
  -1 -10  -4 5700.21 435.464   1
   1  10   4 4575.60 426.823   1
   1  10   5 1119.70 229.369   1
  -1 -10  -5 1655.88 234.136   1
   1  10   6 9316.96 716.546   1
  -1 -10  -6 9849.83 705.453   1
   1  10   8 305.530 239.026   1
  -1 -10  -8 229.583 219.622   1
   1  10   9 348.918 250.426   1
  -1 -10  -9 293.640 238.570   1
   1  10  10 5796.14 509.271   1
  -1 -10 -10 5421.37 493.603   1
  -1 -10 -11 342.526 233.825   1
   1  10  11 440.741 244.889   1
  -1 -10 -12 1910.73 295.340   1
   1  10  12 1395.16 295.130   1
  -1 -10 -14 185.121 239.394   1
  -1  10 -14 342.982 87.9330   1
   1 -10  14 230.010 88.2021   1
   1  10  14 68.0366 261.938   1
   1  10  15 172.992 275.419   1
  -1  10 -15 111.937 97.1193   1
   1 -10  15 11.1893 111.714   1
  -1 -10 -15-62.8979 222.402   1
  -1  10 -16 265.496 118.779   1
   1  10  16 70.1473 276.075   1
  -1 -10 -16 734.656 274.943   1
   1  10  17 106.429 278.764   1
  -1 -10 -17 258.470 257.441   1
   1  10  18 429.266 294.756   1
  -1 -10 -18 489.326 264.765   1
   1  10  19 71.8568 273.052   1
  -1 -10 -19-130.507 247.962   1
   1  10  20 35.9239 239.362   1
  -1 -10 -20 32.6190 224.607   1
   1  10  21 181.066 214.014   1
  -1 -10 -21-257.357 188.951   1
   1  10  22 1016.44 284.185   1
  -1 -10 -22 887.895 263.427   1
   1  10  23 143.654 271.304   1
  -1 -10 -23 315.280 245.371   1
   1  10  24 244.465 250.406   1
  -1 -10 -24 155.595 225.057   1
   1  10  25 137.212 201.944   1
  -1 -10 -25 304.185 184.681   1
   1  10  26 134.051 229.752   1
  -1 -10 -26 29.8215 218.942   1
  -1  11  25 538.882 214.900   1
   1 -11 -25-30.0979 190.119   1
  -1  11  23 386.341 216.752   1
   1 -11 -23 466.672 203.986   1
   1 -11 -22-31.6126 193.454   1
  -1  11  22 708.670 231.113   1
  -1  11  21 249.341 246.700   1
   1 -11 -21 159.474 228.769   1
  -1  11  20 71.6971 230.351   1
   1 -11 -20 608.321 247.815   1
  -1  11  19 611.503 269.239   1
   1 -11 -19 160.060 252.408   1
  -1  11  18-574.725 292.660   1
   1 -11 -18 638.839 269.384   1
  -1  11  17 142.859 272.037   1
   1 -11 -17 415.166 249.634   1
  -1  11  16-35.6318 224.382   1
   1 -11 -16-31.6656 201.564   1
  -1  11  15 212.754 299.197   1
   1 -11 -15 124.934 254.662   1
  -1  11  14 1081.61 295.957   1
   1 -11 -14 983.344 274.574   1
  -1  11  13 581.957 290.185   1
   1 -11 -13 390.011 246.976   1
  -1  11  11 193.437 280.265   1
   1 -11 -11 201.164 253.423   1
  -1  11  10 343.400 261.747   1
  -1  11   9 1444.04 278.646   1
   1 -11  -9 1045.46 247.604   1
  -1  11   8 288.475 247.438   1
   1 -11  -8 848.056 237.799   1
  -1  11   7-166.401 233.400   1
   1 -11  -7 485.562 215.278   1
  -1  11   6 52.5292 221.555   1
   1 -11  -6 114.961 193.381   1
  -1  11   5 1035.53 234.060   1
   1 -11  -5 845.819 214.484   1
  -1  11   4 638.330 222.453   1
   1 -11  -4 444.590 193.742   1
  -1 -11   3 227.982 78.2596   1
   1  11  -3 113.402 86.4873   1
  -1  11   3 62.5259 163.975   1
   1 -11  -3 240.429 171.617   1
  -1  11   2-18.8760 178.483   1
   1  11  -2 90.2985 112.665   1
  -1 -11   2 63.4403 101.831   1
   1  11  -1 433.828 141.483   1
   1 -11  -1 477.978 150.750   1
  -1  11   1 405.318 176.154   1
  -1 -11   1 841.157 134.133   1
   1  11   1 277.391 171.821   1
   1 -11   1 629.067 120.821   1
  -1  11  -1 274.827 132.036   1
  -1 -11  -1 284.046 152.928   1
   1  11   2 38.5863 174.242   1
  -1 -11  -2 424.704 150.262   1
   1 -11   2 41.2207 89.6460   1
  -1  11  -2 37.1151 104.281   1
  -1 -11  -3 135.972 182.322   1
   1 -11   3 279.730 66.6699   1
  -1  11  -3 184.415 71.4412   1
   1  11   3 465.471 203.285   1
   1  11   4 916.055 213.260   1
  -1 -11  -4 483.818 195.651   1
   1  11   5 1325.09 261.907   1
  -1 -11  -5 1307.83 245.112   1
   1  11   6 104.283 211.108   1
  -1 -11  -6 95.8591 215.811   1
  -1 -11  -7 50.3255 198.258   1
   1  11   8 202.249 255.690   1
  -1 -11  -8 923.419 247.661   1
   1  11   9 1568.18 289.628   1
  -1 -11  -9 1341.70 268.126   1
   1  11  10 31.2600 246.275   1
   1  11  11-32.2449 289.533   1
  -1 -11 -11 175.475 244.439   1
   1  11  13 508.151 297.407   1
  -1 -11 -13 184.637 245.772   1
   1  11  14 517.384 297.105   1
  -1 -11 -14 1381.67 296.332   1
   1  11  15 244.906 272.776   1
  -1 -11 -15-63.8194 239.812   1
   1  11  16 70.8059 266.085   1
  -1 -11 -16-226.046 243.642   1
   1  11  17 178.810 288.792   1
  -1 -11 -17 228.509 248.420   1
   1  11  18 359.292 297.722   1
  -1 -11 -18 98.1954 253.690   1
   1  11  19-71.8893 280.706   1
  -1 -11 -19 523.846 251.219   1
   1  11  20 217.557 270.702   1
  -1 -11 -20 613.010 250.321   1
   1  11  21-109.139 256.200   1
  -1 -11 -21-95.4918 225.157   1
   1  11  22-108.076 225.630   1
  -1 -11 -22 158.391 196.215   1
   1  11  23 141.297 227.038   1
  -1 -11 -23 501.170 209.787   1
   1  11  25 270.044 252.965   1
  -1 -11 -25 511.498 236.741   1
  -1  12  24 271.369 255.531   1
   1 -12 -24 303.558 230.546   1
  -1  12  23 450.818 267.591   1
   1 -12 -23-92.6261 221.294   1
  -1  12  22 35.2946 269.223   1
   1 -12 -22-31.3160 219.511   1
   1 -12 -21 31.7830 212.811   1
  -1  12  21 71.1064 250.321   1
   1 -12 -20 64.0821 183.479   1
  -1  12  20 142.901 221.344   1
   1 -12 -18-32.0995 239.348   1
  -1  12  18 36.0094 265.361   1
   1 -12 -17 128.039 250.936   1
  -1  12  17 430.932 305.091   1
   1 -12 -15 95.0524 241.739   1
  -1  12  15-284.865 275.658   1
  -1  12  14 35.1379 289.051   1
   1 -12 -13 245.666 253.516   1
  -1  12  13-34.8137 280.016   1
   1 -12 -12 872.328 244.029   1
  -1  12  12 136.405 258.286   1
   1 -12 -11 440.055 254.827   1
   1 -12 -10 2365.79 325.467   1
  -1  12  10 1810.50 335.251   1
   1 -12  -9-441.139 253.774   1
  -1  12   9 62.5230 253.394   1
   1 -12  -8 106.108 211.157   1
  -1  12   8-60.1702 242.713   1
   1 -12  -7-25.3842 205.795   1
  -1  12   7 489.557 251.799   1
   1 -12  -5 45.5892 206.621   1
  -1  12   5 356.926 210.725   1
  -1  12   4 5245.31 451.414   1
   1 -12  -4 5387.29 439.415   1
   1 -12  -3 78.7368 156.200   1
  -1 -12   3 43.6373 77.3279   1
   1  12  -3 78.8689 89.7757   1
  -1  12   3 110.185 182.472   1
   1  12  -2 2418.22 202.287   1
  -1 -12   2 1798.90 179.381   1
  -1  12   2 1801.32 250.566   1
   1 -12  -2 1931.77 233.809   1
  -1 -12   1 1374.42 181.274   1
  -1  12   1 1347.89 218.043   1
   1  12  -1 1666.21 190.170   1
   1 -12  -1 1528.11 198.140   1
  -1 -12   0 118.130 139.814   1
  -1  12   0-125.108 145.920   1
   1  12   0-81.3435 149.529   1
   1 -12   0 13.9277 120.616   1
  -1 -12  -1 1293.12 198.856   1
  -1  12  -1 1557.52 182.013   1
   1  12   1 1614.85 221.705   1
   1 -12   1 1540.59 173.927   1
   1  12   2 1731.01 248.342   1
  -1 -12  -2 1942.92 247.573   1
  -1  12  -2 2074.71 191.186   1
   1 -12   2 2170.32 183.189   1
  -1 -12  -3-20.3922 180.673   1
  -1  12  -3 98.6835 73.0393   1
   1  12   3 269.676 190.148   1
   1 -12   3 49.7755 62.3618   1
   1  12   4 4772.00 440.976   1
  -1 -12  -4 5545.13 439.369   1
   1  12   5 335.844 210.680   1
  -1 -12  -5 281.707 211.081   1
   1  12   7-114.748 224.614   1
  -1 -12  -7 390.772 215.180   1
   1  12   8 119.755 245.585   1
  -1 -12  -8-299.308 236.409   1
   1  12   9 683.435 263.921   1
  -1 -12  -9 197.540 212.673   1
   1  12  10 2633.19 357.204   1
  -1 -12 -10 2537.33 333.088   1
   1  12  11 461.748 234.720   1
  -1 -12 -11 390.041 218.296   1
   1  12  12 775.366 271.428   1
  -1 -12 -12 1260.15 278.950   1
   1  12  13 68.6856 266.804   1
   1  12  14 244.565 281.859   1
  -1 -12 -14-159.572 267.503   1
   1  12  15-35.3686 287.221   1
  -1 -12 -15 96.9341 241.872   1
   1  12  17 107.849 276.381   1
  -1 -12 -17 164.014 242.845   1
   1  12  18 432.232 284.649   1
  -1 -12 -18 295.343 254.989   1
   1  12  20-325.570 281.478   1
  -1 -12 -20 773.772 269.069   1
   1  12  21 361.579 291.673   1
  -1 -12 -21 382.166 244.951   1
   1  12  22 248.386 251.977   1
  -1 -12 -22-220.617 222.849   1
   1  12  23 104.163 238.588   1
  -1 -12 -23 403.535 218.249   1
   1  12  24 476.735 213.841   1
  -1 -12 -24 90.8912 171.827   1
  -1  13  24 367.817 231.755   1
   1 -13 -24 119.897 218.744   1
  -1  13  23 548.507 258.444   1
   1 -13 -23 152.866 224.486   1
  -1  13  22 594.563 278.062   1
   1 -13 -22 373.011 236.317   1
  -1  13  21-35.3386 270.828   1
   1 -13 -21-315.213 232.606   1
   1 -13 -20 287.721 231.129   1
  -1  13  20 499.834 277.354   1
  -1  13  19 35.8429 221.991   1
   1 -13 -19-32.1990 194.890   1
  -1  13  18 432.259 249.881   1
   1 -13 -18 193.651 217.958   1
  -1  13  17 180.404 271.348   1
  -1  13  16 71.9178 258.928   1
   1 -13 -16 288.935 199.256   1
   1 -13 -14 126.931 229.298   1
  -1  13  13-35.1184 287.044   1
   1 -13 -13-31.3073 246.649   1
  -1  13  12 1173.72 294.498   1
   1 -13 -12 892.004 251.320   1
  -1  13  11 371.646 277.009   1
   1 -13 -11 331.092 227.219   1
  -1  13  10 32.9358 241.967   1
   1 -13 -10 264.131 205.071   1
  -1  13   9 575.401 262.518   1
   1 -13  -9 484.022 237.999   1
  -1  13   8 463.180 249.909   1
   1 -13  -8 797.567 236.802   1
  -1  13   7 88.3878 226.517   1
   1 -13  -7-290.457 220.765   1
  -1  13   6 562.685 248.703   1
   1 -13  -6 983.031 225.138   1
  -1  13   4-24.9802 199.542   1
   1 -13  -4 134.305 188.226   1
   1 -13  -3 82.9075 164.435   1
  -1 -13   3 38.1976 75.3848   1
  -1  13   3 116.521 179.090   1
   1  13  -3 7.35097 83.0633   1
   1  13  -2 2536.71 231.611   1
   1 -13  -2 3047.85 277.950   1
  -1 -13   2 2416.78 219.853   1
  -1  13   2 3115.04 302.397   1
  -1  13   1-95.3452 157.371   1
   1 -13  -1 17.2112 133.707   1
  -1 -13   0 599.350 165.028   1
  -1  13   0 697.709 169.600   1
   1  13   0 884.671 179.409   1
   1 -13   0 910.153 159.936   1
  -1 -13  -1 35.8000 150.951   1
   1  13   1-137.420 171.950   1
   1 -13   1 87.6641 127.901   1
   1  13   2 2561.12 295.944   1
  -1 -13  -2 2574.09 282.199   1
  -1  13  -2 2817.84 243.904   1
   1 -13   2 3010.00 231.499   1
  -1 -13  -3 21.5220 158.001   1
   1 -13   3-10.0123 61.7408   1
  -1  13  -3-16.5420 67.6024   1
   1  13   4 50.7466 224.888   1
  -1 -13  -4 207.808 203.555   1
   1  13   6 567.624 238.385   1
  -1 -13  -6 1240.17 229.891   1
   1  13   7-29.6914 223.995   1
  -1 -13  -7 162.217 215.245   1
   1  13   8 1019.17 277.713   1
  -1 -13  -8 787.582 245.102   1
   1  13   9 286.899 274.985   1
  -1 -13  -9 553.087 260.622   1
   1  13  10 229.797 226.457   1
  -1 -13 -10 209.882 222.256   1
   1  13  11-33.6053 285.305   1
  -1 -13 -11 338.228 242.470   1
   1  13  12 1613.31 343.043   1
  -1 -13 -12 1915.38 307.524   1
   1  13  13-244.256 255.148   1
  -1 -13 -13 31.9236 211.734   1
  -1 -13 -14 129.682 234.268   1
   1  13  16-143.893 274.726   1
  -1 -13 -16 525.188 261.613   1
   1  13  17 865.011 309.662   1
   1  13  18-36.0522 274.107   1
  -1 -13 -18 263.176 248.268   1
   1  13  19-72.5858 273.833   1
  -1 -13 -19 259.189 233.104   1
   1  13  20-218.062 277.807   1
  -1 -13 -20 701.858 258.841   1
   1  13  21-71.8537 268.492   1
  -1 -13 -21-443.741 245.988   1
   1  13  22 139.702 260.436   1
  -1 -13 -22-187.655 226.808   1
  -1 -13 -23 458.317 239.921   1
   1  13  24 301.492 254.640   1
  -1 -13 -24-59.9198 199.693   1
  -1  14  23 505.610 223.282   1
   1 -14 -23 151.335 190.594   1
  -1  14  21-35.1977 255.370   1
   1 -14 -21 282.014 238.283   1
   1 -14 -19 386.043 208.347   1
   1 -14 -18 356.175 235.580   1
  -1  14  18 251.895 254.071   1
  -1  14  17 36.0946 279.374   1
   1 -14 -17-32.4752 241.209   1
  -1  14  16 180.576 227.848   1
   1 -14 -16 259.364 215.417   1
  -1  14  15-180.250 271.190   1
   1 -14 -15-226.002 246.615   1
  -1  14  14-71.5809 230.220   1
   1 -14 -14 32.0011 209.037   1
  -1  14  13-70.7896 271.011   1
   1 -14 -13 158.278 232.380   1
  -1  14  12-34.9243 262.476   1
   1 -14 -12-124.775 243.230   1
  -1  14  11-171.417 268.633   1
   1 -14 -11 646.795 260.177   1
  -1  14   9 228.504 258.486   1
   1 -14  -9 583.241 250.979   1
  -1  14   8 63.2794 228.556   1
   1 -14  -8 113.072 213.289   1
  -1  14   7 427.083 246.183   1
   1 -14  -7 490.567 218.867   1
  -1  14   6-58.3667 240.071   1
   1 -14  -6 104.620 209.608   1
  -1  14   5-27.7444 205.321   1
   1 -14  -5 174.407 201.719   1
   1 -14  -4 725.409 209.975   1
  -1  14   4 975.091 229.083   1
  -1 -14   3 117.139 75.0260   1
   1 -14  -3 197.094 175.801   1
   1  14  -3 240.502 90.7459   1
  -1  14   3 97.8689 196.347   1
   1 -14  -2 626.538 186.314   1
  -1 -14   2 667.454 125.208   1
  -1  14   2 627.858 198.743   1
   1  14  -2 731.540 141.826   1
   1 -14  -1-18.1213 150.296   1
  -1  14   1 344.261 168.943   1
   1  14   0-56.1716 151.631   1
   1 -14   0 79.3413 141.398   1
  -1  14   0 52.9960 154.808   1
  -1 -14   0 212.709 138.904   1
  -1 -14  -1 151.109 157.835   1
   1  14   1-186.814 169.111   1
  -1 -14  -2 835.949 192.365   1
   1 -14   2 391.703 120.496   1
  -1  14  -2 706.991 128.819   1
   1  14   2 389.375 191.670   1
  -1 -14  -3 453.726 188.712   1
   1 -14   3 182.669 56.2743   1
  -1  14  -3 129.262 62.9129   1
   1  14   3 198.451 194.375   1
   1  14   4 1085.13 247.520   1
  -1 -14  -4 847.503 227.750   1
   1  14   5 56.0205 208.310   1
  -1 -14  -5-358.932 203.645   1
   1  14   6-117.607 227.584   1
  -1 -14  -6 26.9132 214.961   1
   1  14   7 275.768 236.501   1
  -1 -14  -7 673.370 239.210   1
   1  14   8 190.540 248.451   1
  -1 -14  -8-58.1684 225.938   1
   1  14   9 555.956 274.405   1
  -1 -14  -9 269.715 243.048   1
   1  14  11 137.237 273.096   1
  -1 -14 -11-62.8893 255.353   1
   1  14  12 489.668 256.146   1
  -1 -14 -12 64.1133 207.829   1
   1  14  13 248.150 274.850   1
  -1 -14 -13 259.544 254.308   1
   1  14  14 573.203 287.023   1
  -1 -14 -14 196.742 241.746   1
   1  14  15 324.476 242.550   1
  -1 -14 -15-164.812 208.707   1
   1  14  16 180.748 244.747   1
  -1 -14 -16 264.296 237.019   1
   1  14  17-255.750 280.814   1
  -1 -14 -17 32.6656 240.799   1
  -1 -14 -18-96.8990 237.155   1
   1  14  19 802.231 292.100   1
  -1 -14 -19 32.2208 233.764   1
   1  14  21 636.915 293.804   1
   1  14  23-236.370 246.012   1
  -1 -14 -23-60.5002 215.903   1
  -1  15  22 33.9806 221.183   1
   1 -15 -22 336.295 206.031   1
  -1  15  21 521.620 273.342   1
   1 -15 -21-31.1162 224.190   1
  -1  15  20 176.679 276.956   1
   1 -15 -20 663.982 233.846   1
  -1  15  19 287.029 243.693   1
   1 -15 -19-63.9835 187.911   1
  -1  15  18-108.195 263.830   1
   1 -15 -18-194.384 236.083   1
   1 -15 -17 228.083 229.590   1
  -1  15  17 580.344 289.657   1
   1 -15 -16 522.776 250.456   1
  -1  15  16 253.792 260.829   1
  -1  15  15 36.2132 279.291   1
   1 -15 -15 32.6481 217.538   1
  -1  15  14 469.546 275.301   1
   1 -15 -14 227.253 242.056   1
  -1  15  13-143.360 229.396   1
   1 -15 -13-32.2097 219.819   1
  -1  15  12 602.399 247.972   1
   1 -15 -12 31.8530 220.088   1
  -1  15  11 383.932 239.427   1
   1 -15 -11-31.3689 218.163   1
  -1  15  10-34.2548 240.193   1
   1 -15 -10 215.461 226.012   1
  -1  15   8 390.175 262.748   1
   1 -15  -8 439.089 224.825   1
  -1  15   7-157.330 229.167   1
   1 -15  -7-28.3197 214.483   1
   1 -15  -6 1714.92 272.527   1
  -1  15   6 1001.75 281.094   1
   1 -15  -5-233.055 213.906   1
  -1  15   5-58.1973 209.489   1
  -1 -15   3-16.5226 63.5599   1
   1 -15  -3 23.0770 183.686   1
   1  15  -3-6.55723 77.2486   1
  -1  15   3 51.0906 201.247   1
   1 -15  -2 805.983 203.277   1
  -1 -15   2 938.257 132.798   1
   1  15  -2 984.839 149.293   1
  -1  15   2 470.732 203.986   1
   1 -15  -1-95.6623 150.777   1
  -1 -15   1-145.327 129.124   1
  -1  15   1 21.2003 167.062   1
   1  15  -1 32.9670 140.733   1
   1  15   0-97.0985 165.404   1
   1 -15   0 100.578 148.638   1
  -1  15   0 75.5128 149.412   1
  -1 -15   0 345.099 152.150   1
  -1 -15  -1-78.4520 156.645   1
   1  15   1 133.676 176.734   1
  -1 -15  -2 845.751 199.896   1
   1 -15   2 832.072 128.623   1
  -1  15  -2 770.279 141.154   1
   1  15   2 899.035 230.872   1
   1  15   3 155.639 199.757   1
  -1 -15  -3 260.523 200.758   1
   1  15   5 29.1734 217.539   1
  -1 -15  -5-80.1051 202.172   1
   1  15   6 1586.19 291.603   1
  -1 -15  -6 1061.69 239.933   1
   1  15   7 221.978 251.097   1
  -1 -15  -7 232.738 215.713   1
   1  15   8-98.2582 269.452   1
  -1 -15  -8 180.278 224.074   1
   1  15  10 137.576 252.454   1
  -1 -15 -10-157.578 225.708   1
   1  15  11 175.154 272.316   1
  -1 -15 -11 160.584 235.023   1
   1  15  12 35.5274 254.500   1
  -1 -15 -12-195.082 234.871   1
   1  15  13 143.698 282.819   1
  -1 -15 -13 493.218 250.775   1
   1  15  14-216.883 244.408   1
  -1 -15 -14 430.104 253.383   1
   1  15  15-220.047 277.676   1
  -1 -15 -15 229.908 239.144   1
   1  15  16-36.7002 258.473   1
  -1 -15 -16-164.329 233.492   1
   1  15  17 110.763 238.973   1
  -1 -15 -17 227.606 210.519   1
   1  15  18-366.613 261.457   1
  -1 -15 -18 259.603 229.459   1
   1  15  19 216.318 273.755   1
  -1 -15 -19 418.366 232.374   1
   1  15  20 35.3626 272.813   1
  -1 -15 -20-222.405 219.870   1
   1  15  21 452.052 273.141   1
  -1 -15 -21 342.013 241.903   1
   1  15  22 852.617 289.180   1
  -1 -15 -22-61.0719 217.781   1
  -1  16  21-34.2649 254.645   1
   1 -16 -21-216.149 227.709   1
  -1  16  20 279.354 276.359   1
   1 -16 -20 157.338 220.961   1
  -1  16  19-35.5933 217.964   1
   1 -16 -19 95.7065 198.702   1
  -1  16  18 577.911 291.068   1
   1 -16 -18 419.739 241.768   1
  -1  16  17 36.4400 235.614   1
   1 -16 -17-32.5431 200.418   1
  -1  16  15 475.535 257.715   1
   1 -16 -15 362.017 223.955   1
  -1  16  14 219.163 258.600   1
   1 -16 -14 197.224 225.671   1
  -1  16  13 254.512 266.931   1
   1 -16 -13-32.7205 224.340   1
  -1  16  12 179.826 265.340   1
   1 -16 -12 649.102 259.720   1
  -1  16  11 249.555 253.205   1
   1 -16 -11-64.1292 222.827   1
  -1  16  10 105.324 257.736   1
   1 -16 -10-220.911 238.085   1
  -1  16   9 275.267 247.990   1
   1 -16  -9 247.522 224.032   1
   1 -16  -8 300.755 226.726   1
  -1  16   8 839.636 271.203   1
   1 -16  -7-29.1982 211.013   1
  -1  16   7 360.094 251.680   1
   1 -16  -6 56.3998 204.557   1
  -1  16   6 126.045 240.423   1
   1 -16  -5 27.0971 190.050   1
  -1  16   5 210.640 222.725   1
   1 -16  -4 412.156 210.650   1
  -1  16   4 142.257 225.652   1
   1 -16  -3-289.200 179.700   1
  -1  16   3 319.407 189.014   1
  -1 -16   2 186.304 108.073   1
   1 -16  -2 266.876 184.037   1
   1  16  -2 323.743 123.655   1
  -1  16   2 24.6517 197.364   1
   1 -16  -1 221.175 158.888   1
  -1 -16   1 227.806 129.059   1
  -1  16   1 201.802 188.347   1
   1  16  -1 135.071 148.404   1
  -1 -16   0 36.1558 143.912   1
   1 -16   0 17.7099 138.077   1
  -1  16   0-19.7931 154.315   1
   1  16   0 122.577 160.960   1
   1  16   1 160.831 180.103   1
  -1 -16  -1 226.054 165.075   1
   1 -16   1 176.872 129.600   1
  -1  16  -1 164.027 144.520   1
  -1 -16  -2 408.407 172.323   1
   1 -16   2 126.871 108.388   1
  -1  16  -2 189.389 115.519   1
   1  16   2 305.585 196.865   1
  -1 -16  -4 155.022 192.006   1
   1  16   4 29.3632 213.013   1
  -1 -16  -5-54.7939 208.222   1
   1  16   5-30.6004 208.791   1
  -1 -16  -6-28.8973 222.170   1
   1  16   6 284.036 239.949   1
  -1 -16  -7-59.8458 218.798   1
   1  16   7 228.610 241.664   1
  -1 -16  -8 739.141 245.414   1
   1  16   8 403.360 269.181   1
  -1 -16  -9 252.398 230.170   1
   1  16   9 206.570 241.761   1
  -1 -16 -10 257.312 218.170   1
   1  16  10 982.816 271.984   1
  -1 -16 -11-228.665 220.814   1
   1  16  11 392.066 237.494   1
  -1 -16 -12 165.269 237.773   1
   1  16  12 613.008 281.991   1
  -1 -16 -13 164.631 207.792   1
   1  16  13 293.685 243.794   1
  -1 -16 -14 132.331 242.009   1
   1  16  14 147.495 266.429   1
  -1 -16 -15 164.194 216.664   1
   1  16  15-223.388 239.487   1
  -1 -16 -17 686.935 247.551   1
   1  16  17 442.731 285.835   1
  -1 -16 -18 389.536 231.998   1
   1  16  18 726.184 277.994   1
  -1 -16 -19-320.553 208.705   1
   1  16  19-35.6184 217.212   1
  -1 -16 -20 31.3803 205.280   1
   1  16  20 385.489 250.164   1
  -1 -16 -21 123.356 204.483   1
   1  16  21-240.231 255.903   1
  -1  17  21 134.592 256.909   1
   1 -17 -21 214.328 219.564   1
  -1  17  20 551.281 244.125   1
   1 -17 -20 31.2604 176.041   1
  -1  17  19-35.2229 250.361   1
   1 -17 -19 349.712 221.152   1
  -1  17  18 500.672 264.799   1
   1 -17 -18-64.5571 205.731   1
  -1  17  17-36.3207 256.926   1
   1 -17 -17 260.848 243.242   1
  -1  17  16 219.753 254.557   1
   1 -17 -16 32.8805 199.131   1
  -1  17  14 295.975 254.794   1
   1 -17 -14-99.2580 223.693   1
  -1  17  13 110.820 243.782   1
   1 -17 -13 66.0722 228.565   1
  -1  17  12-36.7612 241.349   1
  -1  17  11-36.4560 233.284   1
   1 -17 -11-32.5913 213.974   1
  -1  17  10 144.018 249.040   1
   1 -17 -10-161.093 219.822   1
  -1  17   9-70.6542 248.775   1
   1 -17  -9 221.797 219.232   1
  -1  17   8 311.338 246.989   1
   1 -17  -8 93.2370 206.412   1
  -1  17   7 67.1622 239.515   1
   1 -17  -7 60.5381 203.663   1
  -1  17   6 291.682 229.892   1
   1 -17  -6 293.454 210.962   1
  -1  17   5 155.200 224.277   1
   1 -17  -5 84.8306 205.177   1
  -1  17   4 147.866 199.275   1
   1 -17  -4 214.189 188.841   1
   1  17  -2 36.1644 109.664   1
  -1  17   2-128.550 193.924   1
   1 -17  -2-23.3310 186.340   1
  -1  17   1 236.096 193.167   1
   1  17  -1 155.304 137.628   1
   1 -17  -1 42.1862 162.316   1
   1  17   0 315.100 171.548   1
  -1  17   0 185.597 156.600   1
  -1 -17   0 359.316 159.545   1
   1 -17   0 296.598 155.004   1
   1  17   1 289.770 201.883   1
  -1 -17  -1-42.9220 162.008   1
  -1  17  -1 117.369 137.204   1
   1  17   2 184.396 214.502   1
  -1  17  -2 262.701 112.520   1
  -1 -17  -2 284.089 195.390   1
   1  17   3 85.2205 210.167   1
  -1 -17  -3-50.8030 198.020   1
   1  17   4 151.576 215.282   1
  -1 -17  -4-54.1500 182.148   1
   1  17   5 224.014 210.299   1
  -1 -17  -5 85.0844 195.503   1
   1  17   6 99.7373 218.411   1
  -1 -17  -6 619.039 220.184   1
   1  17   7 206.064 240.723   1
  -1 -17  -7 484.870 227.072   1
   1  17   8 70.4415 249.148   1
  -1 -17  -8 155.487 228.373   1
   1  17   9 287.658 262.883   1
  -1 -17  -9-126.990 217.622   1
   1  17  10 182.676 245.809   1
  -1 -17 -10-258.127 234.003   1
   1  17  11-221.877 251.125   1
  -1 -17 -11 195.926 221.754   1
   1  17  12 111.834 249.782   1
  -1 -17 -12 197.611 216.456   1
   1  17  13-336.623 259.988   1
  -1 -17 -13 33.2156 218.208   1
   1  17  14-74.9069 241.186   1
  -1 -17 -14 399.189 224.075   1
   1  17  16 369.030 262.472   1
  -1 -17 -16 132.175 225.928   1
   1  17  17 363.357 257.317   1
  -1 -17 -17 131.010 206.735   1
   1  17  18 251.153 269.349   1
  -1 -17 -18 386.217 224.554   1
   1  17  19-35.3363 266.538   1
  -1 -17 -19-31.7016 221.247   1
   1  17  20 103.869 217.173   1
  -1 -17 -20 280.490 212.978   1
   1  17  21 338.193 212.134   1
  -1 -17 -21 61.0427 182.939   1
  -1  18  20-101.973 236.173   1
   1 -18 -20 154.921 204.439   1
  -1  18  19 34.7369 249.180   1
   1 -18 -19 379.957 212.465   1
  -1  18  18 106.306 237.244   1
   1 -18 -18-64.4272 215.673   1
  -1  18  17 143.884 255.039   1
   1 -18 -17 425.051 226.934   1
  -1  18  16 219.176 269.509   1
   1 -18 -16 198.138 241.767   1
  -1  18  15-110.537 233.274   1
   1 -18 -15 99.9117 200.388   1
  -1  18  14-74.0685 241.914   1
   1 -18 -14 33.4850 205.046   1
  -1  18  13 185.558 262.416   1
   1 -18 -13-67.0984 200.671   1
  -1  18  12-333.421 245.729   1
   1 -18 -12 66.9683 209.812   1
  -1  18  10 292.252 242.319   1
   1 -18 -10-33.0111 214.656   1
  -1  18   9 287.531 246.688   1
   1 -18  -9 130.568 239.942   1
  -1  18   8 105.782 232.950   1
   1 -18  -8 256.773 206.804   1
  -1  18   6 66.6780 215.791   1
   1 -18  -6 243.451 203.980   1
  -1  18   5 225.477 232.663   1
   1 -18  -5-29.2352 192.949   1
  -1  18   4-30.7198 211.562   1
   1 -18  -4 139.298 190.999   1
  -1  18   3 373.646 196.590   1
  -1  18   2-54.3175 190.401   1
   1  18   2 82.7383 194.235   1
   1  18   3 88.8083 223.353   1
  -1 -18  -4 281.401 207.559   1
   1  18   4 374.872 218.970   1
   1  18   5 261.680 241.244   1
  -1 -18  -5 88.0140 179.914   1
   1  18   6-339.013 224.777   1
  -1 -18  -6 275.025 197.584   1
   1  18   8-107.674 227.298   1
  -1 -18  -8 257.321 218.500   1
   1  18   9 474.494 254.818   1
  -1 -18  -9-163.640 228.509   1
   1  18  10-184.844 248.727   1
  -1 -18 -10 33.1477 225.138   1
   1  18  12-37.4779 246.085   1
  -1 -18 -12-100.820 221.776   1
   1  18  13 670.682 272.324   1
  -1 -18 -13 168.144 223.138   1
   1  18  15 110.948 264.968   1
  -1 -18 -15 133.553 218.235   1
   1  18  16 329.844 250.801   1
  -1 -18 -16 296.391 200.279   1
   1  18  17 543.268 271.728   1
  -1 -18 -17 97.7808 216.893   1
   1  18  18 213.636 237.245   1
  -1 -18 -18-128.408 213.899   1
   1  18  19 139.610 231.224   1
  -1 -18 -19 473.361 198.734   1
   1  18  20-102.756 261.362   1
  -1 -18 -20 277.770 220.210   1
  -1  19  19 34.2909 224.002   1
  -1  19  18 105.113 255.193   1
  -1  19  17-250.480 248.621   1
   1 -19 -17 98.0102 185.759   1
  -1  19  16 108.962 244.431   1
  -1  19  15 698.401 279.844   1
   1 -19 -15 302.077 217.884   1
  -1  19  14 37.0788 254.525   1
   1 -19 -14 372.367 227.067   1
  -1  19  13-186.405 242.413   1
   1 -19 -13-68.0731 216.780   1
  -1  19  12 410.867 251.398   1
  -1  19  11-149.184 247.462   1
  -1  19   9-36.6567 260.316   1
  -1  19   8 72.1716 233.368   1
   1  19   7-71.6691 223.228   1
   1  19   8-547.646 279.582   1
   1  19   9 37.0851 241.029   1
   1  19  11 601.864 258.232   1
   1  19  12 301.382 262.425   1
   1  19  13-75.1864 252.924   1
  -1 -19 -13 169.406 220.229   1
   1  19  14 149.235 248.585   1
  -1 -19 -14-67.3816 206.310   1
   1  19  15 73.9623 235.478   1
  -1 -19 -15 133.601 212.695   1
   1  19  16 729.611 283.284   1
  -1 -19 -16 99.1132 208.161   1
   1  19  17 35.9426 230.290   1
  -1 -19 -17 781.017 232.588   1
   1  19  18 495.361 278.821   1
  -1 -19 -18-95.8262 176.812   1
   1  19  19 554.101 263.519   1
   2   0 -26 559.420 246.928   1
  -2   0  25 223.407 244.795   1
   2   0 -25 196.720 223.036   1
  -2   0  24 626.948 250.722   1
   2   0 -24 750.001 247.017   1
  -2   0  23 36.3943 234.166   1
   2   0 -23 129.346 218.635   1
  -2   0  22 358.969 243.778   1
   2   0 -22-287.248 219.764   1
  -2   0  21-70.5687 255.876   1
   2   0 -21-31.2501 218.107   1
  -2   0  20 1518.31 298.399   1
   2   0 -20 1798.65 276.995   1
  -2   0  19 134.724 230.877   1
   2   0 -19-29.6127 236.530   1
  -2   0  18 524.009 266.116   1
   2   0 -18 1001.90 256.159   1
  -2   0  17-221.676 252.105   1
   2   0 -17 55.1759 234.794   1
  -2   0  16 1428.48 284.195   1
   2   0 -16 1588.80 255.567   1
  -2   0  15 144.650 231.073   1
   2   0 -15-25.3981 204.912   1
  -2   0  14 9622.31 706.620   1
   2   0 -14 8810.29 684.270   1
   2   0 -13-136.889 209.390   1
  -2   0  13-181.323 230.887   1
  -2   0  12 5790.08 487.997   1
   2   0 -12 5722.56 464.570   1
   2   0 -11 159.925 184.197   1
  -2   0  11 272.324 213.712   1
   2   0 -10 185.078 177.169   1
  -2   0  10 105.359 207.263   1
   2   0  -9 50.9505 162.759   1
  -2   0   9-154.727 164.120   1
  -2   0   8 12250.1 834.918   1
   2   0  -8 11861.0 820.837   1
  -2   0   7-15.8297 189.384   1
   2   0  -7-83.2227 179.628   1
  -2   0   5 36.5618 173.457   1
   2   0  -5-21.5736 157.555   1
   2   0  -4 27197.6 1747.84   1
  -2   0   4 27193.5 1752.63   1
  -2   0   3-73.0885 177.824   1
   2   0  -3 72.2736 160.342   1
   2   0  -2 116325. 7017.17   1
  -2   0   2 105964. 7018.94   1
   2   0  -1 56.2750 136.086   1
  -2   0   1-33.6815 133.335   1
   2   0   0 16715.1 1204.43   1
  -2   0   0 20530.7 1203.46   1
  -2   0  -1-116.789 153.781   1
   2   0   1 32.5491 147.264   1
  -2   0  -2 114543. 7336.13   1
   2   0   2 118245. 7336.11   1
  -2   0  -3-136.215 165.764   1
   2   0   3-26.3188 164.204   1
   2   0   4 25600.6 1628.21   1
  -2   0  -4 24774.3 1623.55   1
  -2   0  -5-21.6288 168.908   1
   2   0   5 47.5083 186.323   1
  -2   0  -7-42.9556 171.374   1
   2   0   7-143.297 179.623   1
  -2   0  -8 10470.3 781.302   1
   2   0   8 12443.7 802.222   1
   2   0   9 154.521 185.504   1
  -2   0  -9-137.947 168.294   1
   2   0  10-21.0692 199.012   1
   2   0  11-22.9312 213.480   1
  -2   0 -11-101.475 177.818   1
  -2   0 -12 5344.06 458.412   1
   2   0  12 6175.01 487.343   1
   2   0  13-78.4919 230.471   1
  -2   0 -13 166.120 210.206   1
   2   0  14 10182.7 756.517   1
  -2   0 -14 10063.2 748.237   1
   2   0  15 145.193 234.439   1
   2   0  16 1581.86 293.616   1
  -2   0 -16 1429.02 266.468   1
   2   0  17 318.311 250.769   1
  -2   0 -17-198.665 228.197   1
   2   0  18 989.203 300.913   1
  -2   0 -18 763.643 260.740   1
   2   0  20 1916.19 336.929   1
  -2   0 -20 1995.92 303.116   1
   2   0  21-142.791 236.695   1
  -2   0 -21 159.831 216.070   1
   2   0  22 36.3616 232.832   1
  -2   0 -22 227.160 230.606   1
   2   0  23 521.799 268.719   1
  -2   0 -23 715.884 254.046   1
   2   0  24 76.0656 270.194   1
  -2   0 -24 163.276 233.999   1
   2   0  25 266.045 243.615   1
  -2   0 -25 198.327 222.821   1
  -2   0 -26 296.831 227.854   1
  -2   1  26 369.665 242.892   1
   2  -1 -26 456.411 229.021   1
  -2  -1  25-74.7503 236.647   1
   2   1 -25-32.9992 219.890   1
  -2   1  24 73.2604 249.122   1
  -2  -1  24 297.064 239.238   1
   2  -1 -24 423.830 236.798   1
   2   1 -24 65.2888 220.022   1
  -2   1  23 36.3774 249.395   1
   2  -1 -23 129.580 240.675   1
  -2  -1  22 465.361 244.947   1
   2   1 -22 920.928 237.358   1
  -2  -1  21 455.775 262.402   1
  -2   1  21 425.477 261.211   1
   2  -1 -21 596.094 264.940   1
   2   1 -21 560.490 237.958   1
  -2   1  20 174.253 263.872   1
  -2  -1  20-34.2254 247.173   1
   2  -1 -20-153.414 226.124   1
   2   1 -20 211.909 227.484   1
  -2   1  19 341.311 262.542   1
  -2  -1  19-33.2341 250.958   1
   2  -1 -19 209.155 210.697   1
   2   1 -19 234.584 221.496   1
  -2  -1  18 352.881 272.373   1
   2   1 -18 933.970 235.370   1
  -2  -1  17 1733.11 305.626   1
  -2   1  17 1121.36 298.042   1
   2   1 -17 1711.20 276.777   1
  -2   1  16 2645.72 381.812   1
   2   1 -16 3164.52 336.149   1
   2  -1 -16 2252.05 336.591   1
  -2  -1  16 3446.51 367.052   1
  -2  -1  15 848.119 248.711   1
   2  -1 -15 754.755 225.407   1
   2  -1 -14 1958.84 284.884   1
  -2   1  14 1521.85 305.603   1
  -2  -1  13 3787.12 385.275   1
   2   1 -13 4306.88 378.098   1
   2   1 -12-82.1943 177.468   1
  -2   1  12 378.343 248.406   1
   2  -1 -12 22.1932 191.112   1
  -2   1  11 2908.08 326.463   1
   2  -1 -11 2517.21 301.221   1
   2   1 -11 2269.09 268.866   1
  -2  -1  11 3088.51 314.756   1
  -2  -1  10 23007.0 1504.88   1
  -2   1  10 23650.1 1514.02   1
   2   1 -10 22282.7 1490.32   1
   2  -1 -10 21823.2 1496.36   1
  -2   1   9 1137.84 203.579   1
   2  -1  -9 1001.08 196.097   1
  -2  -1   9 895.976 204.345   1
   2   1  -9 1204.38 201.934   1
  -2   1   8 21846.8 1461.63   1
  -2  -1   8 22578.1 1452.68   1
   2  -1  -8 21471.5 1449.71   1
   2   1  -8 22218.5 1442.70   1
  -2   1   7 14873.1 1007.85   1
   2  -1  -7 14843.4 997.001   1
  -2  -1   6 3718.23 299.468   1
  -2   1   6 3522.94 323.192   1
   2   1  -6 2944.63 269.221   1
   2  -1  -6 2779.64 299.665   1
  -2  -1   5 6598.21 546.628   1
   2   1  -5 8602.65 534.904   1
   2  -1  -5 6878.84 546.318   1
  -2   1   5 8331.16 560.396   1
  -2  -1   4 3480.67 324.322   1
   2   1  -4 4201.72 309.905   1
   2  -1  -4 4172.43 315.468   1
  -2   1   4 3558.63 339.145   1
   2   1  -3 116491. 7207.07   1
   2  -1  -3 117601. 7211.27   1
  -2  -1   3 111098. 7210.25   1
  -2   1   3 111503. 7215.59   1
   2  -1  -2 2575.67 252.665   1
   2   1  -2 3360.54 255.649   1
  -2  -1   2 3286.13 258.987   1
  -2   1   2 3209.08 267.958   1
   2  -1  -1 22368.8 1380.05   1
  -2   1   1 19265.3 1380.84   1
   2   1  -1 20575.5 1378.20   1
  -2  -1   1 23728.4 1380.90   1
   2  -1   0-279.150 145.744   1
  -2   1   0 12.9796 145.431   1
  -2  -1   0 32.4518 147.673   1
   2   1   0-51.1292 154.516   1
   2  -1   1 17406.2 1164.73   1
   2   1   1 18585.9 1170.40   1
  -2  -1  -1 19494.8 1171.75   1
  -2   1  -1 17129.3 1158.92   1
   2  -1   2 3199.17 264.346   1
  -2   1  -2 3448.00 266.061   1
  -2  -1  -2 3037.08 266.214   1
   2   1   2 2908.26 269.900   1
  -2  -1  -3 117065. 7324.05   1
  -2   1  -3 107324. 7318.21   1
   2   1   3 121821. 7328.60   1
   2  -1   3 120340. 7321.04   1
  -2   1  -4 3460.79 304.213   1
  -2  -1  -4 3612.72 328.172   1
   2  -1   4 3880.96 312.242   1
   2   1   4 3962.18 331.310   1
  -2  -1  -5 8703.70 588.084   1
  -2   1  -5 8857.58 576.568   1
   2  -1   5 7477.87 579.224   1
   2   1   5 8129.15 597.727   1
  -2   1  -6 3458.36 292.118   1
  -2  -1  -6 3256.20 309.301   1
   2   1   6 3130.47 327.994   1
   2  -1   6 3716.69 303.230   1
  -2  -1  -7 15170.9 1010.37   1
   2   1   7 14725.9 1018.80   1
  -2   1  -8 22129.2 1490.85   1
  -2  -1  -8 22673.6 1505.19   1
   2  -1   8 23028.9 1499.60   1
   2   1   8 23686.1 1512.75   1
  -2   1  -9 1056.28 192.429   1
  -2  -1  -9 1202.67 207.586   1
   2   1   9 876.266 234.970   1
   2  -1   9 838.429 221.641   1
   2   1  10 23725.8 1549.19   1
   2  -1  10 22684.5 1531.98   1
  -2   1 -11 2810.90 290.581   1
  -2  -1 -11 2817.69 302.408   1
   2   1  11 3632.80 337.887   1
   2  -1  11 2544.32 314.876   1
   2   1  12 51.2101 219.829   1
  -2   1 -12-21.0145 188.168   1
  -2  -1 -12 90.5904 195.574   1
  -2   1 -13 4352.00 376.160   1
   2  -1  13 3692.15 380.324   1
   2   1  14 2184.24 324.971   1
  -2  -1 -14 1095.78 264.980   1
   2  -1  15 338.573 252.930   1
  -2   1 -15 205.756 225.751   1
  -2  -1 -15 567.428 259.251   1
   2  -1  16 3702.04 393.861   1
  -2  -1 -16 3730.00 387.872   1
  -2   1 -16 3582.36 360.619   1
   2  -1  17 1312.24 301.741   1
   2   1  17 2100.35 331.657   1
  -2   1 -17 1779.46 283.013   1
  -2  -1 -17 2060.15 308.487   1
   2  -1  18 1135.95 300.919   1
   2   1  18 1103.12 274.021   1
  -2   1 -18 1011.84 267.678   1
  -2  -1 -18 954.698 259.981   1
   2  -1  19 536.955 268.866   1
   2   1  19 343.283 260.766   1
  -2   1 -19 509.211 255.003   1
  -2  -1 -19 61.3319 228.752   1
   2  -1  20-276.395 237.899   1
   2   1  20 140.264 254.285   1
  -2  -1 -20-31.4487 239.898   1
  -2   1 -20 30.8796 220.228   1
   2  -1  21 497.003 248.882   1
   2   1  21 35.7883 267.908   1
  -2  -1 -21 545.495 251.268   1
  -2   1 -21 380.368 235.710   1
   2  -1  22 398.787 257.260   1
   2   1  22 509.710 267.039   1
  -2   1 -22 226.182 225.805   1
  -2  -1 -22 913.177 248.096   1
   2   1  23 404.949 253.633   1
  -2  -1 -23-65.8183 225.736   1
   2   1  24-227.049 252.753   1
   2  -1  24 381.687 261.012   1
  -2   1 -24 394.469 236.087   1
  -2  -1 -24 520.686 249.781   1
   2  -1  25-38.0259 239.746   1
  -2   1 -25 365.651 228.151   1
   2   1  26 187.411 236.699   1
  -2  -1 -26 361.677 227.095   1
  -2  -1 -27-65.2717 218.537   1
  -2   2  27 290.861 235.260   1
   2  -2 -27 32.1217 225.344   1
  -2   2  26 182.570 240.134   1
   2  -2 -26 259.042 223.403   1
  -2   2  25 109.566 238.824   1
   2  -2 -25 227.903 208.624   1
  -2   2  24 73.0168 231.354   1
  -2  -2  24 259.295 242.170   1
   2   2 -24-65.5034 217.385   1
   2  -2 -24 358.195 229.469   1
  -2   2  23 327.399 241.439   1
  -2  -2  23-109.546 233.904   1
   2  -2 -23 323.201 215.613   1
   2   2 -23 96.6069 215.867   1
  -2  -2  22 179.381 238.285   1
  -2   2  22 541.027 275.483   1
   2   2 -22-126.004 215.375   1
   2  -2 -22 351.495 220.465   1
  -2  -2  21-174.480 237.517   1
  -2   2  21 356.827 262.398   1
   2  -2 -21 220.259 232.431   1
   2   2 -21 584.609 226.410   1
  -2   2  20 1231.57 291.442   1
   2   2 -20 809.125 255.853   1
   2  -2 -20 586.110 240.239   1
  -2   2  19-241.531 237.672   1
  -2  -2  19 294.492 228.450   1
   2   2 -19 406.339 229.542   1
   2  -2 -19-30.1549 218.763   1
  -2   2  18 669.864 245.297   1
  -2  -2  18 978.721 269.457   1
   2   2 -18 613.560 243.877   1
  -2   2  17 939.930 290.858   1
   2   2 -17 855.013 237.613   1
   2  -2 -17 1403.22 276.064   1
  -2  -2  17 1088.41 246.569   1
  -2   2  16 31.3187 262.538   1
   2   2 -16 279.677 208.523   1
  -2  -2  16 57.6980 220.911   1
   2  -2 -16-138.366 243.780   1
  -2   2  15 784.613 261.279   1
   2  -2 -15 292.460 207.618   1
   2   2 -15 241.116 193.882   1
  -2  -2  15 601.787 230.217   1
   2  -2 -14 3761.94 387.079   1
   2   2 -14 3726.96 369.921   1
  -2   2  14 4283.15 403.911   1
  -2  -2  14 3583.05 371.671   1
   2  -2 -13 556.705 204.562   1
  -2  -2  13 241.422 220.613   1
  -2   2  13 220.573 231.549   1
  -2  -2  12 14104.7 979.265   1
  -2   2  11 172.235 245.010   1
   2  -2 -11 108.575 193.944   1
   2   2 -11-18.2807 166.344   1
  -2  -2  11 62.1922 198.669   1
  -2  -2  10 13242.2 935.855   1
  -2   2  10 13854.6 960.839   1
   2   2 -10 14156.0 929.586   1
   2  -2 -10 13423.8 947.351   1
  -2   2   9 2348.69 294.070   1
   2   2  -9 2052.99 249.193   1
  -2  -2   9 2071.53 261.996   1
  -2   2   8 4246.69 375.496   1
  -2  -2   8 4205.15 340.180   1
   2   2  -8 3890.23 320.985   1
   2  -2  -8 3987.88 357.855   1
  -2   2   7 626.450 192.703   1
   2  -2  -7 504.644 175.248   1
  -2  -2   6 13853.3 930.469   1
   2   2  -6 13538.0 920.092   1
   2  -2  -6 12982.8 934.880   1
  -2   2   6 15511.7 952.114   1
   2   2  -5 7084.70 486.553   1
  -2  -2   5 6722.42 495.508   1
  -2  -2   4 8868.52 650.804   1
   2   2  -4 9131.08 645.270   1
   2  -2  -4 10737.4 665.777   1
  -2   2   4 10228.3 678.727   1
   2   2  -3 4017.07 303.838   1
  -2  -2   3 3606.30 293.605   1
  -2   2   3 3323.84 340.603   1
   2  -2  -3 4022.45 322.164   1
   2  -2  -2 10142.1 766.067   1
   2   2  -2 10791.9 756.849   1
  -2   2   2 12497.3 774.162   1
  -2  -2   2 12873.9 761.337   1
   2  -2  -1 142676. 8742.88   1
  -2  -2   1 139532. 8740.12   1
   2   2  -1 132785. 8740.55   1
  -2   2   1 140866. 8745.77   1
   2  -2   0 31240.9 2049.57   1
  -2  -2   0 32259.9 2052.65   1
   2   2   0 32985.2 2051.12   1
  -2   2   0 32393.7 2050.44   1
   2  -2   1 119526. 7441.54   1
   2   2   1 129516. 7447.76   1
  -2  -2  -1 123492. 7447.59   1
  -2   2  -1 102329. 7443.00   1
   2  -2   2 9776.92 717.058   1
   2   2   2 13458.0 744.949   1
  -2   2  -2 9023.95 710.542   1
  -2  -2  -2 14412.6 741.173   1
   2  -2   3 4180.02 302.412   1
   2   2   3 3790.21 349.682   1
  -2   2  -3 4301.72 313.444   1
  -2  -2  -3 3710.12 341.430   1
   2   2   4 10480.4 688.175   1
   2  -2   4 9098.10 666.676   1
  -2  -2  -4 9875.74 678.817   1
  -2   2  -4 10398.2 662.757   1
   2  -2   5 7191.57 486.877   1
  -2   2  -5 6456.32 487.111   1
   2  -2   6 14293.8 983.576   1
  -2  -2  -6 16047.5 1006.23   1
  -2   2  -6 16151.7 981.452   1
  -2   2  -7 343.366 146.408   1
  -2  -2  -7 147.991 168.727   1
   2  -2   7 406.261 164.491   1
   2   2   7 560.076 181.654   1
  -2  -2  -8 3515.87 332.465   1
  -2   2  -8 3510.74 309.434   1
   2   2   8 3785.26 360.760   1
   2  -2   8 3995.46 326.524   1
  -2   2  -9 3075.33 257.386   1
  -2  -2  -9 1996.18 263.974   1
   2   2   9 2655.99 287.838   1
   2  -2   9 2770.82 272.842   1
   2   2  10 13642.4 962.269   1
  -2  -2 -11-22.0584 173.196   1
  -2   2 -11 92.2726 164.367   1
   2  -2  11 188.294 191.821   1
   2   2  11-74.5552 195.804   1
   2  -2  12 15192.9 1055.43   1
   2   2  13 809.870 250.353   1
   2  -2  13 146.413 211.458   1
  -2  -2 -13 626.849 233.410   1
  -2   2 -13 376.283 200.786   1
   2   2  14 2662.67 379.419   1
   2  -2  14 3374.63 354.923   1
  -2   2 -14 3021.28 330.849   1
  -2  -2 -14 3949.98 367.525   1
   2   2  15 699.634 270.404   1
   2  -2  15 523.337 243.479   1
  -2  -2 -15 973.784 255.843   1
  -2   2 -15 521.021 214.565   1
   2   2  16 283.372 256.913   1
   2  -2  16 58.3947 235.976   1
  -2   2 -16 415.386 232.263   1
  -2  -2 -16 144.122 249.308   1
   2  -2  17 1377.91 276.731   1
   2   2  17 918.306 286.270   1
  -2   2 -17 1305.48 248.131   1
  -2  -2 -17 1091.73 247.726   1
   2  -2  18 478.134 257.641   1
   2   2  18 439.750 269.414   1
  -2   2 -18 937.606 248.513   1
   2  -2  19 66.1940 256.692   1
   2   2  19 173.170 288.069   1
  -2   2 -19 236.401 232.561   1
  -2  -2 -19 557.766 268.069   1
   2   2  20 954.304 314.797   1
  -2  -2 -20 601.860 261.439   1
   2   2  21-107.699 238.047   1
  -2   2 -21-125.627 223.045   1
  -2  -2 -21-64.4748 213.767   1
   2   2  22 218.512 270.748   1
   2  -2  22 36.5561 243.842   1
  -2   2 -22 286.424 211.329   1
  -2  -2 -22 163.340 243.864   1
   2  -2  23 338.791 246.552   1
   2   2  23 73.5375 250.343   1
  -2   2 -23 518.041 221.633   1
  -2  -2 -23 164.659 246.214   1
   2  -2  24-380.477 266.788   1
   2   2  24 74.6893 231.398   1
  -2  -2 -24 98.1388 208.337   1
  -2   2 -24 594.001 243.286   1
   2   2  25 1017.76 288.318   1
  -2  -2 -25-130.520 226.692   1
   2   2  26 896.434 287.295   1
  -2  -2 -26 358.596 251.393   1
   2   2  27-36.8451 210.874   1
  -2  -2 -27 32.2099 211.459   1
  -2   3  27-143.567 235.755   1
   2  -3 -27 349.289 243.229   1
  -2   3  26 433.576 266.087   1
   2  -3 -26 805.106 260.290   1
  -2   3  25 181.466 249.711   1
   2  -3 -25 810.711 271.222   1
  -2   3  23-290.643 247.923   1
  -2  -3  23 72.5629 244.127   1
   2   3 -23 354.027 240.038   1
   2  -3 -23 193.430 225.044   1
  -2  -3  22 462.069 251.201   1
  -2   3  22 1013.27 280.819   1
   2  -3 -22 990.150 250.799   1
   2   3 -22 784.537 243.132   1
  -2   3  21 35.9154 238.196   1
  -2  -3  21-173.162 223.996   1
   2   3 -21-183.042 218.550   1
   2  -3 -21-31.5319 222.061   1
  -2  -3  20 33.6277 231.746   1
  -2   3  20 283.678 243.238   1
   2   3 -20 88.5013 216.749   1
   2  -3 -20 217.194 231.561   1
  -2   3  19 207.926 264.161   1
   2  -3 -19 611.065 262.337   1
   2   3 -19 597.760 225.963   1
  -2  -3  19-96.9363 224.439   1
   2  -3 -18 2270.40 337.835   1
   2   3 -18 1992.61 296.273   1
   2   3 -17-26.1184 206.518   1
  -2  -3  17-118.017 230.040   1
  -2   3  16 2774.87 349.491   1
   2   3 -16 2727.46 304.806   1
  -2  -3  16 2436.33 317.047   1
   2  -3 -16 2167.75 305.168   1
  -2   3  15 370.017 248.052   1
   2  -3 -15-54.2438 210.073   1
  -2   3  14 1214.86 294.030   1
   2   3 -14 1122.88 205.321   1
  -2  -3  14 1415.61 236.457   1
   2  -3 -14 442.894 241.176   1
  -2   3  13 283.463 222.571   1
   2  -3 -13 75.1605 210.670   1
   2   3 -13 61.5612 169.917   1
  -2  -3  13-138.890 214.952   1
  -2  -3  12 10220.3 692.909   1
  -2   3  12 8385.37 709.982   1
   2  -3 -12 9217.99 700.098   1
   2   3 -12 9583.98 673.657   1
  -2   3  11 2014.22 305.022   1
   2  -3 -11 1644.21 272.380   1
   2   3 -11 1825.05 228.300   1
  -2  -3  11 1863.63 239.735   1
  -2  -3  10 10868.1 708.252   1
  -2   3  10 8839.42 730.683   1
   2  -3 -10 9784.79 720.044   1
   2   3 -10 9975.73 692.316   1
  -2   3   9 1386.40 269.493   1
  -2  -3   9 1668.85 210.111   1
   2   3  -9 1472.32 194.245   1
   2  -3  -9 1106.52 244.641   1
   2  -3  -8 420.811 173.730   1
  -2   3   8 455.571 194.199   1
   2   3  -7 4904.55 382.571   1
  -2  -3   7 5265.36 398.263   1
  -2   3   7 5263.27 428.063   1
   2  -3  -7 4843.03 411.542   1
   2   3  -6 15130.5 980.600   1
   2  -3  -6 14444.0 1003.86   1
  -2  -3   6 14512.2 990.251   1
  -2   3   6 15754.2 1014.00   1
  -2   3   5 201.656 193.876   1
  -2  -3   5 401.329 146.189   1
   2   3  -5 480.911 149.507   1
   2  -3  -5 41.0089 164.848   1
  -2  -3   4 6445.84 500.260   1
   2   3  -4 8052.65 500.205   1
   2   3  -3 8455.67 626.172   1
  -2  -3   3 9437.90 632.806   1
  -2   3   3 10020.0 664.964   1
   2  -3  -2 37331.4 2485.59   1
  -2  -3   2 38620.0 2475.22   1
  -2   3   2 41773.9 2491.21   1
   2   3  -2 38831.3 2474.67   1
  -2   3   1 54715.3 3410.49   1
   2   3  -1 54063.5 3400.16   1
   2  -3  -1 59270.4 3405.90   1
  -2  -3   1 47859.9 3401.07   1
  -2   3   0 30.1096 145.681   1
   2   3   0 170.602 151.275   1
   2  -3   0-104.130 129.551   1
  -2  -3   0 29.8683 154.791   1
   2   3   1 54688.8 3432.58   1
   2  -3   1 54952.4 3420.74   1
  -2  -3  -1 53056.6 3429.62   1
  -2   3  -1 53534.8 3422.91   1
   2  -3   2 40509.1 2631.48   1
  -2  -3  -2 45143.2 2650.48   1
   2   3   2 40959.9 2651.62   1
  -2   3  -2 40945.8 2631.35   1
   2  -3   3 8166.63 546.370   1
  -2  -3  -3 8100.06 566.993   1
  -2   3  -3 7765.09 547.450   1
   2   3   3 8906.03 583.651   1
  -2   3  -4 7496.76 502.779   1
   2  -3   4 7317.15 507.416   1
   2  -3   5 389.126 123.653   1
   2   3   5 236.282 219.265   1
  -2   3  -5 541.743 132.398   1
  -2  -3  -5 154.864 199.725   1
   2   3   6 15439.7 1040.49   1
   2  -3   6 16685.6 1007.65   1
  -2   3  -6 15419.3 998.663   1
  -2  -3  -6 12917.6 1025.59   1
  -2   3  -7 5852.81 405.555   1
  -2  -3  -7 4898.45 440.294   1
   2   3   7 5020.43 466.617   1
   2  -3   7 5861.51 412.548   1
  -2  -3  -8 168.029 192.519   1
   2   3   8 373.754 224.565   1
  -2  -3  -9 1532.70 234.549   1
  -2   3  -9 1473.06 194.142   1
   2  -3   9 1353.63 207.235   1
   2   3   9 1256.80 242.641   1
  -2  -3 -10 10938.1 754.775   1
   2  -3  10 10540.9 735.433   1
   2   3  10 9736.85 760.740   1
   2  -3  11 1488.72 242.749   1
   2   3  11 2143.31 310.605   1
  -2  -3 -11 1261.95 251.903   1
  -2   3 -11 1588.62 224.204   1
   2   3  12 10309.7 729.438   1
   2  -3  12 9341.75 689.539   1
  -2   3 -12 9219.73 673.409   1
  -2  -3 -12 9035.34 698.750   1
   2  -3  13-256.087 218.352   1
   2   3  13 343.371 249.971   1
  -2   3 -13 106.499 168.455   1
  -2  -3 -13 182.416 223.772   1
   2   3  14 774.927 268.849   1
   2  -3  14 1345.52 241.295   1
  -2  -3 -14 1457.69 289.766   1
  -2   3 -14 1336.77 239.989   1
   2   3  15-93.1481 267.471   1
  -2  -3 -15 341.300 256.841   1
   2   3  16 2178.06 352.432   1
   2  -3  16 2586.99 339.237   1
  -2  -3 -16 3436.87 356.203   1
  -2   3 -16 2597.93 314.905   1
   2  -3  17-29.9059 235.602   1
  -2   3 -17 53.1089 196.464   1
   2  -3  18 1906.54 331.687   1
  -2   3 -18 2899.55 320.861   1
  -2  -3 -18 2877.67 348.653   1
   2  -3  19 326.574 236.009   1
  -2   3 -19 145.627 226.423   1
  -2  -3 -19 594.676 260.878   1
   2   3  20 319.730 242.980   1
   2  -3  20 338.844 246.302   1
  -2  -3 -20 382.819 229.107   1
  -2   3 -20 60.2289 218.145   1
   2   3  21-71.9562 260.048   1
   2  -3  21 353.786 243.845   1
  -2  -3 -21-32.3708 250.791   1
  -2   3 -21 399.792 223.270   1
   2   3  22 1130.06 293.302   1
   2  -3  22 1102.74 277.324   1
  -2  -3 -22 1115.34 288.238   1
  -2   3 -22 1036.85 247.562   1
   2  -3  23 672.927 262.301   1
   2   3  23 330.066 236.180   1
  -2  -3 -23-98.6966 213.027   1
  -2   3 -23 32.3756 212.856   1
   2   3  24 148.586 255.214   1
  -2  -3 -24 390.964 240.737   1
   2   3  25 74.8787 260.156   1
  -2  -3 -25 64.5916 229.379   1
   2   3  26 73.9227 210.382   1
  -2  -3 -26 226.116 213.358   1
   2   3  27 36.3673 240.610   1
  -2  -3 -27 477.667 236.277   1
   2  -4 -28-92.7230 231.436   1
  -2   4  28 348.732 242.371   1
   2  -4 -27-31.4501 205.893   1
  -2   4  27 565.633 248.181   1
   2  -4 -26 350.977 204.300   1
  -2   4  26 356.930 233.031   1
   2  -4 -25 64.4302 221.816   1
  -2   4  25-71.9924 232.745   1
   2  -4 -24 483.875 250.460   1
  -2   4  24 434.385 250.920   1
   2   4 -23 289.539 223.654   1
   2  -4 -23-32.1908 243.847   1
  -2   4  23 108.618 263.731   1
   2   4 -22 125.347 219.248   1
   2  -4 -22 607.581 270.935   1
  -2  -4  22 35.4781 223.949   1
  -2   4  22 253.083 264.771   1
  -2   4  21 35.9743 254.375   1
   2  -4 -20 843.056 256.046   1
   2   4 -20 1223.73 257.202   1
  -2   4  20 1388.97 303.268   1
  -2  -4  20 1156.26 265.392   1
  -2   4  19 663.207 278.859   1
  -2  -4  19 570.338 241.974   1
   2  -4 -19 123.324 239.822   1
   2   4 -19 279.614 213.039   1
  -2   4  18 1602.91 311.411   1
  -2  -4  18 1457.25 277.128   1
   2   4 -18 1682.98 269.187   1
   2  -4 -18 1994.18 291.938   1
  -2   4  17 766.758 264.325   1
  -2  -4  17 1009.24 232.999   1
   2   4 -17 228.416 204.887   1
   2  -4 -17 58.9400 220.916   1
   2   4 -16 95.9027 193.647   1
  -2   4  16-64.9431 266.424   1
   2  -4 -16 429.067 252.820   1
  -2   4  15 3079.93 383.730   1
  -2  -4  15 3364.81 346.429   1
   2   4 -15 3199.89 324.242   1
   2  -4 -15 3405.26 360.974   1
  -2   4  14 1697.55 339.205   1
  -2  -4  14 2484.77 301.229   1
   2   4 -14 2797.95 284.919   1
   2  -4 -14 2549.07 317.554   1
  -2   4  13 2909.29 361.756   1
  -2  -4  13 2302.97 283.635   1
   2  -4 -13 2805.77 316.519   1
   2   4 -13 2360.49 263.993   1
   2   4 -12 6421.78 531.630   1
   2  -4 -12 7869.39 576.906   1
  -2   4  12 8614.08 606.348   1
  -2  -4  12 7042.07 541.060   1
   2   4 -11 4430.48 396.254   1
  -2  -4  11 6002.61 418.153   1
  -2   4  10-125.348 206.915   1
   2  -4 -10-110.204 184.781   1
  -2  -4  10-100.312 169.373   1
   2   4 -10 44.3955 146.749   1
   2  -4  -9 3162.69 303.634   1
  -2   4   9 3268.44 324.289   1
   2   4  -9 2742.18 262.321   1
   2   4  -8 9552.22 625.858   1
   2  -4  -8 8565.53 668.195   1
  -2  -4   8 8623.23 636.455   1
  -2   4   8 9832.24 687.722   1
  -2   4   7 924.023 188.547   1
   2  -4  -7 764.097 192.666   1
   2   4  -7 1271.69 150.512   1
  -2  -4   7 1171.32 167.892   1
  -2  -4   6 15657.4 1072.52   1
   2  -4  -6 15378.6 1093.69   1
   2   4  -6 17272.4 1065.18   1
  -2   4   6 16663.9 1102.70   1
   2  -4  -5 48197.0 3106.71   1
  -2   4   5 52834.3 3117.10   1
  -2  -4   5 43864.9 3082.58   1
   2   4  -5 51283.3 3081.38   1
  -2  -4   4 9359.88 646.973   1
   2   4  -4 10039.3 643.289   1
   2  -4  -3 49584.8 3101.17   1
   2   4  -3 51383.8 3081.87   1
  -2  -4   3 43861.7 3080.46   1
  -2   4   3 52049.0 3106.98   1
   2   4  -2 6173.50 427.793   1
  -2  -4   2 6515.40 431.441   1
  -2   4   2 6099.79 456.125   1
   2  -4  -2 5947.44 450.719   1
  -2  -4   1 54734.4 3598.51   1
   2   4  -1 55464.7 3598.55   1
  -2   4   1 55976.1 3609.85   1
   2  -4  -1 62058.0 3605.43   1
  -2  -4   0 20065.0 1288.16   1
  -2   4   0 18953.2 1289.58   1
   2   4   0 19437.3 1290.70   1
   2  -4   0 21228.5 1286.44   1
   2   4   1 61851.1 3709.74   1
  -2  -4  -1 60726.7 3706.46   1
  -2   4  -1 50955.0 3695.38   1
   2  -4   1 61911.9 3694.19   1
   2   4   2 6991.66 484.167   1
   2  -4   2 6295.92 448.919   1
  -2   4  -2 6829.44 450.508   1
  -2  -4  -2 6584.27 479.211   1
   2   4   3 44430.0 3153.88   1
  -2   4  -3 49385.3 3127.79   1
  -2  -4  -3 50547.9 3151.35   1
   2  -4   3 51273.7 3127.66   1
   2   4   4 11931.1 773.183   1
  -2  -4  -4 11594.3 757.897   1
  -2   4  -4 10895.7 718.270   1
   2  -4   4 10546.6 718.565   1
   2   4   5 50504.9 3239.95   1
  -2  -4  -5 50129.3 3236.21   1
  -2   4  -5 49749.3 3203.46   1
   2  -4   5 51684.1 3205.39   1
   2   4   6 17626.7 1159.48   1
   2  -4   6 16889.2 1116.36   1
  -2  -4  -6 16484.0 1151.63   1
  -2   4  -6 17500.9 1111.81   1
   2   4   7 667.153 208.408   1
   2  -4   7 1190.29 164.301   1
  -2   4  -7 1037.58 144.818   1
  -2  -4  -7 1187.26 199.249   1
   2  -4   8 9544.23 649.081   1
   2   4   8 9189.65 700.042   1
  -2   4  -8 9645.07 643.072   1
  -2  -4  -8 8909.05 683.947   1
   2   4   9 2771.49 325.620   1
  -2  -4  -9 3167.18 308.426   1
   2  -4  10 116.706 150.519   1
   2   4  10 25.1353 216.445   1
  -2  -4 -10 22.4345 200.360   1
  -2   4 -10 44.0437 123.860   1
   2  -4  11 5805.50 471.802   1
  -2   4 -11 6349.88 460.765   1
   2  -4  12 7040.52 538.986   1
   2   4  12 7039.19 595.007   1
  -2  -4 -12 7368.20 572.811   1
  -2   4 -12 7140.32 530.211   1
   2   4  13 2350.53 345.094   1
   2  -4  13 2285.25 291.190   1
  -2  -4 -13 3296.50 339.915   1
  -2   4 -13 2784.24 293.022   1
   2   4  14 1769.16 314.953   1
   2  -4  14 2959.74 305.567   1
  -2  -4 -14 2283.40 309.298   1
  -2   4 -14 2222.30 272.705   1
   2   4  15 3447.66 398.440   1
   2  -4  15 3412.84 344.289   1
  -2   4 -15 3392.22 328.183   1
  -2  -4 -15 3032.40 365.861   1
   2   4  16-32.5593 289.160   1
  -2  -4 -16 29.8974 262.601   1
   2   4  17 337.061 256.677   1
  -2   4 -17 620.845 210.291   1
  -2  -4 -17 212.833 232.895   1
   2  -4  18 1929.93 292.587   1
   2   4  18 933.048 299.831   1
  -2   4 -18 1364.08 254.886   1
  -2  -4 -18 1300.87 281.939   1
   2   4  19 528.594 279.929   1
   2  -4  19 898.110 257.998   1
  -2  -4 -19 568.554 295.625   1
  -2   4 -19 683.336 226.799   1
   2  -4  20 405.213 251.597   1
   2   4  20 678.039 273.415   1
  -2  -4 -20 1316.14 261.037   1
  -2   4 -20 890.221 243.722   1
   2   4  21 36.0603 274.043   1
  -2  -4 -21-32.4830 262.915   1
   2   4  22 36.4270 265.697   1
   2  -4  22 145.166 232.763   1
  -2   4 -22 376.589 230.890   1
  -2  -4 -22 394.042 242.501   1
   2   4  23-109.646 243.533   1
  -2  -4 -23 32.8385 220.930   1
  -2   4 -23 224.943 231.120   1
   2   4  24 295.406 263.164   1
  -2  -4 -24 722.356 266.053   1
   2   4  25 408.431 237.655   1
  -2  -4 -25-128.341 218.977   1
   2   4  27-359.047 248.513   1
  -2  -4 -27 31.6438 230.582   1
   2   4  28-317.376 234.958   1
  -2  -4 -28 279.360 208.813   1
   2  -5 -28 457.030 216.740   1
  -2   5  28-68.6421 194.247   1
   2  -5 -27 373.037 235.514   1
  -2   5  27-139.507 232.531   1
   2  -5 -26 189.671 236.946   1
  -2   5  26 635.294 272.280   1
   2  -5 -25-191.672 262.120   1
  -2   5  25 572.452 264.877   1
   2  -5 -24 64.1500 239.575   1
  -2   5  24 432.211 268.928   1
   2  -5 -23 288.583 254.496   1
  -2   5  23-36.1984 258.285   1
   2   5 -22 62.1766 193.717   1
  -2   5  22 144.977 251.890   1
   2  -5 -21-221.919 251.495   1
   2   5 -21 29.9661 205.405   1
  -2  -5  21 378.104 256.312   1
   2   5 -20 57.4900 210.986   1
  -2  -5  20-65.6983 227.207   1
  -2   5  19 630.406 293.636   1
  -2  -5  19 282.291 216.087   1
   2   5 -19-27.5156 193.006   1
   2  -5 -19-279.688 279.828   1
  -2   5  18 68.8441 279.653   1
  -2  -5  18 503.656 222.225   1
   2   5 -18 392.310 213.751   1
   2  -5 -18 488.852 258.003   1
  -2   5  17-67.4719 255.431   1
  -2  -5  17-28.0164 217.640   1
   2   5 -17 222.584 192.125   1
   2  -5 -17-29.8687 224.446   1
  -2  -5  16 3292.13 350.211   1
   2   5 -16 3256.93 327.578   1
  -2   5  15 64.0561 273.380   1
  -2  -5  15 24.6101 205.052   1
   2   5 -15 239.112 182.808   1
   2  -5 -15-141.968 242.367   1
  -2   5  14 2539.51 332.085   1
  -2  -5  14 2146.77 278.704   1
   2   5 -14 2239.21 266.301   1
   2  -5 -14 2306.18 310.276   1
  -2   5  13 840.690 285.392   1
  -2  -5  13 994.653 213.614   1
   2   5 -13 1298.27 199.648   1
   2  -5 -13 740.390 258.480   1
  -2   5  12 373.980 211.746   1
  -2  -5  12 368.620 179.921   1
   2   5 -12 203.378 158.538   1
   2  -5 -12 126.670 169.535   1
  -2   5  11 54.8611 236.864   1
   2   5 -11 107.580 127.229   1
  -2  -5  11-105.849 167.439   1
   2  -5 -11-24.1543 215.103   1
  -2  -5  10 8716.09 558.111   1
   2  -5 -10 8060.19 595.732   1
  -2   5  10 7775.99 607.432   1
   2   5 -10 6569.52 538.237   1
  -2   5   9 612.561 238.577   1
   2  -5  -9 819.723 225.384   1
  -2  -5   8 17471.1 1116.28   1
   2  -5  -8 16397.0 1144.59   1
  -2   5   8 16493.9 1156.20   1
   2   5  -8 16931.1 1109.27   1
  -2   5   7 1777.53 267.162   1
  -2  -5   7 1561.88 181.992   1
   2  -5  -7 1630.90 243.225   1
   2   5  -6 8893.29 561.991   1
  -2  -5   6 7726.84 561.093   1
  -2   5   6 8182.27 621.649   1
   2  -5  -6 8139.11 607.596   1
  -2   5   5 1755.69 238.876   1
   2  -5  -5 1693.62 218.038   1
   2   5  -5 1628.62 161.139   1
  -2   5   4 15222.6 1008.95   1
   2   5  -4 15860.4 967.949   1
  -2  -5   4 13347.7 968.157   1
   2  -5  -4 16062.8 1000.75   1
  -2  -5   3 185.703 103.869   1
   2   5  -3 158.788 94.8756   1
   2  -5  -2 35979.8 2355.22   1
   2   5  -2 36091.9 2338.89   1
  -2   5   2 40871.1 2362.84   1
  -2  -5   2 35887.3 2339.07   1
  -2   5   1 1371.38 190.324   1
   2  -5  -1 1385.96 182.640   1
  -2  -5   1 1629.41 159.233   1
   2   5  -1 1645.49 171.551   1
  -2   5   0 9.17861 138.858   1
   2   5   0 19.1233 150.526   1
  -2  -5   0-79.6110 136.812   1
   2  -5   0-8.15849 114.629   1
   2  -5   1 1914.66 174.046   1
   2   5   1 1470.09 202.165   1
  -2  -5  -1 1812.94 199.860   1
  -2   5  -1 1705.82 180.299   1
  -2  -5  -2 37556.8 2295.40   1
  -2   5  -2 35450.6 2273.64   1
   2   5   2 37259.3 2299.73   1
   2  -5   2 34556.4 2272.61   1
   2  -5   3 117.238 89.8578   1
  -2   5  -3 216.380 91.5828   1
   2  -5   4 14130.9 978.547   1
   2   5   4 14723.3 1029.73   1
  -2  -5  -4 15242.1 1023.43   1
  -2   5  -4 16428.9 978.838   1
   2  -5   5 1886.10 155.307   1
   2   5   5 1120.56 241.968   1
  -2   5  -5 1595.90 148.379   1
  -2  -5  -5 1325.36 238.018   1
   2   5   6 7743.58 653.673   1
   2  -5   6 9840.46 597.021   1
  -2  -5  -6 8780.08 645.405   1
  -2   5  -6 8567.34 590.557   1
   2  -5   7 1462.64 174.417   1
   2   5   7 1707.42 270.126   1
  -2   5  -7 1714.07 167.640   1
  -2  -5  -7 2015.99 252.031   1
   2   5   8 17699.7 1089.58   1
  -2  -5  -8 17835.2 1082.66   1
  -2   5  -8 17273.8 1033.31   1
   2   5   9 1006.22 246.003   1
   2  -5   9 1013.23 154.980   1
  -2  -5  -9 329.838 213.204   1
  -2   5  -9 577.001 143.444   1
  -2  -5 -10 7324.08 581.164   1
   2   5  10 7403.74 595.823   1
  -2   5 -11 15.5810 148.986   1
  -2  -5 -11 24.6317 205.221   1
   2   5  11 221.493 225.596   1
   2  -5  11 51.7031 162.439   1
  -2   5 -12 309.413 160.157   1
  -2  -5 -12 549.099 201.902   1
   2  -5  12 266.745 168.937   1
   2   5  12 724.488 238.312   1
  -2  -5 -13 691.230 262.867   1
  -2   5 -13 1092.52 184.769   1
   2   5  13 814.813 282.165   1
   2  -5  13 1135.54 209.030   1
  -2  -5 -14 1759.74 317.705   1
  -2   5 -14 1990.71 249.311   1
   2   5  14 1963.53 314.079   1
   2  -5  14 1903.62 260.765   1
  -2   5 -15 241.075 190.082   1
  -2  -5 -15 324.033 235.590   1
   2  -5  15 371.016 202.810   1
   2   5  15 612.026 260.870   1
  -2   5 -16 3528.60 348.430   1
   2  -5  16 3436.23 363.261   1
   2  -5  17-56.3898 214.286   1
   2   5  17 102.368 265.074   1
  -2  -5 -17 92.4853 247.890   1
  -2   5 -17 50.1708 196.954   1
   2   5  18 767.271 267.657   1
   2  -5  18 566.820 248.224   1
  -2  -5 -18 657.736 247.853   1
  -2   5 -18 423.275 221.474   1
   2  -5  19 253.799 244.282   1
   2   5  19 389.488 294.452   1
  -2  -5 -19 254.664 252.138   1
  -2   5 -19 165.066 202.535   1
   2  -5  20 33.5005 215.897   1
  -2   5 -20 344.513 193.588   1
   2   5  21 216.635 272.334   1
   2  -5  21-138.848 226.744   1
  -2  -5 -21-65.1510 266.253   1
  -2   5 -21 29.9834 184.654   1
   2   5  22-254.717 257.291   1
  -2   5 -22 185.819 191.809   1
   2   5  23-36.4169 226.832   1
  -2  -5 -23-65.5375 228.706   1
   2   5  24 326.905 249.284   1
  -2  -5 -24 98.0417 241.166   1
   2   5  25 36.8069 218.813   1
  -2  -5 -25-31.8572 204.918   1
   2   5  26 144.577 258.103   1
  -2  -5 -26 665.717 250.353   1
   2   5  27 106.260 219.373   1
  -2  -5 -27-93.8036 204.246   1
   2   5  28-34.6942 231.541   1
  -2  -5 -28 397.660 234.569   1
   2  -6 -27 399.156 245.651   1
  -2   6  27 34.3320 242.136   1
   2  -6 -26 188.226 242.720   1
  -2   6  26 454.225 257.197   1
   2  -6 -24 414.825 235.324   1
  -2   6  24-143.147 237.453   1
   2  -6 -23 31.9779 212.716   1
  -2   6  23 540.837 222.711   1
   2  -6 -22 31.9228 231.545   1
  -2   6  22 144.745 232.827   1
   2   6 -21 59.5069 211.062   1
   2  -6 -21 254.292 253.578   1
  -2   6  21 542.143 271.071   1
  -2   6  20 643.228 266.081   1
   2  -6 -20 379.984 264.070   1
   2   6 -20 453.077 203.819   1
  -2  -6  20 977.803 238.439   1
  -2   6  19 528.545 282.427   1
  -2  -6  19 154.850 223.992   1
   2  -6 -19 344.601 255.504   1
   2   6 -19 484.337 202.812   1
  -2   6  18 1147.19 351.751   1
  -2  -6  18 1434.41 275.939   1
   2   6 -18 1806.40 252.003   1
   2  -6 -18 1666.46 320.681   1
  -2   6  17-136.477 274.568   1
   2  -6 -17-211.788 230.207   1
  -2   6  16 100.294 204.748   1
  -2  -6  16 283.017 204.827   1
   2   6 -16 89.4704 178.077   1
   2  -6 -16-206.788 227.857   1
  -2   6  15 456.255 295.846   1
   2   6 -15-62.3248 174.397   1
  -2  -6  15 286.603 197.950   1
   2  -6 -15 144.681 259.262   1
   2   6 -14 4514.46 407.822   1
   2  -6 -14 5079.81 466.167   1
  -2  -6  14 5810.93 444.675   1
  -2   6  14 5626.60 484.864   1
  -2   6  13 553.474 279.829   1
   2   6 -13 158.469 156.154   1
  -2  -6  13 161.010 167.327   1
   2  -6 -13-298.333 261.199   1
   2   6 -12 3503.22 297.897   1
   2  -6 -12 3050.99 336.028   1
  -2  -6  12 3103.36 307.588   1
  -2   6  12 3961.95 372.081   1
  -2   6  11 1442.85 276.732   1
   2  -6 -11 1397.17 254.801   1
   2   6 -11 1242.99 184.588   1
  -2  -6  11 1426.55 202.394   1
   2   6  -9 1774.77 182.747   1
  -2  -6   9 1558.41 191.359   1
  -2   6   9 1810.02 283.926   1
   2  -6  -9 2045.46 271.317   1
  -2   6   8 7553.75 569.852   1
   2  -6  -8 7165.99 549.775   1
  -2  -6   8 6581.58 505.059   1
   2   6  -8 7716.31 502.198   1
  -2  -6   7 510.031 124.701   1
   2  -6  -7 828.709 214.152   1
   2   6  -7 377.231 109.856   1
  -2   6   7 378.124 243.988   1
   2  -6  -6 38977.9 2522.04   1
  -2  -6   6 38968.2 2481.11   1
  -2   6   6 39782.0 2532.54   1
   2   6  -6 38792.9 2478.97   1
   2  -6  -5 8527.08 671.508   1
  -2  -6   5 9695.42 628.041   1
  -2   6   5 10231.0 689.955   1
   2   6  -4 22259.1 1310.03   1
   2  -6  -4 21111.8 1348.55   1
  -2  -6   4 18371.6 1310.86   1
  -2   6   4 20210.0 1351.71   1
  -2   6   3 169.836 176.589   1
   2   6  -3 240.247 91.5989   1
   2  -6  -3-13.5965 155.109   1
  -2  -6   3 255.955 102.850   1
  -2  -6   2 31006.1 1952.40   1
   2   6  -2 30244.1 1953.48   1
   2  -6  -1 4431.93 337.025   1
  -2   6   1 4929.37 350.625   1
  -2  -6   1 4264.55 330.398   1
   2   6  -1 4297.62 334.048   1
  -2  -6   0 4995.32 367.698   1
   2   6   0 5094.31 369.382   1
  -2   6   0 4312.85 370.840   1
   2  -6   0 5508.75 363.247   1
  -2  -6  -1 4753.51 345.757   1
  -2   6  -1 4249.28 334.737   1
   2   6   1 4734.96 359.117   1
   2  -6   1 4602.80 330.346   1
  -2   6  -2 30185.2 1921.22   1
   2   6   3 206.504 187.340   1
  -2  -6  -3 72.8582 164.978   1
  -2   6  -3 274.896 82.9951   1
   2  -6   3 471.460 91.2049   1
   2  -6   4 21151.4 1366.16   1
  -2  -6  -4 17869.5 1406.35   1
  -2   6  -4 22762.4 1367.11   1
   2   6   4 22151.8 1423.71   1
  -2   6  -5 9441.86 624.451   1
  -2  -6  -5 9373.96 682.321   1
   2  -6   5 10029.5 627.461   1
   2   6   5 8948.42 689.022   1
  -2   6  -6 42505.8 2604.07   1
  -2  -6  -6 43023.1 2655.67   1
   2   6   6 43723.4 2667.92   1
   2  -6   6 38136.5 2606.74   1
  -2   6  -7 359.612 103.660   1
  -2  -6  -7 263.206 199.515   1
   2  -6   7 708.298 108.793   1
   2  -6   8 8135.13 563.913   1
   2   6   8 8635.78 645.077   1
  -2   6  -9 1486.97 165.035   1
  -2  -6  -9 1696.32 274.820   1
   2   6   9 1386.36 290.403   1
   2  -6   9 1666.08 180.577   1
  -2   6 -10 5126.58 404.187   1
   2  -6  10 5774.72 410.390   1
   2   6  11 1088.13 254.442   1
   2  -6  11 1195.49 184.959   1
  -2   6 -11 1352.70 171.477   1
   2   6  12 3561.76 384.461   1
   2  -6  12 3137.73 291.731   1
  -2   6 -12 2826.69 275.996   1
  -2  -6 -12 3232.76 355.584   1
  -2  -6 -13 398.867 256.769   1
  -2   6 -13 86.7213 148.563   1
   2   6  13 556.373 298.501   1
   2  -6  13 117.673 176.522   1
   2   6  14 5029.15 506.706   1
  -2   6 -14 5417.08 452.081   1
  -2  -6 -14 6004.54 508.488   1
   2  -6  14 6620.31 479.746   1
   2  -6  15-210.342 200.671   1
   2   6  15 391.839 296.285   1
  -2  -6 -15-30.0888 245.158   1
  -2   6 -15-103.892 173.122   1
   2   6  16 168.276 268.914   1
   2  -6  16 50.5474 200.646   1
  -2  -6 -16 214.845 247.731   1
  -2   6 -16 112.166 181.750   1
   2  -6  17 162.476 209.762   1
   2   6  17-207.281 287.005   1
  -2  -6 -17 31.1001 248.528   1
  -2   6 -17 383.775 196.225   1
   2  -6  18 1676.35 285.873   1
   2   6  18 1758.88 358.756   1
  -2  -6 -18 1930.15 327.327   1
  -2   6 -18 1980.04 265.767   1
   2   6  19 213.683 266.780   1
   2  -6  19 30.9077 203.174   1
  -2   6 -19 106.727 182.332   1
  -2  -6 -19 352.752 244.833   1
   2   6  20 251.670 283.645   1
   2  -6  20 679.746 241.336   1
  -2  -6 -20 681.020 280.809   1
  -2   6 -20 646.684 205.504   1
   2   6  21 36.1197 231.115   1
  -2  -6 -21 718.366 247.422   1
  -2   6 -21 381.999 211.764   1
  -2  -6 -22 131.324 251.491   1
   2   6  23 181.310 213.233   1
   2   6  24 109.329 249.819   1
  -2  -6 -24 32.5099 236.740   1
   2   6  26 500.074 270.777   1
  -2  -6 -26 627.590 257.322   1
   2   6  27-69.8287 206.387   1
  -2  -6 -27-123.487 197.642   1
  -2   7  27-101.472 241.223   1
   2  -7 -27 151.979 230.142   1
  -2   7  26 241.624 255.418   1
   2  -7 -26-62.0846 222.361   1
  -2   7  25 175.532 225.599   1
   2  -7 -25 471.552 242.458   1
  -2   7  24 390.621 228.198   1
   2  -7 -24 285.533 212.426   1
  -2   7  23-71.7417 204.014   1
   2  -7 -23 223.141 189.584   1
  -2   7  21 433.622 255.762   1
   2  -7 -21-31.8329 233.934   1
   2  -7 -20 763.109 277.110   1
   2   7 -20 167.317 191.659   1
  -2   7  20 250.764 260.796   1
   2   7 -19-131.753 198.753   1
  -2  -7  19 150.712 203.735   1
  -2   7  18 34.9909 283.419   1
   2  -7 -18 280.303 253.142   1
   2  -7 -17 704.306 253.151   1
   2   7 -17 161.921 174.307   1
  -2   7  17 310.292 262.241   1
  -2  -7  17 529.599 195.213   1
   2  -7 -16 4258.46 445.012   1
  -2   7  16 4642.15 464.282   1
  -2  -7  16 4765.89 416.268   1
   2   7 -16 4918.33 399.005   1
   2   7 -15 259.267 168.558   1
  -2  -7  15 294.640 194.199   1
   2  -7 -14 114.619 193.818   1
   2   7 -14 146.267 154.821   1
  -2   7  14 322.240 240.387   1
  -2  -7  14-41.4415 166.208   1
   2  -7 -13 333.184 252.214   1
   2   7 -13 515.381 163.869   1
  -2   7  13 843.101 286.647   1
  -2  -7  13 786.705 181.055   1
   2  -7 -12 696.839 221.953   1
   2   7 -12 556.314 150.323   1
  -2  -7  12 352.313 167.025   1
  -2   7  12 364.104 250.731   1
  -2   7  11 2710.06 321.371   1
   2  -7 -11 2367.84 293.837   1
  -2  -7  10 4367.38 329.885   1
  -2   7  10 3676.78 411.872   1
   2  -7 -10 3616.22 386.618   1
   2   7 -10 4320.56 325.244   1
   2   7  -9 1247.52 150.979   1
  -2  -7   9 1265.09 158.791   1
   2   7  -8 4324.75 308.126   1
   2  -7  -8 4109.27 385.487   1
  -2   7   8 4477.59 399.059   1
  -2  -7   8 4020.25 312.380   1
   2   7  -7 16728.3 1047.26   1
  -2   7   7 15158.8 1111.06   1
   2  -7  -7 14401.0 1092.35   1
  -2  -7   7 16613.6 1046.60   1
  -2   7   6 304.081 219.386   1
   2   7  -6 852.440 104.049   1
   2  -7  -6 652.713 199.447   1
  -2  -7   6 649.558 105.723   1
  -2   7   5 2243.40 263.621   1
   2   7  -5 1844.30 163.891   1
  -2  -7   5 2109.83 167.776   1
   2  -7  -5 1882.90 249.378   1
   2  -7  -4 28043.5 1956.62   1
   2   7  -4 31912.8 1922.30   1
  -2   7   4 31295.4 1969.89   1
  -2  -7   4 29097.9 1921.35   1
  -2   7   3 6248.71 462.463   1
  -2  -7   3 5420.63 410.337   1
   2   7  -2 3084.54 229.127   1
  -2  -7   2 2521.23 225.419   1
   2   7  -1 30119.1 1969.34   1
  -2   7   1 29364.7 1979.62   1
  -2  -7   1 31087.5 1968.33   1
   2  -7  -1 32435.1 1977.46   1
   2   7   0-153.713 149.114   1
  -2   7   0 156.155 124.914   1
  -2  -7   0-42.1834 120.316   1
   2   7   1 30568.2 2048.34   1
   2  -7   1 31662.5 2029.14   1
  -2   7  -1 32582.7 2033.49   1
  -2  -7  -1 32058.7 2044.54   1
   2   7   2 2813.43 260.752   1
   2  -7   2 2421.21 200.701   1
  -2  -7  -2 2338.30 251.234   1
  -2   7  -2 2400.72 204.144   1
   2   7   3 7443.34 528.972   1
  -2   7  -3 6859.41 464.495   1
  -2  -7  -3 6591.97 513.441   1
   2  -7   3 7023.39 463.844   1
   2  -7   4 24112.1 1692.69   1
   2   7   4 30381.3 1763.26   1
  -2  -7  -4 25541.9 1743.89   1
  -2   7  -4 29348.2 1695.93   1
   2   7   5 2363.89 276.638   1
  -2   7  -5 2116.42 162.114   1
  -2  -7  -5 2132.81 263.817   1
   2  -7   5 2252.25 163.344   1
  -2   7  -6 622.499 83.0007   1
  -2  -7  -6 814.585 209.139   1
   2   7   6 615.225 236.617   1
   2  -7   6 764.588 87.9411   1
   2  -7   7 16792.3 1071.21   1
   2   7   7 16189.5 1147.40   1
  -2  -7  -8 4175.38 394.132   1
  -2   7  -8 3631.18 295.253   1
   2   7   8 4280.01 407.206   1
   2  -7   8 4755.43 303.703   1
   2  -7   9 1936.30 162.853   1
  -2   7  -9 1137.76 148.444   1
   2   7  10 4822.58 462.866   1
   2  -7  10 4722.88 359.829   1
  -2   7 -10 4951.71 351.999   1
  -2  -7 -10 4512.63 433.366   1
  -2  -7 -11 2951.03 349.981   1
  -2   7 -11 2944.56 253.080   1
   2   7  11 3113.76 368.108   1
   2  -7  11 2776.00 254.901   1
  -2   7 -12 825.093 149.574   1
   2  -7  12 1023.40 176.039   1
   2   7  12 518.666 274.883   1
  -2  -7 -13 613.098 290.664   1
  -2   7 -13 742.389 151.700   1
   2  -7  13 728.073 175.437   1
   2   7  13 440.234 271.757   1
  -2   7 -14 175.930 147.371   1
  -2  -7 -14 356.921 225.431   1
   2   7  14 32.4222 248.443   1
   2  -7  14 99.0715 166.400   1
  -2   7 -15 57.9679 159.009   1
   2  -7  15 87.2488 179.481   1
  -2   7 -16 5372.54 428.223   1
   2   7  16 4992.64 508.442   1
   2  -7  16 5504.83 449.299   1
  -2  -7 -16 4557.72 472.535   1
  -2  -7 -17 251.868 265.847   1
  -2   7 -17 201.974 160.619   1
   2   7  17-279.337 290.277   1
   2  -7  17 520.625 206.236   1
  -2  -7 -18-287.101 242.428   1
   2   7  18 425.091 282.923   1
  -2   7 -19 51.2914 189.873   1
   2  -7  19 207.047 224.896   1
  -2  -7 -20-227.964 243.858   1
   2   7  20 35.9658 260.883   1
  -2  -7 -21 425.146 250.089   1
   2   7  21 108.346 264.617   1
  -2  -7 -23 65.1369 222.225   1
   2   7  23 36.0743 242.700   1
  -2  -7 -24 862.220 261.164   1
   2   7  24 289.304 255.128   1
  -2  -7 -25 94.0402 212.966   1
   2   7  25 108.300 248.644   1
  -2  -7 -26 248.319 240.278   1
   2   7  26-176.376 246.203   1
  -2  -7 -27 395.988 227.079   1
   2   7  27 206.356 226.623   1
  -2   8  26-34.0641 223.634   1
   2  -8 -26 61.3695 231.446   1
  -2   8  25 243.102 215.073   1
   2  -8 -25 467.364 226.141   1
  -2   8  23 178.305 225.778   1
   2  -8 -23-95.2321 208.406   1
  -2   8  22-107.901 238.474   1
   2  -8 -22 95.5320 234.666   1
  -2   8  21 36.1044 248.615   1
   2  -8 -21 63.7135 248.361   1
  -2   8  20-358.979 269.763   1
   2  -8 -20 414.687 252.199   1
   2  -8 -19-31.7089 250.711   1
  -2   8  19 214.017 293.452   1
   2  -8 -18 439.945 239.689   1
  -2   8  18 458.043 265.540   1
   2   8 -18 167.526 178.931   1
  -2  -8  18 324.610 201.960   1
   2  -8 -17 154.836 213.874   1
  -2   8  17 174.128 208.958   1
   2   8 -17 245.324 184.212   1
  -2  -8  17 500.690 199.285   1
   2  -8 -16 91.2068 257.235   1
  -2   8  16-411.566 297.930   1
   2   8 -16 102.883 162.790   1
  -2  -8  16 391.158 192.369   1
   2   8 -15 301.689 157.345   1
  -2  -8  15 272.820 179.247   1
   2  -8 -15-119.148 235.986   1
  -2   8  15 672.091 299.658   1
  -2  -8  14 1917.58 241.452   1
   2   8 -14 2157.42 227.352   1
   2  -8 -13-198.902 226.966   1
  -2  -8  13-132.826 147.898   1
   2   8 -13 62.1289 142.071   1
  -2   8  13 31.9062 253.987   1
   2  -8 -12 1980.33 313.633   1
  -2   8  12 1853.24 335.922   1
   2  -8 -11 79.5625 229.861   1
  -2  -8  11 593.018 143.487   1
   2   8 -11 243.634 115.200   1
  -2   8  11 89.9357 252.050   1
   2  -8 -10 1551.99 268.035   1
  -2   8  10 1437.75 285.300   1
   2   8 -10 1217.10 155.181   1
  -2  -8  10 1250.37 162.778   1
   2   8  -9 6197.85 413.374   1
  -2   8   9 5406.81 509.899   1
   2  -8  -9 5657.17 507.580   1
  -2  -8   9 5775.80 413.853   1
  -2   8   8 595.003 239.556   1
   2   8  -8 942.041 110.739   1
   2  -8  -8 690.757 232.240   1
  -2  -8   8 631.944 107.430   1
  -2   8   7 1634.84 264.450   1
   2   8  -7 1612.33 138.354   1
   2  -8  -7 1520.18 251.070   1
  -2  -8   7 1461.62 137.937   1
   2  -8  -6 30211.6 2096.01   1
   2   8  -6 31627.0 2041.39   1
  -2   8   6 30105.0 2105.76   1
  -2  -8   6 33831.2 2042.43   1
   2  -8  -5 3518.49 338.473   1
  -2  -8   5 3863.88 255.946   1
  -2   8   5 3220.72 348.852   1
   2   8  -5 3538.38 258.153   1
   2  -8  -4 11075.0 717.306   1
  -2  -8   4 10107.7 664.296   1
  -2   8   4 8966.27 719.002   1
   2   8  -4 10226.3 665.143   1
   2  -8  -3 8883.77 586.688   1
  -2   8   3 8073.76 589.972   1
  -2  -8   3 8092.87 540.935   1
   2   8  -3 7908.85 547.508   1
   2   8  -2 11038.5 683.776   1
  -2   8   2 10318.4 713.452   1
  -2  -8   2 9414.35 675.127   1
   2   8  -1 2524.71 236.157   1
  -2  -8   1 2834.34 232.572   1
   2   8   0 9122.39 616.146   1
   2  -8   0 8199.63 599.824   1
  -2  -8   0 9244.35 608.469   1
  -2   8  -1 2332.33 222.934   1
   2  -8   1 2749.28 218.941   1
   2  -8   2 9797.36 680.514   1
  -2   8  -2 10524.7 680.951   1
   2   8   2 10980.2 727.145   1
  -2  -8  -3 7974.25 591.748   1
   2   8   3 7786.79 604.951   1
   2  -8   3 8609.06 546.121   1
  -2   8  -3 8129.44 545.313   1
   2   8   4 9721.83 747.923   1
  -2  -8  -4 11412.0 745.340   1
  -2   8  -4 10608.2 677.377   1
   2  -8   4 10394.4 676.103   1
   2   8   5 3704.91 334.629   1
  -2  -8  -5 2789.48 310.017   1
   2   8   6 31045.9 2041.46   1
  -2  -8  -7 1333.75 254.689   1
   2   8   7 1486.37 268.939   1
  -2   8  -8 870.692 88.5739   1
  -2  -8  -8 1013.58 214.768   1
   2   8   8 921.643 237.227   1
   2  -8   8 774.556 89.6291   1
   2   8   9 5956.46 536.836   1
  -2   8  -9 6339.40 424.425   1
   2  -8   9 6433.59 428.196   1
  -2  -8  -9 5953.02 526.652   1
   2   8  10 928.501 248.891   1
   2  -8  10 1351.13 144.953   1
  -2   8 -10 1344.50 137.943   1
  -2  -8 -10 1051.99 248.753   1
   2   8  11 90.5062 259.788   1
   2  -8  11 223.930 114.729   1
  -2   8 -11 298.711 110.476   1
   2  -8  12 2021.30 204.807   1
   2   8  12 1991.13 293.736   1
  -2   8 -12 1547.77 187.941   1
  -2  -8 -12 2314.37 285.493   1
   2   8  13 385.731 288.075   1
  -2  -8 -13 59.3413 248.240   1
   2  -8  14 1927.86 224.816   1
  -2   8 -14 1712.26 210.220   1
   2   8  15 947.403 289.377   1
   2  -8  15 337.953 169.637   1
  -2   8 -15 449.250 150.297   1
  -2  -8 -15 340.488 262.637   1
   2  -8  16 395.003 185.275   1
   2   8  16 346.595 298.552   1
  -2  -8 -16 469.507 279.638   1
  -2   8 -16-190.413 152.854   1
  -2   8 -17 229.556 159.948   1
   2   8  17-35.2376 220.807   1
   2  -8  17-23.9922 179.745   1
  -2  -8 -17 286.176 223.985   1
   2   8  18-35.6744 283.264   1
  -2   8 -18 157.927 157.941   1
   2  -8  18 183.675 171.851   1
  -2  -8 -18 579.202 281.325   1
   2   8  19 609.971 270.895   1
  -2  -8 -19-129.925 227.987   1
   2   8  20 144.107 263.554   1
  -2  -8 -20 163.370 237.129   1
   2   8  21 108.393 263.148   1
  -2  -8 -21 98.3344 250.111   1
   2   8  22-144.205 227.415   1
  -2  -8 -22 522.419 227.254   1
   2   8  23-71.6030 257.859   1
  -2  -8 -23 485.550 260.654   1
   2   8  25 249.958 258.277   1
  -2  -8 -25 217.413 232.939   1
   2   8  26 243.650 222.903   1
  -2  -8 -26 61.3606 200.606   1
   2  -9 -26 212.093 230.644   1
  -2   9  25-205.923 258.171   1
   2  -9 -25 555.185 245.806   1
  -2   9  24 209.381 241.592   1
   2  -9 -24 125.122 238.827   1
  -2   9  23 177.109 256.013   1
   2  -9 -23 157.906 242.902   1
  -2   9  22 250.793 267.304   1
   2  -9 -22 63.5208 242.439   1
  -2   9  20-144.188 272.947   1
   2  -9 -20 222.998 237.573   1
   2  -9 -19-95.6146 206.301   1
  -2   9  19 572.712 275.221   1
   2  -9 -18 284.945 240.094   1
  -2   9  18 141.766 248.803   1
   2   9 -17 21.0974 162.240   1
   2  -9 -17 125.175 255.855   1
  -2   9  17 280.970 298.923   1
   2  -9 -16 1604.50 286.096   1
  -2  -9  16 1332.96 207.863   1
   2   9 -16 867.596 204.509   1
  -2   9  16 1316.00 320.313   1
   2  -9 -15-30.2744 239.401   1
  -2  -9  15 142.028 145.225   1
   2   9 -15 103.860 152.578   1
  -2   9  15 102.303 265.901   1
   2  -9 -14 474.069 260.358   1
  -2  -9  14 787.360 157.704   1
   2   9 -14 518.922 140.914   1
  -2   9  14 767.633 295.818   1
   2  -9 -13 1626.50 290.556   1
  -2  -9  13 870.609 156.140   1
   2   9 -13 559.348 140.591   1
  -2   9  13 1497.85 322.447   1
   2  -9 -12 1382.46 258.985   1
  -2   9  12 1613.31 298.591   1
  -2  -9  12 1364.56 164.089   1
   2   9 -12 1079.72 152.128   1
  -2   9  11 183.548 223.772   1
   2  -9 -11 272.807 197.160   1
  -2  -9  11 115.668 106.358   1
   2   9 -11 74.9991 95.4618   1
  -2   9  10 5359.46 459.053   1
   2  -9 -10 6170.33 450.064   1
  -2  -9  10 5210.59 340.446   1
  -2   9   9 56.4290 215.348   1
   2   9  -9 114.643 79.2931   1
   2  -9  -9 176.095 204.421   1
  -2  -9   9 123.772 69.8971   1
  -2  -9   8 6553.35 400.728   1
   2   9  -8 5609.13 400.943   1
  -2   9   7 1883.94 302.285   1
   2  -9  -7 2641.89 280.669   1
  -2   9   6 2463.21 303.633   1
   2  -9  -6 2575.65 284.604   1
   2   9  -5 545.373 88.7600   1
  -2  -9   5 794.776 84.2462   1
  -2   9   5 669.476 218.505   1
   2  -9  -4 9353.75 656.648   1
  -2  -9   4 9450.86 594.744   1
  -2   9   4 9253.29 661.358   1
   2   9  -4 8434.26 597.486   1
   2  -9  -3 5892.66 424.183   1
  -2  -9   3 5458.38 374.353   1
  -2   9   3 5528.18 437.120   1
   2   9  -3 4857.74 374.671   1
  -2  -9   2 9120.42 539.831   1
   2  -9  -2 8057.29 561.959   1
   2   9  -1 85.9044 127.397   1
   2  -9  -1-80.9300 131.949   1
  -2   9   1 105.341 132.926   1
  -2  -9   1 11.2540 120.737   1
   2  -9   0 35.3427 124.232   1
  -2   9   0-13.2993 132.126   1
   2   9   1 15.9111 157.386   1
   2  -9   1 81.4194 110.203   1
  -2  -9  -1 115.373 146.069   1
  -2   9  -1-102.210 122.744   1
  -2  -9  -2 8529.31 601.461   1
   2  -9   2 7805.47 564.578   1
  -2   9  -2 8867.92 565.420   1
   2  -9   3 4666.23 329.433   1
   2   9   3 4898.95 404.789   1
  -2   9  -3 4610.57 330.370   1
  -2  -9  -3 5375.52 396.493   1
   2  -9   4 8427.20 528.943   1
  -2   9  -4 7727.21 529.385   1
   2   9   5 1027.71 221.111   1
  -2  -9  -5 636.458 197.274   1
   2   9   6 2224.92 290.873   1
  -2  -9  -6 2214.33 274.514   1
   2   9   7 3174.92 339.932   1
  -2  -9  -7 2189.02 301.432   1
  -2  -9  -8 6577.82 556.754   1
   2   9   8 7559.79 579.967   1
  -2  -9  -9-182.328 218.318   1
   2   9   9 258.281 247.806   1
   2  -9  10 4036.10 274.262   1
  -2   9 -10 3892.28 274.231   1
   2   9  10 4777.56 442.420   1
  -2   9 -11 70.7116 75.7085   1
  -2  -9 -11 200.941 209.974   1
   2   9  11 246.590 227.258   1
   2  -9  11 130.559 88.7307   1
  -2   9 -12 1205.61 136.419   1
  -2  -9 -12 1031.37 279.484   1
   2   9  12 1434.44 303.674   1
   2  -9  12 1135.54 145.245   1
  -2   9 -13 1252.71 151.148   1
  -2  -9 -13 1450.93 309.968   1
   2  -9  13 1219.77 163.014   1
   2   9  13 816.317 318.559   1
   2   9  14 739.282 279.896   1
  -2  -9 -14 307.884 241.156   1
  -2   9 -15-14.7788 125.442   1
  -2  -9 -15-125.214 245.783   1
   2   9  15 275.334 272.104   1
   2  -9  15 169.600 149.847   1
  -2   9 -16 889.471 170.618   1
  -2  -9 -16 918.604 292.979   1
   2   9  16 1366.92 337.980   1
   2  -9  16 1112.72 191.373   1
   2   9  17 142.052 259.753   1
  -2  -9 -17 449.153 236.570   1
  -2   9 -17-37.5405 151.655   1
   2   9  18 501.481 274.103   1
  -2  -9 -18 745.391 260.141   1
   2   9  19 395.175 298.568   1
  -2  -9 -19 32.6355 252.884   1
   2   9  20 72.0584 235.802   1
  -2  -9 -20 392.751 230.885   1
   2   9  22 789.133 292.910   1
  -2  -9 -22 259.914 250.647   1
   2   9  23-35.5606 220.289   1
  -2  -9 -23-96.6139 192.670   1
   2   9  24-319.706 262.531   1
  -2  -9 -24-314.732 234.612   1
   2   9  25 70.4650 236.037   1
  -2  -9 -25 185.079 207.683   1
   2   9  26 240.160 246.109   1
  -2  -9 -26 212.032 218.292   1
  -2  10  25 304.128 249.134   1
   2 -10 -25-30.5425 226.979   1
  -2  10  24 34.4909 253.161   1
   2 -10 -24-31.0489 230.616   1
  -2  10  23 70.0363 263.180   1
   2 -10 -23 94.3213 221.410   1
  -2  10  22 461.606 262.554   1
   2 -10 -22 253.597 230.872   1
  -2  10  21 71.7301 240.155   1
   2 -10 -21 63.6908 198.382   1
  -2  10  20 720.852 243.708   1
   2 -10 -20 606.201 226.497   1
   2 -10 -19 288.085 249.554   1
  -2  10  19-215.348 262.405   1
   2 -10 -18-31.8705 255.507   1
  -2  10  18 321.625 301.452   1
  -2  10  16 385.113 285.026   1
   2  10 -16 263.868 130.087   1
   2 -10 -16 437.408 250.357   1
  -2  10  15 103.466 263.081   1
   2 -10 -15-30.7778 225.913   1
  -2  10  14 882.058 302.987   1
   2 -10 -14 1598.82 292.049   1
  -2 -10  14 953.980 146.468   1
   2  10 -14 1086.96 149.058   1
  -2 -10  13-9.80801 108.323   1
   2  10 -13 29.3550 100.141   1
   2 -10 -12 1063.43 264.070   1
  -2 -10  12 1102.66 118.730   1
   2  10 -12 780.595 113.462   1
  -2 -10  11 391.243 60.8255   1
   2  10 -11 349.365 66.6981   1
  -2  10  10 545.552 291.418   1
   2 -10 -10 1481.52 265.591   1
  -2  10   9 845.309 252.584   1
   2 -10  -9 1087.85 240.442   1
   2 -10  -8 7778.80 576.819   1
  -2  10   8 6692.50 579.398   1
   2 -10  -6 2725.22 296.898   1
  -2  10   6 2350.19 302.611   1
   2 -10  -5 1278.12 231.046   1
   2  10  -5 1418.67 113.640   1
   2  10  -4 806.451 109.709   1
  -2  10   4 1184.25 217.144   1
   2 -10  -4 874.548 195.349   1
  -2 -10   3-8.16177 90.0314   1
   2  10  -3-144.570 107.638   1
  -2  10   3 240.733 194.924   1
   2 -10  -3-125.691 165.061   1
  -2 -10   2 152.187 112.051   1
   2  10  -2 44.8594 116.835   1
  -2  10   2-18.1499 176.459   1
   2 -10  -2 212.388 151.450   1
  -2 -10   1-48.1066 121.808   1
  -2  10   1 145.710 153.292   1
   2 -10  -1 14.5317 124.755   1
   2  10  -1-26.5289 129.458   1
  -2  10  -1-148.195 124.854   1
   2  10   1 68.5438 153.460   1
   2 -10   1-33.2385 107.689   1
  -2 -10  -2-171.085 141.640   1
   2  10   2-94.8986 187.328   1
   2 -10   2-18.7466 98.2826   1
  -2  10  -2 67.9827 100.626   1
  -2 -10  -3 149.490 159.053   1
   2  10   3 62.3060 179.896   1
   2 -10   3 72.3800 77.2511   1
  -2  10  -3 21.0669 86.9483   1
  -2 -10  -4 706.643 196.403   1
   2  10   4 517.142 204.485   1
  -2 -10  -5 887.869 228.243   1
   2  10   5 1037.28 254.523   1
  -2 -10  -6 2287.03 276.021   1
   2  10   6 1853.72 300.260   1
   2  10   8 5491.20 511.677   1
  -2 -10  -8 6644.40 520.174   1
  -2 -10  -9 901.791 235.256   1
   2  10   9 799.211 256.803   1
  -2 -10 -10 1283.36 272.919   1
   2  10  10 978.603 273.511   1
  -2 -10 -11 674.078 264.286   1
   2  10  11 791.299 279.456   1
  -2 -10 -12 2196.28 334.942   1
   2  10  12 1752.32 337.522   1
   2 -10  13 138.687 74.2571   1
  -2  10 -13 122.849 66.8048   1
   2 -10  14 660.410 124.448   1
  -2 -10 -14 436.820 232.917   1
  -2  10 -14 840.113 115.494   1
   2  10  14 1061.34 263.462   1
   2 -10  15 135.660 123.167   1
  -2 -10 -15 158.187 260.301   1
  -2  10 -15 54.8054 97.2206   1
   2  10  15-34.9212 262.451   1
  -2 -10 -16 480.360 278.227   1
   2  10  16-247.952 292.407   1
  -2 -10 -18 750.332 218.807   1
   2  10  18 466.977 250.445   1
  -2 -10 -19 65.5256 241.459   1
   2  10  19 36.0084 268.514   1
  -2 -10 -20 984.426 274.325   1
   2  10  20 540.821 286.271   1
  -2 -10 -21 130.554 205.594   1
   2  10  21 35.9325 227.556   1
  -2 -10 -22-32.3709 226.988   1
   2  10  22-178.403 252.364   1
  -2 -10 -23 695.631 251.426   1
   2  10  23-213.848 262.182   1
  -2 -10 -24 432.923 200.629   1
   2  10  24 70.8721 199.457   1
  -2 -10 -25-121.980 224.744   1
   2  10  25 278.180 254.223   1
  -2  11  25-66.6502 188.616   1
   2 -11 -25-301.713 180.887   1
  -2  11  23 242.939 218.788   1
   2 -11 -23 93.6350 213.199   1
  -2  11  21 142.879 260.148   1
   2 -11 -21 63.5611 231.477   1
  -2  11  20 323.233 272.366   1
   2 -11 -20 191.722 237.850   1
  -2  11  19 36.0672 257.420   1
   2 -11 -19 255.827 214.347   1
   2 -11 -18 480.803 251.142   1
  -2  11  18 322.955 236.923   1
   2 -11 -17-127.522 252.091   1
  -2  11  17 392.594 297.360   1
   2 -11 -16-284.613 226.520   1
  -2  11  16 211.734 218.605   1
   2 -11 -15 93.7462 256.135   1
  -2  11  15 558.761 285.166   1
   2 -11 -14 891.253 250.573   1
  -2  11  14 550.154 267.270   1
   2 -11 -13 211.026 217.912   1
  -2  11  13 67.4644 263.133   1
   2 -11 -11 86.0144 256.036   1
  -2  11  11-192.923 278.463   1
   2 -11 -10 3501.74 357.863   1
  -2  11  10 2706.59 384.783   1
   2 -11  -9 563.102 216.885   1
  -2  11   9 690.507 272.978   1
   2 -11  -8 2317.44 298.650   1
   2 -11  -7 24.6134 195.302   1
  -2  11   7 137.513 215.206   1
  -2  11   5 520.527 229.837   1
   2 -11  -5 570.167 200.904   1
  -2  11   4 3338.92 331.274   1
   2  11  -4 3174.01 229.584   1
   2 -11  -4 3061.62 318.284   1
  -2 -11   4 2929.83 222.804   1
   2  11  -3 3134.66 255.508   1
  -2  11   3 3055.91 325.768   1
  -2 -11   3 3181.68 245.996   1
   2 -11  -3 3681.02 315.007   1
   2  11  -2 12639.6 803.559   1
  -2  11   2 11793.0 833.865   1
  -2 -11   2 11995.6 798.642   1
   2 -11  -2 11146.5 819.240   1
  -2  11   1 172.533 176.431   1
   2 -11  -1 124.650 132.886   1
  -2 -11   0-14.8058 126.115   1
  -2  11   0-139.550 138.945   1
   2  11   0-82.5336 149.482   1
   2 -11   0-124.195 136.009   1
  -2 -11  -1 132.686 148.636   1
   2  11   1-55.5344 160.892   1
  -2  11  -1 293.246 144.461   1
   2 -11   1 35.9294 121.465   1
   2 -11   2 11449.1 785.200   1
  -2  11  -2 12303.0 786.398   1
  -2 -11  -2 12195.3 825.562   1
   2  11   2 11307.8 829.258   1
   2  11   3 2661.38 307.799   1
  -2 -11  -3 3166.16 304.269   1
  -2  11  -3 3133.65 232.388   1
   2 -11   3 3062.57 227.097   1
   2  11   4 3290.65 343.879   1
  -2 -11  -4 3790.99 341.265   1
   2  11   5 480.905 223.330   1
  -2 -11  -5 391.451 193.702   1
  -2 -11  -7 51.9356 212.954   1
   2  11   8 1956.96 299.425   1
  -2 -11  -8 1991.01 288.704   1
   2  11   9 820.814 262.082   1
  -2 -11  -9 1014.59 252.894   1
   2  11  10 2577.74 343.188   1
   2  11  11 290.543 260.580   1
  -2 -11 -11 419.660 219.456   1
   2  11  13-34.1094 242.787   1
  -2 -11 -13 560.400 242.410   1
   2  11  14 765.856 294.885   1
  -2 -11 -14 410.640 266.395   1
   2  11  15 211.963 295.294   1
  -2 -11 -15 64.0563 250.683   1
   2  11  16-35.6600 292.547   1
  -2 -11 -16-226.552 259.521   1
   2  11  17 35.8806 275.721   1
  -2 -11 -17 32.6369 244.306   1
   2  11  18 36.0030 231.595   1
  -2 -11 -18 32.8103 222.823   1
   2  11  19 252.147 259.420   1
  -2 -11 -19 196.964 229.512   1
   2  11  20-144.016 273.867   1
  -2 -11 -20 459.516 257.945   1
   2  11  21 143.034 265.966   1
  -2 -11 -21 292.453 245.497   1
   2  11  23 105.928 260.922   1
  -2 -11 -23 470.809 248.882   1
   2  11  25-68.0432 209.596   1
  -2 -11 -25 210.962 188.821   1
   2 -12 -24 30.4369 226.079   1
  -2  12  24 33.6459 244.983   1
   2 -12 -23 185.860 225.735   1
  -2  12  23 102.889 261.776   1
   2 -12 -22 314.181 220.260   1
  -2  12  22-244.139 265.078   1
   2 -12 -21 63.4657 184.256   1
  -2  12  21 283.326 220.796   1
   2 -12 -20 351.218 230.583   1
  -2  12  20-322.445 250.035   1
   2 -12 -18 481.219 222.203   1
  -2  12  18-216.740 262.201   1
  -2  12  17 71.8115 263.548   1
   2 -12 -17-96.3790 248.662   1
  -2  12  16 178.451 267.405   1
   2 -12 -16 191.645 238.451   1
  -2  12  15 35.2730 282.055   1
   2 -12 -15 379.906 258.296   1
  -2  12  14 243.764 239.174   1
  -2  12  13 102.797 282.025   1
   2 -12 -13-307.475 229.460   1
  -2  12  12 2250.58 392.953   1
   2 -12 -12 2501.81 344.326   1
   2 -12 -11 58.8719 242.937   1
  -2  12  10 95.7289 247.473   1
   2 -12 -10 372.046 230.637   1
  -2  12   9 2101.55 323.159   1
   2 -12  -9 2161.98 293.590   1
   2 -12  -8 2749.84 335.061   1
  -2  12   8 3097.77 359.046   1
   2 -12  -7 51.1849 206.543   1
  -2  12   7 143.177 224.095   1
  -2  12   6 1095.95 264.219   1
   2 -12  -6 753.190 219.533   1
  -2  12   5 1216.25 253.693   1
   2 -12  -5 1613.41 238.910   1
  -2 -12   4 345.896 78.3040   1
  -2  12   4 651.430 200.605   1
   2  12  -4 376.736 93.1026   1
   2 -12  -4 498.412 196.601   1
  -2 -12   3 499.509 110.576   1
  -2  12   3 468.529 190.395   1
   2  12  -3 331.788 115.941   1
   2 -12  -3 685.246 180.869   1
  -2 -12   2 1086.26 143.856   1
  -2  12   2 1049.17 213.521   1
   2 -12  -2 570.873 186.081   1
   2  12  -2 682.405 153.953   1
   2 -12  -1 83.1512 147.289   1
  -2  12   1-92.4295 147.642   1
   2 -12   0 11410.7 731.131   1
   2  12   0 10560.5 740.606   1
  -2  12   0 10231.7 734.854   1
  -2 -12   0 10067.9 732.165   1
  -2 -12  -1 108.769 157.043   1
   2  12   1 19.6223 166.027   1
  -2 -12  -2 894.640 201.275   1
   2 -12   2 1003.62 134.061   1
  -2  12  -2 681.756 135.928   1
   2  12   2 838.922 215.266   1
  -2 -12  -3 430.377 197.024   1
   2 -12   3 435.315 93.5776   1
  -2  12  -3 513.460 106.788   1
   2  12   3 604.834 214.275   1
   2  12   4 473.055 217.164   1
  -2 -12  -4 622.104 199.689   1
   2  12   5 1077.50 229.033   1
  -2 -12  -5 1326.71 227.530   1
   2  12   6 1357.22 271.899   1
  -2 -12  -6 1553.68 250.578   1
   2  12   7 522.399 240.599   1
  -2 -12  -7 242.448 213.470   1
   2  12   8 2989.29 357.029   1
  -2 -12  -8 3208.99 356.574   1
   2  12   9 2681.23 343.146   1
  -2 -12  -9 2695.92 334.390   1
   2  12  10 710.195 276.398   1
  -2 -12 -10 950.675 268.979   1
   2  12  12 1973.90 372.143   1
  -2 -12 -12 2941.38 365.038   1
   2  12  13 243.029 284.177   1
   2  12  14 669.893 313.549   1
  -2 -12 -14 512.063 277.176   1
   2  12  15-71.2705 298.695   1
  -2 -12 -15 129.571 241.550   1
   2  12  16 430.586 280.431   1
  -2 -12 -16 228.829 244.564   1
   2  12  17 36.0134 244.658   1
  -2 -12 -17-230.106 227.468   1
   2  12  18 613.083 244.028   1
  -2 -12 -18-131.682 192.437   1
   2  12  20 71.7573 262.439   1
  -2 -12 -20 196.251 238.312   1
   2  12  21-284.173 267.859   1
  -2 -12 -21-420.270 250.338   1
   2  12  22 35.4683 232.853   1
  -2 -12 -22-63.1610 212.450   1
   2  12  23-70.4565 216.976   1
  -2 -12 -23-30.8440 185.612   1
   2  12  24-34.5173 245.442   1
  -2 -12 -24 394.840 238.781   1
  -2  13  24-132.326 210.574   1
   2 -13 -24 180.311 206.930   1
  -2  13  23 338.973 247.321   1
   2 -13 -23 184.010 225.669   1
  -2  13  22 311.067 261.277   1
   2 -13 -22 249.495 230.481   1
  -2  13  21 596.035 278.341   1
   2 -13 -21-126.543 215.120   1
  -2  13  20 71.1359 226.538   1
   2 -13 -20-255.370 202.261   1
  -2  13  19-35.9472 261.771   1
   2 -13 -19 160.441 229.849   1
  -2  13  18 324.861 270.588   1
   2 -13 -18 161.092 237.882   1
  -2  13  17-217.202 233.106   1
   2 -13 -17-128.796 233.735   1
  -2  13  16 216.547 290.708   1
   2 -13 -16 320.987 243.641   1
  -2  13  14-106.158 230.290   1
   2 -13 -14-253.608 196.706   1
  -2  13  13 104.741 261.475   1
   2 -13 -13 156.452 223.307   1
  -2  13  12 34.3441 289.626   1
   2 -13 -12-61.5263 220.319   1
  -2  13  11-134.561 266.971   1
   2 -13 -11-120.556 231.730   1
  -2  13  10 2658.84 348.451   1
   2 -13 -10 1793.57 297.275   1
   2 -13  -9-342.757 234.326   1
  -2  13   9 159.536 241.688   1
   2 -13  -8-165.124 226.646   1
  -2  13   8-185.780 253.309   1
   2 -13  -7 105.974 211.613   1
  -2  13   7-29.8016 227.338   1
   2 -13  -6 76.1380 203.652   1
  -2  13   6 284.381 227.370   1
  -2 -13   4 1815.77 137.528   1
   2  13  -4 1436.99 143.061   1
   2  13  -3 61.9084 110.977   1
   2 -13  -3 21.1826 175.957   1
  -2  13   3 164.688 198.447   1
  -2 -13   3 65.1532 96.3248   1
   2  13  -2 1376.94 198.492   1
   2 -13  -2 2161.68 236.418   1
  -2  13   2 2029.10 251.664   1
  -2 -13   2 1683.68 186.471   1
   2  13  -1 603.357 157.188   1
   2 -13  -1 812.417 172.811   1
  -2  13   1 395.978 183.014   1
  -2 -13   1 874.684 151.739   1
   2  13   0-37.0400 159.005   1
   2 -13   0-15.8123 138.512   1
  -2  13   0-17.6305 154.001   1
  -2 -13   0 204.659 153.124   1
  -2 -13  -1 841.667 193.622   1
   2  13   1 370.803 181.704   1
  -2 -13  -2 2316.19 238.618   1
   2 -13   2 1758.96 180.554   1
   2  13   2 2212.28 272.603   1
  -2 -13  -3-112.485 194.824   1
   2 -13   3-21.4240 85.6871   1
  -2  13  -3 23.2313 87.7654   1
   2  13   3-48.6503 203.887   1
   2  13   4 2231.18 314.454   1
  -2 -13  -4 2903.62 297.399   1
   2  13   6-200.823 214.047   1
  -2 -13  -6-26.7101 223.311   1
   2  13   7-209.493 250.966   1
  -2 -13  -7-55.7417 218.945   1
   2  13   8-124.718 251.568   1
  -2 -13  -8 229.852 214.277   1
   2  13   9-290.570 254.348   1
  -2 -13  -9 236.306 227.805   1
   2  13  10 1992.20 349.459   1
  -2 -13 -10 2703.56 349.977   1
   2  13  11 476.579 275.933   1
  -2 -13 -11 30.9825 252.037   1
   2  13  12 104.135 260.126   1
  -2 -13 -12 284.125 244.668   1
   2  13  13 176.285 240.577   1
  -2 -13 -13-32.0541 223.733   1
  -2 -13 -14 292.142 220.168   1
   2  13  16 252.501 238.013   1
  -2 -13 -16-263.796 198.430   1
   2  13  17-144.570 239.810   1
   2  13  18 578.731 272.595   1
  -2 -13 -18 165.410 214.927   1
   2  13  19-35.9979 271.126   1
  -2 -13 -19 558.797 238.100   1
   2  13  20 321.378 279.795   1
  -2 -13 -20 195.335 231.717   1
   2  13  21 392.042 269.326   1
  -2 -13 -21 158.928 238.494   1
   2  13  22 212.543 241.857   1
  -2 -13 -22 93.2001 223.609   1
   2  13  23 486.643 222.022   1
  -2 -13 -23 153.140 181.909   1
   2  13  24-67.5083 222.085   1
  -2 -13 -24 480.010 209.883   1
   2 -14 -23 91.0606 183.852   1
  -2  14  23 133.430 193.535   1
   2 -14 -21 314.668 227.245   1
  -2  14  21-347.744 273.006   1
   2 -14 -19-64.2471 206.670   1
   2 -14 -18-129.345 241.141   1
  -2  14  18 35.9749 266.182   1
   2 -14 -17 323.871 221.016   1
  -2  14  17-181.129 231.852   1
   2 -14 -16-129.501 230.714   1
  -2  14  16 941.623 298.541   1
   2 -14 -15 290.139 254.086   1
  -2  14  15-72.3803 274.109   1
   2 -14 -13 31.6990 200.770   1
  -2  14  13 177.877 246.131   1
   2 -14 -12 156.277 213.288   1
  -2  14  12 631.740 288.547   1
   2 -14 -11-122.866 215.399   1
  -2  14  11 344.974 235.444   1
   2 -14  -9 293.292 221.623   1
  -2  14   9 98.4874 271.239   1
   2 -14  -8-28.4527 204.663   1
  -2  14   8 191.208 236.735   1
   2 -14  -7 165.091 219.755   1
  -2  14   7-183.928 224.102   1
   2 -14  -6 1455.00 242.521   1
  -2  14   6 1026.49 268.926   1
   2 -14  -5-25.2924 185.756   1
  -2  14   5 278.590 219.569   1
   2 -14  -4 1094.17 235.463   1
   2  14  -3 21.0874 106.787   1
  -2 -14   3 9.16182 95.6708   1
   2 -14  -3 66.7181 180.004   1
  -2  14   3-147.939 194.245   1
  -2  14   2 2276.84 286.577   1
  -2 -14   2 2852.08 240.761   1
   2  14  -2 2223.63 239.072   1
   2 -14  -2 2822.02 286.543   1
   2  14  -1 188.442 153.334   1
   2 -14  -1 262.221 162.704   1
  -2  14   1 504.138 189.709   1
  -2 -14   1 606.543 144.365   1
   2  14   0 98.4279 163.654   1
  -2 -14   0 624.623 158.435   1
   2 -14   0 219.209 160.883   1
  -2  14   0 299.129 156.993   1
  -2 -14  -1 99.4112 164.778   1
   2 -14   1 189.891 132.367   1
  -2  14  -1 320.702 148.540   1
   2  14   1 394.105 184.147   1
  -2 -14  -2 3017.04 304.851   1
   2 -14   2 2965.86 246.841   1
  -2  14  -2 2868.91 246.150   1
   2  14   2 2647.72 314.255   1
  -2 -14  -3 117.125 175.347   1
   2 -14   3 13.7892 79.9607   1
  -2  14  -3-15.2008 87.1501   1
   2  14   3 102.420 216.582   1
   2  14   5 343.908 220.610   1
  -2 -14  -5 104.979 191.535   1
   2  14   6 899.258 283.607   1
  -2 -14  -6 1125.85 254.787   1
   2  14   7 218.406 236.006   1
  -2 -14  -7 341.119 235.990   1
   2  14   8-161.391 247.237   1
  -2 -14  -8 382.382 225.320   1
   2  14   9-232.426 256.098   1
  -2 -14  -9 90.7100 234.902   1
   2  14  10-408.367 274.272   1
  -2 -14 -10 960.832 269.839   1
   2  14  11 624.877 277.864   1
  -2 -14 -11 31.6018 229.883   1
   2  14  12 35.2306 259.680   1
  -2 -14 -12 128.562 215.252   1
   2  14  13-178.192 287.505   1
  -2 -14 -13 97.7019 235.189   1
   2  14  15 940.188 298.790   1
  -2 -14 -15 297.976 258.895   1
   2  14  16 217.523 286.755   1
  -2 -14 -16 99.6032 241.921   1
   2  14  17 36.2879 267.497   1
  -2 -14 -17 166.218 241.151   1
  -2 -14 -18 495.874 254.080   1
   2  14  19 501.548 291.756   1
  -2 -14 -19 524.169 245.462   1
   2  14  21-249.534 273.371   1
   2  14  23-34.0207 211.954   1
  -2 -14 -23 181.729 189.761   1
   2 -15 -22 122.608 194.432   1
  -2  15  22 269.103 222.261   1
   2 -15 -21 468.360 241.880   1
  -2  15  21-206.388 260.623   1
   2 -15 -20 412.597 218.497   1
  -2  15  20 209.774 254.347   1
   2 -15 -19 256.908 217.326   1
  -2  15  19 70.9448 237.733   1
   2 -15 -18-97.2719 228.272   1
  -2  15  18 107.408 276.117   1
   2 -15 -17 260.462 213.755   1
  -2  15  17-216.974 233.829   1
   2 -15 -16 424.566 241.556   1
  -2  15  16 797.743 288.012   1
   2 -15 -15-32.6385 236.245   1
  -2  15  15 618.406 281.002   1
   2 -15 -14-32.4577 227.513   1
  -2  15  14 36.2414 273.356   1
   2 -15 -13 225.561 223.680   1
  -2  15  13 395.907 260.603   1
   2 -15 -12 63.7541 219.498   1
  -2  15  12-142.419 242.924   1
   2 -15 -11 188.514 243.192   1
  -2  15  11-140.420 267.783   1
   2 -15 -10 185.424 244.612   1
  -2  15  10 206.038 275.455   1
   2 -15  -8 559.865 236.218   1
  -2  15   8 521.394 259.858   1
   2 -15  -7 171.441 218.868   1
  -2  15   7 31.5284 242.366   1
   2 -15  -6-55.1356 212.676   1
  -2  15   6-121.197 218.874   1
   2 -15  -5-26.3109 191.584   1
  -2  15   5 115.799 212.502   1
   2 -15  -4 1266.14 229.708   1
  -2  15   4 772.231 255.084   1
  -2 -15   3 61.9352 94.3802   1
   2 -15  -3 69.9590 186.248   1
   2  15  -3-40.5125 106.387   1
  -2  15   3-128.040 190.944   1
   2 -15  -2 280.985 177.216   1
  -2  15   2 144.814 202.782   1
   2  15  -1-17.8387 149.977   1
   2 -15  -1-39.6387 159.358   1
  -2  15   1 88.3864 177.668   1
  -2 -15   1-32.4169 134.599   1
   2  15   0-123.298 160.269   1
  -2 -15   0 243.839 155.835   1
   2 -15   0 107.136 146.962   1
  -2  15   0 78.9494 151.742   1
  -2 -15  -1-125.382 152.803   1
   2 -15   1-77.2070 132.604   1
  -2  15  -1 66.8497 150.073   1
   2  15   1-68.7392 178.016   1
  -2 -15  -2 318.484 177.988   1
   2 -15   2 243.851 120.003   1
  -2  15  -2 355.220 127.404   1
   2  15   2 599.164 207.113   1
  -2  15  -3-51.3443 77.1231   1
   2  15   3-187.203 199.412   1
   2 -15   3 33.9619 61.4038   1
   2  15   4 454.155 251.777   1
  -2 -15  -4 1111.66 235.240   1
   2  15   5-89.4255 236.462   1
  -2 -15  -5 27.1603 200.949   1
   2  15   6-124.294 242.259   1
  -2 -15  -6 198.255 208.741   1
   2  15   7-257.615 232.809   1
  -2 -15  -7-117.435 201.531   1
   2  15   8 795.181 297.928   1
  -2 -15  -8 967.927 269.307   1
   2  15  10 798.732 288.401   1
  -2 -15 -10 285.442 244.084   1
   2  15  11 387.909 263.187   1
  -2 -15 -11 32.2721 208.967   1
   2  15  12-35.6830 269.227   1
  -2 -15 -12-163.599 253.340   1
   2  15  13 288.487 280.576   1
  -2 -15 -13 231.494 236.389   1
   2  15  14 580.461 263.847   1
  -2 -15 -14 133.099 223.694   1
   2  15  15 109.345 238.249   1
  -2 -15 -15 167.212 227.276   1
   2  15  16-36.4211 243.932   1
  -2 -15 -16-166.832 210.213   1
   2  15  17 362.898 246.510   1
  -2 -15 -17-132.765 220.147   1
   2  15  18 468.286 265.972   1
  -2 -15 -18 98.8361 223.299   1
   2  15  19-36.0416 259.260   1
  -2 -15 -19 193.495 231.994   1
   2  15  20-538.161 252.317   1
  -2 -15 -20-157.844 216.353   1
   2  15  21 35.2517 249.647   1
  -2 -15 -21 373.993 231.002   1
   2  15  22 342.919 244.555   1
  -2 -15 -22-214.064 201.769   1
   2 -16 -21 123.884 226.527   1
  -2  16  21 101.764 248.085   1
   2 -16 -20-252.609 210.536   1
  -2  16  20 657.163 265.896   1
   2 -16 -19 64.0649 227.725   1
  -2  16  19 739.833 271.745   1
   2 -16 -18 32.4345 221.467   1
  -2  16  18 285.410 258.854   1
   2 -16 -17 719.131 258.444   1
  -2  16  17 648.904 282.345   1
   2 -16 -16 460.428 228.320   1
  -2  16  16 145.031 231.615   1
   2 -16 -15 230.766 218.781   1
  -2  16  15 36.3547 268.070   1
   2 -16 -14 757.552 263.502   1
  -2  16  14 508.499 279.992   1
   2 -16 -13-65.5989 234.585   1
  -2  16  13 726.393 279.654   1
   2 -16 -12-97.6458 233.161   1
  -2  16  12 323.259 276.049   1
   2 -16 -11 160.929 206.067   1
  -2  16  11 35.5123 258.657   1
   2 -16 -10 158.547 224.605   1
  -2  16  10 279.961 257.207   1
   2 -16  -9 280.325 218.745   1
  -2  16   9 137.141 245.908   1
   2 -16  -7-296.020 218.474   1
  -2  16   7-64.9491 237.709   1
   2 -16  -6 1393.99 246.201   1
  -2  16   6 816.145 266.417   1
   2 -16  -5 217.873 202.301   1
  -2  16   5-150.929 215.286   1
   2 -16  -4-25.9187 181.903   1
  -2  16   4-313.900 215.429   1
  -2 -16   3 15.5475 80.0755   1
   2  16  -3 63.8322 99.4809   1
   2 -16  -2 295.452 192.357   1
  -2  16   2 431.607 231.417   1
   2  16  -1 279.901 164.024   1
   2 -16  -1 230.426 168.320   1
  -2  16   1 92.7358 182.309   1
  -2 -16   1 496.092 154.255   1
   2  16   0 368.237 188.133   1
  -2 -16   0 192.950 152.686   1
   2 -16   0 187.810 153.189   1
  -2  16   0 206.319 157.453   1
  -2 -16  -1 305.412 181.049   1
   2 -16   1 210.989 142.263   1
  -2  16  -1 442.457 155.999   1
   2  16   1 262.924 198.182   1
  -2 -16  -2 119.253 183.154   1
   2 -16   2 226.889 109.871   1
  -2  16  -2 281.067 127.893   1
   2  16   2 208.349 225.981   1
   2  16   4 294.141 229.167   1
  -2 -16  -4 269.680 215.383   1
   2  16   5-153.950 233.243   1
  -2 -16  -5 367.160 226.460   1
   2  16   6 703.942 269.686   1
  -2 -16  -6 1467.65 270.377   1
   2  16   7 429.593 273.257   1
  -2 -16  -7 455.005 234.749   1
   2  16   9-138.874 243.363   1
  -2 -16  -9 159.426 225.456   1
   2  16  10 953.423 284.342   1
  -2 -16 -10 291.935 238.934   1
   2  16  11 322.456 242.386   1
  -2 -16 -11 32.9174 215.265   1
   2  16  12 36.2533 256.484   1
  -2 -16 -12 233.166 247.557   1
   2  16  13 255.616 262.637   1
  -2 -16 -13-100.685 222.552   1
   2  16  14 73.2392 248.844   1
  -2 -16 -14 201.639 217.479   1
   2  16  15-219.661 263.529   1
  -2 -16 -15 536.763 239.509   1
   2  16  16-36.5227 250.885   1
  -2 -16 -16 535.351 251.008   1
   2  16  17 108.771 274.614   1
  -2 -16 -17 132.845 233.940   1
   2  16  18-253.984 254.544   1
  -2 -16 -18-97.5580 217.968   1
   2  16  19 505.763 246.272   1
  -2 -16 -19 222.884 204.877   1
   2  16  20 142.074 215.297   1
  -2 -16 -20 220.232 185.109   1
   2  16  21 34.5844 210.730   1
  -2 -16 -21 216.194 184.923   1
   2 -17 -20 31.2340 176.515   1
  -2  17  20 205.058 230.003   1
   2 -17 -19 478.571 235.773   1
  -2  17  19 34.8882 260.739   1
   2 -17 -18-324.017 205.154   1
  -2  17  18 531.481 241.752   1
   2 -17 -17 32.8081 228.155   1
  -2  17  17 322.831 284.711   1
   2 -17 -16 198.284 233.793   1
  -2  17  16 36.2944 252.280   1
   2 -17 -14-99.9392 219.076   1
  -2  17  14 585.278 257.848   1
   2 -17 -13-166.423 217.457   1
  -2  17  13 73.0955 251.682   1
   2 -17 -12-66.2614 207.586   1
  -2  17  12-145.574 232.964   1
   2 -17 -11 788.751 254.266   1
  -2  17  11 361.095 254.646   1
   2 -17 -10 32.5383 207.107   1
  -2  17  10-35.6067 231.410   1
   2 -17  -9-32.0318 213.423   1
  -2  17   9 70.1027 242.441   1
   2 -17  -8 187.893 232.656   1
  -2  17   8-34.2926 247.703   1
   2 -17  -7 30.4216 206.900   1
  -2  17   7 368.524 234.076   1
   2 -17  -6 147.199 219.522   1
  -2  17   6-97.2651 219.149   1
   2 -17  -5 283.155 205.880   1
  -2  17   5 186.666 233.365   1
   2 -17  -4 243.257 202.947   1
  -2  17   4 267.720 219.792   1
   2 -17  -3-25.5106 182.705   1
  -2  17   3-28.4643 210.597   1
   2 -17  -2 95.4561 173.996   1
   2  17  -2 157.933 140.425   1
  -2  17   2 185.633 190.140   1
   2 -17  -1 44.0732 167.472   1
  -2  17   1-48.6295 192.219   1
   2  17  -1 37.9730 146.430   1
  -2 -17   0 119.917 158.004   1
   2 -17   0-58.8067 131.246   1
  -2  17   0 42.7918 170.311   1
   2  17   0 44.6549 187.720   1
  -2  17  -1-16.9913 142.007   1
   2  17   1 177.467 185.362   1
  -2 -17  -1 22.3770 166.878   1
   2  17   2 109.501 199.606   1
  -2 -17  -2 220.347 180.021   1
   2  17   3 86.9105 186.368   1
  -2 -17  -3-159.155 175.033   1
   2  17   4 672.866 232.180   1
  -2 -17  -4 561.016 218.989   1
   2  17   5 351.182 251.748   1
  -2 -17  -5 29.2954 218.711   1
   2  17   6 662.212 253.479   1
  -2 -17  -6 91.0878 215.763   1
   2  17   7 272.690 232.582   1
  -2 -17  -7-313.511 227.363   1
   2  17   8 488.683 259.880   1
  -2 -17  -8 674.399 238.605   1
   2  17   9 35.5854 252.707   1
  -2 -17  -9 32.7386 205.041   1
   2  17  10 252.484 252.839   1
  -2 -17 -10-265.169 227.198   1
   2  17  11 401.302 250.355   1
  -2 -17 -11 33.5126 217.037   1
   2  17  12 367.211 259.766   1
  -2 -17 -12-67.3678 232.064   1
   2  17  13-73.7354 246.906   1
  -2 -17 -13 236.764 222.135   1
   2  17  14 147.342 264.914   1
  -2 -17 -14-169.028 219.713   1
   2  17  16-73.8050 221.132   1
  -2 -17 -16 463.763 213.511   1
   2  17  17 405.614 263.008   1
  -2 -17 -17-162.758 203.913   1
   2  17  18 254.636 268.552   1
  -2 -17 -18 258.181 230.714   1
   2  17  19 248.803 274.119   1
  -2 -17 -19-159.018 223.908   1
   2  17  20 34.8790 251.936   1
  -2 -17 -20 124.837 219.783   1
  -2  18  20 67.6487 220.222   1
   2 -18 -20 339.007 202.757   1
  -2  18  19 760.772 272.666   1
   2 -18 -19 126.015 215.444   1
  -2  18  18-281.407 255.171   1
   2 -18 -18 32.1994 206.162   1
  -2  18  17 35.7274 227.406   1
   2 -18 -17-32.6997 189.596   1
  -2  18  16-289.307 247.899   1
   2 -18 -16 99.2955 209.587   1
  -2  18  15 620.193 298.159   1
   2 -18 -15 200.404 231.193   1
  -2  18  13-36.7738 236.720   1
   2 -18 -13 302.915 224.436   1
  -2  18  12 36.7529 233.944   1
   2 -18 -12 33.6212 212.870   1
  -2  18  11 475.517 255.885   1
  -2  18  10 145.350 243.296   1
   2 -18 -10-198.495 220.437   1
  -2  18   9-35.9024 233.354   1
   2 -18  -9-65.3356 219.785   1
  -2  18   8 282.964 261.123   1
   2 -18  -8 224.452 217.293   1
  -2  18   7 344.818 251.993   1
  -2  18   6 99.7890 209.496   1
   2 -18  -6 30.4900 221.131   1
  -2  18   5 129.254 213.931   1
   2 -18  -5 412.039 201.577   1
  -2  18   4 31.3476 208.872   1
  -2  18   3-415.683 210.659   1
   2  18   3 245.195 227.279   1
   2  18   4 193.804 217.632   1
   2  18   5 200.174 240.967   1
  -2 -18  -5-29.9458 200.536   1
   2  18   6-34.1174 222.367   1
  -2 -18  -6 500.985 201.061   1
   2  18   7 350.194 256.149   1
  -2 -18  -7-32.1421 220.467   1
   2  18   8 643.401 270.132   1
  -2 -18  -8-32.8172 223.492   1
   2  18   9 36.3120 234.849   1
  -2 -18  -9 133.426 238.948   1
   2  18  10 367.275 270.892   1
  -2 -18 -10 33.7458 217.363   1
   2  18  11 592.142 266.436   1
  -2 -18 -11 306.002 230.337   1
   2  18  12 525.616 275.758   1
  -2 -18 -12-101.251 230.490   1
   2  18  13 450.817 277.608   1
  -2 -18 -13 236.442 223.799   1
   2  18  15 37.5599 261.050   1
  -2 -18 -15 166.047 210.367   1
   2  18  16 148.704 254.859   1
  -2 -18 -16 33.0387 210.355   1
   2  18  17 257.055 265.560   1
  -2 -18 -17 195.972 234.332   1
   2  18  18 35.8812 260.256   1
  -2 -18 -18-192.946 220.495   1
   2  18  19 69.9380 230.925   1
  -2 -18 -19 220.840 178.439   1
  -2  19  19-171.378 217.268   1
  -2  19  18-245.309 266.766   1
  -2  19  17 712.690 278.440   1
  -2  19  16 36.1943 244.652   1
  -2  19  15-36.6433 233.247   1
  -2  19  14 110.907 236.660   1
  -2  19  12 223.732 251.240   1
  -2  19  11-223.935 255.024   1
  -2  19   9 256.796 256.522   1
   2  19   8 522.566 257.933   1
   2  19   9 567.589 285.472   1
   2  19  11-38.2525 252.393   1
   2  19  12 459.286 282.141   1
  -2 -19 -12-68.1357 202.658   1
   2  19  14-150.602 266.560   1
  -2 -19 -14 946.241 264.016   1
   2  19  15 298.475 257.499   1
  -2 -19 -15 267.897 210.461   1
   2  19  16 585.385 277.530   1
  -2 -19 -16 33.0581 220.922   1
   2  19  17 324.189 252.204   1
   2  19  18-211.930 242.464   1
   2  19  19-448.390 268.448   1
   3   0 -26 197.308 240.723   1
  -3   0  25-36.9925 237.024   1
   3   0 -25 394.568 240.686   1
  -3   0  24 474.957 260.393   1
   3   0 -24 260.867 236.530   1
  -3   0  23 36.3322 242.159   1
   3   0 -23-225.783 233.978   1
  -3   0  22 35.9438 238.156   1
   3   0 -22 636.476 243.731   1
  -3   0  21 35.4338 233.793   1
   3   0 -21 31.2434 213.170   1
  -3   0  20 518.688 271.533   1
   3   0 -20 520.621 235.871   1
  -3   0  19 741.436 293.494   1
   3   0 -19 59.6812 240.915   1
  -3   0  18 391.872 245.893   1
   3   0 -18 668.179 221.782   1
  -3   0  17 126.263 252.238   1
   3   0 -17-337.011 234.087   1
  -3   0  16 395.618 249.043   1
   3   0 -16 569.089 229.225   1
  -3   0  15 29.1641 228.180   1
   3   0 -15 77.9178 199.608   1
  -3   0  14 611.782 232.458   1
   3   0 -14 272.536 208.101   1
  -3   0  12 24.9191 208.312   1
   3   0 -12 155.431 187.913   1
  -3   0  11-233.638 213.678   1
   3   0 -11 62.3853 187.231   1
  -3   0  10 10009.9 750.229   1
   3   0 -10 10541.7 736.696   1
   3   0  -9 89.6058 163.109   1
  -3   0   9-324.922 215.449   1
   3   0  -8 14848.1 987.109   1
  -3   0   8 14279.4 993.929   1
  -3   0   7 102.194 195.323   1
   3   0  -7 30.2348 182.776   1
  -3   0   6 234.718 210.041   1
   3   0  -6-96.2983 170.898   1
   3   0  -4 68434.7 4184.63   1
  -3   0   4 63114.0 4189.42   1
   3   0  -3 21.4658 177.331   1
  -3   0   3 128.173 197.166   1
  -3   0   2 326253. 20700.1   1
   3   0  -2 331769. 20699.2   1
  -3   0   1-78.6288 181.202   1
   3   0  -1-83.0870 165.727   1
  -3   0   0-132.933 168.355   1
   3   0   0 9.38769 162.875   1
  -3   0  -1 66.4290 188.146   1
   3   0   1-75.5820 178.585   1
  -3   0  -2 352917. 22015.1   1
   3   0   2 347077. 22014.9   1
  -3   0  -3-183.044 193.200   1
   3   0   3 171.454 188.113   1
   3   0   4 71797.0 4478.78   1
  -3   0  -4 69463.0 4474.13   1
  -3   0  -6-14.0560 157.732   1
   3   0   6-120.692 175.547   1
  -3   0  -7-181.141 169.077   1
   3   0   7-284.476 192.078   1
  -3   0  -8 14375.4 965.073   1
   3   0   8 14022.6 973.326   1
  -3   0  -9-185.896 178.646   1
   3   0   9 20.5369 202.339   1
  -3   0 -10 11366.7 802.101   1
   3   0  10 11419.8 812.688   1
   3   0  11-94.3221 192.762   1
  -3   0 -11-21.0803 172.331   1
   3   0  12 478.335 210.044   1
  -3   0 -12-44.9859 191.190   1
   3   0  14 454.595 236.817   1
  -3   0 -14 426.808 226.480   1
   3   0  15 268.328 258.737   1
   3   0  16 590.373 257.340   1
  -3   0 -16 564.543 231.315   1
   3   0  17-289.403 221.612   1
  -3   0 -17-29.2796 216.831   1
   3   0  18 231.860 251.876   1
  -3   0 -18 966.682 249.135   1
   3   0  19 274.907 256.261   1
  -3   0 -19-307.923 229.638   1
   3   0  20 529.743 283.137   1
  -3   0 -20 1068.96 255.705   1
   3   0  21-36.0372 259.169   1
  -3   0 -21 64.1967 225.982   1
   3   0  22 365.694 252.531   1
  -3   0 -22 261.685 225.026   1
   3   0  23 482.766 251.070   1
  -3   0 -23 332.167 224.852   1
   3   0  24 337.308 249.391   1
  -3   0 -24 668.423 258.851   1
   3   0  25-152.307 242.426   1
  -3   0 -25 298.910 222.430   1
  -3   0 -26 298.277 243.979   1
   3  -1 -27 194.566 233.528   1
  -3   1  26 366.833 261.187   1
   3  -1 -26 586.333 245.748   1
  -3  -1  25-150.144 225.854   1
  -3   1  25 219.804 252.243   1
   3   1 -25-198.164 215.740   1
   3  -1 -25 228.042 236.230   1
  -3  -1  24 295.682 254.629   1
  -3   1  24 183.115 253.452   1
   3   1 -24 32.8019 230.082   1
   3  -1 -24 64.9614 229.819   1
  -3  -1  23 36.2517 220.760   1
  -3   1  23 290.805 241.067   1
   3   1 -23 161.512 204.568   1
   3  -1 -23-161.112 238.445   1
  -3  -1  22 393.999 251.623   1
   3   1 -22 508.095 225.421   1
  -3  -1  21 70.1469 244.768   1
  -3   1  21 35.4408 233.831   1
   3  -1 -21 31.4309 220.316   1
   3   1 -21-124.448 226.526   1
  -3   1  20 2915.69 350.982   1
  -3  -1  20 2745.83 357.950   1
   3  -1 -20 2134.21 309.958   1
   3   1 -20 2549.14 320.261   1
  -3   1  19 747.593 287.510   1
   3  -1 -19 333.307 246.563   1
  -3  -1  18 1133.78 282.214   1
   3   1 -18 1312.57 277.780   1
  -3  -1  17 903.227 266.066   1
  -3   1  17 739.293 280.498   1
   3   1 -17 1267.27 240.070   1
   3  -1 -17 1170.58 266.582   1
  -3  -1  16 3018.90 336.847   1
  -3   1  16 2482.61 340.683   1
   3   1 -16 2246.76 301.608   1
   3  -1 -16 2783.69 330.652   1
  -3  -1  15 28.5478 224.227   1
   3   1 -15-252.484 211.089   1
   3  -1 -15-53.0007 226.276   1
  -3   1  14 14121.9 973.038   1
  -3  -1  14 12753.1 951.565   1
   3  -1 -14 13928.9 956.833   1
   3   1 -14 13224.4 946.775   1
  -3   1  13 490.079 247.356   1
  -3  -1  13 25.6613 213.475   1
   3   1 -13 22.6951 181.705   1
   3  -1 -13 410.145 208.717   1
  -3   1  12 9005.69 695.217   1
   3  -1 -12 8712.10 676.435   1
   3   1 -12 9414.67 669.779   1
   3   1 -11-199.295 176.696   1
   3  -1 -11-151.053 203.984   1
  -3   1  11-145.722 218.770   1
  -3  -1  11 22.6151 208.543   1
   3   1 -10 259.467 170.175   1
   3  -1 -10 384.292 210.385   1
  -3   1  10 728.455 232.197   1
  -3  -1  10 251.329 186.428   1
   3   1  -9-17.1075 165.539   1
   3  -1  -9-56.6061 186.307   1
  -3  -1   9 289.238 175.498   1
  -3   1   9 190.395 214.332   1
   3  -1  -8 22006.3 1370.94   1
  -3  -1   8 20588.2 1373.20   1
  -3   1   8 20950.8 1379.48   1
   3   1  -8 19378.9 1358.99   1
   3   1  -7 1003.13 191.219   1
   3  -1  -7 1004.17 200.289   1
  -3  -1   7 1064.56 205.127   1
  -3   1   7 1563.66 235.892   1
  -3   1   6 11737.1 812.329   1
   3  -1  -6 11686.9 805.579   1
   3  -1  -5 1704.90 238.259   1
   3   1  -5 1802.16 222.358   1
  -3   1   5 1778.04 247.775   1
  -3  -1   5 1393.31 233.349   1
   3   1  -4 10810.4 760.801   1
  -3  -1   4 11661.3 766.102   1
   3  -1  -3 4668.58 429.700   1
   3   1  -3 6001.62 427.848   1
  -3   1   3 5719.83 440.291   1
  -3  -1   3 6299.55 434.799   1
   3  -1  -2 23360.6 1395.28   1
  -3  -1   2 22384.3 1395.14   1
  -3   1   2 19911.3 1397.27   1
   3   1  -2 20291.3 1390.74   1
   3   1  -1 12435.5 777.509   1
   3  -1  -1 12247.7 773.387   1
  -3   1   1 10478.6 779.366   1
  -3  -1   1 10908.5 780.816   1
   3  -1   0 12214.5 809.219   1
  -3  -1   0 11499.0 807.578   1
   3   1   0 12034.4 807.545   1
  -3   1   0 12780.9 815.396   1
   3  -1   1 10274.2 737.663   1
  -3  -1  -1 11964.1 752.313   1
   3   1   1 11320.3 747.739   1
  -3   1  -1 10842.4 743.981   1
   3   1   2 21930.2 1465.28   1
   3  -1   2 21566.0 1459.98   1
  -3   1  -2 24756.0 1462.86   1
  -3  -1  -2 22114.4 1465.72   1
   3  -1   3 5774.35 417.026   1
  -3  -1  -3 6094.45 435.436   1
  -3   1  -3 5178.37 417.423   1
   3   1   3 5167.78 434.727   1
  -3   1  -4 11875.0 750.614   1
  -3  -1  -4 10642.0 750.640   1
   3  -1   4 11130.2 750.105   1
   3   1   4 10291.2 763.614   1
  -3   1  -5 1562.26 189.017   1
   3  -1   5 1513.66 226.510   1
   3   1   6 10842.6 808.151   1
  -3  -1  -6 12312.3 801.552   1
  -3   1  -7 1226.88 199.084   1
  -3  -1  -7 1150.54 195.005   1
   3   1   7 1045.64 214.299   1
   3  -1   7 832.338 193.971   1
  -3  -1  -8 19932.3 1373.61   1
  -3   1  -8 20976.5 1365.36   1
   3  -1   8 20061.9 1371.87   1
   3   1   8 22099.6 1387.36   1
  -3  -1  -9 116.776 188.673   1
  -3   1  -9 35.4081 172.022   1
   3  -1   9-136.795 200.420   1
   3   1   9 151.392 194.180   1
  -3  -1 -10 730.530 200.928   1
  -3   1 -10 344.535 179.021   1
   3  -1  10 401.789 204.454   1
   3   1  10 506.796 215.536   1
  -3   1 -11-20.2283 180.627   1
  -3  -1 -11-43.8459 197.864   1
   3   1  11 146.870 225.555   1
   3  -1  11-22.6539 195.049   1
  -3  -1 -12 10224.3 710.759   1
  -3   1 -12 10277.0 707.657   1
   3   1  12 9680.42 724.588   1
   3  -1  12 8480.68 708.150   1
   3  -1  13 104.043 214.315   1
   3   1  13 303.774 242.871   1
  -3  -1 -13 73.5580 205.248   1
  -3   1 -13 299.288 195.117   1
  -3   1 -14 13716.0 962.618   1
  -3  -1 -14 13798.4 971.475   1
   3  -1  14 14274.6 988.068   1
   3   1  14 12966.9 979.220   1
   3  -1  15 58.2610 236.565   1
  -3  -1 -15 216.460 230.251   1
  -3   1 -15-130.129 209.969   1
   3  -1  16 3016.71 365.789   1
   3   1  16 2816.08 378.416   1
  -3   1 -16 3178.77 350.272   1
  -3  -1 -16 2993.84 360.122   1
   3  -1  17 789.922 272.760   1
   3   1  17 750.370 271.375   1
  -3  -1 -17 625.004 249.190   1
  -3   1 -17 1029.75 244.268   1
   3  -1  18 1280.08 277.455   1
  -3   1 -18 1182.88 258.841   1
   3   1  19 34.6698 244.191   1
  -3  -1 -19 186.645 232.963   1
   3  -1  20 2629.58 358.926   1
   3   1  20 2095.29 345.764   1
  -3   1 -20 2616.05 332.226   1
  -3  -1 -20 2818.10 349.109   1
   3  -1  21-107.488 232.877   1
   3   1  21 144.520 266.268   1
  -3   1 -21-31.9335 223.860   1
  -3  -1 -21 225.698 252.257   1
   3  -1  22 36.5121 251.442   1
  -3   1 -22 97.8483 210.936   1
   3   1  23 554.788 274.233   1
  -3  -1 -23 99.4118 229.911   1
   3  -1  24 301.008 242.518   1
   3   1  24 261.132 265.357   1
  -3   1 -24 234.440 234.238   1
  -3  -1 -24 200.231 229.256   1
  -3   1 -25 66.2877 237.400   1
   3   1  26-190.413 246.318   1
  -3  -1 -26-32.7091 211.587   1
  -3   2  27 576.441 256.101   1
   3  -2 -27-128.499 232.281   1
  -3   2  26 504.842 260.913   1
   3  -2 -26 64.5576 237.477   1
  -3   2  25 181.711 258.137   1
   3  -2 -25 550.430 243.601   1
  -3   2  24 655.750 270.678   1
  -3  -2  24 638.013 258.372   1
   3   2 -24 230.107 236.959   1
   3  -2 -24 711.441 251.778   1
  -3   2  23 436.528 277.965   1
  -3  -2  23 183.982 225.915   1
   3  -2 -23 612.502 263.145   1
   3   2 -23-97.0413 217.184   1
  -3   2  22 899.541 298.358   1
  -3  -2  22 501.914 253.047   1
   3   2 -22 1271.09 265.475   1
   3  -2 -22 1725.28 299.449   1
  -3  -2  21-382.691 248.141   1
  -3   2  21 283.670 253.978   1
   3  -2 -21-31.6484 215.967   1
   3   2 -21 402.383 224.488   1
  -3  -2  20 338.293 255.460   1
  -3   2  20 384.284 238.665   1
   3  -2 -20 31.2067 209.294   1
   3   2 -20 120.362 219.434   1
  -3  -2  19 65.8263 249.564   1
  -3   2  19 274.492 275.297   1
   3  -2 -19 580.046 267.744   1
   3   2 -19 29.1478 217.766   1
   3   2 -18 3573.85 382.732   1
  -3   2  18 3517.20 410.548   1
  -3  -2  18 3270.53 392.509   1
  -3   2  17 293.535 253.835   1
  -3  -2  17 30.6059 229.632   1
   3  -2 -17 433.958 241.506   1
   3   2 -17 243.257 219.330   1
  -3  -2  16 8163.69 647.928   1
  -3   2  16 7990.10 661.487   1
   3  -2 -16 8376.55 645.482   1
   3   2 -16 7959.99 626.688   1
  -3   2  15 1772.39 302.633   1
  -3  -2  15 1086.04 270.635   1
   3  -2 -15 1564.56 275.226   1
   3   2 -15 1106.96 234.637   1
  -3   2  14 58.6974 222.582   1
   3  -2 -14 336.670 210.702   1
  -3   2  13 364.575 205.558   1
  -3  -2  13 248.517 224.199   1
   3  -2 -13 148.482 180.797   1
   3   2 -13 219.527 182.338   1
  -3  -2  12 16887.9 1160.30   1
   3  -2 -11 1269.72 241.777   1
   3   2 -11 996.253 198.032   1
  -3   2  11 1312.23 251.774   1
  -3  -2  11 1118.69 235.099   1
   3  -2 -10 33472.6 2299.68   1
  -3  -2  10 34774.0 2299.23   1
  -3   2  10 37461.6 2323.11   1
   3   2 -10 36387.3 2293.83   1
  -3   2   9 1282.15 256.705   1
  -3  -2   9 1079.36 207.480   1
   3   2  -9 734.381 187.762   1
   3  -2  -9 747.328 219.132   1
  -3   2   8 122.999 199.697   1
  -3  -2   8 205.133 173.225   1
   3   2  -8 14.9535 155.943   1
   3  -2  -8 36.6229 183.193   1
  -3   2   7 113.379 221.988   1
  -3  -2   7 482.638 165.950   1
   3  -2  -7 590.225 214.973   1
   3   2  -7 754.005 160.920   1
   3  -2  -6 18485.7 1236.47   1
  -3   2   6 18912.8 1246.30   1
   3   2  -5 3807.03 326.219   1
  -3  -2   5 4155.11 335.092   1
  -3   2   5 3892.11 362.998   1
   3  -2  -5 4341.51 352.815   1
   3   2  -4 3305.70 267.343   1
  -3  -2   4 2486.52 262.708   1
   3   2  -3 13736.9 859.390   1
   3  -2  -3 13328.6 871.243   1
  -3   2   3 14135.8 879.974   1
  -3  -2   2 2496.42 268.542   1
   3  -2  -2 3062.01 287.567   1
   3   2  -2 3538.59 276.055   1
  -3   2   2 3020.29 282.918   1
   3  -2  -1 5894.81 401.286   1
  -3   2   1 4869.90 397.383   1
   3   2  -1 5069.94 387.795   1
  -3  -2   1 4721.18 390.739   1
   3  -2   0 246.764 174.218   1
  -3   2   0 176.211 182.241   1
   3   2   0-98.0315 185.199   1
  -3  -2   0-175.947 172.560   1
   3   2   1 4738.28 329.381   1
  -3  -2  -1 3847.05 330.349   1
   3  -2   1 4394.75 331.928   1
   3   2   2 2873.54 280.789   1
   3  -2   2 2792.52 259.342   1
  -3   2  -2 2351.00 244.327   1
  -3  -2  -2 3265.68 281.952   1
   3  -2   3 16422.1 986.337   1
   3   2   3 13493.2 997.757   1
  -3   2  -3 15225.3 987.271   1
  -3  -2  -3 14412.1 991.594   1
  -3   2  -4 3001.61 244.295   1
   3  -2   4 2258.51 245.523   1
  -3   2  -5 4376.21 325.393   1
   3  -2   5 4115.93 325.093   1
   3   2   5 4447.38 363.311   1
  -3  -2  -6 16697.4 1154.04   1
  -3   2  -6 17726.8 1138.38   1
   3  -2   6 18493.2 1144.45   1
   3   2   6 15586.1 1159.89   1
  -3  -2  -7 492.547 207.566   1
   3   2   7 481.275 217.019   1
  -3  -2  -8 131.859 192.881   1
  -3   2  -8 29.3537 144.350   1
   3   2   8 104.134 199.181   1
   3  -2   8 167.135 162.502   1
  -3   2  -9 1021.94 196.219   1
  -3  -2  -9 1023.22 219.786   1
   3   2   9 876.819 222.508   1
   3  -2   9 866.362 194.827   1
   3   2  10 36219.0 2334.70   1
  -3   2 -10 35349.6 2307.52   1
  -3  -2 -10 35568.8 2322.70   1
  -3   2 -11 1083.36 212.092   1
  -3  -2 -11 841.268 239.637   1
   3  -2  11 1128.22 231.686   1
   3   2  11 1041.96 246.335   1
   3  -2  12 16255.8 1101.21   1
  -3   2 -12 15774.3 1088.45   1
  -3   2 -13 111.166 183.130   1
  -3  -2 -13 126.186 200.416   1
   3   2  13 198.708 207.735   1
   3  -2  13 176.058 214.224   1
  -3  -2 -14 264.488 216.347   1
   3   2  14-29.8375 245.593   1
  -3   2 -15 1022.48 240.828   1
  -3  -2 -15 1394.87 289.155   1
   3  -2  15 1443.22 263.861   1
   3   2  15 1367.88 320.444   1
  -3   2 -16 8573.42 654.955   1
  -3  -2 -16 8884.50 668.601   1
   3   2  16 8821.02 693.853   1
   3  -2  16 7681.77 654.299   1
  -3  -2 -17-60.4416 238.101   1
  -3   2 -17 168.670 219.944   1
   3  -2  17-155.193 234.134   1
   3   2  17-198.543 271.351   1
   3  -2  18 4767.68 435.299   1
  -3   2 -18 4376.23 405.757   1
   3  -2  19 471.671 254.295   1
   3   2  19 524.203 307.100   1
  -3   2 -19-29.8964 216.106   1
  -3  -2 -19-157.051 244.174   1
   3  -2  20 69.4713 262.325   1
   3   2  20 214.234 287.389   1
  -3   2 -20 185.095 239.132   1
  -3  -2 -20 351.193 249.229   1
   3  -2  21 178.033 238.593   1
   3   2  21 290.275 281.017   1
  -3   2 -21 31.7463 213.791   1
  -3  -2 -21 194.306 257.081   1
   3  -2  22 949.597 262.587   1
   3   2  22 695.898 287.438   1
  -3  -2 -22 1279.36 264.073   1
  -3   2 -22 749.205 253.445   1
   3   2  23 36.8763 231.528   1
   3  -2  23 558.480 262.637   1
  -3   2 -23 231.647 231.529   1
  -3  -2 -23 297.823 232.538   1
   3   2  24 259.608 232.208   1
   3  -2  24 267.525 258.200   1
  -3   2 -24 398.739 223.738   1
  -3  -2 -24 564.915 247.966   1
   3   2  25 556.142 261.250   1
  -3  -2 -25-132.635 240.690   1
   3   2  26 224.162 257.475   1
  -3  -2 -26 588.357 245.200   1
   3   2  27-37.3753 235.456   1
  -3  -2 -27 226.179 221.577   1
   3  -3 -28-93.9264 200.426   1
   3  -3 -27 253.358 217.090   1
  -3   3  27 424.016 218.623   1
   3  -3 -25-225.146 242.603   1
  -3   3  25 216.942 240.910   1
   3   3 -24 33.0144 218.907   1
   3  -3 -23 386.154 241.223   1
   3   3 -23 388.670 216.193   1
  -3  -3  23 148.658 235.651   1
  -3   3  23-144.732 237.897   1
   3   3 -22 569.444 232.696   1
   3  -3 -22 802.033 234.045   1
  -3   3  22-71.7712 236.986   1
  -3  -3  22 217.029 266.736   1
   3   3 -21 61.5803 220.618   1
  -3  -3  21 175.332 239.346   1
   3  -3 -20 846.153 263.986   1
  -3   3  20 527.567 284.371   1
   3   3 -19-28.8757 217.310   1
   3  -3 -19-30.7934 252.787   1
  -3   3  19 691.128 296.910   1
  -3  -3  19 326.213 234.912   1
   3  -3 -18-60.1802 210.236   1
   3   3 -18 194.351 228.615   1
  -3  -3  18 438.891 250.584   1
   3   3 -17 424.276 210.277   1
  -3  -3  17 330.055 232.644   1
   3  -3 -16 512.135 225.483   1
   3   3 -16 227.436 202.454   1
  -3  -3  16 85.2687 240.938   1
  -3   3  16 128.722 264.349   1
   3   3 -15 143.776 195.550   1
   3  -3 -15 165.072 238.352   1
  -3  -3  15 759.151 233.562   1
  -3   3  15 187.415 273.506   1
   3   3 -14 271.896 192.549   1
   3  -3 -14 185.158 228.674   1
  -3   3  14-90.2828 239.798   1
  -3  -3  14 255.739 193.214   1
   3   3 -13 978.381 201.956   1
   3  -3 -13 1039.78 237.743   1
  -3  -3  13 1008.13 211.204   1
  -3   3  13 1096.54 250.259   1
   3   3 -12 3009.94 304.005   1
   3  -3 -12 2566.44 310.254   1
  -3   3  12 2918.88 323.978   1
  -3  -3  12 2906.37 301.552   1
   3   3 -11 679.877 178.169   1
  -3  -3  11 587.299 208.629   1
   3   3 -10 2037.36 249.262   1
   3  -3 -10 2437.17 275.240   1
  -3  -3  10 2059.91 268.179   1
  -3   3  10 2338.89 306.592   1
   3   3  -9 891.200 169.529   1
   3  -3  -9 858.290 215.978   1
  -3   3   9 578.230 233.018   1
  -3  -3   9 605.485 172.627   1
  -3   3   8 12823.0 848.609   1
  -3  -3   8 11811.1 815.508   1
   3   3  -8 12258.5 807.840   1
   3  -3  -8 10627.7 829.160   1
   3  -3  -7 3324.50 326.911   1
  -3   3   7 3399.44 345.830   1
  -3  -3   6 37749.0 2496.17   1
   3   3  -6 38190.8 2491.29   1
  -3   3   6 40425.8 2518.12   1
   3  -3  -6 40146.5 2509.88   1
   3   3  -5 3888.08 351.794   1
  -3   3   5 5069.74 395.296   1
   3  -3  -5 5340.85 386.050   1
  -3  -3   5 4222.22 348.651   1
   3  -3  -4 37493.7 2355.49   1
   3   3  -4 36416.6 2341.61   1
  -3   3   4 37769.4 2363.81   1
  -3  -3   4 35439.8 2345.43   1
   3   3  -3 42405.4 2535.56   1
  -3  -3   3 36985.0 2536.68   1
   3  -3  -2 45375.8 3051.07   1
  -3  -3   2 49037.5 3047.53   1
  -3   3   2 50469.9 3060.14   1
   3   3  -2 47192.8 3045.33   1
   3   3  -1 22222.9 1515.73   1
  -3   3   1 23980.0 1526.25   1
  -3  -3   1 23769.6 1517.37   1
   3  -3  -1 24265.6 1523.19   1
   3  -3   0 184459. 11040.0   1
  -3  -3   0 165855. 11042.5   1
   3   3   0 176609. 11043.5   1
  -3   3   0 173363. 11041.5   1
   3  -3   1 24332.9 1541.57   1
   3   3   1 21707.0 1545.52   1
  -3   3  -1 24209.4 1539.83   1
  -3  -3  -1 25405.1 1550.18   1
   3   3   2 49300.4 3093.71   1
   3  -3   2 44782.9 3078.55   1
  -3  -3  -2 50316.7 3090.50   1
  -3   3  -2 50296.9 3079.50   1
  -3   3  -3 43323.9 2700.45   1
   3  -3   3 41543.7 2697.77   1
   3   3   4 38319.2 2407.78   1
  -3   3  -4 38935.6 2381.93   1
  -3  -3  -4 33605.4 2403.30   1
   3  -3   4 37446.3 2380.29   1
   3   3   5 3748.33 375.279   1
   3  -3   5 4196.57 331.810   1
  -3  -3  -5 4156.77 369.925   1
  -3   3  -5 4536.89 328.144   1
   3   3   6 39439.7 2611.37   1
   3  -3   6 40594.9 2589.26   1
  -3   3  -6 39668.3 2583.33   1
  -3  -3  -6 42490.1 2606.09   1
  -3  -3  -7 2744.57 309.423   1
   3   3   7 3125.93 325.277   1
   3   3   8 12083.5 847.566   1
  -3  -3  -8 11109.9 832.872   1
  -3   3  -8 12501.6 812.056   1
  -3   3  -9 536.253 172.914   1
  -3  -3  -9 767.930 212.738   1
   3   3   9 796.344 232.234   1
   3  -3   9 764.808 188.793   1
  -3  -3 -10 1431.32 253.353   1
   3  -3  10 2251.31 243.516   1
   3   3  10 1910.67 259.936   1
  -3   3 -11 792.110 193.437   1
   3  -3  11 787.972 211.900   1
   3  -3  12 3434.33 342.314   1
   3   3  12 2768.19 345.198   1
  -3  -3 -13 1686.13 277.364   1
  -3   3 -13 855.323 204.108   1
   3  -3  13 1312.02 247.969   1
   3   3  13 815.666 282.167   1
  -3   3 -14 68.8826 199.415   1
  -3  -3 -14 27.0918 225.683   1
   3  -3  14-52.2059 223.440   1
   3   3  14-183.426 254.664   1
   3   3  15 63.3686 240.803   1
  -3  -3 -15 28.4754 221.210   1
   3   3  16 130.830 260.802   1
   3  -3  16 202.827 221.563   1
  -3   3 -16 105.101 201.762   1
  -3  -3 -16 567.022 238.853   1
   3  -3  17 365.105 248.783   1
  -3   3 -17-82.0188 216.991   1
   3  -3  18-191.752 237.381   1
  -3   3 -18-56.6911 217.025   1
  -3  -3 -18 407.599 266.009   1
   3   3  19 140.820 295.101   1
   3  -3  19 166.237 232.056   1
  -3   3 -19-353.379 230.410   1
   3   3  20 71.7723 284.682   1
  -3  -3 -20-128.490 244.132   1
   3  -3  21-141.577 226.638   1
  -3   3 -21 378.121 221.997   1
   3   3  22 329.426 254.938   1
   3  -3  22 182.132 250.312   1
  -3  -3 -22 459.697 240.711   1
  -3   3 -22 161.889 196.789   1
   3   3  23 404.313 263.787   1
   3  -3  23-37.2519 235.198   1
  -3  -3 -23 363.336 239.146   1
  -3   3 -23 330.553 224.080   1
   3   3  25 220.882 266.021   1
  -3  -3 -25 98.9475 241.306   1
   3   3  26 73.9031 226.879   1
  -3  -3 -26 420.964 227.588   1
   3   3  27-110.610 240.994   1
  -3  -3 -27-159.656 219.031   1
  -3  -3 -28-157.554 238.779   1
   3  -4 -28 184.758 227.113   1
  -3   4  28 102.885 241.624   1
   3  -4 -27 469.326 232.770   1
  -3   4  27 560.295 262.050   1
   3  -4 -26 31.6898 208.191   1
  -3   4  26 248.977 233.637   1
   3  -4 -25 127.734 209.141   1
  -3   4  25 395.804 236.707   1
   3  -4 -24 289.052 228.683   1
  -3   4  24 612.801 254.106   1
   3   4 -23 32.5895 218.352   1
   3  -4 -23 257.710 244.043   1
  -3   4  23 107.941 250.128   1
   3  -4 -22 611.152 268.779   1
   3   4 -22 284.645 221.730   1
  -3  -4  22 181.461 221.964   1
  -3   4  22 287.185 262.229   1
   3   4 -21 613.485 232.734   1
  -3  -4  21 70.3990 228.985   1
  -3   4  21 500.008 275.595   1
   3   4 -20 147.793 219.038   1
   3  -4 -20 189.026 231.572   1
  -3   4  20 141.247 272.612   1
  -3  -4  20 339.566 267.798   1
   3  -4 -19 30.9995 193.207   1
   3   4 -19 227.516 217.857   1
  -3  -4  19 228.572 233.963   1
  -3   4  19 34.8219 215.791   1
   3  -4 -18 941.279 288.755   1
   3   4 -18 272.382 218.103   1
  -3   4  18 754.437 291.808   1
  -3  -4  18 685.378 245.122   1
   3   4 -17 25.9806 194.519   1
   3  -4 -17 59.3578 224.745   1
  -3  -4  17-148.543 234.895   1
  -3   4  17 435.922 270.549   1
   3  -4 -16 4646.42 462.553   1
  -3  -4  16 4709.49 447.399   1
  -3   4  16 4850.30 483.253   1
   3   4 -16 5647.00 443.154   1
   3  -4 -15 867.690 247.719   1
  -3   4  15 381.575 246.709   1
   3  -4 -14 459.661 239.042   1
   3   4 -14 197.054 200.991   1
  -3  -4  14-25.1306 204.336   1
  -3   4  14 61.4352 263.911   1
   3   4 -13 984.555 202.253   1
   3  -4 -13 831.621 251.161   1
  -3   4  13 533.263 272.619   1
  -3  -4  13 893.169 234.969   1
   3   4 -12 1509.67 212.602   1
   3  -4 -12 970.585 249.323   1
  -3   4  12 1276.77 294.593   1
  -3  -4  12 1332.02 240.439   1
   3  -4 -11-189.971 223.398   1
   3   4 -11 300.340 155.881   1
  -3  -4  11 322.825 185.671   1
  -3   4  11-108.157 246.141   1
   3  -4 -10 9052.70 703.134   1
  -3  -4  10 10135.2 693.303   1
  -3   4  10 9310.69 714.597   1
   3   4 -10 9704.98 671.502   1
   3  -4  -9 700.784 232.005   1
   3   4  -9 874.541 167.307   1
  -3   4   9 627.205 238.622   1
  -3  -4   9 865.904 189.568   1
   3  -4  -8 9214.48 701.896   1
  -3  -4   8 9193.58 676.452   1
  -3   4   8 9646.28 713.034   1
   3   4  -8 10520.4 672.701   1
   3  -4  -7-167.743 195.188   1
  -3   4   7-83.5915 214.906   1
  -3  -4   6 5251.78 402.317   1
  -3   4   6 5596.95 461.518   1
   3   4  -6 5336.03 402.350   1
   3  -4  -6 5667.60 438.019   1
  -3   4   5 2506.66 285.324   1
   3   4  -5 2564.07 222.249   1
   3  -4  -5 2632.50 274.984   1
  -3  -4   5 2110.57 230.834   1
   3  -4  -4 38477.9 2468.75   1
  -3   4   4 40948.0 2477.31   1
   3   4  -4 38591.9 2451.04   1
  -3  -4   4 36509.4 2454.41   1
   3   4  -3 5759.89 425.357   1
  -3  -4   3 6208.33 430.181   1
   3   4  -2 1548.29 193.118   1
  -3   4   2 2079.35 229.773   1
  -3  -4   2 1803.82 202.697   1
  -3   4   1 13293.9 877.226   1
   3   4  -1 13461.7 867.499   1
   3  -4  -1 12228.7 868.045   1
  -3  -4   1 13204.9 867.139   1
   3  -4   0-82.5497 163.430   1
  -3  -4   0 107.871 150.063   1
   3   4   0 96.9397 160.631   1
  -3   4   0-63.1049 153.934   1
   3  -4   1 13321.5 899.509   1
  -3  -4  -1 13874.2 915.951   1
  -3   4  -1 14435.2 904.310   1
   3   4   1 13003.4 913.882   1
  -3   4  -2 1817.21 188.049   1
   3  -4   2 1685.64 194.871   1
   3  -4   3 5172.52 405.376   1
  -3  -4  -3 5736.76 435.369   1
  -3   4  -3 5827.03 407.046   1
   3   4   3 6023.92 449.024   1
   3  -4   4 39399.5 2438.66   1
  -3   4  -4 36739.0 2436.45   1
  -3  -4  -4 39508.0 2462.10   1
   3   4   4 37586.8 2462.99   1
   3   4   5 2622.24 289.835   1
   3  -4   5 2194.58 224.039   1
  -3   4  -5 2227.73 217.732   1
  -3  -4  -5 2765.53 279.234   1
   3   4   6 6265.83 471.695   1
  -3   4  -6 5441.30 404.620   1
  -3  -4  -6 5528.84 445.858   1
  -3  -4  -7 175.949 195.964   1
  -3   4  -7-70.1341 118.723   1
   3  -4   7-227.938 133.870   1
   3   4   7 63.9066 221.169   1
   3   4   8 9647.60 714.340   1
  -3  -4  -8 9499.43 703.097   1
  -3  -4  -9 775.682 237.327   1
  -3   4  -9 499.892 152.468   1
   3  -4   9 523.042 167.725   1
   3   4   9 316.041 233.592   1
   3   4  10 10195.8 723.312   1
   3  -4  10 8360.02 676.711   1
  -3  -4 -10 10583.1 703.954   1
  -3   4 -10 9586.21 669.811   1
  -3   4 -11 104.561 145.954   1
   3  -4  11 58.9568 161.448   1
   3   4  11-216.915 252.562   1
   3  -4  12 1564.67 241.854   1
   3   4  12 1112.31 277.172   1
  -3  -4 -13 1038.09 250.857   1
  -3   4 -13 1168.74 197.228   1
   3   4  13 359.126 229.768   1
   3  -4  13 1026.76 218.496   1
  -3  -4 -14 193.989 233.834   1
  -3   4 -14 780.018 203.701   1
   3  -4  14 200.455 196.337   1
   3   4  14-93.6802 260.070   1
  -3   4 -15 460.211 213.937   1
  -3  -4 -15 493.592 240.950   1
   3   4  15 354.979 269.033   1
   3  -4  15 690.141 228.100   1
   3   4  16 5012.43 494.616   1
   3  -4  16 5777.85 477.671   1
  -3   4 -16 5597.42 464.416   1
  -3  -4 -16 4975.54 490.826   1
   3   4  17 407.054 270.302   1
   3  -4  17 238.491 236.014   1
  -3  -4 -17 186.525 220.182   1
  -3   4 -17 53.1111 202.963   1
   3   4  18 310.887 264.779   1
   3  -4  18 846.436 269.946   1
  -3   4 -18 915.588 232.659   1
  -3  -4 -18 507.180 259.877   1
   3  -4  19 358.980 241.484   1
   3   4  19-177.157 280.132   1
  -3   4 -19-28.9705 209.257   1
  -3  -4 -19 127.760 266.924   1
   3  -4  20 67.7934 233.410   1
   3   4  20-252.209 286.799   1
  -3  -4 -20 290.715 256.250   1
  -3   4 -20-241.120 215.868   1
   3  -4  21-175.783 235.426   1
   3   4  21 291.267 271.521   1
  -3  -4 -21 65.1954 238.356   1
  -3   4 -21 124.881 208.070   1
   3   4  22 182.746 245.880   1
   3  -4  22-144.928 239.060   1
  -3  -4 -22-262.717 221.976   1
  -3   4 -22 417.443 216.025   1
   3   4  23 183.069 270.466   1
  -3  -4 -23 395.526 253.043   1
   3   4  24 403.393 273.894   1
  -3  -4 -24 132.072 245.742   1
   3   4  25 145.962 239.563   1
  -3  -4 -25-130.985 208.433   1
   3   4  26 365.290 257.037   1
  -3  -4 -26 352.745 215.870   1
   3   4  27 472.673 260.127   1
  -3  -4 -27 220.758 236.975   1
   3   4  28 35.5211 239.762   1
  -3  -4 -28 528.159 234.272   1
   3  -5 -28 121.401 201.236   1
  -3   5  28-101.214 200.572   1
   3  -5 -26 972.913 258.896   1
  -3   5  26 105.504 235.791   1
   3  -5 -25-158.485 249.728   1
  -3   5  25 285.267 246.655   1
   3  -5 -24 383.439 227.240   1
  -3   5  24-35.8184 244.685   1
   3   5 -22 347.959 216.723   1
  -3   5  22 286.694 231.366   1
   3  -5 -21-63.8810 225.879   1
   3   5 -20 1089.40 245.574   1
  -3  -5  20 975.725 265.738   1
   3   5 -19-28.2058 201.159   1
   3  -5 -19 187.325 254.365   1
  -3   5  19-175.174 280.764   1
  -3  -5  19 128.969 222.012   1
   3   5 -18 2336.34 292.491   1
   3  -5 -18 1839.93 292.109   1
  -3   5  18 1348.62 313.171   1
  -3  -5  18 2399.16 302.423   1
   3   5 -17 230.095 197.957   1
   3  -5 -17 360.114 261.424   1
  -3   5  17-374.251 288.697   1
  -3  -5  17 29.2020 219.491   1
   3  -5 -16 117.244 210.808   1
  -3   5  16-265.849 257.223   1
   3   5 -15 136.335 182.463   1
   3  -5 -15 712.008 255.949   1
  -3  -5  15 77.8531 194.601   1
  -3   5  15-162.014 287.219   1
   3  -5 -14 12942.4 951.195   1
  -3  -5  14 15177.9 950.053   1
  -3   5  14 11370.6 958.172   1
   3   5 -14 13440.5 925.627   1
   3  -5 -13 745.639 204.983   1
   3   5 -13 952.284 203.726   1
  -3  -5  13 452.346 195.849   1
  -3   5  13 666.597 244.437   1
   3  -5 -12 5757.22 520.097   1
  -3  -5  12 6835.49 518.430   1
  -3   5  12 6230.77 552.626   1
   3   5 -12 7138.78 498.048   1
  -3   5  11-83.5761 201.191   1
  -3  -5  11-96.4075 176.320   1
   3   5 -11 239.455 155.196   1
   3  -5 -11-244.716 183.186   1
  -3  -5  10 9058.15 610.283   1
   3   5 -10 7805.85 588.952   1
  -3   5   9 1126.85 272.955   1
  -3  -5   9 1278.53 187.832   1
   3  -5  -9 1699.85 244.379   1
   3   5  -9 1321.36 200.264   1
  -3   5   8 25775.7 1693.54   1
   3  -5  -8 25070.1 1678.82   1
  -3   5   7 219.174 214.218   1
  -3  -5   7 175.926 129.383   1
   3  -5  -7 175.711 180.270   1
  -3  -5   6 5665.73 456.998   1
   3   5  -6 6776.78 455.768   1
  -3   5   6 7224.74 514.988   1
   3  -5  -6 6487.52 494.126   1
   3   5  -5 134.619 119.873   1
   3  -5  -5 317.624 185.839   1
  -3   5   5 168.451 205.827   1
  -3  -5   5 75.8269 131.275   1
  -3  -5   4 602.508 135.421   1
   3   5  -4 736.341 140.627   1
   3  -5  -4 979.146 198.367   1
  -3   5   4 669.322 196.749   1
  -3  -5   3 718.643 142.090   1
   3   5  -3 845.489 147.394   1
   3  -5  -3 765.606 172.594   1
  -3   5   3 799.724 209.364   1
   3   5  -2 430.826 142.506   1
  -3  -5   2 675.140 161.513   1
  -3   5   1 1490.38 216.003   1
  -3  -5   1 1847.12 192.636   1
   3  -5  -1 1220.33 195.282   1
   3   5  -1 1672.42 194.597   1
   3   5   0 376.657 157.658   1
  -3   5   0 482.568 170.299   1
   3  -5   0 314.302 157.167   1
  -3  -5   0 340.433 159.079   1
   3   5   1 1633.10 210.558   1
  -3   5  -1 1439.05 179.358   1
  -3  -5  -1 1747.30 201.474   1
   3  -5   1 1338.92 181.415   1
  -3   5  -2 836.677 146.661   1
   3  -5   2 914.038 154.859   1
  -3  -5  -3 677.518 178.740   1
   3   5   3 1145.20 213.711   1
  -3   5  -3 818.500 137.114   1
   3  -5   3 1050.25 146.294   1
   3   5   4 846.649 232.713   1
  -3   5  -4 823.694 135.845   1
  -3  -5  -4 502.463 189.078   1
   3  -5   5 167.962 111.089   1
   3   5   5-115.238 210.021   1
  -3  -5  -5 68.2291 177.960   1
  -3   5  -5 209.203 118.671   1
   3   5   6 6921.00 536.042   1
   3  -5   6 7315.78 474.171   1
  -3  -5  -6 7760.22 528.819   1
  -3   5  -6 5728.12 462.890   1
  -3  -5  -7 245.053 206.364   1
  -3   5  -7 289.301 125.449   1
   3  -5   7 429.845 137.494   1
   3   5   7 22.5514 226.759   1
  -3  -5  -8 25971.9 1740.03   1
  -3   5  -8 26291.4 1696.07   1
   3  -5   8 26534.3 1704.74   1
   3   5   8 26157.9 1750.64   1
  -3  -5  -9 1140.80 228.975   1
   3   5   9 1665.62 246.596   1
  -3   5 -10 8962.77 638.855   1
   3  -5  10 9358.02 653.285   1
  -3  -5 -11-226.613 222.532   1
  -3   5 -11 81.8586 159.253   1
   3   5  11 503.829 258.038   1
   3  -5  11 239.888 190.557   1
   3   5  12 6609.85 562.887   1
   3  -5  12 6604.29 511.729   1
  -3   5 -12 6927.28 499.066   1
  -3  -5 -12 5772.07 527.236   1
  -3  -5 -13 601.224 239.300   1
  -3   5 -13 978.621 200.058   1
   3   5  13 675.199 269.018   1
   3  -5  13 847.388 204.366   1
  -3   5 -14 14435.6 950.726   1
  -3  -5 -14 13504.4 976.802   1
   3  -5  14 13864.7 953.351   1
   3   5  14 12201.1 989.975   1
  -3  -5 -15-59.7197 242.654   1
  -3   5 -15-253.071 187.054   1
   3  -5  15-76.6540 211.722   1
   3   5  15-163.519 264.864   1
  -3  -5 -16 61.9107 245.783   1
   3   5  16 301.415 276.570   1
  -3  -5 -17 440.892 295.705   1
  -3   5 -17 282.259 209.630   1
   3   5  17-68.6182 288.868   1
   3  -5  17 290.338 233.187   1
  -3   5 -18 1757.91 286.257   1
  -3  -5 -18 2497.23 329.414   1
   3   5  18 1881.82 350.187   1
   3  -5  18 2446.32 315.850   1
  -3   5 -19-56.8496 191.238   1
  -3  -5 -19 128.727 229.519   1
   3  -5  19-159.868 221.169   1
   3   5  19 285.145 238.648   1
  -3   5 -20 1186.86 241.145   1
   3  -5  20 769.325 250.439   1
  -3  -5 -21 228.653 246.625   1
  -3   5 -21 246.253 203.389   1
   3   5  21 72.8797 275.074   1
   3  -5  21 104.312 238.577   1
  -3  -5 -22 788.216 246.288   1
   3   5  22 656.886 240.334   1
  -3  -5 -24 328.530 253.718   1
   3   5  24 72.8604 259.040   1
  -3  -5 -25 129.979 207.961   1
   3   5  25-36.1511 228.907   1
  -3  -5 -26 285.703 238.302   1
   3   5  26 288.851 235.348   1
  -3  -5 -28 275.460 211.805   1
   3   5  28-104.792 215.229   1
  -3   6  27-239.162 249.624   1
   3  -6 -27 1099.39 257.781   1
  -3   6  26 139.494 246.952   1
   3  -6 -26 279.411 248.320   1
  -3   6  25 387.790 264.524   1
   3  -6 -25 220.555 231.996   1
  -3   6  24 141.977 249.906   1
   3  -6 -24-31.7804 248.642   1
  -3   6  23-107.005 252.651   1
   3  -6 -23 544.632 247.534   1
  -3   6  22 393.293 267.120   1
   3  -6 -22 160.694 248.422   1
  -3   6  21-142.963 266.525   1
   3  -6 -21 63.9969 225.306   1
   3   6 -21 214.376 197.028   1
  -3   6  20-177.854 235.878   1
  -3  -6  20-66.7342 207.849   1
   3  -6 -20-63.5009 212.604   1
   3   6 -20 58.4759 187.126   1
  -3   6  19 247.341 287.962   1
  -3  -6  19 317.546 227.530   1
   3  -6 -19-125.533 247.346   1
   3   6 -19 83.6651 199.018   1
  -3   6  18 139.437 282.328   1
  -3  -6  18 211.060 222.422   1
   3  -6 -18 92.8840 250.802   1
   3   6 -18 185.422 203.052   1
  -3   6  17 206.276 259.363   1
  -3  -6  17-85.6788 200.256   1
   3  -6 -17-182.216 236.802   1
   3   6 -17 350.635 183.904   1
  -3  -6  16 429.579 223.798   1
  -3   6  16 1110.95 329.466   1
   3   6 -16 662.011 212.592   1
   3  -6 -16 1308.53 282.046   1
  -3  -6  15 880.056 226.979   1
   3   6 -15 798.940 197.590   1
  -3  -6  14 841.928 212.787   1
  -3   6  14 319.990 253.177   1
   3   6 -14 517.895 183.848   1
   3  -6 -14 676.025 213.413   1
  -3   6  13 867.336 276.628   1
  -3  -6  13 995.295 200.545   1
   3   6 -13 403.009 183.497   1
   3  -6 -13 763.446 247.062   1
  -3   6  12 955.612 267.974   1
  -3  -6  12 397.935 178.326   1
   3   6 -12 445.527 156.944   1
   3  -6 -12 578.246 246.248   1
   3   6 -11-65.8903 156.406   1
  -3   6  11 257.955 258.038   1
   3  -6 -11-353.139 222.835   1
  -3  -6  11-36.2975 148.884   1
   3   6 -10 761.275 158.259   1
  -3  -6  10 825.855 178.782   1
   3  -6 -10 674.565 214.458   1
  -3   6  10 930.846 232.710   1
   3   6  -8 18139.5 1209.99   1
  -3   6   8 18805.7 1265.78   1
   3  -6  -8 18723.7 1251.66   1
  -3  -6   8 18551.9 1214.02   1
   3   6  -7 4872.24 344.266   1
  -3   6   7 4138.68 422.556   1
  -3  -6   7 4744.73 349.638   1
   3  -6  -7 3957.82 392.853   1
   3  -6  -6-57.3495 169.312   1
  -3  -6   6 176.911 112.926   1
  -3   6   6-64.1152 203.808   1
   3   6  -6-85.5932 113.698   1
   3  -6  -5 7779.17 542.559   1
  -3  -6   5 6878.36 499.429   1
  -3   6   5 7405.78 550.595   1
   3   6  -4 62617.6 3930.95   1
  -3  -6   4 62365.9 3932.59   1
  -3   6   4 64302.7 3962.62   1
   3  -6  -4 58552.9 3950.71   1
  -3  -6   3 1805.44 201.549   1
   3   6  -3 2095.98 196.222   1
   3  -6  -3 1888.64 224.387   1
  -3   6   3 2306.35 247.138   1
   3   6  -2 10492.1 720.749   1
  -3  -6   2 11849.2 725.167   1
  -3   6   2 12019.2 751.777   1
  -3  -6   1 2043.16 200.363   1
   3   6  -1 1806.47 205.132   1
  -3   6   0-12.4023 151.234   1
  -3  -6   0 69.6397 149.316   1
   3  -6   0 11.3852 139.033   1
   3   6   0-77.0921 154.389   1
  -3   6  -1 2286.28 224.026   1
   3  -6   1 2113.33 211.870   1
  -3   6  -2 10682.9 751.066   1
  -3  -6  -2 11349.9 773.409   1
   3   6   2 12301.5 783.045   1
  -3   6  -3 2094.28 193.987   1
   3   6   3 1783.16 252.157   1
  -3  -6  -3 2068.34 247.136   1
   3  -6   3 2338.02 195.130   1
  -3   6  -4 65343.5 4019.58   1
  -3  -6  -4 63258.7 4048.64   1
   3  -6   4 63173.7 4017.75   1
   3   6   4 60507.4 4054.89   1
   3  -6   5 6987.81 512.454   1
  -3  -6  -5 8355.44 572.407   1
  -3   6  -5 8126.88 515.664   1
   3   6   5 6860.57 571.854   1
  -3   6  -6 170.416 94.6685   1
   3   6   6-21.9991 195.407   1
   3  -6   6-29.0385 112.839   1
  -3  -6  -6-20.1004 176.586   1
  -3  -6  -7 4804.63 437.391   1
  -3   6  -7 4895.10 369.048   1
   3  -6   7 5471.77 376.220   1
   3   6   7 5484.94 460.401   1
  -3   6  -8 19950.2 1282.21   1
  -3  -6  -8 20506.0 1336.92   1
   3   6   8 18512.7 1336.58   1
   3  -6   8 19727.4 1290.44   1
  -3   6  -9 309.127 126.202   1
   3  -6   9 13.7509 132.482   1
  -3  -6 -10 992.626 232.735   1
   3   6  10 55.0429 226.618   1
   3  -6  11 34.3680 160.342   1
   3   6  11-115.481 240.494   1
   3   6  12 634.487 256.010   1
   3  -6  12 535.289 180.769   1
  -3   6 -12 937.450 173.046   1
  -3  -6 -12 485.203 224.375   1
   3   6  13 880.528 286.997   1
   3  -6  13 480.210 197.858   1
  -3   6 -13 715.322 181.232   1
  -3  -6 -13 335.947 234.719   1
   3  -6  14 654.593 206.978   1
   3   6  14 356.673 284.711   1
  -3   6 -14 873.252 196.606   1
  -3  -6 -14 995.333 267.684   1
   3  -6  15 880.549 214.295   1
  -3   6 -15 524.521 189.743   1
   3  -6  16 814.924 242.108   1
   3   6  16 780.393 296.424   1
  -3  -6 -16 1508.37 295.566   1
  -3   6 -16 789.229 219.855   1
   3   6  17 484.963 250.440   1
  -3  -6 -17 348.536 215.698   1
   3  -6  18 266.219 240.532   1
   3   6  18 35.2351 269.063   1
  -3  -6 -18-96.3085 254.968   1
  -3   6 -18 498.559 218.264   1
   3   6  19 537.420 306.763   1
   3  -6  19 375.146 249.206   1
  -3  -6 -19 453.640 262.557   1
  -3   6 -19 276.973 199.047   1
   3   6  20 579.560 237.125   1
   3  -6  20-131.226 220.197   1
  -3  -6 -20 130.191 211.027   1
  -3   6 -20 406.079 218.508   1
   3   6  21 545.522 285.570   1
  -3  -6 -21-261.706 255.081   1
  -3  -6 -22 328.108 248.337   1
   3   6  23 108.825 229.762   1
   3   6  24 144.502 250.261   1
  -3  -6 -24 293.205 258.808   1
   3   6  25 143.189 246.533   1
  -3  -6 -25 32.2321 222.997   1
   3   6  26 71.3390 235.575   1
  -3  -6 -26 251.297 234.459   1
   3   6  27-282.947 247.922   1
  -3  -6 -27 275.709 226.652   1
   3  -7 -27 210.909 220.500   1
  -3   7  27 100.961 229.830   1
   3  -7 -25 31.2342 227.666   1
  -3   7  25 348.876 261.362   1
   3  -7 -24 443.528 244.745   1
  -3   7  24 352.258 256.678   1
   3  -7 -23 863.865 277.692   1
  -3   7  23 426.434 266.064   1
   3  -7 -21 448.432 256.172   1
  -3   7  21 607.482 279.489   1
   3  -7 -20 286.784 210.558   1
   3   7 -20 144.937 199.929   1
  -3   7  20 106.928 219.815   1
   3  -7 -19 378.856 265.619   1
   3   7 -19-54.9999 195.537   1
  -3   7  19 248.428 280.736   1
  -3  -7  19 155.455 221.008   1
   3  -7 -18 530.830 247.307   1
   3   7 -18 130.702 190.923   1
  -3  -7  18 146.814 221.147   1
  -3   7  18 175.505 283.570   1
   3  -7 -17 245.694 225.540   1
  -3   7  17-34.7108 246.595   1
   3   7 -16 1130.62 219.358   1
   3  -7 -16 1025.44 285.171   1
  -3   7  16 715.866 310.757   1
  -3  -7  16 516.199 225.523   1
   3  -7 -15 501.085 262.654   1
   3   7 -15 388.301 184.746   1
  -3   7  15 133.723 275.644   1
  -3  -7  15 743.701 211.523   1
   3  -7 -14 1666.55 261.079   1
  -3   7  14 1825.12 315.975   1
   3   7 -14 1224.36 205.544   1
  -3  -7  14 1505.06 233.567   1
   3  -7 -13 1757.45 296.118   1
  -3   7  13 1898.59 343.927   1
   3   7 -13 2189.20 239.294   1
  -3  -7  13 1954.90 248.929   1
   3  -7 -12 1240.87 271.202   1
   3   7 -12 1243.91 201.549   1
  -3  -7  12 1286.96 201.703   1
   3  -7 -11-207.796 215.028   1
  -3   7  11 117.830 244.626   1
   3   7 -11 15.5229 132.884   1
  -3  -7  11 129.819 146.470   1
  -3   7  10 141.243 207.861   1
   3  -7 -10 572.631 195.521   1
   3  -7  -9 760.736 243.641   1
   3   7  -9 817.759 153.356   1
  -3  -7   9 911.842 168.432   1
   3  -7  -8 428.643 207.608   1
  -3   7   8 689.041 217.201   1
  -3  -7   8 645.552 139.020   1
   3   7  -8 596.435 136.394   1
  -3   7   7 840.043 231.074   1
   3  -7  -7 895.853 220.287   1
  -3  -7   7 673.498 142.561   1
   3   7  -7 749.334 134.947   1
   3  -7  -6 33070.0 2213.48   1
   3   7  -6 35563.4 2177.45   1
  -3  -7   6 34715.2 2178.68   1
  -3   7   6 30407.5 2222.55   1
  -3   7   5-104.204 208.858   1
   3  -7  -5 56.0598 185.659   1
  -3  -7   5-77.8413 110.848   1
   3   7  -5-9.70934 103.003   1
   3   7  -4 5740.21 414.401   1
   3  -7  -4 6329.72 464.025   1
  -3   7   4 5275.07 461.216   1
  -3  -7   4 6185.57 418.759   1
  -3  -7   3 1368.63 161.025   1
   3  -7  -3 1468.36 205.148   1
  -3   7   3 1419.73 215.886   1
  -3  -7   2 4620.47 316.377   1
   3  -7  -2 3840.66 326.272   1
   3   7  -2 4219.67 314.259   1
  -3  -7   1 528.810 139.492   1
   3   7  -1 828.021 165.884   1
  -3   7   0 25256.9 1638.49   1
   3  -7   1 957.383 141.848   1
   3   7   1 566.567 162.659   1
  -3  -7  -1 810.936 178.667   1
  -3   7  -1 849.031 157.145   1
  -3  -7  -2 4205.64 346.208   1
   3   7   2 3855.89 346.641   1
   3  -7   2 4531.82 320.879   1
   3   7   3 1046.67 209.319   1
   3  -7   3 916.128 140.786   1
  -3  -7  -3 1489.07 201.513   1
  -3   7  -3 925.690 139.554   1
   3  -7   4 6121.73 404.805   1
  -3  -7  -4 6072.75 458.778   1
  -3   7  -4 5363.84 401.520   1
   3   7   4 5735.19 467.734   1
   3  -7   5-31.5142 97.7754   1
   3   7   5 64.7434 194.803   1
  -3  -7  -5-59.2701 200.959   1
  -3   7  -5-94.3305 97.4197   1
   3   7   6 30951.4 2154.12   1
  -3   7  -6 31968.8 2096.03   1
  -3  -7  -6 31466.2 2145.96   1
   3  -7   6 35492.6 2102.71   1
  -3  -7  -7 756.532 206.197   1
  -3   7  -7 993.162 125.223   1
   3   7   7 610.322 219.756   1
   3  -7   7 786.496 133.033   1
  -3   7  -8 386.670 113.563   1
  -3  -7  -8 511.927 210.211   1
   3   7   8 437.639 239.343   1
   3  -7   8 685.941 129.458   1
  -3   7  -9 1023.41 148.745   1
   3   7   9 1085.55 262.883   1
   3  -7   9 1512.44 158.867   1
   3   7  10 284.319 248.032   1
   3  -7  10 206.168 136.089   1
   3   7  11 148.795 265.128   1
  -3  -7 -11 106.637 234.945   1
   3   7  12 1396.10 285.113   1
   3  -7  12 1517.09 212.788   1
  -3  -7 -12 1551.73 264.570   1
  -3   7 -12 1556.30 194.316   1
   3  -7  13 1843.04 237.221   1
   3   7  13 1738.64 316.762   1
  -3  -7 -13 1839.80 290.766   1
  -3   7 -13 2296.61 232.935   1
   3   7  14 1973.50 354.415   1
   3  -7  14 1986.38 248.351   1
  -3   7 -14 1860.47 228.566   1
  -3  -7 -14 2108.71 324.130   1
   3   7  15 338.004 307.333   1
   3  -7  15 483.921 200.173   1
  -3   7 -15 670.901 180.458   1
  -3  -7 -15 837.993 281.119   1
   3  -7  16 993.703 214.614   1
   3   7  16 240.609 228.097   1
  -3   7 -16 725.906 189.012   1
  -3  -7 -16 158.251 204.183   1
   3  -7  17-80.0785 187.104   1
   3   7  17 348.424 304.321   1
  -3  -7 -17-32.1258 280.593   1
  -3   7 -17-71.0043 186.458   1
   3   7  18 567.807 285.597   1
  -3  -7 -18 550.531 277.791   1
   3  -7  19 91.6936 218.891   1
   3   7  19-108.106 252.590   1
  -3  -7 -19-129.837 228.519   1
  -3   7 -19 132.097 193.139   1
   3   7  20-36.2846 282.861   1
  -3  -7 -20 65.3166 259.067   1
   3   7  21 109.011 228.927   1
  -3  -7 -21-294.641 222.438   1
  -3  -7 -23 261.003 231.267   1
   3   7  24-179.139 230.733   1
   3   7  25-425.093 260.019   1
  -3  -7 -25 447.273 254.303   1
   3   7  27 34.7889 234.054   1
  -3  -7 -27-121.304 238.101   1
   3  -8 -26 303.438 217.527   1
  -3   8  26-33.9806 232.038   1
   3  -8 -25 154.736 222.630   1
  -3   8  25 552.171 242.819   1
   3  -8 -24 880.858 255.126   1
  -3   8  24 139.689 248.102   1
   3  -8 -23 445.800 238.562   1
  -3   8  23-176.550 256.238   1
   3  -8 -22 672.602 260.129   1
  -3   8  22 674.813 283.939   1
   3  -8 -21-64.0891 233.338   1
  -3   8  21-35.6779 252.290   1
   3  -8 -20-31.9549 215.998   1
  -3   8  20 107.015 214.647   1
   3  -8 -19-412.678 253.431   1
  -3   8  19-178.135 275.457   1
  -3   8  17 70.0424 264.169   1
  -3  -8  17 26.0021 182.286   1
   3  -8 -17-93.1065 252.863   1
   3   8 -17-144.177 183.995   1
  -3   8  16 2138.32 349.736   1
  -3  -8  16 1612.06 253.536   1
   3  -8 -16 2231.06 320.940   1
   3   8 -16 1728.12 242.904   1
  -3   8  15 33.9236 272.099   1
  -3  -8  15 21.9384 173.818   1
   3  -8 -15 718.966 287.262   1
   3   8 -15 167.120 164.980   1
  -3  -8  14 1304.30 216.933   1
   3   8 -14 1424.71 217.429   1
  -3   8  13 452.030 254.542   1
   3   8 -13 120.108 143.687   1
  -3  -8  13-54.2334 155.938   1
   3  -8 -13 313.599 209.469   1
  -3  -8  12 5096.94 369.410   1
   3  -8 -12 4590.33 420.106   1
  -3   8  12 4040.40 441.183   1
   3   8 -12 3985.54 357.233   1
   3  -8 -11 106.847 188.119   1
  -3   8  11 30.2588 234.255   1
  -3  -8  10 6037.52 472.814   1
   3   8 -10 6754.27 464.144   1
  -3   8  10 6403.42 548.935   1
   3  -8 -10 6628.25 531.201   1
   3   8  -9 539.657 128.654   1
  -3  -8   9 435.041 131.827   1
   3  -8  -9 714.017 228.958   1
  -3   8   9 194.555 267.457   1
  -3  -8   8 401.097 118.915   1
   3   8  -8 327.811 110.360   1
   3   8  -7 459.239 115.427   1
  -3  -8   7 363.588 121.824   1
   3  -8  -7 423.024 208.887   1
  -3   8   7 450.263 230.824   1
   3   8  -6 587.588 108.796   1
  -3   8   6 445.462 211.965   1
  -3  -8   6 264.040 111.666   1
   3  -8  -6 147.239 192.478   1
  -3   8   5 3219.68 341.391   1
   3   8  -5 3255.40 265.427   1
  -3  -8   5 3869.65 263.731   1
   3  -8  -4 6493.66 511.314   1
  -3  -8   4 7191.34 472.629   1
  -3   8   4 6180.74 522.571   1
   3   8  -4 6825.00 474.920   1
   3  -8  -3 6589.02 481.510   1
  -3  -8   3 6382.68 445.108   1
   3   8  -3 6053.55 449.484   1
  -3   8   3 6469.27 488.032   1
  -3  -8   2 3740.66 290.469   1
   3  -8  -2 3496.49 311.244   1
   3   8  -2 3517.59 288.486   1
  -3   8   2 3292.37 314.529   1
  -3  -8   1 6228.53 453.117   1
   3  -8  -1 6779.87 467.081   1
   3   8  -1 5921.64 454.664   1
  -3   8   1 6126.74 469.559   1
  -3  -8  -1 6219.17 445.594   1
   3  -8   1 5736.83 426.389   1
  -3   8  -1 5909.23 428.859   1
   3   8   1 5566.97 451.185   1
  -3   8  -2 3551.80 290.237   1
   3  -8   2 3660.44 292.602   1
   3   8   2 4096.04 336.074   1
   3  -8   3 6316.29 439.604   1
   3   8   3 6388.10 498.252   1
  -3   8  -3 6339.22 442.035   1
  -3  -8  -3 6060.22 487.134   1
   3  -8   4 6508.19 459.242   1
  -3   8  -4 6955.58 457.685   1
  -3  -8  -4 6781.71 519.726   1
   3   8   4 6496.42 524.123   1
   3  -8   5 2788.06 223.418   1
   3   8   5 3012.87 320.875   1
  -3  -8  -5 2931.52 301.004   1
  -3   8  -5 2940.97 224.421   1
   3   8   6 288.489 214.409   1
  -3  -8  -6 482.794 206.811   1
  -3   8  -6 258.103 87.8314   1
   3  -8   6 596.736 101.132   1
  -3  -8  -7 597.542 202.130   1
  -3   8  -7 309.338 88.2975   1
   3   8   7 406.203 232.053   1
   3  -8   7 603.388 100.399   1
  -3   8  -8 262.372 96.8964   1
   3  -8   8 335.527 107.548   1
   3   8   9 140.465 204.273   1
   3  -8   9 455.220 113.855   1
   3  -8  10 6207.73 445.424   1
   3   8  10 6151.63 530.686   1
  -3  -8 -10 6495.63 510.602   1
  -3   8 -10 5946.55 432.053   1
   3   8  11 337.673 271.501   1
   3  -8  11 268.915 132.871   1
  -3   8 -11 159.519 119.240   1
  -3  -8 -11 247.142 232.004   1
  -3  -8 -12 5228.02 461.953   1
   3   8  12 4040.69 460.875   1
   3   8  13-163.649 221.229   1
   3  -8  13 190.030 152.167   1
  -3   8 -13 30.5136 132.509   1
  -3  -8 -13-118.568 231.080   1
   3  -8  14 2010.89 235.722   1
  -3   8 -14 1543.99 209.041   1
   3  -8  15 105.441 170.883   1
   3   8  15 272.807 280.974   1
  -3  -8 -15 697.001 284.880   1
  -3   8 -15 205.718 157.575   1
   3   8  16 1597.56 327.067   1
   3  -8  16 1940.50 274.067   1
  -3   8 -16 2105.26 247.375   1
  -3  -8 -16 2327.33 315.708   1
   3   8  17 105.438 281.825   1
   3  -8  17 101.125 201.477   1
  -3   8 -17 240.499 170.729   1
  -3  -8 -17 129.833 267.185   1
  -3   8 -18 304.858 175.903   1
   3   8  19 505.960 295.557   1
  -3  -8 -19 1009.98 287.076   1
   3   8  20-145.157 220.957   1
  -3  -8 -20 32.7000 215.770   1
   3   8  21 434.434 283.731   1
  -3  -8 -21 491.096 263.112   1
   3   8  22 108.233 246.102   1
  -3  -8 -22 555.667 217.965   1
   3   8  23-143.531 257.100   1
  -3  -8 -23 357.706 241.663   1
   3   8  24 35.5181 238.945   1
  -3  -8 -24 32.1351 224.272   1
   3   8  25 279.756 246.756   1
  -3  -8 -25 252.677 236.098   1
   3   8  26 277.819 245.268   1
  -3  -8 -26 337.535 234.876   1
   3  -9 -26 29.9578 217.241   1
  -3   9  24-345.789 253.537   1
   3  -9 -24-280.912 240.630   1
  -3   9  23 420.095 263.631   1
   3  -9 -23 157.943 245.123   1
  -3   9  22 176.789 255.364   1
   3  -9 -22-31.9386 221.932   1
  -3   9  21 356.021 242.170   1
   3  -9 -21 128.114 194.355   1
  -3   9  20 678.135 275.869   1
   3  -9 -20 736.554 261.314   1
  -3   9  19-35.6056 274.808   1
   3  -9 -19 351.410 263.846   1
  -3   9  18 248.573 241.666   1
   3  -9 -18 253.529 190.203   1
   3   9 -17 267.557 184.726   1
  -3   9  17 459.041 307.105   1
   3  -9 -17 94.1870 275.481   1
   3   9 -16-121.765 160.747   1
  -3  -9  16 259.528 165.813   1
   3  -9 -16 371.212 224.016   1
   3   9 -15 110.390 154.013   1
  -3  -9  15 219.020 164.492   1
  -3   9  15 720.099 309.041   1
   3  -9 -15 243.463 249.205   1
   3   9 -14 416.023 145.869   1
  -3  -9  14 307.517 159.092   1
  -3   9  14 134.769 285.231   1
   3  -9 -14 774.732 266.537   1
  -3  -9  13 1501.71 186.098   1
   3   9 -13 835.993 173.246   1
   3  -9 -12 963.050 264.541   1
  -3   9  12 640.370 266.532   1
  -3  -9  11 324.869 133.090   1
  -3   9  11 93.0824 263.189   1
   3  -9 -11 109.778 247.177   1
   3   9 -11 430.062 134.841   1
  -3  -9  10 2907.78 233.656   1
  -3   9  10 2091.44 363.888   1
   3  -9 -10 2915.74 335.041   1
   3   9 -10 2467.96 229.925   1
   3   9  -9 2668.08 207.902   1
  -3  -9   9 2174.53 202.241   1
  -3   9   9 1837.15 312.395   1
   3  -9  -9 2343.13 294.974   1
  -3   9   8 1696.18 285.110   1
   3  -9  -8 1707.27 267.217   1
   3   9  -8 1788.96 163.050   1
  -3  -9   8 1457.97 163.725   1
  -3  -9   7 1643.37 171.671   1
   3   9  -7 1995.05 175.583   1
   3   9  -6 13598.6 962.977   1
   3  -9  -6 14657.1 1019.22   1
  -3  -9   6 16543.4 967.328   1
  -3   9   6 13792.1 1028.97   1
  -3   9   5 91.7656 198.946   1
   3   9  -5 121.940 105.749   1
  -3  -9   5 228.053 101.275   1
   3   9  -4 1300.91 157.967   1
  -3   9   4 1010.26 221.130   1
   3  -9  -4 1074.43 215.454   1
  -3  -9   4 1181.24 147.720   1
   3   9  -3 45.4064 123.148   1
   3  -9  -3 248.695 170.775   1
  -3  -9   3 117.720 112.675   1
  -3   9   3 157.378 189.085   1
   3  -9  -2 6899.80 489.344   1
  -3  -9   2 6608.69 473.576   1
  -3   9   2 5909.54 497.385   1
   3   9  -2 6909.20 479.097   1
  -3   9   1 251.241 156.521   1
   3  -9  -1 569.262 154.885   1
  -3  -9   0 6662.15 466.535   1
   3   9   0 5875.14 468.543   1
   3  -9   1 226.851 139.202   1
   3   9   1 159.606 178.114   1
  -3  -9  -1 350.370 175.745   1
  -3   9  -1 315.234 143.447   1
  -3  -9  -2 6380.81 522.334   1
  -3   9  -2 6976.86 496.600   1
   3  -9   2 7337.20 488.935   1
   3   9   3-83.1740 177.993   1
  -3  -9  -3 95.6746 174.072   1
  -3   9  -3 126.088 105.986   1
   3  -9   3-56.9202 107.703   1
   3   9   4 1469.15 244.976   1
  -3  -9  -4 1286.47 222.985   1
   3  -9   4 1157.68 139.638   1
  -3   9  -4 1342.35 141.075   1
  -3   9  -5 225.494 81.5492   1
   3   9   5 236.705 197.483   1
   3  -9   5 83.7640 78.9946   1
  -3  -9  -5 344.538 189.457   1
  -3  -9  -6 15374.9 1010.85   1
  -3   9  -6 15122.0 933.637   1
   3   9   6 14263.7 1015.60   1
   3  -9   6 13745.9 933.466   1
   3  -9   7 2081.23 153.849   1
  -3   9  -7 1634.72 146.731   1
   3  -9   8 2126.01 162.415   1
   3   9   8 722.564 290.828   1
  -3   9  -9 2353.14 191.819   1
   3  -9   9 2568.13 194.552   1
  -3  -9  -9 2120.71 296.007   1
   3   9   9 2272.82 319.316   1
   3   9  10 1946.85 325.394   1
  -3   9 -10 2120.10 185.786   1
  -3  -9 -10 2643.23 310.461   1
   3  -9  10 2213.30 188.666   1
   3  -9  11 242.697 115.302   1
   3   9  11 31.5539 269.924   1
  -3   9 -11 309.083 104.336   1
  -3  -9 -11 620.823 243.660   1
   3  -9  12 1414.81 169.767   1
   3   9  12 1006.51 295.539   1
  -3  -9 -12 1826.02 288.567   1
  -3   9 -12 1295.18 158.341   1
   3   9  14 271.090 268.664   1
   3  -9  14 609.786 155.971   1
  -3  -9 -14 283.780 231.559   1
  -3   9 -14 525.642 139.223   1
   3   9  15-276.669 302.069   1
   3  -9  15-18.9111 158.037   1
  -3  -9 -15 223.616 279.026   1
  -3   9 -15 112.722 131.214   1
   3   9  16 314.748 278.314   1
   3  -9  16 396.588 173.146   1
  -3   9 -16 305.828 156.492   1
  -3  -9 -16 420.526 242.233   1
   3   9  17-319.984 295.294   1
  -3   9 -17 59.0963 152.016   1
   3   9  18 216.210 273.454   1
  -3  -9 -18 716.415 271.242   1
   3   9  19 507.334 290.177   1
  -3  -9 -19 196.327 257.731   1
   3   9  20 760.783 281.791   1
  -3  -9 -20-163.726 244.600   1
   3   9  21 36.1270 243.042   1
  -3  -9 -21 32.7252 239.247   1
   3   9  22 286.967 272.639   1
  -3  -9 -22-97.6572 237.054   1
   3   9  23-35.6217 241.951   1
  -3  -9 -23 161.680 221.686   1
   3   9  24 140.557 236.397   1
  -3  -9 -24-190.765 238.913   1
   3   9  26-137.987 239.810   1
  -3  -9 -26-120.083 215.147   1
  -3  10  25-33.7090 248.409   1
   3 -10 -25 30.2679 229.163   1
  -3  10  24 274.195 253.615   1
   3 -10 -24-92.5148 223.662   1
  -3  10  23 173.607 239.174   1
   3 -10 -23 62.7853 214.291   1
  -3  10  22 35.1551 197.202   1
   3 -10 -22 31.8074 190.253   1
  -3  10  21 141.946 252.012   1
   3 -10 -21-31.9770 227.093   1
  -3  10  19 856.171 252.110   1
   3 -10 -19 480.892 204.672   1
  -3  10  18-249.685 281.978   1
   3 -10 -18 223.194 255.514   1
   3  10 -16 232.821 154.890   1
  -3  10  16 211.175 292.638   1
   3 -10 -16 250.314 263.465   1
  -3 -10  15 207.391 149.910   1
  -3  10  15 277.780 245.925   1
   3 -10 -15 246.928 234.123   1
   3  10 -15 212.057 145.564   1
   3 -10 -14 333.831 220.913   1
  -3  10  14 273.031 256.195   1
   3  10 -13 132.004 126.476   1
   3 -10 -13-29.7212 239.130   1
  -3 -10  13 226.993 131.190   1
  -3  10  13 66.8764 274.320   1
   3  10 -12 691.219 127.875   1
   3 -10 -12 435.089 245.939   1
  -3 -10  12 724.412 137.458   1
  -3  10  12 587.227 298.157   1
   3  10 -11 407.599 107.703   1
  -3  10  11 539.287 258.476   1
  -3 -10  11 470.077 113.996   1
   3 -10 -11 704.737 228.598   1
   3  10 -10 4469.38 326.876   1
   3 -10 -10 4394.46 429.327   1
  -3 -10  10 4732.61 329.285   1
  -3  10  10 4391.35 438.685   1
  -3  10   9 973.602 276.839   1
   3 -10  -9 790.777 241.419   1
  -3 -10   9 604.191 107.148   1
   3  10  -9 768.413 112.687   1
  -3 -10   8 1972.93 168.478   1
   3  10  -8 2141.66 171.982   1
  -3  10   8 1925.37 307.535   1
   3 -10  -7-96.7371 213.635   1
  -3 -10   7 67.4356 82.3129   1
   3  10  -7 59.2083 89.1390   1
  -3  10   7 161.642 223.047   1
   3 -10  -6 414.498 196.756   1
  -3  10   6 560.780 231.846   1
  -3 -10   6 350.843 95.6221   1
   3  10  -6 347.416 100.975   1
   3  10  -5 90.1051 99.2724   1
   3 -10  -5 260.112 191.873   1
  -3 -10   5 298.105 100.055   1
   3  10  -4 3312.98 254.592   1
  -3 -10   4 2990.46 249.271   1
  -3  10   4 3141.38 324.553   1
   3 -10  -4 3112.55 314.470   1
  -3 -10   3-21.6430 117.655   1
   3  10  -3 107.915 128.197   1
   3 -10  -3 131.490 169.576   1
  -3  10   3 62.2819 186.416   1
  -3 -10   2 32743.3 2013.29   1
  -3  10   2 29719.7 2036.82   1
   3  10  -2 31268.8 2017.97   1
   3 -10  -2 30729.2 2031.40   1
  -3  10   1 695.594 171.651   1
  -3 -10   1 663.954 155.508   1
   3  10  -1 805.414 169.977   1
   3 -10  -1 621.807 168.906   1
  -3  10   0 209.876 157.257   1
   3  10   0 102.859 152.717   1
  -3 -10   0 15.7674 146.811   1
   3 -10   0-43.8773 141.827   1
   3  10   1 769.891 189.140   1
  -3 -10  -1 1037.76 185.269   1
   3  10   2 26438.4 1845.63   1
   3 -10   2 28366.2 1809.90   1
  -3 -10  -2 30781.6 1847.81   1
  -3  10  -2 27345.4 1814.10   1
   3  10   3 65.5614 181.489   1
  -3  10  -3-30.2175 107.461   1
  -3 -10  -3-120.035 181.048   1
   3 -10   3-29.2041 102.671   1
   3  10   4 2866.59 336.573   1
   3 -10   4 2798.04 229.270   1
  -3  10  -4 2834.85 225.905   1
   3  10   5 396.772 226.950   1
  -3 -10  -5 89.9028 191.482   1
  -3  10  -5 169.734 77.7488   1
   3 -10   5 114.063 71.8453   1
   3  10   6 157.022 215.517   1
  -3 -10  -6 166.266 202.969   1
   3  10   7 27.5681 217.189   1
   3  10   8 1473.49 285.661   1
  -3 -10  -8 1585.61 267.051   1
   3  10   9 90.5382 232.753   1
  -3 -10  -9 541.573 238.671   1
  -3 -10 -10 5023.87 455.080   1
   3  10  10 4512.42 458.898   1
  -3 -10 -11 263.845 236.217   1
   3 -10  11 265.799 66.2746   1
   3  10  11 290.451 262.517   1
  -3  10 -11 223.069 61.8068   1
  -3 -10 -12 729.965 261.273   1
  -3  10 -12 263.693 86.8177   1
   3  10  12 694.165 264.919   1
  -3 -10 -13-157.074 247.490   1
   3 -10  13 69.9521 103.323   1
  -3  10 -13 70.3855 92.2440   1
   3  10  13-404.510 300.191   1
  -3 -10 -14-63.6909 237.722   1
   3 -10  14 297.411 129.129   1
   3  10  14 137.687 248.835   1
  -3  10 -14 172.622 102.286   1
  -3 -10 -15-258.201 263.826   1
   3  10  15 209.028 300.850   1
  -3 -10 -16-32.4998 225.934   1
   3  10  16 319.025 260.295   1
  -3 -10 -18 196.298 251.415   1
   3  10  18-325.575 291.847   1
  -3 -10 -19-262.270 233.368   1
   3  10  19-253.853 256.932   1
  -3 -10 -21 195.942 220.070   1
   3  10  21 215.562 204.672   1
  -3 -10 -22-226.840 231.108   1
   3  10  22 213.900 255.318   1
  -3 -10 -23 256.204 222.075   1
   3  10  23 246.959 243.433   1
  -3 -10 -24 251.996 229.813   1
   3  10  24 208.531 259.563   1
  -3 -10 -25-61.0415 219.494   1
   3  10  25 68.8528 238.117   1
  -3  11  25 132.929 210.856   1
   3 -11 -25 298.337 209.583   1
  -3  11  24 237.032 191.233   1
   3 -11 -24-183.108 179.200   1
  -3  11  23 309.507 236.892   1
   3 -11 -23-62.2890 214.558   1
  -3  11  21 70.4995 258.265   1
   3 -11 -21 447.236 252.252   1
  -3  11  20 391.088 208.656   1
   3 -11 -20 320.889 210.793   1
  -3  11  19 642.718 291.344   1
   3 -11 -19-32.1419 241.127   1
  -3  11  18 321.058 256.764   1
   3 -11 -18 64.2199 206.812   1
  -3  11  17-178.238 279.314   1
   3 -11 -17 606.411 256.245   1
  -3  11  15 455.045 295.513   1
   3 -11 -15 407.351 262.403   1
   3 -11 -14 92.6473 255.116   1
   3  11 -14 90.4494 100.315   1
  -3  11  13 68.0302 277.252   1
   3  11 -13 113.104 89.7869   1
   3 -11 -13 60.5597 238.698   1
  -3 -11  13 181.682 89.1765   1
   3  11 -12 1769.58 157.709   1
  -3  11  12 1498.55 331.513   1
  -3 -11  12 2081.13 155.308   1
  -3  11  11 550.058 292.388   1
   3  11 -11 403.047 63.4032   1
   3 -11 -10 337.464 218.067   1
  -3  11  10 659.801 271.312   1
   3 -11  -9 54.3950 223.229   1
  -3  11   9 304.039 267.231   1
   3 -11  -8 3882.86 383.758   1
  -3 -11   7 66.8556 53.1570   1
   3  11  -7-45.1654 62.7722   1
   3 -11  -7-25.1640 200.298   1
  -3  11   7-195.396 222.185   1
  -3 -11   6 1445.16 126.102   1
   3  11  -6 1114.53 130.862   1
  -3 -11   5 219.281 88.6243   1
   3  11  -5 89.3484 99.3226   1
   3 -11  -5 135.707 178.446   1
  -3  11   5 100.586 224.144   1
  -3 -11   4 250.496 110.629   1
   3  11  -4 43.2233 107.456   1
   3 -11  -4 191.145 173.384   1
  -3  11   4 330.638 190.846   1
  -3 -11   3 105.340 121.992   1
   3  11  -3 38.5201 129.736   1
   3 -11  -3 238.249 182.184   1
  -3  11   3 241.960 209.413   1
   3 -11  -2 2443.23 255.452   1
  -3  11   2 2575.80 275.867   1
  -3 -11   1 180.657 139.752   1
   3  11  -1 65.6217 145.613   1
   3 -11  -1 118.462 151.823   1
  -3  11   1 283.567 180.958   1
  -3 -11   0 6071.56 456.863   1
   3 -11   0 5613.50 445.848   1
   3  11   0 5539.84 460.438   1
  -3  11   0 6735.05 461.168   1
  -3 -11  -1 144.311 155.090   1
   3  11   1 118.699 190.622   1
  -3  11  -2 2615.45 216.967   1
   3  11   2 1714.35 270.473   1
  -3 -11  -2 1729.24 242.389   1
   3 -11   2 2280.75 214.082   1
   3  11   3 22.9866 193.340   1
  -3 -11  -3-20.8673 187.924   1
  -3  11  -3 114.336 110.600   1
   3 -11   3 130.275 110.430   1
   3  11   4 489.366 209.585   1
   3 -11   4 178.301 90.2450   1
  -3  11  -4 401.718 91.9318   1
  -3 -11  -4 88.9531 179.693   1
   3  11   5 233.704 221.320   1
   3 -11   5 212.070 52.0517   1
  -3  11  -5 185.185 58.3455   1
  -3 -11  -6 1209.52 241.732   1
   3  11   6 986.203 269.189   1
  -3 -11  -7-335.820 232.608   1
   3  11   7 201.136 240.172   1
  -3 -11  -8 4069.70 372.967   1
   3  11   8 3064.66 401.263   1
  -3 -11  -9 224.378 208.582   1
   3  11   9 93.6807 234.872   1
   3  11  10 128.422 243.210   1
  -3 -11 -11 426.325 271.310   1
   3  11  11 758.106 319.285   1
  -3 -11 -12 1974.91 300.102   1
   3  11  12 2183.06 346.202   1
  -3 -11 -13 127.171 253.107   1
   3  11  13 34.3115 247.830   1
  -3 -11 -14-161.194 267.720   1
   3  11  14 139.506 295.891   1
  -3 -11 -15 584.601 265.807   1
   3  11  15 459.749 283.437   1
  -3 -11 -17 426.248 279.917   1
   3  11  17 289.335 279.838   1
  -3 -11 -18 262.704 247.810   1
   3  11  18-36.2666 288.777   1
  -3 -11 -19 426.916 228.527   1
   3  11  19-36.2143 224.661   1
  -3 -11 -20 556.900 262.756   1
   3  11  20 468.614 282.871   1
  -3 -11 -21-325.429 240.117   1
   3  11  21-35.7420 249.723   1
  -3 -11 -23 412.033 244.461   1
   3  11  23 244.392 272.983   1
  -3 -11 -24 466.801 197.505   1
   3  11  24-68.5689 194.109   1
  -3 -11 -25-150.590 223.716   1
   3  11  25 101.748 247.956   1
  -3  12  24 701.740 264.601   1
   3 -12 -24-120.669 228.903   1
  -3  12  23 34.0843 246.637   1
   3 -12 -23 430.780 247.899   1
  -3  12  22-345.712 231.487   1
   3 -12 -22 376.333 195.358   1
  -3  12  21 245.442 251.743   1
   3 -12 -21 318.293 227.691   1
  -3  12  20 141.437 273.728   1
   3 -12 -20 32.1097 228.070   1
  -3  12  19 320.793 223.855   1
   3 -12 -19 225.566 196.901   1
  -3  12  18 393.315 306.372   1
   3 -12 -18 96.8282 242.913   1
  -3  12  17 357.016 223.604   1
   3 -12 -17-225.323 211.342   1
  -3  12  16 675.259 310.143   1
   3 -12 -16 352.415 252.467   1
  -3  12  15 35.3690 278.656   1
   3 -12 -15 63.4551 246.475   1
  -3  12  14 209.795 258.008   1
  -3  12  13 103.332 241.439   1
   3 -12 -13-61.7810 224.915   1
  -3  12  12-33.8233 253.224   1
   3 -12 -12 181.931 243.037   1
  -3  12  10 2826.64 362.969   1
   3 -12 -10 3124.85 344.905   1
  -3  12   9 623.274 261.187   1
   3 -12  -9 84.2446 228.932   1
  -3  12   8 2134.73 312.035   1
   3 -12  -8 1955.30 284.343   1
  -3  12   7 115.387 231.409   1
   3 -12  -7 209.151 204.080   1
  -3 -12   6 359.658 55.2467   1
   3  12  -6 340.277 67.8428   1
  -3  12   6 440.705 224.083   1
   3 -12  -6 497.384 211.567   1
   3  12  -5 1341.33 140.337   1
   3  12  -4 1094.78 149.574   1
  -3 -12   4 1421.79 146.897   1
   3 -12  -4 1113.09 221.498   1
  -3  12   4 1109.04 236.464   1
   3  12  -3 487.010 135.600   1
   3 -12  -3 375.284 189.605   1
  -3 -12   3 238.606 115.595   1
  -3  12   3 511.617 213.371   1
  -3  12   2 1740.19 248.849   1
   3 -12  -2 2529.28 256.596   1
  -3 -12   1 1929.16 213.654   1
   3  12  -1 1900.37 229.459   1
   3 -12  -1 1690.70 226.587   1
  -3  12   1 1840.38 251.175   1
  -3 -12   0-17.3922 159.873   1
   3  12   0 38.2473 165.152   1
   3 -12   0-66.1682 145.318   1
  -3  12   0-108.936 159.937   1
   3 -12   1 2168.72 219.661   1
  -3  12  -1 1956.03 220.750   1
   3  12   1 1798.52 249.513   1
   3 -12   2 1685.25 202.742   1
   3  12   2 1537.63 257.011   1
   3 -12   3 378.608 111.662   1
  -3 -12  -3 481.253 186.591   1
   3  12   3 387.202 198.740   1
  -3  12  -3 149.106 110.918   1
   3 -12   4 990.907 129.400   1
   3  12   4 1081.60 244.321   1
  -3  12  -4 1392.06 133.244   1
  -3 -12  -6 1106.37 238.641   1
   3  12   6 916.914 276.957   1
   3  12   7-59.8837 243.229   1
  -3 -12  -7-134.637 207.016   1
   3  12   8 2382.95 342.280   1
  -3 -12  -8 2481.85 311.152   1
   3  12   9 509.952 258.948   1
  -3 -12  -9 235.291 226.296   1
  -3 -12 -10 3709.50 413.764   1
   3  12  10 4140.53 428.678   1
  -3 -12 -12 442.508 276.138   1
   3  12  12 239.802 283.525   1
   3  12  13-138.830 290.145   1
  -3 -12 -14 487.605 255.908   1
   3  12  14 106.023 255.923   1
  -3 -12 -15 98.1342 221.136   1
   3  12  15-250.793 254.448   1
  -3 -12 -16 361.238 250.738   1
   3  12  16 723.262 302.048   1
  -3 -12 -17 329.070 256.819   1
   3  12  17 36.2847 274.989   1
  -3 -12 -18 164.695 227.960   1
   3  12  18 72.5306 254.321   1
  -3 -12 -19 32.8814 215.869   1
   3  12  19-72.2485 253.215   1
  -3 -12 -20 621.524 248.380   1
   3  12  20 717.399 283.695   1
  -3 -12 -21 129.785 230.410   1
   3  12  21-106.707 250.416   1
  -3 -12 -22 319.738 200.677   1
   3  12  22 491.485 224.825   1
  -3 -12 -23-31.3987 224.011   1
   3  12  23 276.233 259.533   1
  -3 -12 -24 151.902 219.721   1
   3  12  24 239.144 242.897   1
  -3  13  23 269.313 252.296   1
   3 -13 -23 517.522 236.991   1
  -3  13  22 34.2412 259.323   1
   3 -13 -22 155.078 227.741   1
  -3  13  21 660.376 250.585   1
   3 -13 -21 31.5818 193.091   1
  -3  13  20-105.650 246.908   1
   3 -13 -20-64.0427 216.498   1
  -3  13  19-35.4971 270.942   1
   3 -13 -19 322.740 247.283   1
  -3  13  17-107.403 258.543   1
   3 -13 -17 129.651 218.052   1
  -3  13  16 35.7763 275.992   1
   3 -13 -16 161.733 238.462   1
   3 -13 -15 32.1335 240.537   1
  -3  13  14 423.288 251.781   1
   3 -13 -14-31.8481 220.542   1
  -3  13  13 662.284 260.966   1
   3 -13 -13 157.337 216.952   1
  -3  13  12 514.730 262.021   1
   3 -13 -12 774.647 253.275   1
  -3  13  11 168.358 269.946   1
   3 -13 -11 91.1973 236.265   1
  -3  13   9-127.979 262.491   1
   3 -13  -9-144.686 222.527   1
  -3  13   8 680.591 262.858   1
   3 -13  -8 393.335 213.548   1
  -3  13   7 327.728 233.013   1
   3 -13  -7 270.320 230.103   1
  -3  13   6 1031.14 263.390   1
   3 -13  -6 1057.85 241.357   1
   3 -13  -5 246.192 187.922   1
  -3 -13   5 50.0068 73.3984   1
  -3  13   5 190.941 204.298   1
   3  13  -5 146.184 84.6799   1
   3 -13  -4 1144.72 226.565   1
  -3 -13   4 1252.37 145.798   1
  -3  13   4 922.722 235.346   1
   3  13  -4 1493.01 161.384   1
   3 -13  -3 175.168 172.887   1
  -3 -13   3 220.660 118.302   1
  -3  13   3-171.264 202.232   1
   3  13  -3 314.817 142.553   1
   3 -13  -2 636.112 192.824   1
  -3 -13   2 882.320 161.392   1
  -3  13   2 297.413 187.798   1
   3  13  -2 516.163 154.097   1
  -3 -13   1 82.3156 142.666   1
   3 -13  -1 38.1011 163.153   1
   3  13  -1 183.365 168.614   1
  -3  13   1 21.1400 186.274   1
  -3 -13   0 10185.6 704.215   1
   3 -13   0 9014.28 692.203   1
   3  13   0 10172.9 715.119   1
  -3  13   0 10327.7 710.389   1
  -3  13  -1 16.3656 150.801   1
   3  13   1-88.8012 183.200   1
   3 -13   1 31.9668 135.602   1
  -3 -13  -1 39.9514 166.400   1
  -3  13  -2 656.300 144.398   1
   3 -13   2 422.894 136.051   1
  -3 -13  -2 1033.86 198.453   1
   3  13   2 622.104 206.285   1
   3  13   3 332.488 227.627   1
  -3  13  -3 257.523 110.139   1
  -3 -13  -3 114.944 186.052   1
   3 -13   3 237.839 112.332   1
  -3  13  -4 1379.99 122.099   1
   3 -13   4 1107.85 119.993   1
   3  13   5 57.0191 238.607   1
  -3 -13  -5 336.643 205.160   1
   3  13   6 1275.74 274.647   1
  -3 -13  -6 1407.55 259.730   1
   3  13   7 215.134 235.356   1
  -3 -13  -7-28.3976 210.163   1
   3  13   8 509.465 249.914   1
  -3 -13  -8 147.563 228.495   1
   3  13   9 163.058 241.333   1
  -3 -13  -9-305.392 228.657   1
   3  13  11 410.321 270.624   1
  -3 -13 -11 31.6353 246.083   1
   3  13  12 1110.71 297.445   1
  -3 -13 -12 613.752 266.753   1
   3  13  13 247.422 275.943   1
  -3 -13 -13 228.000 255.245   1
  -3 -13 -14 196.772 246.735   1
   3  13  15-36.1840 286.286   1
  -3 -13 -15-295.925 249.219   1
   3  13  16 581.389 306.414   1
  -3 -13 -16 231.050 244.389   1
   3  13  17 363.518 239.740   1
   3  13  19-107.978 263.171   1
  -3 -13 -19 230.139 236.490   1
   3  13  20 500.079 286.999   1
  -3 -13 -20 195.539 248.537   1
   3  13  21 423.312 237.521   1
  -3 -13 -21-64.3636 227.773   1
   3  13  22 173.646 225.919   1
  -3 -13 -22 569.396 207.078   1
   3  13  23-340.518 260.715   1
  -3 -13 -23 217.083 233.036   1
  -3  14  23 399.232 218.441   1
   3 -14 -23-210.135 192.118   1
  -3  14  22 135.683 233.715   1
  -3  14  21 552.517 274.961   1
   3 -14 -21 500.457 234.634   1
  -3  14  20 69.9299 213.230   1
   3 -14 -20 318.239 220.462   1
   3 -14 -19-96.4908 240.830   1
  -3  14  18 71.3224 221.168   1
   3 -14 -18 292.283 217.736   1
  -3  14  17 214.827 264.285   1
   3 -14 -17 260.825 232.999   1
  -3  14  16 179.580 264.890   1
   3 -14 -16 162.923 235.555   1
  -3  14  15 286.671 249.022   1
   3 -14 -15-97.4826 231.792   1
  -3  14  13 529.453 251.713   1
   3 -14 -13 224.110 233.304   1
  -3  14  12 348.584 269.207   1
   3 -14 -12 126.451 232.468   1
  -3  14  11-68.5968 267.673   1
   3 -14 -11 436.071 246.559   1
  -3  14  10-100.665 235.356   1
   3 -14 -10 366.368 239.833   1
  -3  14   9 130.834 269.173   1
   3 -14  -9 118.977 249.428   1
  -3  14   8 1176.75 296.350   1
   3 -14  -8 722.841 242.356   1
  -3  14   7 215.830 248.536   1
   3 -14  -7 334.673 230.819   1
  -3  14   6 296.390 231.239   1
   3 -14  -6 26.8063 206.194   1
  -3  14   5 84.4048 225.484   1
   3 -14  -5 25.6296 185.874   1
   3  14  -4 2392.92 216.409   1
  -3 -14   4 2583.84 212.286   1
   3 -14  -3 92.0582 181.315   1
  -3 -14   3 139.602 124.149   1
   3  14  -3-110.119 132.820   1
  -3  14   3-25.6913 190.080   1
   3 -14  -2 258.410 184.241   1
  -3 -14   2 415.735 145.297   1
   3  14  -2 216.512 156.197   1
  -3  14   2 287.988 197.089   1
   3 -14  -1 725.874 177.442   1
  -3 -14   1 194.903 165.522   1
  -3  14   1-66.6673 186.383   1
   3  14  -1 479.600 171.750   1
   3  14   0 128.025 184.277   1
  -3  14   0 40.2087 163.291   1
   3 -14   0 92.0585 154.356   1
  -3 -14   0-39.4704 160.816   1
   3  14   1 255.509 192.058   1
  -3  14  -1 271.846 157.757   1
  -3 -14  -1 364.671 164.776   1
   3 -14   1 333.714 154.972   1
   3  14   2 124.944 192.399   1
  -3 -14  -2 254.025 187.306   1
  -3 -14  -3 148.174 187.719   1
  -3  14  -3 52.4981 107.303   1
   3  14   3 106.559 197.132   1
   3 -14   3 30.5379 101.865   1
   3  14   4 2277.33 333.018   1
  -3 -14  -4 2762.94 320.001   1
   3  14   5 206.198 218.448   1
  -3 -14  -5 274.492 229.852   1
   3  14   6 61.0369 237.735   1
  -3 -14  -6 486.040 222.012   1
   3  14   7-31.6338 240.596   1
  -3 -14  -7 294.248 208.279   1
   3  14   8 782.859 291.198   1
  -3 -14  -8 1418.49 286.268   1
   3  14   9 66.9200 264.529   1
  -3 -14  -9 30.9934 229.321   1
   3  14  10 136.382 244.543   1
  -3 -14 -10 286.085 240.131   1
   3  14  11 627.568 270.097   1
  -3 -14 -11 225.256 234.740   1
   3  14  12 674.698 262.936   1
  -3 -14 -12 455.282 232.537   1
   3  14  13 323.774 246.792   1
  -3 -14 -13 32.7722 218.599   1
   3  14  14-72.5494 249.768   1
  -3 -14 -14 66.0312 209.025   1
   3  14  15-36.4548 248.015   1
  -3 -14 -15 497.513 230.928   1
   3  14  16 145.830 253.449   1
  -3 -14 -16 132.884 220.439   1
   3  14  17-36.3514 264.791   1
  -3 -14 -17-199.169 237.859   1
  -3 -14 -18-33.0689 238.817   1
   3  14  19 502.475 272.822   1
  -3 -14 -19-229.598 233.985   1
   3  14  20 212.822 259.767   1
  -3 -14 -20 648.252 248.816   1
   3  14  21 34.9497 207.784   1
   3  14  22 274.276 242.769   1
  -3 -14 -22 156.376 209.796   1
   3  14  23-135.647 250.058   1
  -3 -14 -23 363.196 231.035   1
   3 -15 -22-151.659 180.570   1
   3 -15 -20 410.141 207.152   1
  -3  15  20 799.781 271.548   1
   3 -15 -18 324.119 199.216   1
  -3  15  18 213.330 223.331   1
   3 -15 -17 130.545 220.981   1
  -3  15  17 322.094 291.860   1
   3 -15 -16-32.8268 237.298   1
  -3  15  16-323.928 269.620   1
   3 -15 -15 558.284 260.902   1
  -3  15  15 252.045 270.760   1
   3 -15 -14 589.447 239.886   1
  -3  15  14 215.376 264.792   1
   3 -15 -12-64.4566 220.896   1
  -3  15  12 70.6785 266.552   1
   3 -15 -11 317.234 232.681   1
  -3  15  11 278.577 269.217   1
   3 -15 -10-62.3838 225.375   1
  -3  15  10 342.538 251.529   1
   3 -15  -9 91.3714 207.797   1
  -3  15   9-100.800 253.434   1
   3 -15  -8 326.119 233.655   1
  -3  15   8 328.443 246.706   1
   3 -15  -7 374.262 222.433   1
  -3  15   7 31.7747 234.538   1
   3 -15  -6 1333.85 246.889   1
  -3  15   6 825.518 253.649   1
   3 -15  -5 213.815 196.397   1
  -3  15   5 58.8017 237.368   1
   3 -15  -4 101.686 185.980   1
  -3 -15   4 110.731 84.8287   1
   3  15  -4 54.7940 97.3058   1
  -3  15   4 396.148 217.550   1
   3 -15  -3-24.1525 183.629   1
  -3 -15   3 12.4624 113.792   1
   3  15  -3 124.320 132.462   1
  -3  15   3 402.936 231.348   1
   3 -15  -2 182.120 175.615   1
  -3 -15   2 202.580 138.881   1
   3  15  -2 327.163 149.063   1
  -3  15   2 277.074 217.425   1
   3 -15  -1 63.4457 163.982   1
  -3 -15   1 181.762 163.033   1
  -3  15   1 162.902 184.230   1
   3  15  -1 218.735 176.868   1
   3  15   0 663.611 191.951   1
  -3  15   0 708.370 196.402   1
   3 -15   0 214.571 158.285   1
  -3 -15   0 287.894 182.775   1
   3  15   1 337.857 190.380   1
  -3  15  -1 35.0999 150.996   1
  -3 -15  -1 269.648 190.900   1
   3 -15   1 102.623 134.179   1
   3  15   2 312.244 221.062   1
  -3 -15  -2 96.4167 181.495   1
  -3  15  -3 77.8903 102.591   1
   3 -15   3 181.107 105.953   1
   3  15   4 29.0891 231.758   1
  -3 -15  -4 269.637 212.658   1
   3  15   5 273.568 229.798   1
  -3 -15  -5 225.927 210.337   1
   3  15   6 1068.93 265.247   1
  -3 -15  -6 469.471 244.357   1
   3  15   7 129.880 234.689   1
  -3 -15  -7 181.873 225.357   1
   3  15   8 33.4976 238.515   1
  -3 -15  -8 526.211 241.079   1
   3  15   9 205.741 261.508   1
  -3 -15  -9 473.137 245.119   1
   3  15  10 35.0610 265.619   1
  -3 -15 -10 257.324 258.797   1
   3  15  11 320.999 252.917   1
  -3 -15 -11 292.802 227.851   1
   3  15  12-180.468 240.512   1
  -3 -15 -12 32.8997 209.440   1
   3  15  14 730.667 288.486   1
  -3 -15 -14 733.506 259.372   1
   3  15  15 328.889 266.640   1
  -3 -15 -15 234.030 246.012   1
   3  15  16 291.688 276.937   1
  -3 -15 -16 400.923 246.224   1
   3  15  17 290.338 266.124   1
  -3 -15 -17 365.848 251.716   1
   3  15  18 505.131 257.778   1
  -3 -15 -18 33.0766 220.931   1
   3  15  20 281.416 218.078   1
  -3 -15 -20 32.1458 201.546   1
   3  15  22-34.1801 249.988   1
  -3 -15 -22-183.343 227.087   1
   3 -16 -21-337.135 221.599   1
  -3  16  21 33.8536 251.684   1
   3 -16 -20-125.076 211.824   1
  -3  16  20-345.397 251.881   1
   3 -16 -19 477.740 240.868   1
  -3  16  19 35.0445 263.909   1
   3 -16 -18-96.8148 204.484   1
  -3  16  18-177.510 222.493   1
   3 -16 -17 97.7705 222.043   1
  -3  16  17 537.780 277.077   1
   3 -16 -16 360.797 238.597   1
  -3  16  16 576.605 281.404   1
   3 -16 -15-99.0372 240.547   1
  -3  16  15-216.942 259.114   1
   3 -16 -14 66.0259 234.930   1
  -3  16  14 470.112 279.311   1
   3 -16 -13-262.441 242.049   1
  -3  16  13-108.163 257.403   1
   3 -16 -12-97.7771 221.471   1
  -3  16  12 430.500 273.762   1
   3 -16 -11-32.2605 203.154   1
  -3  16  11-35.5175 240.076   1
   3 -16 -10 222.315 226.702   1
  -3  16  10 70.2220 252.695   1
   3 -16  -9 93.6092 212.017   1
  -3  16   9 138.023 247.219   1
   3 -16  -7-29.7308 213.813   1
  -3  16   7 32.6582 236.815   1
   3 -16  -6 230.904 208.121   1
  -3  16   6 253.451 252.626   1
   3 -16  -5 194.087 205.796   1
  -3  16   5 338.853 223.984   1
   3 -16  -4 451.598 198.261   1
  -3  16   4 561.875 248.332   1
   3  16  -4 500.933 86.2870   1
   3  16  -3 13.5010 128.171   1
  -3 -16   3 70.1958 105.911   1
   3 -16  -2 743.238 210.929   1
  -3 -16   2 570.803 144.416   1
   3  16  -2 383.436 160.057   1
  -3  16   2 501.593 212.818   1
   3 -16  -1-22.3266 162.036   1
  -3 -16   1 262.049 149.139   1
   3  16  -1 205.723 172.031   1
  -3  16   1-73.0297 193.881   1
   3  16   0 23.1949 178.913   1
   3 -16   0-41.0481 165.606   1
  -3  16   0 21.5093 168.303   1
  -3 -16   0-189.687 162.578   1
   3  16   1 355.291 209.587   1
   3 -16   1 51.8372 140.103   1
  -3  16  -1 126.077 152.113   1
  -3 -16  -1 92.3811 171.742   1
  -3 -16  -2 521.983 212.023   1
   3  16   2 409.009 220.221   1
   3 -16   2 407.625 138.315   1
  -3 -16  -3 263.725 201.302   1
  -3  16  -3 82.4532 92.1600   1
   3  16   3 115.614 212.278   1
   3  16   4 181.958 224.998   1
  -3 -16  -4 637.024 224.953   1
   3  16   5-31.5938 224.445   1
  -3 -16  -5 230.940 225.130   1
   3  16   6-98.2089 239.326   1
  -3 -16  -6 29.8933 215.883   1
   3  16   7-67.4244 241.442   1
  -3 -16  -7 123.170 226.927   1
   3  16   8 34.5553 255.662   1
  -3 -16  -8 31.5592 232.576   1
   3  16   9-140.921 244.780   1
  -3 -16  -9 192.991 221.482   1
   3  16  10 465.681 280.376   1
  -3 -16 -10-97.9756 236.981   1
   3  16  11 289.932 253.871   1
  -3 -16 -11 727.854 258.113   1
   3  16  13 293.280 272.381   1
  -3 -16 -13-33.5839 229.236   1
   3  16  14 220.542 278.454   1
  -3 -16 -14 572.606 252.486   1
   3  16  15 256.797 272.488   1
  -3 -16 -15-269.368 241.148   1
   3  16  16 803.436 280.376   1
  -3 -16 -16 268.182 242.171   1
   3  16  17 254.223 273.092   1
  -3 -16 -17 100.048 220.279   1
   3  16  19 248.045 267.892   1
  -3 -16 -19 324.257 241.527   1
   3  16  21-206.817 273.443   1
  -3 -16 -21 246.878 225.615   1
   3 -17 -20 124.003 176.267   1
  -3  17  20-238.317 225.743   1
   3 -17 -19-189.671 218.519   1
  -3  17  19-453.004 269.436   1
   3 -17 -18 224.862 212.263   1
  -3  17  18 141.651 222.085   1
   3 -17 -17 32.5393 198.111   1
  -3  17  17-107.627 236.705   1
   3 -17 -16 197.071 228.228   1
  -3  17  16-362.291 250.611   1
   3 -17 -15-66.1205 218.191   1
  -3  17  15 291.684 270.864   1
   3 -17 -14 132.651 230.421   1
  -3  17  14-73.1702 263.119   1
   3 -17 -13 165.824 212.547   1
  -3  17  13 219.448 253.254   1
   3 -17 -12 363.509 231.018   1
  -3  17  12 36.4588 247.958   1
   3 -17 -11 196.993 237.104   1
  -3  17  11-181.089 262.630   1
   3 -17 -10 97.4668 198.048   1
  -3  17  10 249.948 265.399   1
   3 -17  -9-160.023 218.402   1
  -3  17   9 35.0830 251.292   1
   3 -17  -8 314.240 222.379   1
  -3  17   8 411.299 238.140   1
   3 -17  -6 357.841 228.424   1
  -3  17   6 793.590 258.276   1
   3 -17  -5 144.319 206.981   1
  -3  17   5 192.476 215.032   1
   3 -17  -4 333.432 202.583   1
  -3  17   4 338.173 235.449   1
   3 -17  -3 106.185 198.013   1
  -3  17   3 58.5085 228.115   1
   3 -17  -2 150.565 183.860   1
  -3  17   2 247.391 211.577   1
   3  17  -1 168.165 169.779   1
   3 -17  -1 94.0411 181.502   1
  -3  17   1 126.695 183.926   1
   3  17   0 71.8135 177.842   1
  -3  17   0-175.782 161.327   1
  -3 -17  -1 120.214 175.122   1
   3  17   1 26.2556 213.959   1
  -3  17  -1 73.6199 148.064   1
   3  17   3 509.751 224.204   1
  -3 -17  -3 54.8013 206.562   1
   3  17   4 125.650 222.112   1
  -3 -17  -4-86.1570 204.810   1
   3  17   5 195.917 227.875   1
  -3 -17  -5-149.268 209.260   1
   3  17   6 371.417 248.757   1
  -3 -17  -6 801.610 231.239   1
   3  17   8 318.113 257.687   1
  -3 -17  -8 129.416 209.606   1
   3  17   9 35.9628 248.039   1
  -3 -17  -9 394.974 229.136   1
   3  17  10-145.444 257.855   1
  -3 -17 -10 700.467 234.637   1
   3  17  11 36.7060 257.355   1
  -3 -17 -11 134.709 225.542   1
   3  17  12 368.697 259.799   1
  -3 -17 -12 33.8873 207.793   1
   3  17  13 110.789 271.208   1
  -3 -17 -13 169.825 243.409   1
   3  17  14 221.564 275.666   1
  -3 -17 -14 203.662 235.152   1
   3  17  15-478.962 247.886   1
  -3 -17 -15 271.040 221.348   1
   3  17  16-292.488 250.596   1
  -3 -17 -16 268.597 206.775   1
   3  17  17-325.681 230.351   1
  -3 -17 -17 398.110 204.339   1
   3  17  18-35.6678 229.596   1
  -3 -17 -18 294.268 215.902   1
   3  17  19-141.818 240.815   1
  -3 -17 -19 254.406 211.936   1
   3  17  20 70.1048 239.433   1
  -3 -17 -20 278.262 212.237   1
  -3  18  19-445.560 243.896   1
   3 -18 -19-94.0683 203.357   1
  -3  18  18 490.952 266.662   1
   3 -18 -18-127.948 215.380   1
  -3  18  17-35.6315 243.218   1
   3 -18 -17 260.042 215.656   1
  -3  18  16 288.769 248.630   1
   3 -18 -16-32.9243 202.878   1
  -3  18  15 291.559 258.004   1
   3 -18 -15 132.969 200.418   1
  -3  18  14-330.132 237.409   1
   3 -18 -14-33.4584 214.354   1
  -3  18  13-36.8091 250.191   1
   3 -18 -13 335.691 232.428   1
  -3  18  12 440.220 265.755   1
   3 -18 -12 570.152 245.290   1
  -3  18  11-36.5503 237.993   1
   3 -18 -11 467.810 227.390   1
  -3  18  10 650.100 271.806   1
   3 -18 -10 298.751 222.953   1
  -3  18   9 287.632 257.737   1
   3 -18  -9 98.6782 212.979   1
  -3  18   8-35.6152 233.865   1
   3 -18  -8 161.609 195.692   1
  -3  18   7-420.438 248.996   1
   3 -18  -7 63.3556 207.159   1
  -3  18   6-171.638 202.827   1
   3 -18  -6 154.733 206.192   1
  -3  18   5 465.442 216.674   1
   3 -18  -5 60.2232 204.173   1
  -3  18   4 63.9554 232.863   1
  -3  18   3 274.827 223.003   1
   3  18   2 234.482 219.046   1
   3  18   3-31.0573 221.492   1
   3  18   4 129.754 232.454   1
  -3 -18  -5 556.725 224.816   1
   3  18   5 672.545 237.805   1
  -3 -18  -7 163.171 213.220   1
   3  18   7-35.4684 238.646   1
  -3 -18  -8 332.117 220.716   1
   3  18   8 541.130 263.994   1
  -3 -18  -9 33.6823 201.480   1
   3  18   9 73.1573 232.847   1
  -3 -18 -10 544.211 241.110   1
   3  18  10-36.9513 245.600   1
  -3 -18 -11 34.2954 230.773   1
   3  18  11 148.921 264.434   1
  -3 -18 -12-137.595 217.794   1
   3  18  12 261.355 253.559   1
  -3 -18 -13 274.308 233.621   1
   3  18  13 335.616 265.485   1
  -3 -18 -14-34.1736 223.836   1
   3  18  14 631.611 271.017   1
  -3 -18 -15-33.8654 207.373   1
   3  18  15 36.8803 235.990   1
  -3 -18 -16 267.882 216.101   1
   3  18  16 291.809 243.663   1
  -3 -18 -17 686.164 245.349   1
   3  18  17 181.851 272.732   1
  -3 -18 -18 160.759 224.054   1
   3  18  18 787.251 278.314   1
  -3 -18 -19-125.058 218.215   1
   3  18  19 35.3928 257.718   1
  -3  19  18 103.550 236.669   1
  -3  19  17-211.119 257.572   1
  -3  19  16-35.9303 259.482   1
  -3  19  15 582.345 272.797   1
  -3  19  14 182.998 248.810   1
  -3  19  12 73.9231 255.694   1
  -3  19  11 37.1910 239.238   1
  -3  19  10 37.0481 261.969   1
   3  19   8 481.128 242.419   1
   3  19   9-261.829 261.551   1
   3  19  10 639.526 281.205   1
   3  19  11 37.7259 265.609   1
   3  19  12 527.968 268.706   1
   3  19  13-37.5121 233.642   1
   3  19  14 409.819 271.657   1
  -3 -19 -14 102.800 225.439   1
   3  19  15 260.813 250.927   1
  -3 -19 -15 134.109 207.986   1
   3  19  16 222.425 274.329   1
  -3 -19 -16 32.8001 190.270   1
   3  19  17 656.481 293.211   1
   3  19  18 35.7300 242.650   1
   4   0 -26 98.8373 227.960   1
  -4   0  25 187.299 238.513   1
   4   0 -25 32.8387 209.112   1
  -4   0  24 148.583 251.087   1
   4   0 -24-32.6684 231.006   1
  -4   0  23-73.6586 250.159   1
   4   0 -23 194.261 222.990   1
  -4   0  21 531.513 260.522   1
   4   0 -21 378.445 227.552   1
  -4   0  20 2501.38 362.204   1
   4   0 -20 2999.06 349.501   1
  -4   0  19-168.605 237.417   1
   4   0 -19 210.892 224.658   1
  -4   0  17 222.655 260.262   1
   4   0 -17 170.467 235.506   1
  -4   0  16 3394.02 407.574   1
   4   0 -16 3924.89 381.969   1
  -4   0  15 623.471 258.154   1
   4   0 -15-105.586 226.304   1
  -4   0  14 2038.23 310.531   1
   4   0 -14 2378.82 301.490   1
  -4   0  13 81.0508 234.679   1
   4   0 -13-169.009 189.603   1
  -4   0  11-393.324 222.835   1
   4   0 -11-435.214 212.558   1
  -4   0  10 3254.34 336.545   1
   4   0 -10 2823.37 314.493   1
  -4   0   9 218.921 219.425   1
   4   0  -9 403.170 177.226   1
  -4   0   8 58011.1 3692.03   1
   4   0  -8 57169.1 3682.15   1
  -4   0   7 76.4561 187.406   1
   4   0  -7 16.8902 154.864   1
  -4   0   6 5280.88 412.493   1
   4   0  -6 4365.41 385.193   1
  -4   0   5 33.1593 211.065   1
   4   0  -5 14.9460 181.992   1
   4   0  -4 62861.3 4028.63   1
  -4   0   4 63723.8 4031.63   1
  -4   0   2-26.5167 204.151   1
   4   0  -2 110.863 193.433   1
  -4   0   1-283.647 225.069   1
   4   0  -1 158.909 188.039   1
  -4   0   0 225.409 202.554   1
   4   0   0-173.518 208.568   1
  -4   0  -1-137.100 205.229   1
   4   0   1 49.2471 197.009   1
  -4   0  -2 12.7971 189.629   1
   4   0   2 152.332 169.254   1
  -4   0  -4 58806.8 3696.13   1
   4   0   4 57133.2 3692.74   1
  -4   0  -5-131.918 184.356   1
   4   0   5 236.502 192.827   1
   4   0   6 4597.82 395.904   1
  -4   0  -6 4686.61 386.166   1
  -4   0  -7-120.370 178.148   1
   4   0   7 91.7685 195.043   1
   4   0   8 57228.6 3586.43   1
  -4   0  -8 54674.9 3578.27   1
   4   0   9-173.084 219.164   1
  -4   0  -9 19.1251 175.828   1
   4   0  10 3433.32 367.298   1
  -4   0 -10 3494.33 337.643   1
   4   0  11-25.0238 210.388   1
  -4   0 -11 67.3838 203.797   1
   4   0  12 11630.9 824.098   1
  -4   0 -12 10938.2 809.345   1
  -4   0 -13-196.798 202.733   1
  -4   0 -14 1807.79 279.961   1
   4   0  14 2632.76 333.838   1
   4   0  15 91.1704 234.734   1
  -4   0 -15 296.045 210.946   1
  -4   0 -16 4401.04 412.291   1
   4   0  16 3907.16 429.420   1
   4   0  17 427.936 263.794   1
  -4   0 -17-294.062 233.266   1
   4   0  19-208.279 252.883   1
  -4   0 -19-63.1612 253.213   1
   4   0  20 2797.44 386.262   1
  -4   0 -20 2708.38 348.733   1
   4   0  21-254.869 261.847   1
  -4   0 -21 226.813 244.396   1
   4   0  23-74.6902 253.807   1
  -4   0 -23 366.280 252.306   1
   4   0  24 150.400 254.143   1
  -4   0 -24-100.767 252.389   1
  -4   0 -26-67.3222 225.402   1
   4  -1 -26 292.789 228.291   1
  -4   1  26 37.0695 217.939   1
   4  -1 -25 260.686 201.995   1
   4   1 -25 266.142 231.291   1
  -4  -1  25-189.311 199.033   1
  -4   1  25 296.003 244.266   1
   4   1 -24 131.665 236.020   1
   4  -1 -24 195.004 212.617   1
  -4  -1  24 150.282 239.419   1
  -4   1  24 257.416 235.595   1
   4   1 -23 454.519 229.147   1
   4  -1 -23 129.503 227.526   1
  -4  -1  23-222.566 244.072   1
  -4   1  23 726.497 274.471   1
   4   1 -22 63.9546 216.602   1
   4  -1 -22 671.825 260.173   1
  -4  -1  22 400.500 256.464   1
  -4   1  22 575.461 265.202   1
   4   1 -21-62.7563 230.344   1
   4  -1 -21 252.421 222.169   1
  -4  -1  21 107.161 239.178   1
  -4   1  21-70.5428 232.743   1
   4   1 -20-30.6609 209.349   1
   4  -1 -20 30.9982 223.080   1
  -4  -1  20 173.946 265.496   1
  -4   1  20 487.507 273.499   1
   4   1 -19 149.357 232.944   1
   4  -1 -19-121.461 231.703   1
  -4   1  19-136.430 237.050   1
  -4  -1  19-304.995 252.760   1
   4   1 -18 900.487 247.127   1
   4  -1 -18 830.090 275.008   1
  -4  -1  18 817.185 284.266   1
  -4   1  18 600.837 287.608   1
   4   1 -17 617.898 232.312   1
   4  -1 -17 432.244 226.701   1
  -4  -1  17 189.609 255.917   1
  -4   1  17 681.431 260.080   1
   4   1 -16 541.102 196.737   1
   4  -1 -16 390.660 208.539   1
  -4   1  16 377.042 252.003   1
  -4  -1  16 60.8544 244.106   1
   4   1 -15 492.944 231.892   1
   4  -1 -15 861.523 235.036   1
  -4  -1  15 875.584 255.502   1
   4   1 -14 544.261 229.441   1
   4  -1 -14-51.7370 198.370   1
  -4  -1  14 673.406 241.739   1
  -4   1  14 378.634 237.390   1
   4  -1 -13 148.518 213.756   1
  -4   1  13-83.6081 240.664   1
   4  -1 -12 3111.76 333.098   1
   4   1 -12 2989.62 305.166   1
  -4   1  12 3071.49 350.462   1
   4   1 -11 1094.58 215.920   1
   4  -1 -11 1275.27 251.839   1
  -4  -1  11 1802.68 252.329   1
  -4   1  11 1180.67 275.155   1
  -4   1  10 19373.7 1262.73   1
  -4  -1  10 18309.2 1250.63   1
   4   1 -10 18848.3 1237.02   1
   4  -1 -10 17174.1 1242.94   1
  -4   1   9 2948.03 305.241   1
  -4  -1   9 2687.09 308.036   1
   4   1  -9 2647.10 283.282   1
   4  -1  -9 2447.76 287.064   1
  -4   1   8 424.889 218.715   1
  -4  -1   8-19.7880 195.753   1
   4  -1  -8 205.215 170.675   1
   4   1  -8 280.350 187.382   1
  -4  -1   7 56812.6 3611.48   1
  -4   1   7 57468.6 3617.62   1
   4   1  -7 55676.2 3601.94   1
   4  -1  -7 55875.9 3606.32   1
  -4   1   6 9809.99 713.362   1
  -4  -1   6 11272.4 719.632   1
   4  -1  -6 10068.6 703.234   1
   4   1  -6 9270.58 700.321   1
   4   1  -5 880.423 177.702   1
   4  -1  -5 694.165 205.217   1
  -4  -1   5 394.154 198.008   1
  -4   1   5 483.322 222.783   1
   4  -1  -4 28656.5 1921.60   1
  -4   1   4 30830.2 1931.52   1
   4   1  -2 43950.5 2883.04   1
  -4  -1   2 46387.0 2886.50   1
   4   1  -1 9640.97 710.787   1
   4  -1  -1 8494.21 698.956   1
  -4  -1   1 11860.7 710.850   1
  -4   1   1 10897.2 707.221   1
   4  -1   0 74.1529 195.537   1
  -4   1   0 12.6737 194.377   1
  -4  -1   0 214.315 208.685   1
   4   1   0 172.093 186.452   1
   4  -1   1 11388.9 785.074   1
  -4  -1  -1 10585.8 788.067   1
   4   1   1 10579.9 786.663   1
  -4   1  -1 13083.4 784.456   1
   4  -1   2 42082.1 2798.66   1
  -4   1  -2 45445.7 2798.54   1
   4  -1   3 19878.0 1201.60   1
  -4   1  -3 16684.1 1194.47   1
  -4  -1  -4 29084.1 1822.37   1
   4   1   4 27007.1 1824.75   1
  -4   1  -5 470.773 177.416   1
  -4  -1  -5 664.830 197.928   1
   4   1   5 618.092 212.251   1
   4  -1   5 657.081 199.353   1
   4   1   6 9276.19 699.132   1
   4  -1   6 9857.10 695.720   1
  -4   1  -6 9712.55 685.699   1
  -4  -1  -6 10481.9 698.972   1
   4  -1   7 55748.9 3523.88   1
   4   1   7 54325.2 3530.31   1
  -4  -1  -7 55340.1 3526.22   1
  -4   1  -7 54816.3 3519.24   1
  -4  -1  -8 469.905 196.655   1
  -4   1  -8 225.670 184.518   1
   4  -1   8 94.0939 182.821   1
   4   1   8-41.4292 215.797   1
  -4   1  -9 3315.57 293.937   1
  -4  -1  -9 3054.30 317.996   1
   4   1   9 2480.07 329.480   1
   4  -1   9 2823.59 310.419   1
  -4   1 -10 19376.9 1320.06   1
  -4  -1 -10 19118.5 1324.28   1
   4  -1  10 20610.6 1331.97   1
   4   1  10 19749.2 1340.74   1
   4  -1  11 1035.20 240.567   1
   4   1  11 1156.81 260.847   1
  -4   1 -11 1412.77 225.984   1
  -4  -1 -11 1138.75 250.854   1
   4  -1  12 2979.60 339.233   1
  -4   1 -12 3056.20 324.982   1
   4   1  13 56.6377 244.541   1
  -4  -1 -13-101.128 218.948   1
   4   1  14 266.306 236.671   1
   4  -1  14 113.018 220.633   1
  -4  -1 -14 291.003 214.507   1
  -4   1 -14 151.092 203.554   1
   4  -1  15 625.347 247.922   1
   4   1  15 1394.21 289.195   1
  -4  -1 -15 906.776 235.458   1
  -4   1 -15 895.018 220.161   1
   4  -1  16 281.509 268.551   1
   4   1  16 225.984 253.474   1
  -4   1 -16-192.617 218.310   1
   4  -1  17 162.263 251.514   1
   4   1  17 266.840 289.136   1
  -4   1 -17 144.789 237.033   1
  -4  -1 -17 268.571 251.215   1
   4  -1  18 570.373 261.041   1
   4   1  18 342.655 264.517   1
  -4   1 -18 698.871 270.905   1
  -4  -1 -18 1338.94 274.390   1
   4  -1  19-34.3883 248.591   1
   4   1  19 524.581 273.823   1
  -4  -1 -19 63.7309 226.562   1
  -4   1 -19 217.614 235.639   1
   4  -1  20-35.3499 245.649   1
   4   1  20-71.1414 221.591   1
  -4   1 -20 381.771 235.424   1
  -4  -1 -20 32.4510 212.028   1
   4  -1  21 72.6594 249.024   1
   4   1  21-218.642 243.987   1
  -4   1 -21 64.5382 216.063   1
  -4  -1 -21 228.631 230.961   1
   4  -1  22 629.157 252.670   1
   4   1  22 665.726 257.132   1
  -4   1 -22 459.719 241.462   1
  -4  -1 -22 32.9409 219.954   1
   4  -1  23 299.729 259.341   1
   4   1  23-223.686 236.247   1
  -4   1 -23 166.768 245.024   1
  -4  -1 -23 398.805 229.055   1
   4  -1  24 567.525 254.940   1
   4   1  24 560.926 255.576   1
  -4  -1 -24 401.557 238.357   1
  -4   1 -24 337.381 241.306   1
   4   1  25-225.152 231.132   1
  -4   1 -25-339.858 236.156   1
  -4  -1 -25 335.882 228.126   1
   4   1  26 261.918 244.556   1
  -4  -1 -26 33.3786 213.747   1
  -4   2  27 145.382 226.424   1
   4  -2 -27 31.9548 216.048   1
  -4   2  26 803.207 247.138   1
   4  -2 -26 386.615 236.452   1
  -4   2  25 255.740 229.097   1
   4  -2 -25 129.360 207.264   1
  -4  -2  24 75.6571 242.082   1
   4   2 -24-165.929 230.594   1
  -4   2  23 575.541 287.505   1
   4  -2 -23 547.942 259.819   1
  -4   2  22 71.4050 271.994   1
  -4  -2  22 219.747 251.753   1
   4   2 -22 192.245 228.327   1
   4  -2 -22 671.744 250.092   1
  -4  -2  21 286.247 248.962   1
   4   2 -21 156.383 223.454   1
  -4  -2  20 627.951 247.973   1
  -4   2  20 561.225 288.726   1
   4   2 -20 701.266 245.901   1
   4  -2 -20 311.825 244.621   1
  -4   2  19 654.262 285.856   1
   4  -2 -19 1071.51 273.704   1
  -4   2  18 270.398 273.870   1
   4   2 -18-171.953 217.356   1
  -4  -2  17 661.187 257.369   1
   4   2 -17 331.537 224.824   1
  -4   2  16 479.857 248.831   1
  -4  -2  16 393.010 251.472   1
   4  -2 -16 396.570 237.245   1
   4   2 -16 318.292 227.710   1
  -4   2  15 2134.95 348.345   1
  -4  -2  15 1770.45 306.006   1
   4  -2 -15 2740.93 323.307   1
   4   2 -15 2486.03 304.593   1
  -4   2  14 1491.25 307.302   1
  -4  -2  14 857.139 263.040   1
   4  -2 -14 1214.88 265.688   1
   4   2 -14 1474.39 241.612   1
  -4   2  13 10905.1 795.573   1
   4  -2 -13 10189.0 769.002   1
  -4   2  12 6538.75 571.958   1
  -4  -2  12 6374.96 550.476   1
   4  -2 -12 8019.04 565.147   1
   4   2 -11 4864.93 398.079   1
  -4  -2  11 4364.04 411.670   1
   4  -2 -10 393.382 200.637   1
   4   2 -10 598.331 189.272   1
  -4   2  10 686.122 230.568   1
  -4  -2  10 503.676 205.105   1
   4   2  -9 1180.71 188.665   1
   4  -2  -9 1464.61 231.769   1
  -4   2   9 1334.85 245.885   1
  -4  -2   9 1251.16 233.736   1
   4  -2  -8 8431.69 663.975   1
   4   2  -8 8712.60 644.318   1
  -4   2   8 9368.23 682.081   1
  -4  -2   8 9797.59 655.432   1
   4  -2  -7 14715.3 1162.71   1
   4   2  -7 19285.5 1161.23   1
  -4   2   7 17848.7 1176.93   1
  -4  -2   7 17444.4 1163.38   1
   4   2  -6 24805.6 1558.54   1
   4  -2  -6 22853.8 1564.72   1
  -4  -2   6 24560.3 1564.51   1
  -4   2   6 22856.5 1575.15   1
   4  -2  -5 15774.4 1046.71   1
   4   2  -5 15660.6 1041.65   1
  -4  -2   5 15082.1 1037.81   1
  -4   2   5 15680.4 1053.50   1
   4  -2  -4 19192.1 1236.58   1
  -4   2   4 18077.5 1245.61   1
   4  -2  -3 47406.4 3009.84   1
  -4   2   3 46691.2 3013.60   1
   4   2  -2 32347.6 2063.01   1
  -4  -2   2 31633.8 2060.46   1
   4  -2  -1 652.773 191.273   1
  -4   2   1 1034.78 190.122   1
  -4  -2   1 914.319 190.367   1
   4   2  -1 511.314 189.492   1
   4   2   0 98027.8 6340.90   1
  -4   2   0 100948. 6339.66   1
  -4  -2   0 101580. 6339.49   1
   4  -2   0 100184. 6337.74   1
   4  -2   1 1426.91 208.334   1
  -4   2  -1 694.169 182.261   1
  -4   2  -2 30893.4 2030.08   1
   4  -2   2 32191.6 2031.13   1
  -4   2  -3 45247.6 2835.01   1
  -4  -2  -3 44793.7 2844.15   1
   4   2   3 45715.2 2844.52   1
   4  -2   3 42062.7 2833.79   1
   4   2   4 20687.6 1378.49   1
  -4  -2  -4 21020.5 1372.69   1
   4   2   5 17627.6 1123.82   1
  -4  -2  -5 15672.8 1111.78   1
   4  -2   6 24293.6 1527.01   1
   4   2   6 21270.5 1536.85   1
  -4   2  -6 24501.3 1519.28   1
  -4  -2  -6 22330.7 1536.46   1
   4  -2   7 18390.7 1154.06   1
   4   2   7 16708.9 1167.19   1
  -4   2  -7 16559.4 1142.77   1
  -4  -2  -7 17279.7 1159.09   1
   4   2   8 8875.65 675.443   1
   4  -2   8 10283.1 666.489   1
  -4   2  -8 8733.79 646.928   1
  -4  -2  -8 8723.30 664.690   1
  -4   2  -9 980.820 195.708   1
  -4  -2  -9 1191.97 233.764   1
   4  -2   9 1046.22 213.236   1
   4   2   9 997.747 238.454   1
  -4  -2 -10 411.734 215.811   1
  -4   2 -10 721.479 189.681   1
   4  -2  10 238.783 200.546   1
   4   2  10 675.868 245.838   1
   4  -2  11 5338.32 433.339   1
  -4   2 -11 4581.69 413.598   1
   4   2  12 7849.18 588.623   1
   4  -2  12 6482.08 560.759   1
  -4   2 -12 6794.63 534.633   1
  -4  -2 -12 7091.72 559.828   1
   4   2  13 9054.18 744.420   1
   4  -2  13 10878.6 753.916   1
  -4   2 -13 10314.5 726.344   1
  -4  -2 -13 9622.65 739.325   1
  -4  -2 -14 514.224 244.648   1
  -4   2 -14 1225.11 233.304   1
   4  -2  14 743.667 258.996   1
  -4   2 -15 2648.73 304.784   1
  -4  -2 -15 1484.95 273.676   1
   4   2  15 2428.88 328.397   1
   4  -2  15 2504.43 311.915   1
  -4   2 -16 458.385 224.021   1
  -4  -2 -16 203.118 243.106   1
   4  -2  16 583.064 246.466   1
   4  -2  17 127.360 251.100   1
  -4   2 -17 229.786 225.789   1
   4   2  18 311.340 265.205   1
   4  -2  18 494.117 255.336   1
  -4   2 -18 90.3030 235.884   1
  -4  -2 -18 31.4846 244.079   1
   4   2  19 704.252 264.751   1
  -4  -2 -19 1220.64 255.337   1
   4   2  20 464.220 243.454   1
   4  -2  20 528.223 254.197   1
  -4   2 -20 377.076 240.915   1
  -4  -2 -20 652.572 248.158   1
   4  -2  21 36.2009 237.544   1
  -4   2 -21 673.882 247.614   1
   4  -2  22 36.9457 233.958   1
   4   2  22 73.8925 246.213   1
  -4   2 -22 163.831 218.368   1
  -4  -2 -22 32.9525 224.874   1
   4   2  23 111.441 248.751   1
  -4  -2 -23 630.069 239.781   1
  -4   2 -24-101.842 230.622   1
   4   2  25-148.770 251.591   1
  -4  -2 -25 433.341 249.718   1
   4   2  26 221.905 249.778   1
  -4  -2 -26 462.654 259.472   1
  -4  -2 -27 229.201 234.933   1
   4  -3 -28 62.1956 197.977   1
   4  -3 -27 31.5580 201.029   1
  -4   3  27 249.982 220.079   1
   4  -3 -26 31.8898 197.057   1
  -4   3  26 575.588 244.831   1
   4  -3 -25-32.1823 207.141   1
  -4   3  25 323.892 241.055   1
   4  -3 -24-64.3776 215.512   1
  -4   3  24 143.485 244.740   1
   4  -3 -23 417.784 260.432   1
   4   3 -23 98.4505 226.323   1
  -4   3  23-71.9898 255.928   1
  -4  -3  23 374.454 244.934   1
   4   3 -22 321.740 226.897   1
   4  -3 -22 31.9837 237.925   1
  -4   3  22 250.641 264.192   1
  -4  -3  22 256.563 243.374   1
   4   3 -21 156.982 221.102   1
   4  -3 -21-190.366 207.318   1
  -4  -3  21 357.576 251.798   1
  -4   3  21 178.092 232.726   1
   4  -3 -20 313.218 249.316   1
   4   3 -20-121.845 203.945   1
  -4   3  20 105.967 265.418   1
  -4  -3  20-138.974 230.368   1
   4  -3 -19-154.171 235.388   1
   4   3 -19 29.4926 215.812   1
  -4  -3  19-302.792 244.143   1
  -4   3  19-208.537 257.314   1
   4   3 -18 1963.53 282.717   1
  -4  -3  18 1493.03 290.180   1
   4   3 -17 465.009 222.337   1
   4  -3 -17 769.722 222.539   1
  -4  -3  17 280.747 224.332   1
  -4  -3  16 4836.83 473.816   1
   4   3 -16 5497.14 450.389   1
  -4   3  16 4529.43 480.883   1
   4  -3 -16 4899.04 461.095   1
   4   3 -15 773.833 215.531   1
   4  -3 -15 83.8673 258.359   1
  -4  -3  15 768.654 240.113   1
  -4   3  15 282.497 261.885   1
   4  -3 -14 324.142 245.575   1
  -4   3  14 849.201 285.074   1
   4  -3 -13 1066.02 254.624   1
   4   3 -13 1256.55 218.583   1
  -4   3  13 817.419 272.463   1
  -4  -3  13 1176.66 255.269   1
  -4  -3  12 3956.92 383.017   1
   4   3 -12 3906.20 354.014   1
  -4   3  12 3442.55 377.288   1
   4  -3 -12 4362.09 375.471   1
   4  -3 -11 736.273 236.631   1
   4   3 -11 20.0092 182.334   1
  -4   3  11 642.581 259.886   1
  -4  -3  11 681.003 211.084   1
  -4  -3  10 12186.9 811.570   1
   4  -3 -10 11670.4 815.481   1
  -4   3  10 11681.5 829.473   1
   4   3 -10 10371.5 792.792   1
  -4  -3   9 1503.72 228.476   1
  -4   3   9 1656.07 281.583   1
   4   3  -9 1931.64 237.870   1
   4  -3  -9 1261.01 253.692   1
  -4   3   8-22.4405 201.944   1
  -4  -3   8 681.763 177.097   1
   4   3  -8 16.5963 167.253   1
   4  -3  -8 161.124 198.384   1
  -4  -3   7 3319.57 295.373   1
   4   3  -7 2652.91 280.346   1
   4  -3  -7 2759.09 310.592   1
  -4   3   7 3260.92 332.728   1
  -4   3   6 22450.7 1607.11   1
   4   3  -6 25827.7 1594.15   1
  -4  -3   6 25383.6 1594.14   1
   4  -3  -6 23425.4 1602.57   1
  -4   3   5 879.556 211.338   1
   4  -3  -5 314.944 177.841   1
  -4   3   4 10400.8 711.104   1
   4  -3  -4 9767.79 700.241   1
  -4   3   3 8866.58 612.610   1
   4   3  -3 8022.01 589.796   1
  -4  -3   3 8857.19 596.535   1
   4  -3  -3 7884.78 600.126   1
  -4   3   2 1251.87 232.761   1
   4   3  -2 1338.23 202.224   1
  -4  -3   2 1225.34 207.140   1
   4   3  -1 507.027 183.082   1
  -4  -3   1 485.352 187.088   1
   4  -3   0 97.6651 161.121   1
  -4   3   0-13.0432 180.049   1
   4  -3   1 514.911 184.664   1
  -4   3  -1 643.591 184.744   1
   4  -3   2 1187.17 195.082   1
  -4  -3  -2 1600.28 223.709   1
  -4   3  -2 1308.41 195.696   1
   4   3   2 945.157 208.420   1
   4  -3   3 9495.29 634.172   1
  -4   3  -3 9336.72 629.363   1
  -4  -3  -3 8561.57 647.770   1
   4   3   3 8797.96 650.581   1
   4  -3   4 10246.9 720.443   1
   4   3   4 10678.1 745.616   1
  -4   3  -4 10384.0 715.641   1
  -4  -3  -4 10644.8 733.295   1
  -4  -3  -5 394.245 192.610   1
   4   3   5 813.401 232.360   1
  -4  -3  -6 23128.4 1544.73   1
   4   3   6 23866.6 1556.65   1
   4   3   7 2041.31 291.060   1
  -4  -3  -7 1921.00 268.007   1
  -4   3  -7 2692.70 247.924   1
   4  -3   7 2736.07 259.136   1
   4   3   8 69.0153 199.835   1
  -4  -3  -8 40.6893 191.744   1
  -4   3  -8 79.4074 149.338   1
   4  -3   9 1679.47 239.594   1
   4   3   9 1975.57 289.736   1
  -4  -3  -9 965.704 248.877   1
  -4   3  -9 1757.50 228.763   1
   4   3  10 13021.2 887.275   1
   4  -3  10 11958.6 863.014   1
  -4  -3 -10 11784.4 871.190   1
   4  -3  11 624.674 202.768   1
   4   3  11 572.741 259.755   1
  -4   3 -11 903.485 195.916   1
  -4  -3 -11 719.642 230.283   1
   4   3  12 3868.27 407.435   1
   4  -3  12 4327.76 380.049   1
  -4   3 -12 4106.95 374.657   1
  -4  -3 -12 3918.40 384.421   1
   4  -3  13 1010.72 241.693   1
   4   3  13 1574.01 300.411   1
  -4  -3 -13 1037.48 263.822   1
  -4   3 -13 1322.25 223.159   1
   4   3  14 648.195 225.681   1
   4   3  15 481.518 281.459   1
   4  -3  15 56.9926 228.716   1
  -4  -3 -15 256.870 243.198   1
  -4   3 -15 125.222 209.657   1
   4  -3  16 5031.26 481.181   1
   4   3  16 5960.73 514.299   1
  -4   3 -16 4181.17 443.911   1
  -4  -3 -16 5925.40 484.502   1
   4  -3  17 282.045 252.236   1
   4   3  17-68.2938 263.596   1
  -4   3 -17 254.728 222.493   1
  -4  -3 -17 245.247 225.304   1
   4   3  18 1186.47 284.042   1
   4  -3  18 1755.22 302.165   1
  -4   3 -18 1059.94 271.620   1
  -4  -3 -18 1081.53 281.039   1
   4  -3  19 269.687 264.271   1
   4   3  19 177.085 236.587   1
  -4   3 -19 365.547 233.839   1
   4   3  20 107.490 235.283   1
   4  -3  20 35.0129 232.208   1
  -4   3 -20 124.040 219.327   1
  -4  -3 -20 65.5916 214.291   1
   4  -3  21 216.171 229.577   1
   4   3  21 146.085 236.387   1
  -4   3 -21 318.737 234.200   1
  -4  -3 -21 32.8373 230.428   1
   4  -3  22 36.8421 239.065   1
   4   3  22 368.861 267.133   1
  -4   3 -22 948.412 236.319   1
  -4  -3 -22 560.176 251.460   1
   4  -3  23 188.152 216.090   1
   4   3  23-36.9937 263.290   1
  -4  -3 -23 793.993 263.920   1
  -4   3 -23 167.084 235.921   1
   4   3  24 73.8288 251.034   1
  -4  -3 -24 331.413 245.552   1
   4   3  25 36.8025 246.600   1
  -4  -3 -25 264.319 243.687   1
   4   3  27 36.1378 226.333   1
  -4  -3 -27-97.0098 195.740   1
   4  -4 -28 674.023 243.517   1
  -4   4  28 519.257 256.923   1
   4  -4 -26 474.768 252.825   1
  -4   4  26 176.714 246.470   1
   4  -4 -25 573.565 264.164   1
  -4   4  25 212.651 245.341   1
   4  -4 -24 288.179 251.463   1
  -4   4  24 712.518 267.382   1
   4   4 -22 290.162 230.436   1
   4  -4 -22 671.679 232.459   1
  -4  -4  22 147.081 253.384   1
  -4   4  22 430.410 240.408   1
   4  -4 -21-31.7738 254.056   1
   4   4 -21-62.7276 214.323   1
  -4   4  21 500.837 268.052   1
  -4  -4  21 499.997 256.056   1
   4  -4 -19 653.101 250.283   1
   4   4 -19 321.139 229.655   1
  -4   4  19 488.117 261.785   1
  -4  -4  19 500.929 258.451   1
   4  -4 -18 152.889 269.052   1
   4   4 -18 393.124 222.841   1
  -4  -4  18 513.830 250.692   1
   4  -4 -17 120.201 252.656   1
   4   4 -17-162.163 209.958   1
  -4   4  17 33.5240 270.458   1
  -4  -4  17-92.3022 224.940   1
   4   4 -16-25.7845 195.352   1
  -4  -4  16-234.783 232.915   1
   4  -4 -15 969.761 251.683   1
   4   4 -15 955.744 228.142   1
  -4   4  15 1050.13 280.879   1
  -4  -4  15 753.998 238.389   1
   4  -4 -14 9783.41 742.118   1
  -4  -4  14 10652.0 740.119   1
  -4   4  14 10360.4 765.731   1
   4   4 -14 8973.56 709.496   1
   4  -4 -13 586.911 204.468   1
   4   4 -13 749.564 195.409   1
  -4   4  13 446.482 249.063   1
  -4  -4  13 449.427 213.030   1
   4  -4 -12 153.908 218.978   1
   4   4 -12 41.6756 179.479   1
  -4   4  12 85.8649 239.947   1
  -4  -4  12 46.9137 208.946   1
   4  -4 -11 7321.52 544.085   1
  -4   4  11 6589.55 555.832   1
   4   4 -11 6245.07 507.805   1
  -4  -4  11 6673.67 522.415   1
   4   4 -10 6148.85 494.269   1
  -4  -4  10 6693.84 500.832   1
   4  -4  -9 5686.73 474.095   1
  -4   4   9 5530.68 495.214   1
   4   4  -9 5837.88 453.689   1
  -4  -4   9 5925.29 456.798   1
  -4  -4   8 5478.39 439.862   1
  -4   4   8 5050.39 475.066   1
   4  -4  -8 5917.50 463.692   1
   4   4  -8 5725.94 427.408   1
  -4   4   7 1095.29 253.661   1
   4   4  -7 1459.09 201.065   1
  -4  -4   7 1817.65 206.419   1
   4  -4  -7 1555.21 245.087   1
  -4   4   6 20194.6 1370.96   1
   4   4  -6 21685.9 1341.35   1
  -4  -4   6 23428.9 1351.45   1
   4  -4  -5 13400.8 919.913   1
  -4   4   5 13576.9 934.461   1
  -4   4   4 2098.13 268.161   1
   4  -4  -4 1815.14 242.585   1
  -4   4   3 8133.58 584.362   1
  -4  -4   3 7906.24 560.785   1
   4  -4  -3 8484.57 576.012   1
   4   4  -3 7422.64 557.866   1
   4   4  -2 39910.0 2399.19   1
  -4  -4   2 37810.4 2396.75   1
   4  -4  -2 34521.7 2404.87   1
  -4   4   2 36882.3 2408.84   1
   4  -4   1 62141.7 3727.41   1
   4   4   1 56027.8 3730.46   1
  -4  -4  -1 59643.2 3732.34   1
  -4   4  -1 56533.6 3726.22   1
   4   4   2 36267.1 2274.61   1
   4  -4   2 29915.4 2260.53   1
  -4  -4  -2 36889.8 2272.36   1
  -4   4  -2 38482.8 2262.14   1
   4  -4   3 7572.36 544.690   1
  -4  -4  -3 8216.04 563.126   1
  -4   4  -3 7499.58 541.745   1
   4   4   3 7596.42 570.460   1
  -4  -4  -4 1458.14 220.486   1
  -4   4  -4 1802.84 201.113   1
   4   4   4 1597.98 221.685   1
   4  -4   4 2073.66 210.632   1
   4  -4   5 14422.1 940.581   1
  -4  -4  -5 14114.4 969.468   1
  -4   4  -5 13426.6 940.852   1
   4   4   5 14659.8 974.151   1
  -4  -4  -6 22398.9 1450.62   1
   4   4   6 21088.4 1452.82   1
  -4   4  -7 1260.57 189.314   1
   4   4   7 1134.08 255.698   1
  -4  -4  -7 956.000 230.451   1
   4  -4   7 1442.41 203.569   1
  -4  -4  -8 5225.52 476.731   1
   4   4   8 6351.88 504.039   1
   4  -4   8 5882.63 447.870   1
  -4  -4  -9 5607.03 471.287   1
  -4   4  -9 5453.67 423.547   1
   4   4   9 5252.79 471.394   1
   4  -4   9 5394.88 433.901   1
  -4   4 -10 6399.70 502.466   1
   4  -4  10 7062.18 516.086   1
  -4  -4 -11 6168.58 490.843   1
  -4   4 -11 5933.95 453.056   1
   4  -4  11 5623.02 466.570   1
   4   4  11 4904.78 502.597   1
  -4  -4 -12 78.5734 211.292   1
  -4   4 -12 142.966 181.385   1
   4   4  12-116.550 198.795   1
   4  -4  12-68.4358 213.904   1
  -4  -4 -13 735.435 242.513   1
  -4   4 -13 410.231 185.169   1
   4   4  13 273.241 281.418   1
   4  -4  13 512.115 199.092   1
   4   4  14 9898.67 772.851   1
   4  -4  14 9989.91 744.941   1
  -4  -4 -15 813.566 237.940   1
   4   4  15 1667.62 289.222   1
  -4   4 -16 104.099 214.125   1
   4  -4  16 29.2953 236.375   1
  -4   4 -17-83.5238 208.482   1
  -4  -4 -17-62.0685 242.000   1
   4   4  17 345.289 256.529   1
   4  -4  17 244.378 241.558   1
  -4  -4 -18 385.458 266.873   1
  -4   4 -18 1006.84 241.249   1
   4   4  18 1020.30 320.436   1
   4  -4  18 383.452 233.791   1
  -4  -4 -19 521.784 255.183   1
  -4   4 -19 504.946 217.750   1
   4  -4  19 834.656 280.625   1
  -4   4 -20 183.922 219.817   1
   4  -4  20 173.444 233.628   1
  -4   4 -21 94.9417 201.436   1
  -4  -4 -21 361.885 224.453   1
   4  -4  21-356.955 254.561   1
   4   4  21-219.275 231.375   1
  -4  -4 -22 329.331 246.065   1
  -4   4 -22 423.628 224.924   1
   4   4  22-36.8064 252.763   1
  -4  -4 -23-98.9441 248.230   1
   4   4  23 626.042 269.592   1
  -4  -4 -24 329.660 252.480   1
   4   4  24-146.621 258.149   1
  -4  -4 -25 32.7827 226.748   1
   4   4  25-36.4571 246.418   1
  -4  -4 -26 551.832 224.102   1
   4   4  26 759.134 246.508   1
  -4  -4 -27 415.057 215.382   1
   4   4  27 71.2439 209.788   1
  -4  -4 -28-430.665 230.332   1
   4   4  28-214.040 252.024   1
  -4   5  27 415.173 224.629   1
   4  -5 -27 246.173 208.007   1
  -4   5  26 314.337 221.124   1
   4  -5 -26-250.586 210.718   1
  -4   5  24-213.235 222.716   1
   4  -5 -24-63.6663 204.923   1
  -4   5  23 286.231 263.663   1
   4  -5 -23-223.783 244.757   1
  -4   5  22 608.148 279.510   1
  -4  -5  21 35.7145 229.787   1
   4  -5 -21 159.111 222.137   1
   4   5 -21 31.5563 212.346   1
  -4   5  20-35.4338 259.039   1
  -4  -5  20-275.841 235.243   1
   4  -5 -20 31.6422 233.179   1
   4   5 -20 213.205 214.430   1
  -4   5  19 665.746 296.450   1
  -4  -5  19 165.833 220.130   1
   4  -5 -19 500.907 258.636   1
   4   5 -19 292.972 211.174   1
  -4   5  18 206.802 262.882   1
  -4  -5  18 31.7709 237.945   1
   4  -5 -18 556.974 261.102   1
   4   5 -18 589.679 224.617   1
  -4   5  17-304.722 263.985   1
  -4  -5  17 90.9946 228.830   1
   4  -5 -17 30.3834 223.063   1
   4   5 -17-133.991 210.438   1
  -4   5  16 1759.28 348.313   1
  -4  -5  16 1787.50 290.611   1
   4  -5 -16 2051.68 312.018   1
   4   5 -16 1809.58 263.127   1
  -4  -5  14 1235.68 249.350   1
  -4   5  14 1195.10 312.796   1
   4   5 -14 1212.29 231.009   1
   4  -5 -14 988.398 270.272   1
  -4  -5  13 847.287 227.807   1
  -4   5  13 639.086 277.741   1
   4  -5 -13 1093.50 273.357   1
   4   5 -13 846.608 200.156   1
  -4   5  12 58.6010 241.668   1
   4   5 -12 183.753 166.190   1
   4  -5 -12-105.196 232.310   1
  -4   5  11 112.584 209.876   1
  -4  -5  11 147.104 189.174   1
   4  -5 -11-303.129 195.528   1
   4   5 -11 38.5321 160.995   1
  -4   5  10 1024.82 285.601   1
   4   5 -10 1214.87 204.228   1
  -4  -5  10 1406.71 209.964   1
   4  -5 -10 1782.28 257.444   1
   4   5  -9 816.836 185.241   1
  -4  -5   9 1136.79 191.551   1
   4  -5  -8 28457.4 1959.94   1
   4   5  -8 30907.4 1937.36   1
  -4  -5   8 29375.0 1938.04   1
  -4   5   8 30870.2 1978.11   1
   4  -5  -7 7602.34 581.849   1
  -4   5   7 7368.40 593.806   1
  -4  -5   7 7876.12 552.404   1
   4  -5  -6 2144.03 266.555   1
  -4   5   6 2003.78 276.490   1
  -4   5   5 3882.45 341.626   1
   4  -5  -5 2977.90 316.791   1
  -4   5   4 51754.8 3229.25   1
   4   5  -4 51847.4 3204.10   1
  -4  -5   4 51871.7 3206.85   1
   4  -5  -4 45323.8 3212.60   1
   4  -5  -3 1258.65 202.625   1
   4   5  -3 612.847 157.020   1
  -4  -5   3 975.663 167.230   1
  -4   5   3 677.642 199.015   1
   4  -5  -2 66975.2 4353.75   1
  -4   5   2 70247.4 4363.37   1
  -4   5   1 181.955 171.466   1
   4  -5  -1 229.308 165.098   1
   4  -5   1 12.4263 140.614   1
  -4  -5  -1-14.8380 174.274   1
   4   5   1 45.3283 174.950   1
  -4   5  -1 118.191 152.551   1
   4  -5   2 69618.2 4222.57   1
  -4  -5  -2 66509.1 4231.64   1
  -4   5  -2 64400.0 4219.83   1
   4   5   2 65278.1 4235.04   1
  -4  -5  -3 792.371 192.083   1
  -4   5  -3 1074.57 160.702   1
   4  -5   3 1056.06 164.958   1
   4   5   3 1230.08 223.082   1
  -4  -5  -4 49640.0 3248.64   1
  -4   5  -4 53106.3 3226.98   1
   4   5   4 47922.5 3250.23   1
   4  -5   5 3550.30 293.631   1
  -4   5  -5 3655.77 295.486   1
  -4  -5  -5 3667.15 339.999   1
   4   5   5 3357.86 354.536   1
   4  -5   6 2284.14 230.881   1
  -4  -5  -6 2355.40 276.106   1
   4   5   6 2248.11 288.802   1
  -4  -5  -7 7271.29 579.828   1
   4   5   7 7619.80 587.662   1
  -4  -5  -8 28622.2 1948.16   1
  -4   5  -8 29981.5 1916.37   1
   4   5   8 29094.6 1957.89   1
   4  -5   8 30248.4 1922.08   1
   4  -5   9 1090.64 191.238   1
  -4   5  -9 1246.16 191.244   1
   4   5  10 2126.33 315.856   1
   4  -5  10 1904.55 236.818   1
  -4  -5 -10 1688.76 265.927   1
  -4   5 -10 1323.87 209.374   1
   4   5  11 488.316 261.381   1
   4  -5  11-101.527 179.957   1
  -4   5 -11 164.444 148.031   1
  -4  -5 -11-25.9451 226.703   1
   4  -5  12 435.356 199.727   1
   4   5  12 957.427 255.970   1
  -4  -5 -12 913.523 212.769   1
   4   5  13 216.918 269.849   1
   4  -5  13 1005.82 231.836   1
  -4  -5 -13 362.467 244.126   1
  -4   5 -13 787.507 195.186   1
  -4  -5 -14 775.432 283.848   1
  -4   5 -14 1525.99 224.811   1
   4   5  14 1673.79 323.973   1
   4  -5  14 1056.37 237.570   1
  -4  -5 -15-266.317 257.776   1
  -4   5 -15 94.6296 175.109   1
   4  -5  15 215.980 202.155   1
   4   5  15 299.391 282.273   1
  -4  -5 -16 2254.69 330.445   1
  -4   5 -16 1998.36 280.526   1
   4  -5  16 2445.56 305.705   1
   4   5  16 2295.67 367.335   1
  -4   5 -17 269.752 214.717   1
  -4  -5 -17-443.634 268.841   1
   4  -5  17 119.453 221.811   1
   4   5  17 104.224 286.692   1
  -4  -5 -18 878.935 283.602   1
  -4   5 -18 196.379 215.950   1
   4  -5  18 219.399 241.883   1
   4   5  18 211.443 288.905   1
  -4  -5 -19 130.510 265.268   1
  -4   5 -19 87.2786 213.933   1
   4   5  19 321.711 285.784   1
   4  -5  19 329.118 237.044   1
  -4   5 -20 332.468 219.477   1
  -4  -5 -20-165.370 259.915   1
   4   5  20 576.323 306.727   1
   4  -5  20 68.4369 223.824   1
  -4  -5 -21 329.565 240.844   1
   4   5  21 328.839 271.110   1
  -4  -5 -22 164.537 212.875   1
   4   5  22 36.7187 222.343   1
  -4  -5 -23-65.7552 238.776   1
   4   5  23-366.467 263.885   1
  -4  -5 -24 229.351 249.013   1
   4   5  24-145.508 248.202   1
  -4  -5 -26 32.1190 193.352   1
   4   5  26 178.572 218.777   1
  -4  -5 -27-31.5154 211.092   1
   4   5  27-175.523 206.229   1
  -4   6  27 68.1828 233.721   1
   4  -6 -27 91.3337 229.688   1
  -4   6  26-103.482 240.802   1
   4  -6 -26-92.9844 234.747   1
  -4   6  25 69.5167 247.339   1
   4  -6 -25 407.535 244.901   1
  -4   6  24 35.2682 229.365   1
   4  -6 -24 221.491 235.169   1
  -4   6  23-35.5995 211.635   1
   4  -6 -23 31.8482 195.021   1
  -4   6  21 643.313 274.891   1
   4  -6 -21 223.412 260.510   1
  -4   6  20 354.940 233.332   1
  -4  -6  20 341.455 234.347   1
   4  -6 -20-95.2854 217.033   1
   4   6 -20 243.409 228.941   1
  -4  -6  19 556.013 229.678   1
   4   6 -19 262.343 227.060   1
  -4  -6  18 687.135 248.401   1
  -4   6  18 138.837 261.840   1
   4   6 -18 640.038 220.541   1
   4  -6 -18 998.277 253.133   1
  -4  -6  17-29.6894 223.215   1
   4   6 -17 292.195 206.477   1
   4  -6 -17 552.833 269.116   1
  -4   6  16-235.063 272.691   1
   4  -6 -16 241.722 252.477   1
   4   6 -15 977.913 212.916   1
   4  -6 -15 1004.31 246.499   1
  -4  -6  15 1779.40 268.568   1
  -4   6  15 1313.19 273.142   1
   4  -6 -14 5610.55 472.571   1
  -4   6  14 4253.26 471.534   1
   4   6 -14 5844.10 444.164   1
  -4  -6  14 5220.86 460.218   1
   4  -6 -13 4552.43 415.143   1
  -4  -6  13 5143.67 411.818   1
  -4   6  13 4377.31 440.255   1
   4   6 -13 4311.70 388.048   1
  -4   6  12 120.109 243.427   1
  -4  -6  12 213.230 193.954   1
   4  -6 -12 270.116 223.327   1
   4   6 -12 242.380 166.192   1
  -4   6  11 895.314 280.778   1
  -4  -6  11 310.071 178.714   1
   4  -6 -11 778.792 249.357   1
   4   6 -11 510.095 177.452   1
  -4  -6  10 54.1856 165.596   1
   4  -6 -10-49.8145 221.211   1
   4   6 -10-169.794 149.567   1
  -4   6   9-185.659 215.403   1
   4   6  -9-15.5758 148.571   1
  -4  -6   9-101.665 156.561   1
   4  -6  -9 71.1547 181.618   1
  -4  -6   8 7281.72 509.444   1
   4  -6  -8 7590.19 535.421   1
   4   6  -8 7008.77 497.938   1
   4  -6  -7-106.653 204.019   1
  -4   6   7-119.337 210.924   1
   4  -6  -6 26795.0 1850.94   1
  -4   6   6 30002.1 1866.34   1
  -4   6   5 5939.57 462.695   1
   4  -6  -5 5440.32 451.003   1
  -4   6   4 859.778 211.754   1
   4   6  -4 1008.45 161.393   1
   4  -6  -4 976.593 200.031   1
  -4  -6   4 1105.84 164.038   1
  -4  -6   3 3255.53 286.355   1
   4  -6  -3 3371.91 308.907   1
  -4   6   3 3567.15 325.189   1
   4  -6  -2 3694.05 323.080   1
  -4   6   2 3756.36 338.146   1
   4  -6  -1 893.054 177.725   1
  -4   6   1 1041.61 202.804   1
   4   6   0 25452.2 1632.29   1
  -4  -6   0 24708.6 1633.81   1
   4   6   1 1073.51 192.304   1
  -4  -6  -1 807.177 186.942   1
   4   6   2 3576.23 332.642   1
  -4  -6  -2 3392.27 316.276   1
  -4   6  -2 3737.26 300.238   1
  -4   6  -3 3444.80 280.916   1
   4   6   3 3109.45 322.916   1
   4  -6   3 3033.73 271.873   1
  -4  -6  -3 3339.98 310.310   1
  -4  -6  -4 887.775 198.842   1
   4   6   4 514.012 199.135   1
   4  -6   4 755.328 152.189   1
   4  -6   5 6296.91 449.585   1
   4   6   5 5950.97 502.904   1
  -4  -6  -5 6957.92 498.195   1
  -4   6  -5 5973.24 451.375   1
   4   6   6 30972.0 2042.19   1
   4  -6   6 29387.3 1996.55   1
  -4  -6  -6 32286.1 2034.50   1
  -4   6  -6 32218.2 1998.83   1
   4   6   7 321.581 181.056   1
  -4   6  -7 155.951 130.900   1
  -4  -6  -7-66.2752 183.666   1
   4  -6   7 136.001 142.291   1
  -4  -6  -8 8611.25 644.781   1
   4   6   8 8209.90 650.498   1
  -4  -6  -9-149.583 214.052   1
  -4   6  -9-70.1141 133.450   1
   4  -6   9 143.011 153.708   1
   4   6   9-299.788 227.753   1
  -4   6 -10 203.994 151.757   1
  -4  -6 -10-309.436 222.021   1
   4   6  10-340.332 249.803   1
   4  -6  10 105.918 162.666   1
  -4   6 -11 635.337 169.104   1
  -4  -6 -11 823.251 210.260   1
   4  -6  11 478.240 184.357   1
   4   6  11 706.841 259.716   1
  -4   6 -12 328.256 140.473   1
  -4  -6 -12 248.071 242.510   1
   4  -6  12 433.622 178.228   1
   4   6  12 489.999 268.465   1
   4  -6  13 4176.48 368.328   1
   4   6  13 3800.89 455.424   1
   4  -6  14 5124.46 435.690   1
   4   6  14 4530.88 504.865   1
  -4  -6 -14 5735.88 479.307   1
  -4   6 -14 4785.19 421.495   1
   4   6  15 1420.69 333.026   1
   4  -6  15 1288.58 236.831   1
  -4   6 -15 1295.74 220.495   1
  -4  -6 -15 1323.75 287.285   1
   4   6  16 138.675 287.525   1
  -4  -6 -16 401.409 272.526   1
   4  -6  17 173.191 196.398   1
   4   6  17 105.197 281.267   1
  -4  -6 -17 288.313 291.666   1
  -4   6 -17 208.701 189.560   1
   4  -6  18 706.477 270.479   1
   4   6  18 922.697 297.841   1
  -4  -6 -18 591.019 270.242   1
  -4   6 -18 894.456 226.198   1
   4  -6  19 547.353 237.690   1
  -4   6 -19 511.349 211.122   1
   4   6  20 325.989 259.774   1
  -4   6 -20 29.7482 202.009   1
   4   6  21 36.5582 274.781   1
  -4  -6 -21 164.225 252.475   1
   4   6  22-402.658 276.113   1
  -4  -6 -22 427.164 245.971   1
   4   6  23 400.842 218.400   1
  -4  -6 -23 65.4898 211.094   1
   4   6  24-216.531 246.369   1
  -4  -6 -24-65.1114 247.561   1
   4   6  25-393.003 261.250   1
  -4  -6 -25 161.154 238.526   1
   4   6  26 246.788 233.378   1
  -4  -6 -26 666.923 248.501   1
   4   6  27 138.294 205.434   1
  -4  -6 -27 528.524 220.902   1
   4  -7 -27 330.287 229.664   1
  -4   7  27 200.193 224.028   1
   4  -7 -26 61.1467 218.047   1
  -4   7  26-169.208 242.373   1
   4  -7 -25 403.668 235.684   1
  -4   7  25 690.856 267.513   1
   4  -7 -23 31.7069 219.317   1
  -4   7  23 35.3844 243.647   1
   4  -7 -22 127.385 187.404   1
  -4   7  22 285.381 213.715   1
   4  -7 -21 223.531 255.357   1
  -4   7  21 178.148 274.079   1
   4  -7 -20 477.633 254.625   1
  -4   7  20 284.235 272.109   1
  -4   7  19-105.753 263.131   1
  -4  -7  19 542.378 224.947   1
   4  -7 -19 285.723 254.702   1
   4   7 -19 29.0177 201.978   1
  -4   7  18 558.698 277.678   1
  -4  -7  18 30.3227 217.121   1
   4  -7 -18 534.622 253.610   1
   4   7 -18 194.026 196.954   1
  -4   7  17 483.365 288.766   1
  -4  -7  17-199.840 209.077   1
   4  -7 -17 62.2312 254.625   1
   4   7 -17 551.099 217.600   1
  -4   7  16 781.103 250.818   1
  -4  -7  16 1180.77 230.181   1
   4  -7 -16 1254.82 271.461   1
   4   7 -16 945.276 233.223   1
  -4   7  15 266.259 250.047   1
  -4  -7  15 726.475 226.230   1
   4  -7 -15 809.788 248.785   1
   4   7 -15 568.894 196.741   1
  -4  -7  14 877.775 226.208   1
   4   7 -14 1566.80 231.018   1
   4   7 -13 1804.48 260.274   1
  -4  -7  13 1670.97 256.988   1
   4  -7 -13 2024.83 304.902   1
  -4  -7  12 10041.3 717.185   1
   4   7 -12 10812.5 718.035   1
   4  -7 -12 9653.02 744.200   1
  -4   7  12 9394.14 758.977   1
   4  -7 -11 213.801 233.436   1
  -4   7  11-237.331 240.919   1
   4   7 -11 223.454 151.839   1
  -4  -7  11-111.793 156.667   1
   4  -7 -10 2129.56 293.224   1
  -4   7  10 1567.13 288.045   1
   4   7 -10 2038.18 229.415   1
  -4  -7  10 2618.02 250.426   1
   4  -7  -9 955.912 243.504   1
  -4   7   9 930.422 266.370   1
   4   7  -9 896.880 170.707   1
  -4  -7   9 1265.55 189.204   1
   4   7  -8 204.425 142.345   1
  -4  -7   8 15.1905 142.597   1
   4  -7  -7 377.262 203.940   1
  -4   7   7 421.249 207.287   1
   4  -7  -6 2853.78 292.726   1
  -4   7   6 2627.32 313.309   1
   4   7  -5 796.435 150.751   1
  -4   7   5 930.737 234.132   1
  -4  -7   5 911.466 153.045   1
   4  -7  -5 869.360 201.621   1
   4  -7  -4 24309.5 1708.37   1
  -4  -7   4 27491.9 1692.65   1
  -4   7   4 24190.2 1718.80   1
   4   7  -4 27390.8 1692.52   1
   4  -7  -3 17668.3 1201.66   1
  -4   7   3 18535.8 1217.88   1
   4  -7  -2 10571.0 704.002   1
  -4   7   2 9310.59 709.291   1
   4   7  -1 6449.66 445.305   1
  -4  -7   1 5237.34 434.347   1
  -4   7   1 6143.53 448.538   1
   4  -7  -1 5561.74 438.262   1
  -4   7   0-60.5607 175.869   1
  -4  -7   0 339.230 148.774   1
   4   7   0 64.1061 149.561   1
   4  -7   0-177.999 148.669   1
  -4  -7  -1 5824.56 451.988   1
   4   7   1 6113.43 470.568   1
  -4  -7  -2 10082.9 691.523   1
   4   7   2 10280.5 701.589   1
   4  -7   2 9269.07 672.268   1
   4   7   3 18212.9 1225.27   1
   4  -7   3 17650.2 1194.46   1
  -4  -7  -3 18215.2 1220.79   1
  -4   7  -3 18864.7 1195.77   1
   4  -7   4 26595.3 1672.52   1
  -4  -7  -4 25462.4 1703.17   1
  -4   7  -4 25858.0 1669.28   1
   4   7   4 25129.1 1706.70   1
   4  -7   5 762.783 155.325   1
  -4  -7  -5 769.637 210.249   1
   4   7   5 1615.29 255.317   1
  -4   7  -5 1487.96 157.939   1
   4   7   6 3242.12 349.652   1
  -4  -7  -6 2747.42 321.585   1
  -4   7  -6 2913.04 255.434   1
   4  -7   6 3079.27 256.375   1
   4   7   7 357.028 234.102   1
  -4   7  -7 480.930 129.342   1
   4  -7   7 608.962 140.661   1
  -4  -7  -7 422.919 209.316   1
  -4   7  -8 110.789 123.305   1
   4  -7   8 120.149 130.491   1
  -4  -7  -9 1230.33 248.352   1
   4   7   9 729.295 259.472   1
  -4  -7 -10 1954.02 303.525   1
  -4   7 -10 1814.34 224.765   1
   4  -7  10 2633.46 243.086   1
   4   7  10 2389.66 339.852   1
  -4   7 -11 126.504 139.765   1
  -4  -7 -11-27.2925 225.994   1
   4  -7  11-35.4561 159.667   1
   4   7  11 363.315 249.107   1
   4  -7  12 10264.1 705.004   1
   4   7  12 9525.53 763.851   1
  -4  -7 -12 9548.46 747.679   1
  -4   7 -12 9768.75 691.941   1
   4   7  13 2075.10 363.050   1
   4  -7  13 2703.56 278.544   1
  -4   7 -13 2126.43 252.367   1
  -4  -7 -13 2321.60 332.475   1
   4  -7  14 1121.13 226.292   1
  -4   7 -14 1418.91 207.397   1
   4  -7  15 537.546 203.184   1
   4   7  15 548.721 292.900   1
  -4   7 -15 399.655 187.780   1
  -4  -7 -15 61.3131 271.181   1
   4  -7  16 886.555 234.776   1
   4   7  16 523.742 308.765   1
  -4   7 -16 2141.97 256.056   1
  -4  -7 -16 1608.80 312.339   1
   4   7  17-70.8709 256.976   1
  -4  -7 -17 162.469 235.648   1
   4  -7  18 89.0179 213.485   1
   4   7  18-107.149 244.882   1
  -4  -7 -18 65.7099 231.389   1
  -4   7 -18 313.788 196.582   1
   4   7  19 35.8951 281.827   1
  -4   7 -19-110.637 204.673   1
  -4  -7 -19 363.711 282.219   1
   4   7  20 217.488 263.977   1
  -4  -7 -20-33.0459 263.092   1
   4   7  21-109.480 224.753   1
  -4  -7 -21 131.358 189.190   1
   4   7  22 364.296 253.145   1
  -4  -7 -22-163.695 244.160   1
  -4  -7 -23-97.7604 246.796   1
   4   7  25 247.611 240.367   1
  -4  -7 -25 31.9707 232.934   1
   4   7  26 1043.52 279.162   1
  -4  -7 -26-31.3871 233.833   1
   4   7  27 374.302 226.159   1
  -4  -7 -27 153.255 212.583   1
   4  -8 -26 150.961 207.063   1
  -4   8  26 66.7333 230.897   1
   4  -8 -25 553.452 244.719   1
  -4   8  25 34.1487 249.434   1
   4  -8 -24 499.373 242.342   1
  -4   8  24 623.785 274.279   1
   4  -8 -23-31.5500 227.860   1
  -4   8  23-70.2792 240.870   1
   4  -8 -22-63.5121 186.517   1
  -4   8  22-71.0248 200.598   1
   4  -8 -20 1244.70 284.441   1
  -4   8  20 533.282 274.063   1
   4  -8 -19 510.188 251.692   1
  -4   8  19-35.3485 250.431   1
   4  -8 -18 63.3164 240.409   1
  -4   8  18 350.965 280.921   1
   4   8 -18 467.432 206.653   1
  -4   8  17 417.435 294.649   1
  -4  -8  17 559.014 203.959   1
   4  -8 -17 722.199 278.119   1
  -4   8  16 857.674 269.427   1
  -4  -8  16 200.391 191.117   1
   4  -8 -16 185.795 220.224   1
   4   8 -16 406.617 196.293   1
  -4   8  15 67.4588 243.586   1
  -4  -8  15-23.4148 192.005   1
   4  -8 -15 152.214 227.003   1
   4   8 -15-21.9574 171.182   1
  -4   8  14 132.141 251.495   1
  -4  -8  14 328.447 185.807   1
   4  -8 -14 149.070 235.347   1
   4   8 -14 263.999 163.960   1
  -4   8  13 773.755 281.668   1
   4   8 -13 487.645 167.114   1
  -4  -8  13 531.538 183.151   1
   4  -8 -13 232.746 227.262   1
  -4  -8  12 4622.13 379.092   1
   4   8 -12 4559.27 371.700   1
  -4   8  12 4138.97 428.532   1
   4  -8 -12 4611.95 422.997   1
  -4   8  11 243.093 252.559   1
   4   8 -11 49.6420 142.039   1
   4  -8 -11 356.412 239.019   1
  -4  -8  11 193.880 160.686   1
  -4  -8  10 4387.41 332.698   1
   4  -8 -10 3511.35 370.355   1
  -4   8  10 3602.10 395.747   1
   4   8 -10 3610.58 321.202   1
  -4   8   9 423.064 244.417   1
   4  -8  -9 531.266 231.800   1
  -4  -8   9 272.826 142.045   1
   4   8  -9 608.914 160.832   1
   4  -8  -8 3312.20 350.434   1
  -4   8   8 3545.33 378.413   1
   4   8  -6 19138.5 1274.00   1
  -4  -8   6 19800.2 1273.85   1
   4  -8  -6 19273.0 1306.00   1
  -4   8   6 19549.4 1319.24   1
   4   8  -5 2657.09 245.079   1
   4  -8  -5 2354.81 280.699   1
  -4  -8   5 2993.07 247.052   1
  -4   8   5 2428.95 305.839   1
   4  -8  -4 9191.44 639.539   1
  -4  -8   4 8867.64 604.773   1
  -4   8   4 7885.09 650.753   1
  -4   8   3 266.767 195.943   1
   4  -8  -2 4614.48 368.650   1
  -4   8   2 4249.39 382.909   1
   4   8  -1 6430.37 478.752   1
   4  -8  -1 6569.84 476.317   1
  -4  -8   1 5546.41 464.339   1
  -4   8   1 6988.77 485.220   1
   4   8   0 38869.5 2427.14   1
   4  -8   0 41009.3 2425.92   1
  -4  -8   0 38024.8 2420.85   1
  -4   8   0 33144.1 2417.34   1
   4   8   1 5872.08 492.831   1
  -4  -8  -1 7627.38 508.960   1
   4   8   2 4349.33 373.252   1
  -4   8  -3 161.922 128.675   1
   4   8   3 82.5055 195.402   1
  -4  -8  -3 112.898 177.846   1
   4  -8   3 49.7036 126.805   1
   4  -8   4 8728.24 593.786   1
  -4  -8  -4 8324.11 630.223   1
  -4   8  -4 8805.42 592.024   1
   4   8   4 8325.07 646.997   1
  -4  -8  -5 2112.70 270.432   1
  -4   8  -5 2492.94 207.182   1
   4   8   5 1828.43 277.621   1
   4  -8   5 1997.08 203.002   1
   4  -8   6 18346.3 1248.16   1
  -4  -8  -6 17568.5 1296.80   1
  -4   8  -6 20967.5 1249.52   1
   4   8   6 18842.8 1304.09   1
  -4   8  -7 5569.95 407.780   1
   4  -8   7 5806.98 413.655   1
   4   8   8 3079.50 379.940   1
  -4  -8  -8 4646.67 391.685   1
  -4   8  -8 3688.72 297.463   1
   4  -8   8 4035.04 310.707   1
   4   8   9 375.008 256.837   1
   4  -8   9 719.272 138.379   1
  -4   8  -9 435.598 130.613   1
  -4  -8  -9 366.500 206.633   1
   4   8  10 2998.02 376.501   1
  -4  -8 -10 3787.07 374.558   1
   4   8  11 123.989 248.407   1
   4  -8  11 208.970 154.747   1
  -4   8 -11-127.583 135.195   1
  -4  -8 -11 28.0237 220.010   1
  -4   8 -12 5073.77 370.808   1
  -4  -8 -12 3658.74 425.966   1
   4  -8  12 4854.80 386.305   1
   4   8  12 4360.13 443.973   1
   4  -8  13 701.200 177.032   1
   4   8  13 662.390 252.918   1
  -4  -8 -13 118.453 218.991   1
  -4   8 -13 581.770 161.870   1
   4  -8  14 484.466 187.266   1
   4   8  14 272.393 287.596   1
  -4   8 -14 382.866 157.312   1
  -4  -8 -14-243.029 240.706   1
   4  -8  15 114.186 181.069   1
   4   8  15 381.494 313.680   1
  -4   8 -15 306.207 173.874   1
  -4  -8 -15 753.151 294.963   1
   4  -8  16 618.755 204.233   1
   4   8  16 246.079 298.230   1
  -4   8 -16-21.7934 165.967   1
  -4  -8 -16 934.317 291.680   1
   4  -8  17 105.869 183.351   1
   4   8  17 35.5110 232.188   1
  -4   8 -17 116.898 184.470   1
  -4  -8 -17 395.363 222.927   1
   4   8  18 215.177 288.472   1
  -4  -8 -18 65.7797 258.338   1
   4   8  19-287.887 282.745   1
  -4  -8 -19 630.828 284.427   1
   4   8  20 472.656 239.156   1
  -4  -8 -20 428.399 211.629   1
   4   8  22-36.2535 254.538   1
  -4  -8 -22 456.899 246.590   1
   4   8  23 143.513 224.300   1
  -4  -8 -23 453.786 221.997   1
   4   8  24 743.613 272.337   1
  -4  -8 -24 128.314 245.155   1
   4   8  25 209.718 242.117   1
   4   8  26 102.785 225.013   1
  -4  -8 -26 92.7542 229.725   1
   4  -9 -26-29.8002 203.323   1
  -4   9  25 404.676 252.228   1
   4  -9 -25 243.322 220.530   1
  -4   9  24 480.228 254.898   1
   4  -9 -24 556.862 245.078   1
  -4   9  23-34.8700 230.067   1
   4  -9 -23 62.7182 221.735   1
  -4   9  22 388.658 216.385   1
   4  -9 -22-189.880 184.695   1
  -4   9  21 70.9137 256.528   1
   4  -9 -21 414.461 256.819   1
  -4   9  20 284.327 267.659   1
   4  -9 -20 287.498 221.678   1
  -4   9  19 460.662 280.204   1
   4  -9 -19-576.064 268.320   1
  -4   9  18 176.296 243.579   1
   4  -9 -18 414.136 211.110   1
   4   9 -17 258.657 170.585   1
   4  -9 -16 187.948 261.514   1
  -4   9  16 103.947 278.207   1
   4   9 -16 416.423 171.131   1
  -4  -9  16 262.378 176.630   1
   4  -9 -15 370.364 233.091   1
  -4   9  15 68.2829 241.693   1
   4   9 -15 245.706 158.348   1
  -4  -9  15 66.4443 176.085   1
   4  -9 -14 121.245 193.961   1
  -4   9  14-67.0667 222.342   1
   4   9 -14-114.715 160.748   1
  -4  -9  14 164.792 166.183   1
   4  -9 -13 563.663 253.294   1
  -4   9  13 262.476 214.241   1
   4   9 -13 286.303 158.103   1
  -4  -9  13 305.073 170.606   1
   4  -9 -12 376.052 250.516   1
  -4   9  12-96.0276 259.942   1
  -4  -9  12-228.315 156.418   1
   4   9 -12 16.8078 136.509   1
  -4   9  11 527.877 283.996   1
   4  -9 -11-112.165 232.204   1
  -4  -9  11 80.5744 149.354   1
   4   9 -11 63.2134 140.852   1
  -4   9  10 8027.09 651.229   1
   4  -9 -10 8523.75 648.665   1
  -4   9   9 1800.49 316.322   1
   4  -9  -9 1487.63 262.670   1
   4   9  -8 2184.95 207.000   1
  -4  -9   8 1948.85 211.386   1
   4  -9  -8 1676.42 283.884   1
  -4   9   8 1789.14 292.150   1
  -4  -9   7 404.440 135.980   1
  -4   9   7 159.855 213.292   1
   4  -9  -7 191.442 191.197   1
   4   9  -7 487.788 132.333   1
   4   9  -6 668.241 146.473   1
  -4   9   6 553.472 238.665   1
   4  -9  -6 683.240 214.760   1
  -4  -9   6 748.249 140.555   1
   4   9  -5 853.872 150.422   1
  -4  -9   5 1122.48 150.638   1
   4  -9  -4 15703.9 1072.02   1
  -4   9   4 15670.1 1086.13   1
   4  -9  -3 1363.47 214.742   1
   4   9  -2 9454.79 671.813   1
   4  -9  -2 9219.50 680.271   1
  -4  -9   2 9884.46 664.198   1
  -4   9   2 9596.24 686.894   1
   4   9  -1 3835.65 328.914   1
   4  -9  -1 3433.43 327.487   1
  -4   9   1 3881.21 336.381   1
  -4  -9   1 3850.61 320.792   1
  -4  -9   0-49.8591 169.031   1
   4  -9   0 48.8723 158.271   1
  -4   9   0-16.9186 162.862   1
   4   9   0 17.6123 170.326   1
   4   9   1 3462.03 313.660   1
   4  -9   1 3290.64 286.264   1
  -4  -9  -1 3583.06 304.058   1
  -4   9  -1 2844.96 282.361   1
  -4  -9  -2 9854.74 701.219   1
   4   9   3 1468.35 247.270   1
  -4   9  -3 1576.26 189.346   1
   4  -9   3 1448.82 176.764   1
  -4  -9  -3 2003.21 238.198   1
   4  -9   4 18424.3 1106.78   1
   4   9   4 16306.1 1158.99   1
  -4  -9  -4 15165.6 1138.38   1
  -4   9  -4 16517.6 1102.02   1
   4   9   5 750.816 233.069   1
  -4   9  -5 819.405 131.938   1
   4  -9   5 693.285 132.258   1
  -4  -9  -5 390.324 206.445   1
   4   9   6 578.713 216.878   1
  -4   9  -6 630.560 127.080   1
  -4  -9  -6 435.323 215.445   1
   4  -9   6 1094.09 133.515   1
   4   9   7 439.591 229.215   1
  -4   9  -7 464.588 107.541   1
  -4  -9  -7 327.407 214.922   1
   4  -9   7 484.216 122.843   1
  -4  -9  -8 2078.32 280.664   1
  -4   9  -8 2079.86 182.532   1
   4  -9   8 1845.81 185.005   1
   4   9   8 1371.96 285.285   1
  -4  -9  -9 1289.57 257.436   1
  -4   9  -9 1764.44 174.849   1
   4   9   9 1754.02 294.391   1
   4  -9   9 2111.84 195.677   1
  -4   9 -10 8492.09 546.746   1
   4   9  10 7597.12 631.603   1
   4  -9  10 8457.04 556.664   1
   4   9  11 222.817 241.093   1
   4  -9  11 69.8661 128.608   1
   4   9  12 98.6643 264.037   1
  -4  -9 -12 382.867 243.560   1
   4  -9  13 307.924 159.615   1
   4   9  13 33.7625 282.139   1
  -4  -9 -13 392.895 279.388   1
  -4   9 -13 494.551 153.836   1
   4   9  14-173.164 239.952   1
   4  -9  14 434.423 174.163   1
  -4  -9 -14 123.963 228.807   1
  -4   9 -14 285.356 137.908   1
   4  -9  15 145.242 184.348   1
   4   9  15-104.913 298.248   1
  -4   9 -15 566.621 161.783   1
  -4  -9 -15 417.307 256.290   1
   4  -9  16 563.006 197.901   1
   4   9  16-106.661 291.969   1
  -4  -9 -16 163.598 265.314   1
  -4   9 -16 219.411 148.439   1
  -4   9 -17 259.285 162.552   1
   4   9  18 322.967 281.332   1
  -4  -9 -18 265.291 257.324   1
   4   9  19-36.1918 253.698   1
  -4  -9 -19 99.2983 241.984   1
   4   9  20-36.3761 280.960   1
  -4  -9 -20 459.760 245.352   1
   4   9  21-217.689 270.657   1
  -4  -9 -21-65.4559 241.322   1
   4   9  22 395.864 219.848   1
  -4  -9 -22 194.972 208.721   1
   4   9  23 674.873 282.545   1
  -4  -9 -23 579.651 253.186   1
   4   9  24 315.317 234.484   1
  -4  -9 -24 381.138 203.377   1
   4   9  25-172.331 253.993   1
  -4  -9 -25 187.218 234.463   1
   4   9  26 67.4712 237.507   1
  -4  -9 -26-30.4919 212.796   1
  -4  10  25 463.633 258.042   1
   4 -10 -25 210.480 228.554   1
  -4  10  24 67.8263 241.927   1
   4 -10 -24 122.551 227.644   1
  -4  10  23-69.1424 195.408   1
   4 -10 -23 311.423 199.439   1
  -4  10  22 561.793 263.227   1
   4 -10 -22-31.5010 229.820   1
  -4  10  21 283.121 258.877   1
   4 -10 -21 31.7501 227.560   1
  -4  10  20 567.755 255.594   1
   4 -10 -20 575.253 212.862   1
  -4  10  19-35.5314 269.035   1
   4 -10 -19 127.999 249.479   1
  -4  10  18-35.3948 244.076   1
   4 -10 -18 448.442 246.499   1
  -4  10  17 175.987 259.503   1
   4 -10 -17 95.5541 214.421   1
   4  10 -16 144.463 170.583   1
   4 -10 -16 31.5803 252.775   1
  -4 -10  15 401.423 176.449   1
  -4  10  15 587.123 303.474   1
   4 -10 -15 1157.04 277.598   1
   4  10 -15 632.787 182.517   1
  -4  10  14 577.960 294.251   1
   4  10 -14 574.419 163.744   1
  -4 -10  14 351.295 153.770   1
  -4  10  13 33.3747 272.966   1
   4  10 -13 215.281 145.387   1
   4 -10 -13-120.852 272.866   1
  -4 -10  13 251.368 146.291   1
   4 -10 -11 1292.96 246.365   1
  -4  10  11 635.055 248.115   1
  -4  10  10 1017.88 291.556   1
   4  10 -10 1176.02 161.886   1
   4 -10 -10 1112.29 282.304   1
  -4 -10  10 1122.88 156.758   1
  -4  10   9 29.8802 230.461   1
  -4 -10   9 24.5279 121.076   1
   4  10  -9 12.1430 113.623   1
   4 -10  -9 242.067 214.107   1
   4  10  -8 5139.44 377.045   1
  -4 -10   8 5460.78 380.334   1
   4  10  -7 233.272 111.580   1
   4 -10  -7 446.559 222.102   1
  -4  10   7 303.363 239.358   1
  -4 -10   7 200.153 123.976   1
  -4 -10   6 480.750 131.190   1
   4  10  -6 293.093 127.561   1
   4 -10  -5 3038.36 323.119   1
   4  10  -5 3652.63 284.306   1
  -4 -10   5 3314.33 267.243   1
  -4  10   5 2940.60 346.879   1
   4 -10  -4 1131.30 219.382   1
  -4  10   4 1150.39 243.087   1
   4 -10  -3 684.940 198.459   1
  -4  10   3 789.084 208.648   1
   4  10  -2 6923.84 549.023   1
  -4 -10   2 8164.73 552.272   1
  -4  10   2 7442.50 572.998   1
   4 -10  -2 7876.54 566.655   1
   4 -10  -1 54.1764 152.579   1
   4  10  -1 189.329 153.563   1
  -4  10   1 19.7145 165.001   1
  -4 -10   1 290.050 139.460   1
   4 -10   0 3381.45 307.943   1
   4  10   0 3491.96 328.310   1
  -4  10   0 4058.46 325.226   1
  -4 -10   0 3449.14 314.693   1
   4  10   1 552.470 206.797   1
  -4  10  -1 31.7937 136.190   1
   4 -10   1 381.351 143.584   1
  -4 -10  -1 439.232 178.810   1
   4  10   2 8490.69 628.440   1
  -4 -10  -2 8022.47 606.085   1
   4  10   3 302.817 195.120   1
   4 -10   3 622.271 137.628   1
  -4  10  -3 417.666 138.508   1
  -4 -10  -3 841.059 214.061   1
   4  10   4 995.218 242.368   1
   4 -10   4 896.743 149.281   1
  -4  10  -4 1017.78 145.258   1
  -4 -10  -4 816.657 227.252   1
   4  10   5 2575.24 335.572   1
   4 -10   5 3180.34 261.449   1
  -4 -10  -5 3660.98 346.491   1
  -4  10  -5 3489.92 261.238   1
   4 -10   6 219.645 106.224   1
  -4 -10  -6 771.190 224.237   1
  -4  10  -6 515.480 105.621   1
   4 -10   7 226.771 102.364   1
  -4  10  -7 280.155 96.6122   1
   4  10   7 198.266 247.887   1
   4  10   8 3866.57 458.567   1
   4 -10   8 5245.55 355.098   1
  -4  10  -8 4830.26 343.539   1
  -4 -10  -8 5049.11 451.213   1
   4 -10   9 43.9929 96.1576   1
   4  10   9-122.250 267.699   1
  -4 -10  -9 110.872 215.318   1
  -4  10  -9 31.5185 85.3386   1
   4  10  10 569.522 252.743   1
   4 -10  10 784.729 124.774   1
   4  10  11 686.817 293.018   1
  -4 -10 -11 821.411 272.365   1
  -4  10 -11 813.050 130.010   1
   4 -10  11 1136.05 144.439   1
   4 -10  12 3302.45 265.579   1
  -4  10 -12 3175.96 262.803   1
   4  10  13-68.9539 268.767   1
   4 -10  13 96.6492 121.612   1
  -4  10 -13-24.4464 112.058   1
  -4 -10 -13-92.6981 234.822   1
   4  10  14 419.668 330.254   1
  -4 -10 -14 571.417 290.515   1
   4  10  15 425.072 250.156   1
  -4 -10 -15 1044.83 253.378   1
  -4  10 -15 1018.94 160.602   1
   4  10  16 249.736 306.041   1
  -4 -10 -16 692.514 283.128   1
   4  10  17-143.794 230.051   1
  -4 -10 -17 33.0744 227.757   1
   4  10  18 397.532 295.210   1
  -4 -10 -18 297.939 259.870   1
   4  10  19-36.3094 248.879   1
  -4 -10 -19 99.0497 227.347   1
   4  10  20 471.824 292.083   1
  -4 -10 -20 393.515 245.986   1
   4  10  21 72.1924 237.133   1
  -4 -10 -21 195.598 229.674   1
   4  10  22 214.021 257.909   1
  -4 -10 -22 193.988 230.922   1
   4  10  23 457.594 247.913   1
  -4 -10 -23-127.854 206.791   1
   4  10  24-242.725 232.223   1
  -4 -10 -24 409.442 237.631   1
   4  10  25 475.669 247.252   1
  -4 -10 -25 215.731 223.531   1
   4 -11 -24-90.9481 174.717   1
  -4  11  24-67.0022 191.802   1
   4 -11 -23 339.663 234.663   1
  -4  11  23-410.656 240.926   1
   4 -11 -22 219.289 233.104   1
  -4  11  22 624.942 272.750   1
   4 -11 -21-221.561 185.859   1
  -4  11  21 246.555 201.588   1
   4 -11 -20 191.632 233.063   1
  -4  11  20 318.630 266.476   1
   4 -11 -18-64.1427 249.421   1
  -4  11  18 533.309 288.971   1
   4 -11 -17 769.756 256.146   1
  -4  11  17 141.536 267.526   1
   4 -11 -16 414.317 221.554   1
  -4  11  16 281.324 247.492   1
   4 -11 -15 568.309 235.976   1
  -4  11  15 487.720 258.897   1
   4 -11 -14 62.3493 219.570   1
  -4  11  14-309.611 270.147   1
   4  11 -13 185.644 129.967   1
  -4 -11  13 131.861 126.903   1
   4 -11 -13 122.678 200.506   1
  -4  11  13-33.8477 260.221   1
   4  11 -12 374.808 122.743   1
   4 -11 -12 330.930 235.213   1
  -4 -11  12 290.088 122.964   1
  -4  11  12-33.2019 230.349   1
  -4 -11  11 44.2421 108.056   1
   4  11 -11 111.618 107.556   1
   4  11 -10 4859.99 361.305   1
   4 -11 -10 4993.82 454.870   1
  -4 -11  10 5128.21 362.016   1
  -4  11  10 4686.02 468.790   1
  -4  11   9 215.445 245.201   1
  -4 -11   9 181.638 106.706   1
   4  11  -9 273.411 101.133   1
  -4 -11   8 4244.48 297.524   1
   4  11  -8 3632.70 297.953   1
   4 -11  -8 3286.04 374.166   1
  -4 -11   7 1310.50 151.398   1
   4  11  -7 1231.13 160.587   1
   4 -11  -7 1412.55 251.036   1
  -4  11   7 1421.07 276.333   1
  -4 -11   6 163.845 109.951   1
   4  11  -6 293.010 129.853   1
   4 -11  -6 74.0151 204.626   1
  -4  11   6 245.330 226.714   1
   4  11  -5 361.492 131.494   1
  -4 -11   5 475.405 129.750   1
  -4  11   4 1775.60 300.517   1
   4 -11  -4 2408.62 271.672   1
   4 -11  -3 168.802 178.496   1
   4  11  -3-15.3498 137.830   1
  -4 -11   3 14.2644 139.242   1
  -4  11   3 70.7533 210.612   1
   4  11  -2 5309.23 446.965   1
  -4  11   2 5689.66 483.535   1
  -4 -11   2 6350.03 450.024   1
   4 -11  -2 6463.89 481.568   1
  -4 -11   1 233.371 159.300   1
   4  11  -1-18.6088 167.827   1
   4 -11  -1 170.865 173.461   1
  -4  11   1 268.781 164.336   1
   4  11   0 141.753 162.286   1
  -4 -11   0-216.969 140.956   1
  -4  11   0 18.7551 171.502   1
   4 -11   0 249.905 154.143   1
   4  11   1 280.417 196.803   1
  -4  11  -1 498.689 163.665   1
  -4 -11  -1-98.9271 178.265   1
   4 -11   1 239.680 137.605   1
  -4 -11  -2 5421.79 468.261   1
  -4  11  -2 6104.70 436.419   1
   4  11   2 5498.62 473.210   1
   4  11   3-24.4713 205.764   1
  -4  11  -3 40.2014 121.944   1
  -4 -11  -3-270.777 186.823   1
   4 -11   3 251.563 123.582   1
   4 -11   4 2372.67 201.899   1
   4  11   4 1956.33 291.590   1
  -4 -11  -4 1775.09 268.069   1
  -4  11  -4 1960.42 198.115   1
  -4  11  -5 338.733 109.383   1
   4 -11   5 523.000 118.476   1
   4  11   6 421.887 257.336   1
   4 -11   6 390.591 95.5273   1
  -4  11  -6 229.520 91.1639   1
  -4 -11  -6 485.620 225.428   1
  -4  11  -7 977.949 110.552   1
  -4 -11  -7 1357.67 247.450   1
   4 -11   7 1197.39 114.111   1
   4  11   7 997.772 262.562   1
  -4 -11  -8 3921.40 348.935   1
   4  11   8 3774.33 366.981   1
   4 -11   8 2646.83 178.784   1
  -4 -11  -9-142.174 242.107   1
   4  11   9-125.967 249.953   1
   4  11  10 4169.67 437.719   1
   4  11  12 309.261 251.464   1
   4 -11  12 138.095 64.5615   1
  -4 -11 -12 339.428 243.360   1
  -4  11 -12 196.354 61.3707   1
  -4  11 -13 47.0488 73.5717   1
   4 -11  13 38.1316 81.0406   1
   4  11  14-35.3472 245.612   1
  -4 -11 -14-195.797 236.659   1
  -4  11 -14-33.9244 86.6941   1
   4  11  15 605.111 290.201   1
  -4 -11 -15-199.188 268.930   1
   4  11  16 502.717 299.590   1
  -4 -11 -16 661.792 257.908   1
   4  11  17 107.972 271.322   1
  -4 -11 -17 567.221 261.946   1
   4  11  18 72.6427 268.091   1
  -4 -11 -18 396.951 273.397   1
   4  11  20 506.328 267.444   1
  -4 -11 -20 229.015 244.016   1
   4  11  21 322.568 217.883   1
  -4 -11 -21 324.695 210.923   1
   4  11  22 423.967 277.458   1
  -4 -11 -22-128.505 240.579   1
   4  11  23 487.139 218.124   1
  -4 -11 -23 316.495 192.038   1
   4  11  24 136.766 260.809   1
  -4 -11 -24-93.4206 232.196   1
   4 -12 -24 119.773 213.805   1
  -4  12  24 231.235 240.752   1
   4 -12 -23 183.437 224.403   1
  -4  12  23-202.368 241.547   1
   4 -12 -22 311.031 204.856   1
  -4  12  22 206.479 212.574   1
   4 -12 -20 127.275 191.483   1
  -4  12  20-35.3503 217.734   1
   4 -12 -19-224.544 227.941   1
  -4  12  19 638.989 289.333   1
   4 -12 -18-257.380 227.537   1
  -4  12  18 142.426 234.975   1
   4 -12 -17-225.116 237.159   1
  -4  12  17-35.5949 260.370   1
   4 -12 -16-256.398 253.803   1
  -4  12  16-212.861 286.588   1
  -4  12  14 591.922 295.085   1
   4 -12 -13 435.213 270.186   1
  -4  12  13 549.769 276.144   1
   4  12 -12 588.507 90.5287   1
   4 -12 -12 519.865 246.121   1
  -4  12  11 99.5791 227.508   1
   4  12 -11 49.5676 69.9828   1
   4 -12 -11-119.881 236.926   1
  -4 -12  11-37.3784 57.1743   1
  -4  12  10 324.774 267.220   1
   4  12 -10 96.8224 74.3501   1
   4 -12 -10 87.6479 230.236   1
  -4 -12  10 72.0606 61.7026   1
  -4  12   9 727.012 277.136   1
   4 -12  -9 483.389 239.722   1
  -4 -12   9 851.324 93.8819   1
   4  12  -9 140.293 88.1991   1
   4 -12  -8 771.167 254.479   1
  -4  12   8 946.012 285.412   1
  -4 -12   8 932.729 112.676   1
   4  12  -8 441.496 109.876   1
   4 -12  -7 1090.04 232.897   1
   4  12  -7 853.286 133.227   1
  -4 -12   7 1298.42 131.757   1
  -4  12   7 584.533 253.553   1
   4  12  -6 3561.37 303.508   1
  -4  12   6 4519.69 411.140   1
   4 -12  -6 3635.47 379.283   1
  -4 -12   6 4098.78 298.041   1
   4  12  -5 983.676 150.760   1
  -4  12   5 1063.57 247.589   1
  -4 -12   5 1150.78 156.001   1
   4 -12  -5 879.261 228.179   1
   4 -12  -4 980.885 227.511   1
  -4  12   4 860.139 222.050   1
   4  12  -3 362.526 163.387   1
  -4  12   3 148.077 201.675   1
   4 -12  -3 155.257 194.355   1
  -4 -12   3 267.141 134.511   1
   4  12  -2 1930.74 253.647   1
  -4  12   2 2327.23 277.314   1
   4 -12  -2 2869.42 278.201   1
  -4 -12   2 2126.96 235.472   1
   4  12  -1-19.6495 174.535   1
  -4 -12   1 36.2152 163.458   1
  -4  12   1-130.023 184.426   1
   4 -12  -1-99.5927 170.526   1
   4  12   0 7547.29 577.092   1
  -4  12   0 7615.64 565.562   1
  -4 -12   0 7658.93 574.576   1
   4 -12   0 7640.73 563.726   1
   4 -12   1-16.7021 154.682   1
   4  12   1 68.0224 188.879   1
  -4 -12  -1 41.8241 182.652   1
  -4  12  -1-17.3613 142.815   1
  -4  12  -2 3170.47 258.598   1
   4 -12   2 2246.54 240.508   1
  -4 -12  -2 2560.57 278.234   1
   4  12   3 254.224 224.909   1
  -4  12  -3 286.631 132.466   1
   4 -12   3 404.272 139.793   1
  -4 -12  -3 371.397 213.300   1
  -4  12  -4 633.565 132.693   1
   4 -12   4 995.223 142.659   1
   4 -12   5 519.028 112.594   1
   4  12   5 616.354 234.582   1
  -4  12  -5 1033.67 123.132   1
  -4 -12  -5 865.356 212.066   1
   4 -12   6 3430.85 240.723   1
   4  12   6 3823.32 386.573   1
  -4  12  -6 3189.34 238.332   1
   4  12   7 941.449 283.221   1
  -4 -12  -8 1050.53 255.072   1
   4  12   8 314.681 247.286   1
  -4 -12  -9 1112.54 270.843   1
   4  12   9 65.1081 256.356   1
  -4 -12 -10 120.201 232.666   1
   4  12  10 66.9492 233.685   1
  -4 -12 -11 524.377 267.614   1
   4  12  12 1249.19 320.151   1
  -4 -12 -12 1664.50 305.541   1
   4  12  13 423.802 256.427   1
   4  12  14-106.720 276.454   1
  -4 -12 -14 365.541 268.212   1
   4  12  16 180.013 243.431   1
  -4 -12 -16 33.4301 220.658   1
   4  12  17 217.534 296.852   1
  -4 -12 -17 331.606 260.925   1
   4  12  18-218.401 267.222   1
  -4 -12 -18 33.0229 229.490   1
   4  12  19 181.391 262.162   1
  -4 -12 -19 131.545 234.726   1
   4  12  20 467.389 272.794   1
  -4 -12 -20 130.500 243.925   1
   4  12  22 350.022 263.013   1
  -4 -12 -22-318.896 233.135   1
   4  12  23 275.507 230.839   1
  -4 -12 -23 94.1543 200.079   1
   4  12  24 235.949 257.122   1
  -4 -12 -24-122.675 220.569   1
   4 -13 -23 181.385 228.042   1
  -4  13  23-99.8817 238.458   1
   4 -13 -22-154.132 230.757   1
  -4  13  22 101.853 248.211   1
   4 -13 -21 438.807 199.553   1
  -4  13  21 207.731 220.203   1
   4 -13 -20 190.372 224.808   1
  -4  13  20 280.381 273.595   1
   4 -13 -19 224.074 200.583   1
  -4  13  19-35.4927 218.687   1
  -4  13  18 178.469 260.126   1
   4 -13 -17 323.204 251.875   1
  -4  13  17 321.411 278.146   1
   4 -13 -16 484.334 243.525   1
  -4  13  16 463.854 267.721   1
   4 -13 -15 32.1570 216.334   1
   4 -13 -14 95.7608 226.908   1
  -4  13  14 246.976 252.891   1
   4 -13 -13-31.5935 240.126   1
  -4  13  13 174.535 271.179   1
   4 -13 -12 31.0999 242.283   1
  -4  13  12 690.027 300.202   1
   4 -13 -11 336.236 240.766   1
  -4  13  11 576.573 261.172   1
   4 -13  -9 146.141 222.264   1
  -4  13   9 96.9144 270.885   1
   4 -13  -8 624.450 234.376   1
  -4  13   8-31.2963 253.298   1
  -4 -13   7 1000.48 109.161   1
   4  13  -7 881.907 114.778   1
   4 -13  -7 1019.26 253.023   1
  -4  13   7 819.280 270.110   1
  -4 -13   6 524.969 112.463   1
   4  13  -6 472.336 119.727   1
   4 -13  -6 211.828 213.342   1
  -4  13   6 323.594 225.328   1
  -4 -13   5-23.2884 111.194   1
   4  13  -5-12.6862 120.832   1
   4 -13  -5-330.269 197.430   1
  -4  13   5-227.337 220.816   1
  -4 -13   3 15.4737 131.403   1
   4  13  -3-50.4699 138.946   1
   4 -13  -3 395.819 198.208   1
  -4  13   3 206.187 195.951   1
  -4 -13   2 1369.98 199.574   1
   4  13  -2 1213.49 208.855   1
   4 -13  -2 1237.54 227.134   1
  -4  13   2 1508.41 231.630   1
   4  13  -1 142.955 174.956   1
  -4 -13   1 149.060 153.147   1
   4 -13  -1 521.132 187.237   1
  -4  13   1 612.765 204.752   1
   4  13   0-176.575 173.891   1
  -4 -13   0-120.946 159.362   1
   4 -13   0 139.442 169.514   1
  -4  13   0 81.6610 181.315   1
   4  13   1 188.822 183.391   1
  -4 -13  -1 515.966 172.807   1
   4 -13   1 505.068 169.776   1
  -4  13  -1 720.849 161.781   1
   4  13   2 1608.21 259.872   1
  -4 -13  -2 2102.07 250.451   1
  -4  13  -2 1328.94 207.932   1
   4 -13   2 1789.83 197.240   1
   4  13   3-26.5077 190.634   1
   4 -13   3 109.055 130.612   1
  -4 -13  -3-96.5531 187.503   1
  -4  13  -3-54.9206 134.908   1
  -4  13  -4 212.727 106.907   1
   4 -13   4 224.583 116.296   1
   4 -13   5 108.213 77.6486   1
   4  13   5 145.612 225.446   1
  -4  13  -5 6.87314 79.8040   1
   4  13   6 576.606 246.953   1
  -4 -13  -6 904.512 235.248   1
   4  13   7 566.563 261.783   1
  -4 -13  -7 1077.83 258.689   1
   4  13   8 683.871 280.025   1
  -4 -13  -8 761.414 251.877   1
  -4 -13  -9-90.5399 217.945   1
   4  13   9 134.092 259.469   1
  -4 -13 -10 404.848 219.309   1
   4  13  10 239.105 254.582   1
  -4 -13 -11 64.1089 247.606   1
   4  13  11 416.435 279.380   1
  -4 -13 -12 361.594 268.660   1
   4  13  12 316.281 283.368   1
  -4 -13 -13-33.0921 231.961   1
   4  13  13 35.6159 274.676   1
  -4 -13 -15 201.229 241.224   1
   4  13  15-108.184 265.772   1
  -4 -13 -16 699.008 273.120   1
   4  13  16 36.4151 276.750   1
   4  13  17 364.968 270.989   1
  -4 -13 -18 363.416 233.782   1
   4  13  18 691.332 273.192   1
  -4 -13 -19 524.954 255.369   1
   4  13  19 578.387 299.352   1
  -4 -13 -20 195.025 242.603   1
   4  13  20 142.737 254.707   1
  -4 -13 -21 64.2159 201.146   1
   4  13  21 105.549 236.736   1
  -4 -13 -22 252.632 242.557   1
   4  13  22 380.634 264.668   1
  -4 -13 -23 247.479 209.292   1
   4  13  23 33.9432 212.771   1
  -4  14  22 33.5576 238.780   1
   4 -14 -22 427.288 229.833   1
  -4  14  21 34.1950 246.960   1
   4 -14 -21 62.1998 221.809   1
   4 -14 -20 252.702 222.950   1
  -4  14  19 739.993 266.178   1
   4 -14 -19 447.501 218.991   1
  -4  14  18-249.741 277.235   1
   4 -14 -18 418.986 245.956   1
  -4  14  16 215.544 222.862   1
   4 -14 -16 194.626 207.958   1
  -4  14  15 251.100 239.075   1
   4 -14 -15-32.3988 201.869   1
  -4  14  14 214.315 236.933   1
   4 -14 -14 32.2447 205.357   1
  -4  14  13 106.333 243.171   1
   4 -14 -13 224.029 222.611   1
  -4  14  12 210.365 262.446   1
   4 -14 -12-221.603 241.487   1
  -4  14  11 585.370 278.628   1
   4 -14 -11 811.544 243.987   1
  -4  14  10 67.4241 273.538   1
   4 -14 -10 490.083 245.388   1
  -4  14   8 192.110 261.609   1
   4 -14  -8 673.972 234.242   1
  -4  14   7 472.173 263.071   1
   4 -14  -7-170.337 226.787   1
  -4  14   6 1037.76 256.444   1
   4  14  -6 1206.61 129.408   1
   4 -14  -6 1097.39 259.173   1
  -4 -14   6 1205.36 120.715   1
   4  14  -5 71.1472 117.648   1
  -4  14   5 206.545 218.494   1
   4 -14  -5 291.919 204.130   1
  -4  14   4 56.4419 222.327   1
   4 -14  -4-25.3781 204.733   1
   4  14  -3 223.010 141.359   1
   4  14  -2-19.3176 162.416   1
   4 -14  -2 139.468 165.070   1
  -4  14   2-203.229 184.215   1
   4 -14  -1 65.8775 180.742   1
  -4  14   1 283.400 194.286   1
   4  14  -1 404.174 177.895   1
   4 -14   0 2469.03 270.366   1
  -4  14   0 2159.17 261.873   1
   4  14   0 1798.33 279.569   1
   4 -14   1 197.429 159.096   1
   4  14   1 346.439 209.114   1
  -4  14  -1 150.905 160.600   1
   4 -14   2-63.5311 132.357   1
  -4 -14  -2 23.7987 180.898   1
  -4  14  -2-33.2511 145.668   1
   4  14   2-184.413 200.988   1
  -4  14  -3 40.8352 125.152   1
   4 -14   3 67.8008 129.357   1
   4 -14   4 237.633 110.054   1
  -4 -14  -4 183.898 197.252   1
   4  14   4 495.278 231.622   1
  -4  14  -4 215.697 104.930   1
   4  14   5 334.323 268.423   1
  -4 -14  -5 301.487 200.527   1
   4  14   6 1230.57 287.664   1
  -4 -14  -6 1534.19 271.585   1
   4  14   7 97.9117 241.498   1
  -4 -14  -7-176.546 206.292   1
   4  14   8 333.914 255.050   1
  -4 -14  -8 122.011 210.444   1
   4  14  10 139.268 250.981   1
  -4 -14 -10 387.425 231.855   1
   4  14  11 316.854 281.617   1
  -4 -14 -11 560.715 265.787   1
   4  14  12 35.7021 271.978   1
  -4 -14 -12 531.299 253.997   1
   4  14  13-143.577 277.083   1
  -4 -14 -13-234.029 254.358   1
   4  14  14-36.2830 272.432   1
  -4 -14 -14 669.234 261.730   1
   4  14  15 328.795 261.972   1
  -4 -14 -15 133.721 207.476   1
   4  14  16 292.916 226.892   1
  -4 -14 -16-33.3252 212.247   1
   4  14  17 73.0387 284.796   1
  -4 -14 -17 166.066 249.688   1
   4  14  18-36.3087 265.444   1
  -4 -14 -18-32.9910 226.134   1
   4  14  19 251.008 256.934   1
  -4 -14 -19 32.7163 224.392   1
   4  14  20 247.656 225.604   1
  -4 -14 -20 194.033 190.381   1
   4  14  21 313.397 263.385   1
   4  14  22 102.573 248.945   1
  -4 -14 -22-62.4244 230.922   1
   4 -15 -22 30.1796 168.121   1
  -4  15  22-65.9177 195.939   1
   4 -15 -21 123.335 215.171   1
  -4  15  21 575.081 268.182   1
   4 -15 -20-125.528 194.537   1
  -4  15  20-137.758 208.613   1
   4 -15 -19 95.5077 229.915   1
  -4  15  19-34.9488 257.555   1
   4 -15 -18 161.080 232.739   1
  -4  15  18 35.4600 260.354   1
   4 -15 -17 324.621 232.957   1
  -4  15  17 142.971 240.908   1
   4 -15 -15-163.323 208.092   1
  -4  15  15-107.909 235.118   1
   4 -15 -14 97.8368 212.543   1
  -4  15  14 430.845 231.492   1
   4 -15 -13 357.061 234.616   1
  -4  15  13 393.157 268.562   1
   4 -15 -12 450.386 246.704   1
  -4  15  12 353.324 259.544   1
   4 -15 -11-222.651 201.394   1
  -4  15  11 209.607 247.029   1
   4 -15 -10 125.369 216.790   1
  -4  15  10-102.777 248.426   1
   4 -15  -9 185.033 216.177   1
  -4  15   9-169.221 262.905   1
   4 -15  -7 234.411 226.567   1
  -4  15   7 292.879 258.659   1
   4 -15  -6 142.378 222.057   1
  -4  15   6 31.6946 237.312   1
   4  15  -5 143.065 102.762   1
   4 -15  -5 137.950 219.877   1
  -4  15   5 244.572 220.128   1
  -4 -15   5 192.271 94.5200   1
   4  15  -4 1495.69 187.979   1
   4 -15  -4 2095.23 248.683   1
  -4  15   4 1467.39 295.551   1
  -4 -15   4 1335.71 178.701   1
   4  15  -3 104.919 153.462   1
  -4 -15   3 190.428 130.476   1
   4  15  -2 563.778 190.475   1
  -4 -15   2 1121.30 179.917   1
   4 -15  -2 803.657 225.182   1
  -4  15   2 901.161 233.192   1
  -4 -15   1 20.1106 158.982   1
   4 -15  -1-162.037 182.362   1
  -4  15   1 146.955 209.032   1
   4  15  -1 22.3034 193.699   1
  -4 -15   0 240.060 174.415   1
   4 -15   0 21.5430 168.654   1
  -4  15   0 86.6108 166.505   1
   4  15   0 48.5138 182.378   1
  -4 -15  -1-93.6862 171.240   1
   4 -15   1 18.4492 143.330   1
   4  15   1 234.171 205.703   1
  -4  15  -1 58.6574 170.791   1
  -4  15  -2 661.043 166.216   1
   4 -15   2 842.779 165.117   1
  -4 -15  -3-131.307 210.486   1
  -4  15  -3 93.0850 122.596   1
   4  15   3 58.2147 242.499   1
   4 -15   3 118.488 125.907   1
  -4 -15  -4 1301.10 254.941   1
  -4  15  -4 1308.55 136.384   1
   4  15   4 1423.32 275.497   1
   4 -15   4 1014.17 126.648   1
   4  15   5 251.625 253.777   1
  -4 -15  -5-86.2841 221.049   1
   4  15   6-64.7828 240.589   1
  -4 -15  -6 30.0064 237.213   1
   4  15   7 600.897 259.289   1
  -4 -15  -7 403.140 229.688   1
   4  15   9-243.162 261.271   1
  -4 -15  -9-129.467 255.246   1
   4  15  10 141.406 264.736   1
  -4 -15 -10 625.622 251.435   1
   4  15  11-71.5880 272.080   1
  -4 -15 -11 232.380 243.732   1
   4  15  12 180.185 267.214   1
  -4 -15 -12 369.952 243.531   1
   4  15  13 437.286 275.947   1
  -4 -15 -13-201.891 247.033   1
   4  15  14 513.756 294.124   1
  -4 -15 -14-234.442 246.866   1
   4  15  15 36.7640 288.869   1
  -4 -15 -15 301.394 238.106   1
   4  15  17 182.151 274.878   1
  -4 -15 -17 66.4365 219.289   1
   4  15  18 324.494 219.663   1
  -4 -15 -18 461.301 204.467   1
   4  15  19-142.353 245.042   1
  -4 -15 -19 97.7579 197.232   1
   4  15  20-140.196 266.358   1
  -4 -15 -20 128.368 227.891   1
   4  15  21-206.619 259.754   1
  -4 -15 -21 251.921 233.906   1
   4  15  22 67.3849 220.197   1
  -4 -15 -22 153.768 202.023   1
  -4  16  21-33.2683 246.186   1
   4 -16 -21 183.045 221.278   1
  -4  16  20 135.845 206.767   1
   4 -16 -20-62.2959 175.913   1
  -4  16  19 553.060 270.873   1
   4 -16 -19 348.693 227.742   1
  -4  16  18 352.130 280.379   1
   4 -16 -18-481.959 234.056   1
  -4  16  17 462.693 253.423   1
   4 -16 -17 162.433 204.296   1
  -4  16  16-143.454 224.763   1
   4 -16 -16-130.924 186.288   1
  -4  16  15 72.0650 237.829   1
   4 -16 -15 131.480 189.475   1
  -4  16  14 36.0777 240.841   1
   4 -16 -14 428.001 235.264   1
  -4  16  13 432.190 263.294   1
   4 -16 -13-328.556 235.299   1
  -4  16  11 247.584 245.959   1
   4 -16 -11 97.2667 221.450   1
  -4  16  10 140.656 248.743   1
   4 -16 -10 96.3404 221.237   1
  -4  16   9-34.8464 246.415   1
   4 -16  -9 126.185 213.253   1
  -4  16   8-34.3038 240.146   1
   4 -16  -8 618.854 240.247   1
  -4  16   7 268.985 244.887   1
   4 -16  -7-30.3016 203.938   1
  -4  16   6 392.699 258.615   1
   4 -16  -6 531.663 221.377   1
  -4  16   5 158.287 239.328   1
   4 -16  -5 342.887 229.551   1
   4  16  -4 120.377 117.689   1
   4 -16  -4 27.7846 213.616   1
  -4  16   4 183.448 227.201   1
   4  16  -3 121.351 142.575   1
   4 -16  -3 293.179 201.655   1
  -4  16   3 379.030 222.140   1
  -4 -16   3 299.392 144.215   1
  -4 -16   2 37.5551 148.985   1
   4  16  -2 61.0288 164.139   1
  -4 -16   1-84.9189 167.261   1
   4 -16  -1 121.167 172.098   1
  -4  16   1 101.123 201.920   1
   4  16  -1 22.8640 165.125   1
  -4 -16   0 140.347 180.648   1
   4 -16   0 131.367 166.041   1
  -4  16   0 247.142 179.088   1
   4  16   0 74.9431 191.494   1
  -4 -16  -1 25.1512 193.332   1
   4 -16   1 209.122 154.463   1
  -4  16  -1-120.489 162.617   1
   4  16   1 241.453 220.745   1
  -4 -16  -2 106.772 193.638   1
   4 -16   2 328.646 153.423   1
   4  16   2-227.613 219.493   1
  -4  16  -2 17.0676 143.599   1
  -4 -16  -3 140.285 206.192   1
   4  16   3 29.8885 225.672   1
  -4  16  -3 211.024 116.276   1
   4  16   4 93.4695 242.024   1
  -4 -16  -4-29.2604 220.706   1
   4  16   5 516.679 248.575   1
  -4 -16  -5 545.914 241.251   1
   4  16   6 33.2984 247.641   1
  -4 -16  -6 341.583 233.669   1
   4  16   8 104.589 262.967   1
  -4 -16  -8-129.515 225.972   1
   4  16   9 176.816 242.415   1
  -4 -16  -9-33.0339 222.259   1
   4  16  10 215.908 250.617   1
  -4 -16 -10 332.717 238.912   1
   4  16  11 363.758 275.432   1
  -4 -16 -11-167.417 228.474   1
   4  16  12 220.496 264.619   1
  -4 -16 -12 202.465 237.935   1
   4  16  13 147.864 264.894   1
  -4 -16 -13-371.211 237.759   1
   4  16  14 813.712 285.007   1
  -4 -16 -14 506.123 251.907   1
   4  16  16 476.645 270.964   1
  -4 -16 -16 200.858 230.358   1
   4  16  17 36.3008 269.447   1
  -4 -16 -17 598.144 250.638   1
   4  16  18 824.285 309.012   1
  -4 -16 -18 920.272 261.195   1
   4  16  19-35.3516 261.582   1
  -4 -16 -19 162.111 238.966   1
   4  16  20-104.130 251.056   1
  -4 -16 -20 508.522 227.095   1
   4  16  21-135.881 213.931   1
  -4 -16 -21 217.460 190.254   1
   4 -17 -20 340.236 197.735   1
  -4  17  20 236.550 220.393   1
   4 -17 -18-32.0385 220.728   1
  -4  17  18 313.800 264.088   1
   4 -17 -16 328.297 232.772   1
  -4  17  16 214.428 245.560   1
   4 -17 -15-99.2119 225.788   1
  -4  17  15-180.054 246.969   1
   4 -17 -14 697.528 246.729   1
  -4  17  14-36.1684 257.781   1
   4 -17 -13-166.667 224.540   1
  -4  17  13 728.561 294.104   1
   4 -17 -12-66.5315 203.714   1
  -4  17  12 181.767 252.585   1
   4 -17 -10 719.689 251.402   1
  -4  17  10 649.251 272.385   1
   4 -17  -9-64.6636 229.653   1
  -4  17   9 858.181 259.148   1
   4 -17  -8 159.455 215.214   1
  -4  17   8 812.218 273.683   1
   4 -17  -7-31.3223 218.621   1
  -4  17   7 173.203 248.109   1
   4 -17  -6 305.546 229.701   1
  -4  17   6-67.5814 232.776   1
   4 -17  -5 268.871 236.293   1
  -4  17   5-32.8311 238.192   1
   4 -17  -4 232.292 207.656   1
  -4  17   4 602.964 239.723   1
   4 -17  -3 223.954 200.495   1
  -4  17   3-182.102 217.367   1
   4 -17  -1 255.776 186.345   1
  -4  17   1-284.931 199.874   1
   4  17  -1 306.640 189.769   1
  -4  17   0 207.880 184.075   1
   4  17   0 77.8297 197.366   1
   4  17   2 88.6478 193.250   1
  -4 -17  -2 218.420 209.242   1
   4  17   3-61.7790 217.470   1
  -4 -17  -3 28.6657 190.065   1
   4  17   4 739.540 245.364   1
  -4 -17  -4 631.172 225.582   1
   4  17   5 300.172 220.278   1
  -4 -17  -5 30.8625 202.859   1
   4  17   6 34.2897 236.121   1
  -4 -17  -6 63.4635 216.515   1
   4  17   7 245.465 233.977   1
  -4 -17  -7 162.351 210.321   1
   4  17   8 394.018 253.651   1
  -4 -17  -8 65.8475 232.203   1
   4  17   9 254.413 230.141   1
  -4 -17  -9-100.235 213.838   1
   4  17  10-110.378 259.458   1
  -4 -17 -10 538.269 232.121   1
   4  17  11-111.189 250.611   1
   4  17  12-223.175 258.586   1
  -4 -17 -12-67.9372 237.229   1
   4  17  13 521.543 271.406   1
  -4 -17 -13 612.456 252.308   1
   4  17  14-297.014 262.539   1
  -4 -17 -14 373.588 235.992   1
   4  17  15 184.325 252.680   1
  -4 -17 -15-101.401 209.345   1
   4  17  16 401.588 241.260   1
  -4 -17 -16 67.0763 202.261   1
   4  17  18 35.6415 235.222   1
  -4 -17 -18 130.961 189.914   1
   4  17  20 479.834 250.631   1
  -4 -17 -20 282.495 214.424   1
   4 -18 -19-62.4831 192.428   1
  -4  18  19-34.3538 238.703   1
   4 -18 -17 648.479 241.497   1
  -4  18  17-141.740 258.625   1
   4 -18 -15 398.670 234.082   1
  -4  18  15-146.175 262.978   1
   4 -18 -14 133.878 211.258   1
  -4  18  14 368.218 256.244   1
   4 -18 -13 33.6192 198.665   1
  -4  18  13 73.9506 256.915   1
   4 -18 -12 404.151 240.759   1
  -4  18  12 481.274 256.406   1
   4 -18 -11 134.409 203.413   1
  -4  18  11-296.763 256.602   1
   4 -18  -9-232.372 220.561   1
  -4  18   9-220.453 240.426   1
   4 -18  -8 164.276 195.927   1
  -4  18   8 362.583 244.401   1
   4 -18  -7-32.3105 217.357   1
  -4  18   7 35.6449 226.881   1
  -4  18   5-170.395 219.470   1
  -4  18   4-131.478 208.264   1
   4  18   3-225.833 227.573   1
   4  18   4 335.194 237.940   1
   4  18   5-69.1168 239.364   1
  -4 -18  -5 442.461 219.944   1
   4  18   6 318.860 272.518   1
  -4 -18  -6 97.2310 219.407   1
   4  18   7 325.217 248.867   1
  -4 -18  -7-99.1939 211.645   1
   4  18   8 220.228 248.504   1
  -4 -18  -8 234.787 227.159   1
   4  18   9-333.914 263.465   1
  -4 -18  -9 271.425 227.152   1
   4  18  11 74.9830 258.167   1
  -4 -18 -11 34.3563 219.863   1
   4  18  12 487.089 282.234   1
  -4 -18 -12 515.951 249.376   1
   4  18  13 112.174 262.400   1
  -4 -18 -13 274.702 226.904   1
   4  18  14-37.1491 244.068   1
  -4 -18 -14-239.234 227.905   1
   4  18  15 147.317 251.344   1
  -4 -18 -15 609.947 238.830   1
   4  18  17 35.9379 243.394   1
  -4 -18 -17 429.316 230.980   1
   4  18  19 172.776 247.688   1
  -4 -18 -19 158.475 204.137   1
  -4  19  16-36.2161 259.375   1
  -4  19  14-74.2688 232.606   1
  -4  19  13 561.397 275.868   1
  -4  19  12 301.879 253.347   1
   4  19  10 264.663 269.002   1
   4  19  11 681.483 277.852   1
   4  19  12 528.497 268.975   1
   4  19  13 376.030 264.635   1
   4  19  14-74.5875 253.302   1
   4  19  16-326.810 239.272   1
   4  19  18 246.980 260.469   1
   5   0 -26 663.221 254.499   1
  -5   0  25 599.769 277.385   1
   5   0 -25-297.382 228.606   1
  -5   0  24-186.770 238.054   1
   5   0 -24 527.644 241.375   1
  -5   0  23 519.488 252.982   1
   5   0 -23 228.850 237.155   1
  -5   0  22 550.851 245.471   1
   5   0 -22 453.043 219.907   1
  -5   0  21 181.063 258.424   1
   5   0 -21 127.222 233.643   1
  -5   0  20 391.380 241.687   1
   5   0 -20 375.098 236.991   1
  -5   0  19 905.999 291.890   1
   5   0 -19-91.8497 239.549   1
  -5   0  18 882.938 278.217   1
   5   0 -18 954.020 269.600   1
  -5   0  17 198.236 258.779   1
   5   0 -17 202.977 223.983   1
  -5   0  16 608.498 271.605   1
   5   0 -16 533.968 246.661   1
  -5   0  15-61.9807 252.508   1
  -5   0  14 1790.23 298.437   1
   5   0 -14 1939.39 267.004   1
  -5   0  13 400.841 254.309   1
   5   0 -13-176.714 221.773   1
  -5   0  12-164.374 234.078   1
   5   0 -12 459.748 214.601   1
   5   0 -10 25307.3 1716.38   1
  -5   0  10 26719.6 1731.59   1
  -5   0   9 118.385 207.965   1
   5   0  -9-84.1365 171.921   1
  -5   0   8 1166.01 237.572   1
   5   0  -8 1061.70 225.544   1
  -5   0   7-190.887 214.208   1
   5   0  -7-172.263 197.810   1
   5   0  -6 15706.9 1089.88   1
  -5   0   6 16506.3 1096.65   1
   5   0  -5 196.605 197.057   1
  -5   0   5 184.625 193.542   1
  -5   0   4 19735.0 1268.40   1
   5   0  -4 18399.0 1261.42   1
   5   0  -3 185.680 186.657   1
  -5   0   3 233.239 207.350   1
  -5   0   2 46663.8 2856.44   1
   5   0  -2 42467.5 2851.58   1
  -5   0   1 126.466 212.529   1
   5   0  -1 77.0468 204.437   1
  -5   0   0 77.5010 172.091   1
   5   0   0-76.0868 172.458   1
  -5   0  -1 215.286 202.595   1
   5   0   1 45.3745 218.618   1
  -5   0  -2 46121.2 2913.56   1
   5   0   2 44771.5 2912.66   1
  -5   0  -3-143.977 164.413   1
   5   0   3 80.5302 177.900   1
  -5   0  -4 19669.5 1334.47   1
   5   0   4 20691.8 1335.35   1
  -5   0  -5-103.789 180.996   1
   5   0   5 88.3292 194.417   1
   5   0   6 15657.9 1023.63   1
  -5   0  -6 14258.6 1008.40   1
  -5   0  -7-18.1301 175.041   1
   5   0   7 268.537 210.181   1
  -5   0  -8 1303.09 236.237   1
   5   0   8 1724.93 250.531   1
   5   0   9 203.864 197.989   1
  -5   0  -9 41.8044 194.696   1
   5   0  10 24662.4 1685.33   1
  -5   0 -10 25870.4 1676.62   1
   5   0  11-183.846 227.456   1
  -5   0 -11 69.0654 194.747   1
   5   0  12-27.4168 220.206   1
  -5   0 -12-399.111 217.757   1
  -5   0 -13 234.781 218.477   1
   5   0  14 1944.11 324.473   1
  -5   0 -14 2179.71 293.731   1
   5   0  15-155.401 252.633   1
  -5   0 -15-193.633 227.093   1
   5   0  16 644.411 263.263   1
  -5   0 -16 1865.31 279.132   1
  -5   0 -17 147.746 254.516   1
   5   0  17 66.9924 285.962   1
  -5   0 -18 1340.01 261.969   1
   5   0  18 1072.63 282.232   1
   5   0  19 423.554 272.296   1
  -5   0 -19 350.976 261.065   1
   5   0  20 215.625 246.568   1
  -5   0 -20 592.075 244.748   1
   5   0  21 146.337 233.169   1
  -5   0 -21 231.647 234.295   1
   5   0  22 334.119 264.460   1
  -5   0 -22 334.350 240.366   1
   5   0  23 339.300 263.614   1
  -5   0 -23 201.072 231.334   1
   5   0  24 303.000 257.545   1
  -5   0 -24 134.673 241.479   1
   5   0  25 416.622 258.540   1
  -5   0 -25-101.402 246.245   1
  -5   1  26 73.9743 239.267   1
   5  -1 -26-261.514 225.203   1
  -5   1  25 519.346 273.931   1
   5  -1 -25 327.466 241.952   1
   5   1 -25 66.9356 227.951   1
  -5  -1  24 641.084 264.496   1
   5   1 -24-198.827 224.172   1
  -5   1  23-36.9270 233.852   1
  -5  -1  23-335.697 243.707   1
   5  -1 -23 32.4823 224.736   1
   5   1 -23-32.8219 216.620   1
  -5   1  22-36.5796 265.250   1
   5  -1 -22 32.1436 233.083   1
  -5  -1  21 579.486 250.343   1
   5   1 -21 159.586 230.587   1
  -5  -1  20 674.563 289.626   1
  -5   1  20 993.571 294.128   1
   5   1 -20 405.934 230.744   1
   5  -1 -20 1126.94 263.718   1
  -5  -1  19 103.970 246.603   1
  -5   1  19 278.732 250.014   1
   5   1 -19 244.064 227.141   1
   5  -1 -19 338.008 221.542   1
  -5   1  18 340.897 247.800   1
   5  -1 -18 541.210 225.973   1
  -5  -1  17-261.933 235.586   1
   5   1 -17 461.138 217.518   1
  -5  -1  16 221.691 259.142   1
  -5   1  16 129.196 252.976   1
   5   1 -16 390.175 226.646   1
   5  -1 -16 28.4861 230.889   1
  -5  -1  15 1343.26 291.286   1
   5   1 -15 1238.48 260.120   1
   5  -1 -15 1186.57 238.716   1
  -5   1  14 1026.26 288.178   1
  -5  -1  14 703.954 253.355   1
   5   1 -14 1266.84 237.199   1
   5  -1 -14 1038.69 251.848   1
   5  -1 -13 15068.3 1042.77   1
   5   1 -13 14861.5 1043.07   1
  -5   1  13 14429.7 1060.82   1
  -5  -1  13 15308.1 1057.94   1
   5  -1 -12 23253.2 1522.73   1
  -5   1  12 21941.4 1530.91   1
   5   1 -11 4669.20 432.530   1
  -5  -1  11 6010.07 468.450   1
  -5   1  10 790.090 216.690   1
  -5  -1  10 413.902 218.731   1
   5  -1 -10 676.277 206.823   1
   5   1 -10 649.770 209.903   1
  -5  -1   9 2418.84 292.915   1
  -5   1   9 2329.13 322.626   1
   5   1  -9 2347.38 273.331   1
   5  -1  -9 3051.74 303.436   1
  -5  -1   8 3467.45 342.154   1
  -5   1   8 3552.33 348.329   1
   5   1  -8 3320.81 331.274   1
   5  -1  -8 3140.81 329.854   1
  -5   1   7 4607.65 424.524   1
  -5  -1   7 4483.00 418.526   1
   5   1  -7 4925.76 414.286   1
   5  -1  -7 5665.87 425.114   1
   5  -1  -6 3527.32 314.565   1
  -5  -1   6 2785.69 312.220   1
  -5   1   6 3036.83 337.484   1
   5   1  -6 2563.39 290.502   1
  -5  -1   5 2907.09 302.320   1
  -5   1   5 2696.07 304.332   1
   5   1  -5 2829.00 290.716   1
   5  -1  -5 3173.26 289.345   1
  -5  -1   4 88005.6 5317.83   1
   5   1  -4 84184.4 5311.57   1
   5  -1  -4 80259.2 5317.26   1
  -5   1   4 82012.0 5319.47   1
   5   1  -3 4099.28 345.424   1
   5  -1  -3 3658.83 344.147   1
  -5   1   3 4121.89 352.497   1
  -5  -1   3 3260.71 339.419   1
   5  -1  -2 38995.6 2445.79   1
   5   1  -2 36115.1 2444.60   1
  -5   1   2 39911.1 2450.30   1
  -5  -1   2 36973.0 2446.25   1
  -5  -1   1 311.938 210.157   1
  -5   1   1 940.242 221.067   1
   5   1  -1 925.862 216.481   1
   5  -1  -1 650.113 197.871   1
  -5   1   0 42898.0 2667.51   1
  -5  -1   0 42639.3 2669.26   1
   5   1   0 41465.0 2666.74   1
   5  -1   0 38947.3 2668.54   1
  -5   1  -1 367.425 161.350   1
  -5  -1  -1 756.128 181.361   1
   5   1   1 841.156 197.826   1
   5  -1   1 599.360 160.849   1
  -5  -1  -2 38982.5 2516.05   1
  -5   1  -2 40330.6 2515.81   1
   5   1   2 39708.6 2517.84   1
   5  -1   2 37369.7 2512.98   1
  -5  -1  -3 3037.84 308.020   1
   5  -1   3 3303.15 308.522   1
   5   1   3 2655.27 308.853   1
  -5  -1  -4 91741.1 5522.58   1
  -5   1  -4 87086.9 5516.49   1
   5   1   4 82965.6 5518.26   1
   5  -1   4 86101.5 5518.24   1
   5  -1   5 3392.62 298.494   1
  -5   1  -5 2624.45 277.188   1
   5   1   5 2760.41 291.442   1
   5  -1   6 3108.13 311.598   1
  -5  -1  -6 2500.02 309.441   1
   5   1   6 3030.76 322.272   1
  -5   1  -6 3162.64 300.722   1
   5   1   7 4090.22 395.523   1
   5  -1   7 4447.05 381.721   1
  -5  -1  -7 4488.00 385.574   1
  -5   1  -7 3764.20 357.087   1
   5   1   8 3398.59 329.194   1
   5  -1   8 2805.35 311.349   1
  -5  -1  -8 3091.72 316.741   1
  -5   1  -8 2929.54 306.275   1
  -5   1  -9 2068.11 272.509   1
  -5  -1  -9 2667.45 284.890   1
   5  -1   9 1951.22 279.955   1
   5   1   9 2181.82 283.371   1
  -5   1 -10 988.319 206.718   1
  -5  -1 -10 693.336 204.411   1
   5   1  10 429.959 221.184   1
   5  -1  10 959.190 234.883   1
  -5   1 -11 4740.35 408.874   1
  -5  -1 -12 22168.9 1455.33   1
   5   1  12 20863.0 1460.59   1
  -5  -1 -13 15345.8 1068.72   1
   5   1  13 15142.9 1083.12   1
   5  -1  13 15312.3 1078.05   1
   5  -1  14 1172.64 288.036   1
   5   1  14 1035.41 281.894   1
  -5   1 -14 1290.69 253.440   1
  -5  -1 -14 1365.30 273.295   1
   5   1  15 758.508 305.595   1
  -5   1 -15 1167.32 244.749   1
  -5  -1 -15 1352.31 274.988   1
   5   1  16 65.3248 251.385   1
   5  -1  16 380.984 247.906   1
  -5   1 -17 174.929 216.607   1
   5  -1  17-33.0994 235.100   1
  -5  -1 -18 399.905 240.700   1
   5   1  18 244.271 268.945   1
   5   1  19 712.707 281.869   1
   5  -1  19 210.459 243.922   1
  -5   1 -19 538.015 240.938   1
  -5  -1 -19 191.062 255.575   1
   5   1  20 1405.72 314.003   1
   5  -1  20 1217.32 295.650   1
  -5   1 -20 916.172 265.729   1
  -5  -1 -20 1090.78 283.603   1
   5  -1  21 582.475 274.616   1
   5   1  21 219.566 250.853   1
  -5   1 -21-132.302 229.835   1
  -5  -1 -21-198.923 240.441   1
   5   1  22 222.340 243.283   1
  -5  -1 -22-133.681 224.828   1
   5  -1  23 189.251 245.346   1
   5   1  23 300.258 233.100   1
  -5   1 -23 134.214 227.454   1
  -5  -1 -23 467.830 247.836   1
   5  -1  24 267.068 249.331   1
   5   1  24-37.6687 244.926   1
  -5   1 -24 507.748 229.994   1
  -5  -1 -24-200.938 232.800   1
   5   1  25 488.461 254.118   1
  -5  -1 -25 636.979 236.713   1
   5   1  26-74.7575 216.902   1
  -5  -1 -26 367.470 234.327   1
  -5   2  27-72.3670 220.388   1
   5  -2 -27-128.150 207.251   1
  -5   2  26-109.592 238.630   1
   5  -2 -26 32.2933 219.309   1
  -5   2  25-73.5008 254.276   1
   5  -2 -25-129.501 236.770   1
  -5   2  24 184.069 236.541   1
  -5  -2  24 76.0966 186.489   1
   5  -2 -24 713.813 257.395   1
   5   2 -24 538.226 244.871   1
  -5   2  23-330.225 225.967   1
  -5  -2  23 263.150 251.686   1
   5  -2 -23 323.003 217.289   1
   5   2 -23-199.469 238.087   1
  -5   2  22 181.792 258.878   1
  -5  -2  22 221.788 251.734   1
   5  -2 -22 578.008 249.262   1
   5   2 -22 195.476 223.077   1
  -5   2  21 72.0468 249.393   1
  -5  -2  21 362.647 241.861   1
   5  -2 -21 159.095 233.795   1
   5   2 -21 95.9062 241.367   1
  -5   2  20 460.726 270.789   1
  -5  -2  20 283.190 261.332   1
   5  -2 -20 251.253 240.961   1
   5   2 -20 62.2376 225.271   1
  -5   2  19-34.8710 231.263   1
  -5  -2  19 34.4953 253.244   1
   5  -2 -19 123.637 215.767   1
   5   2 -19 181.911 220.806   1
  -5   2  18-34.1957 246.056   1
  -5  -2  18 133.972 230.756   1
   5   2 -18 235.609 205.691   1
  -5   2  17 1002.66 312.244   1
  -5  -2  17 875.184 269.160   1
   5  -2 -17 1096.51 282.980   1
   5   2 -17 883.448 246.316   1
  -5   2  16 2084.16 339.986   1
  -5  -2  16 1973.31 334.878   1
   5  -2 -16 2429.54 339.057   1
   5   2 -16 2198.95 304.322   1
  -5   2  15-221.251 258.607   1
  -5  -2  15 270.944 269.801   1
   5  -2 -15 532.452 247.111   1
   5   2 -15 159.331 207.345   1
  -5   2  14 1712.44 304.203   1
  -5  -2  14 2022.39 315.871   1
   5  -2 -14 2494.35 312.161   1
   5   2 -14 2530.78 288.314   1
  -5   2  13 1120.60 283.708   1
  -5  -2  13 1299.77 267.389   1
   5  -2 -13 1019.70 258.066   1
   5   2 -13 1421.70 247.629   1
  -5   2  12 768.205 233.711   1
  -5  -2  12 263.575 231.492   1
   5  -2 -12 402.260 212.187   1
   5   2 -11 4170.78 378.061   1
   5  -2 -11 3635.95 379.096   1
  -5   2  11 3420.08 394.670   1
   5   2 -10 14407.6 995.005   1
  -5   2   9 498.112 257.786   1
  -5  -2   9 809.180 223.338   1
   5  -2  -9 573.542 224.063   1
   5   2  -9 730.700 204.660   1
  -5   2   8 8251.23 677.526   1
  -5  -2   8 9376.84 661.218   1
   5   2  -8 7935.50 641.684   1
  -5   2   7 10376.7 757.430   1
  -5  -2   7 9851.01 735.971   1
   5   2  -7 10818.5 738.939   1
   5  -2  -7 10409.8 744.413   1
  -5   2   6 1320.18 257.643   1
  -5  -2   6 746.762 202.254   1
   5  -2  -6 1318.07 235.258   1
   5   2  -6 1269.08 216.407   1
  -5   2   5 80.5936 191.848   1
  -5  -2   5 209.443 187.630   1
   5  -2  -5 531.177 164.811   1
   5   2  -5 388.861 176.922   1
   5  -2  -4 20337.9 1425.77   1
  -5   2   4 21415.6 1434.36   1
  -5  -2   4 21530.2 1426.76   1
   5   2  -4 23101.8 1424.68   1
   5   2  -3-77.9274 176.499   1
   5  -2  -3 271.706 177.842   1
  -5   2   3 172.968 188.804   1
  -5  -2   3 130.869 188.019   1
   5  -2  -2 55446.0 3447.39   1
   5   2  -2 51847.5 3446.62   1
  -5   2   2 54453.6 3451.46   1
  -5  -2   2 54137.2 3447.92   1
   5   2  -1 9852.37 694.833   1
   5  -2  -1 9944.36 699.147   1
  -5   2   1 8404.67 698.565   1
   5  -2   0 75.9884 196.897   1
  -5   2   0 362.206 197.362   1
  -5  -2   0 46.4843 170.043   1
   5   2   0 15.5524 166.657   1
   5   2   1 11127.1 712.794   1
  -5   2  -1 10649.0 710.028   1
   5  -2   1 9183.86 699.823   1
  -5  -2  -1 9382.55 711.320   1
   5  -2   2 55642.1 3469.02   1
   5   2   2 53822.5 3472.81   1
  -5  -2  -2 52628.0 3472.66   1
  -5   2  -2 54987.6 3468.69   1
   5  -2   3 107.559 176.811   1
  -5  -2  -3 237.175 201.425   1
  -5   2  -3 289.718 181.915   1
   5   2   3 84.5462 184.758   1
  -5   2  -4 22016.5 1418.17   1
  -5  -2  -4 22823.2 1430.92   1
   5  -2   4 20046.2 1421.52   1
   5   2   4 21509.5 1430.14   1
  -5   2  -5 195.204 175.483   1
  -5  -2  -5-17.9945 167.488   1
   5   2   5-78.0301 208.875   1
   5  -2   5-32.6822 170.643   1
  -5   2  -6 910.490 195.843   1
  -5  -2  -6 1034.72 190.902   1
   5   2   6 965.538 231.321   1
   5  -2   6 690.156 196.345   1
  -5  -2  -7 10092.3 747.842   1
  -5   2  -7 9658.10 722.520   1
   5  -2   7 12024.8 745.806   1
   5   2   7 9924.98 749.241   1
  -5   2  -8 10052.7 705.814   1
  -5  -2  -8 9414.44 719.211   1
   5  -2   8 10432.8 717.468   1
   5   2   8 9675.49 728.458   1
   5  -2   9 615.092 208.438   1
   5   2   9 1047.34 243.116   1
  -5   2  -9 708.012 207.407   1
  -5  -2  -9 791.783 225.653   1
  -5   2 -10 13105.1 922.404   1
   5  -2  10 13512.0 930.159   1
  -5  -2 -11 3176.21 370.719   1
  -5   2 -11 3634.32 348.825   1
   5   2  11 3957.75 396.447   1
   5  -2  11 3895.49 376.287   1
   5   2  12 464.649 271.525   1
  -5  -2 -12 444.085 244.185   1
  -5   2 -12 373.294 200.256   1
   5   2  13 779.538 284.495   1
  -5  -2 -13 626.677 251.025   1
   5   2  14 1892.41 325.545   1
   5  -2  14 1836.46 298.833   1
  -5  -2 -14 1755.25 287.352   1
  -5   2 -14 1724.34 265.707   1
   5   2  15 417.241 246.529   1
   5  -2  15 659.602 263.467   1
  -5   2 -15 532.155 230.917   1
  -5  -2 -15 286.739 224.612   1
   5  -2  16 1843.82 322.346   1
   5   2  17 1129.48 286.638   1
   5  -2  17 816.750 265.716   1
  -5   2 -17 861.997 250.229   1
  -5  -2 -17 1181.20 259.152   1
   5   2  18 175.904 259.804   1
   5  -2  18 272.189 261.033   1
  -5   2 -18 29.8868 215.595   1
  -5  -2 -18 620.987 248.554   1
   5   2  19 35.8245 273.266   1
   5  -2  19 139.271 250.396   1
  -5   2 -19 31.3751 228.442   1
  -5  -2 -19-160.313 275.255   1
   5   2  20-108.424 282.000   1
   5  -2  20 606.284 250.277   1
  -5   2 -20 387.778 240.321   1
  -5  -2 -20-199.170 266.286   1
   5  -2  21 218.207 256.039   1
   5   2  21-292.908 267.665   1
  -5   2 -21 98.9407 231.178   1
  -5  -2 -21 33.2237 243.862   1
   5   2  22 443.730 260.920   1
   5  -2  22 411.231 269.403   1
  -5   2 -22 430.716 233.150   1
  -5  -2 -22 601.123 248.884   1
   5  -2  23-227.862 237.973   1
   5   2  23-298.790 251.380   1
  -5   2 -23 100.822 225.146   1
[truncated: 887,401 more chars]
