# Supplementary material for: Structural insight into the cooperativity of spin crossover compounds
Source: Acta Crystallogr B Struct Sci Cryst Eng Mater. 2023 Aug 11;79(Pt 5):354–67. doi: 10.1107/S2052520623005814 (PMC10552598; doi:10.1107/S2052520623005814)
Supplement: Supplementary file 5 [file b-79-00354-sup5.zip › Bia_Portho_300K.cif]

data_Bia_dw4400_300K
 
_audit_creation_method            'SHELXL-2019/2'
_shelx_SHELXL_version_number      '2019/2'
_chemical_name_systematic         ?
_chemical_name_common             ?
_chemical_melting_point           ?
_chemical_formula_moiety          ?
_chemical_formula_sum
 'C10.86 H8 Fe0.29 N1.71 S0.57' 
_chemical_formula_weight          196.75

loop_
 _atom_type_symbol
 _atom_type_description
 _atom_type_scat_dispersion_real
 _atom_type_scat_dispersion_imag
 _atom_type_scat_source
 'Fe'  'Fe'   0.3265   0.6960
 'International Tables Vol C Tables 4.2.6.8 and 6.1.1.4'
 'C'  'C'   0.0024   0.0013
 'International Tables Vol C Tables 4.2.6.8 and 6.1.1.4'
 'H'  'H'   0.0000   0.0000
 'International Tables Vol C Tables 4.2.6.8 and 6.1.1.4'
 'N'  'N'   0.0049   0.0027
 'International Tables Vol C Tables 4.2.6.8 and 6.1.1.4'
 'S'  'S'   0.1051   0.1002
 'International Tables Vol C Tables 4.2.6.8 and 6.1.1.4'
 
_space_group_crystal_system       orthorhombic
_space_group_IT_number            56
_space_group_name_H-M_alt         'P c c n'
_space_group_name_Hall            '-P 2ab 2ac'
 
_shelx_space_group_comment
;
The symmetry employed for this shelxl refinement is uniquely defined
by the following loop, which should always be used as a source of
symmetry information in preference to the above space-group names.
They are only intended as comments.
;
 
loop_
 _space_group_symop_operation_xyz
 'x, y, z'
 '-x+1/2, -y+1/2, z'
 '-x, y+1/2, -z+1/2'
 'x+1/2, -y, -z+1/2'
 '-x, -y, -z'
 'x-1/2, y-1/2, -z'
 'x, -y-1/2, z-1/2'
 '-x-1/2, y, z-1/2'
 
_cell_length_a                    12.9555(5)
_cell_length_b                    15.2018(6)
_cell_length_c                    17.6028(6)
_cell_angle_alpha                 90
_cell_angle_beta                  90
_cell_angle_gamma                 90
_cell_volume                      3466.8(2)
_cell_formula_units_Z             14
_cell_measurement_temperature     300(2)
_cell_measurement_reflns_used     2666
_cell_measurement_theta_min       1.886
_cell_measurement_theta_max       20.932
 
_exptl_crystal_description        irregular
_exptl_crystal_colour             ?
_exptl_crystal_density_meas       ?
_exptl_crystal_density_method     ?
_exptl_crystal_density_diffrn     1.319          
_exptl_crystal_F_000              1424
_exptl_transmission_factor_min    ?
_exptl_transmission_factor_max    ?
_exptl_crystal_size_max           ?
_exptl_crystal_size_mid           ?
_exptl_crystal_size_min           ?
_exptl_absorpt_coefficient_mu     0.434
_shelx_estimated_absorpt_T_min    ?
_shelx_estimated_absorpt_T_max    ?
_exptl_absorpt_correction_type    ?
_exptl_absorpt_correction_T_min   ?
_exptl_absorpt_correction_T_max   ?
_exptl_absorpt_process_details    ?
_exptl_absorpt_special_details    ?
_diffrn_ambient_temperature       293(2)
_diffrn_radiation_wavelength      0.65524
_diffrn_radiation_type            Synchrotron
_diffrn_source                    ?
_diffrn_measurement_device_type   '4-circle diffractometer'
_diffrn_measurement_method        ?
_diffrn_detector_area_resol_mean  ?
_diffrn_reflns_number             36550
_diffrn_reflns_av_unetI/netI      0.0735
_diffrn_reflns_av_R_equivalents   0.0990
_diffrn_reflns_limit_h_min        -20
_diffrn_reflns_limit_h_max        20
_diffrn_reflns_limit_k_min        -19
_diffrn_reflns_limit_k_max        19
_diffrn_reflns_limit_l_min        -28
_diffrn_reflns_limit_l_max        28
_diffrn_reflns_theta_min          1.904
_diffrn_reflns_theta_max          32.977
_diffrn_reflns_theta_full         23.150
_diffrn_measured_fraction_theta_max   0.827
_diffrn_measured_fraction_theta_full  0.984
_diffrn_reflns_Laue_measured_fraction_max    0.827
_diffrn_reflns_Laue_measured_fraction_full   0.984
_diffrn_reflns_point_group_measured_fraction_max   0.827
_diffrn_reflns_point_group_measured_fraction_full  0.984
_reflns_number_total              6892
_reflns_number_gt                 2801
_reflns_threshold_expression      'I > 2\s(I)'
_reflns_Friedel_coverage          0.000
_reflns_Friedel_fraction_max      .
_reflns_Friedel_fraction_full     .
 
_reflns_special_details
;
 Reflections were merged by SHELXL according to the crystal
 class for the calculation of statistics and refinement.
 
 _reflns_Friedel_fraction is defined as the number of unique
 Friedel pairs measured divided by the number that would be
 possible theoretically, ignoring centric projections and
 systematic absences.
;
 
_computing_data_collection        ?
_computing_cell_refinement        ?
_computing_data_reduction         ?
_computing_structure_solution     ?
_computing_structure_refinement 'SHELXL-2019/2 (Sheldrick, 2019)'
_computing_molecular_graphics     ?
_computing_publication_material   ?
_refine_special_details           ?
_refine_ls_structure_factor_coef  Fsqd
_refine_ls_matrix_type            full
_refine_ls_weighting_scheme       calc
_refine_ls_weighting_details
'w=1/[\s^2^(Fo^2^)+(0.0360P)^2^+1.2606P] where P=(Fo^2^+2Fc^2^)/3'
_atom_sites_solution_primary      ?
_atom_sites_solution_secondary    ?
_atom_sites_solution_hydrogens    geom
_refine_ls_hydrogen_treatment     constr
_refine_ls_extinction_method      none
_refine_ls_extinction_coef        .
_refine_ls_number_reflns          6892
_refine_ls_number_parameters      213
_refine_ls_number_restraints      0
_refine_ls_R_factor_all           0.2336
_refine_ls_R_factor_gt            0.1038
_refine_ls_wR_factor_ref          0.1929
_refine_ls_wR_factor_gt           0.1533
_refine_ls_goodness_of_fit_ref    1.147
_refine_ls_restrained_S_all       1.147
_refine_ls_shift/su_max           0.000
_refine_ls_shift/su_mean          0.000
 
loop_
 _atom_site_label
 _atom_site_type_symbol
 _atom_site_fract_x
 _atom_site_fract_y
 _atom_site_fract_z
 _atom_site_U_iso_or_equiv
 _atom_site_adp_type
 _atom_site_occupancy
 _atom_site_site_symmetry_order  
 _atom_site_calc_flag
 _atom_site_refinement_flags_posn
 _atom_site_refinement_flags_adp
 _atom_site_refinement_flags_occupancy
 _atom_site_disorder_assembly
 _atom_site_disorder_group
Fe01 Fe 0.750000 0.750000 0.57601(4) 0.0678(2) Uani 1 2 d S T P . .
S002 S 0.90899(10) 0.55779(10) 0.39548(6) 0.1181(5) Uani 1 1 d . . . . .
N003 N 0.7444(2) 0.84342(18) 0.67471(15) 0.0701(7) Uani 1 1 d . . . . .
N004 N 0.8010(3) 0.6614(2) 0.49656(16) 0.0886(9) Uani 1 1 d . . . . .
N005 N 0.9100(2) 0.7962(2) 0.59383(16) 0.0741(7) Uani 1 1 d . . . . .
C006 C 0.6563(3) 0.8603(2) 0.72021(18) 0.0698(9) Uani 1 1 d . . . . .
C007 C 0.5640(3) 0.8825(2) 0.68544(19) 0.0746(9) Uani 1 1 d . . . . .
H007 H 0.561411 0.889619 0.633006 0.090 Uiso 1 1 calc R U . . .
C008 C 0.9252(3) 0.8472(2) 0.6548(2) 0.0763(9) Uani 1 1 d . . . . .
C009 C 0.8323(3) 0.8700(2) 0.6972(2) 0.0796(10) Uani 1 1 d . . . . .
H009 H 0.837314 0.904036 0.740938 0.096 Uiso 1 1 calc R U . . .
C00A C 0.6593(3) 0.8498(3) 0.79840(19) 0.0826(10) Uani 1 1 d . . . . .
H00A H 0.720651 0.834482 0.822392 0.099 Uiso 1 1 calc R U . . .
C00B C 0.4781(3) 0.8840(2) 0.8062(2) 0.0769(10) Uani 1 1 d . . . . .
C00C C 0.4767(3) 0.8940(2) 0.7281(2) 0.0795(10) Uani 1 1 d . . . . .
H00C H 0.415145 0.908759 0.704045 0.095 Uiso 1 1 calc R U . . .
C00D C 0.8455(3) 0.6190(3) 0.45397(19) 0.0754(10) Uani 1 1 d . . . . .
C00E C 0.5706(3) 0.8621(3) 0.8403(2) 0.0883(11) Uani 1 1 d . . . . .
H00E H 0.573126 0.855436 0.892794 0.106 Uiso 1 1 calc R U . . .
C00F C 0.3831(3) 0.8978(3) 0.8512(2) 0.0862(11) Uani 1 1 d . . . . .
C00G C 0.9929(3) 0.7740(3) 0.5528(2) 0.0877(11) Uani 1 1 d . . . . .
H00G H 0.983774 0.739397 0.509691 0.105 Uiso 1 1 calc R U . . .
C00H C 0.3849(4) 0.9422(3) 0.9198(2) 0.0971(13) Uani 1 1 d . . . . .
H00H H 0.447398 0.962930 0.938581 0.116 Uiso 1 1 calc R U . . .
C00I C 1.0212(3) 0.8764(3) 0.6768(3) 0.1015(13) Uani 1 1 d . . . . .
H00I H 1.029075 0.911841 0.719411 0.122 Uiso 1 1 calc R U . . .
C00J C 0.2889(4) 0.8675(3) 0.8260(3) 0.1129(15) Uani 1 1 d . . . . .
H00J H 0.285505 0.836755 0.780398 0.135 Uiso 1 1 calc R U . . .
C00K C 0.1989(4) 0.8819(4) 0.8671(3) 0.1305(17) Uani 1 1 d . . . . .
H00K H 0.135940 0.861328 0.848976 0.157 Uiso 1 1 calc R U . . .
C00L C 1.1049(4) 0.8518(4) 0.6342(3) 0.1214(16) Uani 1 1 d . . . . .
H00L H 1.170780 0.870123 0.647900 0.146 Uiso 1 1 calc R U . . .
C00M C 0.2956(5) 0.9563(3) 0.9611(3) 0.1156(16) Uani 1 1 d . . . . .
H00M H 0.298335 0.986249 1.007174 0.139 Uiso 1 1 calc R U . . .
C00N C 0.2035(5) 0.9262(4) 0.9340(3) 0.1235(18) Uani 1 1 d . . . . .
H00N H 0.143399 0.936061 0.961619 0.148 Uiso 1 1 calc R U . . .
C00O C 1.0910(4) 0.8003(4) 0.5718(3) 0.1108(14) Uani 1 1 d . . . . .
H00O H 1.147126 0.783119 0.542451 0.133 Uiso 1 1 calc R U . . .
 
loop_
 _atom_site_aniso_label
 _atom_site_aniso_U_11
 _atom_site_aniso_U_22
 _atom_site_aniso_U_33
 _atom_site_aniso_U_23
 _atom_site_aniso_U_13
 _atom_site_aniso_U_12
Fe01 0.0713(4) 0.0803(4) 0.0519(3) 0.000 0.000 0.0065(4)
S002 0.1208(10) 0.1576(12) 0.0760(7) -0.0120(7) 0.0172(6) 0.0543(8)
N003 0.0763(18) 0.0745(17) 0.0593(14) 0.0008(13) -0.0059(16) 0.0131(15)
N004 0.102(2) 0.098(2) 0.0655(18) -0.0116(17) 0.0158(17) 0.0038(19)
N005 0.0729(19) 0.0837(19) 0.0657(17) 0.0076(15) 0.0028(14) 0.0024(15)
C006 0.081(2) 0.068(2) 0.0600(19) -0.0049(16) -0.0016(17) 0.0149(17)
C007 0.088(3) 0.077(2) 0.0596(19) -0.0016(16) -0.0062(18) 0.0188(19)
C008 0.078(3) 0.079(2) 0.072(2) 0.0089(18) -0.0087(19) 0.0021(19)
C009 0.094(3) 0.080(2) 0.065(2) -0.0033(17) -0.009(2) 0.006(2)
C00A 0.084(3) 0.099(3) 0.065(2) -0.0014(19) -0.0055(19) 0.020(2)
C00B 0.083(3) 0.072(2) 0.075(2) -0.0026(18) 0.0034(19) 0.0156(18)
C00C 0.078(2) 0.082(2) 0.079(2) -0.0024(19) -0.008(2) 0.0210(19)
C00D 0.072(2) 0.097(3) 0.0564(18) 0.0015(19) -0.0021(17) 0.0016(19)
C00E 0.097(3) 0.105(3) 0.063(2) 0.0057(19) 0.000(2) 0.025(2)
C00F 0.095(3) 0.077(2) 0.086(3) 0.006(2) 0.003(2) 0.019(2)
C00G 0.079(3) 0.103(3) 0.081(2) 0.012(2) 0.012(2) 0.002(2)
C00H 0.100(3) 0.103(3) 0.088(3) 0.002(2) 0.007(2) 0.030(2)
C00I 0.083(3) 0.117(3) 0.104(3) -0.007(3) -0.020(3) -0.004(2)
C00J 0.102(3) 0.117(4) 0.119(4) -0.020(3) 0.013(3) 0.009(3)
C00K 0.097(4) 0.150(5) 0.145(5) -0.013(4) 0.012(4) 0.008(3)
C00L 0.074(3) 0.155(5) 0.135(4) 0.011(4) -0.015(3) -0.012(3)
C00M 0.127(4) 0.128(4) 0.091(3) -0.003(3) 0.014(3) 0.053(3)
C00N 0.103(4) 0.140(5) 0.127(4) 0.013(3) 0.025(4) 0.039(3)
C00O 0.077(3) 0.140(4) 0.115(4) 0.016(3) 0.011(3) 0.006(3)
 
_geom_special_details
;
 All esds (except the esd in the dihedral angle between two l.s. planes)
 are estimated using the full covariance matrix.  The cell esds are taken
 into account individually in the estimation of esds in distances, angles
 and torsion angles; correlations between esds in cell parameters are only
 used when they are defined by crystal symmetry.  An approximate (isotropic)
 treatment of cell esds is used for estimating esds involving l.s. planes.
;
 
loop_
 _geom_bond_atom_site_label_1
 _geom_bond_atom_site_label_2
 _geom_bond_distance
 _geom_bond_site_symmetry_2
 _geom_bond_publ_flag
Fe01 N004 2.051(3) . ?
Fe01 N004 2.051(3) 2_665 ?
Fe01 N005 2.211(3) . ?
Fe01 N005 2.211(3) 2_665 ?
Fe01 N003 2.245(3) 2_665 ?
Fe01 N003 2.245(3) . ?
S002 C00D 1.613(4) . ?
N003 C009 1.271(4) . ?
N003 C006 1.418(4) . ?
N004 C00D 1.144(4) . ?
N005 C00G 1.338(4) . ?
N005 C008 1.339(4) . ?
C006 C007 1.384(4) . ?
C006 C00A 1.386(4) . ?
C007 C00C 1.369(5) . ?
C008 C00I 1.376(5) . ?
C008 C009 1.458(5) . ?
C00A C00E 1.378(5) . ?
C00B C00E 1.381(5) . ?
C00B C00C 1.384(5) . ?
C00B C00F 1.478(5) . ?
C00F C00J 1.378(6) . ?
C00F C00H 1.384(5) . ?
C00G C00O 1.373(6) . ?
C00H C00M 1.383(6) . ?
C00I C00L 1.370(6) . ?
C00J C00K 1.391(7) . ?
C00K C00N 1.358(7) . ?
C00L C00O 1.361(6) . ?
C00M C00N 1.364(7) . ?
 
loop_
 _geom_angle_atom_site_label_1
 _geom_angle_atom_site_label_2
 _geom_angle_atom_site_label_3
 _geom_angle
 _geom_angle_site_symmetry_1
 _geom_angle_site_symmetry_3
 _geom_angle_publ_flag
N004 Fe01 N004 94.03(18) . 2_665 ?
N004 Fe01 N005 90.20(12) . . ?
N004 Fe01 N005 100.95(12) 2_665 . ?
N004 Fe01 N005 100.95(12) . 2_665 ?
N004 Fe01 N005 90.20(12) 2_665 2_665 ?
N005 Fe01 N005 163.68(15) . 2_665 ?
N004 Fe01 N003 95.83(11) . 2_665 ?
N004 Fe01 N003 162.47(12) 2_665 2_665 ?
N005 Fe01 N003 93.48(11) . 2_665 ?
N005 Fe01 N003 73.72(11) 2_665 2_665 ?
N004 Fe01 N003 162.47(12) . . ?
N004 Fe01 N003 95.84(11) 2_665 . ?
N005 Fe01 N003 73.72(11) . . ?
N005 Fe01 N003 93.48(11) 2_665 . ?
N003 Fe01 N003 78.60(13) 2_665 . ?
C009 N003 C006 119.2(3) . . ?
C009 N003 Fe01 114.4(2) . . ?
C006 N003 Fe01 125.3(2) . . ?
C00D N004 Fe01 168.1(3) . . ?
C00G N005 C008 117.5(3) . . ?
C00G N005 Fe01 126.6(3) . . ?
C008 N005 Fe01 115.8(2) . . ?
C007 C006 C00A 119.4(3) . . ?
C007 C006 N003 119.3(3) . . ?
C00A C006 N003 121.1(3) . . ?
C00C C007 C006 120.1(3) . . ?
N005 C008 C00I 123.0(4) . . ?
N005 C008 C009 115.3(3) . . ?
C00I C008 C009 121.7(4) . . ?
N003 C009 C008 120.3(3) . . ?
C00E C00A C006 119.5(4) . . ?
C00E C00B C00C 118.0(3) . . ?
C00E C00B C00F 121.6(3) . . ?
C00C C00B C00F 120.4(4) . . ?
C007 C00C C00B 121.3(3) . . ?
N004 C00D S002 178.7(4) . . ?
C00A C00E C00B 121.6(3) . . ?
C00J C00F C00H 117.3(4) . . ?
C00J C00F C00B 121.1(4) . . ?
C00H C00F C00B 121.6(4) . . ?
N005 C00G C00O 122.5(4) . . ?
C00M C00H C00F 121.4(5) . . ?
C00L C00I C008 118.3(4) . . ?
C00F C00J C00K 121.5(5) . . ?
C00N C00K C00J 119.5(6) . . ?
C00O C00L C00I 119.6(4) . . ?
C00N C00M C00H 119.7(5) . . ?
C00K C00N C00M 120.6(5) . . ?
C00L C00O C00G 119.2(5) . . ?
 
_refine_diff_density_max    0.178
_refine_diff_density_min   -0.197
_refine_diff_density_rms    0.034

_shelx_res_file
;
TITL Bia_dw4400_085K_a.res in Pccn
    Bia_dw4400_300K.res
    created by SHELXL-2019/2 at 05:34:55 on 03-May-2022
REM Old TITL Bia_dw4400_085K in Pccn
REM SHELXT solution in Pccn: R1 0.089, Rweak 0.045, Alpha 0.023
REM <I/s>   0.567 for  392 systematic absences,  Orientation as input
REM Formula found by SHELXT:  Fe C38 N6 S2

CELL 0.65524 12.9555 15.2018 17.6028 90.0000 90.0000 90.0000
ZERR 14.000 0.0005 0.0006 0.0006 0.0000 0.0000 0.0000
LATT  1
SYMM 1/2-X, 1/2-Y, Z
SYMM -X, 1/2+Y, 1/2-Z
SYMM 1/2+X, -Y, 1/2-Z
SFAC FE C H N S
DISP $C  0.00244  0.00131  9.14798!source kissel
DISP $N  0.00493  0.00266 15.07095!source kissel
DISP $S  0.10506  0.10024 379.49005!source kissel
DISP $Fe  0.32649  0.69602 2544.24973!source kissel
UNIT 4 152 112 24 8
ACTA
L.S. 10
BOND
LIST 6
FMAP 2
PLAN 20
WGHT    0.036000    1.260600
FVAR       2.88988
FE01  1    0.750000    0.750000    0.576008    10.50000    0.07125    0.08034 =
         0.05193    0.00000    0.00000    0.00646
S002  5    0.908990    0.557788    0.395479    11.00000    0.12079    0.15757 =
         0.07597   -0.01196    0.01719    0.05426
N003  4    0.744393    0.843415    0.674705    11.00000    0.07633    0.07450 =
         0.05933    0.00081   -0.00588    0.01311
N004  4    0.800964    0.661358    0.496561    11.00000    0.10214    0.09817 =
         0.06554   -0.01156    0.01577    0.00383
N005  4    0.910036    0.796185    0.593833    11.00000    0.07287    0.08370 =
         0.06567    0.00763    0.00285    0.00239
C006  2    0.656264    0.860337    0.720214    11.00000    0.08094    0.06848 =
         0.06003   -0.00486   -0.00158    0.01490
C007  2    0.564042    0.882500    0.685444    11.00000    0.08751    0.07679 =
         0.05961   -0.00163   -0.00620    0.01884
AFIX  43
H007  3    0.561411    0.889619    0.633006    11.00000   -1.20000
AFIX   0
C008  2    0.925199    0.847246    0.654777    11.00000    0.07777    0.07926 =
         0.07193    0.00890   -0.00873    0.00213
C009  2    0.832267    0.869968    0.697213    11.00000    0.09420    0.07988 =
         0.06482   -0.00326   -0.00863    0.00584
AFIX  43
H009  3    0.837314    0.904036    0.740938    11.00000   -1.20000
AFIX   0
C00A  2    0.659259    0.849762    0.798402    11.00000    0.08415    0.09862 =
         0.06496   -0.00144   -0.00555    0.02037
AFIX  43
H00A  3    0.720651    0.834482    0.822392    11.00000   -1.20000
AFIX   0
C00B  2    0.478093    0.883986    0.806227    11.00000    0.08310    0.07218 =
         0.07535   -0.00262    0.00341    0.01556
C00C  2    0.476671    0.893968    0.728077    11.00000    0.07804    0.08171 =
         0.07883   -0.00237   -0.00777    0.02100
AFIX  43
H00C  3    0.415145    0.908759    0.704045    11.00000   -1.20000
AFIX   0
C00D  2    0.845542    0.619041    0.453970    11.00000    0.07224    0.09746 =
         0.05642    0.00146   -0.00208    0.00156
C00E  2    0.570611    0.862058    0.840304    11.00000    0.09707    0.10488 =
         0.06304    0.00565    0.00002    0.02528
AFIX  43
H00E  3    0.573126    0.855436    0.892794    11.00000   -1.20000
AFIX   0
C00F  2    0.383108    0.897824    0.851212    11.00000    0.09530    0.07713 =
         0.08620    0.00561    0.00330    0.01936
C00G  2    0.992900    0.773960    0.552763    11.00000    0.07942    0.10315 =
         0.08060    0.01179    0.01219    0.00212
AFIX  43
H00G  3    0.983774    0.739397    0.509691    11.00000   -1.20000
AFIX   0
C00H  2    0.384855    0.942183    0.919834    11.00000    0.09976    0.10347 =
         0.08792    0.00177    0.00733    0.03034
AFIX  43
H00H  3    0.447398    0.962930    0.938581    11.00000   -1.20000
AFIX   0
C00I  2    1.021199    0.876364    0.676762    11.00000    0.08319    0.11699 =
         0.10433   -0.00714   -0.02047   -0.00354
AFIX  43
H00I  3    1.029075    0.911841    0.719411    11.00000   -1.20000
AFIX   0
C00J  2    0.288931    0.867526    0.825991    11.00000    0.10220    0.11725 =
         0.11930   -0.01957    0.01340    0.00851
AFIX  43
H00J  3    0.285505    0.836755    0.780398    11.00000   -1.20000
AFIX   0
C00K  2    0.198879    0.881899    0.867140    11.00000    0.09669    0.14977 =
         0.14516   -0.01272    0.01151    0.00789
AFIX  43
H00K  3    0.135940    0.861328    0.848976    11.00000   -1.20000
AFIX   0
C00L  2    1.104874    0.851761    0.634225    11.00000    0.07388    0.15487 =
         0.13545    0.01121   -0.01467   -0.01175
AFIX  43
H00L  3    1.170780    0.870123    0.647900    11.00000   -1.20000
AFIX   0
C00M  2    0.295599    0.956328    0.961136    11.00000    0.12730    0.12815 =
         0.09147   -0.00302    0.01355    0.05325
AFIX  43
H00M  3    0.298335    0.986249    1.007174    11.00000   -1.20000
AFIX   0
C00N  2    0.203519    0.926189    0.934037    11.00000    0.10311    0.14022 =
         0.12713    0.01279    0.02503    0.03897
AFIX  43
H00N  3    0.143399    0.936061    0.961619    11.00000   -1.20000
AFIX   0
C00O  2    1.090954    0.800273    0.571822    11.00000    0.07723    0.13985 =
         0.11538    0.01605    0.01100    0.00564
AFIX  43
H00O  3    1.147126    0.783119    0.542451    11.00000   -1.20000
AFIX   0
HKLF 4


REM  Bia_dw4400_085K_a.res in Pccn
REM wR2 = 0.1929, GooF = S = 1.147, Restrained GooF = 1.147 for all data
REM R1 = 0.1038 for 2801 Fo > 4sig(Fo) and 0.2336 for all 6892 data
REM 213 parameters refined using 0 restraints

END

WGHT      0.0372      1.2312

REM Highest difference peak  0.178,  deepest hole -0.197,  1-sigma level  0.034
Q1    1   0.8349  0.5353  0.3906  11.00000  0.05    0.18
Q2    1   0.4384  0.8891  0.8353  11.00000  0.05    0.15
Q3    1   0.9198  0.6237  0.3822  11.00000  0.05    0.14
Q4    1   0.6971  0.7873  0.5906  11.00000  0.05    0.14
Q5    1   0.7851  0.6667  0.4543  11.00000  0.05    0.13
Q6    1   0.8058  0.8065  0.5786  11.00000  0.05    0.13
Q7    1   0.3408  0.9173  0.5983  11.00000  0.05    0.12
Q8    1   0.7562  0.7687  0.5316  11.00000  0.05    0.12
Q9    1   0.9423  0.8022  0.5705  11.00000  0.05    0.12
Q10   1   0.6491  0.8440  0.7598  11.00000  0.05    0.12
Q11   1   0.5436  0.9877  0.8595  11.00000  0.05    0.11
Q12   1   0.8846  0.8462  0.6785  11.00000  0.05    0.11
Q13   1   0.4549  0.8606  0.7681  11.00000  0.05    0.11
Q14   1   0.5616  0.8299  0.8837  11.00000  0.05    0.11
Q15   1   0.7422  0.8518  0.6295  11.00000  0.05    0.11
Q16   1   0.6573  0.9927  0.7800  11.00000  0.05    0.11
Q17   1   0.2844  0.8184  0.8028  11.00000  0.05    0.11
Q18   1   0.9340  0.5507  0.4368  11.00000  0.05    0.11
Q19   1   0.2312  0.8616  0.9084  11.00000  0.05    0.11
Q20   1   0.2428  0.7761  0.8995  11.00000  0.05    0.11
;
_shelx_res_checksum   85767

_shelx_hkl_file
;
   0   0  -2 961.973 113.311   1
   0   0   2 828.372 121.758   1
   0   0  -3-68.6912 124.049   1
   0   0   3 49.5691 139.677   1
   0   0   4 267246. 16470.9   1
   0   0  -4 249899. 16468.2   1
   0   0  -5 93.4543 149.658   1
   0   0   5-115.156 176.745   1
   0   0  -6 536.456 163.392   1
   0   0   6 624.881 205.065   1
   0   0   8 181957. 11794.0   1
   0   0  -8 186363. 11788.1   1
   0   0  -9-49.1635 166.750   1
   0   0   9 91.6251 191.085   1
   0   0 -10 19028.8 1290.18   1
   0   0  10 19233.6 1301.40   1
   0   0 -11-19.6773 178.988   1
   0   0  11 43.7650 204.191   1
   0   0 -12 20902.5 1340.11   1
   0   0  12 18337.5 1338.91   1
   0   0 -13-272.603 196.788   1
   0   0  13 125.306 220.181   1
   0   0  15-112.869 231.329   1
   0   0 -16-133.588 212.546   1
   0   0  16 387.443 245.059   1
   0   0 -17 335.114 230.333   1
   0   0  17 499.117 246.066   1
   0   0 -18-258.173 234.437   1
   0   0  18 65.6222 265.491   1
   0   0 -20 484.506 221.422   1
   0   0  20-176.833 261.611   1
   0   0 -21 124.778 235.081   1
   0   0  21 71.9888 255.237   1
   0   0 -22 31.8402 230.707   1
   0   0  22 292.115 269.927   1
   0   0  24 112.687 254.898   1
   0   0 -24 294.981 239.634   1
   0   0  25 716.868 280.644   1
   0   0 -25 365.197 224.144   1
   0   0  26 37.7116 192.521   1
   0   0 -26 334.580 242.440   1
   0   1   1 27.7294 75.1276   1
   0  -1  -1 80.3768 69.1227   1
   0  -1  -2 142405. 8773.74   1
   0   1   2 132248. 8774.96   1
   0   1  -3-102.297 106.976   1
   0  -1  -3-13.7353 149.108   1
   0  -1   3 34.8182 101.400   1
   0   1   3-37.4116 157.370   1
   0   1   4 23428.7 1493.55   1
   0  -1   4 22343.9 1481.80   1
   0  -1  -4 23388.0 1490.65   1
   0   1  -4 22303.6 1478.59   1
   0  -1   5 45.7820 158.898   1
   0   1   5-23.2324 183.032   1
   0   1  -5 8.20369 137.896   1
   0  -1  -5 137.974 163.844   1
   0  -1   6 33626.2 2332.28   1
   0   1  -6 37823.9 2325.72   1
   0  -1   7 52.9731 181.211   1
   0   1   7 204.417 192.749   1
   0  -1  -7 210.808 178.664   1
   0   1  -7 142.035 151.565   1
   0   1   8 39304.2 2524.47   1
   0  -1   8 38300.9 2514.53   1
   0  -1  -8 37670.6 2514.59   1
   0   1  -8 39079.1 2510.58   1
   0   1  -9-15.3609 157.027   1
   0  -1  -9 69.6495 159.699   1
   0  -1   9 342.617 182.219   1
   0   1   9-58.4783 187.744   1
   0   1 -10 38032.6 2603.02   1
   0  -1  10 40833.5 2614.64   1
   0   1  10 41327.9 2625.65   1
   0  -1 -10 39955.8 2614.40   1
   0  -1 -11 20.5739 185.705   1
   0   1 -11-56.1947 173.519   1
   0  -1  11 20.7198 183.508   1
   0   1  11 366.376 221.532   1
   0   1  12 9598.59 707.329   1
   0  -1 -12 9382.55 695.333   1
   0   1 -12 9256.19 691.302   1
   0   1 -13-131.192 180.368   1
   0  -1  13 24.1192 200.213   1
   0   1 -14 3753.50 358.747   1
   0  -1 -14 3580.13 376.766   1
   0   1  14 3923.47 400.281   1
   0  -1  14 3339.44 366.461   1
   0   1 -15-99.0487 204.223   1
   0  -1 -15 104.335 217.843   1
   0  -1  15 138.113 227.085   1
   0  -1 -16 3330.54 327.150   1
   0   1 -16 2456.24 300.878   1
   0   1  16 2313.10 330.608   1
   0  -1  16 2130.36 328.334   1
   0   1 -17 54.1504 191.978   1
   0  -1 -17 198.866 232.833   1
   0   1  17 95.0867 261.426   1
   0  -1  17-92.8870 251.282   1
   0  -1 -18 3149.61 368.799   1
   0   1 -18 3414.57 351.030   1
   0  -1  18 3449.13 401.228   1
   0   1 -19 261.418 229.525   1
   0  -1 -19-59.4937 232.595   1
   0  -1  19 305.368 245.755   1
   0   1  19-34.6919 251.270   1
   0  -1 -20 243.116 214.540   1
   0   1 -20 723.581 245.516   1
   0   1  20 537.625 278.596   1
   0  -1  20 347.939 266.634   1
   0   1 -21 185.773 230.824   1
   0  -1 -21 405.645 246.698   1
   0  -1  21-35.5408 248.909   1
   0   1  21 108.547 253.394   1
   0  -1 -22 860.732 253.611   1
   0   1 -22 985.276 252.902   1
   0   1  22 1320.97 289.429   1
   0  -1  22 1088.88 291.397   1
   0  -1 -23 129.446 223.559   1
   0   1  23 185.486 245.535   1
   0  -1  23 444.922 258.402   1
   0   1 -23-129.490 226.660   1
   0   1  24 149.570 237.346   1
   0  -1 -24 196.072 225.590   1
   0   1 -24-297.212 249.727   1
   0  -1  24-187.713 256.797   1
   0  -1 -25 32.8779 220.002   1
   0   1 -25 268.154 237.967   1
   0  -1  25 151.171 232.376   1
   0   1  25 414.178 246.921   1
   0  -1 -26 231.271 248.144   1
   0   1  26 75.1062 247.375   1
   0  -1 -27 165.768 209.564   1
   0  -2  -1 12.9204 103.842   1
   0   2   1-24.1753 121.346   1
   0  -2  -2 9420.47 651.783   1
   0   2   2 9857.27 655.679   1
   0  -2   3-24.9014 93.3012   1
   0   2   3-26.3764 185.551   1
   0   2  -3-25.8448 87.3125   1
   0  -2  -3-130.483 176.083   1
   0   2   4 97.3991 197.090   1
   0  -2   4 159.172 116.564   1
   0  -2  -4 89.6767 202.571   1
   0   2  -4 245.333 101.693   1
   0  -2   5-23.3389 126.676   1
   0   2   5 51.5623 171.587   1
   0   2  -5-111.798 116.985   1
   0  -2  -5 188.491 183.491   1
   0  -2   6 1518.10 203.961   1
   0   2  -6 1655.96 174.983   1
   0   2   7-287.861 204.010   1
   0  -2   7 130.693 146.958   1
   0   2  -7 10.6937 128.670   1
   0  -2  -7-166.579 156.678   1
   0   2   8 42757.2 2650.27   1
   0  -2  -8 38530.3 2636.87   1
   0   2  -9 185.872 156.721   1
   0  -2  -9 92.1003 172.825   1
   0  -2   9 47.5336 162.324   1
   0   2   9-20.6125 205.375   1
   0  -2 -10 978.136 223.347   1
   0   2 -10 721.928 173.565   1
   0   2  10 736.430 237.284   1
   0  -2 -11-193.239 189.092   1
   0   2 -11 88.8038 151.093   1
   0   2  11 47.8919 209.109   1
   0  -2  11-136.861 182.917   1
   0   2  12 17993.3 1233.11   1
   0  -2  12 17731.2 1211.05   1
   0  -2 -12 17284.6 1217.48   1
   0  -2 -13 24.2783 216.176   1
   0   2 -13 125.973 167.557   1
   0  -2  13-70.2127 191.792   1
   0   2  13-349.177 257.411   1
   0  -2  14 15639.5 1117.58   1
   0   2  14 14046.4 1115.95   1
   0   2 -14 16621.1 1103.62   1
   0  -2 -14 17084.5 1119.20   1
   0   2  15-265.554 217.991   1
   0  -2 -15 240.760 217.786   1
   0   2  16 1204.55 275.798   1
   0  -2  16 582.171 247.183   1
   0  -2 -16 806.914 246.135   1
   0   2  17 128.948 263.303   1
   0  -2  17 92.5059 245.226   1
   0  -2 -17-144.405 244.171   1
   0   2 -17-52.3100 196.276   1
   0  -2  18 1445.91 293.688   1
   0   2 -18 1100.57 239.489   1
   0   2  19-173.384 272.014   1
   0  -2  19-33.2251 241.587   1
   0  -2 -19-60.6790 230.341   1
   0   2 -19-57.5790 215.268   1
   0   2  20 866.637 316.128   1
   0  -2 -20 1507.76 285.010   1
   0   2 -21-184.951 214.712   1
   0  -2  21 140.810 259.041   1
   0   2  21-73.2344 259.571   1
   0  -2 -21 125.483 227.123   1
   0   2 -22 189.846 209.291   1
   0  -2  22-253.618 255.724   1
   0   2  23 815.330 297.684   1
   0   2 -23 130.063 215.311   1
   0  -2  23 369.575 251.548   1
   0  -2 -23 322.997 236.953   1
   0   2  24 334.903 243.809   1
   0   2 -24 33.2473 220.050   1
   0  -2  24 187.394 243.068   1
   0  -2 -24-32.5862 228.118   1
   0  -2 -25 65.3004 231.846   1
   0   2  25 411.011 262.925   1
   0  -2 -26-163.720 231.113   1
   0   2  26 260.369 265.935   1
   0  -2 -27 130.713 205.505   1
   0   2  27 257.705 235.216   1
   0   3   0 16.0670 107.622   1
   0  -3   0-44.6767 93.8619   1
   0   3   1 36.7962 134.918   1
   0  -3  -1 145.058 124.403   1
   0  -3  -2 746859. 48231.2   1
   0   3   2 767975. 48233.6   1
   0  -3  -3-9.37297 169.428   1
   0   3   3-101.010 180.269   1
   0   3   4 739149. 47462.0   1
   0   3  -4 742343. 47433.6   1
   0  -3   4 747875. 47435.3   1
   0  -3  -4 748179. 47459.9   1
   0   3  -5 22.9711 96.1070   1
   0  -3   5 69.5822 110.423   1
   0  -3  -6 1089.51 206.525   1
   0   3  -6 740.920 141.134   1
   0   3   6 1236.22 243.885   1
   0  -3   6 1290.26 150.820   1
   0   3  -7 28.5277 113.537   1
   0  -3  -7 48.6870 183.469   1
   0  -3   7-52.2069 118.646   1
   0   3   7-272.079 223.990   1
   0   3  -8 13262.6 850.796   1
   0  -3   8 12818.4 855.199   1
   0   3   8 11737.7 892.634   1
   0  -3  -8 11781.7 883.608   1
   0  -3  -9-19.4362 187.751   1
   0   3   9 347.343 230.093   1
   0   3 -10 35144.0 2165.75   1
   0  -3  10 31392.6 2168.27   1
   0   3  10 31972.8 2192.21   1
   0  -3 -10 33420.1 2187.10   1
   0   3 -11-16.7071 169.342   1
   0  -3 -11-22.3566 209.696   1
   0  -3  11-148.812 184.513   1
   0   3  11-99.6883 217.656   1
   0   3 -12 294.807 174.686   1
   0  -3  12 307.873 195.767   1
   0  -3 -13 100.168 197.114   1
   0   3 -13 120.668 168.498   1
   0   3  13-27.7620 230.419   1
   0  -3  13-67.2932 194.202   1
   0   3 -14 515.666 206.167   1
   0  -3 -14 157.497 228.355   1
   0  -3  14 441.542 208.609   1
   0   3  14 203.372 276.701   1
   0   3 -15-22.8103 180.161   1
   0  -3 -15 109.480 233.494   1
   0   3  15-60.3559 259.736   1
   0  -3  15-79.7498 201.021   1
   0  -3 -16 993.268 245.179   1
   0   3 -16 797.048 216.489   1
   0   3  16 535.331 267.631   1
   0  -3  16 1025.04 244.523   1
   0  -3 -17 29.3593 207.222   1
   0   3 -17 25.6709 190.407   1
   0   3  17 65.4380 251.137   1
   0  -3  17-148.682 224.009   1
   0  -3 -18 90.6336 242.718   1
   0   3 -18-27.0892 210.961   1
   0  -3  18-31.1623 228.393   1
   0  -3 -19 122.583 252.897   1
   0   3 -19 198.479 217.825   1
   0  -3  19 195.016 257.760   1
   0   3  19 35.0225 268.972   1
   0   3 -20 88.6020 220.977   1
   0  -3 -20-61.9674 208.176   1
   0  -3  20-438.335 259.923   1
   0   3  20-252.933 243.872   1
   0  -3 -21 94.0298 236.119   1
   0   3  21-73.9031 275.161   1
   0   3 -21-30.5862 211.143   1
   0  -3  21 105.056 239.532   1
   0  -3 -22 320.470 252.247   1
   0   3  22-147.772 271.865   1
   0   3 -22-63.3089 226.336   1
   0  -3  22 71.9361 246.037   1
   0  -3 -23-96.8102 218.711   1
   0   3  23 334.140 225.325   1
   0   3 -23-293.471 235.137   1
   0  -3  23-220.551 234.601   1
   0   3 -24 369.138 222.651   1
   0  -3 -24 291.954 239.407   1
   0   3  24 743.396 281.413   1
   0  -3 -25 584.114 249.450   1
   0   3  25 445.373 256.013   1
   0   3  26-185.121 231.183   1
   0  -3 -26 97.0357 209.675   1
   0   3  27 36.3730 246.484   1
   0  -3 -27 32.3147 222.062   1
   0  -3 -28 191.964 219.178   1
   0   4   0 944878. 60525.1   1
   0  -4   0 954927. 60523.3   1
   0   4   1-7.44131 138.844   1
   0  -4  -1 123.448 127.335   1
   0  -4  -2 715089. 45998.4   1
   0   4   2 729097. 46000.9   1
   0  -4  -3 42.2335 171.496   1
   0   4   3-11.5507 177.320   1
   0  -4  -5-41.8809 165.403   1
   0  -4   5-24.2447 84.5249   1
   0   4   5-156.195 165.460   1
   0   4  -5-12.9188 76.3451   1
   0   4  -6 430703. 27129.5   1
   0  -4   6 417301. 27133.2   1
   0   4   6 427133. 27169.2   1
   0  -4  -6 429806. 27163.0   1
   0  -4  -7 329.350 214.703   1
   0   4  -7 32.5292 103.606   1
   0  -4   7 46.1562 115.524   1
   0   4   7 38.6726 218.632   1
   0   4  -8-161.771 113.741   1
   0  -4  -8-94.5368 213.494   1
   0  -4   8-34.1003 129.775   1
   0   4   8-126.535 220.895   1
   0  -4  -9 163.182 200.937   1
   0   4  -9-71.8509 127.829   1
   0  -4   9 53.9065 135.112   1
   0   4   9-273.660 227.638   1
   0  -4 -10 436.642 223.612   1
   0   4 -10 13.6617 126.662   1
   0  -4  10 62.2225 160.690   1
   0   4  10 48.7681 220.715   1
   0   4 -11-92.6601 157.489   1
   0  -4 -11-46.4700 195.262   1
   0  -4  11 264.041 151.968   1
   0   4  11 25.8888 180.348   1
   0   4  12 5594.36 549.935   1
   0  -4  12 6819.13 523.774   1
   0   4 -12 7123.23 508.209   1
   0  -4 -12 6977.68 538.175   1
   0  -4 -13 154.725 213.381   1
   0   4 -13-93.2255 175.320   1
   0   4  13-114.300 229.607   1
   0  -4  13-175.487 197.999   1
   0  -4 -14 3420.78 365.364   1
   0   4 -14 3750.83 323.186   1
   0   4  14 3335.67 381.355   1
   0  -4  14 2636.95 323.235   1
   0  -4 -15-167.903 224.991   1
   0   4 -15-198.767 170.361   1
   0   4  15-92.5066 254.446   1
   0  -4  15-50.8759 199.701   1
   0  -4 -16 115.625 241.451   1
   0   4  16 32.0679 247.088   1
   0   4 -17-125.564 197.661   1
   0  -4  17 230.031 222.326   1
   0   4 -18 1486.76 261.253   1
   0  -4 -18 734.282 248.015   1
   0  -4  18 726.817 255.984   1
   0   4  18 1534.43 308.059   1
   0  -4 -19 531.680 268.029   1
   0   4  19 176.615 287.029   1
   0   4 -19 139.317 205.596   1
   0  -4  19 159.345 216.486   1
   0  -4 -20 1154.49 279.072   1
   0   4  20 2071.90 331.285   1
   0   4 -20 903.178 254.686   1
   0  -4  20 1767.36 302.798   1
   0  -4 -22 574.582 244.721   1
   0   4  22 223.542 277.679   1
   0   4 -22 285.288 220.499   1
   0  -4  22 602.580 251.655   1
   0   4 -23 295.004 224.654   1
   0  -4 -23 773.255 264.423   1
   0   4  23 111.140 263.884   1
   0   4  25 331.319 265.979   1
   0  -4 -25 225.839 232.280   1
   0  -4 -27 190.923 206.505   1
   0   4  27 108.373 216.835   1
   0  -4 -28-31.4543 230.713   1
   0   4  28-283.236 246.778   1
   0   5   0 102.515 124.903   1
   0  -5   0-42.9589 102.029   1
   0   5  -1-77.9959 94.2668   1
   0   5   1-170.242 139.854   1
   0  -5   1 20.6816 81.9382   1
   0  -5  -1-88.2094 111.275   1
   0  -5  -2 36289.0 2217.33   1
   0   5   2 31845.5 2220.36   1
   0  -5  -3-69.9973 160.387   1
   0   5   3-208.610 170.346   1
   0  -5  -5 15.1468 191.769   1
   0   5   5 33.8006 176.234   1
   0  -5   6 11234.6 746.289   1
   0   5  -6 11985.7 744.015   1
   0   5   6 10234.9 812.173   1
   0  -5  -6 10311.5 797.673   1
   0  -5  -7-73.6568 196.923   1
   0   5   7 20.5301 223.670   1
   0  -5   7 15.0519 98.0721   1
   0   5   8 1067.23 237.248   1
   0  -5   8 757.132 138.228   1
   0   5  -8 669.163 129.072   1
   0  -5  -8 1017.11 213.161   1
   0  -5   9 71.6567 127.985   1
   0   5   9 23.8810 213.223   1
   0  -5  -9 21.3778 177.439   1
   0   5  -9 31.3694 105.534   1
   0   5  10 10210.3 780.794   1
   0  -5 -10 10852.7 771.063   1
   0   5 -11 56.6707 123.715   1
   0  -5  11-32.3998 156.347   1
   0   5  12 8956.32 764.497   1
   0  -5  12 10143.2 716.787   1
   0   5 -12 10732.7 704.083   1
   0  -5 -12 9260.03 740.852   1
   0  -5 -13 238.658 220.769   1
   0   5 -13-35.4226 150.646   1
   0  -5  13-81.2286 154.143   1
   0   5  13 117.482 250.558   1
   0  -5 -14-110.374 234.698   1
   0   5 -14 58.3585 165.954   1
   0  -5  14-22.2305 191.335   1
   0   5  14-60.8153 266.264   1
   0  -5 -15 28.5683 250.159   1
   0   5  15 125.854 261.126   1
   0  -5  15-72.2430 198.596   1
   0   5 -15-63.4560 178.830   1
   0  -5  16 7793.49 594.263   1
   0   5  16 6718.30 621.767   1
   0   5 -16 7739.43 570.692   1
   0  -5 -16 6797.22 601.584   1
   0   5  17-235.752 229.297   1
   0  -5 -17 181.515 217.212   1
   0   5  18 586.192 276.067   1
   0   5 -18 908.468 220.109   1
   0  -5  18 853.489 252.891   1
   0  -5 -18 464.281 240.977   1
   0   5  19 140.815 290.110   1
   0   5 -19 384.942 217.365   1
   0  -5  19 309.320 245.994   1
   0  -5 -19 378.738 249.242   1
   0   5  20 73.1074 272.246   1
   0   5 -20 28.9684 212.380   1
   0  -5  20 258.821 216.174   1
   0  -5 -20-31.3820 261.320   1
   0   5 -21 91.1005 200.899   1
   0  -5  21-168.876 243.547   1
   0  -5 -21-126.305 232.389   1
   0   5 -22 94.9779 208.387   1
   0   5  22-37.2623 254.883   1
   0   5  23 259.761 259.768   1
   0  -5 -23 32.2072 238.096   1
   0   5  24 220.978 257.903   1
   0  -5 -24 868.846 266.963   1
   0   5  25-146.177 234.594   1
   0  -5 -25-128.182 200.277   1
   0  -5 -26 634.590 253.394   1
   0   5  26 726.055 282.942   1
   0  -5 -27-62.9007 225.827   1
   0   5  27 178.383 238.328   1
   0  -5 -28-31.0120 211.154   1
   0   5  28 139.542 226.155   1
   0   6   0 21555.8 1439.00   1
   0  -6   0 22442.7 1434.11   1
   0  -6   1 21.2717 86.6023   1
   0  -6  -1 27.8155 126.406   1
   0   6   1 82.4910 145.408   1
   0   6  -1 5.86148 85.4989   1
   0   6   2 41636.7 2918.54   1
   0   6  -2 46190.4 2883.21   1
   0  -6  -2 44386.4 2912.70   1
   0   6   4 11396.9 823.546   1
   0  -6  -4 12069.6 816.547   1
   0  -6  -5 32.6493 164.146   1
   0   6   5 218.132 197.793   1
   0   6   6 137997. 8657.35   1
   0  -6  -6 131929. 8647.14   1
   0   6   7-65.1065 210.906   1
   0  -6   7 5.34321 73.9585   1
   0  -6  -7-97.4239 190.225   1
   0   6  -7-43.8152 71.2412   1
   0  -6   8 9295.00 655.429   1
   0   6  -8 10335.5 652.328   1
   0   6   8 9535.44 730.800   1
   0  -6  -8 9525.28 710.386   1
   0   6   9-224.130 221.135   1
   0   6  -9 9.02749 101.034   1
   0  -6   9-9.88590 107.728   1
   0  -6  -9-89.3480 201.592   1
   0   6 -10 316.885 122.032   1
   0  -6  10 400.493 129.547   1
   0   6  11-83.0999 245.302   1
   0  -6 -11-24.9771 235.972   1
   0   6  12-115.754 246.022   1
   0   6 -12 484.559 142.784   1
   0  -6  12 248.432 162.264   1
   0  -6 -12 130.775 225.788   1
   0   6  13 60.1706 249.700   1
   0   6 -13 33.0580 154.643   1
   0  -6  13 55.9912 173.743   1
   0  -6 -13 27.2504 235.921   1
   0   6 -14 696.865 179.521   1
   0  -6  14 476.732 180.941   1
   0  -6 -14 848.182 260.785   1
   0   6  15-32.0870 228.605   1
   0   6 -15-60.5332 174.898   1
   0  -6  15-248.907 194.951   1
   0  -6 -15-204.049 228.792   1
   0   6  16 33.1449 231.905   1
   0   6 -16 87.6428 176.040   1
   0  -6  16-49.1924 185.295   1
   0  -6 -16 29.9196 234.668   1
   0   6  17 307.160 264.850   1
   0   6 -17-141.973 192.663   1
   0  -6  17-105.492 198.696   1
   0  -6 -17-122.693 200.896   1
   0   6  18 696.692 296.913   1
   0   6 -18 431.433 212.592   1
   0  -6  18 901.477 240.090   1
   0  -6 -18 813.431 261.762   1
   0   6  19 287.073 299.755   1
   0   6 -19 135.309 203.973   1
   0  -6  19-29.8398 207.958   1
   0  -6 -19 95.4294 261.583   1
   0   6 -20 285.259 204.931   1
   0  -6  20 597.590 235.809   1
   0  -6 -20 31.5571 252.463   1
   0   6 -21 329.174 205.663   1
   0   6  21-37.2629 228.788   1
   0  -6 -21-126.638 221.536   1
   0  -6 -22 95.8697 197.401   1
   0   6  24-109.872 249.497   1
   0  -6 -24-160.091 244.102   1
   0   6  25 181.306 213.474   1
   0  -6 -25-190.876 208.342   1
   0  -6 -26-188.508 243.383   1
   0   6  26 861.412 288.751   1
   0  -6 -27 124.240 220.180   1
   0   6  27-105.666 239.802   1
   0  -6 -28 183.348 195.327   1
   0   6  28 171.770 194.836   1
   0  -7   0-76.8940 107.727   1
   0   7   0 75.5907 115.345   1
   0  -7  -1-10.4669 129.072   1
   0  -7   1 12.9405 84.5389   1
   0   7   1 46.5553 150.702   1
   0   7  -1 35.6985 100.464   1
   0  -7   2 12960.2 829.184   1
   0   7   2 11843.3 873.899   1
   0   7  -2 13081.0 833.851   1
   0  -7  -2 12075.7 866.288   1
   0   7   3-15.6991 164.027   1
   0  -7  -3 14.1216 155.804   1
   0   7   4 30521.4 1913.32   1
   0  -7  -4 27658.0 1900.64   1
   0   7   5 116.669 206.480   1
   0  -7  -5 104.841 171.111   1
   0   7   6 18172.2 1235.41   1
   0  -7  -6 17921.7 1226.89   1
   0  -7  -7 61.5690 189.974   1
   0   7   7 389.126 238.987   1
   0   7  -8 28283.4 1851.04   1
   0   7   8 29851.3 1932.14   1
   0  -7  -8 29668.1 1918.90   1
   0  -7   8 28949.4 1852.43   1
   0  -7  -9-233.191 213.775   1
   0  -7   9-45.8950 96.3190   1
   0   7  -9 6.94800 84.2018   1
   0   7   9 285.093 223.067   1
   0  -7 -10 2163.90 306.420   1
   0  -7  10 1780.74 207.118   1
   0   7  10 2700.28 336.642   1
   0   7 -10 2855.85 209.145   1
   0   7  11-85.8655 255.544   1
   0   7 -11 33.4051 116.365   1
   0  -7  11 24.1782 120.693   1
   0  -7 -11 206.568 232.411   1
   0   7  12-119.124 265.887   1
   0  -7 -12 53.8627 237.158   1
   0   7  13 246.775 273.934   1
   0   7 -13-15.1303 136.254   1
   0  -7  13-215.176 155.664   1
   0  -7 -13-139.775 226.139   1
   0   7  14 635.859 267.797   1
   0   7 -14 596.975 164.278   1
   0  -7  14 691.200 178.159   1
   0  -7 -14 635.901 255.646   1
   0   7 -15-75.7690 153.789   1
   0  -7  15-83.0569 170.220   1
   0   7  16 774.188 296.767   1
   0   7 -16 810.633 198.193   1
   0  -7  16 1186.15 214.443   1
   0  -7 -16 638.462 269.874   1
   0   7  17-34.5512 307.647   1
   0   7 -17 22.5563 166.015   1
   0  -7  17 223.107 192.389   1
   0  -7 -17-93.2104 267.432   1
   0   7  18 458.004 293.785   1
   0   7 -18 826.586 216.156   1
   0  -7  18 561.462 216.842   1
   0  -7 -18 1327.06 308.889   1
   0   7  19 108.410 268.168   1
   0   7 -19 77.8865 185.025   1
   0  -7  19 256.674 211.704   1
   0  -7 -19 95.1161 250.555   1
   0   7 -20-27.4605 193.170   1
   0   7  20 147.492 236.703   1
   0  -7 -20 317.024 235.304   1
   0   7  21 298.619 249.706   1
   0  -7 -21 158.661 202.946   1
   0   7  22 111.588 275.942   1
   0  -7 -22 63.8720 217.489   1
   0   7  23 147.468 269.728   1
   0  -7 -23 384.419 239.242   1
   0   7  24 327.708 251.739   1
   0  -7 -24 127.397 238.495   1
   0   7  25 71.8794 224.503   1
   0  -7 -25 126.239 198.258   1
   0  -7 -26 497.450 244.831   1
   0   7  26 141.975 265.210   1
   0  -7 -27 582.656 235.742   1
   0   7  27 590.621 272.164   1
   0   8   0 92518.1 5788.15   1
   0  -8   0 88348.2 5782.10   1
   0  -8   1 22.9032 92.1073   1
   0  -8  -1-105.237 123.137   1
   0   8   1 12.9181 124.380   1
   0   8  -1 8.45919 104.904   1
   0   8  -2 40394.9 2479.35   1
   0  -8   2 37000.0 2475.72   1
   0   8   3 84.9953 166.817   1
   0  -8  -3 107.044 153.427   1
   0   8   4 1377.97 227.591   1
   0  -8  -4 1341.17 229.281   1
   0   8   5-103.361 202.771   1
   0  -8  -5-37.1729 175.206   1
   0  -8  -6 15613.2 1082.20   1
   0   8   6 15759.7 1090.54   1
   0  -8  -7 107.980 212.949   1
   0   8   7 191.752 210.101   1
   0   8   8 23748.2 1720.53   1
   0  -8  -8 26878.9 1712.28   1
   0  -8 -10 2603.07 309.801   1
   0  -8  10 1852.86 177.069   1
   0   8 -10 2079.76 170.409   1
   0   8  10 2995.36 340.270   1
   0  -8 -11 79.9591 214.150   1
   0  -8  11 9.71970 109.352   1
   0   8  11 412.028 254.794   1
   0   8 -11 8.76038 95.3083   1
   0  -8 -12 110.758 209.967   1
   0  -8  12 339.469 123.577   1
   0   8 -12 185.557 110.300   1
   0   8  12 366.249 252.186   1
   0   8  13-251.915 239.286   1
   0  -8 -13-114.640 209.509   1
   0  -8 -14 3301.95 366.859   1
   0  -8  14 3901.88 303.676   1
   0   8  14 2689.25 381.600   1
   0   8 -14 3268.02 287.397   1
   0   8  15-233.870 255.535   1
   0   8 -15 16.9697 133.170   1
   0  -8  15-75.2537 163.398   1
   0  -8 -15-120.837 240.288   1
   0   8  16 617.712 273.650   1
   0   8 -16 435.192 166.559   1
   0  -8  16 525.094 186.379   1
   0  -8 -16 339.829 258.964   1
   0   8  17 314.744 245.869   1
   0   8 -17-41.6656 149.129   1
   0  -8  17 231.524 175.892   1
   0  -8 -17 62.9229 237.118   1
   0   8  18 355.346 239.913   1
   0   8 -18 431.246 174.506   1
   0  -8  18 656.774 203.220   1
   0  -8 -18 798.189 254.570   1
   0   8  19 145.408 258.358   1
   0  -8 -19 382.947 205.560   1
   0   8  20 333.026 277.785   1
   0  -8 -20 445.492 239.237   1
   0   8  21 37.3461 275.950   1
   0  -8 -21 95.3000 243.869   1
   0   8  22-257.961 297.235   1
   0  -8 -22 478.455 246.834   1
   0   8  23-292.461 274.341   1
   0  -8 -23 254.962 240.083   1
   0   8  25 391.626 241.327   1
   0  -8 -25-125.129 213.060   1
   0  -8 -26 245.917 234.318   1
   0   8  26 456.393 259.234   1
   0  -8 -27 181.472 229.852   1
   0   8  27 171.236 246.147   1
   0  -9   0-10.9018 116.845   1
   0   9   0 120.436 130.045   1
   0  -9   1 8.57460 102.524   1
   0   9  -1-39.6538 118.171   1
   0   9  -2 8606.27 612.194   1
   0  -9  -2 9679.30 648.377   1
   0  -9   2 9399.75 608.681   1
   0  -9  -3 115.623 157.170   1
   0   9   3-145.854 172.648   1
   0  -9  -4 218.212 180.533   1
   0   9   4 60.2525 182.895   1
   0  -9  -5-296.569 184.295   1
   0   9   5 21.8313 181.452   1
   0  -9  -6 914.520 209.754   1
   0   9   6 869.325 227.037   1
   0  -9  -7-22.6827 199.181   1
   0   9   7 50.1404 209.370   1
   0  -9  -9 50.4931 211.522   1
   0   9   9 55.6942 230.407   1
   0  -9 -10 3009.35 348.301   1
   0   9  10 2731.77 375.458   1
   0  -9 -11 109.884 228.709   1
   0   9 -11 8.58117 55.4315   1
   0  -9  11 26.1434 48.9458   1
   0   9  11 151.254 243.855   1
   0  -9 -12 1110.15 233.704   1
   0   9 -12 947.550 116.034   1
   0  -9  12 768.387 117.109   1
   0   9  12 1187.31 251.838   1
   0  -9 -13 117.249 250.060   1
   0   9  13-96.5410 244.263   1
   0  -9  13-33.2791 111.687   1
   0   9 -13 10.0566 101.035   1
   0   9  14 265.562 280.812   1
   0   9 -14 99.5614 113.320   1
   0  -9  14 69.1300 120.081   1
   0  -9 -14 630.990 277.036   1
   0   9  15 34.1360 285.093   1
   0   9 -15-102.404 122.202   1
   0  -9  15 65.3645 143.921   1
   0  -9 -15-184.311 259.721   1
   0   9  16 870.172 325.532   1
   0   9 -16 938.817 175.207   1
   0  -9  16 1032.04 183.703   1
   0  -9 -16 1284.54 300.791   1
   0   9 -17 113.115 150.469   1
   0   9  17-212.493 299.430   1
   0  -9 -17 95.4431 260.709   1
   0   9  19-258.519 293.811   1
   0  -9 -19 413.502 256.524   1
   0   9  20 186.614 284.457   1
   0  -9 -20 63.5659 250.262   1
   0   9  22 73.5096 228.282   1
   0  -9 -22 95.9859 238.311   1
   0   9  23 145.473 208.696   1
   0  -9 -23-31.7239 190.248   1
   0   9  24 537.955 262.239   1
   0  -9 -24 31.4094 218.345   1
   0   9  25-35.2326 259.728   1
   0  -9 -25 464.641 250.179   1
   0  -9 -26 425.507 224.228   1
   0   9  26 34.6606 256.574   1
   0  10   0 43538.0 2762.58   1
   0 -10   0 41730.7 2754.06   1
   0 -10   1-87.1467 107.979   1
   0 -10  -1 225.258 139.003   1
   0  10   1-108.778 148.224   1
   0  10  -1 99.4611 116.162   1
   0  10  -2 3115.97 237.793   1
   0  10   2 3294.67 307.170   1
   0 -10   2 2855.69 232.547   1
   0 -10  -2 3190.04 282.732   1
   0  10   3-96.8795 172.524   1
   0 -10   3-7.24383 47.9456   1
   0  10  -3 96.3859 60.8301   1
   0 -10  -3 53.1663 155.630   1
   0 -10  -4 1762.07 243.325   1
   0  10   4 2230.85 267.589   1
   0 -10  -5 104.545 184.119   1
   0  10   5-114.797 212.634   1
   0 -10  -6-22.3714 185.560   1
   0  10   6 517.117 215.426   1
   0 -10  -8 2725.79 308.621   1
   0  10   8 2226.47 315.246   1
   0 -10  -9 209.556 227.433   1
   0  10   9-115.216 219.470   1
   0 -10 -10 1856.99 291.149   1
   0  10  10 1256.93 284.965   1
   0 -10 -11 254.667 223.477   1
   0  10  11 341.301 270.012   1
   0 -10 -12 1575.11 279.795   1
   0  10  12 1759.41 297.219   1
   0 -10 -14 214.328 266.716   1
   0  10 -14 440.128 93.5396   1
   0 -10  14 287.121 92.9498   1
   0  10  14 101.964 292.481   1
   0 -10 -15 187.496 232.704   1
   0  10 -15-20.8885 104.725   1
   0 -10  15-43.9347 109.179   1
   0 -10 -16 158.817 229.212   1
   0  10 -16 116.373 116.771   1
   0  10  16 281.983 275.642   1
   0  10  17-464.754 301.493   1
   0 -10 -17 64.3519 222.331   1
   0  10  18 474.414 282.325   1
   0 -10 -18-32.0902 219.708   1
   0  10  19 74.1381 269.787   1
   0 -10 -19 287.509 229.719   1
   0  10  20 224.214 275.418   1
   0 -10 -20 254.731 228.177   1
   0  10  21 148.376 277.392   1
   0 -10 -21 95.7700 227.391   1
   0  10  22 549.104 293.714   1
   0 -10 -22 127.541 223.874   1
   0  10  24-212.612 257.612   1
   0 -10 -24 124.732 229.469   1
   0  10  25 488.133 229.255   1
   0 -10 -25 183.693 201.543   1
   0  10  26 68.3428 202.514   1
   0 -10 -26 119.936 182.052   1
   0  11   1-50.5837 162.004   1
   0  11  -1 24.1937 128.677   1
   0 -11   1 10.7253 114.753   1
   0 -11  -1-259.593 149.790   1
   0  11   2 1039.78 198.330   1
   0  11  -2 1032.76 135.353   1
   0 -11   2 1024.21 127.687   1
   0 -11  -2 1336.88 197.517   1
   0  11   3-186.566 182.049   1
   0  11  -3-24.9125 66.1339   1
   0 -11   3-47.2274 55.3699   1
   0 -11  -3 18.8703 163.853   1
   0  11   4 44.8370 208.189   1
   0 -11  -4 82.1010 185.274   1
   0  11   5 192.978 198.262   1
   0 -11  -5 286.953 189.493   1
   0  11   6-154.065 210.426   1
   0 -11  -6 46.9796 180.982   1
   0  11   7 162.829 230.824   1
   0 -11  -7-124.020 199.945   1
   0  11   8 2876.27 351.557   1
   0 -11  -8 2941.19 338.344   1
   0  11   9-267.068 259.844   1
   0 -11  -9 244.074 224.365   1
   0  11  10 1509.47 289.929   1
   0  11  11 95.9304 277.673   1
   0 -11 -11-232.485 256.673   1
   0  11  12 1612.23 315.491   1
   0 -11 -12 1850.43 292.613   1
   0  11  13 67.7827 263.326   1
   0 -11 -13 336.699 245.449   1
   0  11  14-276.844 294.374   1
   0 -11 -14 93.6514 262.360   1
   0  11  15 175.884 282.905   1
   0 -11 -15 222.141 246.588   1
   0  11  16 249.971 273.102   1
   0 -11 -16-225.230 202.041   1
   0  11  17-72.9626 250.771   1
   0 -11 -17-128.460 205.042   1
   0  11  18 259.680 234.256   1
   0 -11 -18-64.0109 209.666   1
   0  11  19 299.321 247.327   1
   0 -11 -19 414.920 236.919   1
   0  11  21 697.805 257.873   1
   0 -11 -21 352.295 230.311   1
   0  11  22 254.051 221.522   1
   0 -11 -22-253.713 206.639   1
   0  11  23-35.7443 205.099   1
   0 -11 -23 62.7222 185.774   1
   0  11  24-210.433 238.822   1
   0 -11 -24 30.8821 197.118   1
   0  11  25-34.4267 246.162   1
   0 -11 -25 120.992 219.021   1
   0  12   0 1421.05 192.655   1
   0 -12   0 1419.78 183.783   1
   0  12   1 279.815 181.763   1
   0 -12  -1 192.243 145.043   1
   0  12  -1 39.4516 128.184   1
   0 -12   1-46.9664 117.052   1
   0  12   2 2438.41 296.672   1
   0 -12  -2 2958.15 284.119   1
   0  12  -2 2986.42 234.610   1
   0 -12   2 2764.00 229.077   1
   0 -12  -3-80.3491 169.311   1
   0 -12   3 4.70394 60.6700   1
   0  12  -3 5.48317 69.9796   1
   0  12   3 110.729 183.215   1
   0 -12  -4 216.927 204.427   1
   0  12   4-167.423 207.653   1
   0 -12  -5 393.563 199.441   1
   0  12   5 330.717 213.064   1
   0 -12  -7 257.937 213.509   1
   0  12   7-56.7075 223.271   1
   0 -12  -8 485.001 224.943   1
   0  12   8 266.730 231.260   1
   0 -12  -9 167.998 214.626   1
   0  12   9 308.090 236.934   1
   0 -12 -10 144.781 248.154   1
   0  12  10 637.493 268.886   1
   0 -12 -11 149.166 209.864   1
   0 -12 -12 1376.10 287.590   1
   0  12  12 1217.61 334.686   1
   0  12  13-138.251 249.351   1
   0 -12 -14 1653.23 314.515   1
   0  12  14 1268.23 318.946   1
   0 -12 -15 515.347 249.936   1
   0  12  15-607.086 309.147   1
   0 -12 -17-128.367 206.167   1
   0  12  17-222.916 237.336   1
   0 -12 -18-128.090 235.716   1
   0  12  18 374.964 278.183   1
   0 -12 -20 611.430 254.295   1
   0  12  20 331.753 289.754   1
   0 -12 -21-127.571 223.147   1
   0  12  21 255.187 272.526   1
   0 -12 -22 63.1525 222.049   1
   0  12  22 215.685 275.023   1
   0 -12 -23 529.196 235.898   1
   0  12  23-105.932 248.620   1
   0  12  24 69.4050 237.611   1
   0 -12 -24 671.585 221.543   1
   0 -13   0-30.2576 136.529   1
   0  13   0 34.0970 153.853   1
   0 -13   1 38.4839 119.433   1
   0  13   1 39.1746 175.842   1
   0 -13  -1 51.8201 158.373   1
   0  13   2 2148.54 255.121   1
   0 -13  -2 1808.47 229.659   1
   0 -13   2 1874.29 173.865   1
   0  13  -2 1679.79 180.978   1
   0 -13   3 52.9328 59.2350   1
   0 -13  -3 41.7240 164.221   1
   0  13   3 144.007 194.137   1
   0  13  -3 17.3617 72.7260   1
   0 -13  -4 3479.54 338.611   1
   0  13   4 3332.97 354.503   1
   0  13   6 198.114 228.928   1
   0 -13  -6-256.668 224.142   1
   0  13   7 118.615 229.324   1
   0 -13  -7-215.009 214.520   1
   0  13   8 185.251 254.938   1
   0 -13  -8 1146.91 257.329   1
   0  13   9 127.903 231.509   1
   0 -13  -9-173.823 233.538   1
   0  13  10 1087.57 295.217   1
   0 -13 -10 1760.36 282.019   1
   0  13  12 103.920 260.008   1
   0 -13 -12-250.442 251.567   1
   0  13  13-387.874 286.194   1
   0 -13 -13 159.264 243.665   1
   0 -13 -14-31.9469 249.686   1
   0  13  16-111.727 281.652   1
   0 -13 -16-32.2030 237.006   1
   0  13  17 263.263 264.824   1
   0  13  18-74.8521 274.585   1
   0 -13 -18 420.134 253.780   1
   0  13  19 111.057 269.527   1
   0 -13 -19 323.572 236.655   1
   0  13  20 622.998 303.756   1
   0 -13 -20 64.2686 226.586   1
   0  13  22 285.380 272.845   1
   0 -13 -22 721.140 249.050   1
   0 -13 -23 61.6503 230.464   1
   0 -13 -24 392.193 222.269   1
   0  13  24 308.592 263.188   1
   0 -14   0 455.982 157.175   1
   0  14   0 17.9928 156.062   1
   0 -14  -1 91.9775 152.683   1
   0  14   1-41.4038 180.774   1
   0  14   2 207.386 192.461   1
   0 -14  -2 650.637 185.657   1
   0 -14   2 509.261 113.422   1
   0  14  -2 647.184 130.446   1
   0 -14   3 13.2253 49.4424   1
   0  14  -3 87.4845 67.2533   1
   0 -14  -3 22.0097 184.387   1
   0  14   3-278.562 203.460   1
   0 -14  -4 23.4642 184.046   1
   0  14   4 54.5777 214.793   1
   0 -14  -5-224.830 205.369   1
   0  14   5 258.625 226.179   1
   0 -14  -6 158.953 213.151   1
   0  14   6 537.940 244.199   1
   0 -14  -7 27.6350 208.390   1
   0  14   7-343.223 240.556   1
   0 -14  -8 343.978 230.766   1
   0  14   8 420.767 276.334   1
   0 -14  -9-29.5746 227.853   1
   0  14   9-66.7885 266.500   1
   0 -14 -11 341.469 230.958   1
   0  14  11 210.522 261.895   1
   0 -14 -12-31.6060 241.823   1
   0  14  12 357.454 291.111   1
   0 -14 -13 254.242 256.569   1
   0  14  13 183.395 287.009   1
   0 -14 -14-160.575 224.758   1
   0  14  14 37.0817 277.255   1
   0 -14 -15 450.704 263.686   1
   0  14  15 150.371 269.498   1
   0 -14 -16 226.223 245.056   1
   0  14  16 755.113 302.584   1
   0 -14 -17-32.5007 202.946   1
   0  14  17-37.5950 246.210   1
   0 -14 -18 553.637 248.776   1
   0 -14 -19 258.549 240.913   1
   0  14  19 73.7080 268.150   1
   0 -14 -20 256.007 240.199   1
   0  14  20 1019.18 293.769   1
   0  14  21 790.397 296.788   1
   0 -14 -23-121.822 208.331   1
   0  14  23 276.471 276.727   1
   0 -15   0-34.6375 139.198   1
   0  15   0 187.938 165.080   1
   0 -15  -1-176.384 152.801   1
   0  15   1-43.3577 174.907   1
   0 -15   2 10.3012 103.640   1
   0 -15  -2 150.440 180.678   1
   0  15  -2 233.662 122.676   1
   0  15   2-96.6844 196.859   1
   0 -15  -3 23.2661 185.202   1
   0  15   3 262.252 216.424   1
   0 -15  -5-182.690 199.134   1
   0  15   5-150.059 236.457   1
   0 -15  -6 271.872 217.153   1
   0  15   6 379.304 257.282   1
   0 -15  -7 197.882 210.224   1
   0  15   7 295.866 258.276   1
   0 -15  -8 205.484 220.398   1
   0  15   8 509.753 288.042   1
   0 -15 -10 308.804 228.680   1
   0  15  10 1066.91 300.405   1
   0 -15 -11-220.256 227.913   1
   0  15  11 72.9511 299.933   1
   0 -15 -12 127.187 232.128   1
   0  15  12-37.0412 265.974   1
   0 -15 -13 96.4238 217.871   1
   0  15  13 74.9452 265.693   1
   0 -15 -14 388.601 246.914   1
   0  15  14-150.284 289.597   1
   0 -15 -15 130.755 210.817   1
   0  15  15-75.5050 262.975   1
   0 -15 -16 328.837 239.472   1
   0  15  16 75.0307 276.420   1
   0 -15 -17-98.3729 225.411   1
   0 -15 -18 97.6967 188.327   1
   0  15  18 222.548 235.623   1
   0 -15 -19-32.3026 224.088   1
   0  15  19-183.287 255.417   1
   0 -15 -20-63.8476 237.911   1
   0  15  20 433.134 284.248   1
   0  15  21 284.170 278.920   1
   0 -15 -21 157.044 233.356   1
   0  15  22-34.8756 262.807   1
   0 -15 -22-153.855 211.549   1
   0  16   0 840.628 197.665   1
   0 -16   0 487.390 162.785   1
   0  16  -1 81.1011 135.606   1
   0  16   1 248.235 192.619   1
   0 -16  -1 124.909 163.973   1
   0 -16   1 29.2926 124.360   1
   0  16   2 75.4953 187.599   1
   0  16  -2 221.456 112.311   1
   0 -16   2 30.7470 103.788   1
   0 -16  -2 341.474 203.987   1
   0  16   3 54.9070 196.315   1
   0 -16  -3-146.563 176.887   1
   0 -16  -4 338.008 199.159   1
   0  16   4-29.1694 228.253   1
   0 -16  -5 164.122 195.047   1
   0  16   5 184.890 235.034   1
   0 -16  -6 969.134 233.135   1
   0  16   6 806.633 283.610   1
   0 -16  -7 59.1310 213.202   1
   0  16   7 67.1478 248.075   1
   0 -16  -8 878.514 250.695   1
   0  16   8 311.370 279.937   1
   0 -16  -9 527.816 241.138   1
   0  16   9 142.903 256.441   1
   0 -16 -10 538.363 236.005   1
   0  16  10 145.810 252.669   1
   0 -16 -11 257.332 233.162   1
   0  16  11 74.0796 263.942   1
   0 -16 -12 97.5878 234.628   1
   0  16  12 112.458 261.192   1
   0 -16 -13 296.665 229.729   1
   0  16  13-112.603 268.465   1
   0 -16 -14-99.3241 211.275   1
   0  16  14 75.4184 244.445   1
   0 -16 -15-33.1468 238.986   1
   0  16  15 37.6348 289.928   1
   0 -16 -17 526.235 238.446   1
   0  16  17 223.495 258.342   1
   0 -16 -18 228.190 227.347   1
   0  16  18 110.811 268.762   1
   0 -16 -19-290.027 204.549   1
   0  16  19 509.474 253.488   1
   0 -16 -20 348.688 231.743   1
   0  16  20 430.499 263.013   1
   0  16  21 70.4941 263.488   1
   0 -16 -21-31.1228 222.518   1
   0  17   0 122.745 164.409   1
   0 -17   0 18.5977 148.970   1
   0  17  -1 117.604 142.070   1
   0  17   1 117.366 174.815   1
   0 -17  -1-108.288 168.687   1
   0  17   2 443.408 210.911   1
   0 -17  -2 313.121 197.434   1
   0  17  -2 186.694 110.169   1
   0  17   4 304.926 229.273   1
   0 -17  -4 163.441 192.795   1
   0  17   5 415.742 253.055   1
   0 -17  -5 113.873 210.056   1
   0 -17  -6 29.6397 209.201   1
   0  17   6-33.2470 235.680   1
   0  17   7 68.8978 252.494   1
   0 -17  -7-122.314 214.903   1
   0  17   8 530.724 254.440   1
   0 -17  -8 345.373 222.332   1
   0  17   9 217.557 243.377   1
   0 -17  -9-160.042 218.936   1
   0  17  10 73.7470 261.473   1
   0 -17 -10 130.154 235.671   1
   0  17  11 112.045 264.808   1
   0 -17 -11 65.8887 219.057   1
   0  17  13-113.618 270.781   1
   0 -17 -13 33.3834 216.407   1
   0  17  14 302.576 281.554   1
   0 -17 -14 435.058 252.278   1
   0  17  16 187.317 298.489   1
   0 -17 -16 697.369 260.417   1
   0  17  17 371.555 246.099   1
   0 -17 -17 65.9075 195.621   1
   0  17  18 147.043 257.744   1
   0 -17 -18 358.004 232.311   1
   0  17  19-72.4366 274.931   1
   0 -17 -19-32.0417 228.134   1
   0  17  20 177.974 208.230   1
   0 -17 -20-125.873 188.692   1
   0  17  21 173.389 251.068   1
   0 -17 -21-92.6752 212.279   1
   0  18   2 162.362 204.886   1
   0  18   3 352.446 201.216   1
   0  18   4 62.5816 211.302   1
   0 -18  -4 257.250 205.499   1
   0  18   5 197.597 212.424   1
   0 -18  -5-29.8414 192.493   1
   0  18   6 172.505 231.756   1
   0 -18  -6 122.908 198.363   1
   0  18   8 36.3323 258.658   1
   0 -18  -8-32.3375 219.129   1
   0  18   9-36.9546 243.270   1
   0 -18  -9-98.8046 212.440   1
   0  18  10 74.9012 255.324   1
   0 -18 -10-433.863 220.069   1
   0  18  12-38.0145 262.424   1
   0 -18 -12-33.8316 217.045   1
   0  18  13-152.317 253.178   1
   0 -18 -13-33.8858 209.287   1
   0  18  14 532.387 277.029   1
   0 -18 -14 101.444 218.794   1
   0  18  15 75.7611 266.325   1
   0 -18 -15 168.044 222.456   1
   0  18  16 263.005 264.742   1
   0 -18 -16 333.106 211.178   1
   0  18  17 37.1748 281.155   1
   0 -18 -17-164.742 232.608   1
   0  18  18 109.888 236.274   1
   0 -18 -18 64.8997 191.104   1
   0  18  19 716.430 283.847   1
   0 -18 -19 95.8945 219.835   1
   0 -18 -20 312.719 212.842   1
   0  19   7 36.3188 250.719   1
   0  19   8 335.172 273.779   1
   0  19   9-75.5635 242.421   1
   0  19  11 1002.41 302.074   1
   0 -19 -11 34.2940 184.615   1
   0  19  12 386.349 260.037   1
   0 -19 -12 240.463 215.358   1
   0  19  13 115.708 256.118   1
   0 -19 -13 548.515 238.794   1
   0  19  14 115.140 262.517   1
   0 -19 -14-102.269 214.036   1
   0  19  15 190.327 271.143   1
   0 -19 -15 101.388 222.614   1
   0  19  16 149.814 262.536   1
   0 -19 -16 335.069 240.099   1
   0  19  17-110.711 238.604   1
   0 -19 -17 593.921 217.849   1
   0  19  18-36.0544 267.547   1
   0 -19 -18 260.102 221.502   1
   0  19  19-141.195 246.037   1
  -1   0  26-37.1972 186.497   1
   1   0 -26-101.368 217.939   1
  -1   0  25 334.206 240.460   1
   1   0 -25 674.281 253.177   1
  -1   0  24 443.995 231.762   1
   1   0 -24 166.060 212.737   1
  -1   0  23 477.358 252.058   1
   1   0 -23 229.051 207.660   1
  -1   0  22 1306.78 288.689   1
   1   0 -22 1090.69 265.241   1
  -1   0  21 500.075 266.821   1
   1   0 -21 188.010 244.939   1
   1   0 -20 183.461 235.474   1
  -1   0  20 452.115 267.627   1
   1   0 -18 2840.88 329.864   1
  -1   0  18 2203.44 341.126   1
   1   0 -17-55.3570 200.581   1
  -1   0  17-254.229 249.394   1
  -1   0  16 5800.58 545.919   1
   1   0 -16 6759.69 528.626   1
   1   0 -15 125.260 203.891   1
  -1   0  15 470.520 281.590   1
   1   0 -14 3031.26 333.931   1
  -1   0  14 3233.48 390.684   1
   1   0 -13-45.0031 206.828   1
  -1   0  13 156.568 221.300   1
  -1   0  12 9493.84 688.976   1
   1   0 -12 8587.29 663.900   1
   1   0 -11-79.8260 182.050   1
  -1   0  11-44.8602 213.466   1
  -1   0  10 68413.2 4195.75   1
   1   0 -10 61555.7 4180.28   1
   1   0  -9 167.510 180.514   1
  -1   0   9-74.3154 195.290   1
   1   0  -8 1402.50 208.903   1
  -1   0   8 1019.72 213.238   1
  -1   0   6 46356.2 3264.45   1
   1   0  -6 54079.8 3258.72   1
   1   0  -5-9.70616 147.266   1
  -1   0   5 212.946 199.210   1
   1   0  -4 1504.99 185.336   1
  -1   0   4 788.847 193.100   1
   1   0  -3 108.461 144.251   1
  -1   0   3-93.5748 156.916   1
   1   0  -2 342416. 21927.3   1
  -1   0   2 345811. 21928.7   1
  -1   0   1 27.8919 97.1053   1
   1   0  -1-7.15819 74.4564   1
   1   0   1 47.8138 84.9260   1
  -1   0  -1-119.562 89.4408   1
  -1   0  -2 387974. 24980.0   1
   1   0   2 396184. 24980.6   1
  -1   0  -3 129.421 132.870   1
   1   0   3-152.686 148.158   1
  -1   0  -4 1134.32 190.426   1
   1   0   4 1415.79 200.263   1
  -1   0  -5-97.3208 168.761   1
   1   0   5 32.1417 183.629   1
   1   0   6 50406.6 3285.14   1
  -1   0  -6 51230.3 3281.99   1
  -1   0  -8 900.906 178.017   1
   1   0   8 829.306 195.487   1
  -1   0  -9 65.4991 155.846   1
   1   0   9 37.0046 192.962   1
  -1   0 -10 66827.2 4275.88   1
   1   0  10 65240.9 4282.38   1
   1   0  11 177.540 205.559   1
  -1   0 -11-218.914 179.151   1
   1   0  12 9496.88 732.760   1
  -1   0 -12 10076.0 719.457   1
  -1   0 -13 22.7448 177.908   1
   1   0  13 255.583 222.650   1
  -1   0 -14 3494.34 353.540   1
   1   0  15-313.093 241.462   1
   1   0  16 6075.10 563.680   1
  -1   0 -16 7158.15 554.414   1
   1   0  17 30.9271 244.765   1
  -1   0 -17 418.479 221.663   1
   1   0  18 1838.18 332.333   1
  -1   0 -18 2198.81 320.429   1
   1   0  20 484.526 264.971   1
  -1   0 -20 987.192 265.847   1
   1   0  21-359.190 250.306   1
  -1   0 -21 62.5347 219.857   1
   1   0  22 1156.50 299.786   1
  -1   0 -22 1763.48 275.856   1
   1   0  24 113.358 242.527   1
  -1   0 -24 130.742 222.668   1
   1   0  25 378.875 261.576   1
  -1   0 -25-164.963 236.924   1
  -1   0 -26 231.936 226.064   1
   1  -1 -27 500.483 237.645   1
  -1   1  26 73.8714 225.513   1
   1  -1 -26 100.615 216.355   1
  -1  -1  25 745.841 270.605   1
  -1   1  25 37.0641 255.338   1
   1  -1 -25 498.915 256.881   1
   1   1 -25-67.7518 224.814   1
  -1   1  24 296.222 269.690   1
  -1  -1  24 554.530 261.453   1
   1  -1 -24 131.993 224.217   1
   1   1 -24 133.733 242.617   1
  -1  -1  23 36.5741 249.051   1
  -1   1  23 36.8697 231.541   1
   1   1 -23-197.014 226.716   1
   1  -1 -23 423.611 221.902   1
  -1  -1  22 252.245 232.456   1
  -1   1  22 36.5265 245.240   1
   1   1 -22 64.2271 217.691   1
   1  -1 -22 32.0382 223.238   1
  -1   1  21-286.857 259.615   1
   1  -1 -21 251.721 256.175   1
   1   1 -21 93.7948 218.759   1
  -1  -1  21 70.7435 230.481   1
  -1   1  20 386.778 279.087   1
   1   1 -20 151.560 231.445   1
  -1  -1  20 380.150 245.453   1
   1  -1 -20 92.4054 238.639   1
   1  -1 -19 599.789 246.379   1
  -1  -1  19-33.4336 255.160   1
  -1   1  19 859.061 285.521   1
   1   1 -19 322.768 241.899   1
  -1  -1  18-96.5803 256.290   1
  -1   1  18 468.631 265.549   1
   1  -1 -18 408.186 214.864   1
   1   1 -18-84.9559 227.046   1
  -1   1  17 945.052 302.205   1
   1   1 -17 1222.33 263.224   1
   1  -1 -17 1233.40 264.372   1
  -1   1  16 94.4998 261.586   1
  -1  -1  16 266.998 237.716   1
   1  -1 -16 53.6582 203.083   1
   1   1 -16 181.375 223.845   1
  -1  -1  15 2403.12 330.118   1
   1   1 -15 2464.52 312.361   1
   1  -1 -15 3277.46 333.232   1
  -1   1  14 2735.15 344.660   1
   1  -1 -14 2504.43 312.783   1
  -1  -1  13 3345.31 336.760   1
   1   1 -13 2420.25 286.889   1
   1   1 -12 12378.6 898.624   1
   1  -1 -12 13239.6 915.112   1
  -1   1  12 12920.7 924.073   1
  -1  -1  11-194.704 202.375   1
  -1   1  11 23.1049 209.066   1
   1  -1 -11 229.159 191.475   1
   1   1 -11 18.6712 175.954   1
  -1   1  10 25547.1 1657.16   1
  -1  -1  10 25790.3 1651.37   1
   1  -1 -10 23594.3 1644.63   1
   1   1 -10 23922.8 1632.43   1
  -1  -1   9 51749.7 3226.63   1
  -1   1   9 49376.5 3231.78   1
   1  -1  -9 47852.1 3224.01   1
   1   1  -9 49458.6 3213.73   1
  -1  -1   8 29680.0 1983.44   1
  -1   1   8 30845.2 1993.63   1
   1   1  -8 29256.4 1975.53   1
   1  -1  -8 31285.5 1987.08   1
  -1   1   7 5085.23 400.846   1
   1  -1  -7 4667.70 388.499   1
  -1  -1   6 7091.72 510.971   1
   1   1  -6 6768.99 499.470   1
  -1  -1   5 21922.8 1469.54   1
  -1   1   5 19808.9 1479.31   1
   1  -1  -5 23388.2 1473.90   1
   1   1  -5 23490.2 1460.51   1
  -1  -1   4 10253.6 754.604   1
  -1   1   4 12572.4 772.350   1
   1  -1  -4 10855.6 767.635   1
   1   1  -4 11373.1 749.678   1
   1   1  -3 52138.4 3167.99   1
   1  -1  -3 49013.8 3175.40   1
  -1   1   3 56013.1 3182.59   1
  -1  -1   2 1561.84 159.960   1
  -1   1   2 1577.84 176.248   1
   1   1  -2 1959.46 159.570   1
   1  -1  -2 1317.42 162.620   1
  -1   1   1 4316.36 317.010   1
   1   1  -1 5369.40 305.543   1
   1  -1  -1 5123.96 313.911   1
  -1   1   0 350829. 21411.3   1
   1   1   0 313047. 21410.2   1
  -1  -1   0 343749. 21411.4   1
   1  -1   0 338516. 21410.3   1
  -1  -1  -1 6307.11 411.310   1
   1   1   1 5723.28 410.238   1
   1   1   2 1719.81 191.484   1
  -1   1  -2 1951.17 157.471   1
  -1  -1  -2 1341.21 175.801   1
   1  -1   2 1944.54 163.474   1
  -1  -1  -3 52312.8 3343.64   1
  -1   1  -3 50165.7 3335.23   1
   1  -1   3 54707.8 3337.73   1
   1   1   3 50999.6 3348.70   1
   1   1   4 12165.3 827.160   1
  -1   1  -4 13080.0 803.526   1
  -1  -1  -4 13116.9 820.347   1
   1  -1   5 25511.8 1662.77   1
   1   1   5 27541.3 1676.36   1
  -1  -1  -5 26230.9 1669.15   1
  -1   1  -5 23422.4 1658.87   1
   1  -1   6 7404.72 531.872   1
  -1   1  -6 7301.40 522.721   1
   1  -1   7 4991.10 386.965   1
   1   1   7 4452.02 398.651   1
  -1   1  -8 28669.8 1958.42   1
  -1  -1  -8 31514.8 1974.07   1
   1   1   8 28584.6 1976.90   1
   1  -1   8 31358.6 1969.86   1
  -1  -1  -9 45554.9 3073.34   1
  -1   1  -9 49961.6 3069.53   1
   1   1   9 45234.5 3081.51   1
   1  -1   9 47936.7 3078.86   1
  -1  -1 -10 23696.1 1584.03   1
  -1   1 -10 23658.8 1575.45   1
   1   1  10 22977.4 1590.39   1
   1  -1  10 24128.7 1580.93   1
  -1   1 -11 75.0268 167.140   1
  -1  -1 -11 187.431 192.505   1
   1   1  11-114.620 210.801   1
   1  -1  11 253.696 189.382   1
   1   1  12 11565.8 871.232   1
  -1  -1 -12 12121.6 859.692   1
  -1   1 -12 12201.7 853.640   1
   1  -1  13 2982.03 329.372   1
  -1   1 -13 2232.55 298.540   1
   1   1  14 2711.87 347.570   1
  -1  -1 -14 2459.50 306.680   1
   1  -1  15 2513.13 348.596   1
  -1  -1 -15 2637.29 317.053   1
  -1   1 -15 2873.50 315.884   1
   1   1  16 304.304 254.351   1
   1  -1  16-261.256 216.414   1
  -1   1 -16 391.408 216.816   1
  -1  -1 -16 245.749 233.178   1
   1  -1  17 969.488 280.533   1
   1   1  17 1168.34 302.080   1
  -1  -1 -17 1816.81 279.533   1
  -1   1 -17 1666.82 265.980   1
   1  -1  18 255.284 257.280   1
   1   1  18-162.811 241.576   1
  -1  -1 -18 205.569 246.066   1
  -1   1 -18 56.8865 241.977   1
   1  -1  19-33.1413 231.612   1
   1   1  19 67.4435 283.121   1
  -1  -1 -19 574.373 264.631   1
  -1   1 -19 532.249 226.910   1
   1  -1  20 381.833 266.771   1
   1   1  20 766.139 274.398   1
  -1  -1 -20 497.190 254.771   1
  -1   1 -20 967.465 256.692   1
   1  -1  21 288.862 272.388   1
   1   1  21 144.376 265.994   1
  -1  -1 -21 381.339 255.716   1
  -1   1 -21 123.218 218.843   1
   1   1  22-74.3036 238.518   1
   1  -1  22-111.048 237.648   1
  -1  -1 -22-253.648 219.068   1
  -1   1 -22-126.222 220.979   1
   1   1  23 263.891 267.533   1
   1  -1  23 224.867 249.441   1
  -1   1 -23-32.3327 224.557   1
  -1  -1 -23 383.842 238.518   1
   1   1  24 264.555 252.557   1
   1  -1  24 37.8092 250.198   1
  -1  -1 -24 391.373 230.312   1
  -1   1 -24-229.859 220.525   1
  -1   1 -25 365.293 240.243   1
   1  -1  25 725.282 257.906   1
   1   1  25 301.923 253.811   1
  -1  -1 -25 491.956 246.935   1
   1   1  26 150.771 235.370   1
  -1  -1 -26-32.8668 214.165   1
  -1  -1 -27 229.409 236.740   1
   1  -2 -27 396.456 238.543   1
  -1   2  27-36.3841 236.195   1
   1  -2 -26 231.815 212.541   1
  -1   2  26 514.000 242.709   1
   1  -2 -25 33.0636 231.367   1
  -1   2  25-184.087 248.342   1
   1   2 -24 268.979 245.695   1
   1  -2 -24 131.037 256.282   1
  -1  -2  24-74.0291 228.824   1
  -1   2  24 407.780 266.410   1
   1  -2 -23 259.467 225.988   1
   1   2 -23 231.495 223.113   1
  -1   2  23-147.952 244.729   1
  -1  -2  23-36.4184 228.730   1
   1   2 -22-64.4318 230.338   1
  -1  -2  22 142.878 235.103   1
  -1   2  21 287.750 250.923   1
   1   2 -21-93.5245 226.129   1
  -1  -2  21 489.752 248.368   1
   1  -2 -21 253.140 247.687   1
  -1   2  20 35.4047 271.759   1
   1  -2 -20 31.0369 249.360   1
  -1   2  19 381.918 284.678   1
   1   2 -19 202.861 218.541   1
  -1  -2  19 495.477 257.434   1
   1  -2 -19-303.342 252.740   1
   1   2 -18 27.8338 218.159   1
  -1  -2  18 855.767 259.212   1
   1  -2 -17 879.183 263.779   1
   1   2 -17 931.977 233.252   1
  -1  -2  17 696.040 253.822   1
  -1   2  17 1564.62 334.279   1
   1  -2 -16 440.099 242.592   1
   1   2 -16 632.820 210.332   1
  -1  -2  16 577.395 257.845   1
  -1   2  16 835.194 292.457   1
   1  -2 -15 1039.54 265.597   1
  -1   2  15 950.464 297.934   1
   1  -2 -14 2757.10 337.926   1
   1   2 -14 2898.50 311.655   1
  -1  -2  14 2777.41 334.915   1
  -1   2  14 3592.64 370.799   1
   1   2 -13 1008.02 222.164   1
   1  -2 -13 882.065 233.336   1
  -1   2  13 952.369 257.479   1
  -1  -2  13 1637.01 244.979   1
   1  -2 -12-231.269 200.884   1
  -1  -2  12 178.219 198.448   1
  -1   2  12-230.876 215.652   1
   1  -2 -11 217.027 183.582   1
   1   2 -11 142.033 156.891   1
  -1  -2  11-102.910 185.344   1
  -1   2  11 120.283 220.617   1
  -1  -2  10 17005.1 1170.76   1
  -1   2  10 16668.5 1186.51   1
   1  -2 -10 16279.1 1174.88   1
   1   2 -10 18381.4 1160.80   1
   1   2  -9 1386.05 196.144   1
   1  -2  -9 1492.90 226.104   1
  -1  -2   9 1427.07 213.668   1
  -1   2   9 1811.36 259.614   1
  -1   2   8 42209.8 2752.73   1
   1  -2  -8 42025.3 2747.08   1
  -1  -2   7 18712.4 1257.85   1
  -1   2   7 18573.1 1277.04   1
   1   2  -7 18617.4 1250.65   1
   1  -2  -7 19911.3 1274.86   1
  -1  -2   6 8147.04 660.723   1
  -1   2   6 10001.6 693.947   1
   1  -2  -6 10057.5 674.112   1
   1   2  -6 10199.3 654.653   1
  -1   2   5 173.376 192.913   1
   1  -2  -5-12.0666 181.105   1
   1   2  -5 69.3948 125.239   1
  -1  -2   5-102.678 134.456   1
   1   2  -4 7702.66 527.527   1
   1  -2  -4 8147.27 554.440   1
  -1  -2   4 7008.09 532.269   1
  -1   2   4 8899.92 570.982   1
  -1   2   3 281958. 17230.3   1
  -1  -2   3 236710. 17212.7   1
   1  -2  -3 291179. 17225.3   1
   1   2  -3 282560. 17210.5   1
   1  -2  -2 51458.4 3231.09   1
   1   2  -2 52299.4 3217.44   1
  -1  -2   2 46873.7 3218.68   1
  -1   2   2 51786.1 3235.97   1
   1   2  -1 12846.6 841.424   1
   1  -2  -1 11208.9 849.852   1
  -1  -2   1 14202.4 842.815   1
  -1   2   1 13147.3 853.796   1
  -1   2   0 75.4936 115.122   1
   1   2   0-62.8805 102.875   1
   1  -2   0 60.1233 104.471   1
  -1  -2   0-128.623 104.068   1
  -1  -2  -1 14069.2 874.535   1
   1   2   1 12477.0 876.432   1
   1  -2   2 52000.0 3344.05   1
   1   2   2 49497.6 3361.48   1
  -1  -2  -2 54408.8 3359.08   1
  -1   2  -2 52885.6 3344.22   1
   1   2   3 285008. 17165.5   1
   1  -2   3 276491. 17146.7   1
  -1   2  -3 268385. 17147.3   1
  -1  -2  -3 243496. 17159.5   1
  -1   2  -4 7101.03 478.107   1
  -1  -2  -4 7811.29 513.985   1
   1   2   4 7481.00 528.663   1
   1  -2   4 6252.33 486.052   1
  -1   2  -5 29.8530 129.871   1
  -1  -2  -5 47.8410 155.659   1
   1   2   5 26.3202 157.586   1
   1  -2   5-40.9565 128.265   1
   1   2   6 9701.53 692.220   1
   1  -2   6 9549.42 665.933   1
  -1  -2  -6 9555.69 680.972   1
  -1   2  -6 9829.05 661.123   1
  -1   2  -7 17297.8 1238.11   1
  -1  -2  -7 18589.1 1257.80   1
   1   2   7 18977.7 1271.10   1
   1  -2   7 20435.3 1247.52   1
  -1  -2  -8 40921.8 2668.03   1
   1   2   8 40839.0 2675.66   1
   1   2   9 1596.14 246.716   1
   1  -2   9 1598.21 220.606   1
  -1   2  -9 2071.15 215.105   1
  -1  -2  -9 1138.69 199.285   1
  -1   2 -10 17236.7 1110.49   1
  -1  -2 -10 15520.7 1125.17   1
   1   2  10 16124.6 1135.37   1
   1  -2  11 300.789 186.271   1
   1   2  11 71.7396 188.300   1
  -1   2 -11 142.519 160.873   1
  -1  -2 -11-152.084 191.403   1
   1   2  12 25.8065 230.446   1
   1  -2  12 131.321 187.881   1
  -1  -2 -12 45.9215 203.929   1
   1  -2  13 945.193 233.389   1
   1   2  13 1147.78 271.951   1
  -1  -2 -13 1046.47 234.401   1
  -1   2 -13 1050.28 196.506   1
   1   2  14 3420.96 380.317   1
   1  -2  14 3382.92 349.113   1
  -1  -2 -14 3501.34 347.509   1
  -1   2 -14 2664.14 323.217   1
   1   2  15 1199.15 274.679   1
  -1  -2 -15 749.011 268.348   1
   1   2  16 965.360 267.637   1
   1  -2  16 704.720 248.423   1
  -1   2 -16 738.033 225.512   1
  -1  -2 -16 139.366 220.438   1
   1   2  17 545.733 268.963   1
   1  -2  17 238.508 233.576   1
  -1  -2 -17 1068.54 241.929   1
  -1   2 -17 801.429 233.820   1
   1  -2  18 1035.91 267.243   1
  -1   2 -18 420.082 213.699   1
   1   2  19 204.396 235.772   1
   1  -2  19 458.814 253.043   1
  -1  -2 -19 244.480 244.460   1
  -1   2 -19 204.312 207.601   1
   1   2  20 140.239 290.092   1
  -1  -2 -20 31.3047 239.444   1
   1   2  21 358.279 259.624   1
   1  -2  21 71.8258 256.998   1
  -1  -2 -21 319.483 239.080   1
  -1   2 -21-30.4561 217.103   1
   1  -2  22 146.501 249.404   1
  -1   2 -22 31.6037 218.219   1
   1  -2  23 223.373 232.460   1
   1   2  23-37.8615 249.198   1
  -1   2 -23 64.6629 219.092   1
  -1  -2 -23-127.867 219.664   1
  -1   2 -24 329.662 232.062   1
   1  -2  24 189.113 231.253   1
   1   2  24 189.628 272.636   1
  -1  -2 -24 129.350 228.643   1
   1   2  25 263.274 248.915   1
  -1  -2 -25 32.5482 211.147   1
   1   2  26 224.061 260.483   1
  -1  -2 -26 618.434 251.421   1
   1   2  27 185.900 225.623   1
  -1  -2 -27-64.7259 197.547   1
  -1   3  27-287.596 245.896   1
   1  -3 -27 196.008 231.579   1
  -1   3  26 36.4191 239.711   1
   1  -3 -26 32.7076 224.762   1
  -1   3  25 624.473 254.400   1
   1  -3 -25 98.2694 210.030   1
  -1   3  24 258.440 247.952   1
   1  -3 -24 32.6447 229.559   1
  -1   3  23 480.121 264.761   1
  -1  -3  23 507.739 244.240   1
   1  -3 -23 32.3974 246.947   1
   1   3 -23 955.640 256.675   1
  -1   3  22 36.5436 267.845   1
   1  -3 -22 192.871 239.380   1
   1   3 -22-32.2169 210.996   1
  -1  -3  22-35.4681 238.079   1
  -1   3  21-181.072 258.930   1
   1   3 -21 186.902 215.043   1
  -1  -3  21-69.0574 229.532   1
   1  -3 -21-126.976 223.088   1
  -1   3  20 2109.30 324.247   1
   1   3 -20 1710.07 302.445   1
  -1  -3  20 1769.95 315.442   1
   1  -3 -20 2184.96 305.814   1
  -1   3  19 422.057 277.302   1
   1   3 -19 546.500 227.362   1
  -1  -3  19 580.539 243.683   1
   1  -3 -19 245.171 232.595   1
   1   3 -18 2469.45 310.391   1
  -1  -3  18 2326.02 322.032   1
   1  -3 -18 2382.30 329.497   1
  -1   3  17 439.512 262.724   1
   1   3 -17 702.928 228.201   1
  -1  -3  17 148.255 229.106   1
   1  -3 -17 345.805 218.674   1
  -1   3  16 195.140 230.837   1
   1   3 -16 73.9843 195.118   1
  -1  -3  16 168.403 221.205   1
   1  -3 -16 308.422 217.875   1
   1  -3 -15 518.094 214.499   1
  -1  -3  15 342.835 228.234   1
  -1   3  15 154.986 233.197   1
   1   3 -15 46.4014 191.434   1
  -1   3  14 12454.6 908.518   1
  -1  -3  14 12190.4 881.429   1
   1   3 -14 12265.7 862.843   1
   1  -3 -14 11741.4 879.215   1
   1  -3 -13 201.749 206.233   1
  -1  -3  13 22.8328 196.208   1
  -1   3  13 223.780 249.267   1
   1   3 -13 201.476 172.182   1
  -1  -3  12 15263.9 1057.78   1
   1   3 -12 15310.0 1050.82   1
  -1   3  11 4651.16 437.212   1
  -1  -3  11 5121.10 403.242   1
   1  -3 -11 5371.51 435.308   1
   1   3 -11 4164.25 385.043   1
  -1  -3  10 6837.47 531.684   1
  -1   3  10 6521.54 573.220   1
   1  -3 -10 7009.87 552.715   1
   1   3 -10 7852.64 526.662   1
  -1  -3   9 3517.07 320.099   1
  -1   3   9 4241.83 388.825   1
   1   3  -9 4148.55 317.058   1
   1  -3  -9 3592.07 366.141   1
  -1  -3   8 17210.3 1226.59   1
  -1   3   8 20290.5 1261.57   1
   1  -3  -8 18247.3 1250.24   1
   1   3  -8 18581.8 1219.91   1
  -1   3   7 397.600 208.823   1
   1  -3  -7 132.017 189.383   1
  -1  -3   7 447.727 144.541   1
   1   3  -7 433.075 122.500   1
   1  -3  -6 31075.3 2016.26   1
   1   3  -6 28893.3 1991.63   1
  -1  -3   6 31151.6 1994.20   1
  -1   3   6 33123.5 2025.23   1
   1   3  -5 14876.6 933.654   1
  -1  -3   5 13359.8 937.335   1
  -1  -3   4 26607.4 1797.21   1
  -1   3   4 28417.0 1827.30   1
   1  -3  -4 27480.3 1820.22   1
   1   3  -4 28955.7 1795.29   1
   1  -3  -3 163290. 10636.0   1
  -1  -3   3 165230. 10615.9   1
  -1   3   3 168283. 10640.1   1
   1   3  -3 168160. 10614.3   1
   1  -3  -2 77363.4 4911.08   1
  -1  -3   2 74507.3 4894.85   1
   1   3  -2 79145.9 4894.20   1
  -1   3   2 74621.2 4915.78   1
   1  -3  -1 105841. 6603.15   1
   1   3  -1 109700. 6593.78   1
  -1  -3   1 97040.8 6594.13   1
  -1   3   1 100027. 6606.04   1
  -1  -3   0 114323. 7320.81   1
  -1   3   0 115239. 7320.62   1
   1  -3   0 118514. 7319.35   1
   1   3   0 110201. 7321.10   1
  -1   3  -1 100282. 6640.59   1
   1  -3   1 105076. 6639.63   1
   1   3   1 107873. 6654.32   1
  -1  -3  -1 105635. 6650.93   1
  -1  -3  -2 79001.5 5029.57   1
   1   3   2 77972.1 5033.31   1
  -1   3  -3 177569. 10209.2   1
  -1  -3  -3 149723. 10231.6   1
   1  -3   3 144566. 10208.7   1
   1   3   3 168174. 10237.3   1
  -1   3  -4 27826.6 1758.45   1
  -1  -3  -4 25858.5 1788.64   1
   1   3   4 27414.5 1795.20   1
   1  -3   4 27376.5 1762.17   1
  -1   3  -5 16120.6 1007.06   1
   1  -3   5 14602.7 1007.35   1
   1   3   6 30534.5 2146.69   1
   1  -3   6 33970.0 2120.16   1
   1   3   7 766.389 232.716   1
   1  -3   7 174.096 152.625   1
  -1  -3  -7 655.178 218.827   1
  -1   3  -7 552.534 133.053   1
   1   3   8 15961.6 1141.19   1
   1  -3   8 17335.6 1106.20   1
  -1   3  -8 15630.5 1100.68   1
  -1  -3  -8 17131.6 1129.09   1
   1   3   9 3194.48 356.530   1
  -1  -3  -9 3191.55 336.845   1
   1   3  10 6097.46 548.186   1
  -1   3 -10 6896.78 510.032   1
  -1  -3 -10 7069.66 549.247   1
   1  -3  10 7063.15 515.748   1
   1   3  11 5349.29 448.443   1
  -1  -3 -11 4115.90 409.817   1
  -1   3 -11 4872.56 398.359   1
   1  -3  11 5396.85 410.830   1
   1  -3  12 15949.6 1076.89   1
  -1   3 -12 15184.1 1067.43   1
  -1  -3 -13 476.862 225.719   1
  -1   3 -13 161.042 186.485   1
   1   3  13-28.1691 255.267   1
   1  -3  13 224.939 206.681   1
  -1   3 -14 12183.3 841.919   1
   1   3  14 10653.4 866.031   1
   1  -3  14 12220.9 858.337   1
  -1  -3 -14 11889.1 862.295   1
   1  -3  15 154.547 202.773   1
   1   3  15 30.6535 267.465   1
  -1  -3 -15 246.086 239.387   1
  -1   3 -15 535.176 199.269   1
   1  -3  16 413.112 219.393   1
   1   3  16 476.134 244.863   1
  -1  -3 -16-142.151 204.518   1
  -1   3 -16 197.489 196.060   1
   1  -3  17 732.351 251.341   1
   1   3  17 489.229 272.528   1
  -1  -3 -17 410.986 269.753   1
  -1   3 -17 705.668 218.908   1
   1  -3  18 2098.37 331.114   1
  -1  -3 -18 2446.46 318.882   1
  -1   3 -18 2666.63 315.378   1
   1   3  19 550.339 296.358   1
   1  -3  19 330.183 249.191   1
  -1   3 -19 281.769 219.461   1
  -1  -3 -19 587.078 277.875   1
   1  -3  20 1375.68 305.248   1
   1   3  20 1481.87 284.514   1
  -1   3 -20 1458.74 275.356   1
  -1  -3 -20 1197.99 261.371   1
   1   3  21-107.905 263.622   1
   1  -3  21 70.7321 245.246   1
  -1  -3 -21 32.0495 253.137   1
  -1   3 -21 91.5737 215.455   1
   1   3  22 36.8484 233.986   1
   1  -3  22-253.632 233.762   1
  -1   3 -22 346.210 221.286   1
  -1  -3 -22 224.828 218.777   1
  -1   3 -23 226.377 221.537   1
   1  -3  23 445.257 255.258   1
   1   3  23 75.5946 272.788   1
  -1  -3 -23 32.0804 235.437   1
  -1   3 -24-132.258 216.261   1
   1   3  24 377.698 246.816   1
  -1  -3 -24 612.441 233.169   1
   1   3  25-410.929 255.547   1
  -1  -3 -25 259.077 244.914   1
   1   3  26 148.398 232.873   1
  -1  -3 -26 548.417 228.939   1
   1   3  27-220.395 243.671   1
  -1  -3 -27 1055.78 246.547   1
  -1   4  28 314.204 247.981   1
   1  -4 -28 190.453 240.547   1
  -1   4  27 142.568 220.190   1
   1  -4 -27 96.4974 221.156   1
  -1   4  25 802.440 279.144   1
   1  -4 -25 97.6202 245.611   1
  -1   4  24 516.843 282.863   1
   1  -4 -24 97.1947 244.690   1
   1  -4 -23 64.6496 214.870   1
   1   4 -23-196.793 231.499   1
  -1   4  23 147.239 256.396   1
  -1   4  22 146.289 233.870   1
   1   4 -22 223.763 209.889   1
  -1  -4  22 526.747 240.675   1
   1  -4 -22 128.721 215.493   1
  -1   4  20-143.819 267.808   1
   1   4 -20 178.741 214.878   1
  -1  -4  20-98.2155 229.141   1
   1  -4 -20 471.127 269.607   1
  -1   4  19 390.245 288.914   1
   1   4 -19 314.323 221.055   1
  -1  -4  19-125.665 231.295   1
   1  -4 -19-123.087 268.023   1
  -1   4  18-245.008 286.856   1
   1   4 -18 271.410 223.179   1
  -1  -4  18-270.245 221.023   1
   1  -4 -18 539.608 265.505   1
   1   4 -17 1205.15 244.738   1
  -1  -4  17 1054.41 247.279   1
  -1   4  16 2350.45 372.674   1
   1  -4 -16 2454.63 342.112   1
  -1   4  15 1709.56 303.148   1
   1   4 -15 789.514 214.623   1
  -1  -4  15 958.885 238.001   1
   1  -4 -15 1393.05 291.708   1
  -1   4  14 120.428 234.645   1
   1   4 -14 146.255 173.690   1
  -1  -4  14 706.992 204.006   1
   1  -4 -14 433.896 235.780   1
  -1   4  13 1150.91 252.613   1
   1  -4 -13 1557.01 261.683   1
   1   4 -13 1309.80 220.576   1
  -1  -4  13 1454.49 242.387   1
  -1  -4  12 4061.16 382.043   1
  -1   4  12 4547.82 429.925   1
   1   4 -12 4696.91 373.078   1
   1  -4 -12 4004.04 393.750   1
  -1  -4  11 8935.42 634.692   1
   1   4 -11 8512.89 621.481   1
  -1   4  10 4930.14 447.147   1
  -1  -4  10 5458.03 416.874   1
   1  -4 -10 5242.26 444.697   1
   1   4 -10 4870.84 396.474   1
  -1   4   9-112.948 221.542   1
   1  -4  -9 20.6164 198.981   1
  -1  -4   8 6187.81 507.618   1
  -1   4   8 7640.54 556.989   1
   1  -4  -8 7951.20 542.671   1
   1   4  -8 7147.78 502.466   1
  -1  -4   7 8570.74 598.253   1
   1   4  -7 9114.25 593.554   1
   1  -4  -7 7409.12 631.950   1
  -1   4   7 9033.41 639.379   1
  -1  -4   6 2864.17 239.640   1
   1  -4  -6 2933.33 288.978   1
   1   4  -6 2916.07 233.112   1
  -1   4   6 2965.49 303.802   1
  -1   4   5 4850.73 370.009   1
   1  -4  -5 4641.92 355.982   1
  -1  -4   5 3534.52 295.497   1
   1   4  -5 3935.19 290.873   1
   1   4  -4 231995. 14960.2   1
  -1  -4   4 237794. 14962.4   1
  -1  -4   3 8224.75 501.020   1
   1  -4  -3 7733.47 544.962   1
  -1   4   3 8538.87 556.814   1
   1   4  -3 6688.60 500.502   1
  -1   4   2 1504.10 220.425   1
   1   4  -2 1956.31 150.328   1
   1  -4  -2 1903.82 206.487   1
  -1  -4   2 1703.38 148.361   1
   1   4  -1 8546.94 586.679   1
   1  -4  -1 8373.01 605.308   1
  -1   4   1 8565.21 609.164   1
  -1  -4   1 9566.39 587.276   1
   1  -4   0-45.0301 123.077   1
   1   4   0 70.4569 117.097   1
  -1  -4   0-46.7483 112.371   1
  -1   4   0-177.482 127.543   1
   1   4   1 9010.72 577.685   1
  -1   4  -1 7692.18 546.191   1
  -1  -4  -1 8950.68 567.325   1
   1  -4   1 8006.14 543.828   1
   1   4   2 2032.99 220.867   1
  -1  -4  -2 1497.25 207.887   1
   1   4   3 6119.75 524.334   1
  -1  -4  -3 8349.08 524.867   1
   1  -4   4 234327. 15049.9   1
  -1   4  -4 237699. 15048.2   1
   1  -4   5 5097.13 324.722   1
   1   4   5 5002.92 395.236   1
  -1  -4  -5 4117.78 379.652   1
  -1   4  -5 4188.08 319.432   1
   1   4   6 3194.97 342.796   1
   1  -4   6 3592.21 255.010   1
  -1   4  -6 3195.62 244.962   1
   1   4   7 7606.19 639.883   1
   1  -4   7 8854.62 578.954   1
  -1  -4  -7 8102.17 627.345   1
  -1   4  -7 8334.17 573.417   1
   1   4   8 7594.45 577.007   1
   1  -4   8 7169.56 508.117   1
  -1   4  -8 7031.79 508.120   1
  -1  -4  -8 6991.08 551.320   1
  -1  -4  -9 41.0343 176.586   1
  -1   4  -9-48.4874 118.874   1
   1  -4   9-68.0358 149.860   1
   1   4   9 271.910 232.959   1
   1   4  10 5906.45 474.456   1
   1  -4  10 5452.17 441.183   1
  -1   4 -10 5917.95 429.862   1
  -1  -4 -10 5259.03 474.915   1
   1  -4  11 9423.44 658.957   1
  -1   4 -11 8741.61 642.195   1
  -1   4 -12 4285.24 343.849   1
   1  -4  12 4598.04 373.411   1
  -1  -4 -12 4180.13 389.656   1
   1  -4  13 1526.03 227.173   1
   1   4  13 1448.35 302.923   1
  -1   4 -13 1338.25 204.428   1
  -1  -4 -13 1059.48 267.137   1
   1  -4  14 253.141 196.263   1
   1   4  14 332.884 260.534   1
  -1   4 -14 394.619 187.099   1
  -1  -4 -14 323.130 186.208   1
   1  -4  15 952.251 247.627   1
   1   4  15 1472.08 313.062   1
  -1  -4 -15 1370.32 293.119   1
  -1   4 -15 1387.77 226.607   1
   1   4  16 2487.77 338.479   1
  -1  -4 -16 2316.16 310.764   1
   1  -4  17 1069.58 260.539   1
  -1   4 -17 806.249 231.882   1
   1  -4  18 216.131 223.990   1
   1   4  18 101.532 204.649   1
  -1  -4 -18 336.349 210.592   1
  -1   4 -18 237.237 217.157   1
   1   4  19-103.615 284.910   1
   1  -4  19 162.335 243.732   1
  -1   4 -19-83.0916 221.119   1
  -1  -4 -19 530.263 282.314   1
   1  -4  20 33.5599 230.653   1
   1   4  20 35.5114 257.140   1
  -1   4 -20 87.2348 203.497   1
  -1  -4 -20 126.921 251.518   1
  -1   4 -22 281.792 216.055   1
   1   4  22-36.8695 234.851   1
   1  -4  22 503.726 245.758   1
  -1  -4 -22 514.471 250.292   1
  -1   4 -23 32.2932 218.027   1
   1   4  23 37.4920 271.625   1
  -1  -4 -23 352.445 233.144   1
   1   4  24 1240.51 296.237   1
  -1  -4 -24 641.990 252.068   1
   1   4  25 558.466 271.378   1
  -1  -4 -25 160.866 214.769   1
   1   4  27 217.490 238.619   1
  -1  -4 -27-31.6418 208.306   1
   1   4  28 286.300 242.496   1
  -1  -4 -28 436.433 243.033   1
  -1   5  28-103.414 216.800   1
   1  -5 -28 470.155 224.452   1
  -1   5  27 175.975 236.233   1
   1  -5 -27-158.969 216.459   1
  -1   5  26 574.203 269.864   1
   1  -5 -26 32.0158 230.512   1
  -1   5  25-363.921 253.554   1
   1  -5 -25 128.779 230.252   1
  -1   5  24-183.678 233.316   1
   1  -5 -24 386.953 215.556   1
   1  -5 -23 322.756 225.334   1
  -1   5  23 146.912 222.081   1
   1   5 -22 94.4644 219.072   1
  -1   5  22 512.059 284.375   1
   1   5 -21 30.4600 227.719   1
  -1  -5  21 133.756 225.540   1
   1  -5 -21-31.9619 259.371   1
  -1   5  20 1052.38 316.325   1
   1   5 -20 1023.69 254.222   1
  -1  -5  20 1317.76 256.861   1
   1  -5 -20 664.329 286.806   1
  -1   5  19 324.236 294.382   1
   1   5 -19 167.556 195.579   1
  -1  -5  19-244.950 218.158   1
   1  -5 -19 372.342 245.222   1
  -1   5  18 818.078 329.817   1
   1   5 -18 768.219 229.253   1
  -1  -5  18 1017.42 258.972   1
   1  -5 -18 849.003 274.034   1
   1   5 -17-100.112 202.532   1
  -1   5  17 449.278 306.938   1
   1  -5 -17 178.847 249.796   1
   1   5 -16 70.3720 179.516   1
  -1  -5  16 154.255 195.996   1
  -1   5  15 322.990 292.247   1
   1   5 -15 546.486 195.440   1
  -1  -5  15 670.889 218.194   1
   1  -5 -15 718.497 278.505   1
  -1   5  14 616.450 267.545   1
   1   5 -14 403.649 180.433   1
  -1  -5  14 331.662 198.341   1
   1  -5 -14 527.559 262.537   1
  -1   5  13-29.5649 228.593   1
   1  -5 -13 320.024 217.825   1
   1   5 -13 18.4701 160.360   1
  -1  -5  13-161.682 173.948   1
  -1   5  12 4548.89 438.397   1
  -1  -5  12 4703.01 384.606   1
   1  -5 -12 4133.00 414.373   1
   1   5 -12 4705.09 369.968   1
  -1   5  11 994.178 266.028   1
  -1  -5  11 925.614 171.724   1
   1   5 -11 849.614 167.471   1
   1  -5 -11 824.126 236.969   1
   1  -5 -10 137.624 189.834   1
  -1   5  10 25.2790 184.596   1
   1   5  -9 2462.50 219.245   1
   1  -5  -9 2006.76 301.027   1
  -1   5   9 2327.01 309.875   1
  -1  -5   9 2706.12 233.907   1
  -1   5   8 2554.92 290.754   1
   1  -5  -8 1750.44 257.736   1
   1   5  -8 2102.14 200.028   1
  -1  -5   8 2037.97 205.003   1
   1  -5  -7 21451.7 1496.73   1
  -1   5   7 24144.8 1516.43   1
  -1  -5   7 22224.3 1464.35   1
  -1  -5   6 80667.5 5125.89   1
  -1   5   6 83994.6 5172.95   1
   1  -5  -6 81067.9 5165.81   1
   1   5  -6 77974.9 5124.13   1
   1  -5  -5 24496.8 1545.60   1
   1   5  -5 24654.6 1495.14   1
  -1  -5   5 20969.6 1497.06   1
  -1   5   5 24199.9 1550.00   1
   1  -5  -4 107496. 6885.83   1
   1   5  -4 108486. 6846.46   1
  -1   5   4 100822. 6887.61   1
  -1  -5   4 107619. 6847.36   1
   1  -5  -3 12016.8 856.131   1
  -1  -5   3 13113.4 815.702   1
  -1   5   3 12282.0 862.315   1
   1   5  -3 12291.0 815.295   1
   1  -5  -2 7976.77 586.742   1
  -1  -5   2 9006.53 558.054   1
  -1   5   2 8111.37 601.223   1
   1   5  -2 8195.02 557.842   1
   1  -5  -1 38617.2 2547.40   1
   1   5  -1 41228.7 2537.20   1
  -1  -5   1 40027.6 2533.91   1
  -1   5   1 36725.9 2549.27   1
   1  -5   0 28669.5 1938.55   1
  -1  -5   0 30897.7 1939.02   1
  -1   5   0 29176.6 1941.75   1
   1   5   0 31454.2 1943.44   1
  -1   5  -1 40277.0 2542.42   1
   1  -5   1 41346.1 2540.94   1
  -1  -5  -1 39646.1 2554.30   1
   1   5   1 34906.5 2558.92   1
   1  -5   2 7516.33 515.456   1
  -1  -5  -2 8274.84 559.200   1
  -1   5  -2 8141.44 518.880   1
   1   5   2 8107.62 561.990   1
  -1  -5  -3 11954.2 820.873   1
   1   5   3 11934.9 822.668   1
  -1  -5  -4 107412. 6874.26   1
   1   5   4 106860. 6878.24   1
   1   5   5 23428.4 1681.61   1
   1  -5   5 24801.2 1628.67   1
  -1   5  -5 26532.8 1627.83   1
  -1  -5  -5 24040.0 1673.33   1
   1   5   6 87929.4 5525.47   1
  -1  -5  -6 81753.3 5514.50   1
  -1   5  -6 90395.6 5475.28   1
   1  -5   6 81468.1 5475.93   1
   1   5   7 22254.3 1480.69   1
   1  -5   7 23467.2 1431.57   1
  -1  -5  -7 23975.1 1478.84   1
  -1   5  -7 19792.2 1427.78   1
   1   5   8 2698.73 316.285   1
  -1  -5  -8 2461.50 289.960   1
   1  -5   8 2498.69 214.060   1
  -1   5  -8 2103.12 206.513   1
  -1  -5  -9 2800.29 289.963   1
  -1   5  -9 2551.27 227.045   1
   1   5   9 2231.91 311.752   1
   1  -5   9 2455.27 228.836   1
  -1  -5 -10-161.127 232.260   1
   1   5  10 278.395 234.407   1
  -1   5 -11 1068.25 171.750   1
  -1  -5 -11 915.975 201.053   1
   1   5  11 731.702 253.250   1
   1  -5  11 416.503 162.566   1
  -1  -5 -12 3782.32 400.807   1
  -1   5 -12 4753.89 348.062   1
   1  -5  12 4165.47 353.084   1
   1   5  13 119.066 220.921   1
   1  -5  13 220.174 157.176   1
  -1  -5 -13 26.5652 204.050   1
  -1   5 -13 89.8402 141.631   1
   1   5  14 650.606 276.690   1
   1  -5  14 728.467 211.152   1
  -1   5 -14-39.4755 179.428   1
  -1  -5 -14 248.239 232.778   1
   1   5  15 734.905 264.477   1
   1  -5  15 705.178 224.008   1
  -1  -5 -15 999.548 256.663   1
  -1   5 -15 643.446 191.719   1
   1  -5  16-105.871 212.225   1
  -1   5 -16-226.278 195.642   1
   1   5  17 570.652 287.311   1
  -1  -5 -17 453.487 248.215   1
   1   5  18 718.667 286.658   1
   1  -5  18 747.008 251.242   1
  -1   5 -18 774.525 218.253   1
  -1  -5 -18 587.711 239.902   1
   1  -5  19 62.8617 231.387   1
   1   5  19 244.872 291.314   1
  -1   5 -19 190.506 192.209   1
  -1  -5 -19-62.9191 250.282   1
  -1   5 -20 830.469 230.609   1
   1   5  20 321.252 243.045   1
   1  -5  20 721.888 255.152   1
  -1  -5 -20 702.424 262.285   1
   1   5  21 361.197 284.494   1
   1  -5  21 377.614 228.451   1
  -1   5 -21 89.6865 192.093   1
  -1  -5 -21-32.2685 229.004   1
  -1   5 -22 62.4507 210.660   1
   1   5  22 110.634 252.300   1
   1   5  23 186.996 254.630   1
  -1  -5 -23-63.9593 213.626   1
   1   5  24 411.501 277.414   1
  -1  -5 -24 349.772 242.542   1
   1   5  25-110.874 225.620   1
  -1  -5 -25-31.9562 203.965   1
   1   5  26 145.950 259.946   1
  -1  -5 -26 158.122 237.519   1
   1   5  27 250.562 216.004   1
  -1  -5 -27-31.2766 196.462   1
  -1  -5 -28 276.294 236.520   1
   1   5  28-458.272 261.489   1
   1  -6 -28-185.309 194.993   1
  -1   6  28 135.772 202.318   1
   1  -6 -27 188.390 231.612   1
  -1   6  27 694.978 265.060   1
   1  -6 -26 380.439 232.393   1
  -1   6  26-319.527 242.874   1
   1  -6 -24 513.536 252.404   1
  -1   6  24 73.0610 219.820   1
   1  -6 -23 354.106 237.711   1
  -1   6  23 585.838 276.297   1
  -1   6  22 328.947 292.211   1
   1  -6 -22 579.699 262.189   1
   1   6 -21 388.237 220.783   1
  -1   6  21 182.553 271.989   1
   1  -6 -21-192.058 250.295   1
  -1   6  20-182.318 274.836   1
   1   6 -20-226.954 194.258   1
   1  -6 -20-699.700 262.447   1
  -1  -6  19-59.4111 214.253   1
   1   6 -19-107.648 185.862   1
   1  -6 -19 31.2788 236.596   1
  -1   6  18 1113.62 328.398   1
  -1  -6  18 867.528 239.765   1
   1   6 -18 738.621 224.774   1
   1  -6 -18 337.184 263.343   1
  -1   6  17 385.115 301.306   1
  -1  -6  17 550.383 220.443   1
   1  -6 -17 1027.24 286.100   1
   1   6 -17 573.150 197.822   1
   1  -6 -16 6314.34 599.559   1
   1   6 -16 7083.31 551.336   1
  -1  -6  16 7898.98 576.561   1
  -1   6  16 7146.09 649.630   1
  -1   6  15 197.480 273.415   1
  -1  -6  15 248.032 167.011   1
   1   6 -15 20.6456 166.293   1
   1  -6 -15 405.971 264.037   1
  -1   6  14 220.574 244.584   1
  -1  -6  14 288.208 182.885   1
   1   6 -14-75.2517 148.702   1
   1  -6 -14 56.8265 238.095   1
  -1   6  13 515.648 241.292   1
  -1  -6  13 745.127 184.899   1
   1   6 -13 903.217 180.374   1
   1  -6 -12 4363.80 403.500   1
  -1   6  12 4073.66 420.424   1
   1   6 -12 4025.66 333.181   1
  -1  -6  12 3598.52 339.831   1
   1  -6 -11 1280.92 257.312   1
  -1   6  11 1389.37 275.840   1
  -1  -6  10 9321.19 625.786   1
   1   6 -10 8529.63 614.490   1
   1  -6  -9 9048.93 640.609   1
  -1  -6   9 8346.51 576.530   1
  -1   6   9 8153.77 643.616   1
   1   6  -9 8042.09 571.382   1
   1  -6  -8 4394.88 408.352   1
  -1  -6   8 4721.72 340.860   1
   1   6  -8 4445.41 331.092   1
  -1   6   8 4715.52 426.698   1
  -1   6   7 5834.07 466.810   1
  -1  -6   7 5622.30 386.257   1
   1  -6  -7 5584.15 456.760   1
   1   6  -7 5270.76 379.659   1
   1   6  -6 2553.16 184.867   1
  -1  -6   6 2711.55 189.258   1
   1  -6  -6 1666.08 269.970   1
  -1   6   6 1931.16 289.553   1
   1  -6  -5 1271.60 204.847   1
  -1   6   5 1216.02 210.674   1
   1  -6  -4 66013.9 4234.73   1
  -1   6   4 65230.7 4240.20   1
  -1  -6   3 3913.22 273.928   1
   1   6  -3 4203.34 276.590   1
   1   6  -2 23171.5 1521.23   1
  -1   6   2 22777.4 1554.44   1
  -1  -6   2 24081.0 1517.87   1
   1  -6  -2 23715.1 1545.81   1
   1   6  -1 57382.2 3837.27   1
   1  -6  -1 62648.4 3848.77   1
  -1   6   1 57020.4 3853.16   1
  -1  -6   1 61908.1 3835.28   1
   1   6   0 8.86413 124.586   1
  -1  -6   0-16.1406 111.674   1
   1  -6   0-46.4516 108.456   1
  -1   6   0 8.58545 113.862   1
   1   6   1 63384.4 3935.60   1
  -1   6  -1 62863.6 3918.55   1
  -1  -6  -1 63019.8 3931.38   1
   1  -6   1 57329.8 3915.56   1
   1   6   2 21881.9 1513.13   1
   1  -6   2 22640.9 1475.56   1
  -1  -6  -2 22565.4 1508.65   1
  -1   6  -2 23785.0 1478.59   1
  -1  -6  -4 65753.9 4069.90   1
   1   6   4 60132.2 4072.26   1
   1   6   5 1191.80 235.368   1
  -1  -6  -5 1318.02 213.039   1
  -1   6  -6 2271.74 174.952   1
  -1  -6  -6 2365.98 271.719   1
   1  -6   6 2738.44 178.675   1
   1   6   6 2074.61 292.247   1
   1   6   7 5399.67 466.770   1
  -1  -6  -7 5651.70 450.401   1
   1  -6   7 5980.44 373.226   1
  -1   6  -7 4888.31 368.651   1
   1   6   8 4465.50 415.941   1
  -1  -6  -8 4278.89 409.683   1
   1  -6   8 4732.48 331.153   1
  -1   6  -8 4347.19 323.190   1
   1   6   9 8202.76 645.243   1
  -1   6  -9 8502.84 571.497   1
   1  -6   9 8615.42 580.328   1
  -1  -6  -9 7710.18 623.277   1
  -1   6 -10 10471.8 683.892   1
   1  -6  10 9478.45 686.868   1
  -1  -6 -11 1525.39 267.124   1
   1   6  11 1121.42 244.951   1
   1   6  12 4256.09 423.348   1
  -1   6 -12 4137.22 326.353   1
  -1  -6 -12 3983.55 385.014   1
   1  -6  12 3309.22 328.577   1
   1   6  13 764.081 292.927   1
   1  -6  13 803.413 191.212   1
  -1   6 -13 1042.41 175.699   1
  -1  -6 -13 1527.59 283.090   1
   1   6  14-126.477 214.264   1
   1  -6  14-21.3477 192.140   1
  -1  -6 -14 253.870 238.482   1
  -1   6 -14 18.0889 149.655   1
   1  -6  15 46.5748 185.837   1
   1   6  15-32.5693 265.156   1
  -1   6 -15-99.6110 167.925   1
  -1  -6 -15 29.1252 226.820   1
  -1  -6 -16 6830.87 604.242   1
  -1   6 -16 7364.69 561.298   1
   1  -6  16 7579.75 576.203   1
   1   6  16 7093.70 640.972   1
  -1   6 -17 654.688 197.714   1
  -1  -6 -17-61.3052 216.537   1
   1   6  17 238.009 241.000   1
   1  -6  17 509.961 216.763   1
  -1   6 -18 425.035 208.079   1
  -1  -6 -18 594.012 271.312   1
   1   6  18 414.841 294.486   1
   1  -6  18 343.369 226.942   1
  -1  -6 -19 95.0675 252.261   1
   1   6  19 387.762 282.475   1
  -1   6 -19 238.781 197.874   1
   1  -6  19 30.4403 200.658   1
  -1  -6 -20 320.915 215.466   1
   1   6  20-466.148 216.366   1
  -1   6 -20-28.1441 194.350   1
   1  -6  20-160.277 214.187   1
  -1   6 -21 296.721 219.927   1
  -1  -6 -21 226.580 260.509   1
   1   6  21 832.441 297.740   1
  -1  -6 -22 32.1790 241.491   1
  -1  -6 -23 159.511 220.335   1
   1   6  23 37.2836 251.551   1
  -1  -6 -24 63.2744 246.396   1
   1   6  24-185.995 264.845   1
  -1  -6 -26-125.228 229.690   1
   1   6  26-216.666 270.147   1
  -1  -6 -27-277.990 216.173   1
   1   6  27 141.327 221.898   1
   1   6  28-208.077 236.775   1
  -1  -6 -28-332.749 227.702   1
  -1   7  27-274.587 244.394   1
   1  -7 -27 92.6451 222.697   1
  -1   7  26 421.330 256.876   1
   1  -7 -26 156.859 227.788   1
  -1   7  25 71.5705 215.866   1
   1  -7 -25-63.4121 203.397   1
  -1   7  24-145.204 212.536   1
   1  -7 -24-127.652 212.311   1
   1  -7 -23 64.1922 243.426   1
  -1   7  23 583.712 270.177   1
   1  -7 -22 96.5802 243.240   1
  -1   7  22 547.719 282.944   1
   1  -7 -21 417.442 269.508   1
  -1   7  21 73.1024 288.156   1
   1   7 -20 692.893 219.577   1
   1  -7 -20 606.962 273.275   1
  -1   7  20 328.204 278.096   1
   1   7 -19 104.451 181.495   1
  -1  -7  19 320.245 213.732   1
   1  -7 -18 773.760 281.340   1
  -1   7  18 757.255 311.472   1
   1  -7 -17 304.579 271.971   1
  -1   7  17-213.945 303.324   1
   1   7 -17-227.436 179.074   1
  -1  -7  17-50.5274 188.922   1
   1  -7 -16 149.947 272.085   1
  -1   7  16-34.7135 271.312   1
   1   7 -16 21.0021 171.002   1
  -1  -7  16 46.5985 169.401   1
   1   7 -15 519.111 165.645   1
  -1  -7  15 64.0277 166.153   1
   1  -7 -14 2729.45 317.628   1
  -1   7  14 1770.11 331.747   1
  -1  -7  14 2568.04 265.432   1
   1   7 -14 2385.03 257.404   1
  -1   7  13 248.678 271.209   1
   1   7 -13 482.795 160.728   1
  -1  -7  13 469.120 163.141   1
   1  -7 -13 336.955 235.310   1
  -1   7  12 209.641 238.561   1
   1  -7 -12 216.539 229.241   1
  -1   7  11 602.540 257.260   1
   1   7 -11 667.218 130.411   1
  -1  -7  11 719.364 159.094   1
   1  -7 -11 415.178 210.975   1
  -1   7  10 1395.92 294.213   1
   1  -7 -10 1758.20 280.351   1
   1   7 -10 1346.18 163.280   1
  -1  -7  10 1601.78 171.988   1
   1  -7  -9 281.478 215.745   1
   1   7  -9 16.1351 93.7047   1
  -1  -7   9 186.904 102.470   1
  -1   7   9 361.375 242.199   1
   1  -7  -8 22418.7 1547.87   1
  -1   7   8 24003.3 1565.67   1
  -1  -7   8 23962.6 1490.36   1
   1   7  -8 22061.3 1486.73   1
   1  -7  -7 9082.76 700.367   1
  -1   7   7 9099.53 712.691   1
  -1  -7   7 9865.02 630.842   1
   1   7  -7 9563.17 630.345   1
  -1   7   6 38178.3 2497.41   1
   1  -7  -6 37807.4 2489.89   1
   1  -7  -5 1324.78 212.763   1
  -1   7   5 935.251 220.630   1
   1  -7  -4 2727.91 277.262   1
  -1   7   4 2566.32 281.934   1
  -1   7   3 41090.2 2705.87   1
   1  -7  -3 40652.8 2698.37   1
  -1  -7   3 41858.1 2658.59   1
   1   7  -2 21524.0 1326.89   1
  -1  -7   2 19521.0 1323.82   1
   1   7  -1 48.6982 113.221   1
   1  -7  -1 63.8101 132.463   1
  -1  -7   1 29.4508 91.2092   1
  -1   7   1 12.0593 159.750   1
  -1  -7   0 3518.99 277.986   1
  -1   7   0 3483.97 281.822   1
   1   7   0 3221.21 280.063   1
   1   7   1 145.312 139.384   1
   1  -7   1 123.035 98.0132   1
  -1   7  -1 89.7110 102.532   1
   1  -7   2 21065.1 1323.11   1
  -1   7  -2 19823.3 1325.46   1
  -1  -7  -3 42780.8 2777.59   1
   1   7   3 42795.0 2786.70   1
   1   7   4 2230.46 279.328   1
  -1  -7  -4 2888.92 279.883   1
   1   7   5 1080.38 223.691   1
  -1  -7  -5 980.008 194.771   1
  -1  -7  -6 36371.8 2406.15   1
   1   7   6 37010.5 2419.39   1
  -1  -7  -7 10463.8 710.519   1
   1   7   7 8665.00 705.494   1
   1   7   8 23617.2 1527.34   1
   1  -7   8 22884.1 1445.19   1
  -1  -7  -8 21498.8 1507.42   1
  -1   7  -8 21861.1 1442.94   1
   1  -7   9 200.457 101.848   1
  -1   7  -9 155.562 87.1563   1
   1  -7  10 1745.03 168.082   1
  -1  -7 -10 1451.99 265.613   1
  -1   7 -10 1264.47 153.952   1
   1  -7  11 608.309 143.305   1
   1   7  11 1042.56 255.433   1
  -1  -7 -11 543.575 231.090   1
  -1   7 -11 752.747 132.402   1
   1   7  12 241.426 237.805   1
  -1  -7 -12 134.875 211.883   1
   1  -7  13 528.991 171.936   1
   1   7  13 626.616 276.404   1
  -1  -7 -13 279.387 240.187   1
  -1   7 -13 820.854 153.489   1
  -1   7 -14 1815.78 235.807   1
   1   7  14 1773.05 348.076   1
   1  -7  14 1993.11 240.947   1
  -1  -7 -14 1931.90 308.445   1
  -1   7 -15 335.790 163.714   1
   1  -7  15 426.130 184.397   1
   1   7  16-236.628 268.004   1
  -1   7 -16 449.768 171.407   1
   1  -7  16 140.494 184.430   1
  -1  -7 -16-121.707 219.487   1
   1   7  17 34.4174 280.533   1
  -1   7 -17 423.892 183.327   1
   1  -7  17 25.3494 204.800   1
  -1  -7 -17 279.406 262.030   1
   1   7  18 1464.17 311.766   1
  -1   7 -18 555.061 198.858   1
   1  -7  18 761.353 238.935   1
  -1  -7 -18 978.176 280.843   1
  -1   7 -19 103.608 206.757   1
   1  -7  19 753.642 237.264   1
  -1   7 -20 856.640 210.592   1
   1   7  20 324.007 283.918   1
  -1  -7 -20 805.942 267.935   1
   1   7  21-290.487 272.490   1
  -1  -7 -21 259.745 251.037   1
   1   7  22-73.6141 227.322   1
  -1  -7 -22 225.099 213.827   1
   1   7  23 371.405 274.161   1
  -1  -7 -23 317.955 242.314   1
   1   7  24 443.645 280.221   1
  -1  -7 -24 189.744 242.596   1
   1   7  25 36.3449 222.023   1
  -1  -7 -25 220.244 187.742   1
   1   7  26 428.551 267.597   1
  -1  -7 -26 185.880 241.958   1
   1   7  27 34.8508 212.197   1
  -1  -7 -27 487.805 214.021   1
  -1   8  27 236.453 240.692   1
   1  -8 -27 91.7076 233.122   1
  -1   8  26 208.161 255.718   1
   1  -8 -26 248.068 227.740   1
  -1   8  25 212.689 235.917   1
   1  -8 -25 157.082 219.137   1
   1  -8 -23 223.756 212.145   1
  -1   8  23 326.807 223.593   1
  -1   8  22 145.723 256.021   1
   1  -8 -22-64.2774 240.259   1
  -1   8  21 182.909 273.728   1
   1  -8 -21 192.940 260.353   1
  -1   8  20-109.731 273.430   1
   1  -8 -20 64.0468 240.316   1
  -1   8  19 218.887 293.661   1
   1  -8 -19 669.060 257.737   1
  -1   8  18 836.704 283.839   1
   1   8 -18 583.907 193.576   1
  -1  -8  18 550.326 216.672   1
   1  -8 -18 973.090 264.371   1
  -1   8  17 180.288 251.232   1
   1   8 -17-150.513 165.757   1
  -1  -8  17-96.4486 183.124   1
  -1   8  16 1690.00 318.167   1
   1   8 -16 1255.86 201.352   1
  -1  -8  16 1409.68 225.713   1
   1  -8 -16 730.416 248.096   1
  -1   8  15 443.093 298.462   1
   1   8 -15 35.4417 148.921   1
  -1  -8  15-238.778 173.260   1
   1  -8 -15 210.437 252.622   1
  -1   8  14 232.648 289.490   1
   1   8 -14 63.4057 142.138   1
   1  -8 -14 87.9890 253.301   1
  -1  -8  14 194.766 158.288   1
  -1   8  13-605.905 238.446   1
   1  -8 -13-316.813 245.354   1
   1  -8 -12 27.8223 233.075   1
   1   8 -12 188.698 121.254   1
  -1   8  12 92.3063 269.427   1
  -1  -8  12-289.811 135.160   1
   1  -8 -11 107.141 225.811   1
   1   8 -11 58.6737 106.049   1
  -1   8  11 207.259 240.299   1
  -1  -8  11 43.0402 106.324   1
  -1   8  10 3597.67 422.066   1
   1   8 -10 3826.14 281.452   1
   1  -8 -10 4335.28 384.792   1
  -1  -8  10 3668.79 286.641   1
   1  -8  -9 1295.38 227.099   1
  -1  -8   9 843.211 104.873   1
  -1   8   9 890.643 247.244   1
   1   8  -9 1019.45 106.196   1
   1  -8  -8 9098.27 690.058   1
  -1   8   8 9348.34 699.048   1
   1  -8  -7 152.389 183.358   1
  -1   8   7 672.486 216.320   1
   1  -8  -6 20.3214 182.909   1
  -1   8   6-89.6454 207.566   1
   1  -8  -5 11096.4 818.593   1
  -1   8   5 12315.5 834.705   1
   1  -8  -4 292.880 159.341   1
  -1   8   4 114.029 181.784   1
  -1   8   3 5778.74 441.453   1
   1  -8  -3 5952.41 432.774   1
   1   8  -3 5507.55 378.022   1
  -1  -8   3 5531.77 374.394   1
   1   8  -2 25708.1 1768.75   1
  -1   8   2 29177.1 1805.21   1
  -1  -8   2 28081.0 1765.17   1
  -1  -8   1 1094.90 132.044   1
   1  -8  -1 1085.36 169.747   1
   1   8  -1 1046.82 142.352   1
  -1   8   1 1531.27 199.120   1
   1   8   0-68.7282 133.829   1
  -1  -8   0-82.0039 120.522   1
   1  -8   0 29.9435 116.434   1
  -1  -8  -1 1363.82 173.721   1
   1   8   1 1334.49 185.542   1
  -1   8  -1 1059.13 140.243   1
   1  -8   1 1138.82 136.155   1
   1   8   2 28559.0 1682.55   1
  -1   8  -2 25255.4 1640.95   1
   1  -8   2 24482.2 1635.76   1
  -1  -8  -3 5363.63 386.067   1
   1   8   3 4114.19 396.389   1
   1   8   4 632.830 206.997   1
  -1  -8  -4 170.717 156.398   1
  -1  -8  -5 11473.3 779.863   1
   1   8   5 10346.0 786.241   1
   1   8   6 442.914 205.284   1
  -1  -8  -6 102.592 196.901   1
   1   8   7-215.958 214.243   1
  -1  -8  -7 262.636 201.171   1
  -1  -8  -8 9216.51 644.768   1
   1   8   8 7203.75 639.495   1
  -1  -8  -9 852.694 243.542   1
  -1   8  -9 646.958 76.8254   1
   1  -8   9 777.946 78.1945   1
  -1   8 -10 3450.22 260.266   1
   1  -8  10 3380.63 264.544   1
   1   8  10 4148.15 400.752   1
   1   8  11-328.234 252.306   1
  -1   8 -11 132.718 96.1259   1
   1  -8  11 77.0464 106.521   1
  -1  -8 -11 53.4005 223.708   1
   1   8  12 31.0131 229.125   1
  -1   8 -12-88.2288 105.190   1
   1  -8  12 132.779 127.116   1
  -1  -8 -12-55.3667 208.543   1
   1   8  13-96.0183 268.307   1
  -1  -8 -13-200.275 210.772   1
   1   8  14 263.137 281.208   1
  -1   8 -14 286.928 139.314   1
   1  -8  14 301.128 151.700   1
  -1  -8 -14 294.735 249.111   1
   1   8  15 503.397 313.253   1
  -1   8 -15 153.836 149.458   1
   1  -8  15 113.302 167.858   1
  -1  -8 -15-211.700 263.437   1
   1   8  16 1163.01 309.637   1
  -1   8 -16 1128.88 191.500   1
   1  -8  16 1558.90 219.370   1
  -1  -8 -16 1544.41 294.859   1
   1   8  17 138.838 228.750   1
  -1   8 -17 21.0316 153.344   1
   1  -8  17 324.226 174.188   1
  -1  -8 -17 314.424 226.055   1
   1   8  18 597.693 280.499   1
  -1   8 -18 366.154 180.472   1
   1  -8  18 680.538 209.685   1
  -1  -8 -18 445.779 240.193   1
   1   8  19-71.3832 280.075   1
  -1  -8 -19 321.208 264.205   1
   1   8  20 361.532 287.193   1
  -1  -8 -20 259.101 253.871   1
   1   8  21 72.6598 241.506   1
  -1  -8 -21-130.015 215.012   1
   1   8  22 36.7398 264.917   1
  -1  -8 -22-128.466 238.243   1
   1   8  23 148.855 258.067   1
  -1  -8 -23-31.5369 230.221   1
   1   8  25-215.952 267.051   1
  -1  -8 -25-31.1765 225.821   1
   1   8  26-70.3375 242.962   1
  -1  -8 -26-214.728 237.373   1
   1   8  27 137.417 217.714   1
  -1  -8 -27 420.869 197.789   1
   1  -9 -26 275.702 240.901   1
  -1   9  25 70.1594 258.248   1
   1  -9 -25 155.546 229.957   1
  -1   9  24-35.7658 245.788   1
   1  -9 -24-62.9613 220.278   1
  -1   9  23-108.365 240.166   1
   1  -9 -23-63.6334 210.519   1
  -1   9  22 217.994 234.961   1
   1  -9 -22 320.722 211.826   1
  -1   9  20-73.3152 253.108   1
   1  -9 -20 192.676 208.237   1
  -1   9  19 366.584 289.804   1
   1  -9 -19 96.1404 216.498   1
   1  -9 -17-124.628 248.667   1
   1   9 -17 19.5096 141.311   1
  -1   9  17-291.470 315.433   1
   1  -9 -16 337.903 263.894   1
   1   9 -16 261.404 156.063   1
  -1  -9  16 156.379 160.123   1
  -1   9  16-71.8070 280.864   1
   1  -9 -15 30.3052 235.302   1
   1   9 -15-15.3979 137.712   1
  -1   9  15 420.257 266.949   1
  -1  -9  15 238.956 153.014   1
   1  -9 -14 3619.45 377.936   1
  -1   9  14 2947.40 405.087   1
   1  -9 -13 437.190 253.344   1
   1   9 -13 113.192 111.686   1
  -1  -9  13 166.716 115.584   1
  -1   9  13 461.913 288.355   1
   1  -9 -12 1229.45 255.672   1
   1   9 -12 1277.31 137.863   1
  -1  -9  12 1061.70 144.273   1
  -1   9  12 1423.14 284.303   1
  -1   9  11 1222.16 300.995   1
   1   9 -11 1326.39 124.460   1
   1  -9 -11 1600.80 295.820   1
  -1  -9  11 991.381 120.767   1
   1  -9 -10 344.974 219.948   1
  -1   9  10 29.3045 254.771   1
   1  -9  -9-177.732 201.923   1
  -1   9   9 224.185 208.671   1
   1  -9  -7-45.6711 201.918   1
  -1   9   7-276.927 194.227   1
  -1   9   6 4464.10 417.267   1
   1  -9  -6 4713.45 406.934   1
  -1   9   5 1650.88 267.167   1
   1  -9  -5 1975.97 261.394   1
  -1   9   4 246.129 206.558   1
   1  -9  -4-36.3705 176.782   1
   1   9  -3 70.3248 76.2674   1
  -1   9   3 18.9782 170.386   1
  -1  -9   3 57.8161 68.1648   1
   1  -9  -3-16.3210 142.951   1
   1   9  -2 106.495 98.1391   1
   1  -9  -2 73.8065 147.349   1
  -1  -9   2 226.863 92.1652   1
   1   9  -1 4397.63 335.711   1
  -1  -9   1 4411.57 332.326   1
  -1   9   0 49167.2 3259.26   1
   1   9   0 48832.7 3259.01   1
   1  -9   0 52069.9 3255.75   1
  -1  -9   0 51571.5 3257.80   1
  -1   9  -1 5159.06 357.231   1
   1  -9   1 4526.13 349.853   1
  -1  -9  -2 274.595 161.319   1
   1  -9   2 186.765 85.2356   1
  -1   9  -2 104.405 98.0149   1
  -1  -9  -3-84.8240 158.362   1
   1  -9   3 100.062 52.1173   1
  -1   9  -3 76.1001 63.9088   1
   1   9   3-91.7928 167.485   1
   1   9   4-60.3876 186.425   1
  -1  -9  -4 74.1571 171.266   1
   1   9   5 1275.54 248.377   1
  -1  -9  -5 1950.51 250.535   1
   1   9   6 4485.58 418.579   1
  -1  -9  -6 4855.30 404.536   1
  -1  -9  -7 181.881 189.277   1
   1   9   7-254.609 219.775   1
  -1  -9  -9 506.817 204.185   1
   1   9   9-56.5854 227.838   1
  -1  -9 -10 582.345 214.258   1
   1   9  10 206.859 229.146   1
  -1  -9 -11 1648.59 258.837   1
   1  -9  11 1067.11 104.967   1
  -1   9 -11 1178.77 106.422   1
   1   9  11 1599.00 276.361   1
  -1  -9 -12 1733.45 266.528   1
   1  -9  12 1393.21 147.583   1
  -1   9 -12 1574.68 146.742   1
   1   9  12 1334.21 296.322   1
  -1  -9 -13 234.389 220.530   1
   1  -9  13 219.396 111.759   1
  -1   9 -13 328.956 108.955   1
   1   9  13 228.736 261.316   1
  -1  -9 -14 2557.43 345.189   1
   1  -9  14 2677.73 258.734   1
   1   9  14 3077.41 379.071   1
  -1   9 -14 3132.87 253.808   1
   1   9  15 272.813 284.870   1
  -1   9 -15-28.8514 128.261   1
   1  -9  15 223.372 141.045   1
  -1  -9 -15 92.2362 264.701   1
   1   9  16 69.1043 293.900   1
  -1   9 -16 148.874 137.750   1
   1  -9  16-36.5143 157.166   1
  -1  -9 -16-62.6172 271.055   1
  -1   9 -17 130.255 150.496   1
   1   9  17-35.0300 288.888   1
  -1  -9 -17-222.318 255.159   1
   1   9  19 216.365 233.284   1
  -1  -9 -19 355.803 224.049   1
   1   9  20 362.207 285.488   1
  -1  -9 -20 162.335 226.662   1
   1   9  22 37.0274 265.853   1
  -1  -9 -22-63.5119 227.046   1
   1   9  23 518.100 254.931   1
  -1  -9 -23 125.521 192.376   1
   1   9  24 400.543 266.090   1
  -1  -9 -24 62.3689 215.628   1
   1   9  25 106.454 264.937   1
  -1  -9 -25 462.545 240.061   1
   1   9  26-347.107 214.442   1
  -1  -9 -26 90.8820 193.457   1
  -1  10  26 67.2248 237.519   1
   1 -10 -26 272.842 220.689   1
  -1  10  25 276.012 248.504   1
   1 -10 -25 339.826 234.446   1
  -1  10  24 176.411 267.972   1
   1 -10 -24 125.305 233.458   1
  -1  10  23 430.992 282.142   1
   1 -10 -23 696.320 248.380   1
  -1  10  22 651.997 293.127   1
   1 -10 -22 479.136 244.994   1
   1 -10 -21-160.655 250.063   1
  -1  10  21-473.120 279.999   1
   1 -10 -20 161.148 236.232   1
  -1  10  20-109.802 272.559   1
   1 -10 -19 64.2901 254.786   1
  -1  10  19 36.6530 292.507   1
   1 -10 -18 897.304 259.124   1
  -1  10  18 842.199 284.454   1
   1 -10 -17 31.6287 203.047   1
  -1  10  17 256.038 254.891   1
   1 -10 -16 559.922 239.702   1
  -1  10  16 327.028 288.499   1
   1 -10 -15-245.106 261.373   1
   1  10 -15-11.3334 109.885   1
  -1 -10  15 12.4941 121.138   1
  -1  10  15 250.404 304.258   1
   1 -10 -14 362.461 227.512   1
  -1 -10  14 310.181 109.274   1
  -1  10  14 523.065 244.757   1
   1  10 -14 249.726 100.840   1
  -1 -10  13 72.1119 67.8851   1
   1  10 -13 85.0914 71.6224   1
   1 -10 -12 2465.14 335.501   1
  -1  10  12 2590.89 353.018   1
   1 -10 -11 341.177 253.245   1
  -1  10  11 286.109 260.425   1
  -1  10  10 4575.81 485.186   1
   1 -10 -10 5956.12 482.830   1
   1 -10  -9 263.630 224.231   1
  -1  10   9-290.895 236.047   1
   1 -10  -8 25.1742 198.137   1
  -1  10   8-27.7817 212.454   1
   1 -10  -6 8094.40 619.038   1
  -1  10   6 8098.38 633.602   1
   1 -10  -5 1022.28 217.752   1
  -1  10   4 4537.47 412.710   1
   1 -10  -4 4693.40 394.960   1
   1 -10  -3 1105.81 218.843   1
  -1 -10   3 1210.78 117.102   1
  -1  10   3 1453.50 238.578   1
   1  10  -3 1272.65 126.498   1
  -1  10   2 4212.85 353.043   1
   1  10  -2 3995.37 310.295   1
  -1 -10   2 4389.35 306.446   1
   1 -10  -2 3784.26 342.267   1
   1  10  -1 2227.45 215.261   1
  -1 -10   1 2094.37 207.676   1
  -1  10   1 1713.51 219.825   1
   1 -10   0-196.445 121.723   1
  -1  10   0-147.576 134.954   1
  -1 -10  -1 2593.95 226.598   1
  -1  10  -1 2068.55 198.553   1
   1 -10   1 2122.89 196.964   1
   1 -10   2 4022.61 303.790   1
  -1 -10  -2 4158.58 348.278   1
   1  10   2 4067.02 359.890   1
  -1  10  -2 4403.37 310.752   1
  -1 -10  -3 1649.63 206.359   1
   1 -10   3 1138.89 101.663   1
   1  10   3 1603.33 218.753   1
  -1  10  -3 1005.86 110.342   1
   1  10   4 4233.82 398.908   1
  -1 -10  -4 4744.99 391.400   1
   1  10   5 893.486 245.422   1
  -1 -10  -5 1349.07 221.544   1
   1  10   6 7958.97 656.010   1
  -1 -10  -6 8997.60 643.584   1
   1  10   8 83.9624 218.567   1
  -1 -10  -8 426.967 219.287   1
   1  10   9 87.9243 239.387   1
  -1 -10  -9-26.2687 226.095   1
   1  10  10 5340.14 492.733   1
  -1 -10 -10 5022.17 464.593   1
  -1 -10 -11 169.564 225.520   1
   1  10  11-189.348 265.995   1
  -1 -10 -12 1603.39 289.257   1
   1  10  12 2598.35 343.807   1
  -1 -10 -14 91.9624 243.610   1
  -1  10 -14 219.602 87.7695   1
   1 -10  14 305.073 88.4509   1
   1  10  15-310.783 282.048   1
  -1  10 -15-62.0071 103.168   1
   1 -10  15 89.9272 117.224   1
  -1 -10 -15-31.2344 246.697   1
  -1  10 -16 205.942 117.289   1
  -1 -10 -16 253.871 256.601   1
   1  10  17-70.7176 295.819   1
  -1 -10 -17-417.009 275.031   1
   1  10  18 432.293 313.708   1
  -1 -10 -18 613.725 275.196   1
   1  10  19 362.189 263.375   1
  -1 -10 -19-130.007 255.882   1
   1  10  20 36.3526 228.480   1
  -1 -10 -20 293.222 226.161   1
   1  10  21 293.653 245.335   1
  -1 -10 -21 32.1422 195.223   1
   1  10  22 590.052 288.378   1
  -1 -10 -22 537.996 247.269   1
   1  10  23 475.357 282.634   1
  -1 -10 -23 280.715 233.397   1
   1  10  24-71.6452 238.366   1
  -1 -10 -24-248.687 239.720   1
   1  10  25 35.0700 209.257   1
  -1 -10 -25 243.960 183.129   1
   1  10  26 444.903 257.862   1
  -1 -10 -26-179.320 214.644   1
  -1  11  25 68.1152 221.791   1
   1 -11 -25 823.900 222.168   1
  -1  11  23 213.880 222.769   1
   1 -11 -23 94.2976 184.111   1
   1 -11 -22 95.4201 188.428   1
  -1  11  22-36.0460 226.333   1
   1 -11 -21 481.724 226.260   1
  -1  11  21-36.3164 239.570   1
  -1  11  20 292.761 272.338   1
   1 -11 -20 386.935 232.569   1
  -1  11  19 183.801 285.293   1
   1 -11 -19-258.070 228.727   1
  -1  11  18 183.395 286.026   1
   1 -11 -18 644.818 256.212   1
  -1  11  17 329.445 269.165   1
   1 -11 -17 352.785 254.236   1
  -1  11  16-146.202 241.996   1
   1 -11 -16 411.309 220.633   1
  -1  11  15 217.656 317.085   1
   1 -11 -15 590.733 260.352   1
  -1  11  14 464.002 286.799   1
   1 -11 -14 979.282 266.073   1
  -1  11  13 382.285 306.401   1
   1 -11 -13 150.690 231.819   1
  -1  11  11-428.919 288.228   1
   1 -11 -11 115.616 252.536   1
  -1  11  10-63.2020 262.296   1
  -1  11   9 1248.41 274.008   1
   1 -11  -9 1403.33 260.950   1
  -1  11   8 671.438 264.691   1
   1 -11  -8 517.668 237.161   1
  -1  11   7 759.618 257.104   1
   1 -11  -7 293.489 211.533   1
  -1  11   6 26.6382 233.374   1
   1 -11  -6 185.372 203.608   1
  -1  11   5 856.495 246.774   1
   1 -11  -5 1084.37 206.654   1
  -1  11   4 513.300 221.002   1
   1 -11  -4 669.947 212.986   1
  -1 -11   3 224.947 76.2687   1
   1  11  -3 205.364 85.7672   1
  -1  11   3 21.2468 174.027   1
   1 -11  -3 281.630 166.304   1
   1 -11  -2 239.221 167.078   1
  -1  11   2 134.254 181.862   1
   1  11  -2 160.314 111.731   1
  -1 -11   2 108.748 100.254   1
   1  11  -1 343.590 137.081   1
   1 -11  -1 580.547 155.154   1
  -1  11   1 579.413 171.033   1
  -1 -11   1 760.933 132.085   1
   1  11   1 592.248 179.425   1
   1 -11   1 502.229 125.739   1
  -1  11  -1 513.740 142.381   1
  -1 -11  -1 437.772 160.358   1
   1  11   2 136.034 165.988   1
  -1 -11  -2 314.545 150.624   1
   1 -11   2 125.921 91.1579   1
  -1  11  -2 37.6158 104.262   1
  -1 -11  -3 191.669 178.306   1
   1 -11   3 123.575 64.6528   1
  -1  11  -3 247.895 76.8815   1
   1  11   3 127.906 199.724   1
   1  11   4 576.997 215.046   1
  -1 -11  -4 435.800 199.554   1
   1  11   5 915.466 224.286   1
  -1 -11  -5 1423.00 233.514   1
   1  11   6-131.505 219.675   1
  -1 -11  -6 212.501 202.651   1
  -1 -11  -7 149.178 200.645   1
   1  11   8 696.477 280.626   1
  -1 -11  -8 364.790 241.046   1
   1  11   9 1603.73 290.806   1
  -1 -11  -9 1492.35 253.890   1
   1  11  10 93.9674 230.567   1
   1  11  11-419.356 276.177   1
  -1 -11 -11-319.992 233.305   1
   1  11  13 474.016 301.030   1
  -1 -11 -13 61.1843 260.656   1
   1  11  14 827.104 322.903   1
  -1 -11 -14 998.601 303.341   1
   1  11  15-34.9232 282.596   1
  -1 -11 -15 285.497 262.595   1
   1  11  16-35.3245 292.366   1
  -1 -11 -16 256.640 253.512   1
   1  11  17-35.8247 258.316   1
  -1 -11 -17 129.321 240.768   1
   1  11  18 108.668 283.728   1
  -1 -11 -18 455.670 265.654   1
   1  11  19 364.001 298.641   1
  -1 -11 -19 130.470 253.542   1
   1  11  20 36.7820 276.045   1
  -1 -11 -20 64.4885 236.346   1
   1  11  21 111.000 252.020   1
  -1 -11 -21 127.151 238.667   1
   1  11  22-332.376 219.537   1
  -1 -11 -22-250.965 208.321   1
   1  11  23 108.874 240.135   1
  -1 -11 -23 93.4082 183.403   1
   1  11  25 276.089 249.878   1
  -1 -11 -25-301.658 229.854   1
  -1  12  24 206.039 261.589   1
   1 -12 -24 462.068 239.197   1
  -1  12  23 386.866 272.689   1
   1 -12 -23 563.097 246.430   1
  -1  12  22 286.793 254.222   1
   1 -12 -22-31.6484 225.421   1
   1 -12 -21 287.983 224.926   1
  -1  12  21-144.878 256.806   1
   1 -12 -20-32.2699 211.476   1
  -1  12  20 328.041 230.238   1
   1 -12 -18 258.911 249.059   1
  -1  12  18 699.922 305.073   1
   1 -12 -17 226.032 246.836   1
  -1  12  17 440.831 301.692   1
   1 -12 -15 601.807 262.953   1
  -1  12  15 36.5510 274.107   1
   1 -12 -14 31.2686 243.655   1
  -1  12  14 829.425 300.113   1
   1 -12 -13-153.002 239.256   1
  -1  12  13 534.709 306.886   1
   1 -12 -12 419.788 211.932   1
  -1  12  12 558.630 283.044   1
   1 -12 -11-87.7734 242.118   1
   1 -12 -10 1536.03 301.426   1
  -1  12  10 2448.90 345.030   1
   1 -12  -9-248.720 246.188   1
  -1  12   9-383.933 270.405   1
   1 -12  -8 52.9811 224.048   1
  -1  12   8 153.925 246.576   1
   1 -12  -7 126.755 193.337   1
  -1  12   7 147.307 243.117   1
   1 -12  -5 91.5643 191.863   1
  -1  12   5 104.456 218.848   1
  -1  12   4 4235.14 425.452   1
   1 -12  -4 5786.88 434.682   1
  -1  12   3 89.5845 171.923   1
   1 -12  -3-239.582 178.267   1
  -1 -12   3 51.1155 75.7424   1
   1  12  -3 101.499 88.4127   1
  -1  12   2 1475.11 258.633   1
  -1 -12   2 2099.62 187.614   1
   1 -12  -2 1513.60 237.930   1
   1  12  -1 1747.72 200.950   1
   1 -12  -1 1435.86 207.841   1
  -1  12   1 2062.12 229.317   1
  -1 -12   1 1560.42 185.543   1
   1  12   0 243.574 152.501   1
   1 -12   0-28.8089 130.602   1
  -1  12   0 140.518 154.023   1
  -1 -12   0 221.498 139.402   1
   1  12   1 1572.13 238.684   1
   1 -12   1 1482.94 183.585   1
  -1  12  -1 1775.58 186.174   1
  -1 -12  -1 1880.02 216.442   1
   1  12   2 1852.47 243.840   1
  -1 -12  -2 1807.55 223.337   1
   1 -12   2 1864.83 171.428   1
  -1  12  -2 1669.21 181.197   1
  -1 -12  -3-162.469 175.812   1
   1 -12   3 29.3783 63.8931   1
   1  12   3 45.0312 195.480   1
  -1  12  -3 23.2240 74.6928   1
   1  12   4 4367.04 400.858   1
  -1 -12  -4 4199.77 387.705   1
   1  12   5 879.909 237.942   1
  -1 -12  -5 186.563 194.067   1
   1  12   7-86.2700 244.607   1
  -1 -12  -7 155.415 201.740   1
   1  12   8 600.454 252.336   1
  -1 -12  -8 648.858 234.736   1
   1  12   9-186.630 227.146   1
  -1 -12  -9 365.322 218.161   1
   1  12  10 2347.38 355.089   1
  -1 -12 -10 1538.50 317.335   1
   1  12  11 65.9795 240.811   1
  -1 -12 -11-89.5752 223.207   1
   1  12  12 876.605 259.721   1
  -1 -12 -12 397.507 217.343   1
   1  12  13-102.988 255.714   1
   1  12  14 34.8654 270.566   1
  -1 -12 -14 63.4250 257.351   1
   1  12  15 319.470 305.622   1
  -1 -12 -15-449.701 265.873   1
   1  12  17-36.2682 280.619   1
  -1 -12 -17 326.234 238.372   1
   1  12  18 145.633 288.286   1
  -1 -12 -18 458.165 252.945   1
   1  12  20 334.356 282.312   1
  -1 -12 -20 128.948 228.917   1
   1  12  21 74.1924 264.324   1
  -1 -12 -21 252.381 239.710   1
   1  12  22 145.989 258.721   1
  -1 -12 -22-94.0481 225.085   1
   1  12  23 107.087 242.074   1
  -1 -12 -23 186.131 217.253   1
   1  12  24 209.420 210.909   1
  -1 -12 -24 182.434 188.138   1
  -1  13  24-135.553 244.817   1
   1 -13 -24 547.544 233.133   1
  -1  13  23 69.5891 253.987   1
   1 -13 -23-92.9085 225.145   1
  -1  13  22 142.301 268.730   1
   1 -13 -22 439.964 236.669   1
  -1  13  21-252.445 271.673   1
   1 -13 -21 223.126 244.660   1
   1 -13 -20 96.5792 223.640   1
  -1  13  20 800.782 284.571   1
  -1  13  19 549.109 253.640   1
   1 -13 -19 908.483 240.529   1
  -1  13  18-110.545 273.060   1
   1 -13 -18 683.398 252.506   1
  -1  13  17 405.171 290.038   1
  -1  13  16 257.747 251.971   1
   1 -13 -16 518.427 227.120   1
   1 -13 -14 223.408 233.400   1
  -1  13  13 505.324 299.879   1
   1 -13 -13 375.920 260.625   1
  -1  13  12 921.881 311.433   1
   1 -13 -12 892.966 255.613   1
  -1  13  11 555.154 289.165   1
   1 -13 -11 542.611 240.630   1
  -1  13  10 473.465 258.145   1
   1 -13 -10 88.1822 214.268   1
  -1  13   9 164.090 245.348   1
   1 -13  -9-199.820 205.835   1
  -1  13   8 1553.04 288.541   1
   1 -13  -8 716.774 234.230   1
  -1  13   7-60.4225 243.602   1
   1 -13  -7 213.088 213.356   1
  -1  13   6 778.911 249.312   1
   1 -13  -6 737.606 210.586   1
  -1  13   4 152.636 201.936   1
   1 -13  -4 453.964 188.869   1
   1 -13  -3 84.4780 174.248   1
  -1 -13   3-13.2805 76.6278   1
  -1  13   3 189.681 178.005   1
   1  13  -3 184.803 93.7301   1
   1  13  -2 2817.94 243.207   1
   1 -13  -2 2867.75 288.654   1
  -1 -13   2 2498.99 229.424   1
  -1  13   2 2799.80 304.414   1
  -1  13   1 19.2012 159.860   1
   1 -13  -1 17.7059 145.557   1
   1  13   0 716.170 177.936   1
  -1  13   0 697.260 161.656   1
   1 -13   0 811.221 159.072   1
  -1 -13   0 379.469 149.110   1
  -1 -13  -1-17.9068 160.305   1
   1  13   1 39.1676 167.068   1
   1 -13   1-25.5341 122.925   1
   1  13   2 2297.21 290.495   1
  -1 -13  -2 2614.28 284.564   1
  -1  13  -2 2811.70 236.283   1
   1 -13   2 2572.94 218.691   1
  -1 -13  -3 107.486 188.785   1
   1 -13   3-24.5063 59.6167   1
  -1  13  -3-58.7543 73.5122   1
   1  13   3-165.220 201.966   1
   1  13   4-76.1510 207.364   1
  -1 -13  -4 184.382 188.289   1
   1  13   6 1050.94 258.291   1
  -1 -13  -6 644.242 224.747   1
   1  13   7 29.7197 240.376   1
  -1 -13  -7-80.8637 206.902   1
   1  13   8 370.921 243.702   1
  -1 -13  -8 1009.10 264.450   1
   1  13   9 255.240 268.697   1
  -1 -13  -9 580.042 240.008   1
   1  13  10 230.018 258.675   1
  -1 -13 -10-29.8466 213.450   1
   1  13  11-100.825 254.454   1
  -1 -13 -11 428.681 216.490   1
   1  13  12 1098.61 328.093   1
  -1 -13 -12 1407.19 295.017   1
   1  13  13-34.8870 271.911   1
  -1 -13 -13 317.713 224.519   1
  -1 -13 -14 353.794 231.055   1
   1  13  16 400.208 299.192   1
  -1 -13 -16 393.094 256.350   1
   1  13  17 36.5815 278.721   1
   1  13  18 222.170 281.624   1
  -1 -13 -18 328.876 259.457   1
   1  13  19 184.483 277.016   1
  -1 -13 -19 97.2106 231.828   1
   1  13  20 185.294 276.023   1
  -1 -13 -20 31.8945 233.839   1
   1  13  21 697.602 287.663   1
  -1 -13 -21 345.520 250.935   1
   1  13  22 790.594 289.520   1
  -1 -13 -22 31.1183 214.920   1
  -1 -13 -23 306.847 243.137   1
   1  13  24 137.346 227.267   1
  -1 -13 -24 120.242 211.403   1
  -1  14  23 273.596 232.252   1
   1 -14 -23 215.149 194.636   1
  -1  14  21-35.8298 275.023   1
   1 -14 -19 421.380 222.306   1
   1 -14 -18 424.536 220.670   1
  -1  14  18 368.027 247.149   1
  -1  14  17 516.580 291.799   1
   1 -14 -17 393.131 251.212   1
  -1  14  16-110.974 249.561   1
   1 -14 -16 261.783 212.213   1
  -1  14  15 442.069 280.709   1
   1 -14 -15-423.218 240.558   1
  -1  14  14-36.6784 221.265   1
   1 -14 -14-32.3277 199.610   1
  -1  14  13-181.413 269.122   1
   1 -14 -13 95.9796 240.094   1
  -1  14  12 107.260 273.418   1
   1 -14 -12-63.1520 248.524   1
  -1  14  11 1057.11 311.803   1
   1 -14 -11 310.224 242.065   1
  -1  14   9-100.277 267.967   1
   1 -14  -9 472.881 243.320   1
  -1  14   8-32.3899 234.520   1
   1 -14  -8 114.509 211.519   1
  -1  14   7 655.630 272.958   1
   1 -14  -7 386.534 241.856   1
  -1  14   6-59.6504 226.481   1
   1 -14  -6 238.458 206.440   1
  -1  14   5 452.710 224.501   1
   1 -14  -5-50.5009 196.932   1
  -1  14   4 588.402 225.679   1
   1 -14  -4 977.014 211.898   1
   1  14  -3 232.383 88.0607   1
  -1  14   3 296.738 196.973   1
  -1 -14   3 89.4501 77.7735   1
   1 -14  -3 268.957 181.015   1
   1  14  -2 640.542 148.625   1
  -1  14   2 859.758 208.569   1
   1 -14  -2 768.395 195.439   1
  -1 -14   2 971.966 141.162   1
   1  14  -1 96.0218 143.704   1
   1 -14  -1-56.1537 162.084   1
  -1  14   1 141.766 174.348   1
   1  14   0-76.2294 162.611   1
   1 -14   0-81.2645 143.558   1
  -1  14   0 17.7079 151.102   1
  -1 -14   0-66.0117 133.071   1
  -1 -14  -1-38.0580 148.191   1
   1  14   1 63.1216 177.345   1
  -1 -14  -2 962.566 208.055   1
   1 -14   2 581.185 121.790   1
  -1  14  -2 487.017 128.723   1
   1  14   2 415.780 205.615   1
  -1 -14  -3 67.8417 169.182   1
   1 -14   3 181.697 53.9654   1
  -1  14  -3 22.2875 67.3581   1
   1  14   3-124.340 188.879   1
   1  14   4 713.904 236.216   1
  -1 -14  -4 653.161 229.329   1
   1  14   5 196.079 208.973   1
  -1 -14  -5 204.848 208.172   1
   1  14   6 147.048 219.175   1
  -1 -14  -6-349.296 213.134   1
   1  14   7 122.621 227.100   1
  -1 -14  -7 391.992 221.008   1
   1  14   8 349.548 260.323   1
  -1 -14  -8 290.120 224.402   1
   1  14   9-196.292 256.462   1
  -1 -14  -9-418.273 247.978   1
   1  14  11-276.062 274.474   1
  -1 -14 -11 407.148 249.120   1
   1  14  12 526.880 259.870   1
  -1 -14 -12-31.8390 221.210   1
   1  14  13-35.8325 279.058   1
  -1 -14 -13-32.3336 232.160   1
   1  14  14 362.146 294.902   1
  -1 -14 -14-392.023 230.673   1
   1  14  15-36.5188 246.297   1
  -1 -14 -15 65.8351 212.282   1
   1  14  16 514.144 248.460   1
  -1 -14 -16 132.252 222.792   1
   1  14  17 74.3909 281.452   1
  -1 -14 -17 229.040 245.755   1
  -1 -14 -18 193.903 225.442   1
   1  14  19 150.021 293.616   1
  -1 -14 -19 353.151 243.372   1
   1  14  21-36.4649 281.949   1
   1  14  23-138.565 251.932   1
  -1 -14 -23 303.714 222.708   1
  -1  15  22 276.187 246.428   1
   1 -15 -22 590.055 221.091   1
  -1  15  21 35.3822 270.687   1
   1 -15 -21 189.405 234.270   1
  -1  15  20 467.382 277.256   1
   1 -15 -20 384.984 236.658   1
  -1  15  19-182.795 239.498   1
   1 -15 -19 323.866 200.060   1
  -1  15  18-368.567 288.427   1
   1 -15 -18 718.828 258.484   1
   1 -15 -17 164.375 233.139   1
  -1  15  17 37.0658 248.879   1
   1 -15 -16-65.9526 216.047   1
  -1  15  16-148.411 257.360   1
  -1  15  15-74.1379 263.037   1
   1 -15 -15 395.535 237.940   1
  -1  15  14 407.168 277.404   1
   1 -15 -14 557.552 250.907   1
  -1  15  13 36.7178 253.480   1
   1 -15 -13-97.6623 201.018   1
  -1  15  12 290.378 255.307   1
   1 -15 -12 96.6035 196.847   1
  -1  15  11 321.708 254.788   1
   1 -15 -11 95.1945 218.404   1
  -1  15  10 350.825 263.577   1
   1 -15 -10 93.4116 216.288   1
  -1  15   8 731.005 263.788   1
   1 -15  -8-148.167 232.920   1
  -1  15   7 128.546 234.650   1
   1 -15  -7 57.3537 218.561   1
   1 -15  -6 1736.79 282.642   1
  -1  15   6 866.224 286.653   1
   1 -15  -5-184.480 191.770   1
  -1  15   5-59.1263 218.570   1
   1 -15  -3 23.7054 189.859   1
  -1 -15   3 84.4740 63.8078   1
   1  15  -3 93.7691 77.8605   1
  -1  15   3-180.639 214.210   1
   1 -15  -2 919.330 207.141   1
  -1 -15   2 799.996 138.024   1
  -1  15   2 875.382 213.451   1
   1  15  -2 727.444 146.225   1
  -1 -15   1 118.468 131.358   1
   1 -15  -1 372.587 169.238   1
   1  15  -1 150.743 152.864   1
  -1  15   1 191.005 185.204   1
   1  15   0 39.8038 157.882   1
   1 -15   0 308.485 152.056   1
  -1  15   0 301.660 163.414   1
  -1 -15   0 262.411 145.028   1
  -1 -15  -1 19.6097 152.734   1
   1  15   1 68.5637 178.635   1
  -1 -15  -2 720.906 191.866   1
   1 -15   2 881.662 132.350   1
  -1  15  -2 908.650 144.397   1
   1  15   2 987.606 227.967   1
   1  15   3 157.939 204.994   1
  -1 -15  -3-119.163 190.182   1
   1  15   5-88.4147 220.357   1
  -1 -15  -5-53.4140 206.541   1
   1  15   6 1202.16 281.080   1
  -1 -15  -6 1256.66 256.145   1
   1  15   7-223.014 237.311   1
  -1 -15  -7 376.325 228.713   1
   1  15   8 625.141 285.872   1
  -1 -15  -8 418.515 260.092   1
   1  15  10 34.7851 245.518   1
  -1 -15 -10-31.4574 219.115   1
   1  15  11-35.4345 268.230   1
  -1 -15 -11 352.469 226.493   1
   1  15  12-71.9876 271.226   1
  -1 -15 -12-130.040 234.487   1
   1  15  13-254.798 271.294   1
  -1 -15 -13-131.449 215.520   1
   1  15  14 257.321 249.134   1
  -1 -15 -14-99.4456 225.721   1
   1  15  15 186.811 293.036   1
  -1 -15 -15-166.397 241.937   1
   1  15  16-261.828 279.617   1
  -1 -15 -16 131.768 224.283   1
   1  15  17 37.7155 238.197   1
  -1 -15 -17 162.752 206.719   1
   1  15  18-113.209 245.875   1
  -1 -15 -18 64.4066 220.271   1
   1  15  19 334.851 287.029   1
  -1 -15 -19 545.194 248.740   1
   1  15  20 875.182 300.215   1
  -1 -15 -20 159.059 232.136   1
   1  15  21 894.066 293.761   1
  -1 -15 -21-93.7660 226.277   1
   1  15  22 524.375 274.433   1
  -1 -15 -22-61.3691 224.291   1
  -1  16  21 348.479 268.960   1
   1 -16 -21 188.301 219.215   1
  -1  16  20 603.709 267.572   1
   1 -16 -20-607.981 220.953   1
  -1  16  19 543.747 248.493   1
   1 -16 -19 32.3960 198.419   1
  -1  16  18 36.8514 281.822   1
   1 -16 -18 32.6737 223.497   1
  -1  16  17 371.634 243.836   1
   1 -16 -17 131.904 201.833   1
  -1  16  15-112.189 248.614   1
   1 -16 -15 199.333 219.787   1
  -1  16  14 560.263 277.971   1
   1 -16 -14 497.946 240.684   1
  -1  16  13-260.119 276.718   1
   1 -16 -13 132.235 228.219   1
  -1  16  12 589.101 279.845   1
   1 -16 -12-65.6080 237.939   1
  -1  16  11-36.4138 267.964   1
   1 -16 -11-32.4398 225.969   1
  -1  16  10 573.615 286.209   1
   1 -16 -10 255.375 237.162   1
  -1  16   9 105.380 259.744   1
   1 -16  -9 219.089 216.327   1
   1 -16  -8 427.696 237.301   1
  -1  16   8 274.480 250.464   1
   1 -16  -7 118.729 205.840   1
  -1  16   7-66.6146 249.961   1
   1 -16  -6 230.035 231.356   1
  -1  16   6 159.985 243.196   1
   1 -16  -5 193.659 200.189   1
  -1  16   5 365.834 232.026   1
   1 -16  -4 529.005 212.614   1
  -1  16   4 28.7740 218.389   1
   1 -16  -3-24.8556 182.212   1
  -1  16   3-107.508 208.595   1
   1 -16  -2 91.5465 178.173   1
  -1 -16   2 202.436 112.443   1
   1  16  -2 287.106 121.320   1
  -1  16   2 296.093 200.076   1
   1 -16  -1 246.418 164.383   1
  -1 -16   1 203.389 139.801   1
  -1  16   1 539.663 182.827   1
   1  16  -1 272.880 155.051   1
  -1 -16   0 18.4071 140.766   1
   1 -16   0-18.0630 151.784   1
  -1  16   0 19.9729 158.295   1
   1  16   0-62.3317 173.517   1
   1  16   1 47.0717 186.359   1
  -1 -16  -1 83.2717 148.798   1
   1 -16   1 298.407 136.715   1
  -1  16  -1 332.284 157.505   1
  -1 -16  -2 227.442 183.898   1
   1 -16   2 177.223 113.443   1
  -1  16  -2 254.778 120.404   1
   1  16   2 288.303 197.957   1
  -1 -16  -4 519.955 197.227   1
   1  16   4 539.124 246.143   1
  -1 -16  -5-27.5582 189.009   1
   1  16   5 560.543 229.578   1
  -1 -16  -6 174.286 213.077   1
   1  16   6 96.2191 238.057   1
  -1 -16  -7 360.708 227.543   1
   1  16   7-66.4169 262.492   1
  -1 -16  -8 433.093 234.176   1
   1  16   8 546.988 272.685   1
  -1 -16  -9 190.019 240.398   1
   1  16   9-140.089 257.725   1
  -1 -16 -10 258.253 222.731   1
   1  16  10 714.245 265.456   1
  -1 -16 -11-131.087 219.981   1
   1  16  11 72.5380 242.281   1
  -1 -16 -12 430.891 225.674   1
   1  16  12-482.760 273.276   1
  -1 -16 -13-66.0651 214.258   1
   1  16  13-187.143 247.688   1
  -1 -16 -14 729.822 259.246   1
   1  16  14 188.060 277.368   1
  -1 -16 -15 263.250 218.993   1
   1  16  15 38.0599 259.337   1
  -1 -16 -17 64.9565 232.652   1
   1  16  17 456.313 300.678   1
  -1 -16 -18 323.549 214.697   1
   1  16  18 187.476 262.893   1
  -1 -16 -19 128.452 201.860   1
   1  16  19 183.838 225.929   1
  -1 -16 -20 221.007 219.942   1
   1  16  20-144.287 244.456   1
  -1 -16 -21 62.0175 212.293   1
   1  16  21 247.051 259.866   1
  -1  17  21-205.378 252.919   1
   1 -17 -21 281.209 222.479   1
  -1  17  20 420.435 232.110   1
   1 -17 -20 31.8413 190.215   1
  -1  17  19-215.126 276.538   1
   1 -17 -19 582.248 254.054   1
  -1  17  18 109.202 256.975   1
   1 -17 -18-229.984 225.824   1
  -1  17  17 74.0176 269.049   1
   1 -17 -17-99.3893 223.441   1
  -1  17  16 74.6535 249.334   1
   1 -17 -16-33.4343 207.602   1
  -1  17  14 37.7512 271.056   1
   1 -17 -14 33.5726 234.901   1
  -1  17  13 188.430 255.569   1
   1 -17 -13 134.116 218.691   1
  -1  17  12 149.984 259.010   1
  -1  17  11 631.839 278.562   1
   1 -17 -11 397.219 227.572   1
  -1  17  10 110.089 247.490   1
   1 -17 -10-98.1167 217.402   1
  -1  17   9 215.559 239.854   1
   1 -17  -9 484.376 252.466   1
  -1  17   8 738.717 271.808   1
   1 -17  -8 31.6283 216.355   1
  -1  17   7 306.662 235.336   1
   1 -17  -7-30.9214 216.478   1
  -1  17   6 558.053 252.487   1
   1 -17  -6 30.0307 208.876   1
  -1  17   5 31.3997 226.464   1
   1 -17  -5 145.402 223.284   1
  -1  17   4 297.807 216.347   1
   1 -17  -4 524.447 218.105   1
   1  17  -2-85.4929 109.365   1
  -1  17   2 51.7201 191.071   1
   1 -17  -2 357.097 198.831   1
   1  17  -1 207.270 140.479   1
  -1  17   1 260.412 183.288   1
   1 -17  -1-21.4893 161.543   1
   1  17   0 170.017 163.195   1
  -1  17   0 125.732 165.595   1
   1 -17   0 282.031 159.649   1
  -1 -17   0 329.989 160.257   1
   1  17   1 49.1581 187.388   1
  -1 -17  -1 87.2459 168.166   1
  -1  17  -1 153.750 140.599   1
   1  17   2-26.9464 203.816   1
  -1  17  -2 86.7117 104.705   1
  -1 -17  -2 119.860 180.643   1
   1  17   3 174.994 219.115   1
  -1 -17  -3 154.262 187.198   1
   1  17   4-62.5032 215.833   1
  -1 -17  -4-135.682 175.124   1
   1  17   5 32.9291 226.327   1
  -1 -17  -5 113.173 205.743   1
   1  17   6 205.265 244.044   1
  -1 -17  -6 822.925 221.693   1
   1  17   7 175.427 256.233   1
  -1 -17  -7 91.3847 215.153   1
   1  17   8 252.010 251.275   1
  -1 -17  -8 249.985 222.086   1
   1  17   9 257.271 253.710   1
  -1 -17  -9-127.561 210.946   1
   1  17  10-112.057 245.846   1
  -1 -17 -10 129.594 219.547   1
   1  17  11 378.142 258.039   1
  -1 -17 -11 196.653 222.784   1
   1  17  12-38.1345 274.969   1
  -1 -17 -12-66.0871 219.676   1
   1  17  13 154.285 268.861   1
  -1 -17 -13 165.192 230.354   1
   1  17  14-38.6159 270.486   1
  -1 -17 -14 363.808 219.149   1
   1  17  16-114.459 261.007   1
  -1 -17 -16 197.887 211.630   1
   1  17  17 112.623 247.210   1
  -1 -17 -17 131.372 208.608   1
   1  17  18-221.835 272.076   1
  -1 -17 -18 226.840 223.708   1
   1  17  19 436.982 268.796   1
  -1 -17 -19 255.223 226.163   1
   1  17  20 463.339 251.182   1
  -1 -17 -20 188.121 190.080   1
   1  17  21-278.093 223.390   1
  -1 -17 -21-153.441 174.253   1
   1 -18 -20 94.8982 203.017   1
  -1  18  19-106.102 253.945   1
   1 -18 -19 161.696 229.258   1
  -1  18  18-108.194 237.494   1
   1 -18 -18-131.330 207.414   1
  -1  18  17-256.237 259.819   1
   1 -18 -17-166.745 229.536   1
  -1  18  16 334.855 276.085   1
   1 -18 -16-33.6488 223.816   1
  -1  18  15 75.0219 243.158   1
   1 -18 -15-33.9394 211.919   1
  -1  18  14 37.6955 244.454   1
   1 -18 -14 170.689 216.794   1
  -1  18  13 264.361 260.833   1
   1 -18 -13 34.1990 205.239   1
  -1  18  12-37.7024 244.475   1
   1 -18 -12 204.976 211.019   1
  -1  18  10 445.729 264.443   1
   1 -18 -10 336.932 222.005   1
  -1  18   9 437.754 254.200   1
   1 -18  -9-133.445 229.358   1
  -1  18   8 214.946 236.215   1
   1 -18  -8 230.297 210.421   1
  -1  18   6 135.016 222.510   1
   1 -18  -6 250.421 206.403   1
  -1  18   5 357.199 226.534   1
   1 -18  -5 60.2372 208.287   1
  -1  18   4 215.806 235.288   1
  -1  18   3 174.706 204.025   1
  -1  18   2 81.5962 186.969   1
   1  18   2 224.368 212.560   1
   1  18   3 121.004 211.791   1
  -1 -18  -4 142.091 187.446   1
   1  18   4 256.487 218.624   1
   1  18   5-268.999 233.189   1
  -1 -18  -5 118.650 203.855   1
   1  18   6 34.9744 225.552   1
  -1 -18  -6-92.2835 199.414   1
   1  18   8-37.0602 241.479   1
  -1 -18  -8-32.1824 220.137   1
   1  18   9-113.129 247.041   1
  -1 -18  -9-98.2075 216.636   1
   1  18  10 38.2042 256.560   1
  -1 -18 -10 198.869 233.065   1
   1  18  12 271.228 263.045   1
  -1 -18 -12 235.056 229.171   1
   1  18  13 192.558 275.835   1
  -1 -18 -13 302.606 221.909   1
   1  18  15 153.018 266.657   1
  -1 -18 -15 167.615 218.663   1
   1  18  16-37.7837 251.431   1
  -1 -18 -16 365.007 227.269   1
   1  18  17 261.402 272.696   1
  -1 -18 -17-393.369 227.443   1
   1  18  18 440.147 265.216   1
  -1 -18 -18 226.310 201.749   1
   1  18  19 35.9048 244.450   1
  -1 -18 -19-63.5070 202.630   1
   1  18  20-70.3484 266.059   1
  -1 -18 -20-124.172 216.324   1
  -1  19  19 34.9070 233.180   1
  -1  19  18 249.642 253.307   1
  -1  19  17 510.257 266.945   1
  -1  19  16 147.953 241.020   1
   1 -19 -16-33.9081 204.566   1
  -1  19  15 224.557 259.574   1
   1 -19 -15-34.3249 210.784   1
  -1  19  14-150.977 277.746   1
   1 -19 -14 138.527 224.493   1
  -1  19  13 417.223 275.033   1
   1 -19 -13 104.470 217.977   1
  -1  19  12 38.0008 250.481   1
   1 -19 -12 349.037 225.496   1
  -1  19  11-37.9206 252.078   1
  -1  19   9 37.2071 260.330   1
  -1  19   8 548.840 263.923   1
   1  19   7-36.8510 232.652   1
   1  19   8 262.915 257.448   1
   1  19   9 38.2064 262.548   1
   1  19  11-77.5524 255.241   1
  -1 -19 -11 136.685 196.104   1
   1  19  12-271.905 269.760   1
  -1 -19 -12-205.198 214.056   1
   1  19  13 271.391 277.524   1
  -1 -19 -13 170.640 220.502   1
   1  19  14 461.425 278.628   1
  -1 -19 -14-33.9818 223.955   1
   1  19  15 305.016 271.516   1
  -1 -19 -15-33.6743 198.347   1
   1  19  16 413.115 277.548   1
  -1 -19 -16-133.175 219.240   1
   1  19  17 666.026 268.521   1
  -1 -19 -17 32.7797 188.986   1
   1  19  18-36.3646 251.035   1
   1  19  19-177.974 270.417   1
   2   0 -26 302.645 245.221   1
  -2   0  25 331.964 244.058   1
   2   0 -25-100.819 227.812   1
  -2   0  24 659.959 252.809   1
   2   0 -24 367.690 241.111   1
  -2   0  23 36.2997 230.402   1
   2   0 -23-33.1103 227.518   1
  -2   0  22-501.552 258.199   1
   2   0 -22-228.659 212.937   1
  -2   0  21 105.737 240.018   1
   2   0 -21 63.8740 219.519   1
  -2   0  20 1172.18 289.323   1
   2   0 -20 2114.73 298.387   1
  -2   0  19-134.787 260.537   1
   2   0 -19 150.847 227.272   1
  -2   0  18 1213.42 278.088   1
   2   0 -18 757.503 250.107   1
  -2   0  17-94.8860 252.473   1
   2   0 -17 251.985 222.752   1
  -2   0  16 1311.33 279.918   1
   2   0 -16 1829.44 266.049   1
  -2   0  15 145.519 245.961   1
   2   0 -15 385.224 214.556   1
  -2   0  14 9431.02 720.740   1
   2   0 -14 9279.78 703.371   1
   2   0 -13-92.4485 205.854   1
  -2   0  13-78.3258 224.777   1
  -2   0  12 6228.28 509.772   1
   2   0 -12 5863.46 490.206   1
   2   0 -11-60.8175 175.502   1
  -2   0  11 45.7467 211.841   1
   2   0 -10-18.7800 189.483   1
  -2   0  10 21.1941 201.664   1
   2   0  -9-34.4744 156.806   1
  -2   0   9 136.193 186.463   1
  -2   0   8 13139.4 894.254   1
   2   0  -8 12583.1 883.606   1
  -2   0   7-252.331 181.380   1
   2   0  -7-127.534 182.447   1
  -2   0   5-133.235 174.167   1
   2   0  -5-11.1705 161.306   1
   2   0  -4 27267.0 1756.77   1
  -2   0   4 26565.0 1759.29   1
  -2   0   3 82.4329 188.807   1
   2   0  -3 99.1695 172.360   1
   2   0  -2 116552. 7141.21   1
  -2   0   2 106448. 7143.66   1
   2   0  -1-30.8601 136.252   1
  -2   0   1 48.6729 150.954   1
   2   0   0 18724.9 1324.94   1
  -2   0   0 21896.4 1324.49   1
  -2   0  -1 104.666 146.672   1
   2   0   1-6.44698 143.487   1
  -2   0  -2 118533. 7392.61   1
   2   0   2 112974. 7390.81   1
   2   0   3 25.9866 161.658   1
  -2   0  -3-16.4955 161.765   1
  -2   0  -4 24413.0 1595.23   1
   2   0   4 24287.1 1596.74   1
   2   0   5 11.8683 178.833   1
  -2   0  -5 75.4073 171.512   1
   2   0   7-123.392 172.336   1
  -2   0  -7-13.9216 171.232   1
   2   0   8 11041.3 809.157   1
  -2   0  -8 11928.3 801.794   1
   2   0   9-37.8649 195.090   1
  -2   0  -9-85.5176 167.024   1
   2   0  10-41.4788 185.178   1
   2   0  11 22.5409 194.422   1
  -2   0 -11 381.711 198.751   1
  -2   0 -12 5674.62 447.252   1
   2   0  12 4899.97 466.567   1
  -2   0 -13-69.8005 197.415   1
   2   0  13 354.986 222.755   1
   2   0  14 9759.07 725.940   1
  -2   0 -14 9118.60 708.428   1
   2   0  15-173.892 228.375   1
  -2   0 -16 1560.45 266.300   1
   2   0  16 1487.43 286.542   1
  -2   0 -17-111.854 205.241   1
   2   0  17-252.746 241.851   1
  -2   0 -18 872.147 252.376   1
   2   0  18 587.350 261.045   1
  -2   0 -20 2068.96 307.398   1
   2   0  20 927.377 304.467   1
  -2   0 -21 441.772 232.918   1
   2   0  21 70.7223 255.604   1
  -2   0 -22 32.2384 218.652   1
   2   0  22 290.369 246.126   1
  -2   0 -23 454.206 241.755   1
   2   0  23 261.785 242.283   1
  -2   0 -24 683.051 248.547   1
   2   0  24 114.798 281.918   1
  -2   0 -25-196.761 222.254   1
   2   0  25 115.862 239.835   1
  -2   0 -26 297.341 234.961   1
  -2   1  26 366.468 247.541   1
   2  -1 -26 100.197 229.916   1
  -2  -1  25-221.957 243.684   1
   2   1 -25-101.252 226.760   1
  -2   1  24 146.299 237.275   1
  -2  -1  24 404.443 250.498   1
   2  -1 -24 66.7118 226.227   1
   2   1 -24 33.4992 230.385   1
  -2   1  23 290.655 266.440   1
   2  -1 -23 33.1410 221.565   1
  -2  -1  22 856.309 273.885   1
   2   1 -22 1204.39 267.281   1
  -2  -1  21 279.797 269.471   1
  -2   1  21 602.639 264.954   1
   2  -1 -21 799.195 266.670   1
   2   1 -21 797.396 258.522   1
  -2   1  20 34.8726 255.825   1
  -2  -1  20 341.734 243.541   1
   2  -1 -20 62.4719 257.837   1
   2   1 -20 247.620 239.574   1
  -2  -1  19 265.468 256.684   1
  -2   1  19 273.625 241.472   1
   2  -1 -19 455.537 243.448   1
   2   1 -19 448.909 254.837   1
  -2  -1  18 704.689 275.782   1
   2   1 -18 1156.71 272.484   1
  -2   1  17 2031.69 349.478   1
  -2  -1  17 1484.29 311.645   1
   2   1 -17 1718.41 277.066   1
   2  -1 -17 1763.92 291.185   1
  -2   1  16 2764.49 389.764   1
  -2  -1  16 3389.39 380.424   1
   2   1 -16 3356.54 350.037   1
   2  -1 -16 3454.87 363.090   1
   2  -1 -15 473.688 223.375   1
   2   1 -15 402.716 194.986   1
  -2  -1  15 367.853 225.040   1
   2  -1 -14 2634.29 315.181   1
  -2   1  14 1395.09 308.963   1
  -2  -1  13 4734.25 394.746   1
   2   1 -13 3309.69 351.478   1
   2   1 -12 41.8341 175.001   1
  -2   1  12 254.806 235.025   1
   2  -1 -12 269.804 207.441   1
  -2   1  11 2889.98 322.961   1
   2  -1 -11 2234.48 290.755   1
   2   1 -11 2758.54 281.562   1
  -2  -1  11 2679.71 308.274   1
  -2   1  10 22713.1 1556.05   1
  -2  -1  10 22907.3 1549.46   1
   2   1 -10 23039.3 1541.40   1
   2  -1 -10 23617.4 1547.98   1
  -2   1   9 1190.46 234.974   1
   2  -1  -9 1070.02 204.864   1
  -2  -1   9 1096.40 210.734   1
   2   1  -9 1184.84 198.062   1
  -2   1   8 21377.8 1497.94   1
  -2  -1   8 22760.0 1490.45   1
   2  -1  -8 22359.4 1490.53   1
   2   1  -8 22716.1 1483.24   1
  -2   1   7 14512.5 1015.90   1
   2  -1  -7 14996.2 1006.46   1
  -2  -1   6 2888.43 295.767   1
   2   1  -6 3450.81 290.908   1
   2  -1  -6 3156.85 304.067   1
  -2   1   6 3287.44 306.559   1
  -2  -1   5 5871.75 527.118   1
   2   1  -5 8146.87 522.264   1
   2  -1  -5 6745.52 535.868   1
  -2   1   5 8512.46 550.349   1
  -2  -1   4 3592.43 331.700   1
   2   1  -4 4183.87 323.853   1
   2  -1  -4 3698.26 331.797   1
  -2   1   4 4626.44 349.321   1
   2   1  -3 113041. 7257.78   1
   2  -1  -3 115570. 7263.70   1
  -2  -1   3 114101. 7261.85   1
  -2   1   3 111348. 7266.11   1
   2   1  -2 3399.89 251.263   1
  -2  -1   2 2764.48 252.670   1
  -2   1   2 3468.65 268.702   1
   2  -1  -1 21774.2 1362.86   1
  -2   1   1 19180.0 1366.65   1
   2   1  -1 19821.2 1360.09   1
  -2  -1   1 22923.6 1364.73   1
   2  -1   0-113.975 141.311   1
   2   1   0 82.8132 153.079   1
  -2  -1   0 13.1735 148.859   1
  -2   1   0-6.53591 139.925   1
   2  -1   1 18215.6 1198.28   1
   2   1   1 17701.6 1200.23   1
  -2  -1  -1 19321.7 1203.64   1
  -2   1  -1 18074.7 1198.92   1
   2   1   2 2799.27 269.270   1
  -2  -1  -2 3417.10 272.280   1
  -2   1  -2 3110.28 264.469   1
   2  -1   2 3137.11 264.219   1
  -2  -1  -3 120229. 7201.13   1
  -2   1  -3 104461. 7192.07   1
   2   1   3 114155. 7201.38   1
   2  -1   3 113965. 7196.72   1
  -2  -1  -4 3647.17 321.192   1
  -2   1  -4 3293.20 301.170   1
   2  -1   4 3998.80 302.324   1
   2   1   4 3437.80 331.123   1
   2   1   5 7480.49 589.068   1
   2  -1   5 7432.49 574.741   1
  -2  -1  -5 9537.27 587.177   1
  -2   1  -5 8036.15 570.324   1
   2   1   6 3033.08 323.523   1
   2  -1   6 3761.34 313.178   1
  -2  -1  -6 3262.70 303.200   1
  -2   1  -6 3268.08 286.865   1
   2   1   7 14065.0 917.826   1
  -2  -1  -7 12388.2 900.018   1
   2   1   8 22193.0 1505.10   1
   2  -1   8 22839.8 1499.14   1
  -2  -1  -8 21503.6 1499.15   1
  -2   1  -8 23266.5 1491.23   1
   2   1   9 819.872 233.392   1
   2  -1   9 910.153 214.078   1
  -2  -1  -9 1120.38 216.257   1
  -2   1  -9 725.148 195.690   1
   2   1  10 22549.2 1554.49   1
   2  -1  10 23606.2 1549.81   1
  -2  -1 -11 2180.85 272.201   1
   2  -1  11 2067.31 281.433   1
   2   1  11 2046.06 294.274   1
  -2   1 -11 2762.74 279.913   1
   2   1  12-402.831 232.606   1
   2  -1  12-163.293 209.422   1
  -2   1 -12 328.905 189.929   1
  -2  -1 -12 400.152 203.297   1
  -2   1 -13 4289.41 376.914   1
   2  -1  13 3721.51 390.240   1
   2   1  14 1286.72 272.361   1
  -2  -1 -14 1694.64 264.710   1
   2  -1  15 254.246 225.711   1
  -2  -1 -15 524.960 228.369   1
  -2   1 -15 575.388 231.701   1
   2   1  16 2570.86 381.262   1
   2  -1  16 3593.65 371.634   1
  -2   1 -16 3518.69 345.270   1
  -2  -1 -16 2335.45 339.538   1
   2  -1  17 1299.53 279.473   1
   2   1  17 1285.64 306.119   1
  -2   1 -17 1758.08 272.646   1
  -2  -1 -17 2164.29 295.217   1
   2   1  18 1160.82 320.722   1
   2  -1  18 480.828 268.821   1
  -2   1 -18 744.261 244.357   1
  -2  -1 -18 1237.13 260.609   1
   2  -1  19 330.460 247.115   1
   2   1  19 543.393 244.839   1
  -2  -1 -19 333.800 245.813   1
  -2   1 -19 800.609 268.725   1
   2  -1  20 272.494 252.722   1
   2   1  20 34.6478 237.072   1
  -2  -1 -20 31.1367 228.290   1
  -2   1 -20 91.7315 218.704   1
   2  -1  21 212.170 248.983   1
   2   1  21 248.629 260.780   1
  -2   1 -21 314.279 227.123   1
  -2  -1 -21 190.537 236.052   1
   2  -1  22 762.160 276.491   1
   2   1  22 181.650 259.712   1
  -2   1 -22 1126.83 250.527   1
  -2  -1 -22 484.524 243.107   1
   2   1  23 295.376 257.497   1
  -2  -1 -23 131.063 217.108   1
   2  -1  24 579.961 288.671   1
   2   1  24 1029.21 276.808   1
  -2   1 -24 97.4795 219.537   1
  -2  -1 -24 550.952 238.857   1
   2  -1  25 347.408 258.306   1
  -2   1 -25 165.859 218.874   1
   2   1  26-38.1061 228.742   1
  -2  -1 -26-262.137 213.763   1
  -2  -1 -27 97.9937 232.630   1
  -2   2  27 395.145 248.559   1
   2  -2 -27 164.347 232.625   1
  -2   2  26 327.158 262.353   1
   2  -2 -26 497.197 259.507   1
  -2   2  25 109.453 237.984   1
   2  -2 -25 232.962 228.964   1
  -2  -2  24 36.6925 237.961   1
  -2   2  24 218.989 234.251   1
   2   2 -24 467.345 238.777   1
   2  -2 -24-199.731 223.554   1
  -2   2  23-36.4005 224.835   1
   2  -2 -23-131.855 212.671   1
   2   2 -23-32.9820 222.531   1
  -2  -2  22 142.005 237.472   1
  -2   2  22 72.1655 240.179   1
   2  -2 -22 32.5357 235.890   1
   2   2 -22 517.936 232.757   1
  -2  -2  21-173.195 229.123   1
  -2   2  21 250.187 242.193   1
   2   2 -21 189.710 217.268   1
   2  -2 -21-288.089 248.390   1
  -2   2  20 1305.99 300.929   1
   2  -2 -20 657.952 256.640   1
   2   2 -20 1168.65 257.839   1
  -2  -2  19-65.2689 250.492   1
  -2   2  19-104.007 245.766   1
   2  -2 -19-30.5628 215.722   1
   2   2 -19 89.3705 217.459   1
  -2   2  18 607.438 270.367   1
  -2  -2  18 1098.63 278.579   1
   2   2 -18 514.136 239.148   1
  -2   2  17 1635.90 311.453   1
   2  -2 -17 1417.29 273.704   1
   2   2 -17 903.257 254.214   1
  -2  -2  17 1629.22 279.443   1
  -2   2  16-221.268 265.627   1
   2   2 -16 208.126 209.025   1
  -2  -2  16-230.327 232.866   1
   2  -2 -16 391.454 251.671   1
  -2   2  15 427.092 244.969   1
   2  -2 -15 510.681 216.426   1
   2   2 -15 567.555 219.924   1
  -2  -2  15 600.582 208.426   1
  -2   2  14 3895.94 417.972   1
   2  -2 -14 4062.92 398.429   1
  -2  -2  14 4450.64 397.095   1
   2   2 -14 3513.99 382.154   1
   2  -2 -13 244.995 209.776   1
   2   2 -13 86.9879 189.661   1
  -2  -2  13 435.759 209.134   1
  -2   2  13 446.454 227.136   1
  -2  -2  12 15220.8 1064.43   1
  -2   2  11 299.722 230.295   1
   2  -2 -11 197.126 206.570   1
   2   2 -11 131.245 179.443   1
  -2  -2  11-62.0748 203.992   1
  -2  -2  10 12515.7 895.461   1
  -2   2  10 12568.3 928.023   1
   2   2 -10 13595.2 894.610   1
   2  -2 -10 12667.2 909.081   1
  -2   2   9 2917.20 321.256   1
  -2  -2   9 3039.43 293.151   1
   2  -2  -9 2833.71 297.193   1
   2   2  -9 2651.07 287.188   1
  -2   2   8 4257.87 391.681   1
  -2  -2   8 4282.05 350.529   1
   2  -2  -8 4327.42 371.350   1
   2   2  -8 3843.83 337.219   1
  -2   2   7 741.769 223.015   1
   2  -2  -7 448.342 168.024   1
  -2  -2   6 14202.0 932.782   1
  -2   2   6 14564.3 952.702   1
   2   2  -6 13669.5 923.801   1
   2  -2  -6 12535.9 935.950   1
  -2  -2   5 6560.70 494.155   1
   2   2  -5 6988.45 486.415   1
  -2  -2   4 8274.45 618.934   1
  -2   2   4 9548.78 644.044   1
   2   2  -4 8766.55 614.567   1
   2  -2  -4 9717.27 639.193   1
  -2   2   3 3090.16 345.198   1
   2   2  -3 4212.36 309.060   1
  -2  -2   3 3513.49 310.860   1
   2  -2  -3 4747.08 340.373   1
   2  -2  -2 10601.3 775.856   1
  -2  -2   2 12914.2 768.335   1
   2   2  -2 10557.5 763.923   1
  -2   2   2 12013.3 783.484   1
   2   2  -1 135745. 8874.49   1
  -2  -2   1 139117. 8874.14   1
  -2   2   1 143389. 8880.34   1
   2  -2  -1 138475. 8877.06   1
   2  -2   0 29863.0 2061.38   1
   2   2   0 33987.0 2063.77   1
  -2  -2   0 30709.3 2065.12   1
  -2   2   0 33459.9 2064.54   1
   2   2   1 129400. 7414.14   1
   2  -2   1 127716. 7408.13   1
  -2  -2  -1 108913. 7410.51   1
  -2   2  -1 99677.3 7408.00   1
   2  -2   2 9474.82 684.154   1
   2   2   2 11377.0 710.127   1
  -2  -2  -2 12657.5 710.208   1
  -2   2  -2 9146.21 680.622   1
   2   2   3 3232.61 352.825   1
  -2   2  -3 3928.45 311.026   1
  -2  -2  -3 3935.68 348.441   1
   2   2   4 9253.89 660.294   1
   2  -2   4 8759.15 639.814   1
  -2   2  -4 9753.26 641.924   1
  -2  -2  -4 9949.85 658.503   1
   2  -2   5 7072.98 487.500   1
  -2   2  -5 6271.54 483.285   1
  -2  -2  -6 14094.6 924.913   1
  -2   2  -6 13757.4 900.488   1
   2  -2   6 13755.8 909.588   1
   2   2   6 11632.8 934.704   1
  -2   2  -7 542.476 153.171   1
  -2  -2  -7 257.405 174.451   1
   2  -2   7 656.974 158.675   1
   2   2   7 706.663 204.613   1
  -2  -2  -8 3694.94 347.656   1
  -2   2  -8 4010.47 315.408   1
   2   2   8 3538.56 356.175   1
   2  -2   8 3421.64 322.410   1
  -2   2  -9 2461.95 253.185   1
  -2  -2  -9 2796.25 283.745   1
   2  -2   9 2793.76 274.301   1
   2   2   9 2214.57 290.123   1
   2   2  10 13000.5 930.752   1
  -2   2 -11-36.3480 158.329   1
  -2  -2 -11 349.373 198.694   1
   2   2  11-73.4349 215.617   1
   2  -2  11 123.106 196.697   1
   2  -2  12 13607.9 959.415   1
   2   2  13 1053.72 257.390   1
   2  -2  13 118.296 203.369   1
  -2   2 -13 409.277 202.252   1
  -2  -2 -13 761.370 237.705   1
   2   2  14 2900.75 378.763   1
   2  -2  14 2557.63 369.678   1
  -2  -2 -14 3115.31 358.514   1
   2   2  15-91.1742 253.321   1
  -2  -2 -15 564.276 227.702   1
  -2   2 -15 72.9042 192.044   1
   2   2  16 347.774 288.835   1
   2  -2  16 173.567 225.920   1
  -2   2 -16 230.437 196.540   1
  -2  -2 -16 364.493 244.017   1
   2  -2  17 1330.89 258.285   1
   2   2  17 1341.53 287.850   1
  -2   2 -17 1320.13 263.067   1
  -2  -2 -17 1361.28 272.929   1
   2  -2  18 880.561 247.351   1
   2   2  18 268.715 242.764   1
  -2   2 -18 197.009 227.061   1
   2  -2  19 32.5801 251.060   1
   2   2  19-34.2987 270.960   1
  -2   2 -19-29.2553 228.720   1
  -2  -2 -19-306.561 234.513   1
   2   2  20 874.804 296.734   1
  -2  -2 -20 752.304 280.031   1
   2   2  21 283.949 246.141   1
   2  -2  21-316.596 237.265   1
  -2  -2 -21 159.514 222.237   1
  -2   2 -21 31.2453 219.593   1
   2   2  22-254.577 251.059   1
   2  -2  22-36.6178 249.312   1
  -2  -2 -22 97.0599 238.087   1
  -2   2 -22 31.7567 223.178   1
   2  -2  23-38.1087 235.520   1
   2   2  23 331.751 286.293   1
  -2  -2 -23 261.641 242.191   1
   2   2  24-37.5424 245.866   1
   2  -2  24 306.581 252.239   1
  -2  -2 -24 32.5819 218.704   1
  -2   2 -24-98.3122 222.076   1
   2   2  25 421.138 256.590   1
  -2  -2 -25 257.701 234.153   1
   2   2  26 494.317 268.979   1
  -2  -2 -26 129.230 240.302   1
   2   2  27-112.150 230.813   1
  -2  -2 -27 96.6903 217.369   1
   2  -3 -27 97.4973 226.464   1
  -2   3  27 106.918 239.302   1
   2  -3 -26-197.077 244.680   1
  -2   3  26 467.997 250.846   1
   2  -3 -25 231.817 251.445   1
  -2   3  25-72.6161 260.758   1
   2   3 -23 327.140 230.575   1
   2  -3 -23-98.4076 225.066   1
  -2   3  23 545.519 258.411   1
  -2  -3  23 469.266 246.396   1
   2  -3 -22 357.315 239.760   1
   2   3 -22 1025.66 252.125   1
  -2   3  22 181.362 262.844   1
  -2  -3  22 668.633 257.248   1
   2   3 -21-281.717 230.344   1
   2  -3 -21-32.0041 212.745   1
  -2  -3  21 68.4832 227.618   1
  -2   3  21 216.313 236.102   1
   2   3 -20 151.801 232.367   1
   2  -3 -20-94.2626 233.248   1
  -2  -3  20 332.593 253.576   1
  -2   3  20 320.942 255.132   1
   2  -3 -19 92.4704 252.733   1
   2   3 -19 234.363 220.869   1
  -2  -3  19 32.0767 228.538   1
  -2   3  19 209.649 270.309   1
   2  -3 -18 2020.18 334.609   1
   2   3 -18 2865.95 314.121   1
  -2  -3  18 1936.75 309.004   1
   2   3 -17-80.5986 215.271   1
  -2  -3  17-176.294 232.206   1
  -2   3  16 2775.69 354.394   1
   2   3 -16 2755.97 313.987   1
  -2  -3  16 2928.25 329.979   1
   2  -3 -16 2730.73 339.858   1
  -2   3  15 31.2495 265.029   1
   2  -3 -15-137.096 221.801   1
  -2   3  14 900.495 278.264   1
   2   3 -14 1246.36 212.365   1
  -2  -3  14 841.556 228.780   1
   2  -3 -14 1370.70 280.319   1
  -2   3  13 144.000 239.788   1
   2  -3 -13 176.679 195.878   1
   2   3 -13-274.791 180.885   1
  -2  -3  13-115.356 202.613   1
  -2   3  12 9258.16 713.508   1
  -2  -3  12 9686.55 684.454   1
   2  -3 -12 9436.35 697.598   1
   2   3 -12 8578.62 664.047   1
  -2   3  11 1838.96 299.238   1
   2  -3 -11 1808.16 281.691   1
   2   3 -11 1865.56 224.371   1
  -2  -3  11 1755.32 238.204   1
  -2   3  10 10196.1 749.087   1
  -2  -3  10 9968.01 705.727   1
   2  -3 -10 9053.80 727.477   1
   2   3 -10 10107.3 699.166   1
  -2   3   9 1567.36 275.345   1
  -2  -3   9 1348.78 203.210   1
   2   3  -9 1784.61 204.223   1
   2  -3  -9 1615.86 259.154   1
   2  -3  -8 351.148 164.604   1
  -2   3   8 315.518 205.068   1
   2   3  -7 4802.08 367.233   1
  -2  -3   7 4614.40 368.770   1
  -2   3   7 4675.83 401.372   1
   2  -3  -7 4068.92 390.723   1
   2   3  -6 14707.8 981.459   1
   2  -3  -6 14732.0 1001.32   1
  -2   3   6 14906.3 1012.38   1
  -2  -3   6 14536.3 987.205   1
  -2   3   5 437.745 189.161   1
   2   3  -5 448.594 144.932   1
   2  -3  -5 319.413 171.134   1
  -2  -3   5 364.318 153.769   1
  -2  -3   4 5725.89 459.872   1
   2   3  -4 7129.37 457.025   1
   2   3  -3 8408.96 623.737   1
   2  -3  -3 9061.24 650.902   1
  -2  -3   3 9956.52 628.501   1
  -2   3   3 10051.0 661.124   1
   2  -3  -2 37144.0 2469.43   1
  -2  -3   2 36929.5 2457.06   1
  -2   3   2 41538.4 2473.89   1
   2   3  -2 38077.2 2458.53   1
  -2   3   1 55551.4 3386.35   1
   2   3  -1 56301.9 3376.38   1
   2  -3  -1 57115.7 3381.86   1
  -2  -3   1 44819.3 3370.93   1
  -2   3   0 114.008 140.001   1
   2   3   0 127.111 166.687   1
   2  -3   0-82.0148 135.495   1
  -2  -3   0 29.8431 146.760   1
   2   3   1 53477.1 3473.72   1
   2  -3   1 54005.5 3462.22   1
  -2  -3  -1 53758.9 3473.05   1
  -2   3  -1 54571.9 3464.82   1
   2  -3   2 40987.6 2662.67   1
  -2  -3  -2 43383.6 2680.27   1
   2   3   2 40534.2 2681.25   1
  -2   3  -2 41365.5 2663.45   1
   2  -3   3 8434.63 531.813   1
  -2  -3  -3 9500.59 561.529   1
   2   3   3 7582.70 562.802   1
  -2   3  -4 7565.31 495.413   1
   2  -3   4 6803.38 496.044   1
   2   3   5 279.447 229.891   1
  -2  -3  -5 368.117 194.876   1
   2  -3   5 384.175 129.246   1
  -2   3  -5 663.505 142.072   1
  -2   3  -6 15103.7 967.460   1
  -2  -3  -6 13647.4 998.212   1
   2  -3   6 13803.9 971.274   1
   2   3   6 16117.7 1013.32   1
  -2  -3  -7 4191.25 411.146   1
  -2   3  -7 4873.78 369.356   1
   2  -3   7 5562.83 388.622   1
   2   3   7 5115.86 432.522   1
  -2  -3  -8 129.358 196.978   1
   2   3   8 326.514 223.966   1
  -2   3  -9 1461.00 189.875   1
  -2  -3  -9 1358.31 208.854   1
   2  -3   9 1871.77 214.953   1
  -2  -3 -10 10598.5 742.558   1
   2   3  10 9941.65 755.779   1
   2  -3  10 9744.39 721.012   1
   2   3  11 1170.94 274.995   1
   2  -3  11 1496.87 233.484   1
  -2  -3 -11 1333.37 255.380   1
  -2   3 -11 1423.36 207.937   1
   2  -3  12 10069.2 683.168   1
   2   3  12 8879.92 698.085   1
  -2   3 -12 8299.75 650.753   1
  -2  -3 -12 9149.41 682.349   1
   2  -3  13 92.6326 203.935   1
   2   3  13-83.4515 222.742   1
  -2   3 -13-124.008 158.651   1
  -2  -3 -13 383.279 224.384   1
   2   3  14 765.786 258.727   1
   2  -3  14 921.584 241.140   1
  -2  -3 -14 853.364 242.519   1
  -2   3 -14 904.714 207.680   1
   2   3  15 155.271 271.388   1
  -2  -3 -15 192.263 233.883   1
   2   3  16 1995.87 366.215   1
   2  -3  16 2360.97 303.242   1
  -2   3 -16 2469.24 310.410   1
  -2  -3 -16 1999.41 303.623   1
   2  -3  17 58.9749 233.716   1
  -2   3 -17 26.3272 200.601   1
   2  -3  18 1939.22 295.582   1
  -2   3 -18 2128.20 310.811   1
  -2  -3 -18 2115.63 320.395   1
   2  -3  19 225.883 233.989   1
  -2   3 -19 547.118 239.530   1
  -2  -3 -19-154.798 270.710   1
   2   3  20 528.111 278.650   1
   2  -3  20 540.088 252.083   1
  -2  -3 -20 631.012 257.690   1
  -2   3 -20 209.805 215.383   1
   2   3  21 178.105 225.089   1
   2  -3  21-177.098 241.344   1
  -2  -3 -21 160.111 237.718   1
  -2   3 -21 429.915 225.278   1
   2   3  22 1310.47 301.527   1
   2  -3  22 1002.35 295.422   1
  -2   3 -22 627.115 222.525   1
  -2  -3 -22 744.130 276.679   1
   2  -3  23-151.671 250.865   1
   2   3  23 293.718 239.276   1
  -2   3 -23 128.734 233.065   1
  -2  -3 -23 32.6593 219.275   1
   2   3  24 37.3795 249.872   1
  -2  -3 -24 259.671 251.151   1
   2   3  25 680.175 289.402   1
  -2  -3 -25-32.1523 224.509   1
   2   3  26 75.3251 227.524   1
  -2  -3 -26 288.171 224.359   1
   2   3  27-36.9278 245.536   1
  -2  -3 -27 191.139 223.942   1
   2  -4 -28 252.840 244.810   1
  -2   4  28 207.933 243.985   1
   2  -4 -27 32.1672 220.207   1
  -2   4  27 282.010 243.507   1
   2  -4 -26 489.037 226.359   1
  -2   4  26 249.999 235.139   1
   2  -4 -25-32.8900 204.339   1
  -2   4  25 288.344 227.645   1
   2  -4 -24 361.755 235.584   1
  -2   4  24 471.624 257.391   1
   2   4 -23 294.895 214.638   1
   2  -4 -23 294.748 260.501   1
  -2   4  23-399.121 258.363   1
   2   4 -22 127.591 225.242   1
   2  -4 -22 32.5053 247.749   1
  -2  -4  22 246.596 245.475   1
  -2   4  22 36.2765 251.644   1
  -2   4  21-325.297 264.646   1
   2  -4 -20 980.113 275.195   1
   2   4 -20 1430.39 267.770   1
  -2   4  20 1003.76 314.128   1
  -2  -4  20 1046.30 259.246   1
  -2   4  19 774.996 278.387   1
  -2  -4  19 501.761 239.583   1
   2   4 -19 343.355 223.052   1
   2  -4 -19 590.667 247.048   1
  -2   4  18 1241.54 283.252   1
  -2  -4  18 930.208 253.815   1
   2   4 -18 1483.43 261.951   1
   2  -4 -18 1036.63 253.608   1
  -2   4  17 371.382 259.863   1
  -2  -4  17 541.513 240.861   1
   2   4 -17 653.033 208.876   1
   2  -4 -17 684.334 238.681   1
   2   4 -16 346.371 202.134   1
  -2   4  16-98.7649 264.538   1
   2  -4 -16-144.483 241.373   1
  -2   4  15 2804.20 376.396   1
  -2  -4  15 3428.41 348.430   1
   2   4 -15 3302.80 322.099   1
   2  -4 -15 3050.14 364.974   1
  -2   4  14 2158.74 356.629   1
  -2  -4  14 2668.63 303.861   1
   2   4 -14 3150.29 298.048   1
   2  -4 -14 2377.31 311.305   1
  -2   4  13 2041.33 317.691   1
  -2  -4  13 2495.37 281.310   1
   2  -4 -13 3059.74 340.717   1
   2   4 -13 2333.95 269.054   1
   2  -4 -12 7591.79 569.796   1
   2   4 -12 6831.24 524.834   1
  -2   4  12 7539.31 585.111   1
  -2  -4  12 6227.73 527.714   1
   2   4 -11 4738.78 403.935   1
  -2  -4  11 5496.16 413.983   1
  -2   4  10-229.503 206.928   1
   2  -4 -10 66.3439 193.650   1
  -2  -4  10 49.8254 167.222   1
   2   4 -10-15.1729 152.115   1
   2  -4  -9 3216.40 299.007   1
  -2   4   9 3491.89 337.249   1
   2   4  -9 2545.27 258.875   1
   2   4  -8 9801.44 649.833   1
   2  -4  -8 8428.91 691.620   1
  -2  -4   8 9134.20 659.388   1
  -2   4   8 9955.60 713.058   1
  -2   4   7 1286.41 234.490   1
   2  -4  -7 1256.94 210.399   1
   2   4  -7 1161.37 159.418   1
  -2  -4   7 1177.85 168.506   1
  -2  -4   6 15670.8 1106.17   1
   2  -4  -6 15601.2 1126.45   1
  -2   4   6 18599.4 1145.51   1
   2   4  -6 17254.6 1101.15   1
   2  -4  -5 51945.1 3282.62   1
  -2  -4   5 45828.2 3257.57   1
  -2   4   5 53820.8 3290.22   1
   2   4  -5 53009.5 3256.02   1
  -2  -4   4 10233.7 696.848   1
   2   4  -4 10444.4 690.372   1
   2  -4  -3 49618.5 3075.81   1
   2   4  -3 46826.3 3053.37   1
  -2   4   3 53339.5 3081.09   1
  -2  -4   3 44302.1 3053.62   1
   2   4  -2 6309.60 442.534   1
   2  -4  -2 6545.84 468.035   1
  -2   4   2 6448.54 472.351   1
  -2  -4   2 6209.73 442.683   1
  -2  -4   1 56538.9 3676.20   1
   2   4  -1 54507.1 3675.16   1
  -2   4   1 58958.7 3687.03   1
   2  -4  -1 60245.5 3682.13   1
  -2  -4   0 20387.2 1307.82   1
  -2   4   0 20280.5 1307.73   1
   2   4   0 18320.8 1307.60   1
   2  -4   0 20864.3 1306.15   1
   2   4   1 58622.1 3739.86   1
  -2  -4  -1 62471.8 3739.18   1
   2  -4   1 60399.3 3726.11   1
  -2   4  -1 51877.0 3729.91   1
   2   4   2 6629.96 501.299   1
  -2   4  -2 6428.62 463.931   1
   2  -4   2 7028.24 464.085   1
  -2  -4  -2 7124.91 493.118   1
   2  -4   3 52914.2 3243.87   1
  -2  -4  -3 49648.5 3266.16   1
  -2   4  -3 50430.6 3243.43   1
   2   4   3 46837.5 3270.53   1
  -2  -4  -4 10185.7 751.676   1
  -2   4  -4 10846.2 718.542   1
   2  -4   4 11210.0 720.115   1
   2   4   4 10645.5 766.412   1
  -2  -4  -5 45834.6 3065.64   1
  -2   4  -5 45356.3 3036.88   1
   2  -4   5 49083.7 3037.00   1
   2   4   5 48898.8 3075.06   1
   2  -4   6 15877.3 1080.96   1
   2   4   6 17676.0 1127.87   1
  -2   4  -6 16166.0 1076.89   1
  -2  -4  -6 17001.2 1120.89   1
   2  -4   7 1288.08 166.634   1
  -2  -4  -7 1369.75 218.429   1
  -2   4  -7 1184.42 151.228   1
   2   4   8 8810.30 685.574   1
   2  -4   8 9413.46 643.587   1
  -2  -4  -8 9263.20 680.151   1
  -2   4  -8 9232.02 636.838   1
   2   4   9 2856.17 322.992   1
   2   4  10 198.992 236.685   1
   2  -4  10 65.3898 144.362   1
  -2  -4 -10-177.968 197.535   1
  -2   4 -10 29.0875 125.915   1
  -2   4 -11 5201.44 415.313   1
   2  -4  11 5564.76 436.656   1
  -2   4 -12 6474.49 514.385   1
  -2  -4 -12 7135.05 560.435   1
   2   4  12 7689.30 588.689   1
   2  -4  12 6729.92 529.799   1
  -2  -4 -13 2287.18 320.161   1
  -2   4 -13 2382.60 278.591   1
   2  -4  13 2869.20 294.931   1
   2   4  13 2888.40 356.817   1
  -2  -4 -14 2241.55 291.671   1
  -2   4 -14 2051.58 261.643   1
   2   4  14 1780.39 338.015   1
  -2   4 -15 3062.15 324.695   1
  -2  -4 -15 3796.01 381.987   1
   2  -4  15 3703.74 368.263   1
   2   4  15 3202.06 373.268   1
  -2  -4 -16-290.695 243.836   1
   2   4  16-65.4772 279.565   1
  -2   4 -17 513.414 214.596   1
  -2  -4 -17 358.278 223.357   1
   2  -4  17 1143.16 247.038   1
   2   4  17 235.885 261.963   1
  -2  -4 -18 1346.03 285.007   1
  -2   4 -18 1268.63 248.277   1
   2  -4  18 1361.14 273.520   1
   2   4  18 1306.89 290.533   1
  -2  -4 -19 406.129 274.679   1
  -2   4 -19 623.897 227.657   1
   2   4  19 174.554 307.558   1
   2  -4  19 255.340 243.534   1
  -2  -4 -20 984.212 252.827   1
  -2   4 -20 592.518 230.538   1
   2   4  20 1628.60 300.726   1
   2  -4  20 1013.72 260.588   1
  -2  -4 -21 675.078 266.292   1
   2   4  21-250.083 255.781   1
  -2   4 -22 249.775 228.542   1
  -2  -4 -22 129.526 257.205   1
   2  -4  22 220.634 238.978   1
   2   4  22 507.058 268.124   1
  -2   4 -23 322.731 213.902   1
  -2  -4 -23 32.5989 223.386   1
   2   4  23 293.015 222.667   1
  -2  -4 -24 424.709 247.015   1
   2   4  24 223.172 259.946   1
  -2  -4 -25-159.656 193.783   1
   2   4  25 412.509 254.135   1
  -2  -4 -27 31.5207 219.585   1
   2   4  27-183.034 242.164   1
  -2  -4 -28-186.208 212.276   1
   2   4  28 214.835 223.572   1
  -2   5  28-136.553 208.492   1
   2  -5 -28-93.4357 197.816   1
  -2   5  27 487.336 220.437   1
   2  -5 -27 63.5664 220.083   1
  -2   5  26 70.6969 233.186   1
   2  -5 -26 419.740 263.330   1
  -2   5  25 143.092 260.080   1
   2  -5 -25-32.6632 254.388   1
  -2   5  24 361.327 274.056   1
   2  -5 -24 619.625 259.539   1
  -2   5  23 363.637 263.115   1
   2  -5 -23 879.490 269.964   1
  -2   5  22 72.9002 268.027   1
   2   5 -22 539.430 219.120   1
  -2  -5  21 136.041 233.703   1
   2  -5 -21 96.2828 238.052   1
   2   5 -21-214.069 204.277   1
  -2  -5  20 97.7167 238.729   1
   2   5 -20-117.342 213.265   1
  -2   5  19 319.505 292.206   1
   2   5 -19 28.0428 206.055   1
   2  -5 -19 658.379 271.021   1
  -2  -5  19 93.3068 222.855   1
   2  -5 -18 308.310 254.729   1
  -2   5  18 209.024 298.287   1
   2   5 -18 560.847 228.583   1
  -2  -5  18 441.230 223.053   1
   2  -5 -17 301.544 251.462   1
   2   5 -17 126.343 197.316   1
  -2  -5  17 194.722 224.703   1
  -2   5  17 341.983 271.425   1
   2   5 -16 3899.07 364.188   1
  -2  -5  16 3478.13 374.476   1
  -2   5  15 162.395 282.304   1
  -2  -5  15 268.819 203.904   1
   2   5 -15 333.536 195.174   1
   2  -5 -15-28.5714 253.355   1
  -2   5  14 1765.20 299.380   1
  -2  -5  14 1247.40 248.328   1
   2   5 -14 1714.25 244.603   1
   2  -5 -14 1934.77 292.666   1
  -2   5  13 1253.51 318.543   1
  -2  -5  13 734.787 203.595   1
   2   5 -13 665.581 185.488   1
   2  -5 -13 1191.89 255.682   1
  -2   5  12 234.331 223.191   1
  -2  -5  12 576.041 188.888   1
   2   5 -12 278.172 155.604   1
   2  -5 -12 126.947 194.424   1
  -2   5  11 251.360 232.517   1
   2   5 -11-78.8009 137.222   1
  -2  -5  11-17.4665 167.385   1
   2  -5 -11-24.2201 209.065   1
  -2  -5  10 7166.39 530.736   1
   2  -5 -10 7259.30 566.572   1
  -2   5  10 7943.28 594.588   1
   2   5 -10 6675.94 519.993   1
  -2   5   9 598.664 247.407   1
   2  -5  -9 844.436 226.557   1
  -2  -5   8 18174.0 1132.61   1
   2  -5  -8 15574.7 1158.02   1
  -2   5   8 16486.9 1174.77   1
   2   5  -8 16901.1 1125.24   1
  -2   5   7 1550.05 263.507   1
  -2  -5   7 1229.19 169.253   1
   2  -5  -7 1401.57 247.222   1
   2   5  -6 8733.07 578.869   1
  -2  -5   6 8066.76 581.336   1
  -2   5   6 9207.10 642.720   1
   2  -5  -6 8160.36 631.019   1
  -2   5   5 1383.29 229.517   1
   2  -5  -5 1609.01 212.343   1
   2   5  -5 1464.84 151.788   1
  -2   5   4 15702.0 1018.14   1
   2   5  -4 15670.7 970.156   1
  -2  -5   4 13053.2 970.949   1
   2  -5  -4 15571.3 1003.03   1
  -2  -5   3 80.3554 104.862   1
   2   5  -3 65.8270 92.8348   1
   2  -5  -2 35545.8 2376.34   1
   2   5  -2 35448.8 2358.01   1
  -2   5   2 38785.6 2380.60   1
  -2  -5   2 37256.2 2359.15   1
  -2   5   1 1218.59 191.963   1
   2  -5  -1 1391.22 184.080   1
  -2  -5   1 1415.44 158.811   1
   2   5  -1 1539.29 163.586   1
  -2   5   0-55.5131 134.246   1
   2   5   0-46.7985 158.501   1
  -2  -5   0 53.7359 138.742   1
   2  -5   0 33.2861 116.056   1
   2  -5   1 1640.65 161.770   1
   2   5   1 1436.13 198.084   1
  -2  -5  -1 1359.76 190.598   1
  -2   5  -1 1646.55 178.835   1
   2  -5   2 33961.2 2239.77   1
  -2  -5  -2 35803.5 2261.12   1
   2   5   2 36961.1 2270.44   1
  -2   5  -2 34150.0 2242.29   1
  -2   5  -3 186.551 93.4291   1
   2  -5   3 192.907 94.6722   1
  -2   5  -4 16895.3 996.358   1
  -2  -5  -4 13016.7 1034.07   1
   2   5   4 13592.7 1039.78   1
   2  -5   4 15067.3 995.917   1
   2   5   5 1560.43 254.359   1
   2  -5   5 1890.78 158.861   1
  -2  -5  -5 1408.42 227.971   1
  -2   5  -5 1600.34 154.753   1
   2  -5   6 8850.63 573.862   1
   2   5   6 8679.05 636.244   1
  -2   5  -6 8513.60 568.835   1
  -2  -5  -6 7168.98 614.398   1
   2   5   7 1641.03 256.234   1
   2  -5   7 1499.50 159.742   1
  -2   5  -7 1300.63 154.061   1
  -2  -5  -7 1124.58 224.849   1
   2   5   8 16020.4 1061.07   1
   2  -5   8 14002.8 1001.93   1
  -2   5  -8 15354.0 996.484   1
  -2  -5  -8 15095.0 1044.17   1
   2  -5   9 628.207 152.294   1
   2   5   9 559.611 252.098   1
  -2   5  -9 829.540 146.025   1
  -2  -5  -9 393.098 213.424   1
   2   5  10 7886.54 604.882   1
  -2  -5 -10 7326.38 588.931   1
  -2   5 -11 182.288 148.287   1
  -2  -5 -11-96.8106 198.818   1
   2  -5  11 349.982 148.240   1
   2   5  11 464.849 251.064   1
  -2  -5 -12 589.312 199.648   1
  -2   5 -12 570.377 169.512   1
   2  -5  12 416.676 166.597   1
   2   5  12 653.178 246.121   1
  -2  -5 -13 1211.34 260.761   1
  -2   5 -13 848.813 168.547   1
   2   5  13 854.802 251.349   1
   2  -5  13 834.070 211.145   1
  -2  -5 -14 1286.96 281.032   1
   2  -5  14 1313.37 234.555   1
   2   5  14 1000.29 303.054   1
  -2   5 -15 435.119 186.630   1
  -2  -5 -15 372.880 225.480   1
   2  -5  15 535.747 207.927   1
   2   5  15 32.3235 278.445   1
   2  -5  16 3665.34 359.483   1
  -2   5 -16 3152.84 335.472   1
   2  -5  17 472.973 226.605   1
   2   5  17-170.400 302.681   1
  -2  -5 -17-30.2755 269.646   1
  -2   5 -17 49.6789 202.336   1
   2   5  18 451.660 267.431   1
   2  -5  18 474.648 236.272   1
  -2  -5 -18 340.130 229.564   1
  -2   5 -18 659.283 231.622   1
   2  -5  19 63.4315 229.619   1
   2   5  19-246.272 279.791   1
  -2  -5 -19 377.962 273.453   1
  -2   5 -19-137.560 210.392   1
   2   5  20 213.570 266.194   1
   2  -5  20 473.788 251.127   1
  -2  -5 -20 95.8111 257.552   1
  -2   5 -20-113.846 189.339   1
   2   5  21 286.479 241.116   1
   2  -5  21 593.273 241.659   1
  -2  -5 -21 32.2397 240.828   1
  -2   5 -21 328.337 195.418   1
   2   5  22 434.622 277.377   1
  -2   5 -22 93.3953 214.445   1
   2   5  23-182.668 221.693   1
  -2  -5 -23 260.243 235.521   1
   2   5  24 184.982 270.672   1
  -2  -5 -24 942.895 268.408   1
   2   5  25 223.277 236.301   1
  -2  -5 -25 31.7005 202.410   1
   2   5  26-184.555 255.471   1
  -2  -5 -26 656.355 237.963   1
   2   5  27 144.597 227.018   1
  -2  -5 -27 31.1371 204.994   1
   2   5  28 176.356 232.429   1
  -2  -5 -28 183.496 224.438   1
   2  -6 -27 219.724 248.411   1
  -2   6  27 274.860 235.527   1
   2  -6 -26 192.100 242.116   1
  -2   6  26-140.211 248.490   1
   2  -6 -24 584.102 231.679   1
  -2   6  24 503.096 249.384   1
   2  -6 -23 227.471 213.424   1
  -2   6  23 289.939 235.492   1
   2  -6 -22 161.942 209.843   1
  -2   6  22 546.461 266.695   1
   2  -6 -21 289.484 232.829   1
   2   6 -21 455.164 222.463   1
  -2   6  21 218.707 265.800   1
  -2   6  20 650.420 295.523   1
   2   6 -20 144.505 189.451   1
   2  -6 -20 574.354 266.312   1
  -2  -6  20 583.207 221.356   1
  -2   6  19-35.6968 299.176   1
  -2  -6  19 183.924 233.725   1
   2   6 -19 329.738 224.617   1
   2  -6 -19 31.5910 240.859   1
  -2   6  18 949.436 321.695   1
  -2  -6  18 1825.41 283.307   1
   2   6 -18 1923.79 258.713   1
   2  -6 -18 1992.77 341.273   1
  -2   6  17-69.2417 258.807   1
   2  -6 -17 91.6314 250.284   1
  -2   6  16 101.880 271.149   1
  -2  -6  16 331.073 216.148   1
   2   6 -16 274.681 180.383   1
   2  -6 -16-119.361 210.808   1
  -2   6  15-132.813 279.980   1
   2   6 -15-127.661 176.768   1
  -2  -6  15 401.910 178.281   1
   2  -6 -15 349.373 250.711   1
   2   6 -14 5470.95 444.790   1
   2  -6 -14 6441.72 505.929   1
  -2   6  14 4895.08 498.075   1
  -2  -6  14 5362.07 453.383   1
   2  -6 -13 162.989 222.761   1
  -2  -6  13 40.1446 159.316   1
   2   6 -13 126.459 158.871   1
  -2   6  13 376.077 282.955   1
   2  -6 -12 3318.84 334.565   1
  -2  -6  12 3256.18 308.934   1
  -2   6  12 3254.47 378.948   1
   2   6 -12 2984.82 291.506   1
  -2   6  11 1037.95 285.454   1
   2  -6 -11 1651.05 270.026   1
   2   6 -11 1076.92 175.456   1
  -2  -6  11 973.463 187.022   1
   2   6  -9 1570.06 177.821   1
  -2  -6   9 1476.43 196.305   1
   2  -6  -9 1962.64 273.145   1
  -2   6   8 6596.65 581.396   1
   2  -6  -8 8002.56 572.059   1
  -2  -6   8 6815.88 524.333   1
   2   6  -8 7976.64 518.733   1
  -2  -6   7 361.464 119.796   1
   2  -6  -7 578.104 210.737   1
   2   6  -7 726.004 113.377   1
   2   6  -6 42083.0 2574.83   1
   2  -6  -6 36604.1 2613.32   1
  -2  -6   6 40115.0 2577.26   1
  -2   6   6 37773.2 2623.44   1
  -2  -6   5 9225.58 606.709   1
   2  -6  -5 8287.76 654.703   1
  -2   6   5 9281.83 665.497   1
   2   6  -4 22643.3 1337.22   1
   2  -6  -4 21598.5 1373.82   1
  -2  -6   4 18032.5 1336.78   1
  -2   6   4 20862.8 1381.11   1
  -2  -6   3 316.740 105.214   1
   2  -6  -3 13.9218 154.408   1
   2   6  -3 195.772 88.8219   1
   2   6  -2 29751.1 1958.84   1
  -2  -6   2 30841.8 1959.01   1
   2   6  -1 4525.93 324.509   1
   2  -6  -1 3950.26 327.490   1
  -2  -6   1 3960.08 320.594   1
  -2   6   1 4494.64 337.968   1
  -2  -6   0 4832.07 353.488   1
  -2   6   0 4432.68 353.011   1
   2  -6   0 4548.72 353.226   1
   2   6   0 5072.36 356.569   1
   2   6   1 4584.20 362.829   1
  -2  -6  -1 4718.80 352.557   1
   2  -6   1 4752.94 339.303   1
  -2   6  -1 4447.77 343.912   1
  -2   6  -2 29580.7 1909.80   1
   2   6   3 264.589 169.424   1
  -2  -6  -3 322.942 162.158   1
  -2   6  -3 175.762 88.8275   1
   2  -6   3 169.463 88.5337   1
   2  -6   4 22063.7 1362.30   1
  -2   6  -4 21647.2 1362.42   1
  -2  -6  -4 18019.1 1404.86   1
   2   6   4 18962.5 1409.11   1
  -2   6  -5 9322.77 615.839   1
  -2  -6  -5 9872.85 675.635   1
   2  -6   5 9437.97 617.276   1
   2   6   5 8372.88 678.354   1
  -2  -6  -6 39745.9 2581.35   1
  -2   6  -6 41078.0 2532.16   1
   2  -6   6 37854.8 2534.89   1
   2   6   6 38093.3 2587.19   1
  -2  -6  -7 783.383 207.043   1
  -2   6  -7 377.821 97.9328   1
   2  -6   7 611.278 110.519   1
   2   6   7 600.312 216.611   1
   2   6   8 7568.20 587.261   1
   2  -6   8 7200.37 507.614   1
  -2   6  -9 1417.94 171.870   1
  -2  -6  -9 1909.18 266.933   1
   2   6   9 1498.80 297.948   1
   2  -6   9 1880.51 182.992   1
  -2   6 -10 5057.44 401.410   1
   2  -6  10 5712.22 407.282   1
   2   6  11 763.685 256.436   1
   2  -6  11 1379.37 188.766   1
  -2  -6 -11 1526.04 258.758   1
  -2   6 -11 1265.02 174.393   1
   2   6  12 2924.47 365.188   1
   2  -6  12 3521.33 309.865   1
  -2   6 -12 3512.06 298.016   1
  -2  -6 -12 2879.12 351.787   1
  -2   6 -13-103.423 147.587   1
  -2  -6 -13 331.792 252.219   1
   2   6  13 487.581 265.387   1
   2  -6  13 57.9535 168.286   1
  -2   6 -14 5325.47 433.853   1
   2  -6  14 5349.96 446.849   1
   2   6  14 5238.80 502.437   1
  -2  -6 -14 5407.26 479.568   1
   2  -6  15 22.9678 180.790   1
   2   6  15-65.8571 242.323   1
  -2   6 -15 247.756 176.676   1
  -2  -6 -15-175.673 252.009   1
   2   6  16 270.356 292.616   1
   2  -6  16-50.1784 199.616   1
  -2   6 -16 22.3249 175.196   1
  -2  -6 -16 270.436 244.701   1
   2  -6  17 27.0102 203.768   1
   2   6  17 276.017 243.768   1
  -2  -6 -17 183.907 239.803   1
  -2   6 -17 215.973 193.106   1
   2   6  18 1119.98 325.614   1
   2  -6  18 1090.31 269.897   1
  -2  -6 -18 1218.46 299.271   1
  -2   6 -18 1429.82 233.474   1
   2   6  19 460.525 241.766   1
   2  -6  19 93.8262 219.463   1
  -2  -6 -19 412.523 224.603   1
  -2   6 -19 105.834 183.415   1
   2   6  20 71.2950 269.167   1
   2  -6  20 229.296 215.301   1
  -2   6 -20-84.5322 204.829   1
   2   6  21 143.510 216.549   1
  -2  -6 -21 226.231 232.160   1
  -2   6 -21-29.5721 195.746   1
  -2  -6 -22 32.3925 259.376   1
   2   6  23 182.072 228.924   1
   2   6  24 478.234 274.712   1
  -2  -6 -24 517.575 255.701   1
   2   6  26 292.129 266.738   1
  -2  -6 -26 495.023 236.279   1
   2   6  27 35.6672 217.745   1
  -2  -6 -27 92.2539 186.654   1
   2  -7 -27 124.119 245.547   1
  -2   7  27 372.718 244.771   1
   2  -7 -26 411.724 244.117   1
  -2   7  26-207.981 253.153   1
   2  -7 -25 416.352 238.366   1
  -2   7  25 494.016 248.561   1
   2  -7 -24 612.785 223.012   1
  -2   7  24 142.766 214.171   1
   2  -7 -23 291.426 206.111   1
  -2   7  23 180.465 224.645   1
   2  -7 -21-64.4222 231.272   1
  -2   7  21 109.447 249.540   1
  -2   7  20 108.782 280.536   1
   2   7 -20 85.4266 183.899   1
   2  -7 -20 288.345 255.855   1
  -2  -7  19 90.5906 203.688   1
   2   7 -19 26.9236 204.394   1
  -2   7  18 106.455 288.682   1
   2  -7 -18 502.991 263.350   1
  -2   7  17 35.0191 255.866   1
   2  -7 -17 123.653 246.939   1
  -2  -7  17 478.158 213.711   1
   2   7 -17 94.6584 174.497   1
   2  -7 -16 4755.87 449.698   1
  -2  -7  16 4805.85 420.502   1
   2   7 -16 4640.99 408.022   1
  -2   7  16 4479.21 478.355   1
  -2  -7  15-136.562 193.079   1
   2   7 -15 569.131 169.964   1
  -2   7  14 32.8624 227.057   1
  -2  -7  14 249.911 178.457   1
   2   7 -14 167.789 168.525   1
   2  -7 -14 115.384 200.262   1
  -2   7  13 955.277 293.543   1
  -2  -7  13 543.845 174.238   1
   2   7 -13 354.856 149.928   1
   2  -7 -13 361.706 250.322   1
  -2   7  12 773.858 267.887   1
  -2  -7  12 707.996 176.171   1
   2   7 -12 513.368 150.507   1
   2  -7 -12 671.443 235.956   1
   2  -7 -11 2915.93 316.033   1
  -2   7  11 2467.32 318.529   1
  -2  -7  10 3869.28 343.826   1
   2  -7 -10 4096.06 407.279   1
   2   7 -10 4949.72 335.371   1
  -2   7  10 3778.91 425.056   1
   2   7  -9 1341.03 145.936   1
  -2  -7   9 973.754 159.490   1
   2   7  -8 5025.99 331.325   1
   2  -7  -8 3682.05 393.785   1
  -2   7   8 4745.08 433.800   1
  -2  -7   8 4202.49 333.586   1
   2   7  -7 15846.2 1032.13   1
  -2   7   7 17399.6 1106.00   1
   2  -7  -7 14966.6 1086.22   1
  -2  -7   7 15362.4 1030.47   1
  -2   7   6 397.163 223.759   1
   2   7  -6 717.155 101.525   1
  -2  -7   6 492.947 99.4843   1
  -2   7   5 1646.07 249.739   1
   2   7  -5 1593.93 152.013   1
  -2  -7   5 2024.91 159.138   1
   2  -7  -5 1803.77 243.569   1
   2  -7  -4 31241.7 1954.17   1
   2   7  -4 28668.4 1911.31   1
  -2   7   4 29633.7 1957.79   1
  -2  -7   4 30036.3 1912.33   1
   2  -7  -3 6359.93 481.865   1
  -2   7   3 6803.70 491.979   1
  -2  -7   3 6292.57 443.689   1
   2   7  -2 3027.60 233.142   1
  -2  -7   2 2649.06 231.768   1
   2   7  -1 28995.6 1897.85   1
  -2   7   1 32259.1 1911.76   1
  -2  -7   1 25796.6 1893.17   1
   2  -7  -1 31319.0 1906.11   1
   2   7   0-94.3830 141.091   1
  -2   7   0-55.7423 131.294   1
  -2  -7   0 10.3646 131.606   1
   2   7   1 29815.3 2026.55   1
   2  -7   1 32840.2 2008.59   1
  -2   7  -1 30271.7 2012.62   1
  -2  -7  -1 30474.3 2020.18   1
   2   7   2 2368.18 251.708   1
   2  -7   2 2053.69 189.836   1
  -2  -7  -2 2162.94 236.690   1
  -2   7  -2 2745.83 204.054   1
   2   7   3 6866.12 531.606   1
  -2   7  -3 6927.24 476.103   1
  -2  -7  -3 7827.35 529.795   1
   2  -7   3 7002.38 475.424   1
   2  -7   4 24001.5 1623.92   1
   2   7   4 26453.2 1684.29   1
  -2   7  -4 25481.1 1625.13   1
  -2  -7  -4 27949.1 1678.15   1
   2   7   5 1751.58 264.297   1
  -2  -7  -5 1644.37 246.756   1
  -2   7  -5 2171.60 153.498   1
   2  -7   5 1859.29 152.041   1
  -2   7  -6 568.735 81.4351   1
  -2  -7  -6 433.765 193.840   1
   2  -7   6 666.854 83.8236   1
   2   7   6 850.121 223.858   1
   2  -7   7 14770.9 966.447   1
   2   7   7 14961.4 1053.19   1
   2   7   8 3424.58 405.451   1
  -2   7  -8 3635.44 301.463   1
  -2  -7  -8 4437.51 402.769   1
   2  -7   9 1663.81 155.384   1
  -2   7  -9 847.900 134.053   1
   2   7  10 4016.16 429.032   1
   2  -7  10 4394.47 344.755   1
  -2   7 -10 4803.23 340.219   1
  -2  -7 -10 4495.82 426.430   1
  -2  -7 -11 3754.23 352.104   1
  -2   7 -11 2617.37 247.783   1
   2   7  11 3029.65 372.023   1
   2  -7  11 2882.26 256.558   1
  -2   7 -12 681.766 143.408   1
  -2  -7 -12 846.881 249.618   1
   2  -7  12 495.500 162.016   1
   2   7  12 448.022 243.921   1
  -2  -7 -13 198.353 244.207   1
  -2   7 -13 770.122 149.988   1
   2  -7  13 523.383 154.958   1
   2   7  13 284.490 282.807   1
  -2   7 -14 140.254 154.079   1
  -2  -7 -14-86.9473 214.215   1
   2   7  14 260.876 254.935   1
   2  -7  14 98.3221 162.809   1
  -2   7 -15 290.353 163.822   1
   2  -7  15 326.092 180.909   1
  -2   7 -16 5362.52 419.786   1
   2  -7  16 5559.04 436.005   1
   2   7  16 4287.53 481.117   1
  -2  -7 -16 4051.08 447.003   1
  -2  -7 -17-62.0650 258.087   1
  -2   7 -17 178.438 174.501   1
   2  -7  17 447.539 223.194   1
   2   7  17 627.146 303.817   1
  -2  -7 -18-31.5776 231.455   1
   2   7  18 141.244 227.732   1
  -2   7 -19 335.866 203.219   1
   2  -7  19 119.183 224.986   1
  -2  -7 -20 580.368 238.248   1
   2   7  20 107.296 226.823   1
  -2  -7 -21 64.7388 238.197   1
   2   7  21-35.9135 264.276   1
  -2  -7 -22 356.538 252.554   1
   2   7  22 363.320 267.265   1
  -2  -7 -23-194.011 226.242   1
   2   7  23 217.617 260.417   1
  -2  -7 -24 381.779 252.404   1
   2   7  24 365.541 245.331   1
  -2  -7 -25 311.958 224.899   1
   2   7  25 329.192 261.190   1
  -2  -7 -26-276.879 232.733   1
   2   7  26 108.273 245.807   1
  -2  -7 -27 303.426 211.378   1
   2   7  27-316.573 251.509   1
  -2   8  26 136.973 246.442   1
   2  -8 -26 375.676 238.230   1
  -2   8  25 314.491 240.957   1
   2  -8 -25 317.327 242.605   1
  -2   8  23 107.757 249.081   1
   2  -8 -23-128.974 211.166   1
  -2   8  22 181.474 255.339   1
   2  -8 -22 193.772 226.272   1
  -2   8  21 218.930 265.157   1
   2  -8 -21 483.530 264.277   1
  -2   8  20 181.869 298.119   1
   2  -8 -20 32.1567 257.554   1
   2  -8 -19 319.694 253.492   1
  -2   8  19-108.426 277.520   1
   2  -8 -18 126.823 246.287   1
  -2   8  18 715.338 288.536   1
   2   8 -18-121.291 187.219   1
  -2  -8  18 298.183 211.405   1
   2  -8 -17 218.927 208.412   1
  -2   8  17-35.4096 243.760   1
   2   8 -17 314.748 183.617   1
  -2  -8  17 351.414 188.214   1
   2  -8 -16 337.801 242.896   1
  -2   8  16 523.881 290.150   1
   2   8 -16 144.456 164.638   1
  -2  -8  16 23.0697 186.424   1
   2   8 -15 150.354 154.148   1
  -2  -8  15 232.024 172.855   1
   2  -8 -15 150.519 241.451   1
  -2   8  15 478.858 277.905   1
  -2  -8  14 1493.09 234.171   1
   2   8 -14 1956.26 217.166   1
   2  -8 -13 257.565 244.199   1
  -2  -8  13 337.207 159.749   1
   2   8 -13-60.7048 135.598   1
  -2   8  13-162.846 258.182   1
   2  -8 -12 2288.78 305.331   1
  -2   8  12 1229.57 308.372   1
   2  -8 -11 186.107 234.246   1
  -2  -8  11 242.345 131.726   1
   2   8 -11 401.056 118.158   1
  -2   8  11 214.281 265.694   1
   2  -8 -10 1173.93 240.484   1
  -2   8  10 1585.42 311.046   1
   2   8 -10 1192.96 148.880   1
  -2  -8  10 1084.15 151.373   1
   2   8  -9 5331.40 403.592   1
  -2   8   9 5716.09 515.608   1
   2  -8  -9 6773.64 501.253   1
  -2  -8   9 5899.66 409.400   1
   2   8  -8 731.898 103.372   1
   2  -8  -8 767.062 222.765   1
  -2  -8   8 608.490 107.429   1
  -2   8   7 1642.66 273.347   1
   2   8  -7 1503.83 142.494   1
   2  -8  -7 1491.66 239.264   1
  -2  -8   7 1549.45 140.610   1
   2  -8  -6 28384.8 2077.31   1
   2   8  -6 31306.8 2024.72   1
  -2   8   6 31565.6 2095.96   1
  -2  -8   6 32467.0 2024.66   1
   2   8  -5 4107.23 276.424   1
  -2  -8   5 3759.32 272.742   1
   2  -8  -5 3152.54 337.930   1
  -2   8   5 4324.49 369.788   1
   2  -8  -4 9044.99 724.582   1
  -2  -8   4 10414.0 682.069   1
  -2   8   4 10077.7 744.480   1
   2   8  -4 10654.1 682.574   1
   2  -8  -3 8128.06 625.535   1
  -2   8   3 7829.95 630.965   1
  -2  -8   3 9470.74 587.467   1
   2   8  -3 8574.43 588.714   1
   2   8  -2 10562.3 680.149   1
  -2   8   2 9935.50 709.041   1
  -2  -8   2 9519.87 671.638   1
   2   8  -1 2745.21 242.106   1
  -2  -8   1 2524.75 228.645   1
   2   8   0 7704.25 552.260   1
   2  -8   0 7931.84 542.133   1
  -2  -8   0 7443.11 545.516   1
  -2   8  -1 2606.81 224.838   1
   2  -8   1 2320.36 210.025   1
   2  -8   2 10619.6 694.166   1
  -2   8  -2 10166.5 694.936   1
   2   8   2 10233.3 731.223   1
  -2  -8  -3 7978.53 596.416   1
   2   8   3 8557.92 610.300   1
   2  -8   3 8366.68 550.526   1
  -2   8  -3 8069.00 550.931   1
   2   8   4 9358.78 686.684   1
  -2   8  -4 8305.38 608.408   1
  -2  -8  -4 8785.23 668.717   1
   2  -8   4 10290.1 607.967   1
   2   8   5 3700.91 361.812   1
  -2  -8  -5 3949.60 352.602   1
   2   8   6 29840.0 1991.10   1
  -2  -8  -7 1831.90 251.449   1
   2   8   7 1329.50 274.463   1
  -2  -8  -8 535.130 215.725   1
  -2   8  -8 864.635 89.2118   1
   2   8   8 522.149 241.237   1
   2  -8   8 825.045 89.4927   1
   2   8   9 5180.73 523.411   1
  -2   8  -9 6405.67 417.245   1
   2  -8   9 5988.86 420.085   1
  -2  -8  -9 6153.84 516.413   1
  -2  -8 -10 1058.08 248.122   1
  -2   8 -10 1206.68 139.799   1
   2   8  10 884.540 267.903   1
   2  -8  10 1396.99 146.126   1
   2   8  11 739.216 259.159   1
   2  -8  11 211.198 119.417   1
  -2  -8 -11 351.957 238.796   1
  -2   8 -11 398.813 112.847   1
   2  -8  12 2204.71 204.938   1
   2   8  12 1298.59 297.402   1
  -2  -8 -12 1882.46 273.550   1
  -2   8 -12 1471.72 182.393   1
   2   8  13 161.640 256.520   1
  -2  -8 -13 229.606 249.492   1
   2  -8  14 1750.11 219.416   1
  -2   8 -14 1605.18 209.145   1
   2   8  15 408.630 293.177   1
   2  -8  15 100.469 168.430   1
  -2   8 -15 417.127 155.284   1
  -2  -8 -15 758.209 259.806   1
   2  -8  16-66.2639 179.339   1
   2   8  16 381.637 266.369   1
  -2   8 -16 96.1075 160.143   1
  -2  -8 -16 123.491 257.100   1
  -2   8 -17 126.364 154.283   1
   2  -8  17 168.957 178.797   1
   2   8  17 281.791 269.682   1
  -2  -8 -17 314.183 223.097   1
   2   8  18 496.959 294.810   1
  -2   8 -18 205.838 162.509   1
   2  -8  18 131.379 160.765   1
  -2  -8 -18-63.7025 268.697   1
   2   8  19-357.569 236.552   1
  -2  -8 -19 482.289 225.986   1
   2   8  20 502.138 294.485   1
  -2  -8 -20 129.418 257.973   1
   2   8  21 36.0830 240.305   1
  -2  -8 -21 420.583 248.762   1
   2   8  22-36.2477 261.353   1
  -2  -8 -22-32.3562 211.904   1
   2   8  23-108.515 261.881   1
  -2  -8 -23 64.4847 250.195   1
   2   8  25 364.487 277.464   1
  -2  -8 -25 309.102 239.056   1
   2   8  26-35.6538 212.497   1
  -2  -8 -26 30.4011 206.977   1
  -2  -8 -27 149.580 218.580   1
   2  -9 -26 773.017 253.248   1
  -2   9  25 172.846 244.073   1
   2  -9 -25 31.4138 234.001   1
  -2   9  24 140.596 241.764   1
   2  -9 -24 190.801 233.313   1
  -2   9  23 107.147 257.618   1
   2  -9 -23 128.317 240.853   1
  -2   9  22 108.535 263.206   1
   2  -9 -22-354.443 240.156   1
  -2   9  20-109.445 270.103   1
   2  -9 -20 612.815 262.316   1
   2  -9 -19 128.535 218.820   1
  -2   9  19-290.454 239.004   1
   2  -9 -18 383.328 224.452   1
  -2   9  18 576.238 266.656   1
   2   9 -17-41.1747 163.168   1
   2  -9 -17 442.292 258.039   1
   2  -9 -16 1308.97 279.181   1
  -2  -9  16 1013.75 200.910   1
   2   9 -16 677.179 178.820   1
  -2   9  16 916.411 296.578   1
   2  -9 -15-244.780 242.586   1
  -2  -9  15 18.1892 150.620   1
   2   9 -15-136.801 144.716   1
  -2   9  15-69.4898 268.718   1
   2  -9 -14 1108.51 271.346   1
  -2  -9  14 602.745 165.110   1
   2   9 -14 751.365 154.897   1
  -2   9  14 476.051 276.977   1
  -2  -9  13 1367.54 177.754   1
   2  -9 -13 994.578 286.243   1
  -2   9  13 1563.78 318.636   1
   2  -9 -12 1620.47 268.743   1
  -2   9  12 1519.07 301.700   1
  -2  -9  12 896.448 154.724   1
   2   9 -12 1425.83 154.291   1
  -2   9  11 375.039 234.580   1
   2  -9 -11 137.514 223.220   1
  -2  -9  11-38.7461 103.495   1
   2   9 -11 101.433 98.1587   1
   2   9 -10 4939.86 345.832   1
  -2   9  10 4782.96 460.855   1
   2  -9 -10 5005.33 445.171   1
  -2  -9  10 4717.07 346.985   1
  -2   9   9-115.273 221.227   1
   2   9  -9 5.69102 77.5787   1
   2  -9  -9 50.7705 199.132   1
  -2  -9   9 136.612 75.0191   1
  -2  -9   8 5344.45 349.631   1
   2   9  -8 5029.21 351.020   1
  -2   9   7 1995.59 300.261   1
   2  -9  -7 2290.87 282.485   1
  -2   9   6 2479.99 294.346   1
   2  -9  -6 2526.33 286.335   1
   2   9  -5 437.373 86.4674   1
  -2  -9   5 584.017 75.0702   1
   2  -9  -4 8529.94 665.974   1
  -2  -9   4 9433.68 612.952   1
  -2   9   4 9342.45 683.846   1
   2   9  -4 9206.20 616.909   1
   2  -9  -3 5196.39 422.724   1
  -2  -9   3 5479.48 372.356   1
  -2   9   3 5905.49 437.310   1
   2   9  -3 4849.38 378.102   1
  -2  -9   2 8082.78 539.808   1
   2   9  -2 7631.79 544.389   1
   2  -9  -2 7570.74 567.161   1
   2   9  -1-24.2497 128.430   1
   2  -9  -1 27.7102 144.473   1
  -2   9   1-14.9924 143.335   1
  -2  -9   1 11.0564 121.768   1
   2  -9   0 60.2114 124.882   1
  -2   9   0 66.3372 136.462   1
   2   9   1 15.7359 168.991   1
   2  -9   1 72.3851 114.400   1
  -2  -9  -1 14.3160 145.142   1
  -2   9  -1 160.471 120.336   1
  -2  -9  -2 7655.61 552.559   1
   2  -9   2 7287.81 517.609   1
  -2   9  -2 7620.50 517.098   1
   2  -9   3 4591.38 342.538   1
   2   9   3 5062.04 420.912   1
  -2   9  -3 5325.27 348.103   1
  -2  -9  -3 4848.75 406.297   1
   2  -9   4 8745.00 581.750   1
   2   9   4 8007.15 662.350   1
  -2   9  -4 9249.58 583.579   1
   2   9   5 522.787 216.785   1
  -2  -9  -5 612.790 185.999   1
   2   9   6 2863.81 309.295   1
  -2  -9  -6 1676.86 281.434   1
   2   9   7 2246.24 318.710   1
  -2  -9  -7 2271.37 284.864   1
  -2  -9  -8 7274.47 547.056   1
   2   9   8 6021.49 555.455   1
  -2  -9  -9 153.466 213.540   1
   2   9   9 395.482 266.035   1
   2  -9  10 3830.53 276.911   1
  -2   9 -10 4143.27 279.239   1
   2   9  10 4072.56 423.625   1
  -2   9 -11 138.037 79.8074   1
  -2  -9 -11 167.379 207.831   1
   2   9  11 30.6678 244.815   1
   2  -9  11 58.2854 84.9537   1
  -2   9 -12 1381.35 146.024   1
  -2  -9 -12 1625.84 297.859   1
   2   9  12 930.846 316.448   1
   2  -9  12 1306.34 156.082   1
  -2   9 -13 1114.76 140.723   1
  -2  -9 -13 706.897 272.318   1
   2  -9  13 925.486 152.405   1
   2   9  13 429.488 261.306   1
   2   9  14 778.682 269.312   1
  -2  -9 -14 935.800 257.245   1
  -2   9 -15-75.4558 126.446   1
  -2  -9 -15 30.7769 240.546   1
   2   9  15 484.413 302.134   1
   2  -9  15 67.8141 138.494   1
  -2   9 -16 1115.89 185.832   1
  -2  -9 -16 1565.97 308.633   1
   2   9  16 1438.06 337.781   1
   2  -9  16 1227.19 201.717   1
   2   9  17 35.4804 243.811   1
  -2  -9 -17 95.3446 231.050   1
  -2   9 -17-19.2159 150.720   1
   2   9  18 250.249 281.763   1
  -2  -9 -18 866.620 280.238   1
   2   9  19 107.421 277.854   1
  -2  -9 -19-64.6725 242.663   1
   2   9  20-107.687 224.173   1
  -2  -9 -20-32.4079 206.847   1
   2   9  22 469.889 271.559   1
  -2  -9 -22 387.346 251.043   1
   2   9  23 359.548 252.717   1
  -2  -9 -23-96.2039 194.654   1
   2   9  24 254.578 274.204   1
  -2  -9 -24 125.399 231.891   1
   2   9  25 72.1179 216.583   1
  -2  -9 -25 304.620 216.303   1
   2   9  26-70.3621 251.612   1
  -2  -9 -26-120.070 200.612   1
  -2  10  25 68.1044 240.348   1
   2 -10 -25-93.5675 231.341   1
  -2  10  24-208.670 250.882   1
   2 -10 -24-63.2817 221.525   1
  -2  10  23 176.539 265.176   1
   2 -10 -23 159.910 235.584   1
  -2  10  22 286.726 267.372   1
   2 -10 -22 225.612 248.817   1
  -2  10  21 253.781 226.425   1
   2 -10 -21-64.6558 208.532   1
  -2  10  20 693.796 263.758   1
   2 -10 -20 290.728 208.143   1
   2 -10 -19 613.207 256.304   1
  -2  10  19 655.979 292.603   1
   2 -10 -18 385.805 260.088   1
  -2  10  18 290.277 297.172   1
   2 -10 -16-63.1186 258.968   1
   2  10 -16 293.502 141.548   1
  -2  10  16 356.699 287.861   1
  -2  10  15 35.1367 255.455   1
   2 -10 -15 62.2063 235.218   1
   2 -10 -14 1250.59 278.336   1
  -2 -10  14 733.027 143.842   1
   2  10 -14 950.747 140.498   1
  -2 -10  13 9.81032 98.9957   1
   2  10 -13-57.1526 94.6798   1
  -2  10  12 1483.47 290.613   1
  -2 -10  12 1137.92 127.561   1
   2  10 -12 918.842 121.113   1
   2 -10 -12 1716.51 282.303   1
  -2  10  11 319.812 261.903   1
  -2 -10  11 422.704 58.5559   1
   2  10 -11 147.952 59.6321   1
   2 -10 -11 592.915 244.451   1
   2 -10 -10 682.233 258.777   1
  -2  10  10 648.851 266.978   1
   2 -10  -9 1023.83 246.673   1
  -2  10   9 831.902 252.874   1
   2 -10  -8 7334.98 531.318   1
  -2  10   8 5284.80 523.084   1
   2 -10  -6 2492.46 286.960   1
  -2  10   6 2158.76 293.835   1
   2 -10  -5 956.548 219.640   1
   2  10  -5 522.925 73.2000   1
   2  10  -4 514.812 99.3537   1
   2 -10  -4 834.682 192.452   1
  -2 -10   3-40.4770 93.2120   1
   2  10  -3 26.8794 98.3309   1
  -2  10   3-262.214 200.460   1
   2 -10  -3 110.575 177.030   1
  -2 -10   2 20.1563 110.398   1
   2  10  -2-22.2558 117.415   1
  -2  10   2 18.2199 161.334   1
   2 -10  -2-33.7310 145.581   1
  -2 -10   1 83.6338 124.693   1
  -2  10   1 242.155 156.608   1
   2  10  -1 105.469 135.363   1
   2 -10  -1-59.7033 133.358   1
  -2  10  -1 87.2985 125.573   1
   2 -10   1-67.5231 113.318   1
   2  10   1 119.666 155.509   1
  -2 -10  -2-136.463 142.025   1
   2  10   2 18.9045 160.803   1
   2 -10   2-27.1262 99.2445   1
  -2  10  -2 200.770 108.179   1
  -2 -10  -3-18.6051 165.653   1
   2  10   3-82.7385 190.110   1
   2 -10   3-25.9178 79.3264   1
  -2  10  -3 49.3208 87.1286   1
  -2 -10  -4 682.542 189.438   1
   2  10   4 268.438 199.435   1
  -2 -10  -5 1153.35 223.274   1
   2  10   5 1151.87 237.755   1
  -2 -10  -6 2722.33 298.369   1
   2  10   6 1915.75 305.095   1
  -2 -10  -8 6075.92 513.914   1
   2  10   8 6213.31 535.820   1
  -2 -10  -9 773.516 228.653   1
   2  10   9 1075.82 271.959   1
  -2 -10 -10 471.503 252.545   1
   2  10  10 1065.95 293.441   1
  -2 -10 -11 596.046 247.129   1
   2  10  11 574.306 292.617   1
  -2 -10 -12 1320.17 287.798   1
   2  10  12 1183.37 305.712   1
   2 -10  13 95.5200 70.7249   1
  -2  10 -13-6.02174 71.1015   1
  -2 -10 -13 120.301 216.871   1
   2  10  13 269.570 245.992   1
   2 -10  14 600.366 122.906   1
  -2  10 -14 743.733 116.950   1
  -2 -10 -14 951.603 259.047   1
   2  10  14 1137.63 302.955   1
   2 -10  15 86.1149 118.892   1
  -2  10 -15-33.6097 102.368   1
  -2 -10 -15 562.131 263.301   1
   2  10  15 385.403 310.308   1
  -2 -10 -16 126.979 263.755   1
   2  10  16 708.002 304.761   1
  -2 -10 -18 484.787 239.727   1
   2  10  18 143.520 264.889   1
  -2 -10 -19 64.9354 259.206   1
   2  10  19 718.922 298.254   1
  -2 -10 -20 551.046 256.487   1
   2  10  20 721.798 279.899   1
  -2 -10 -21-32.3679 195.531   1
   2  10  21 398.174 223.736   1
  -2 -10 -22 128.660 231.011   1
   2  10  22 35.9956 268.099   1
  -2 -10 -23-441.397 240.665   1
   2  10  23 36.1398 258.806   1
  -2 -10 -24 61.6187 177.764   1
   2  10  24 648.650 241.437   1
  -2 -10 -25 30.1168 221.618   1
   2  10  25-35.6287 253.649   1
   2 -11 -25-30.8026 184.821   1
  -2  11  25 268.869 208.790   1
   2 -11 -23 95.2530 192.715   1
  -2  11  23 35.0308 202.364   1
   2 -11 -21 258.010 253.141   1
  -2  11  21 36.1462 264.034   1
   2 -11 -20-64.8876 240.916   1
  -2  11  20 508.800 287.267   1
   2 -11 -19 129.580 234.574   1
  -2  11  19-292.511 251.284   1
   2 -11 -18 420.382 244.435   1
  -2  11  18 182.365 265.918   1
   2 -11 -17-321.776 253.320   1
  -2  11  17 217.649 285.561   1
   2 -11 -16 159.702 211.041   1
  -2  11  16 467.075 249.831   1
   2 -11 -15-315.459 269.972   1
  -2  11  15 568.050 299.298   1
   2 -11 -14 124.291 225.693   1
  -2  11  14 525.953 286.033   1
   2 -11 -13 30.4949 236.309   1
  -2  11  13 550.324 274.926   1
   2 -11 -11 116.119 247.746   1
  -2  11  11 98.1395 268.146   1
   2 -11 -10 3265.58 379.685   1
  -2  11  10 3519.80 406.487   1
   2 -11  -9 842.372 230.243   1
  -2  11   9 1223.82 270.951   1
   2 -11  -8 2010.05 287.244   1
   2 -11  -7 124.797 199.851   1
  -2  11   7-167.809 236.455   1
  -2  11   5 802.333 245.628   1
   2 -11  -5 648.284 206.244   1
   2  11  -4 3192.39 223.239   1
  -2  11   4 3598.07 342.333   1
  -2 -11   4 2639.88 212.306   1
   2 -11  -4 2442.72 304.613   1
  -2  11   3 3054.30 304.828   1
   2  11  -3 2851.78 233.323   1
   2 -11  -3 2923.27 288.988   1
  -2 -11   3 2633.49 220.489   1
   2  11  -2 11425.5 795.785   1
  -2  11   2 12228.5 827.600   1
  -2 -11   2 11139.5 786.944   1
   2 -11  -2 12385.7 820.603   1
  -2  11   1 190.159 162.446   1
   2 -11  -1 143.361 140.654   1
  -2  11   0-170.879 151.029   1
   2  11   0 197.181 140.667   1
  -2 -11   0 278.066 138.994   1
   2 -11   0-14.0857 134.104   1
  -2  11  -1 309.821 142.323   1
  -2 -11  -1 262.124 159.258   1
   2  11   1-18.3879 160.971   1
   2 -11   1 157.948 121.035   1
   2  11   2 11739.9 791.494   1
  -2  11  -2 9600.60 738.287   1
  -2 -11  -2 11449.7 775.555   1
   2 -11   2 11495.2 737.937   1
   2  11   3 2135.90 297.362   1
   2 -11   3 2907.83 210.432   1
  -2 -11  -3 3054.77 281.253   1
  -2  11  -3 2431.59 209.232   1
   2  11   4 2604.49 311.372   1
  -2 -11  -4 3157.83 302.739   1
   2  11   5 149.758 216.978   1
  -2 -11  -5 430.546 187.329   1
  -2 -11  -7-126.888 227.328   1
   2  11   8 2445.72 320.482   1
  -2 -11  -8 1911.88 285.545   1
   2  11   9 1226.98 266.318   1
  -2 -11  -9 655.879 225.437   1
   2  11  10 3366.45 380.401   1
   2  11  11 130.944 241.626   1
  -2 -11 -11 438.708 231.762   1
   2  11  13-137.532 291.578   1
  -2 -11 -13 30.6493 227.346   1
   2  11  14 384.622 316.746   1
  -2 -11 -14 468.006 273.822   1
   2  11  15 106.041 284.187   1
  -2 -11 -15 221.841 252.268   1
   2  11  16-71.3426 288.590   1
  -2 -11 -16 256.769 256.225   1
   2  11  17-322.921 244.528   1
  -2 -11 -17-32.3541 222.596   1
   2  11  18 215.803 252.650   1
  -2 -11 -18 455.508 227.746   1
   2  11  19 251.890 276.236   1
  -2 -11 -19-65.0886 232.722   1
   2  11  20-72.5766 273.399   1
  -2 -11 -20-64.8517 238.649   1
   2  11  21-36.1164 240.135   1
  -2 -11 -21-129.239 241.589   1
   2  11  23 394.285 268.954   1
  -2 -11 -23 344.187 221.107   1
   2  11  25 174.836 200.683   1
  -2 -11 -25-29.8881 191.784   1
   2 -12 -24 31.1020 230.996   1
  -2  12  24 372.838 257.547   1
   2 -12 -23 126.355 243.410   1
  -2  12  23 589.172 274.566   1
   2 -12 -22 191.880 222.071   1
  -2  12  22 176.209 246.849   1
   2 -12 -21 193.638 200.576   1
  -2  12  21 71.6475 213.686   1
   2 -12 -20 259.366 234.070   1
  -2  12  20 108.878 259.766   1
   2 -12 -18 32.5166 225.487   1
  -2  12  18 696.497 249.331   1
  -2  12  17 511.441 307.507   1
   2 -12 -17 129.702 242.131   1
  -2  12  16 254.168 273.600   1
   2 -12 -16-32.2577 249.491   1
  -2  12  15 215.695 293.004   1
   2 -12 -15 223.938 259.118   1
  -2  12  14 212.926 259.397   1
  -2  12  13 104.746 282.417   1
   2 -12 -13-186.624 270.073   1
  -2  12  12 2258.73 387.694   1
   2 -12 -12 2379.08 349.126   1
   2 -12 -11-29.7993 266.052   1
  -2  12  10 519.997 290.200   1
   2 -12 -10-202.889 242.108   1
   2 -12  -9 2302.75 323.213   1
  -2  12   9 2737.92 352.584   1
   2 -12  -8 2788.11 343.801   1
  -2  12   8 3426.60 386.044   1
   2 -12  -7 207.552 209.859   1
  -2  12   7 349.107 223.159   1
  -2  12   6 471.800 244.797   1
   2 -12  -6 1163.08 231.957   1
  -2  12   5 1307.66 257.877   1
   2 -12  -5 823.073 221.530   1
  -2 -12   4 331.247 79.1090   1
   2  12  -4 356.409 86.8749   1
  -2 -12   3 405.298 109.206   1
  -2  12   3 291.702 183.748   1
   2  12  -3 374.493 117.624   1
   2 -12  -3 457.479 172.178   1
  -2 -12   2 799.654 141.498   1
  -2  12   2 388.490 179.707   1
   2 -12  -2 835.028 186.518   1
   2  12  -2 635.836 152.689   1
   2 -12  -1 17.0137 153.130   1
  -2  12   1-18.5094 146.189   1
   2 -12   0 10785.9 727.347   1
   2  12   0 10623.8 740.032   1
  -2  12   0 9572.99 730.726   1
  -2 -12   0 10664.3 732.028   1
   2  12   1 19.2995 176.039   1
  -2 -12  -1-106.577 157.320   1
  -2 -12  -2 662.070 185.586   1
   2 -12   2 964.369 130.130   1
   2  12   2 465.371 205.443   1
  -2  12  -2 578.846 134.131   1
  -2 -12  -3 631.682 194.163   1
   2 -12   3 492.432 93.6868   1
   2  12   3 434.843 213.363   1
  -2  12  -3 359.162 100.728   1
   2  12   4 97.9907 199.520   1
  -2 -12  -4 428.418 196.507   1
   2  12   5 1468.44 258.413   1
  -2 -12  -5 1269.27 243.779   1
   2  12   6 1035.38 280.171   1
  -2 -12  -6 1287.01 260.069   1
   2  12   7 469.038 258.329   1
  -2 -12  -7 261.479 200.394   1
   2  12   8 3418.92 380.693   1
  -2 -12  -8 3056.34 349.738   1
   2  12   9 2182.97 325.544   1
  -2 -12  -9 2265.11 306.189   1
   2  12  10 522.058 273.850   1
  -2 -12 -10 350.375 241.565   1
   2  12  12 1233.29 313.518   1
  -2 -12 -12 1867.63 312.969   1
   2  12  13-139.498 273.666   1
   2  12  14 600.845 305.418   1
  -2 -12 -14-63.5295 265.661   1
   2  12  15 71.3716 276.946   1
  -2 -12 -15 64.2954 235.653   1
   2  12  16 143.686 248.158   1
  -2 -12 -16 162.151 229.104   1
   2  12  17-252.127 239.503   1
  -2 -12 -17 32.6187 196.865   1
   2  12  18 216.335 254.955   1
  -2 -12 -18 261.165 218.611   1
   2  12  20 72.4531 261.276   1
  -2 -12 -20 129.803 230.133   1
   2  12  21-108.124 263.198   1
  -2 -12 -21 322.384 245.743   1
   2  12  22 108.177 209.652   1
  -2 -12 -22 31.5139 212.585   1
   2  12  23 143.588 239.973   1
  -2 -12 -23 153.726 187.901   1
   2  12  24-70.8990 275.171   1
  -2 -12 -24 240.156 232.213   1
  -2  13  24 66.8899 228.875   1
   2 -13 -24 153.508 212.056   1
  -2  13  23-102.875 254.616   1
   2 -13 -23-250.202 226.731   1
  -2  13  22 244.738 261.985   1
   2 -13 -22 317.463 238.005   1
  -2  13  21-106.395 267.240   1
   2 -13 -21-96.6618 227.508   1
  -2  13  20 396.163 225.198   1
   2 -13 -20 32.4829 196.315   1
  -2  13  19 182.324 271.631   1
   2 -13 -19 65.2254 232.296   1
  -2  13  18 329.397 270.765   1
   2 -13 -18 131.000 248.986   1
  -2  13  17-36.7717 265.132   1
  -2  13  16 696.497 289.582   1
   2 -13 -16 423.409 255.091   1
  -2  13  14-72.0593 241.848   1
   2 -13 -14 128.185 208.816   1
  -2  13  13-426.700 288.378   1
   2 -13 -13-253.169 242.051   1
  -2  13  12-104.878 272.322   1
   2 -13 -12-93.3805 251.825   1
  -2  13  11 239.660 274.029   1
   2 -13 -11 671.191 240.433   1
  -2  13  10 2439.22 337.553   1
   2 -13 -10 2470.85 318.191   1
  -2  13   9 292.073 258.994   1
   2 -13  -9 376.088 225.531   1
   2 -13  -8 84.0460 211.097   1
  -2  13   8 62.8152 250.676   1
   2 -13  -7 26.9553 215.106   1
  -2  13   7-90.6604 237.022   1
   2 -13  -6-311.770 221.318   1
  -2  13   6-28.6253 230.302   1
  -2  13   4 2462.02 292.639   1
  -2 -13   4 1776.93 148.292   1
   2 -13  -4 2210.62 269.688   1
   2  13  -4 1957.11 158.405   1
  -2 -13   3-65.3945 97.8133   1
  -2  13   3-94.3803 204.267   1
   2 -13  -3 153.159 181.594   1
   2  13  -3-20.5997 103.045   1
  -2 -13   2 1644.55 183.600   1
  -2  13   2 1596.59 236.269   1
   2 -13  -2 1498.51 222.174   1
   2  13  -2 1309.02 192.009   1
  -2 -13   1 675.722 140.552   1
  -2  13   1 296.499 177.818   1
   2 -13  -1 523.917 169.480   1
   2  13  -1 541.658 157.252   1
  -2 -13   0 252.608 149.532   1
  -2  13   0 17.8055 152.349   1
   2 -13   0-145.069 148.146   1
   2  13   0-150.109 162.436   1
   2  13   1 292.486 192.350   1
  -2 -13  -1 1068.67 188.870   1
   2  13   2 1438.02 230.009   1
  -2 -13  -2 1943.57 224.843   1
   2 -13   2 2027.42 176.487   1
  -2 -13  -3-132.249 190.272   1
   2 -13   3-28.2509 80.8130   1
   2  13   3 246.019 194.321   1
  -2  13  -3 108.732 91.1829   1
   2  13   4 2177.61 301.231   1
  -2 -13  -4 2233.34 281.329   1
   2  13   6 116.503 241.734   1
  -2 -13  -6-26.1163 210.535   1
   2  13   7 182.329 254.758   1
  -2 -13  -7-381.463 219.862   1
   2  13   8-189.193 242.038   1
  -2 -13  -8 197.856 204.650   1
   2  13   9-65.1822 239.837   1
  -2 -13  -9 116.562 216.156   1
   2  13  10 2541.90 375.607   1
  -2 -13 -10 2544.66 349.469   1
   2  13  11 137.045 278.288   1
  -2 -13 -11 245.225 256.293   1
   2  13  12 279.106 280.862   1
  -2 -13 -12 281.611 250.331   1
   2  13  13 566.074 265.937   1
  -2 -13 -13 572.983 251.414   1
  -2 -13 -14 161.149 224.730   1
   2  13  16 36.1156 249.635   1
  -2 -13 -16 327.435 220.151   1
   2  13  17 36.1720 274.571   1
   2  13  18-72.6584 261.745   1
  -2 -13 -18 654.476 235.959   1
   2  13  19 327.490 283.826   1
  -2 -13 -19 195.797 236.801   1
   2  13  20-144.934 279.178   1
  -2 -13 -20-32.3958 235.563   1
   2  13  21 507.870 280.762   1
  -2 -13 -21-31.7410 221.446   1
   2  13  22 36.1496 239.261   1
  -2 -13 -22 216.980 230.067   1
   2  13  23 250.113 217.235   1
  -2 -13 -23 181.758 189.631   1
   2  13  24 243.474 247.798   1
  -2 -13 -24 89.3531 184.133   1
   2 -14 -23 279.257 207.697   1
  -2  14  23 135.041 220.377   1
   2 -14 -21-192.139 247.715   1
  -2  14  21-35.2241 268.478   1
   2 -14 -19 32.7088 207.620   1
   2 -14 -18 329.396 255.807   1
  -2  14  18-36.4605 283.109   1
   2 -14 -17 65.8756 211.299   1
  -2  14  17-73.5327 238.329   1
   2 -14 -16 395.452 253.369   1
  -2  14  16 36.7530 270.849   1
   2 -14 -15 261.803 243.441   1
  -2  14  15 331.117 288.132   1
   2 -14 -13 193.247 235.459   1
  -2  14  13 216.935 264.238   1
   2 -14 -12 444.706 245.240   1
  -2  14  12 35.6630 253.323   1
   2 -14 -11 124.916 227.030   1
  -2  14  11-105.142 236.370   1
   2 -14  -9-149.657 220.441   1
  -2  14   9-133.096 267.478   1
   2 -14  -8 87.1396 211.173   1
  -2  14   8-32.2902 234.752   1
   2 -14  -7 394.118 233.717   1
  -2  14   7 217.036 231.702   1
   2 -14  -6 1436.70 267.972   1
  -2  14   6 858.536 258.430   1
   2 -14  -5 104.185 209.256   1
  -2  14   5-112.386 236.819   1
   2  14  -3 43.3854 113.564   1
  -2 -14   3-27.5234 95.4928   1
  -2  14   3-24.6412 209.593   1
   2 -14  -3 251.928 199.417   1
  -2 -14   2 2835.51 259.738   1
   2 -14  -2 2883.78 296.894   1
  -2  14   2 3037.01 318.679   1
   2  14  -1 342.528 156.723   1
   2 -14  -1 382.283 170.954   1
  -2  14   1 525.140 190.168   1
  -2 -14   1 155.495 133.444   1
   2  14   0 197.279 162.529   1
  -2 -14   0 285.034 144.218   1
   2 -14   0 392.583 165.713   1
  -2  14   0 473.560 168.152   1
  -2 -14  -1 316.645 168.013   1
   2 -14   1 348.524 138.315   1
  -2  14  -1 243.554 145.172   1
   2  14   1 373.527 199.302   1
   2 -14   2 3099.85 226.490   1
   2  14   2 2399.47 298.241   1
  -2 -14  -2 3318.30 296.234   1
  -2 -14  -3 69.5014 173.189   1
   2 -14   3 27.5159 80.1107   1
  -2  14  -3 37.9997 86.5035   1
   2  14   3-155.019 192.392   1
   2  14   5-28.9368 225.477   1
  -2 -14  -5 259.352 212.655   1
   2  14   6 1208.45 292.820   1
  -2 -14  -6 1057.31 244.638   1
   2  14   7 314.188 256.145   1
  -2 -14  -7 140.876 213.489   1
   2  14   8-65.0163 256.960   1
  -2 -14  -8 378.832 240.544   1
   2  14   9 133.585 267.748   1
  -2 -14  -9 270.097 222.134   1
   2  14  10 682.966 298.439   1
  -2 -14 -10 431.004 248.866   1
   2  14  11-34.8667 260.731   1
  -2 -14 -11 219.896 228.471   1
   2  14  12 353.638 255.412   1
  -2 -14 -12 511.115 249.425   1
   2  14  13-142.998 260.978   1
  -2 -14 -13 226.510 242.856   1
   2  14  15 470.534 291.860   1
  -2 -14 -15 328.953 255.560   1
   2  14  16 291.996 276.254   1
  -2 -14 -16 98.8942 243.827   1
   2  14  17-36.5036 271.136   1
  -2 -14 -17 460.812 251.188   1
  -2 -14 -18 361.237 246.566   1
   2  14  19-182.157 273.674   1
  -2 -14 -19 521.923 249.763   1
   2  14  21 327.671 270.851   1
   2  14  23 140.389 210.702   1
  -2 -14 -23 180.540 196.323   1
   2 -15 -22 156.801 210.921   1
  -2  15  22 272.563 235.571   1
   2 -15 -21 63.7585 228.927   1
  -2  15  21 69.7611 265.786   1
   2 -15 -20 356.607 236.669   1
  -2  15  20 319.086 257.594   1
   2 -15 -19 98.2251 221.205   1
  -2  15  19 323.578 235.809   1
   2 -15 -18 33.0745 233.453   1
  -2  15  18-108.902 270.317   1
   2 -15 -17 497.701 240.009   1
  -2  15  17 73.3679 256.254   1
   2 -15 -16 366.289 242.531   1
  -2  15  16 478.311 285.706   1
   2 -15 -15-132.666 231.026   1
  -2  15  15 258.724 294.948   1
   2 -15 -14 66.1067 237.381   1
  -2  15  14 110.411 263.190   1
   2 -15 -13-131.289 225.671   1
  -2  15  13-109.631 246.581   1
   2 -15 -12 292.401 237.517   1
  -2  15  12 108.431 247.569   1
   2 -15 -11-96.1033 234.902   1
  -2  15  11-142.514 260.176   1
   2 -15 -10 600.182 277.803   1
  -2  15  10 208.748 263.355   1
   2 -15  -8 573.389 237.742   1
  -2  15   8 889.787 268.656   1
   2 -15  -7 176.061 220.203   1
  -2  15   7-191.258 227.903   1
   2 -15  -6-170.239 216.979   1
  -2  15   6 183.553 226.015   1
   2 -15  -5 243.897 202.616   1
  -2  15   5-146.001 222.506   1
   2 -15  -4 1384.12 245.815   1
  -2  15   4 1104.43 258.428   1
   2 -15  -3 118.971 198.717   1
  -2 -15   3-18.1073 96.8297   1
   2  15  -3 10.2831 106.377   1
  -2  15   3 103.038 190.316   1
   2 -15  -2 353.636 192.929   1
  -2  15   2 72.4374 191.198   1
   2  15  -1-72.2334 145.196   1
   2 -15  -1 161.856 163.192   1
  -2  15   1 356.328 180.806   1
  -2 -15   1 16.2820 140.663   1
   2  15   0-41.0978 165.645   1
  -2 -15   0-37.5028 146.551   1
   2 -15   0 90.5109 155.346   1
  -2  15   0 40.0534 164.104   1
  -2 -15  -1 20.8826 168.909   1
   2 -15   1 121.356 136.185   1
  -2  15  -1 84.5309 138.551   1
   2  15   1-183.065 184.474   1
  -2 -15  -2 363.063 180.611   1
   2 -15   2 304.784 117.724   1
  -2  15  -2 360.132 125.557   1
   2  15   2 450.472 208.901   1
  -2 -15  -3 72.9460 194.063   1
  -2  15  -3 45.9794 77.0438   1
   2  15   3 402.155 213.970   1
   2 -15   3 11.8043 67.8123   1
   2  15   4 911.968 279.183   1
  -2 -15  -4 1623.36 258.817   1
   2  15   5 59.8725 223.190   1
  -2 -15  -5 270.621 211.788   1
   2  15   6 280.923 251.621   1
  -2 -15  -6-141.049 220.481   1
   2  15   7-97.0609 241.886   1
  -2 -15  -7-29.2313 215.134   1
   2  15   8 365.849 274.780   1
  -2 -15  -8 180.690 230.037   1
   2  15  10 208.761 259.752   1
  -2 -15 -10 694.218 253.532   1
   2  15  11-141.610 235.684   1
  -2 -15 -11-256.756 221.924   1
   2  15  12 322.191 262.216   1
  -2 -15 -12 358.155 247.167   1
   2  15  13 216.759 278.702   1
  -2 -15 -13 624.834 253.968   1
   2  15  14 691.334 296.412   1
  -2 -15 -14 463.019 233.082   1
   2  15  15 330.188 262.374   1
  -2 -15 -15-66.2779 204.700   1
   2  15  16 184.551 226.078   1
  -2 -15 -16 398.135 227.720   1
   2  15  17-184.150 240.021   1
  -2 -15 -17 33.0861 229.483   1
   2  15  18-110.014 258.832   1
  -2 -15 -18 65.8304 227.216   1
   2  15  19-330.895 250.314   1
  -2 -15 -19 257.851 230.443   1
   2  15  20 36.6828 257.793   1
  -2 -15 -20-94.5900 240.234   1
   2  15  21 435.810 254.243   1
  -2 -15 -21-92.5902 212.256   1
   2  15  22 212.501 235.531   1
  -2 -15 -22 30.4003 199.211   1
   2 -16 -21 95.1093 234.447   1
  -2  16  21 240.805 263.272   1
   2 -16 -20 96.9914 200.819   1
  -2  16  20 70.1483 236.612   1
   2 -16 -19 523.801 239.328   1
  -2  16  19 250.242 248.059   1
   2 -16 -18 298.484 220.754   1
  -2  16  18 506.719 278.903   1
   2 -16 -17 300.315 240.094   1
  -2  16  17 182.898 272.839   1
   2 -16 -16 100.729 209.795   1
  -2  16  16 147.141 236.107   1
   2 -16 -15 471.402 248.986   1
  -2  16  15-184.388 272.654   1
   2 -16 -14 437.520 243.835   1
  -2  16  14 294.696 284.794   1
   2 -16 -13 536.341 251.041   1
  -2  16  13-110.043 263.796   1
   2 -16 -12 299.491 246.212   1
  -2  16  12 109.194 257.251   1
   2 -16 -11 65.8487 225.266   1
  -2  16  11 107.970 248.498   1
   2 -16 -10 64.8724 213.718   1
  -2  16  10 283.538 262.035   1
   2 -16  -9 255.669 226.678   1
  -2  16   9-34.7240 254.612   1
   2 -16  -7 152.290 231.208   1
  -2  16   7-65.6496 231.700   1
   2 -16  -6 909.362 243.955   1
  -2  16   6 758.091 255.980   1
   2 -16  -5 112.415 208.583   1
  -2  16   5 121.053 238.305   1
   2 -16  -4 265.481 212.687   1
  -2  16   4-57.2300 214.851   1
  -2 -16   3 147.226 94.5128   1
   2  16  -3-81.7524 98.9970   1
   2 -16  -2-46.3461 195.248   1
  -2  16   2 559.546 215.504   1
   2  16  -1 538.253 171.470   1
   2 -16  -1 340.389 176.355   1
  -2  16   1 727.964 199.612   1
  -2 -16   1 365.058 153.526   1
   2  16   0-88.2175 171.422   1
  -2 -16   0 194.414 163.164   1
   2 -16   0 94.2444 152.262   1
  -2  16   0 438.043 184.459   1
  -2 -16  -1 350.165 172.652   1
   2 -16   1 376.517 140.894   1
  -2  16  -1 350.187 154.255   1
   2  16   1 411.585 204.178   1
  -2 -16  -2 285.147 196.024   1
   2 -16   2 358.409 114.424   1
  -2  16  -2 241.935 122.834   1
   2  16   2-52.3268 213.629   1
  -2 -16  -4 215.252 189.453   1
   2  16   4 147.409 219.852   1
  -2 -16  -5-28.1764 211.696   1
   2  16   5-308.704 230.104   1
  -2 -16  -6 937.034 258.249   1
   2  16   6 320.896 262.769   1
  -2 -16  -7 30.2396 222.541   1
   2  16   7 66.2977 239.020   1
  -2 -16  -9 31.7608 225.282   1
   2  16   9 243.887 263.580   1
  -2 -16 -10 387.599 235.259   1
   2  16  10 425.379 277.254   1
  -2 -16 -11-98.2667 215.701   1
   2  16  11 395.459 263.580   1
  -2 -16 -12 165.271 238.573   1
   2  16  12 182.591 274.267   1
  -2 -16 -13 66.5769 222.691   1
   2  16  13-515.106 255.426   1
  -2 -16 -14 535.261 226.594   1
   2  16  14 408.512 240.173   1
  -2 -16 -15 669.501 247.699   1
   2  16  15-260.326 267.371   1
  -2 -16 -16-100.110 230.357   1
   2  16  16 185.824 289.428   1
  -2 -16 -17 298.820 233.244   1
   2  16  17 369.475 276.993   1
  -2 -16 -18-97.5675 226.534   1
   2  16  18 148.202 264.897   1
  -2 -16 -19 95.4887 195.672   1
   2  16  19 258.932 242.457   1
  -2 -16 -20 498.678 201.220   1
   2  16  20 146.568 236.150   1
  -2 -16 -21 61.4427 172.810   1
   2  16  21 71.4954 224.484   1
   2 -17 -20-352.134 196.338   1
  -2  17  20-242.725 222.105   1
   2 -17 -19-97.9258 228.473   1
  -2  17  19 354.142 284.594   1
   2 -17 -18 365.373 205.545   1
  -2  17  18 35.9629 229.902   1
   2 -17 -17 201.829 248.523   1
  -2  17  17-182.016 281.467   1
   2 -17 -16 67.6385 228.181   1
  -2  17  16 147.383 260.145   1
   2 -17 -14 204.720 215.963   1
  -2  17  14 297.118 259.165   1
   2 -17 -13-34.0973 214.083   1
  -2  17  13 37.0867 236.659   1
   2 -17 -12-67.9181 216.700   1
  -2  17  12 73.8258 235.550   1
   2 -17 -11 67.3799 229.393   1
  -2  17  11 36.6258 259.654   1
   2 -17 -10-66.8684 219.020   1
  -2  17  10-108.177 246.701   1
   2 -17  -9-262.970 230.026   1
  -2  17   9 141.978 234.822   1
   2 -17  -8 32.2115 223.118   1
  -2  17   8 901.954 252.722   1
   2 -17  -7 156.793 211.539   1
  -2  17   7-33.7482 237.204   1
   2 -17  -6 90.8683 206.219   1
  -2  17   6-65.0460 208.640   1
   2 -17  -5 260.958 209.763   1
  -2  17   5 281.087 216.280   1
   2 -17  -4 27.5931 176.347   1
  -2  17   4 329.121 220.385   1
   2 -17  -3 208.376 194.201   1
  -2  17   3 85.4207 208.071   1
   2 -17  -2 390.002 185.479   1
   2  17  -2 116.250 134.874   1
  -2  17   2 161.213 195.767   1
   2 -17  -1-22.3500 157.064   1
  -2  17   1 24.7055 180.340   1
   2  17  -1 38.8271 157.015   1
  -2  17   0 21.7228 166.136   1
  -2 -17   0-40.2743 156.276   1
   2  17   0-92.0029 181.044   1
  -2  17  -1 87.7818 149.103   1
   2  17   1 208.572 185.790   1
  -2 -17  -1 111.700 160.607   1
   2  17   2 223.182 198.831   1
  -2 -17  -2 418.896 201.662   1
   2  17   3 205.676 204.939   1
  -2 -17  -3 132.901 195.884   1
   2  17   4-61.9605 215.815   1
  -2 -17  -4 140.068 188.958   1
   2  17   5-96.9929 239.032   1
  -2 -17  -5 351.064 233.631   1
   2  17   6 368.574 238.288   1
  -2 -17  -6 242.215 216.394   1
   2  17   7 343.322 257.725   1
  -2 -17  -7-62.3191 202.092   1
   2  17   8 703.134 256.568   1
  -2 -17  -8 95.7205 213.281   1
   2  17   9 144.166 255.565   1
  -2 -17  -9 65.0266 213.013   1
   2  17  10 73.1727 252.655   1
  -2 -17 -10-264.405 219.810   1
   2  17  11-222.018 241.216   1
  -2 -17 -11-33.4019 223.246   1
   2  17  12 410.441 283.340   1
  -2 -17 -12 403.857 240.992   1
   2  17  13 37.4660 246.735   1
  -2 -17 -13 202.672 207.539   1
   2  17  14-225.466 259.639   1
  -2 -17 -14-135.359 218.512   1
   2  17  16 37.7159 233.115   1
  -2 -17 -16 265.383 202.762   1
   2  17  17-415.663 259.975   1
  -2 -17 -17-32.5596 203.707   1
   2  17  18 187.816 275.377   1
  -2 -17 -18 32.0139 225.062   1
   2  17  19-110.366 278.197   1
  -2 -17 -19 126.024 221.413   1
   2  17  20 180.508 257.071   1
  -2 -17 -20-279.549 217.383   1
  -2  18  20 136.920 256.946   1
   2 -18 -20 63.2662 208.290   1
  -2  18  19-69.9782 237.350   1
   2 -18 -19 388.223 233.512   1
  -2  18  18 642.822 261.063   1
   2 -18 -18-132.105 219.986   1
  -2  18  17 72.5146 221.075   1
   2 -18 -17 570.420 211.782   1
  -2  18  16 220.161 240.452   1
   2 -18 -16 67.9551 208.769   1
  -2  18  15-37.0207 266.109   1
   2 -18 -15 411.547 238.159   1
  -2  18  13-149.200 263.275   1
   2 -18 -13 172.950 231.060   1
  -2  18  12 37.2570 241.686   1
   2 -18 -12 241.898 223.041   1
  -2  18  11 74.1366 246.447   1
  -2  18  10-73.3669 245.058   1
   2 -18 -10-34.0756 212.793   1
  -2  18   9 217.321 253.600   1
   2 -18  -9 100.967 223.928   1
  -2  18   8 462.338 252.183   1
   2 -18  -8-198.315 227.205   1
  -2  18   7 138.506 229.046   1
   2 -18  -7-64.5000 196.850   1
  -2  18   6 33.5882 228.020   1
   2 -18  -6 372.952 208.057   1
  -2  18   5 32.5587 222.359   1
   2 -18  -5 480.640 210.905   1
  -2  18   4 156.981 212.985   1
  -2  18   3 150.019 209.208   1
  -2  18   2-28.1526 194.345   1
   2  18   3 220.993 223.272   1
   2  18   4-99.1120 242.156   1
  -2 -18  -4 171.803 209.038   1
   2  18   5 34.0444 243.439   1
  -2 -18  -5 90.2746 215.182   1
   2  18   6-69.5348 230.074   1
  -2 -18  -6 251.464 210.076   1
   2  18   7-35.6866 252.040   1
  -2 -18  -7-225.796 227.848   1
   2  18   8 109.335 241.081   1
  -2 -18  -8-164.616 225.208   1
   2  18   9-74.0644 249.856   1
  -2 -18  -9 267.539 233.049   1
   2  18  10 37.4639 260.229   1
  -2 -18 -10 405.963 229.747   1
   2  18  11-339.900 265.714   1
  -2 -18 -11-102.240 216.696   1
   2  18  12-268.684 264.039   1
  -2 -18 -12 575.256 238.113   1
   2  18  13 115.217 261.563   1
  -2 -18 -13 101.554 210.300   1
   2  18  15 269.552 262.504   1
  -2 -18 -15 166.228 219.219   1
   2  18  16 268.857 279.279   1
  -2 -18 -16-32.7892 207.081   1
   2  18  17 37.7419 266.409   1
  -2 -18 -17 64.7548 209.906   1
   2  18  18 334.556 274.238   1
  -2 -18 -18 288.329 209.650   1
   2  18  19-72.4276 229.861   1
  -2 -18 -19 94.7703 182.453   1
   2  18  20 564.713 248.459   1
  -2  19  19 34.6036 231.154   1
  -2  19  18 176.837 250.963   1
  -2  19  17 180.151 261.107   1
  -2  19  16 403.061 250.783   1
  -2  19  15-111.237 255.960   1
   2 -19 -15 34.3825 195.983   1
  -2  19  14 598.567 267.873   1
   2 -19 -14 34.7038 188.924   1
  -2  19  12 451.695 276.264   1
  -2  19  11 225.514 250.253   1
  -2  19   9-295.172 250.728   1
  -2  19   8 36.3129 237.815   1
   2  19   8 154.133 258.824   1
   2  19   9 504.138 275.590   1
   2  19  11 592.951 289.844   1
   2  19  12-39.5514 252.399   1
   2  19  14-39.0252 276.649   1
  -2 -19 -14-33.5504 217.494   1
   2  19  15 502.656 267.623   1
  -2 -19 -15 166.972 204.761   1
   2  19  16 492.899 280.524   1
  -2 -19 -16 430.781 231.625   1
   2  19  17 186.663 250.821   1
  -2 -19 -17 163.069 207.298   1
   2  19  18 401.554 261.117   1
  -2 -19 -18-31.9569 169.762   1
   2  19  19 498.476 279.093   1
   3   0 -26 400.839 244.172   1
  -3   0  25 220.706 249.511   1
   3   0 -25 133.599 244.056   1
  -3   0  24-36.3835 240.685   1
   3   0 -24 132.410 235.690   1
  -3   0  23-144.025 242.995   1
   3   0 -23-131.634 223.171   1
  -3   0  22 782.767 260.353   1
   3   0 -22 195.733 226.115   1
  -3   0  21 70.1629 222.918   1
   3   0 -21 257.055 229.972   1
  -3   0  20 378.093 266.098   1
   3   0 -20 692.970 257.941   1
  -3   0  19 535.677 251.543   1
   3   0 -19-122.851 236.921   1
  -3   0  18 618.539 251.338   1
   3   0 -18 956.028 251.543   1
  -3   0  17 220.274 258.814   1
   3   0 -17 57.7719 232.216   1
  -3   0  16 303.581 233.731   1
   3   0 -16 557.108 249.488   1
  -3   0  15-320.026 236.879   1
   3   0 -15 160.270 207.305   1
  -3   0  14 388.450 236.051   1
   3   0 -14 739.351 221.871   1
  -3   0  12 522.138 229.205   1
   3   0 -12 91.5114 196.548   1
  -3   0  11-23.2957 208.603   1
   3   0 -11 150.234 185.321   1
  -3   0  10 11352.0 808.205   1
   3   0 -10 10807.7 792.269   1
   3   0  -9 111.308 178.617   1
  -3   0   9-140.753 200.708   1
   3   0  -8 15223.5 994.568   1
  -3   0   8 13653.4 997.064   1
  -3   0   7 169.350 186.937   1
   3   0  -7 15.5416 185.632   1
  -3   0   6-124.291 208.147   1
   3   0  -6 268.636 179.340   1
   3   0  -4 68894.1 4211.65   1
  -3   0   4 61754.8 4213.28   1
   3   0  -3-10.5984 164.782   1
  -3   0   3-211.267 169.219   1
  -3   0   2 333702. 21081.4   1
   3   0  -2 327557. 21077.2   1
  -3   0   1 108.460 187.536   1
   3   0  -1-27.4286 161.144   1
  -3   0   0 38.2728 157.317   1
   3   0   0-74.5931 164.789   1
  -3   0  -1 38.4946 197.200   1
   3   0   1-131.368 182.822   1
  -3   0  -2 345280. 22203.3   1
   3   0   2 350973. 22203.5   1
  -3   0  -3-248.703 182.455   1
   3   0   3-75.5234 192.549   1
   3   0   4 74046.8 4731.08   1
  -3   0  -4 73141.1 4728.53   1
  -3   0  -6 14.0767 157.788   1
   3   0   6 45.2739 169.740   1
  -3   0  -7-14.9341 167.106   1
   3   0   7 84.1331 189.579   1
  -3   0  -8 13937.9 948.603   1
   3   0   8 13706.2 962.476   1
  -3   0  -9-35.7730 168.558   1
   3   0   9 79.9622 194.267   1
  -3   0 -10 11310.4 798.934   1
   3   0  10 11178.2 815.727   1
   3   0  11 138.683 200.673   1
  -3   0 -11-104.062 175.423   1
   3   0  12 24.7905 207.726   1
  -3   0 -12 111.130 188.531   1
   3   0  14 586.777 262.910   1
  -3   0 -14 493.218 216.144   1
   3   0  15 290.779 235.126   1
   3   0  16 846.046 251.345   1
  -3   0 -16 410.972 221.984   1
   3   0  17 481.149 255.059   1
  -3   0 -17 451.419 221.693   1
   3   0  18 431.791 285.169   1
  -3   0 -18 1377.77 259.197   1
   3   0  19 136.951 276.077   1
  -3   0 -19 90.4796 233.295   1
   3   0  20 140.115 267.776   1
  -3   0 -20 495.567 226.225   1
   3   0  21 178.250 253.106   1
  -3   0 -21 253.613 230.894   1
   3   0  22 216.742 250.559   1
  -3   0 -22 517.090 237.172   1
   3   0  23 368.101 255.305   1
  -3   0 -23-130.916 213.312   1
   3   0  24 262.072 254.384   1
  -3   0 -24 662.755 241.899   1
   3   0  25 191.231 231.046   1
  -3   0 -25 198.259 216.748   1
  -3   0 -26 490.262 236.734   1
   3  -1 -27 131.643 237.433   1
  -3   1  26-72.9693 239.054   1
   3  -1 -26 298.151 247.766   1
  -3  -1  25 260.704 240.689   1
  -3   1  25 363.306 252.419   1
   3   1 -25 134.355 217.177   1
   3  -1 -25 265.486 237.787   1
  -3   1  24 832.631 276.085   1
  -3  -1  24 550.963 254.963   1
   3   1 -24 533.611 232.808   1
   3  -1 -24-133.001 252.854   1
  -3  -1  23 72.1979 229.404   1
  -3   1  23 432.086 265.202   1
   3  -1 -23 363.162 251.789   1
   3   1 -23-65.6652 217.466   1
  -3  -1  22 248.323 264.332   1
   3   1 -22 518.765 242.748   1
  -3   1  21-35.2462 233.228   1
  -3  -1  21-69.4736 257.733   1
   3  -1 -21-161.471 222.006   1
   3   1 -21-127.718 228.375   1
  -3  -1  20 2512.96 337.356   1
  -3   1  20 1800.99 347.733   1
   3  -1 -20 2793.69 350.711   1
   3   1 -20 3179.54 343.344   1
  -3   1  19 576.674 281.452   1
   3  -1 -19 124.348 268.408   1
  -3  -1  18 897.632 284.314   1
   3   1 -18 1234.96 272.014   1
  -3  -1  17 649.577 256.467   1
  -3   1  17 1156.40 279.106   1
   3   1 -17 397.473 239.852   1
   3  -1 -17 936.156 263.562   1
  -3  -1  16 2462.99 330.465   1
  -3   1  16 2480.52 347.004   1
   3   1 -16 2724.81 325.747   1
   3  -1 -16 2797.37 324.167   1
  -3  -1  15-56.6843 223.121   1
   3   1 -15 260.417 207.158   1
   3  -1 -15-462.115 240.750   1
  -3   1  14 13627.0 1004.98   1
  -3  -1  14 13930.6 1002.20   1
   3  -1 -14 14939.1 1004.61   1
   3   1 -14 13399.7 986.048   1
  -3  -1  13-50.9542 212.770   1
  -3   1  13 299.248 232.771   1
   3   1 -13-187.513 193.919   1
   3  -1 -13-49.4422 217.083   1
  -3   1  12 8792.04 670.886   1
   3   1 -12 9156.19 648.691   1
   3  -1 -12 7736.13 648.928   1
   3  -1 -11 44.3730 189.284   1
   3   1 -11-61.8691 178.029   1
  -3  -1  11-22.3810 198.739   1
  -3   1  11-97.0629 217.241   1
   3  -1 -10 749.034 220.109   1
   3   1 -10 956.979 210.086   1
  -3   1  10 1228.32 250.890   1
  -3  -1  10 580.217 195.499   1
   3  -1  -9 19.4694 176.189   1
   3   1  -9 87.9923 169.466   1
  -3  -1   9-114.629 183.967   1
  -3   1   9 253.433 226.723   1
   3  -1  -8 20543.4 1352.73   1
  -3  -1   8 19740.1 1352.19   1
  -3   1   8 20418.6 1355.17   1
   3   1  -8 19571.6 1341.70   1
   3   1  -7 898.254 187.872   1
   3  -1  -7 1367.43 228.110   1
  -3   1   7 1210.17 220.125   1
  -3  -1   7 1182.03 205.027   1
  -3   1   6 10462.1 784.869   1
   3  -1  -6 11842.2 783.170   1
   3  -1  -5 1778.63 246.754   1
   3   1  -5 1829.98 224.388   1
  -3  -1   5 1224.96 241.483   1
   3   1  -4 10713.2 756.537   1
  -3  -1   4 11276.4 760.467   1
   3  -1  -3 5537.65 433.970   1
   3   1  -3 5948.36 427.778   1
  -3   1   3 5745.21 444.966   1
  -3  -1   3 5301.16 425.131   1
   3  -1  -2 23971.2 1429.94   1
  -3  -1   2 22924.5 1431.04   1
  -3   1   2 20212.3 1434.58   1
   3   1  -2 19929.6 1423.72   1
   3  -1  -1 11114.0 764.135   1
   3   1  -1 13124.4 771.802   1
  -3  -1   1 9981.21 775.032   1
  -3   1   1 10821.4 772.805   1
   3  -1   0 11371.8 827.522   1
  -3  -1   0 12196.4 834.078   1
   3   1   0 12569.4 830.753   1
  -3   1   0 13093.4 835.935   1
   3  -1   1 10665.4 750.880   1
   3   1   1 11937.3 755.244   1
  -3   1  -1 10737.6 752.534   1
  -3  -1  -1 10678.6 755.886   1
   3  -1   2 21356.4 1476.90   1
   3   1   2 22291.4 1484.22   1
  -3  -1  -2 23044.3 1484.27   1
  -3   1  -2 23670.3 1479.40   1
   3  -1   3 5366.88 394.527   1
   3   1   3 4793.04 419.448   1
  -3  -1  -3 5278.18 416.270   1
  -3   1  -3 4831.93 397.821   1
   3  -1   4 12017.3 731.513   1
   3   1   4 10077.4 738.900   1
  -3   1  -4 11096.5 722.311   1
  -3   1  -5 1390.13 198.717   1
   3  -1   5 1396.83 208.343   1
   3   1   6 10183.5 732.078   1
  -3  -1  -6 10304.4 723.965   1
   3   1   7 952.810 229.076   1
   3  -1   7 1270.71 211.787   1
  -3  -1  -7 1002.09 191.663   1
  -3   1  -7 1148.52 193.063   1
   3  -1   8 21067.7 1378.04   1
   3   1   8 22079.8 1388.09   1
  -3   1  -8 19834.0 1363.34   1
  -3  -1  -8 19356.9 1371.19   1
   3   1   9-62.9650 184.306   1
   3  -1   9-170.946 184.161   1
  -3   1  -9 151.859 165.846   1
  -3  -1  -9 132.185 164.890   1
   3  -1  10 350.600 202.612   1
   3   1  10 564.367 219.801   1
  -3   1 -10 579.106 188.913   1
  -3  -1 -10 550.889 192.240   1
   3  -1  11 155.271 192.689   1
   3   1  11 144.124 232.983   1
  -3   1 -11 159.815 177.499   1
  -3  -1 -11-43.2875 192.818   1
   3   1  12 8722.14 686.249   1
   3  -1  12 8726.29 679.064   1
  -3  -1 -12 9203.44 670.551   1
  -3   1 -12 8890.15 664.420   1
   3   1  13-163.549 216.034   1
   3  -1  13-51.2442 226.251   1
  -3   1 -13 45.5242 203.769   1
  -3  -1 -13 145.464 209.271   1
   3  -1  14 13114.3 961.550   1
   3   1  14 13050.6 956.798   1
  -3   1 -14 13038.7 940.717   1
  -3  -1 -14 13678.4 952.624   1
   3  -1  15 85.1478 231.821   1
  -3  -1 -15-105.602 234.417   1
  -3   1 -15 25.4301 199.449   1
   3  -1  16 1969.21 328.967   1
   3   1  16 2586.35 333.937   1
  -3   1 -16 2307.39 310.719   1
  -3  -1 -16 1928.36 308.727   1
   3  -1  17 851.125 258.693   1
   3   1  17 651.940 254.974   1
  -3  -1 -17 315.527 220.316   1
  -3   1 -17 694.636 242.239   1
   3  -1  18 1080.50 289.323   1
  -3   1 -18 1271.16 270.066   1
   3   1  19 242.033 260.075   1
  -3  -1 -19 304.739 220.428   1
   3  -1  20 1942.01 334.166   1
   3   1  20 2433.69 341.998   1
  -3   1 -20 2061.39 318.246   1
  -3  -1 -20 2526.54 326.954   1
   3   1  21-71.5767 242.558   1
   3  -1  21-176.964 236.460   1
  -3   1 -21 220.863 220.801   1
  -3  -1 -21 286.513 239.862   1
   3  -1  22 36.0293 248.732   1
  -3   1 -22 64.4510 222.477   1
   3   1  23-146.957 254.193   1
  -3  -1 -23 654.369 258.985   1
   3  -1  24 489.877 258.139   1
   3   1  24 446.918 262.133   1
  -3   1 -24 533.074 242.899   1
  -3  -1 -24 329.888 253.888   1
  -3   1 -25-329.742 241.609   1
   3   1  26 690.908 269.908   1
  -3  -1 -26-195.103 216.362   1
   3  -2 -27 423.335 241.669   1
  -3   2  27 573.911 250.697   1
   3  -2 -26 228.998 243.803   1
  -3   2  26 71.9356 243.931   1
   3  -2 -25-65.9101 235.742   1
  -3   2  25-180.345 238.706   1
   3   2 -24 636.005 253.116   1
   3  -2 -24 595.935 263.328   1
  -3  -2  24 74.3193 244.105   1
  -3   2  24 613.821 266.453   1
   3  -2 -23-396.375 267.160   1
   3   2 -23 494.053 238.473   1
  -3   2  23 144.277 257.892   1
  -3  -2  23-109.506 226.662   1
   3   2 -22 938.082 265.597   1
   3  -2 -22 1214.12 285.949   1
  -3   2  22 1181.36 286.149   1
  -3  -2  22 1246.07 282.742   1
   3  -2 -21-32.4581 215.128   1
   3   2 -21 252.050 222.792   1
  -3   2  21 601.824 266.013   1
  -3  -2  21 138.461 228.235   1
   3  -2 -20 159.960 229.861   1
   3   2 -20 153.295 230.238   1
  -3   2  20-34.9003 254.902   1
  -3  -2  20 269.277 256.596   1
   3  -2 -19-249.929 267.318   1
   3   2 -19 29.8294 222.134   1
  -3  -2  19 32.5885 243.624   1
  -3   2  19 34.3090 268.148   1
   3   2 -18 3310.95 386.476   1
  -3   2  18 3886.01 423.632   1
  -3  -2  18 4212.91 420.600   1
   3  -2 -17 177.437 214.309   1
   3   2 -17 445.018 213.007   1
  -3   2  17 424.025 258.518   1
  -3  -2  17 332.805 234.075   1
  -3  -2  16 6972.86 613.775   1
  -3   2  16 7294.66 633.000   1
   3   2 -16 8435.39 624.725   1
   3  -2 -16 7935.53 627.054   1
  -3   2  15 825.825 287.826   1
  -3  -2  15 1211.57 267.423   1
   3  -2 -15 1543.36 270.690   1
   3   2 -15 1698.53 257.313   1
  -3   2  14 146.874 241.812   1
   3  -2 -14 238.262 209.475   1
  -3   2  13-56.1447 206.004   1
  -3  -2  13 319.469 209.896   1
   3  -2 -13 177.244 200.249   1
   3   2 -13 203.790 183.425   1
  -3  -2  12 15624.9 1094.51   1
   3  -2 -11 1208.83 246.906   1
   3   2 -11 862.933 193.772   1
  -3   2  11 1161.91 261.528   1
  -3  -2  11 749.336 214.979   1
   3  -2 -10 34127.1 2342.33   1
  -3  -2  10 34299.1 2336.49   1
  -3   2  10 36748.4 2356.61   1
   3   2 -10 37104.4 2335.16   1
   3   2  -9 938.417 203.005   1
   3  -2  -9 748.720 215.294   1
  -3   2   9 950.408 240.654   1
  -3  -2   9 755.472 207.827   1
   3   2  -8-92.0641 163.784   1
   3  -2  -8 75.5745 176.744   1
  -3  -2   8-34.0210 169.429   1
  -3   2   8-20.4770 204.843   1
   3  -2  -7 504.578 205.718   1
   3   2  -7 689.137 168.236   1
  -3   2   7 564.840 219.040   1
  -3  -2   7 359.008 173.075   1
  -3   2   6 18291.6 1231.92   1
   3  -2  -6 18180.1 1228.32   1
   3  -2  -5 4265.76 368.686   1
   3   2  -5 4491.74 345.756   1
  -3   2   5 4327.92 377.097   1
  -3  -2   5 4019.72 346.369   1
  -3  -2   4 2736.30 274.109   1
   3   2  -4 3052.48 267.074   1
  -3  -2   3 12725.2 931.157   1
   3   2  -3 14707.2 924.553   1
   3  -2  -3 13744.3 934.646   1
  -3   2   3 13912.3 941.374   1
   3  -2  -2 3088.05 269.926   1
  -3   2   2 2439.56 278.398   1
   3   2  -2 3238.73 269.208   1
  -3  -2   2 2914.50 276.006   1
   3   2  -1 5253.00 394.761   1
  -3   2   1 5313.07 409.721   1
  -3  -2   1 4589.73 397.689   1
   3  -2  -1 5673.02 400.827   1
   3  -2   0-216.690 168.291   1
  -3   2   0 167.659 183.597   1
   3   2   0 58.5176 182.355   1
  -3  -2   0 78.8835 175.828   1
  -3  -2  -1 3804.67 342.428   1
   3   2   1 4879.04 343.561   1
   3  -2   1 4808.48 341.752   1
  -3   2  -1 3178.93 338.898   1
  -3   2  -2 2897.58 256.486   1
   3  -2   2 2512.93 259.197   1
   3   2   2 2938.69 287.578   1
  -3  -2  -2 2677.60 280.422   1
  -3  -2  -3 13584.4 976.990   1
  -3   2  -3 14991.0 968.308   1
   3  -2   3 14787.0 965.422   1
   3   2   3 14394.5 983.849   1
  -3   2  -4 3242.89 272.301   1
   3  -2   4 2783.60 270.837   1
  -3   2  -5 4459.64 332.987   1
   3   2   5 4475.95 377.393   1
   3  -2   5 4258.30 334.076   1
  -3   2  -6 17775.4 1154.22   1
  -3  -2  -6 16300.8 1164.54   1
   3   2   6 16468.0 1177.27   1
   3  -2   6 18060.5 1155.50   1
  -3  -2  -7 346.808 182.388   1
   3   2   7 209.370 176.245   1
  -3  -2  -8 90.8115 196.437   1
  -3   2  -8-143.408 146.547   1
   3   2   8 142.860 206.802   1
   3  -2   8 165.289 157.291   1
  -3  -2  -9 737.914 184.875   1
  -3   2  -9 622.766 186.950   1
   3   2   9 635.575 196.144   1
   3  -2   9 1186.41 205.157   1
   3   2  10 31456.6 2238.28   1
  -3   2 -10 34975.6 2219.73   1
  -3  -2 -10 34559.7 2234.21   1
  -3   2 -11 1050.72 216.444   1
  -3  -2 -11 697.539 208.120   1
   3  -2  11 785.227 216.407   1
   3   2  11 749.482 234.926   1
   3  -2  12 16023.4 1080.11   1
  -3   2 -12 14924.7 1061.39   1
  -3   2 -13 747.412 199.214   1
  -3  -2 -13 99.8229 197.104   1
   3  -2  13 148.515 217.376   1
   3   2  13 476.839 230.276   1
  -3  -2 -14-103.913 224.290   1
   3   2  14 323.423 266.786   1
  -3  -2 -15 1199.43 280.835   1
  -3   2 -15 1250.62 252.573   1
   3  -2  15 1232.43 270.287   1
   3   2  15 1093.86 263.414   1
  -3   2 -16 6960.21 594.899   1
  -3  -2 -16 7571.13 616.051   1
   3  -2  16 8024.32 619.403   1
   3   2  16 7964.34 633.231   1
  -3  -2 -17 116.535 235.171   1
  -3   2 -17 463.343 227.247   1
   3  -2  17 185.708 228.094   1
   3   2  17-33.0789 252.328   1
  -3   2 -18 3408.51 370.177   1
  -3  -2 -18 3578.70 392.530   1
   3  -2  18 4515.80 409.630   1
   3   2  18 2484.86 372.501   1
  -3   2 -19-58.9630 215.253   1
  -3  -2 -19 307.646 255.368   1
   3   2  19-139.550 250.532   1
   3  -2  19 233.494 247.457   1
  -3   2 -20-91.4809 210.522   1
  -3  -2 -20 314.090 260.691   1
   3  -2  20-137.164 245.188   1
   3   2  20 212.902 263.211   1
  -3   2 -21 31.3986 221.618   1
  -3  -2 -21 223.784 238.986   1
   3  -2  21 35.1183 242.424   1
   3   2  21-288.121 281.474   1
  -3  -2 -22 1036.11 271.261   1
  -3   2 -22 1027.86 259.054   1
   3  -2  22 1445.61 287.846   1
  -3   2 -23 65.7142 216.321   1
  -3  -2 -23-98.0135 217.237   1
   3   2  23 328.415 247.328   1
   3  -2  23 111.407 240.782   1
  -3   2 -24 463.175 229.378   1
  -3  -2 -24 229.923 212.895   1
   3   2  24 185.305 227.217   1
   3  -2  24 536.348 271.246   1
  -3  -2 -25 230.634 235.823   1
   3   2  25 111.706 242.863   1
  -3  -2 -26 195.021 234.401   1
   3   2  26-76.0137 255.154   1
  -3  -2 -27 254.708 219.642   1
   3   2  27 379.903 241.915   1
   3  -3 -28 348.894 215.063   1
  -3   3  27-35.2675 229.789   1
   3  -3 -27 32.0814 219.435   1
  -3   3  25 502.275 257.654   1
   3  -3 -25 789.421 276.938   1
   3   3 -24 134.581 225.993   1
  -3   3  23 504.405 258.960   1
  -3  -3  23 367.120 233.327   1
   3  -3 -23-66.0190 215.411   1
   3   3 -23 66.0338 214.361   1
  -3  -3  22-107.390 252.034   1
  -3   3  22 215.145 243.477   1
   3  -3 -22 591.808 242.435   1
   3   3 -22 193.645 223.328   1
  -3  -3  21 452.058 242.553   1
   3   3 -21 376.828 236.206   1
  -3   3  20 422.434 280.930   1
   3  -3 -20 320.476 255.932   1
  -3   3  19-34.5823 286.119   1
  -3  -3  19-64.7829 222.599   1
   3   3 -19 58.9353 220.303   1
   3  -3 -19 220.545 258.187   1
  -3  -3  18 62.2581 240.475   1
   3  -3 -18 276.618 225.064   1
   3   3 -18 453.572 214.298   1
  -3  -3  17 29.7949 227.008   1
   3   3 -17-54.1342 191.876   1
  -3  -3  16 56.5440 222.371   1
  -3   3  16 741.528 270.603   1
   3  -3 -16 261.434 237.079   1
   3   3 -16 129.047 203.826   1
  -3   3  15-155.874 275.343   1
  -3  -3  15-26.8053 208.082   1
   3  -3 -15 531.933 240.321   1
   3   3 -15 24.4877 193.492   1
  -3   3  14-150.955 261.379   1
  -3  -3  14 50.7949 201.310   1
   3   3 -14-23.1956 190.707   1
   3  -3 -14 296.748 223.912   1
  -3   3  13 984.243 258.471   1
  -3  -3  13 1287.28 231.441   1
   3  -3 -13 1216.41 244.226   1
   3   3 -13 1524.64 228.852   1
   3  -3 -12 2867.71 320.883   1
  -3   3  12 2790.22 349.680   1
  -3  -3  12 3039.53 316.360   1
   3   3 -12 3573.23 318.285   1
   3   3 -11 735.478 182.561   1
  -3  -3  11 560.695 197.286   1
   3   3 -10 1898.08 234.461   1
   3  -3 -10 1738.54 262.424   1
  -3   3  10 1331.58 285.342   1
  -3  -3  10 2271.34 247.985   1
   3   3  -9 835.058 180.079   1
   3  -3  -9 565.427 213.235   1
  -3   3   9 440.002 212.445   1
  -3  -3   9 941.576 184.048   1
   3  -3  -8 12109.1 875.696   1
  -3  -3   8 12640.7 859.798   1
   3   3  -8 12192.3 850.998   1
  -3   3   8 12656.2 884.043   1
   3  -3  -7 3376.09 336.311   1
  -3   3   7 3755.27 351.861   1
   3  -3  -6 38086.3 2529.90   1
  -3   3   6 37991.5 2532.90   1
   3   3  -6 38047.9 2508.51   1
  -3  -3   6 40321.3 2515.24   1
   3  -3  -5 4120.07 376.920   1
   3   3  -5 4248.39 348.096   1
  -3  -3   5 4203.40 343.154   1
  -3   3   5 4610.87 385.753   1
   3  -3  -4 36931.0 2356.14   1
   3   3  -4 33715.3 2337.79   1
  -3   3   4 36033.4 2362.36   1
  -3  -3   4 38329.2 2343.94   1
   3   3  -3 41984.0 2633.13   1
  -3  -3   3 39406.1 2637.12   1
   3  -3  -2 47949.0 3116.18   1
  -3  -3   2 50017.8 3110.14   1
  -3   3   2 46201.8 3120.98   1
   3   3  -2 48255.4 3108.07   1
   3   3  -1 22860.4 1590.49   1
  -3   3   1 24412.9 1601.19   1
  -3  -3   1 24610.1 1591.53   1
   3  -3  -1 25751.3 1596.13   1
   3  -3   0 189193. 11568.6   1
  -3  -3   0 184447. 11572.6   1
   3   3   0 175084. 11572.2   1
  -3   3   0 174986. 11572.1   1
   3  -3   1 24039.7 1537.22   1
   3   3   1 21155.0 1541.34   1
  -3   3  -1 24128.1 1535.68   1
  -3  -3  -1 24707.6 1546.56   1
   3   3   2 47278.7 3105.18   1
   3  -3   2 43577.7 3092.32   1
  -3  -3  -2 51553.7 3106.50   1
  -3   3  -2 50599.7 3093.55   1
  -3   3  -3 42836.6 2714.51   1
   3  -3   3 41295.9 2712.75   1
   3   3   4 36038.5 2457.55   1
  -3  -3  -4 36157.3 2454.89   1
  -3   3  -4 37869.5 2434.87   1
   3  -3   4 39466.0 2436.52   1
  -3  -3  -5 4972.20 383.536   1
  -3   3  -5 4576.73 344.842   1
   3  -3   5 4098.00 345.323   1
   3   3   5 4145.12 397.155   1
   3   3   6 36976.8 2548.21   1
   3  -3   6 39743.0 2526.59   1
  -3  -3  -6 39650.5 2540.69   1
  -3   3  -6 38923.0 2523.71   1
  -3  -3  -7 3521.09 334.483   1
   3   3   7 3158.18 340.663   1
   3   3   8 12039.8 808.418   1
  -3   3  -8 10862.3 760.666   1
  -3  -3  -8 10561.8 787.837   1
  -3  -3  -9 499.902 214.986   1
  -3   3  -9 481.154 159.609   1
   3   3   9 527.731 242.733   1
   3  -3   9 1032.75 186.293   1
  -3  -3 -10 1937.02 259.027   1
   3  -3  10 1917.20 235.088   1
   3   3  10 1926.19 277.218   1
  -3   3 -11 583.412 174.995   1
   3  -3  11 729.856 206.479   1
   3  -3  12 2954.00 325.832   1
   3   3  12 2708.27 338.217   1
  -3  -3 -13 1333.85 273.375   1
  -3   3 -13 760.524 211.754   1
   3  -3  13 881.656 218.698   1
   3   3  13 1267.85 289.645   1
  -3   3 -14-67.2531 200.749   1
  -3  -3 -14 53.0923 228.531   1
   3  -3  14-102.225 208.119   1
   3   3  14-211.016 247.067   1
   3   3  15 155.009 233.550   1
  -3  -3 -15-194.762 231.645   1
   3   3  16 446.491 232.083   1
   3  -3  16 432.431 256.347   1
  -3   3 -16 278.779 199.451   1
  -3  -3 -16 347.705 238.584   1
   3  -3  17 302.988 236.795   1
  -3   3 -17 320.735 215.655   1
   3  -3  18-348.202 262.120   1
  -3   3 -18-111.581 199.750   1
  -3  -3 -18-91.2754 250.360   1
   3   3  19-140.706 270.005   1
   3  -3  19 164.187 236.762   1
  -3   3 -19 29.1177 217.674   1
   3   3  20 178.381 263.082   1
  -3  -3 -20 347.270 251.648   1
   3  -3  21-244.084 245.155   1
  -3   3 -21-31.1675 210.338   1
   3   3  22 217.797 247.867   1
   3  -3  22 761.060 253.151   1
  -3  -3 -22 194.455 225.540   1
  -3   3 -22 128.267 214.004   1
   3   3  23 218.412 222.484   1
   3  -3  23 186.235 257.374   1
  -3  -3 -23 65.2210 221.280   1
  -3   3 -23 263.232 213.604   1
   3   3  25 36.8768 258.605   1
  -3  -3 -25 457.504 237.244   1
   3   3  26-297.652 246.639   1
  -3  -3 -26-225.356 215.656   1
   3   3  27 262.584 228.965   1
  -3  -3 -27-188.740 225.859   1
  -3  -3 -28-62.3577 235.803   1
   3  -4 -28 342.757 233.862   1
  -3   4  28 308.330 244.786   1
   3  -4 -27 318.178 236.212   1
  -3   4  27-34.8135 237.228   1
   3  -4 -26 161.927 220.490   1
  -3   4  26-247.184 239.289   1
   3  -4 -25 654.635 247.090   1
  -3   4  25-214.430 252.751   1
   3  -4 -24 197.543 240.951   1
  -3   4  24 359.255 251.948   1
   3   4 -23 33.1814 219.481   1
   3  -4 -23-65.9829 247.580   1
  -3   4  23 71.9677 249.523   1
   3   4 -22 290.048 226.967   1
   3  -4 -22 428.082 263.199   1
  -3  -4  22 359.347 233.417   1
  -3   4  22-179.641 264.803   1
   3   4 -21 62.5479 221.030   1
   3  -4 -21 163.479 244.681   1
  -3  -4  21 627.152 237.484   1
  -3   4  21-142.605 271.863   1
   3  -4 -20-128.833 231.383   1
   3   4 -20 151.048 225.089   1
  -3   4  20 318.362 269.623   1
  -3  -4  20 234.647 236.726   1
   3  -4 -19 253.107 222.759   1
   3   4 -19 203.513 208.317   1
  -3   4  19 453.454 241.176   1
  -3  -4  19-32.2537 218.993   1
   3  -4 -18 805.030 277.577   1
   3   4 -18 501.455 246.927   1
  -3  -4  18 494.160 235.788   1
  -3   4  18 653.350 293.229   1
   3   4 -17 26.5874 208.347   1
   3  -4 -17 484.692 273.076   1
  -3   4  17 134.496 266.001   1
  -3  -4  17 382.108 235.842   1
   3  -4 -16 5821.35 477.578   1
  -3   4  16 5002.33 488.197   1
   3   4 -16 5354.63 439.356   1
   3  -4 -15 285.274 216.547   1
  -3   4  15 606.631 265.484   1
   3  -4 -14 551.453 269.920   1
   3   4 -14 224.510 194.270   1
  -3  -4  14 322.544 218.182   1
  -3   4  14 215.914 280.553   1
   3  -4 -13 951.889 267.837   1
   3   4 -13 693.493 191.667   1
  -3  -4  13 907.680 228.973   1
  -3   4  13 774.864 286.928   1
   3  -4 -12 1444.12 263.419   1
   3   4 -12 1782.54 240.086   1
  -3   4  12 884.710 291.519   1
  -3  -4  12 1541.52 238.673   1
   3  -4 -11-507.468 238.081   1
   3   4 -11 72.7250 150.951   1
  -3  -4  11-161.515 179.809   1
  -3   4  11 379.086 263.772   1
   3  -4 -10 9435.15 691.928   1
  -3  -4  10 8811.54 673.340   1
  -3   4  10 9398.58 710.459   1
   3   4 -10 9263.91 656.488   1
   3   4  -9 706.823 162.117   1
   3  -4  -9 542.794 228.194   1
  -3   4   9 702.261 248.061   1
  -3  -4   9 700.112 194.516   1
   3  -4  -8 9323.16 707.460   1
  -3  -4   8 9298.35 685.379   1
  -3   4   8 10413.4 726.013   1
   3   4  -8 9989.16 680.232   1
   3  -4  -7 211.057 206.781   1
  -3   4   7-83.6855 212.030   1
  -3  -4   6 5736.54 410.625   1
  -3   4   6 5365.48 456.562   1
   3   4  -6 5403.55 402.206   1
   3  -4  -6 4709.08 434.652   1
  -3   4   5 2134.72 267.053   1
   3   4  -5 2539.41 212.286   1
   3  -4  -5 2155.12 268.731   1
  -3  -4   5 1832.86 228.190   1
   3  -4  -4 35586.3 2516.85   1
  -3   4   4 41114.8 2527.40   1
   3   4  -4 39462.7 2500.38   1
  -3  -4   4 38585.2 2505.25   1
   3   4  -3 6950.96 477.792   1
  -3  -4   3 6407.22 477.372   1
   3   4  -2 1649.45 193.550   1
  -3   4   2 1914.40 243.296   1
  -3  -4   2 1923.13 201.204   1
   3  -4  -2 1328.36 223.631   1
  -3   4   1 13254.6 904.711   1
   3   4  -1 14322.0 891.847   1
   3  -4  -1 12571.9 896.539   1
  -3  -4   1 12871.9 893.039   1
   3  -4   0 40.6506 160.878   1
  -3  -4   0-85.8809 150.952   1
   3   4   0-206.105 162.563   1
  -3   4   0-21.4599 162.191   1
  -3  -4  -1 13072.5 917.249   1
  -3   4  -1 14175.4 912.522   1
   3   4   1 12902.7 922.480   1
   3  -4   1 13990.8 906.828   1
   3  -4   2 1278.70 179.525   1
  -3   4  -2 1847.41 178.860   1
   3   4   3 6275.53 468.669   1
  -3  -4  -3 5761.26 453.433   1
  -3   4  -3 5919.46 428.544   1
   3  -4   3 5836.13 429.153   1
   3   4   4 36987.6 2482.59   1
  -3   4  -4 36198.4 2456.09   1
  -3  -4  -4 40347.2 2480.17   1
   3  -4   4 39034.5 2457.25   1
   3  -4   5 2025.04 222.871   1
  -3   4  -5 2517.85 221.925   1
  -3  -4  -5 2374.47 274.910   1
   3   4   5 2362.43 286.456   1
   3   4   6 5190.89 444.809   1
  -3   4  -6 5066.71 379.247   1
  -3  -4  -6 5090.97 414.728   1
  -3   4  -7 23.3130 126.787   1
  -3  -4  -7 93.2757 197.235   1
   3   4   7 83.7034 221.667   1
   3  -4   7 12.6103 142.333   1
   3   4   8 8194.79 638.833   1
  -3  -4  -8 8325.18 627.833   1
  -3   4  -9 608.716 150.195   1
  -3  -4  -9 410.908 231.063   1
   3  -4   9 570.078 178.793   1
   3   4   9 335.246 247.446   1
   3  -4  10 8901.22 661.930   1
   3   4  10 9432.52 702.529   1
  -3  -4 -10 9382.21 687.798   1
  -3   4 -10 9144.07 651.793   1
  -3  -4 -11 144.611 218.898   1
  -3   4 -11 258.965 153.613   1
   3  -4  11 404.100 165.725   1
   3   4  11 348.716 251.635   1
   3   4  12 1356.67 250.203   1
   3  -4  12 1201.06 221.898   1
  -3  -4 -13 1446.68 240.816   1
  -3   4 -13 806.445 204.827   1
   3  -4  13 572.272 201.851   1
   3   4  13 1300.93 298.878   1
  -3   4 -14-152.602 190.363   1
  -3  -4 -14 244.415 235.106   1
   3  -4  14 96.4613 202.650   1
   3   4  14 30.8242 269.917   1
   3   4  15 221.279 278.260   1
   3  -4  15 234.607 196.578   1
  -3   4 -15 563.000 207.477   1
  -3  -4 -15 141.924 229.630   1
  -3   4 -16 5118.25 431.747   1
  -3  -4 -16 5862.26 467.790   1
   3   4  16 4472.30 479.477   1
   3  -4  16 3868.36 437.541   1
   3   4  17-33.9854 257.213   1
   3  -4  17-29.6022 222.400   1
  -3  -4 -17 389.512 211.747   1
  -3   4 -17 234.504 208.198   1
   3   4  18 382.592 249.991   1
   3  -4  18 927.059 239.036   1
  -3   4 -18 602.521 228.188   1
  -3  -4 -18 676.676 244.748   1
   3  -4  19-32.1648 229.990   1
  -3   4 -19-85.9964 204.973   1
  -3  -4 -19-31.2872 229.331   1
   3  -4  20 66.7337 229.966   1
   3   4  20 860.466 302.713   1
  -3   4 -20 238.663 213.126   1
  -3  -4 -20 95.2443 254.826   1
   3  -4  21 209.765 233.946   1
   3   4  21-36.1995 265.677   1
  -3  -4 -21 321.758 228.512   1
  -3   4 -21 309.333 203.054   1
   3   4  22 544.481 248.469   1
   3  -4  22 289.742 252.458   1
  -3  -4 -22-194.560 220.978   1
  -3   4 -22 127.983 223.073   1
   3   4  23-36.2995 248.724   1
  -3  -4 -23 488.127 257.440   1
   3   4  24 770.444 291.164   1
  -3  -4 -24 227.581 233.209   1
   3   4  25 73.1913 252.620   1
  -3  -4 -25-64.8880 217.768   1
   3   4  26-73.6676 222.215   1
  -3  -4 -26-31.8807 209.856   1
   3   4  27 37.0295 247.545   1
  -3  -4 -27 248.602 236.967   1
   3   4  28-36.2553 264.660   1
  -3  -4 -28 92.1916 212.151   1
  -3   5  28 67.4659 211.838   1
   3  -5 -26 448.921 243.139   1
  -3   5  26 419.352 236.190   1
   3  -5 -25 64.9718 244.746   1
  -3   5  25-177.244 222.595   1
   3  -5 -24 196.584 234.498   1
  -3   5  24 142.920 214.518   1
   3   5 -22 32.3551 226.419   1
  -3   5  22 107.696 224.199   1
   3  -5 -21 163.186 232.584   1
   3   5 -20 1113.18 257.562   1
  -3  -5  20 1509.36 293.557   1
   3   5 -19 86.5155 205.326   1
   3  -5 -19 318.610 265.267   1
  -3  -5  19 32.1421 242.146   1
  -3   5  19-316.099 280.285   1
   3   5 -18 2037.49 281.977   1
   3  -5 -18 1625.90 283.424   1
  -3  -5  18 1624.62 267.437   1
  -3   5  18 1249.41 293.275   1
   3   5 -17-314.056 200.949   1
   3  -5 -17 61.0992 264.518   1
  -3   5  17 547.149 292.644   1
  -3  -5  17 378.459 208.207   1
   3  -5 -16-59.7091 217.141   1
  -3   5  16-167.001 254.563   1
   3   5 -15 116.451 183.651   1
   3  -5 -15 434.168 262.590   1
  -3   5  15 32.6407 279.102   1
  -3  -5  15 595.087 213.541   1
   3  -5 -14 12345.9 927.681   1
  -3  -5  14 13535.2 913.468   1
  -3   5  14 11985.8 948.606   1
   3   5 -14 12813.9 905.835   1
   3  -5 -13 731.485 231.530   1
   3   5 -13 975.889 207.082   1
  -3   5  13 579.627 240.937   1
  -3  -5  13 747.452 196.005   1
   3  -5 -12 6094.38 527.274   1
  -3  -5  12 6337.41 506.289   1
  -3   5  12 6243.61 547.494   1
   3   5 -12 6492.79 494.030   1
  -3   5  11 168.272 195.385   1
  -3  -5  11 155.113 186.722   1
   3   5 -11 17.4243 161.824   1
   3  -5 -11-49.8423 170.502   1
  -3  -5  10 9628.27 660.959   1
   3   5 -10 8652.47 642.273   1
  -3   5   9 1484.32 258.909   1
  -3  -5   9 1380.50 192.603   1
   3  -5  -9 857.534 234.122   1
   3   5  -9 1039.98 179.161   1
  -3   5   8 25571.3 1695.90   1
   3  -5  -8 24756.3 1686.13   1
  -3   5   7 351.312 225.738   1
  -3  -5   7 286.305 144.773   1
   3  -5  -7 360.852 200.278   1
  -3  -5   6 5279.73 433.505   1
   3   5  -6 6561.57 429.178   1
  -3   5   6 5647.30 483.906   1
   3  -5  -6 5557.73 474.883   1
   3   5  -5 81.4741 128.232   1
   3  -5  -5 69.2152 192.057   1
  -3  -5   4 517.335 147.841   1
   3   5  -4 909.336 152.886   1
   3  -5  -4 1137.81 213.700   1
  -3   5   4 868.724 211.466   1
  -3  -5   3 981.027 147.645   1
   3   5  -3 891.974 140.380   1
   3  -5  -3 971.063 180.773   1
  -3   5   3 733.415 195.344   1
   3   5  -2 508.713 141.337   1
  -3  -5   2 751.570 160.461   1
  -3   5   1 1495.52 215.064   1
  -3  -5   1 2029.64 202.413   1
   3   5  -1 1803.69 205.567   1
   3   5   0 565.889 167.813   1
  -3   5   0 526.875 172.142   1
   3  -5   0 485.549 161.830   1
  -3  -5   0 586.301 160.284   1
   3   5   1 1554.93 209.359   1
  -3   5  -1 1202.30 175.068   1
  -3  -5  -1 1761.09 199.625   1
   3  -5   1 1483.37 184.424   1
  -3   5  -2 870.349 144.086   1
   3  -5   2 458.915 139.811   1
  -3  -5  -3 991.044 191.466   1
   3   5   3 773.943 189.982   1
  -3   5  -3 584.628 135.590   1
   3  -5   3 729.974 129.421   1
   3   5   4 850.761 216.773   1
  -3   5  -4 721.748 133.755   1
  -3  -5  -4 1028.00 199.284   1
   3  -5   5-18.6556 115.433   1
   3   5   5 172.313 210.531   1
  -3  -5  -5 116.940 180.725   1
  -3   5  -5 109.400 107.597   1
   3   5   6 6490.86 527.654   1
   3  -5   6 6896.75 467.143   1
  -3  -5  -6 6087.05 499.382   1
  -3   5  -6 6471.79 464.003   1
  -3   5  -7 234.990 125.031   1
  -3  -5  -7 99.1945 196.165   1
   3   5   7 593.607 218.110   1
   3  -5   7 473.794 139.199   1
  -3  -5  -8 22871.1 1638.96   1
  -3   5  -8 24250.8 1600.13   1
   3  -5   8 26466.4 1611.51   1
   3   5   8 23040.8 1649.09   1
  -3  -5  -9 1415.67 239.439   1
   3   5   9 1491.33 249.153   1
  -3   5 -10 8568.87 619.790   1
   3  -5  10 8775.45 628.655   1
  -3   5 -11 16.2018 151.505   1
  -3  -5 -11 74.6986 215.780   1
   3  -5  11 253.251 159.597   1
   3   5  11 443.592 261.452   1
   3   5  12 5417.28 525.046   1
   3  -5  12 6605.88 506.397   1
  -3   5 -12 6727.78 487.311   1
  -3  -5 -12 6206.03 522.392   1
  -3  -5 -13 779.157 236.062   1
  -3   5 -13 573.973 183.450   1
   3   5  13 819.325 243.684   1
   3  -5  13 675.655 195.340   1
  -3   5 -14 12065.4 861.259   1
  -3  -5 -14 11910.0 888.733   1
   3  -5  14 11961.0 867.978   1
   3   5  14 12519.7 905.958   1
  -3   5 -15 89.5629 189.532   1
  -3  -5 -15 58.4481 227.779   1
   3  -5  15 76.2370 201.622   1
   3   5  15 382.673 225.275   1
  -3  -5 -16-269.770 244.050   1
   3   5  16 431.493 268.468   1
  -3  -5 -17 30.3559 245.563   1
  -3   5 -17-50.6991 185.107   1
   3   5  17 412.921 276.497   1
   3  -5  17 57.3606 214.456   1
  -3   5 -18 1097.95 243.455   1
  -3  -5 -18 1989.25 316.680   1
   3   5  18 1264.47 341.451   1
   3  -5  18 1596.12 273.199   1
  -3   5 -19 84.3628 199.399   1
  -3  -5 -19 315.270 214.695   1
   3  -5  19-220.084 225.788   1
   3   5  19 71.3873 263.747   1
  -3   5 -20 1500.48 260.373   1
   3  -5  20 1096.94 273.893   1
  -3  -5 -21 96.7710 246.680   1
  -3   5 -21 184.164 195.867   1
   3   5  21-253.863 282.428   1
   3  -5  21-69.4608 230.863   1
  -3  -5 -22 259.351 239.340   1
   3   5  22 362.696 272.865   1
  -3  -5 -24-64.6779 230.253   1
   3   5  24-36.4801 260.839   1
  -3  -5 -25 386.342 218.359   1
   3   5  25 326.607 261.576   1
  -3  -5 -26-157.800 229.687   1
   3   5  26-182.209 220.090   1
  -3  -5 -28 363.194 213.291   1
   3   5  28 71.3951 243.561   1
  -3   6  27 101.726 237.267   1
   3  -6 -27-187.098 232.227   1
  -3   6  26 138.844 247.132   1
   3  -6 -26-31.8084 246.843   1
  -3   6  25-175.751 250.320   1
   3  -6 -25-32.2293 244.714   1
  -3   6  24 568.004 280.653   1
   3  -6 -24 749.240 270.261   1
  -3   6  23 250.170 265.518   1
   3  -6 -23 229.631 247.589   1
  -3   6  22-286.769 257.758   1
   3  -6 -22-164.478 244.405   1
  -3   6  21 35.8801 241.585   1
   3  -6 -21 261.531 222.347   1
   3   6 -21 591.525 216.725   1
  -3  -6  20 334.934 216.527   1
  -3   6  20 35.6961 228.294   1
   3   6 -20 327.234 210.521   1
   3  -6 -20 259.159 215.874   1
  -3   6  19 780.925 292.153   1
  -3  -6  19 191.084 220.547   1
   3  -6 -19 191.878 264.315   1
   3   6 -19 624.618 224.355   1
  -3  -6  18 514.068 226.470   1
  -3   6  18 525.242 275.942   1
   3   6 -18 53.9659 197.443   1
   3  -6 -18-126.267 250.559   1
  -3   6  17 207.510 249.366   1
  -3  -6  17 57.3179 216.727   1
   3  -6 -17-30.9137 221.033   1
   3   6 -17-25.5981 178.318   1
  -3  -6  16 1024.47 254.738   1
  -3   6  16 1219.22 315.760   1
   3   6 -16 771.047 223.798   1
   3  -6 -16 999.522 278.082   1
  -3  -6  15 959.909 224.416   1
   3   6 -15 656.151 202.801   1
  -3  -6  14 846.411 231.625   1
  -3   6  14 838.442 245.144   1
   3  -6 -14 715.949 237.013   1
   3   6 -14 948.853 211.826   1
  -3   6  13 1092.54 275.729   1
  -3  -6  13 1148.97 207.627   1
   3   6 -13 487.767 183.506   1
   3  -6 -13 915.271 262.012   1
  -3   6  12 150.456 257.377   1
  -3  -6  12 639.463 187.176   1
   3   6 -12 572.187 167.742   1
   3  -6 -12 588.500 243.095   1
   3   6 -11 196.583 150.566   1
  -3   6  11-86.6351 238.915   1
   3  -6 -11-77.0543 228.062   1
  -3  -6  11-91.0951 154.963   1
   3   6 -10 714.701 161.164   1
  -3  -6  10 495.463 163.547   1
   3  -6 -10 466.327 191.854   1
  -3   6  10 882.628 222.186   1
   3   6  -8 18086.0 1215.06   1
  -3   6   8 17795.3 1268.32   1
   3  -6  -8 17595.6 1253.81   1
  -3  -6   8 19267.7 1221.34   1
   3   6  -7 5358.40 387.435   1
  -3  -6   7 5081.81 396.579   1
  -3   6   7 5884.87 467.566   1
   3  -6  -7 4894.46 439.743   1
   3  -6  -6-196.794 175.697   1
   3   6  -6 126.069 118.763   1
  -3  -6   6-22.1048 119.088   1
  -3   6   6 21.4242 201.894   1
  -3  -6   5 7547.46 516.374   1
  -3   6   5 7648.20 557.718   1
   3  -6  -5 6590.72 549.558   1
   3  -6  -4 60025.4 4008.44   1
   3   6  -4 62944.7 3987.09   1
  -3  -6   4 63606.4 3986.69   1
  -3   6   4 59816.1 4012.89   1
   3   6  -3 2137.68 198.992   1
  -3   6   3 1836.81 232.649   1
  -3  -6   3 1790.80 199.635   1
   3  -6  -3 1829.01 236.050   1
   3  -6  -2 10117.8 768.494   1
  -3  -6   2 12250.8 756.045   1
   3   6  -2 10958.6 749.980   1
  -3   6   2 10662.3 774.088   1
  -3  -6   1 2173.43 214.533   1
   3   6  -1 2088.19 211.112   1
  -3   6   0-62.4888 163.085   1
  -3  -6   0 12.0349 153.205   1
   3  -6   0-90.2828 132.477   1
   3   6   0 12.6529 160.423   1
  -3   6  -1 2282.51 222.453   1
   3  -6   1 1993.25 208.296   1
  -3   6  -2 11077.1 765.341   1
  -3  -6  -2 12550.3 790.182   1
   3   6   2 10581.1 787.211   1
   3   6   3 1660.15 254.201   1
  -3   6  -3 2059.13 190.960   1
  -3  -6  -3 1894.50 237.268   1
   3  -6   3 2093.56 189.530   1
  -3   6  -4 63524.1 3953.62   1
  -3  -6  -4 58704.6 3979.80   1
   3  -6   4 61520.5 3952.06   1
   3   6   4 60912.6 3992.16   1
   3  -6   5 6962.51 501.662   1
  -3   6  -5 7220.75 502.895   1
  -3  -6  -5 7653.60 548.850   1
   3   6   5 7733.68 568.245   1
  -3   6  -6-44.0073 100.509   1
   3   6   6 107.849 209.695   1
   3  -6   6 121.191 109.403   1
  -3  -6  -6 503.933 197.303   1
  -3  -6  -7 4508.61 419.098   1
  -3   6  -7 4556.42 357.195   1
   3  -6   7 5178.54 357.982   1
   3   6   7 4770.03 435.581   1
  -3  -6  -8 17683.9 1254.32   1
  -3   6  -8 17835.8 1204.76   1
   3  -6   8 18453.1 1213.05   1
   3   6   8 19943.5 1273.69   1
  -3   6  -9 157.359 123.477   1
   3  -6   9-53.3998 131.557   1
  -3  -6 -10 736.728 237.965   1
   3   6  10 1091.61 250.391   1
   3   6  11 258.081 224.431   1
   3  -6  11 151.822 151.894   1
   3   6  12 508.609 235.732   1
   3  -6  12 355.397 167.412   1
  -3   6 -12 558.625 170.526   1
  -3  -6 -12 479.853 206.052   1
   3   6  13 404.503 228.297   1
   3  -6  13 666.120 189.823   1
  -3   6 -13 970.969 187.698   1
  -3  -6 -13 466.748 222.411   1
   3  -6  14 874.921 211.903   1
   3   6  14 477.512 249.187   1
  -3   6 -14 593.557 182.352   1
  -3  -6 -14 1288.43 270.950   1
   3  -6  15 945.859 238.321   1
  -3   6 -15 813.446 195.369   1
   3  -6  16 1141.91 234.993   1
   3   6  16 942.602 308.195   1
  -3  -6 -16 1581.71 299.218   1
  -3   6 -16 642.687 205.609   1
   3   6  17 174.129 280.425   1
  -3  -6 -17 369.672 217.304   1
   3   6  18-389.461 263.661   1
   3  -6  18 261.705 231.273   1
  -3  -6 -18 219.562 253.699   1
  -3   6 -18 104.049 192.964   1
   3   6  19 250.952 293.783   1
   3  -6  19 589.966 242.409   1
  -3  -6 -19 857.171 285.411   1
  -3   6 -19 412.293 224.817   1
   3   6  20 108.449 267.113   1
   3  -6  20 32.7344 204.447   1
  -3  -6 -20-160.363 207.956   1
  -3   6 -20 405.285 219.785   1
   3   6  21-108.592 263.170   1
  -3  -6 -21 193.832 246.158   1
  -3  -6 -22 842.150 278.228   1
   3   6  23 144.170 215.010   1
   3   6  24 543.784 272.319   1
  -3  -6 -24 579.652 261.192   1
   3   6  25 107.932 269.091   1
  -3  -6 -25 159.667 219.610   1
   3   6  26 36.0296 205.403   1
  -3  -6 -26-156.152 214.636   1
   3   6  27-288.447 253.435   1
  -3  -6 -27 60.8528 223.063   1
   3  -7 -27 246.176 233.047   1
  -3   7  27 536.089 251.613   1
   3  -7 -25-32.0054 235.679   1
  -3   7  25 348.801 261.900   1
   3  -7 -24 194.587 248.015   1
  -3   7  24-282.640 263.085   1
   3  -7 -23 326.784 248.979   1
  -3   7  23-391.383 253.309   1
   3  -7 -21-261.895 240.087   1
  -3   7  21 35.8945 272.591   1
   3  -7 -20 97.5251 193.783   1
   3   7 -20-58.7662 192.456   1
  -3   7  20-250.617 217.281   1
   3  -7 -19 257.358 249.200   1
   3   7 -19 446.389 194.065   1
  -3   7  19 356.849 282.257   1
  -3  -7  19-155.667 217.396   1
   3   7 -18 342.447 194.019   1
   3  -7 -18 159.166 264.890   1
  -3  -7  18 264.654 217.240   1
  -3   7  18 458.816 291.697   1
   3  -7 -17 62.5214 222.639   1
  -3   7  17 139.812 244.627   1
   3  -7 -16 430.014 265.951   1
   3   7 -16 856.555 207.332   1
  -3  -7  16 827.527 220.439   1
  -3   7  16 137.300 305.830   1
   3  -7 -15 718.803 246.951   1
   3   7 -15 559.341 180.090   1
  -3   7  15 303.514 288.150   1
  -3  -7  15 144.544 190.273   1
   3  -7 -14 1927.95 284.210   1
  -3   7  14 1873.88 312.922   1
   3   7 -14 1376.11 219.941   1
  -3  -7  14 1222.45 230.413   1
   3  -7 -13 1901.08 306.344   1
  -3   7  13 1723.53 325.112   1
   3   7 -13 1813.01 222.454   1
  -3  -7  13 1629.28 243.147   1
   3  -7 -12 713.744 275.951   1
  -3   7  12 1419.76 306.646   1
   3   7 -12 1244.54 190.227   1
  -3  -7  12 1132.85 212.251   1
   3  -7 -11-132.230 208.149   1
  -3   7  11 29.7080 250.403   1
   3   7 -11 30.7801 142.175   1
  -3  -7  11-16.5729 154.648   1
  -3   7  10 484.259 238.816   1
   3  -7 -10 228.235 191.458   1
   3  -7  -9 677.797 247.519   1
  -3   7   9 1059.53 287.641   1
   3   7  -9 1257.19 159.368   1
  -3  -7   9 944.337 168.206   1
   3  -7  -8 1130.28 228.198   1
  -3   7   8 693.285 246.187   1
  -3  -7   8 788.557 142.895   1
   3   7  -8 489.508 140.303   1
  -3   7   7 1109.18 246.651   1
   3  -7  -7 1114.99 222.312   1
  -3  -7   7 657.642 148.017   1
   3   7  -7 1121.63 147.145   1
   3  -7  -6 33148.7 2181.60   1
   3   7  -6 33844.0 2138.13   1
  -3  -7   6 33909.7 2141.85   1
  -3   7   6 29026.0 2182.87   1
  -3   7   5-20.8347 193.932   1
  -3  -7   5-9.83711 112.334   1
   3   7  -5 48.4707 112.344   1
   3  -7  -5 38.6086 193.111   1
   3   7  -4 6228.53 442.771   1
   3  -7  -4 6196.42 491.869   1
  -3  -7   4 6235.36 444.044   1
  -3   7   4 6301.61 495.022   1
  -3  -7   3 1237.73 160.129   1
   3  -7  -3 1309.12 199.506   1
  -3   7   3 1068.85 202.357   1
  -3  -7   2 4557.04 322.425   1
  -3   7   2 4602.97 351.310   1
   3   7  -2 4050.37 317.159   1
  -3  -7   1 760.289 159.457   1
   3   7  -1 825.855 158.509   1
  -3   7   0 26525.7 1741.16   1
   3  -7   1 689.485 134.644   1
   3   7   1 496.922 182.495   1
  -3  -7  -1 518.926 168.578   1
  -3   7  -1 705.409 150.353   1
  -3  -7  -2 3580.40 338.876   1
   3   7   2 3999.91 362.949   1
   3  -7   2 4707.87 320.846   1
   3   7   3 1284.05 222.329   1
   3  -7   3 1036.92 145.029   1
  -3  -7  -3 1091.11 182.792   1
  -3   7  -3 1124.42 148.281   1
   3  -7   4 5499.13 396.115   1
  -3   7  -4 5854.94 399.270   1
  -3  -7  -4 5575.36 444.062   1
   3   7   4 5216.33 456.237   1
   3  -7   5 70.4118 93.5755   1
   3   7   5 169.486 201.118   1
  -3  -7  -5-209.603 181.760   1
  -3   7  -5 63.1112 95.2101   1
   3   7   6 31003.5 2094.78   1
  -3   7  -6 32152.7 2038.61   1
  -3  -7  -6 30346.7 2083.20   1
   3  -7   6 31568.0 2039.56   1
  -3  -7  -7 917.539 213.575   1
  -3   7  -7 1062.59 125.886   1
   3   7   7 1206.49 226.732   1
   3  -7   7 596.226 130.978   1
  -3  -7  -8 598.444 215.694   1
  -3   7  -8 385.055 114.449   1
   3   7   8 508.727 225.150   1
   3  -7   8 643.629 122.072   1
  -3   7  -9 660.366 137.968   1
  -3  -7  -9 1140.23 246.821   1
   3  -7   9 1165.61 153.661   1
   3   7   9 1102.73 272.718   1
   3   7  10 169.359 257.799   1
   3  -7  10 431.178 150.984   1
   3   7  11 118.290 266.905   1
  -3  -7 -11 26.4061 224.634   1
   3   7  12 1322.07 292.258   1
   3  -7  12 1145.60 190.628   1
  -3   7 -12 1592.74 199.535   1
  -3  -7 -12 1226.96 254.648   1
   3  -7  13 2250.39 234.851   1
  -3  -7 -13 1713.81 282.849   1
  -3   7 -13 1734.14 210.593   1
   3   7  14 1543.71 309.411   1
   3  -7  14 1970.30 244.426   1
  -3   7 -14 1848.36 227.238   1
  -3  -7 -14 2272.92 323.222   1
   3   7  15 267.090 274.711   1
   3  -7  15 680.923 201.514   1
  -3   7 -15 565.014 174.322   1
  -3  -7 -15 422.268 267.675   1
   3  -7  16 537.913 196.112   1
   3   7  16 552.942 304.959   1
  -3   7 -16 261.897 172.615   1
  -3  -7 -16 671.726 239.682   1
   3  -7  17 52.6504 186.857   1
   3   7  17 35.1996 251.844   1
  -3  -7 -17 499.208 269.488   1
  -3   7 -17 117.141 177.418   1
   3   7  18 392.702 321.996   1
  -3  -7 -18 284.804 260.979   1
   3  -7  19 30.5344 221.981   1
   3   7  19 36.0547 236.115   1
  -3  -7 -19-223.508 212.247   1
  -3   7 -19 264.149 207.176   1
   3   7  20 614.836 293.138   1
  -3  -7 -20 64.4423 247.151   1
   3   7  21 72.4445 251.265   1
  -3  -7 -21 129.384 215.115   1
  -3  -7 -23 161.144 231.624   1
   3   7  24 36.0061 219.781   1
   3   7  25 464.258 259.216   1
  -3  -7 -25 474.818 249.196   1
   3   7  27 248.781 248.532   1
  -3  -7 -27 418.344 233.748   1
   3  -8 -26 155.435 230.584   1
  -3   8  26-135.521 244.279   1
   3  -8 -25 824.225 262.687   1
  -3   8  25-69.0547 256.371   1
   3  -8 -24 257.628 240.271   1
  -3   8  24 210.367 264.549   1
   3  -8 -23 455.319 261.583   1
  -3   8  23-106.169 269.916   1
   3  -8 -22 98.3418 253.463   1
  -3   8  22-35.6793 254.020   1
   3  -8 -21 130.951 226.345   1
  -3   8  21 286.992 256.800   1
   3  -8 -20 32.5875 196.578   1
  -3   8  20-71.7625 221.540   1
   3  -8 -19 194.072 261.057   1
  -3   8  19 215.153 271.470   1
  -3   8  17-105.899 267.949   1
  -3  -8  17-157.720 199.539   1
   3  -8 -17 284.302 245.134   1
   3   8 -17 94.2495 178.863   1
  -3   8  16 2190.00 356.346   1
  -3  -8  16 2199.04 280.424   1
   3  -8 -16 1991.96 324.468   1
   3   8 -16 2345.62 263.488   1
  -3   8  15 68.5065 293.421   1
  -3  -8  15 247.265 179.935   1
   3  -8 -15 487.003 273.584   1
   3   8 -15 142.245 168.179   1
  -3  -8  14 1125.11 215.730   1
   3   8 -14 1518.92 208.762   1
  -3   8  13 391.180 256.194   1
   3   8 -13 34.0445 138.188   1
  -3  -8  13 299.283 167.346   1
   3  -8 -13 637.910 247.167   1
   3  -8 -12 4192.66 428.624   1
  -3   8  12 3888.95 442.242   1
   3   8 -12 3892.32 358.387   1
   3  -8 -11 135.972 208.927   1
  -3   8  11 549.798 236.158   1
  -3  -8  10 6861.15 487.097   1
   3   8 -10 6602.73 478.466   1
  -3   8  10 6344.94 561.966   1
   3  -8 -10 6358.61 541.667   1
   3   8  -9 312.500 134.019   1
  -3  -8   9 314.259 124.745   1
   3  -8  -9 201.279 215.013   1
  -3   8   9 616.080 258.224   1
  -3  -8   8 362.819 127.772   1
   3   8  -8 446.686 123.970   1
   3   8  -7 332.728 116.195   1
  -3  -8   7 510.009 122.193   1
   3  -8  -7 501.960 208.837   1
  -3   8   7 477.884 227.458   1
   3   8  -6 354.252 110.397   1
  -3   8   6 117.716 196.098   1
  -3  -8   6 464.732 120.440   1
   3  -8  -6 324.722 194.082   1
  -3   8   5 2936.31 341.901   1
   3   8  -5 3082.53 264.325   1
   3  -8  -5 2864.18 323.880   1
  -3  -8   5 3838.49 264.711   1
   3  -8  -4 5683.51 502.255   1
  -3  -8   4 6771.28 464.179   1
  -3   8   4 6171.37 514.943   1
   3   8  -4 7054.42 468.010   1
   3  -8  -3 7137.18 497.418   1
  -3  -8   3 6580.77 457.772   1
  -3   8   3 5950.69 493.606   1
   3   8  -3 6060.48 460.041   1
  -3  -8   2 3154.71 273.377   1
   3  -8  -2 3080.87 302.648   1
  -3   8   2 3528.72 305.830   1
   3   8  -2 3334.16 276.175   1
  -3  -8   1 5982.13 447.778   1
   3  -8  -1 5769.62 456.938   1
  -3   8   1 6501.78 467.616   1
   3   8  -1 5947.51 443.628   1
   3  -8   1 5562.35 426.598   1
  -3   8  -1 5986.33 434.623   1
  -3  -8  -1 5459.98 444.249   1
   3   8   1 6555.34 457.544   1
  -3   8  -2 3797.83 283.333   1
   3  -8   2 3112.82 278.009   1
   3   8   2 3663.67 326.812   1
   3  -8   3 6630.55 450.550   1
  -3   8  -3 6941.69 451.454   1
  -3  -8  -3 5947.12 483.677   1
   3  -8   4 6364.84 465.380   1
  -3   8  -4 6877.83 465.616   1
  -3  -8  -4 6919.13 519.288   1
   3   8   4 7229.09 536.007   1
   3   8   5 3392.19 356.975   1
   3  -8   5 3152.68 260.696   1
  -3  -8  -5 3764.29 341.290   1
  -3   8  -5 3810.83 261.297   1
   3   8   6 356.876 221.237   1
  -3  -8  -6 689.937 199.988   1
  -3   8  -6 470.372 93.3792   1
   3  -8   6 598.181 105.895   1
  -3   8  -7 522.723 92.7529   1
  -3  -8  -7 727.858 228.769   1
   3  -8   7 621.401 111.809   1
   3   8   7 276.278 222.107   1
  -3   8  -8 148.725 88.8090   1
   3  -8   8 308.297 105.294   1
   3  -8   9 466.605 114.210   1
   3   8   9 390.901 250.271   1
   3  -8  10 5846.66 437.544   1
   3   8  10 5592.57 529.667   1
  -3  -8 -10 6307.93 505.872   1
  -3   8 -10 6139.02 429.085   1
  -3   8 -11 226.693 118.344   1
  -3  -8 -11 297.414 235.147   1
   3   8  11 152.295 257.104   1
   3  -8  11 197.549 131.902   1
  -3  -8 -12 4712.92 446.632   1
   3   8  12 4454.29 470.027   1
  -3   8 -13 226.987 141.636   1
  -3  -8 -13 464.242 228.851   1
   3   8  13 354.294 275.986   1
   3  -8  13 85.2171 148.291   1
  -3   8 -14 1078.77 193.963   1
   3  -8  14 1469.23 201.886   1
  -3  -8 -15-92.0774 265.837   1
  -3   8 -15 185.824 152.993   1
   3  -8  15 310.677 165.496   1
   3   8  15-206.061 296.570   1
  -3   8 -16 2217.63 248.534   1
  -3  -8 -16 2047.36 308.330   1
   3   8  16 1540.48 324.967   1
   3  -8  16 1925.30 268.045   1
  -3   8 -17 65.6472 161.024   1
  -3  -8 -17-473.116 267.468   1
   3   8  17 213.232 282.629   1
   3  -8  17 151.445 189.416   1
  -3   8 -18 651.857 192.200   1
  -3  -8 -19 32.1274 252.347   1
   3   8  19 433.825 283.872   1
  -3  -8 -20-355.519 215.075   1
   3   8  20 108.769 241.216   1
  -3  -8 -21 97.0718 264.340   1
   3   8  21 72.2351 256.086   1
  -3  -8 -22 839.858 262.671   1
   3   8  22 395.375 266.539   1
  -3  -8 -23-64.0879 238.620   1
   3   8  23 143.442 252.014   1
  -3  -8 -24 254.145 220.533   1
   3   8  24 535.850 285.056   1
  -3  -8 -25-156.975 232.887   1
   3   8  25 282.825 239.586   1
  -3  -8 -26 122.006 223.780   1
   3   8  26 210.942 248.351   1
   3  -9 -26 368.295 237.598   1
  -3   9  24 104.103 252.276   1
   3  -9 -24-31.8991 243.950   1
  -3   9  23 281.466 257.729   1
   3  -9 -23 388.235 243.749   1
  -3   9  22 284.452 235.751   1
   3  -9 -22 228.812 234.267   1
  -3   9  21 645.022 241.232   1
   3  -9 -21 32.7223 197.078   1
  -3   9  20 323.301 281.509   1
   3  -9 -20 326.577 243.113   1
  -3   9  19-71.6697 281.056   1
   3  -9 -19 32.5959 245.551   1
  -3   9  18 357.768 240.955   1
   3  -9 -18 581.536 212.742   1
   3  -9 -17 223.305 259.133   1
   3   9 -17 66.3280 169.495   1
  -3   9  17 427.527 309.542   1
   3  -9 -16 378.020 214.020   1
  -3  -9  16 111.473 175.534   1
   3   9 -16 262.051 156.052   1
  -3   9  16 210.974 237.645   1
   3  -9 -15-186.041 263.820   1
  -3  -9  15-102.486 160.912   1
   3   9 -15-72.5393 153.477   1
  -3   9  15-138.370 288.975   1
   3  -9 -14 302.895 248.890   1
  -3  -9  14 512.707 170.483   1
  -3   9  14 102.155 284.796   1
   3   9 -14 513.959 147.707   1
   3   9 -13 857.822 164.907   1
  -3  -9  13 573.880 158.546   1
  -3   9  12 1067.59 298.146   1
   3  -9 -12 1469.25 259.978   1
   3   9 -11 260.269 125.161   1
  -3  -9  11 390.018 133.116   1
   3  -9 -11 223.502 236.820   1
  -3   9  11-62.7238 266.501   1
   3  -9 -10 1840.63 288.726   1
  -3   9  10 2500.56 343.050   1
   3   9 -10 2088.21 200.718   1
  -3  -9  10 1969.41 204.148   1
   3   9  -9 2081.13 196.789   1
  -3   9   9 2893.65 324.723   1
  -3  -9   9 1773.61 196.063   1
   3  -9  -9 2472.16 300.207   1
   3  -9  -8 999.362 255.000   1
  -3   9   8 1734.81 276.981   1
   3   9  -8 1569.93 164.630   1
  -3  -9   8 1508.95 161.002   1
  -3  -9   7 1558.31 162.619   1
   3   9  -7 1650.46 165.179   1
   3  -9  -6 13746.0 1022.70   1
  -3  -9   6 15313.1 968.138   1
  -3   9   6 13663.8 1033.11   1
   3   9  -6 14630.9 968.950   1
   3   9  -5 384.894 111.516   1
  -3  -9   5 224.437 103.593   1
   3   9  -4 1388.26 154.225   1
  -3   9   4 1134.34 221.049   1
   3  -9  -4 1330.29 217.943   1
  -3  -9   4 1032.99 151.785   1
   3   9  -3 33.9500 123.166   1
   3  -9  -3-18.1764 175.485   1
  -3  -9   3 21.8570 115.864   1
  -3   9   3 413.432 183.315   1
   3  -9  -2 7623.24 496.819   1
  -3  -9   2 6989.66 468.979   1
  -3   9   2 7427.74 503.690   1
  -3   9   1 236.766 154.365   1
   3  -9  -1 168.461 145.934   1
  -3  -9   0 6404.58 459.416   1
   3   9   0 5831.04 459.342   1
   3  -9   1 244.151 126.359   1
   3   9   1 263.700 184.975   1
  -3  -9  -1 168.595 155.095   1
  -3   9  -1 485.064 149.549   1
  -3  -9  -2 6214.07 493.278   1
  -3   9  -2 6391.70 468.812   1
   3  -9   2 6675.88 459.882   1
   3   9   3 102.159 178.406   1
  -3  -9  -3-56.1240 175.870   1
  -3   9  -3 48.4453 102.039   1
   3  -9   3-18.4755 103.188   1
   3   9   4 1254.81 231.933   1
  -3  -9  -4 1462.40 238.037   1
   3  -9   4 1189.94 142.224   1
  -3   9  -4 1355.64 141.191   1
  -3   9  -5 96.2749 81.8266   1
   3   9   5 608.977 225.918   1
   3  -9   5 340.261 85.6844   1
  -3  -9  -5-85.0131 202.677   1
  -3   9  -6 12076.0 862.210   1
  -3  -9  -6 13073.7 936.992   1
   3   9   6 12594.0 944.059   1
   3  -9   6 14759.2 866.893   1
   3  -9   7 2069.46 165.601   1
  -3   9  -7 2113.21 162.812   1
   3  -9   8 1331.75 132.556   1
   3   9   8 1769.95 300.360   1
   3   9   9 2176.39 324.741   1
  -3  -9  -9 2648.62 300.087   1
   3  -9   9 2224.44 190.521   1
  -3   9  -9 2418.05 187.189   1
   3   9  10 1782.67 313.791   1
  -3   9 -10 2110.58 183.175   1
  -3  -9 -10 2523.99 307.093   1
   3  -9  10 2045.00 184.550   1
   3  -9  11 124.805 112.519   1
   3   9  11 125.328 263.566   1
  -3   9 -11 261.596 101.219   1
  -3  -9 -11 166.306 222.272   1
   3  -9  12 1440.77 171.318   1
   3   9  12 1439.55 298.559   1
  -3  -9 -12 1038.48 259.309   1
  -3   9 -12 1200.93 154.862   1
   3   9  14 438.628 271.644   1
   3  -9  14 491.926 154.106   1
  -3  -9 -14 244.542 246.392   1
  -3   9 -14 482.697 139.731   1
   3   9  15-243.944 291.972   1
   3  -9  15-245.820 170.704   1
  -3   9 -15-80.7088 132.771   1
   3   9  16 460.579 259.501   1
   3  -9  16 443.101 179.670   1
  -3   9 -16 269.701 152.598   1
  -3  -9 -16 220.193 226.863   1
   3   9  17 179.399 294.954   1
  -3   9 -17 119.255 148.581   1
  -3  -9 -17-382.127 260.093   1
   3   9  18 216.835 234.027   1
  -3  -9 -18 448.829 234.037   1
   3   9  19 580.668 302.382   1
  -3  -9 -19-96.8121 247.991   1
   3   9  20 108.549 257.784   1
  -3  -9 -20 194.197 236.462   1
   3   9  21-216.419 268.961   1
  -3  -9 -21-226.334 243.982   1
   3   9  22-35.7626 234.261   1
  -3  -9 -22-128.677 233.925   1
   3   9  23 35.6409 243.782   1
  -3  -9 -23-31.8566 215.871   1
   3   9  24 283.469 234.082   1
  -3  -9 -24 346.783 232.857   1
   3   9  26 35.0554 233.528   1
  -3  -9 -26 417.750 229.549   1
  -3  10  25 303.203 260.188   1
   3 -10 -25 278.720 236.671   1
  -3  10  24 515.435 249.191   1
   3 -10 -24-31.6075 236.712   1
  -3  10  23 69.8630 211.994   1
   3 -10 -23-160.709 197.350   1
  -3  10  22 247.727 230.887   1
   3 -10 -22 130.216 208.071   1
  -3  10  21 357.688 272.529   1
   3 -10 -21-228.688 234.573   1
  -3  10  19 395.336 249.320   1
   3 -10 -19-98.1334 204.374   1
  -3  10  18-107.965 291.071   1
   3 -10 -18 32.5180 255.943   1
   3  10 -16-71.3011 140.424   1
  -3  10  16 213.349 286.696   1
   3 -10 -16 414.385 259.575   1
  -3 -10  15 189.612 155.976   1
  -3  10  15-315.580 238.729   1
   3 -10 -15 94.3406 223.881   1
   3  10 -15-16.1999 133.605   1
   3 -10 -14 123.686 231.428   1
  -3  10  14 241.216 254.836   1
   3  10 -13 195.721 118.065   1
   3 -10 -13-272.790 243.512   1
  -3 -10  13-148.332 131.343   1
  -3  10  13-33.7616 280.197   1
   3  10 -12 340.151 124.528   1
   3 -10 -12 1302.15 264.619   1
  -3 -10  12 294.939 124.510   1
  -3  10  12 1086.87 285.999   1
   3  10 -11 155.445 102.184   1
  -3  10  11 576.389 256.985   1
  -3 -10  11 279.152 114.785   1
   3 -10 -11 517.938 240.929   1
   3  10 -10 4322.40 321.180   1
   3 -10 -10 4097.37 427.044   1
  -3 -10  10 4691.62 323.239   1
  -3  10  10 3967.13 435.581   1
  -3 -10   9 475.625 97.0249   1
   3  10  -9 401.963 104.966   1
   3 -10  -9 269.767 243.296   1
  -3  10   8 1682.60 307.281   1
  -3 -10   8 2017.07 169.063   1
   3  10  -8 1986.18 170.501   1
  -3 -10   7 181.855 85.4909   1
   3  10  -7-22.1936 85.5598   1
   3 -10  -7-198.495 207.898   1
  -3  10   7 243.891 237.998   1
  -3 -10   6 273.984 91.3558   1
   3  10  -6 223.024 92.7031   1
  -3  10   6 128.036 209.789   1
   3 -10  -6 427.277 196.441   1
   3  10  -5 172.625 107.868   1
   3 -10  -5 290.377 186.382   1
  -3 -10   5 190.192 97.5382   1
   3  10  -4 2823.15 247.343   1
  -3 -10   4 3097.02 245.337   1
   3 -10  -4 2981.72 317.071   1
  -3  10   4 2982.30 318.971   1
  -3 -10   3-42.9297 113.022   1
   3  10  -3 12.0616 129.719   1
   3 -10  -3-96.0457 174.272   1
  -3  10   3 249.544 179.504   1
  -3 -10   2 29509.7 1851.62   1
  -3  10   2 26748.3 1877.18   1
   3  10  -2 28193.5 1855.60   1
   3 -10  -2 28246.8 1872.98   1
  -3  10   1 881.259 180.274   1
  -3 -10   1 515.275 149.220   1
   3  10  -1 908.567 166.069   1
   3 -10  -1 944.957 173.191   1
  -3  10   0 357.215 148.544   1
   3  10   0-50.6694 149.634   1
  -3 -10   0 76.1679 148.793   1
   3 -10   0-73.6278 138.513   1
   3  10   1 996.870 195.804   1
  -3 -10  -1 592.170 178.131   1
   3  10   2 24730.3 1813.57   1
   3 -10   2 27141.1 1781.01   1
  -3 -10  -2 28867.9 1812.85   1
  -3  10  -2 28111.2 1788.34   1
   3  10   3 21.6662 181.597   1
  -3  10  -3 190.247 111.413   1
  -3 -10  -3 98.1819 158.397   1
   3 -10   3 28.4665 103.546   1
   3  10   4 2956.70 329.131   1
   3 -10   4 2797.88 233.402   1
  -3  10  -4 3168.69 234.030   1
  -3 -10  -4 2830.33 305.618   1
   3  10   5-49.3213 203.522   1
  -3 -10  -5 44.6164 190.467   1
  -3  10  -5 187.226 76.6771   1
   3 -10   5 97.3121 70.1576   1
   3  10   6 234.627 240.071   1
  -3 -10  -6 235.542 214.215   1
   3  10   7-330.015 241.728   1
   3  10   8 1699.26 305.310   1
  -3 -10  -8 1883.41 288.862   1
   3  10   9 540.236 250.905   1
  -3 -10  -9 720.775 211.188   1
  -3 -10 -10 4744.72 433.386   1
   3  10  10 3586.37 438.708   1
   3 -10  11 254.289 65.0637   1
   3  10  11 286.466 243.152   1
  -3  10 -11 263.920 63.2330   1
  -3 -10 -12 59.6715 254.125   1
  -3  10 -12 397.005 86.5337   1
   3  10  12 518.685 273.446   1
  -3 -10 -13-243.806 252.158   1
   3 -10  13 20.1454 99.5145   1
  -3  10 -13 8.88444 91.9774   1
  -3 -10 -14 246.145 236.446   1
   3 -10  14 173.776 120.349   1
   3  10  14 104.193 289.378   1
  -3  10 -14 185.084 108.819   1
  -3 -10 -15-94.2195 256.943   1
   3  10  15-388.681 288.979   1
  -3 -10 -16 254.446 214.597   1
   3  10  16-107.346 240.252   1
  -3 -10 -18 226.016 241.414   1
   3  10  18-72.5426 242.330   1
  -3 -10 -19 194.495 222.760   1
   3  10  19-326.702 264.984   1
  -3 -10 -21 64.6220 189.308   1
   3  10  21 323.012 249.093   1
  -3 -10 -22 32.0277 230.919   1
   3  10  22-71.5096 270.373   1
  -3 -10 -23-63.3911 217.799   1
   3  10  23 35.5781 204.142   1
  -3 -10 -24 406.085 232.112   1
   3  10  24-35.0875 256.499   1
  -3 -10 -25 273.263 230.511   1
   3  10  25-139.731 227.654   1
  -3  11  25-199.433 197.112   1
   3 -11 -25-91.7234 193.240   1
  -3  11  24-67.9894 217.160   1
   3 -11 -24 344.183 217.201   1
  -3  11  23 380.984 247.293   1
   3 -11 -23 223.223 238.204   1
  -3  11  21-213.131 251.806   1
   3 -11 -21 163.569 240.730   1
  -3  11  20 358.594 230.187   1
   3 -11 -20-65.6049 200.383   1
  -3  11  19 108.028 276.709   1
   3 -11 -19 295.155 259.357   1
  -3  11  18 359.733 275.959   1
   3 -11 -18 327.792 242.191   1
  -3  11  17 719.723 298.870   1
   3 -11 -17 423.187 263.907   1
  -3  11  15 35.3308 280.282   1
   3 -11 -15 319.942 250.348   1
   3 -11 -14 157.120 252.629   1
   3  11 -14 60.0193 101.773   1
  -3  11  13-137.507 285.331   1
   3  11 -13 15.9668 81.8430   1
   3 -11 -13 30.8813 254.708   1
  -3 -11  13 152.046 91.1665   1
   3  11 -12 1879.83 154.059   1
  -3  11  12 1615.24 340.338   1
  -3 -11  12 1711.58 147.396   1
  -3  11  11 848.714 303.059   1
   3  11 -11 664.815 74.8106   1
   3 -11 -10 258.985 215.480   1
  -3  11  10 126.768 229.791   1
   3 -11  -9 222.728 231.793   1
  -3  11   9-214.633 270.007   1
   3 -11  -8 3818.70 390.103   1
  -3 -11   7 21.4866 51.3348   1
   3  11  -7 40.5545 64.2915   1
   3 -11  -7-103.499 200.789   1
  -3  11   7 168.597 216.479   1
  -3 -11   6 1227.26 114.825   1
   3  11  -6 1052.68 128.302   1
  -3 -11   5 132.262 89.6976   1
   3  11  -5 222.853 109.084   1
   3 -11  -5 163.629 199.733   1
  -3  11   5 251.773 215.081   1
  -3 -11   4 220.136 104.195   1
   3  11  -4 32.1831 113.028   1
   3 -11  -4 87.6162 187.584   1
  -3  11   4 117.711 196.157   1
  -3 -11   3 34.1735 102.976   1
   3  11  -3 188.746 129.243   1
   3 -11  -3 81.2692 180.504   1
  -3  11   3 110.021 199.194   1
   3 -11  -2 1539.43 226.620   1
  -3  11   2 2285.27 251.619   1
  -3 -11   1 118.258 139.550   1
   3  11  -1 64.8316 144.482   1
   3 -11  -1 380.274 158.567   1
  -3  11   1 305.177 178.881   1
  -3 -11   0 5728.87 432.182   1
   3 -11   0 5397.01 426.042   1
   3  11   0 5659.10 446.510   1
  -3  11   0 5296.07 435.551   1
  -3 -11  -1-89.1125 147.119   1
   3  11   1-117.629 176.095   1
  -3  11  -2 2336.19 213.160   1
   3  11   2 1553.00 257.599   1
  -3 -11  -2 2259.19 264.264   1
   3 -11   2 1993.95 206.969   1
   3  11   3-114.397 218.741   1
  -3 -11  -3 41.4394 177.285   1
  -3  11  -3-41.3309 106.016   1
   3 -11   3 87.5728 104.453   1
   3  11   4-121.980 215.101   1
   3 -11   4 103.122 88.7398   1
  -3  11  -4 234.715 91.0440   1
  -3 -11  -4 485.487 196.783   1
  -3  11  -5 219.881 54.8079   1
   3  11   5 233.388 221.487   1
   3 -11   5 121.357 49.6009   1
  -3 -11  -6 637.712 234.329   1
   3  11   6 956.654 246.541   1
  -3 -11  -7 256.324 224.408   1
  -3 -11  -8 3579.54 354.473   1
   3  11   8 2870.36 366.870   1
  -3 -11  -9 27.4847 208.623   1
   3  11   9-62.0780 230.226   1
   3  11  10 443.782 269.479   1
  -3 -11 -11 741.846 260.982   1
   3  11  11 551.498 284.723   1
  -3 -11 -12 1795.41 303.632   1
   3  11  12 2211.90 330.007   1
  -3 -11 -13-30.7374 230.717   1
   3  11  13 242.614 283.130   1
  -3 -11 -14 250.748 263.903   1
   3  11  14 635.026 309.183   1
  -3 -11 -15 350.009 235.460   1
   3  11  15 71.5145 235.726   1
  -3 -11 -17-258.446 246.135   1
   3  11  17 362.799 301.096   1
  -3 -11 -18 259.933 239.444   1
   3  11  18 545.174 258.851   1
  -3 -11 -19 194.992 230.404   1
   3  11  19-108.806 263.690   1
  -3 -11 -20 194.598 243.128   1
   3  11  20 755.678 294.293   1
  -3 -11 -21-128.741 220.161   1
   3  11  21 214.314 219.296   1
  -3 -11 -23 660.500 249.026   1
   3  11  23 388.299 267.086   1
  -3 -11 -24 526.174 205.417   1
   3  11  24-69.5424 228.326   1
  -3 -11 -25-29.9731 218.835   1
   3  11  25 209.035 262.487   1
  -3  12  24-368.788 258.463   1
   3 -12 -24 30.9219 226.842   1
  -3  12  23 205.465 239.529   1
   3 -12 -23 473.353 244.971   1
  -3  12  22 243.984 215.285   1
   3 -12 -22-32.1294 192.749   1
  -3  12  21-35.3720 250.932   1
   3 -12 -21 325.959 242.917   1
  -3  12  20 35.6829 271.876   1
   3 -12 -20-98.7016 240.170   1
  -3  12  19-503.809 238.518   1
   3 -12 -19-32.9563 192.170   1
  -3  12  18 722.149 300.651   1
   3 -12 -18 592.603 269.483   1
  -3  12  17 144.153 228.108   1
   3 -12 -17 361.634 213.750   1
  -3  12  16 358.719 281.028   1
   3 -12 -16 261.923 251.131   1
  -3  12  15 250.143 285.501   1
   3 -12 -15 194.343 247.174   1
  -3  12  14 317.912 284.512   1
  -3  12  13 313.127 270.344   1
   3 -12 -13 157.847 224.232   1
  -3  12  12 136.639 259.336   1
   3 -12 -12 30.9974 244.872   1
  -3  12  10 3303.81 395.165   1
   3 -12 -10 2934.60 364.578   1
  -3  12   9-125.715 255.867   1
   3 -12  -9 115.119 221.711   1
  -3  12   8 2333.61 319.964   1
   3 -12  -8 2009.45 291.471   1
  -3  12   7 29.0409 218.776   1
   3 -12  -7 26.9381 195.038   1
  -3  12   6 304.202 239.045   1
   3  12  -6 211.631 63.1795   1
   3  12  -5 713.141 124.117   1
   3 -12  -4 1347.93 233.893   1
  -3 -12   4 766.888 137.495   1
   3  12  -4 1594.39 159.686   1
  -3  12   4 1082.81 239.027   1
   3 -12  -3 362.719 196.821   1
  -3 -12   3 449.678 131.294   1
  -3  12   3 488.254 218.509   1
   3  12  -3 353.513 136.561   1
   3 -12  -2 2444.30 261.261   1
  -3  12   2 2236.90 280.351   1
   3 -12  -1 1976.63 230.083   1
  -3 -12   1 1479.76 206.029   1
   3  12  -1 1736.52 233.394   1
  -3  12   1 2002.50 252.626   1
   3 -12   0 198.439 153.539   1
   3  12   0 114.424 177.512   1
  -3 -12   0 17.2665 157.061   1
  -3  12   0-346.959 154.855   1
   3 -12   1 1748.27 207.451   1
  -3  12  -1 2348.31 232.826   1
   3  12   1 1814.66 257.007   1
   3 -12   2 1718.39 193.637   1
   3  12   2 1220.23 260.394   1
   3 -12   3 239.856 105.246   1
  -3 -12  -3 108.802 173.679   1
  -3  12  -3 264.703 115.661   1
   3  12   3 266.480 200.960   1
   3 -12   4 500.836 107.148   1
  -3 -12  -4 922.986 225.386   1
  -3  12  -4 1272.94 119.186   1
   3  12   4 977.262 242.151   1
   3  12   6 513.598 251.617   1
  -3 -12  -6 1039.10 225.975   1
  -3 -12  -7 237.820 211.089   1
   3  12   7 59.5906 219.467   1
  -3 -12  -8 1883.01 274.966   1
   3  12   8 1529.53 308.645   1
  -3 -12  -9 260.114 220.198   1
   3  12   9-281.950 249.142   1
  -3 -12 -10 2638.52 339.794   1
   3  12  10 2395.91 364.906   1
  -3 -12 -12 770.565 269.270   1
   3  12  12-69.2758 263.839   1
   3  12  13 35.2661 248.923   1
  -3 -12 -14 159.272 225.810   1
   3  12  14-214.545 247.954   1
  -3 -12 -15 482.406 242.101   1
   3  12  15 398.046 302.609   1
  -3 -12 -16 485.666 258.590   1
   3  12  16 762.709 305.736   1
  -3 -12 -17 456.176 248.722   1
   3  12  17-36.4048 281.887   1
  -3 -12 -18-65.2117 201.467   1
   3  12  18 363.613 228.431   1
  -3 -12 -19 65.0761 227.715   1
   3  12  19 760.061 297.396   1
  -3 -12 -20 64.6936 235.214   1
   3  12  20 107.569 264.959   1
  -3 -12 -21 416.321 247.156   1
   3  12  21 392.982 240.026   1
  -3 -12 -22 569.873 209.891   1
   3  12  22 141.898 235.996   1
  -3 -12 -23 62.3248 233.875   1
   3  12  23 35.0124 258.690   1
  -3 -12 -24 90.7657 217.526   1
   3  12  24 277.980 233.506   1
  -3  13  23 304.818 262.021   1
   3 -13 -23 437.231 235.597   1
  -3  13  22-34.5077 245.965   1
   3 -13 -22 381.922 235.445   1
  -3  13  21 35.0886 201.358   1
   3 -13 -21 64.7684 190.669   1
  -3  13  20 284.493 269.117   1
   3 -13 -20 65.6205 232.822   1
  -3  13  19-35.8557 264.949   1
   3 -13 -19 165.492 216.811   1
  -3  13  17 144.708 255.421   1
   3 -13 -17 66.3697 212.979   1
  -3  13  16-36.1463 278.543   1
   3 -13 -16 231.086 259.915   1
   3 -13 -15-65.7050 230.905   1
  -3  13  14 35.6294 235.458   1
   3 -13 -14 618.850 228.865   1
  -3  13  13 281.620 247.972   1
   3 -13 -13 257.563 229.844   1
  -3  13  12 519.733 246.409   1
   3 -13 -12 666.027 248.116   1
  -3  13  11 33.9851 265.608   1
   3 -13 -11-62.2297 244.038   1
  -3  13   9-64.5717 273.786   1
   3 -13  -9 89.1877 244.394   1
  -3  13   8 436.399 242.000   1
   3 -13  -8 260.402 224.773   1
  -3  13   7 120.003 230.457   1
   3 -13  -7 167.268 217.301   1
  -3  13   6 1233.66 271.362   1
   3 -13  -6 906.447 240.913   1
   3 -13  -5 253.725 214.568   1
  -3 -13   5 110.393 74.0521   1
  -3  13   5-27.2405 207.604   1
   3  13  -5 27.9372 86.0239   1
   3 -13  -4 955.569 236.836   1
  -3 -13   4 1660.18 152.197   1
  -3  13   4 952.303 241.885   1
   3  13  -4 1215.26 159.461   1
   3 -13  -3-22.4155 166.340   1
  -3 -13   3 120.660 116.017   1
  -3  13   3 24.4367 207.287   1
   3  13  -3 122.810 136.006   1
   3 -13  -2 608.334 199.161   1
  -3 -13   2 1043.03 167.059   1
  -3  13   2 391.335 196.696   1
   3  13  -2 465.922 163.300   1
  -3 -13   1 97.8155 141.697   1
   3 -13  -1 77.4958 171.210   1
   3  13  -1-36.5228 155.003   1
  -3  13   1 363.770 192.710   1
  -3 -13   0 9323.17 667.782   1
   3 -13   0 8963.89 668.390   1
   3  13   0 9610.12 684.074   1
  -3  13   0 9179.74 682.040   1
  -3 -13  -1 79.0473 164.118   1
   3  13   1-66.3804 190.534   1
   3 -13   1 122.991 137.014   1
  -3  13  -1 203.013 162.617   1
   3 -13   2 353.837 133.387   1
   3  13   2 429.885 203.820   1
  -3 -13  -2 595.047 181.812   1
  -3  13  -3 182.069 112.193   1
  -3 -13  -3 385.443 189.916   1
   3  13   3 305.788 221.085   1
   3 -13   3 202.516 108.252   1
   3 -13   4 469.659 96.2203   1
  -3  13  -4 1236.40 108.015   1
   3  13   5-308.907 235.258   1
  -3 -13  -5 229.155 205.251   1
   3  13   6 1056.62 266.956   1
  -3 -13  -6 691.466 238.535   1
   3  13   7 120.942 237.975   1
  -3 -13  -7-139.663 231.093   1
   3  13   8 784.843 257.825   1
  -3 -13  -8 633.544 240.184   1
   3  13   9-32.6240 262.999   1
  -3 -13  -9-59.3892 218.533   1
   3  13  11 242.546 308.690   1
  -3 -13 -11 123.466 231.878   1
   3  13  12 917.772 322.174   1
  -3 -13 -12 1038.79 287.962   1
   3  13  13 286.520 294.462   1
  -3 -13 -13 447.178 257.746   1
  -3 -13 -14 644.916 269.916   1
   3  13  15-72.8080 268.996   1
  -3 -13 -15 195.105 241.239   1
   3  13  16 73.0240 258.883   1
  -3 -13 -16 98.1528 239.855   1
   3  13  17 36.4746 236.449   1
   3  13  19 721.350 300.502   1
  -3 -13 -19 195.392 242.044   1
   3  13  20 71.8156 275.845   1
  -3 -13 -20 257.798 234.539   1
   3  13  21 107.101 236.261   1
  -3 -13 -21 127.591 215.259   1
   3  13  22 35.1957 246.247   1
  -3 -13 -22-31.4261 180.318   1
   3  13  23 415.394 262.313   1
  -3 -13 -23 154.344 221.353   1
  -3  14  23-200.351 201.496   1
   3 -14 -23 30.8104 188.129   1
  -3  14  22 375.788 259.438   1
  -3  14  21 486.740 268.645   1
   3 -14 -21 192.693 234.400   1
  -3  14  20 211.933 248.453   1
   3 -14 -20 130.555 224.535   1
   3 -14 -19-363.044 241.043   1
  -3  14  18-36.0551 236.139   1
   3 -14 -18-66.6188 212.581   1
  -3  14  17-144.734 263.046   1
   3 -14 -17 133.874 213.571   1
  -3  14  16 726.773 302.882   1
   3 -14 -16 467.254 257.875   1
  -3  14  15 36.2370 263.444   1
   3 -14 -15 33.2979 227.766   1
  -3  14  13-107.046 244.150   1
   3 -14 -13-98.4912 203.954   1
  -3  14  12 281.853 255.728   1
   3 -14 -12 291.869 247.756   1
  -3  14  11-103.642 268.492   1
   3 -14 -11 576.823 272.154   1
  -3  14  10 541.864 270.526   1
   3 -14 -10 282.733 240.689   1
  -3  14   9 197.901 264.991   1
   3 -14  -9-122.601 211.579   1
  -3  14   8 1216.11 296.026   1
   3 -14  -8 951.905 269.994   1
  -3  14   7-247.329 235.599   1
   3 -14  -7 86.2474 234.104   1
  -3  14   6 148.164 238.890   1
   3 -14  -6-27.6146 207.254   1
   3  14  -5-9.27501 53.4004   1
   3 -14  -5 497.340 203.143   1
  -3  14   5 367.718 223.428   1
  -3 -14   4 2256.74 186.784   1
   3  14  -4 1801.96 189.311   1
   3  14  -3 41.8020 131.629   1
   3 -14  -3-117.501 190.693   1
  -3  14   3-51.4440 189.278   1
  -3 -14   3 37.3200 116.657   1
   3  14  -2 235.968 158.488   1
   3 -14  -2-66.1079 183.255   1
  -3  14   2 484.841 219.082   1
  -3 -14   2 179.799 138.555   1
   3  14  -1 94.5407 161.860   1
  -3 -14   1 121.599 159.402   1
   3 -14  -1 184.005 169.674   1
  -3  14   1 517.928 191.427   1
  -3 -14   0 38.6277 155.689   1
   3 -14   0 36.5717 149.838   1
   3  14   0 84.1213 168.959   1
  -3  14   0-142.599 167.464   1
  -3 -14  -1 465.267 171.767   1
   3 -14   1 356.358 149.972   1
   3  14   1 275.333 188.578   1
  -3  14  -1 227.102 149.181   1
  -3 -14  -2 68.2790 181.677   1
   3  14   2 74.0628 183.889   1
   3  14   3-236.456 211.082   1
   3 -14   3 80.2089 103.928   1
  -3  14  -3-84.3847 108.230   1
  -3  14  -4 1520.66 123.449   1
   3  14   4 1581.15 301.200   1
   3  14   5-293.073 213.183   1
  -3 -14  -5 80.2162 218.517   1
   3  14   6 61.0584 221.122   1
  -3 -14  -6 139.189 209.805   1
   3  14   7 288.395 261.672   1
  -3 -14  -7 342.435 214.295   1
   3  14   8 693.833 294.516   1
  -3 -14  -8 737.249 251.994   1
   3  14   9 33.9261 253.612   1
  -3 -14  -9-30.2694 223.630   1
   3  14  10 416.586 298.438   1
  -3 -14 -10 186.043 238.655   1
   3  14  11 388.952 277.760   1
  -3 -14 -11 473.775 230.380   1
   3  14  12 179.621 283.848   1
  -3 -14 -12 96.0455 208.755   1
   3  14  13 254.006 256.499   1
  -3 -14 -13 194.197 223.863   1
   3  14  14-182.667 265.843   1
   3  14  15 36.6548 254.341   1
  -3 -14 -15 230.155 226.117   1
   3  14  16-36.6384 273.285   1
  -3 -14 -16 889.434 257.247   1
   3  14  17-146.063 269.785   1
  -3 -14 -17 65.8067 230.215   1
  -3 -14 -18 262.213 235.922   1
   3  14  19 180.592 266.874   1
  -3 -14 -19-32.4535 232.065   1
   3  14  20-107.779 248.051   1
  -3 -14 -20 257.094 255.626   1
   3  14  21 212.694 211.710   1
   3  14  22-104.709 242.189   1
  -3 -14 -22 311.610 204.257   1
   3  14  23 345.820 261.070   1
  -3 -14 -23 211.103 220.796   1
   3 -15 -22 62.2802 182.212   1
   3 -15 -20 421.334 211.412   1
  -3  15  20 315.396 227.218   1
   3 -15 -18 133.095 206.316   1
  -3  15  18 503.328 248.903   1
   3 -15 -17 167.600 231.388   1
  -3  15  17-180.984 251.000   1
   3 -15 -16 572.030 263.386   1
  -3  15  16 509.649 292.548   1
   3 -15 -15 505.912 256.248   1
  -3  15  15 254.886 284.650   1
   3 -15 -14 605.627 257.548   1
  -3  15  14 653.405 279.444   1
   3 -15 -12 595.613 256.676   1
  -3  15  12 964.326 293.800   1
   3 -15 -11 293.954 219.786   1
  -3  15  11 175.855 274.345   1
   3 -15 -10-192.747 234.496   1
  -3  15  10 207.476 265.418   1
   3 -15  -9 125.712 231.266   1
  -3  15   9-135.196 251.681   1
   3 -15  -8 367.329 212.711   1
  -3  15   8 32.9132 236.713   1
   3 -15  -7 59.2868 214.133   1
  -3  15   7 413.450 263.447   1
   3 -15  -6 1139.26 257.444   1
  -3  15   6 949.793 258.160   1
   3 -15  -5 136.537 205.005   1
  -3  15   5 29.5260 238.078   1
   3  15  -4 9.41766 97.4863   1
   3 -15  -4 338.121 199.862   1
  -3  15   4 339.731 222.247   1
  -3 -15   4 185.280 90.1686   1
   3  15  -3 138.289 131.789   1
  -3 -15   3-37.4134 114.857   1
   3  15  -2 241.992 145.728   1
   3 -15  -2 370.046 195.035   1
  -3  15   2 280.869 213.869   1
  -3 -15   2 201.426 133.196   1
   3  15  -1 80.4845 166.766   1
  -3 -15   1 287.779 151.007   1
   3 -15  -1 171.230 159.073   1
  -3  15   1 23.4961 196.479   1
   3  15   0 651.056 214.721   1
  -3  15   0 169.382 172.193   1
   3 -15   0 555.243 172.199   1
  -3 -15   0 563.831 177.903   1
   3  15   1-24.5368 210.582   1
  -3  15  -1 36.1904 139.429   1
  -3 -15  -1 285.966 194.803   1
   3 -15   1-50.3126 146.048   1
   3  15   2 131.891 214.193   1
  -3 -15  -2 118.022 189.167   1
   3 -15   3-66.3526 96.0460   1
  -3  15  -3 59.3756 102.984   1
   3  15   4 324.547 231.826   1
  -3 -15  -4 131.932 208.149   1
   3  15   5-92.4685 226.149   1
  -3 -15  -5-220.506 202.289   1
   3  15   6 480.207 259.451   1
  -3 -15  -6 1060.81 257.361   1
   3  15   7 66.1161 237.520   1
  -3 -15  -7 207.242 226.582   1
   3  15   8 135.965 241.571   1
  -3 -15  -8 395.502 235.857   1
   3  15   9-34.8160 270.492   1
  -3 -15  -9-341.992 246.765   1
   3  15  10 461.635 300.563   1
  -3 -15 -10 63.3787 249.829   1
   3  15  11 324.003 265.455   1
  -3 -15 -11 225.127 226.644   1
   3  15  12 363.831 252.304   1
  -3 -15 -12 390.993 236.150   1
   3  15  14 698.012 281.825   1
  -3 -15 -14 595.526 242.006   1
   3  15  15 404.191 282.719   1
  -3 -15 -15 232.147 239.914   1
   3  15  16 109.844 254.050   1
  -3 -15 -16 165.763 233.143   1
   3  15  17 145.724 259.510   1
  -3 -15 -17 131.917 225.748   1
   3  15  18 254.551 255.563   1
  -3 -15 -18-130.839 224.785   1
   3  15  20 178.651 241.076   1
  -3 -15 -20 63.9329 181.124   1
   3  15  22-104.682 256.804   1
  -3 -15 -22 182.850 214.198   1
   3 -16 -21 94.4682 222.640   1
  -3  16  21 340.462 270.148   1
   3 -16 -20 192.807 208.478   1
  -3  16  20 69.4491 210.883   1
   3 -16 -19 359.536 253.345   1
  -3  16  19 529.502 274.362   1
   3 -16 -18 33.1833 215.799   1
  -3  16  18 573.107 268.323   1
   3 -16 -17 100.567 210.093   1
  -3  16  17 506.359 248.051   1
   3 -16 -16 236.267 240.396   1
  -3  16  16-36.4005 265.800   1
   3 -16 -15-33.8787 238.079   1
  -3  16  15 73.0301 270.842   1
   3 -16 -14 305.032 241.879   1
  -3  16  14 219.085 260.501   1
   3 -16 -13 236.588 236.646   1
  -3  16  13 36.3903 257.010   1
   3 -16 -12 33.5910 227.745   1
  -3  16  12 216.835 259.580   1
   3 -16 -11-33.2598 222.307   1
  -3  16  11 321.991 260.209   1
   3 -16 -10-65.5301 225.389   1
  -3  16  10-281.878 259.489   1
   3 -16  -9 96.5973 214.040   1
  -3  16   9-173.031 242.127   1
   3 -16  -7-30.4622 217.046   1
  -3  16   7 360.286 262.403   1
   3 -16  -6 442.141 218.991   1
  -3  16   6 254.829 259.507   1
   3 -16  -5 28.3471 216.007   1
  -3  16   5 92.5694 231.588   1
   3 -16  -4 406.422 208.550   1
  -3  16   4 325.990 243.990   1
   3  16  -4 371.831 83.6377   1
   3  16  -3-138.659 123.855   1
  -3 -16   3 224.931 117.975   1
   3  16  -2 665.159 175.273   1
   3 -16  -2 316.544 186.485   1
  -3  16   2 830.722 234.292   1
  -3 -16   2 585.085 151.471   1
   3  16  -1-144.378 176.556   1
  -3 -16   1 317.723 155.201   1
   3 -16  -1 156.010 168.616   1
  -3  16   1-73.8021 204.878   1
   3  16   0-139.800 184.686   1
   3 -16   0 139.253 148.739   1
  -3 -16   0 42.0122 152.737   1
  -3  16   0 110.397 188.939   1
   3  16   1 357.539 213.612   1
   3 -16   1 254.126 153.758   1
  -3  16  -1 18.8223 157.154   1
  -3 -16  -1 183.657 178.540   1
   3  16   2 714.905 230.281   1
  -3 -16  -2 443.746 197.307   1
  -3  16  -3-25.3093 94.5664   1
   3  16   3-204.159 207.640   1
  -3 -16  -3 156.854 189.272   1
   3  16   4 214.396 237.217   1
  -3 -16  -4 521.671 213.694   1
   3  16   5-31.9179 229.168   1
  -3 -16  -5 57.2127 200.147   1
   3  16   6-99.1396 226.217   1
  -3 -16  -6 355.424 209.247   1
   3  16   7-204.231 260.303   1
  -3 -16  -7 182.930 217.054   1
   3  16   8 417.885 251.400   1
  -3 -16  -8 406.055 248.936   1
   3  16   9 35.5443 253.049   1
  -3 -16  -9-31.9026 205.732   1
   3  16  10 901.141 287.798   1
  -3 -16 -10 32.4496 232.425   1
   3  16  11 36.5146 257.725   1
  -3 -16 -11-32.8581 224.748   1
   3  16  13 331.981 269.756   1
  -3 -16 -13 200.080 229.731   1
   3  16  14 553.415 284.477   1
  -3 -16 -14-100.366 236.436   1
   3  16  15-73.6544 262.556   1
  -3 -16 -15 501.424 256.963   1
   3  16  16 256.869 279.943   1
  -3 -16 -16 199.550 230.023   1
   3  16  17 36.6287 279.161   1
  -3 -16 -17 164.930 228.845   1
   3  16  19-468.255 275.216   1
  -3 -16 -19-225.912 213.429   1
   3  16  21 35.6041 270.775   1
  -3 -16 -21 431.139 223.594   1
   3 -17 -20-222.495 199.571   1
  -3  17  20 205.540 216.268   1
   3 -17 -19 97.2823 226.337   1
  -3  17  19 384.230 273.376   1
   3 -17 -18 66.0743 211.937   1
  -3  17  18-71.2791 258.027   1
   3 -17 -17 334.840 220.849   1
  -3  17  17 505.411 255.053   1
   3 -17 -16-236.691 219.221   1
  -3  17  16 145.757 250.426   1
   3 -17 -15-34.0483 231.832   1
  -3  17  15-73.3541 249.727   1
   3 -17 -14-34.1607 227.074   1
  -3  17  14 36.7827 265.201   1
   3 -17 -13-34.1745 221.890   1
  -3  17  13 478.084 259.877   1
   3 -17 -12 238.442 224.430   1
  -3  17  12 73.2742 243.752   1
   3 -17 -11-135.062 226.653   1
  -3  17  11 253.576 255.695   1
   3 -17 -10-33.4121 218.933   1
  -3  17  10 286.669 246.344   1
   3 -17  -9-262.274 205.862   1
  -3  17   9 211.444 238.822   1
   3 -17  -8 320.460 240.673   1
  -3  17   8-34.5877 248.517   1
   3 -17  -6 487.704 227.848   1
  -3  17   6 397.910 243.690   1
   3 -17  -5-58.8922 224.366   1
  -3  17   5-32.1831 222.179   1
   3 -17  -4-28.3586 203.626   1
  -3  17   4 124.184 222.920   1
   3 -17  -3 26.9582 191.108   1
  -3  17   3 29.7106 210.618   1
   3 -17  -2 253.769 186.293   1
  -3  17   2 55.6260 216.857   1
   3 -17  -1 46.2713 176.421   1
  -3  17   1 360.241 191.748   1
   3  17  -1-21.3357 170.416   1
  -3 -17   0-130.848 171.643   1
  -3  17   0 68.3662 182.471   1
   3  17   0 120.328 178.501   1
  -3 -17  -1-96.0088 180.841   1
  -3  17  -1 115.166 149.513   1
   3  17   1 131.661 204.357   1
   3  17   3 331.528 229.403   1
  -3 -17  -3 218.345 201.563   1
   3  17   4 31.5839 229.646   1
  -3 -17  -4-142.995 201.019   1
   3  17   5-32.8377 219.358   1
  -3 -17  -5 89.1898 196.663   1
   3  17   6 576.511 263.039   1
  -3 -17  -6 122.773 221.366   1
   3  17   8 284.679 251.682   1
  -3 -17  -8 225.300 234.540   1
   3  17   9 253.420 241.978   1
  -3 -17  -9 32.7217 212.284   1
   3  17  10-219.639 248.410   1
  -3 -17 -10-198.919 214.206   1
   3  17  11 110.877 264.300   1
  -3 -17 -11 66.9548 231.160   1
   3  17  12-259.592 246.512   1
  -3 -17 -12 235.824 228.290   1
   3  17  13 74.3055 262.231   1
  -3 -17 -13-33.7449 231.882   1
   3  17  14 37.1473 264.732   1
  -3 -17 -14 303.519 226.678   1
   3  17  15 297.631 260.561   1
  -3 -17 -15 100.679 221.193   1
   3  17  16 222.947 262.267   1
  -3 -17 -16-133.446 207.150   1
   3  17  17-220.911 219.667   1
  -3 -17 -17-99.1436 207.735   1
   3  17  18 437.123 258.804   1
  -3 -17 -18 489.658 227.276   1
   3  17  19 362.714 231.756   1
  -3 -17 -19 31.7613 212.485   1
   3  17  20 287.657 245.544   1
  -3 -17 -20 308.567 208.977   1
   3 -18 -19 800.509 232.170   1
  -3  18  19-69.1317 234.414   1
   3 -18 -18 492.209 227.936   1
  -3  18  18 282.516 269.255   1
   3 -18 -17 233.516 221.125   1
  -3  18  17 215.233 261.177   1
   3 -18 -16 270.424 215.292   1
  -3  18  16 290.667 244.522   1
   3 -18 -15 170.711 219.575   1
  -3  18  15 330.090 241.895   1
   3 -18 -14 68.7399 199.838   1
  -3  18  14 73.8115 234.292   1
   3 -18 -13 103.482 232.686   1
  -3  18  13 37.0128 276.726   1
   3 -18 -12-274.628 233.843   1
  -3  18  12 627.619 273.944   1
   3 -18 -11-68.4053 220.566   1
  -3  18  11 110.334 243.272   1
   3 -18 -10 169.185 222.754   1
  -3  18  10-36.5137 246.301   1
   3 -18  -9-201.375 202.459   1
  -3  18   9 290.008 247.956   1
   3 -18  -8-66.0170 206.106   1
  -3  18   8 107.558 228.786   1
   3 -18  -7 32.3622 211.972   1
  -3  18   7 105.552 241.804   1
   3 -18  -6 31.5561 209.761   1
  -3  18   6-34.4660 216.397   1
  -3  18   5 235.210 221.663   1
  -3  18   4 194.716 232.355   1
  -3  18   3 93.1442 222.999   1
   3  18   2 59.3858 211.425   1
   3  18   3-62.5645 217.931   1
   3  18   4 325.855 232.185   1
  -3 -18  -4 29.7258 187.907   1
   3  18   5 168.956 242.746   1
  -3 -18  -5 92.4589 203.004   1
   3  18   7 356.194 241.373   1
  -3 -18  -7-227.273 204.973   1
   3  18   8 725.835 258.697   1
  -3 -18  -8-165.296 206.831   1
   3  18   9 257.645 254.074   1
  -3 -18  -9-167.573 199.749   1
   3  18  10 483.308 260.344   1
  -3 -18 -10 372.223 220.984   1
   3  18  11 488.768 279.408   1
  -3 -18 -11 102.033 230.035   1
   3  18  12 37.7224 243.539   1
  -3 -18 -12 306.892 226.962   1
   3  18  13 113.734 270.058   1
  -3 -18 -13 170.607 233.570   1
   3  18  14 415.672 282.550   1
  -3 -18 -14-135.940 220.385   1
   3  18  15 187.825 255.999   1
  -3 -18 -15 168.877 208.842   1
   3  18  16 372.779 252.317   1
  -3 -18 -16 635.979 239.498   1
   3  18  17 111.736 260.603   1
  -3 -18 -17-163.329 220.326   1
   3  18  18 333.408 287.908   1
  -3 -18 -18 192.811 213.162   1
   3  18  19 290.731 272.197   1
  -3 -18 -19 249.803 219.127   1
  -3  19  18 210.014 265.020   1
  -3  19  17 428.206 257.651   1
  -3  19  16 36.2470 262.435   1
  -3  19  15 256.958 251.615   1
  -3  19  14 741.404 287.391   1
  -3  19  12 261.954 252.935   1
  -3  19  11 75.1352 259.373   1
  -3  19  10 374.149 260.537   1
  -3  19   9 260.987 250.803   1
   3  19   8 601.826 265.942   1
   3  19   9 266.179 266.585   1
   3  19  10 498.121 267.588   1
   3  19  11 307.460 267.221   1
   3  19  12 38.4246 256.678   1
   3  19  13 575.356 264.879   1
  -3 -19 -13-207.092 225.007   1
   3  19  14 228.603 266.618   1
  -3 -19 -14-34.2698 219.903   1
   3  19  15 152.690 241.002   1
  -3 -19 -15-33.5451 201.168   1
   3  19  16-266.646 265.449   1
  -3 -19 -16 426.515 226.618   1
   3  19  17 899.494 298.476   1
  -3 -19 -17-32.2663 178.377   1
   3  19  18 332.999 269.815   1
   4   0 -26 66.9069 211.234   1
   4   0 -25 233.930 223.290   1
  -4   0  25-111.143 245.111   1
   4   0 -24 133.056 243.861   1
  -4   0  24-331.133 269.716   1
   4   0 -23-197.988 230.870   1
  -4   0  23 218.873 235.243   1
   4   0 -21 160.647 234.651   1
  -4   0  21 70.4390 238.778   1
   4   0 -20 2521.83 341.024   1
  -4   0  20 2348.12 351.954   1
   4   0 -19 460.617 246.172   1
  -4   0  19 268.590 249.154   1
   4   0 -17 28.9976 234.531   1
  -4   0  17-95.0084 271.777   1
   4   0 -16 2982.59 358.835   1
  -4   0  16 2751.60 367.493   1
   4   0 -15 135.381 237.787   1
  -4   0  15-29.4128 242.590   1
   4   0 -14 2121.02 301.985   1
  -4   0  14 2536.74 324.974   1
   4   0 -13 98.7671 207.491   1
  -4   0  13-161.399 220.428   1
   4   0 -11-356.720 221.108   1
  -4   0  11-97.1462 210.782   1
   4   0 -10 3338.60 335.055   1
  -4   0  10 3592.20 350.560   1
   4   0  -9-59.1497 184.907   1
  -4   0   9 173.165 213.236   1
   4   0  -8 53076.7 3518.36   1
  -4   0   8 55406.4 3528.17   1
   4   0  -7-190.550 160.865   1
  -4   0   7 153.355 190.534   1
   4   0  -6 4102.27 358.813   1
  -4   0   6 4252.23 373.038   1
   4   0  -5-150.048 195.264   1
  -4   0   5-149.947 203.312   1
   4   0  -4 61331.0 3913.76   1
  -4   0   4 59820.7 3918.47   1
  -4   0   2-53.7721 201.771   1
   4   0  -2-12.2257 187.860   1
  -4   0   1 115.245 223.653   1
   4   0  -1 169.019 189.605   1
  -4   0   0-38.0083 210.686   1
   4   0   0 197.650 210.985   1
  -4   0  -1 12.6233 199.960   1
   4   0   1 110.512 189.752   1
  -4   0  -2-12.8126 189.903   1
   4   0   2 88.1763 165.009   1
   4   0   4 55008.1 3604.70   1
  -4   0  -4 56487.2 3606.80   1
  -4   0  -5-59.6255 189.766   1
   4   0   5-47.1238 194.823   1
   4   0   6 4270.91 383.935   1
  -4   0  -6 4835.63 390.539   1
  -4   0  -7-104.354 171.423   1
   4   0   7-72.8802 185.092   1
  -4   0  -8 53738.0 3566.10   1
   4   0   8 56226.8 3574.34   1
  -4   0  -9-74.8002 173.630   1
   4   0   9 64.7577 225.090   1
  -4   0 -10 2585.95 295.746   1
   4   0  10 3693.91 343.765   1
  -4   0 -11 130.490 192.080   1
   4   0  11-24.2737 205.873   1
  -4   0 -12 10025.6 772.959   1
   4   0  12 11345.1 796.398   1
  -4   0 -13-72.7098 199.293   1
   4   0  14 1767.85 297.014   1
  -4   0 -14 2011.83 282.959   1
  -4   0 -15 451.456 206.818   1
   4   0  15 59.9704 231.665   1
  -4   0 -16 3846.33 389.397   1
   4   0  16 3781.95 410.735   1
   4   0  17 192.761 248.586   1
  -4   0 -17 545.028 255.767   1
   4   0  19 34.6483 265.072   1
  -4   0 -19 182.263 225.440   1
   4   0  20 2768.83 375.203   1
  -4   0 -20 2810.35 350.487   1
   4   0  21 36.1980 247.742   1
  -4   0 -21 222.585 240.604   1
   4   0  23 36.9501 230.853   1
  -4   0 -23-262.663 218.392   1
   4   0  24-260.135 230.926   1
  -4   0 -24-33.1239 231.928   1
  -4   1  26-36.6757 218.592   1
   4  -1 -26 66.1728 198.399   1
  -4   1  25-36.6731 223.886   1
   4   1 -25 304.289 236.593   1
   4  -1 -25-33.1506 226.793   1
  -4  -1  24 37.2256 218.803   1
  -4   1  24 693.970 248.413   1
   4   1 -24 401.775 242.330   1
   4  -1 -24 231.543 217.656   1
  -4  -1  23-146.657 234.017   1
  -4   1  23 180.634 247.156   1
   4   1 -23 231.692 225.400   1
   4  -1 -23 32.9478 238.592   1
  -4  -1  22 468.538 242.964   1
  -4   1  22 465.018 255.675   1
   4   1 -22 130.434 230.483   1
   4  -1 -22 1044.47 264.264   1
  -4  -1  21-35.3673 252.140   1
  -4   1  21 245.924 240.669   1
   4   1 -21 320.145 250.559   1
   4  -1 -21 289.125 226.146   1
  -4  -1  20 379.668 253.010   1
  -4   1  20-276.132 276.415   1
   4   1 -20-125.242 224.854   1
   4  -1 -20-222.001 253.982   1
  -4  -1  19 100.866 245.459   1
  -4   1  19 169.041 224.769   1
   4   1 -19-61.0210 226.341   1
   4  -1 -19 62.1325 242.829   1
  -4  -1  18 1266.44 286.890   1
  -4   1  18 363.533 284.441   1
   4   1 -18 949.551 265.788   1
   4  -1 -18 487.790 262.299   1
  -4   1  17 385.450 252.755   1
  -4  -1  17 502.196 248.782   1
   4   1 -17 373.195 222.300   1
   4  -1 -17 592.999 243.953   1
  -4  -1  16 544.112 251.493   1
  -4   1  16 217.801 228.723   1
   4  -1 -16 344.731 216.302   1
   4   1 -16 55.3180 211.469   1
  -4  -1  15 869.876 254.509   1
   4   1 -15 716.805 235.066   1
   4  -1 -15 610.114 235.449   1
  -4  -1  14 528.979 233.985   1
  -4   1  14 259.519 232.426   1
   4  -1 -14 293.275 214.304   1
   4   1 -14 126.677 218.227   1
  -4   1  13 82.8041 237.089   1
   4  -1 -13 229.733 217.358   1
  -4   1  12 2834.51 350.148   1
   4   1 -12 3180.89 325.208   1
   4  -1 -12 3149.17 338.260   1
  -4  -1  11 1140.23 249.091   1
  -4   1  11 1195.84 267.628   1
   4   1 -11 1469.21 230.367   1
   4  -1 -11 1218.72 258.010   1
   4  -1 -10 19834.3 1277.39   1
   4   1 -10 17559.1 1263.41   1
  -4   1  10 18316.5 1275.94   1
  -4  -1  10 18658.6 1276.99   1
  -4   1   9 3151.32 316.631   1
  -4  -1   9 2111.40 277.258   1
   4   1  -9 2775.43 289.966   1
   4  -1  -9 2368.78 285.277   1
  -4   1   8 63.0453 210.735   1
  -4  -1   8 19.8721 188.698   1
   4  -1  -8 57.4760 187.098   1
   4   1  -8 161.146 179.954   1
  -4  -1   7 55950.2 3568.06   1
  -4   1   7 53205.2 3570.17   1
   4  -1  -7 56295.6 3566.43   1
   4   1  -7 54319.9 3559.11   1
  -4  -1   6 11392.9 753.850   1
  -4   1   6 9897.25 753.479   1
   4   1  -6 10159.9 740.736   1
   4  -1  -6 10778.3 744.378   1
   4   1  -5 504.475 168.808   1
   4  -1  -5 408.747 195.083   1
  -4  -1   5 733.678 200.593   1
  -4   1   5 590.511 222.068   1
   4  -1  -4 28718.5 1920.66   1
  -4   1   4 29764.3 1926.37   1
   4   1  -2 45290.5 2961.79   1
  -4  -1   2 46211.4 2963.60   1
   4   1  -1 10195.5 709.576   1
   4  -1  -1 8615.10 700.879   1
  -4  -1   1 11294.7 709.994   1
  -4   1   1 10174.4 705.113   1
   4  -1   0 72.5455 171.680   1
  -4   1   0 88.4292 192.564   1
  -4  -1   0 51.0146 207.213   1
   4   1   0 110.573 196.148   1
   4  -1   1 10776.6 753.282   1
  -4  -1  -1 9779.86 756.392   1
   4   1   1 9952.45 756.069   1
  -4   1  -1 12484.3 754.872   1
   4  -1   2 40482.0 2762.38   1
  -4   1  -2 44714.1 2763.36   1
   4  -1   3 19469.3 1220.44   1
  -4   1  -3 17101.1 1218.06   1
  -4  -1  -4 26037.5 1715.82   1
   4   1   4 25901.4 1719.88   1
  -4  -1  -5 155.739 195.068   1
  -4   1  -5 574.863 188.730   1
   4  -1   5 372.464 189.176   1
   4   1   6 9491.46 683.511   1
   4  -1   6 9621.04 679.581   1
  -4   1  -6 9679.78 672.003   1
  -4  -1  -6 8979.13 678.169   1
   4   1   7 50089.6 3466.78   1
   4  -1   7 53610.0 3461.81   1
  -4  -1  -7 53019.3 3466.30   1
  -4   1  -7 56564.7 3463.98   1
  -4   1  -8 259.283 184.452   1
  -4  -1  -8 223.960 185.372   1
   4   1   8-20.7345 209.022   1
   4  -1   8 169.327 186.455   1
  -4  -1  -9 2026.05 286.553   1
  -4   1  -9 2880.71 270.736   1
   4  -1   9 2297.28 285.046   1
   4   1   9 2585.87 318.168   1
  -4   1 -10 17230.1 1257.50   1
  -4  -1 -10 17820.3 1261.96   1
   4   1  10 19322.1 1288.58   1
   4  -1  10 20384.8 1282.33   1
   4   1  11 1603.09 281.456   1
   4  -1  11 1241.88 252.449   1
  -4  -1 -11 1815.89 265.705   1
  -4   1 -11 1251.83 235.194   1
   4  -1  12 2940.20 330.513   1
  -4   1 -12 2870.32 323.023   1
   4   1  13 111.309 235.343   1
  -4  -1 -13 474.207 227.251   1
   4  -1  14 445.077 229.810   1
   4   1  14 29.1942 241.146   1
  -4   1 -14 148.969 205.207   1
  -4  -1 -14 234.770 214.870   1
   4  -1  15 851.213 275.925   1
   4   1  15 367.218 247.035   1
  -4  -1 -15 1003.25 234.187   1
  -4   1 -15 935.085 220.219   1
   4   1  16 31.7932 252.887   1
   4  -1  16 337.963 235.871   1
  -4   1 -16-134.519 226.815   1
   4  -1  17 284.696 233.979   1
   4   1  17 553.986 264.624   1
  -4   1 -17 367.101 233.345   1
  -4  -1 -17 320.219 231.932   1
   4   1  18 1301.29 288.793   1
  -4   1 -18 706.441 233.328   1
  -4  -1 -18 814.579 264.036   1
   4  -1  19-103.018 259.770   1
   4   1  19 419.349 270.292   1
  -4  -1 -19-61.3010 223.852   1
  -4   1 -19 241.193 224.621   1
   4  -1  20 211.719 235.805   1
   4   1  20-107.159 257.629   1
  -4   1 -20 124.050 220.893   1
  -4  -1 -20 157.133 216.058   1
   4  -1  21 216.434 264.755   1
   4   1  21 399.950 266.853   1
  -4   1 -21 285.200 211.115   1
  -4  -1 -21 31.9272 225.787   1
   4  -1  22 879.165 281.511   1
   4   1  22 514.412 266.375   1
  -4   1 -22 356.143 231.188   1
  -4  -1 -22 161.928 227.289   1
   4  -1  23 332.449 264.518   1
   4   1  23 184.736 253.156   1
  -4   1 -23 427.592 247.281   1
  -4  -1 -23 32.7609 231.711   1
   4  -1  24 37.5330 257.168   1
   4   1  24 148.006 245.249   1
  -4  -1 -24 494.944 243.561   1
   4   1  25 260.752 249.474   1
  -4   1 -25 369.247 241.685   1
  -4  -1 -25 231.089 219.108   1
   4   1  26-37.4422 222.089   1
  -4  -1 -26-297.351 229.390   1
  -4   2  27 179.929 223.707   1
   4  -2 -27 162.315 229.385   1
  -4   2  26 144.851 226.174   1
   4  -2 -26 32.7446 209.018   1
  -4   2  25-181.559 222.922   1
   4  -2 -25 131.523 224.904   1
  -4  -2  24-113.221 251.070   1
   4   2 -24 405.167 257.441   1
  -4   2  23 430.328 259.866   1
   4  -2 -23 393.038 247.171   1
  -4  -2  22 72.5141 229.178   1
  -4   2  22 427.043 263.166   1
   4   2 -22-65.2734 214.038   1
   4  -2 -22 357.903 250.001   1
  -4  -2  21 461.263 256.437   1
   4   2 -21 702.582 250.632   1
  -4  -2  20 103.391 238.046   1
  -4   2  20 868.674 281.117   1
   4   2 -20 529.723 243.191   1
   4  -2 -20 640.428 246.207   1
  -4   2  19 443.518 263.593   1
   4  -2 -19 503.286 271.611   1
  -4   2  18 435.614 283.042   1
  -4  -2  18 64.7855 257.455   1
   4   2 -18 791.194 243.371   1
  -4  -2  17 124.641 250.346   1
   4   2 -17-56.5310 213.743   1
  -4   2  16 570.718 260.271   1
  -4  -2  16 388.861 237.676   1
   4  -2 -16 350.842 249.286   1
   4   2 -16 353.188 219.085   1
  -4   2  15 1932.46 324.661   1
  -4  -2  15 2494.41 309.859   1
   4  -2 -15 1810.57 301.338   1
   4   2 -15 1950.04 292.878   1
  -4   2  14 1152.65 285.845   1
  -4  -2  14 436.923 230.493   1
   4  -2 -14 872.771 260.438   1
   4   2 -14 1263.80 235.621   1
  -4   2  13 9020.49 730.983   1
   4  -2 -13 10136.3 733.873   1
  -4  -2  12 7277.28 576.615   1
  -4   2  12 7482.40 596.848   1
   4  -2 -12 7062.99 572.236   1
   4   2 -11 5624.94 439.888   1
  -4  -2  11 4702.46 449.468   1
   4  -2 -10 471.753 217.383   1
   4   2 -10 613.484 195.968   1
  -4   2  10 218.731 217.894   1
  -4  -2  10 548.828 210.062   1
   4  -2  -9 760.429 207.210   1
   4   2  -9 1057.47 202.270   1
  -4   2   9 1123.95 225.411   1
  -4  -2   9 1112.62 227.817   1
   4   2  -8 9879.81 689.556   1
   4  -2  -8 9387.76 703.007   1
  -4  -2   8 10417.5 700.925   1
  -4   2   8 8503.68 709.493   1
   4   2  -7 17683.9 1167.45   1
   4  -2  -7 16303.9 1178.96   1
  -4  -2   7 16898.5 1174.27   1
  -4   2   7 18358.1 1190.09   1
   4  -2  -6 23032.7 1544.08   1
   4   2  -6 24448.4 1534.93   1
  -4   2   6 21968.4 1547.52   1
  -4  -2   6 22874.9 1540.98   1
   4  -2  -5 16196.1 1079.37   1
   4   2  -5 15153.1 1063.85   1
  -4  -2   5 15643.4 1069.29   1
  -4   2   5 16358.5 1088.58   1
   4  -2  -4 19252.8 1267.08   1
  -4   2   4 18420.0 1269.80   1
   4  -2  -3 43124.9 2964.84   1
  -4   2   3 48833.4 2975.17   1
   4   2  -2 31995.8 2110.33   1
  -4  -2   2 32666.9 2110.77   1
   4  -2  -1 879.309 185.493   1
  -4   2   1 759.761 184.838   1
   4   2  -1 764.652 196.868   1
  -4  -2   1 885.603 190.120   1
   4   2   0 98671.6 6432.79   1
  -4  -2   0 98593.1 6430.78   1
   4  -2   0 102317. 6429.22   1
  -4   2   0 101341. 6431.04   1
  -4   2  -1 1147.61 196.377   1
   4  -2   1 1208.39 211.303   1
  -4   2  -2 30013.6 2051.82   1
   4  -2   2 32970.1 2054.71   1
  -4  -2  -3 44425.6 2826.12   1
  -4   2  -3 43979.7 2817.45   1
   4  -2   3 39750.8 2814.68   1
   4   2   3 46862.7 2829.73   1
   4   2   4 20259.5 1312.06   1
  -4  -2  -4 18861.9 1305.09   1
   4   2   5 15283.6 1065.30   1
  -4  -2  -5 15747.1 1067.67   1
   4  -2   6 23872.8 1503.00   1
   4   2   6 22941.8 1518.04   1
  -4   2  -6 22347.8 1494.70   1
  -4  -2  -6 20979.7 1514.71   1
   4  -2   7 16817.0 1110.44   1
   4   2   7 16866.4 1126.07   1
  -4   2  -7 15937.3 1104.75   1
  -4  -2  -7 15786.4 1118.56   1
   4  -2   8 9141.83 698.134   1
  -4   2  -8 10208.6 696.322   1
  -4  -2  -8 9712.96 702.128   1
   4   2   8 9756.96 720.141   1
  -4   2  -9 1074.46 195.907   1
  -4  -2  -9 1069.60 234.787   1
   4  -2   9 1255.90 215.856   1
   4   2   9 1404.74 238.775   1
  -4  -2 -10 653.073 219.854   1
  -4   2 -10 732.204 198.747   1
   4  -2  10 447.155 191.003   1
   4   2  10 417.250 245.565   1
  -4   2 -11 5223.40 416.295   1
   4  -2  11 4488.54 420.283   1
  -4  -2 -12 6420.96 528.039   1
  -4   2 -12 6371.24 505.980   1
   4   2  12 6466.07 542.775   1
   4  -2  12 6116.90 525.690   1
  -4   2 -13 9684.20 688.303   1
  -4  -2 -13 8709.41 692.887   1
   4   2  13 8020.80 707.409   1
   4  -2  13 10520.8 719.874   1
  -4   2 -14 893.949 222.858   1
  -4  -2 -14 80.0643 228.519   1
   4   2  14 836.730 269.813   1
   4  -2  14 758.514 243.228   1
  -4   2 -15 2182.27 279.055   1
  -4  -2 -15 1658.99 289.944   1
   4   2  15 1840.20 300.423   1
   4  -2  15 2437.58 316.022   1
  -4   2 -16 184.553 202.842   1
  -4  -2 -16 654.191 235.620   1
   4  -2  16 241.049 244.707   1
   4  -2  17 277.521 250.024   1
  -4   2 -17 280.494 225.295   1
   4   2  18 438.307 256.273   1
   4  -2  18 518.879 257.375   1
  -4   2 -18-174.448 215.226   1
  -4  -2 -18 213.507 251.098   1
   4   2  19 317.018 251.110   1
  -4  -2 -19 494.473 220.686   1
   4   2  20 143.584 252.286   1
   4  -2  20 525.668 259.039   1
  -4   2 -20 891.608 260.532   1
  -4  -2 -20 537.174 216.748   1
   4  -2  21 752.970 267.680   1
  -4   2 -21 284.160 220.058   1
   4  -2  22 547.490 262.394   1
   4   2  22-330.619 234.793   1
  -4   2 -22-64.6673 215.338   1
  -4  -2 -22 745.248 238.803   1
   4   2  23 405.226 251.325   1
  -4  -2 -23 130.710 224.095   1
  -4   2 -24 367.531 238.002   1
   4   2  25-36.9554 248.460   1
  -4  -2 -25 458.792 253.782   1
   4   2  26 222.262 239.088   1
  -4  -2 -26 98.0686 232.932   1
  -4  -2 -27 194.875 237.406   1
   4  -3 -28-157.822 204.855   1
   4  -3 -27 128.215 202.370   1
  -4   3  27-70.8988 212.578   1
   4  -3 -26-356.377 206.875   1
  -4   3  26 178.887 213.366   1
   4  -3 -25 130.749 222.711   1
  -4   3  25 143.375 231.311   1
   4  -3 -24 130.780 237.688   1
  -4   3  24-107.349 231.956   1
   4  -3 -23 524.644 267.887   1
   4   3 -23 67.0659 229.440   1
  -4   3  23-250.167 259.875   1
  -4  -3  23 37.4616 236.569   1
   4   3 -22 196.970 234.994   1
   4  -3 -22 359.164 263.464   1
  -4   3  22 426.706 249.991   1
  -4  -3  22 584.712 246.511   1
   4   3 -21-128.212 219.412   1
   4  -3 -21 260.404 216.544   1
  -4  -3  21-35.6525 231.270   1
  -4   3  21 459.117 249.419   1
   4   3 -20 248.667 237.983   1
   4  -3 -20-32.2332 257.476   1
  -4   3  20 315.290 284.502   1
  -4  -3  20 207.221 240.840   1
   4  -3 -19-31.7486 240.152   1
   4   3 -19 30.1129 232.058   1
  -4  -3  19 401.306 258.636   1
  -4   3  19 68.9408 238.023   1
   4  -3 -18 1185.36 308.742   1
   4   3 -18 1162.92 252.502   1
  -4  -3  18 1161.48 279.531   1
   4   3 -17 111.819 218.706   1
   4  -3 -17 305.028 228.241   1
  -4  -3  17 248.068 231.118   1
  -4   3  17-66.1528 244.573   1
  -4  -3  16 4897.20 439.687   1
  -4   3  16 3992.81 423.837   1
   4  -3 -16 3832.34 419.939   1
   4   3 -16 4310.97 409.228   1
   4   3 -15 638.746 217.148   1
   4  -3 -15 1038.06 270.074   1
  -4  -3  15 311.309 237.580   1
  -4   3  15 593.480 267.928   1
   4  -3 -14 696.905 246.524   1
  -4   3  14 211.263 249.817   1
   4  -3 -13 1234.95 273.247   1
   4   3 -13 945.838 214.683   1
  -4   3  13 1452.51 277.303   1
  -4  -3  13 1356.77 245.928   1
  -4  -3  12 3939.05 396.766   1
   4   3 -12 3981.66 366.082   1
  -4   3  12 3871.44 401.061   1
   4  -3 -12 3965.69 395.501   1
   4  -3 -11 540.328 239.432   1
   4   3 -11 758.557 199.962   1
  -4   3  11 424.819 239.177   1
  -4  -3  11 957.698 224.403   1
   4  -3 -10 10883.9 845.294   1
   4   3 -10 11986.1 831.931   1
  -4   3  10 11612.2 860.419   1
  -4  -3  10 12400.9 841.608   1
   4   3  -9 1719.11 235.490   1
   4  -3  -9 1280.04 260.021   1
  -4  -3   9 2140.86 244.335   1
  -4   3   9 1546.67 273.821   1
  -4   3   8 201.396 215.859   1
  -4  -3   8 350.373 183.743   1
   4  -3  -8 103.128 186.107   1
   4   3  -8 182.466 160.257   1
  -4   3   7 2987.35 317.567   1
   4   3  -7 2594.35 260.521   1
  -4  -3   7 2567.65 277.031   1
   4  -3  -7 2559.86 305.271   1
  -4   3   6 23587.4 1671.66   1
   4   3  -6 26786.2 1655.21   1
  -4  -3   6 26225.7 1657.79   1
   4  -3  -6 23002.3 1664.91   1
  -4   3   5 673.465 212.049   1
   4  -3  -5 595.471 187.313   1
  -4   3   4 10291.6 700.331   1
   4  -3  -4 9115.00 689.920   1
  -4   3   3 9170.41 618.828   1
   4   3  -3 7861.25 589.493   1
  -4  -3   3 9117.76 603.082   1
   4  -3  -3 7265.85 597.427   1
  -4   3   2 1198.15 225.537   1
   4   3  -2 1180.49 203.140   1
  -4  -3   2 912.461 205.126   1
   4   3  -1 353.876 181.292   1
  -4  -3   1 336.866 184.214   1
   4  -3   0-36.1849 159.983   1
  -4   3   0-52.5324 175.898   1
   4  -3   1 479.035 170.528   1
  -4   3  -1 514.944 178.944   1
   4  -3   2 1091.84 194.026   1
  -4  -3  -2 1321.60 224.387   1
  -4   3  -2 1246.31 190.848   1
   4   3   2 1370.20 218.063   1
   4  -3   3 7879.47 614.231   1
  -4  -3  -3 9716.61 639.857   1
  -4   3  -3 8926.85 612.395   1
   4   3   3 8592.19 636.171   1
   4  -3   4 10169.5 719.587   1
   4   3   4 11099.4 750.417   1
  -4   3  -4 9376.23 713.448   1
  -4  -3  -4 11332.2 740.679   1
  -4  -3  -5 639.200 204.830   1
   4   3   5 510.183 216.680   1
   4   3   6 23688.3 1583.31   1
  -4  -3  -6 23538.7 1577.41   1
   4  -3   7 2965.54 267.342   1
   4   3   7 2219.17 299.062   1
  -4   3  -7 3148.64 264.574   1
  -4  -3  -7 2004.77 273.573   1
   4   3   8 114.452 202.438   1
  -4   3  -8 208.005 152.656   1
  -4  -3  -8 178.830 183.432   1
   4   3   9 1484.19 283.751   1
   4  -3   9 1710.88 224.353   1
  -4  -3  -9 1323.39 239.840   1
  -4   3  -9 1619.41 229.508   1
   4  -3  10 11289.2 792.733   1
   4   3  10 10903.9 824.389   1
  -4  -3 -10 10756.0 805.835   1
   4  -3  11 606.360 201.508   1
   4   3  11 588.207 246.272   1
  -4  -3 -11 483.657 235.388   1
  -4   3 -11 501.350 181.451   1
   4  -3  12 4294.84 364.368   1
  -4  -3 -12 3798.55 373.555   1
  -4   3 -12 3528.66 340.580   1
   4  -3  13 1334.60 230.383   1
   4   3  13 1582.96 288.713   1
  -4   3 -13 974.175 212.378   1
  -4  -3 -13 761.479 251.249   1
   4   3  14 122.098 230.953   1
   4  -3  15 363.545 229.137   1
   4   3  15 127.082 273.867   1
  -4  -3 -15 253.519 256.195   1
  -4   3 -15 765.490 233.006   1
   4  -3  16 4042.41 448.458   1
   4   3  16 4205.37 450.416   1
  -4   3 -16 5155.57 424.430   1
  -4  -3 -16 4698.34 449.337   1
   4  -3  17 273.551 226.369   1
   4   3  17-133.738 248.026   1
  -4   3 -17-110.116 210.565   1
  -4  -3 -17 269.076 233.697   1
   4   3  18 715.036 272.058   1
   4  -3  18 1003.49 266.333   1
  -4   3 -18 963.632 265.837   1
  -4  -3 -18 1356.01 272.306   1
   4  -3  19 335.911 252.371   1
   4   3  19-177.412 263.462   1
  -4   3 -19-531.642 231.967   1
   4   3  20 36.0618 238.794   1
   4  -3  20 277.623 235.422   1
  -4   3 -20 304.671 220.861   1
  -4  -3 -20 95.2691 210.351   1
   4  -3  21 71.2150 227.220   1
   4   3  21-109.566 234.293   1
  -4   3 -21 188.722 219.089   1
  -4  -3 -21-96.3153 201.575   1
   4  -3  22 36.3668 230.184   1
   4   3  22 293.715 227.291   1
  -4   3 -22 484.148 230.385   1
  -4  -3 -22 194.376 241.805   1
   4  -3  23-74.4622 178.473   1
   4   3  23-36.7305 248.953   1
  -4  -3 -23-65.2001 224.074   1
  -4   3 -23 626.865 238.923   1
   4   3  24 585.587 265.783   1
  -4  -3 -24 424.776 244.432   1
   4   3  25 73.3102 248.388   1
  -4  -3 -25-32.5580 232.778   1
   4   3  27 254.510 244.071   1
  -4  -3 -27-256.591 210.077   1
   4  -4 -28 497.487 247.327   1
  -4   4  28 137.553 238.317   1
   4  -4 -26 353.366 238.436   1
  -4   4  26-105.677 242.214   1
   4  -4 -25 905.277 274.603   1
  -4   4  25 318.494 263.456   1
   4  -4 -24 390.210 244.737   1
  -4   4  24 177.862 250.678   1
   4   4 -22 262.963 231.839   1
   4  -4 -22 721.387 235.276   1
  -4  -4  22 700.905 251.690   1
  -4   4  22 142.353 236.061   1
   4   4 -21 95.9855 229.806   1
   4  -4 -21 32.6750 256.348   1
  -4   4  21 213.088 267.611   1
  -4  -4  21 71.5270 233.105   1
   4  -4 -19 1088.12 279.012   1
   4   4 -19 448.902 229.787   1
  -4   4  19 451.632 294.409   1
  -4  -4  19 836.043 255.816   1
   4  -4 -18 251.864 251.689   1
   4   4 -18 230.422 216.007   1
  -4   4  18 512.127 269.004   1
  -4  -4  18 707.512 257.913   1
   4  -4 -17-61.8150 270.642   1
   4   4 -17-386.918 227.922   1
  -4  -4  17 61.6044 225.756   1
   4   4 -16-131.913 207.648   1
  -4  -4  16 146.955 230.516   1
   4  -4 -15 969.204 234.519   1
   4   4 -15 903.258 228.800   1
  -4   4  15 763.372 241.146   1
  -4  -4  15 1288.37 252.220   1
   4  -4 -14 9167.56 712.400   1
  -4  -4  14 9305.10 715.447   1
  -4   4  14 8351.29 716.606   1
   4   4 -14 10228.5 702.214   1
   4  -4 -13 687.431 213.378   1
   4   4 -13 1057.67 217.162   1
  -4   4  13 386.711 230.941   1
  -4  -4  13 602.375 230.807   1
   4   4 -12 42.4508 198.168   1
   4  -4 -12-26.4543 233.043   1
  -4   4  12 400.456 239.711   1
  -4  -4  12 47.1516 216.226   1
   4  -4 -11 6781.74 544.567   1
  -4   4  11 6261.30 550.137   1
   4   4 -11 6724.87 505.319   1
  -4  -4  11 6442.85 523.374   1
   4   4 -10 6530.65 491.422   1
  -4  -4  10 6084.39 499.922   1
  -4  -4   9 5443.91 433.854   1
  -4   4   9 5635.99 479.377   1
   4   4  -9 5186.87 429.196   1
   4  -4  -9 5175.17 461.205   1
  -4  -4   8 5740.00 470.376   1
  -4   4   8 5804.73 496.887   1
   4  -4  -8 5138.23 481.009   1
   4   4  -8 6291.26 447.874   1
  -4   4   7 1180.20 258.572   1
   4   4  -7 1746.64 196.330   1
  -4  -4   7 1161.44 202.049   1
   4  -4  -7 1713.80 247.015   1
  -4   4   6 20069.0 1430.28   1
   4   4  -6 21825.6 1397.77   1
  -4  -4   6 24036.3 1410.63   1
   4  -4  -6 17817.5 1414.59   1
   4  -4  -5 12939.7 929.503   1
  -4   4   5 13928.7 942.577   1
  -4   4   4 1814.48 249.829   1
   4  -4  -4 1544.30 240.423   1
  -4   4   3 7676.05 579.336   1
  -4  -4   3 7570.47 552.953   1
   4  -4  -3 7973.31 568.181   1
   4   4  -3 7585.56 555.622   1
   4   4  -2 37982.0 2392.97   1
  -4  -4   2 35744.6 2390.16   1
   4  -4  -2 35298.3 2395.57   1
  -4   4   2 38498.0 2408.31   1
   4  -4   1 57488.9 3624.48   1
   4   4   1 53505.5 3630.31   1
  -4  -4  -1 57214.9 3632.82   1
  -4   4  -1 56477.2 3626.84   1
   4   4   2 37235.3 2178.00   1
  -4  -4  -2 38051.8 2175.95   1
  -4   4  -2 34357.2 2159.63   1
   4  -4   3 6973.96 533.463   1
  -4  -4  -3 7929.46 552.829   1
  -4   4  -3 7323.63 534.932   1
   4   4   3 7783.08 555.638   1
  -4  -4  -4 1892.33 231.697   1
  -4   4  -4 2037.89 205.947   1
   4   4   4 1618.42 243.257   1
   4  -4   4 1596.38 198.542   1
   4  -4   5 14256.4 962.240   1
  -4  -4  -5 15042.6 989.834   1
  -4   4  -5 13831.4 958.393   1
   4   4   5 14245.3 997.104   1
  -4  -4  -6 22227.0 1490.83   1
   4   4   6 22013.9 1499.05   1
  -4   4  -7 1335.23 191.824   1
   4   4   7 1736.35 263.897   1
  -4  -4  -7 1039.63 239.920   1
   4  -4   7 1867.22 219.066   1
  -4  -4  -8 5665.35 463.754   1
   4   4   8 5607.22 471.947   1
   4  -4   8 5203.10 428.103   1
  -4  -4  -9 3722.52 401.484   1
  -4   4  -9 4660.58 372.580   1
   4   4   9 4465.08 403.967   1
   4  -4   9 5141.35 391.208   1
  -4   4 -10 5602.98 472.384   1
   4  -4  10 6991.42 493.906   1
  -4  -4 -11 6849.37 515.468   1
  -4   4 -11 5675.60 458.495   1
   4  -4  11 6260.97 482.324   1
  -4  -4 -12-103.292 210.238   1
  -4   4 -12-19.9846 180.839   1
   4   4  12 114.844 216.292   1
   4  -4  12-89.1612 197.386   1
  -4  -4 -13 188.218 238.517   1
  -4   4 -13 576.215 181.405   1
   4  -4  13 597.358 199.933   1
   4   4  13 750.844 274.564   1
   4  -4  14 9519.36 696.003   1
   4   4  14 8315.82 708.298   1
  -4  -4 -15 1031.49 233.284   1
   4   4  15 808.173 266.492   1
  -4   4 -16 25.3988 201.325   1
   4  -4  16 85.4440 215.397   1
  -4   4 -17 215.280 197.382   1
  -4  -4 -17-90.8451 232.561   1
   4   4  17 101.540 278.350   1
   4  -4  17 270.162 239.670   1
  -4  -4 -18 342.361 238.391   1
  -4   4 -18 502.587 223.583   1
   4   4  18 618.633 309.325   1
   4  -4  18 604.810 246.408   1
  -4  -4 -19 62.7443 234.783   1
  -4   4 -19 232.689 210.004   1
   4  -4  19 232.200 237.423   1
  -4   4 -20-120.790 210.351   1
   4  -4  20 68.6240 229.206   1
  -4   4 -21 500.199 222.316   1
  -4  -4 -21 225.224 223.810   1
   4  -4  21 140.861 224.217   1
   4   4  21 219.517 261.065   1
  -4  -4 -22 550.523 253.028   1
  -4   4 -22 128.740 225.125   1
   4   4  22 293.440 256.318   1
  -4  -4 -23-32.5010 231.418   1
   4   4  23 182.989 250.359   1
  -4  -4 -24-97.4961 231.419   1
   4   4  24 291.083 254.618   1
  -4  -4 -25 161.502 240.765   1
   4   4  25 180.856 267.450   1
  -4  -4 -26-32.0288 199.038   1
   4   4  26 362.245 246.756   1
  -4  -4 -27 221.671 207.565   1
   4   4  27 35.8810 201.963   1
  -4  -4 -28-122.072 214.773   1
   4   4  28-252.628 228.128   1
  -4   5  27-137.881 213.131   1
   4  -5 -27 468.591 217.894   1
  -4   5  26 487.822 228.656   1
   4  -5 -26 31.7927 197.949   1
  -4   5  24 35.3418 236.755   1
   4  -5 -24 486.943 232.789   1
  -4   5  23 142.178 247.928   1
   4  -5 -23 262.015 248.943   1
  -4   5  22 35.5263 249.667   1
  -4  -5  21 143.484 248.844   1
   4  -5 -21 32.7300 216.614   1
   4   5 -21 192.361 229.330   1
  -4   5  20 105.973 262.673   1
  -4  -5  20 69.2443 247.190   1
   4  -5 -20 716.163 265.675   1
   4   5 -20 247.830 217.545   1
  -4   5  19 279.444 253.274   1
  -4  -5  19 666.083 263.496   1
   4  -5 -19 225.463 253.153   1
   4   5 -19 536.661 232.078   1
  -4   5  18 137.931 293.405   1
  -4  -5  18 31.9037 237.705   1
   4  -5 -18-31.8041 254.785   1
   4   5 -18 343.003 223.538   1
  -4   5  17 135.490 242.177   1
  -4  -5  17-60.8999 224.071   1
   4  -5 -17-93.7773 223.492   1
   4   5 -17 81.9067 215.637   1
  -4   5  16 2751.32 366.007   1
  -4  -5  16 2201.35 303.004   1
   4  -5 -16 1315.57 296.650   1
   4   5 -16 1298.70 254.171   1
  -4  -5  14 823.754 227.439   1
  -4   5  14 881.384 293.118   1
   4  -5 -14 1133.35 295.026   1
   4   5 -14 1278.43 231.331   1
  -4  -5  13 678.965 214.382   1
  -4   5  13 1005.16 283.760   1
   4  -5 -13 816.241 266.053   1
   4   5 -13 588.374 192.664   1
  -4   5  12 498.199 261.621   1
  -4  -5  12 456.075 199.800   1
   4   5 -12 550.379 191.287   1
  -4   5  11 225.188 231.398   1
  -4  -5  11-84.5195 191.697   1
   4  -5 -11-130.294 207.239   1
   4   5 -11 19.0431 162.455   1
  -4   5  10 1128.74 271.016   1
   4   5 -10 1241.43 201.923   1
  -4  -5  10 1297.22 213.565   1
   4  -5 -10 1742.82 275.433   1
   4   5  -9 892.856 194.868   1
  -4  -5   9 978.504 195.551   1
   4  -5  -8 29021.2 1902.69   1
  -4   5   8 28318.3 1906.97   1
   4   5  -8 28113.5 1872.15   1
  -4  -5   8 28642.3 1878.81   1
   4  -5  -7 6932.20 566.358   1
  -4   5   7 7548.93 579.450   1
  -4  -5   7 7341.98 534.363   1
   4  -5  -6 1841.31 266.789   1
  -4   5   6 2232.91 278.876   1
  -4   5   5 3402.78 342.866   1
   4  -5  -5 3537.91 331.507   1
  -4   5   4 51519.7 3151.00   1
   4   5  -4 48830.4 3126.81   1
  -4  -5   4 50128.9 3129.12   1
   4  -5  -4 42577.6 3141.53   1
   4  -5  -3 1219.60 199.122   1
   4   5  -3 895.669 166.585   1
  -4  -5   3 829.275 164.726   1
  -4   5   3 880.243 203.938   1
   4  -5  -2 64898.9 4250.83   1
  -4   5   2 67018.5 4257.34   1
  -4   5   1 293.410 178.642   1
   4  -5  -1 41.9121 158.499   1
   4  -5   1 85.8607 140.148   1
  -4  -5  -1 282.344 173.658   1
   4   5   1-15.2268 161.982   1
  -4   5  -1-13.1783 156.443   1
   4  -5   2 68611.4 4320.72   1
  -4  -5  -2 67288.3 4333.24   1
  -4   5  -2 66634.9 4320.12   1
   4   5   2 65699.5 4335.77   1
  -4  -5  -3 1321.01 207.194   1
  -4   5  -3 963.381 159.852   1
   4  -5   3 1296.77 171.229   1
   4   5   3 1382.95 220.122   1
  -4  -5  -4 50641.3 3143.16   1
  -4   5  -4 47500.4 3116.46   1
   4   5   4 46998.7 3141.21   1
  -4   5  -5 2797.19 282.181   1
  -4  -5  -5 3757.22 338.836   1
   4   5   5 3726.49 352.091   1
   4  -5   5 3585.95 288.018   1
   4  -5   6 1767.47 214.570   1
  -4  -5  -6 2098.40 259.771   1
   4   5   6 2326.05 289.713   1
  -4  -5  -7 6072.29 531.971   1
   4   5   7 7427.78 553.135   1
  -4   5  -8 29754.2 1872.07   1
  -4  -5  -8 27408.0 1895.42   1
   4   5   8 26308.0 1909.75   1
   4  -5   8 29449.6 1877.87   1
   4  -5   9 934.635 187.679   1
  -4   5  -9 1392.87 185.617   1
   4  -5  10 1564.86 223.442   1
   4   5  10 1628.09 293.852   1
  -4   5 -10 1408.69 190.823   1
  -4  -5 -10 1229.04 265.129   1
   4   5  11 198.178 241.717   1
   4  -5  11 137.684 182.425   1
  -4   5 -11 106.730 154.304   1
  -4  -5 -11 229.532 218.435   1
   4  -5  12 466.884 202.780   1
   4   5  12 502.114 250.812   1
  -4  -5 -12 478.016 232.568   1
  -4   5 -12 476.079 174.086   1
   4  -5  13 1032.45 223.544   1
   4   5  13 676.745 290.023   1
  -4   5 -13 695.812 206.489   1
  -4  -5 -13 715.266 266.573   1
  -4  -5 -14 1106.32 263.792   1
  -4   5 -14 611.565 192.256   1
   4  -5  14 864.794 217.605   1
   4   5  14 798.374 278.063   1
  -4  -5 -15 290.346 236.021   1
  -4   5 -15 253.810 189.694   1
   4  -5  15 475.234 222.585   1
  -4  -5 -16 1692.59 287.281   1
  -4   5 -16 1396.71 225.591   1
   4  -5  16 1183.87 259.765   1
   4   5  16 1388.01 299.939   1
  -4  -5 -17 216.642 257.011   1
  -4   5 -17 415.842 195.995   1
   4  -5  17-59.3672 223.793   1
   4   5  17-67.7940 229.874   1
  -4  -5 -18-31.4454 250.609   1
  -4   5 -18 82.1916 218.494   1
   4  -5  18 280.675 251.919   1
   4   5  18 768.843 278.407   1
  -4  -5 -19 854.260 283.230   1
  -4   5 -19 28.6119 202.326   1
   4   5  19 826.185 286.202   1
   4  -5  19 422.878 236.364   1
  -4   5 -20 59.7513 209.206   1
  -4  -5 -20 288.284 257.490   1
   4   5  20-36.3078 273.650   1
   4  -5  20 236.192 224.458   1
  -4  -5 -21 289.995 245.609   1
   4   5  21-109.855 273.841   1
  -4  -5 -22 97.0698 205.720   1
   4   5  22 329.657 246.144   1
  -4  -5 -23 324.007 239.790   1
   4   5  23 109.379 235.542   1
  -4  -5 -24 323.166 234.619   1
   4   5  24 216.938 238.610   1
  -4  -5 -26 380.310 208.723   1
   4   5  26-250.788 234.737   1
  -4  -5 -27-156.294 214.796   1
   4   5  27 176.940 210.914   1
  -4   6  27 101.990 229.569   1
   4  -6 -27 246.637 240.362   1
  -4   6  26 275.555 238.046   1
   4  -6 -26 94.3421 244.293   1
  -4   6  25 451.937 258.420   1
   4  -6 -25 445.196 257.070   1
  -4   6  24 421.255 235.627   1
   4  -6 -24-354.784 229.619   1
  -4   6  23-460.022 217.356   1
   4  -6 -23 260.998 207.200   1
  -4   6  21 568.914 277.230   1
   4  -6 -21 294.766 258.286   1
  -4   6  20 247.919 234.860   1
  -4  -6  20 649.458 249.053   1
   4  -6 -20 65.3184 212.360   1
   4   6 -20 214.451 236.598   1
  -4  -6  19 98.2073 229.983   1
   4   6 -19 557.966 241.538   1
  -4   6  18 139.025 225.273   1
  -4  -6  18 406.505 234.155   1
   4  -6 -18 898.089 240.071   1
   4   6 -18 560.877 220.752   1
  -4  -6  17-29.7272 223.284   1
  -4   6  17 479.040 304.804   1
   4  -6 -17 126.379 266.473   1
   4   6 -17 133.165 203.135   1
  -4   6  16 33.6429 279.513   1
   4  -6 -16 341.624 249.011   1
   4   6 -15 1664.66 241.007   1
   4  -6 -15 1427.73 269.721   1
  -4  -6  15 853.776 248.174   1
  -4   6  15 953.822 287.711   1
  -4  -6  14 4865.97 447.603   1
   4  -6 -14 4559.04 470.418   1
  -4   6  14 5256.25 484.487   1
   4   6 -14 5787.01 445.840   1
   4  -6 -13 3852.68 391.362   1
  -4  -6  13 3682.73 383.491   1
   4   6 -13 4634.58 365.486   1
  -4   6  13 3389.67 406.304   1
  -4   6  12 30.0761 238.866   1
  -4  -6  12 65.2333 187.238   1
   4  -6 -12 222.566 230.682   1
   4   6 -12 531.123 179.597   1
  -4   6  11 491.441 254.887   1
  -4  -6  11 137.969 188.947   1
   4  -6 -11 722.938 240.153   1
   4   6 -11 296.388 158.760   1
  -4   6  10-83.2057 235.910   1
  -4  -6  10 112.138 170.903   1
   4  -6 -10-25.7020 221.865   1
   4   6 -10-134.963 149.397   1
  -4   6   9-79.3482 215.329   1
   4   6  -9-15.5133 148.666   1
   4  -6  -9 24.5257 184.755   1
  -4  -6   9 51.9279 168.979   1
   4  -6  -8 7061.87 561.358   1
  -4  -6   8 7561.26 534.970   1
   4   6  -8 7245.37 520.962   1
  -4   6   8 6658.42 569.022   1
   4  -6  -7-197.344 219.375   1
  -4   6   7 94.6074 222.371   1
   4  -6  -6 29288.2 1933.43   1
  -4   6   6 28810.6 1939.88   1
  -4   6   5 5902.94 463.698   1
   4  -6  -5 5252.77 447.254   1
  -4   6   4 1337.36 230.856   1
  -4  -6   4 899.184 160.657   1
   4  -6  -4 1182.13 203.861   1
   4   6  -4 985.395 165.058   1
  -4   6   3 4082.71 354.861   1
   4  -6  -3 4172.74 342.927   1
  -4  -6   3 3388.00 316.380   1
   4  -6  -2 3277.18 311.830   1
  -4   6   2 3700.83 330.749   1
   4  -6  -1 865.575 170.426   1
  -4   6   1 711.680 184.585   1
   4   6   0 24384.8 1630.95   1
  -4  -6   0 25038.7 1632.65   1
   4   6   1 1230.48 210.928   1
  -4  -6  -1 1093.72 198.629   1
   4   6   2 3464.95 311.177   1
  -4  -6  -2 3483.49 302.953   1
  -4   6  -2 2833.82 280.070   1
   4   6   3 3535.35 334.870   1
  -4   6  -3 3180.68 290.340   1
   4  -6   3 3373.20 286.795   1
  -4  -6  -3 3677.03 323.099   1
   4   6   4 678.323 196.158   1
   4  -6   4 674.669 144.609   1
  -4  -6  -4 832.561 188.308   1
  -4   6  -5 5466.96 413.624   1
  -4  -6  -5 5323.12 459.270   1
   4  -6   5 5771.48 413.591   1
   4   6   5 5820.37 474.609   1
   4  -6   6 30238.6 1960.40   1
   4   6   6 28252.2 1998.33   1
  -4   6  -6 31692.2 1961.27   1
  -4  -6  -6 28649.5 1989.32   1
   4   6   7 97.8446 205.590   1
  -4   6  -7 86.6074 131.121   1
   4  -6   7 92.1547 136.794   1
  -4  -6  -7-42.3512 182.834   1
   4   6   8 7265.16 587.976   1
  -4  -6  -8 7075.88 571.050   1
   4   6   9-507.492 249.864   1
   4  -6   9 94.4375 155.055   1
  -4  -6  -9-48.5835 218.642   1
  -4   6  -9 68.8999 130.816   1
   4   6  10-420.327 247.455   1
   4  -6  10 86.2143 159.308   1
  -4   6 -10 119.845 146.267   1
  -4  -6 -10-227.294 204.947   1
   4   6  11 29.0889 247.533   1
   4  -6  11 724.466 178.979   1
  -4   6 -11 418.923 157.722   1
  -4  -6 -11 393.041 227.922   1
   4  -6  12 342.473 183.512   1
   4   6  12 819.131 280.351   1
  -4  -6 -12 136.147 227.681   1
  -4   6 -12 252.677 159.453   1
   4   6  13 3437.16 425.739   1
   4  -6  13 4057.73 364.577   1
   4  -6  14 4968.81 420.946   1
  -4  -6 -14 4592.57 466.633   1
   4   6  14 4392.10 469.266   1
  -4   6 -14 5218.72 414.482   1
   4   6  15 1138.78 337.901   1
   4  -6  15 1417.53 243.945   1
  -4   6 -15 1322.14 218.964   1
  -4  -6 -15 1413.37 296.042   1
   4   6  16 305.281 304.269   1
  -4  -6 -16 300.967 268.662   1
   4  -6  17 576.059 217.145   1
   4   6  17-34.3896 284.638   1
  -4  -6 -17 93.8753 267.877   1
  -4   6 -17-101.317 189.540   1
   4  -6  18 1063.15 247.678   1
   4   6  18 951.336 316.335   1
  -4  -6 -18 380.620 254.844   1
  -4   6 -18 640.267 227.652   1
   4  -6  19 570.912 242.076   1
  -4   6 -19 477.635 201.852   1
   4   6  20 72.8433 231.885   1
  -4   6 -20 530.005 225.901   1
  -4  -6 -20 257.166 247.401   1
   4   6  21 511.855 284.978   1
  -4  -6 -21 612.578 267.487   1
   4   6  22-36.5571 272.228   1
  -4  -6 -22 96.9357 248.023   1
   4   6  23 617.018 266.409   1
  -4  -6 -23-32.2699 200.897   1
   4   6  24-107.729 210.512   1
  -4  -6 -24 578.010 250.445   1
   4   6  25-356.944 262.687   1
  -4  -6 -25 412.455 247.108   1
   4   6  26 141.621 245.582   1
  -4  -6 -26-250.705 217.388   1
   4   6  27-279.125 204.486   1
  -4  -6 -27-123.350 203.344   1
   4  -7 -27-91.3438 221.387   1
  -4   7  27-33.3465 230.227   1
   4  -7 -26 247.934 235.572   1
  -4   7  26 135.519 242.548   1
   4  -7 -25 253.116 237.669   1
  -4   7  25 791.541 267.922   1
   4  -7 -23-32.4892 229.354   1
  -4   7  23-105.619 228.257   1
   4  -7 -22 327.215 216.943   1
  -4   7  22 106.524 245.556   1
   4  -7 -21 32.8153 261.111   1
  -4   7  21 248.754 275.884   1
   4  -7 -20-130.958 225.036   1
  -4   7  20-35.4860 235.945   1
  -4   7  19 423.968 284.815   1
  -4  -7  19-32.0951 203.737   1
   4  -7 -19-32.6070 256.655   1
   4   7 -19-57.5591 194.121   1
  -4   7  18 349.978 238.561   1
  -4  -7  18 30.4797 231.928   1
   4  -7 -18 258.532 230.538   1
   4   7 -18 956.654 229.725   1
  -4  -7  17-230.742 206.216   1
   4  -7 -17 159.809 264.424   1
   4   7 -17 362.516 181.169   1
  -4   7  16 1226.02 294.781   1
  -4  -7  16 816.914 228.730   1
   4  -7 -16 817.826 258.702   1
   4   7 -16 927.819 209.854   1
  -4   7  15 200.241 260.908   1
  -4  -7  15 178.757 203.683   1
   4  -7 -15 493.450 236.957   1
   4   7 -15 484.102 177.123   1
  -4  -7  14 824.509 224.038   1
   4   7 -14 1040.78 213.808   1
  -4   7  13 2157.89 323.144   1
   4   7 -13 2051.92 245.025   1
  -4  -7  13 1903.55 272.026   1
   4  -7 -13 2172.27 304.269   1
  -4  -7  12 10657.0 732.497   1
  -4   7  12 9725.57 768.193   1
   4   7 -12 10259.8 718.658   1
   4  -7 -12 9171.89 754.685   1
   4   7 -11 102.256 154.899   1
  -4  -7  11 190.769 164.457   1
  -4   7  11 178.418 272.059   1
   4  -7 -11 137.677 257.109   1
  -4  -7  10 2594.06 252.789   1
   4   7 -10 2443.59 250.254   1
  -4   7  10 2197.69 320.829   1
   4  -7 -10 2170.70 287.538   1
   4  -7  -9 1165.57 248.083   1
  -4   7   9 1147.12 257.479   1
   4   7  -9 878.852 162.882   1
  -4  -7   9 1084.09 189.456   1
   4   7  -8 71.8071 143.351   1
  -4  -7   8-60.6619 143.262   1
   4  -7  -7 641.362 210.366   1
  -4   7   7 246.264 219.985   1
   4  -7  -6 2706.25 312.984   1
  -4   7   6 3416.73 335.907   1
   4   7  -5 1148.46 165.060   1
  -4   7   5 1126.05 231.514   1
  -4  -7   5 975.823 167.156   1
   4  -7  -5 1155.01 221.195   1
   4  -7  -4 25311.6 1738.45   1
  -4  -7   4 27598.2 1719.70   1
  -4   7   4 24920.6 1747.20   1
   4   7  -4 26230.4 1717.38   1
   4  -7  -3 17903.9 1241.99   1
  -4   7   3 19037.4 1254.36   1
   4  -7  -2 10921.8 756.667   1
  -4   7   2 10473.6 770.943   1
   4   7  -1 6344.16 442.493   1
  -4  -7   1 5524.63 434.703   1
  -4   7   1 5043.90 440.472   1
   4  -7  -1 5976.81 442.751   1
  -4   7   0 123.879 157.233   1
  -4  -7   0-106.135 142.885   1
   4   7   0 47.9047 140.222   1
   4  -7   0 14.4532 133.521   1
  -4  -7  -1 5652.84 429.897   1
   4   7   1 5233.28 434.736   1
  -4  -7  -2 11092.0 761.018   1
   4   7   2 10654.0 761.886   1
   4  -7   2 10494.0 736.911   1
   4   7   3 18071.1 1226.14   1
   4  -7   3 17755.9 1192.06   1
  -4  -7  -3 18816.7 1221.49   1
  -4   7  -3 17598.0 1194.25   1
   4  -7   4 23648.7 1624.55   1
  -4   7  -4 26414.1 1627.74   1
  -4  -7  -4 26079.2 1659.36   1
   4   7   4 22913.4 1661.65   1
   4  -7   5 717.126 140.205   1
  -4  -7  -5 475.772 207.640   1
   4   7   5 1091.70 227.549   1
  -4   7  -5 765.849 141.246   1
   4   7   6 3040.82 345.296   1
  -4  -7  -6 2698.23 318.552   1
  -4   7  -6 3232.31 266.115   1
   4  -7   6 3249.51 264.909   1
   4   7   7 679.411 244.752   1
  -4   7  -7 196.071 123.195   1
   4  -7   7 503.084 132.469   1
  -4  -7  -7 537.770 213.213   1
  -4   7  -8 110.644 130.293   1
   4  -7   8 26.5168 128.325   1
  -4  -7  -9 1278.33 247.815   1
   4   7   9 554.034 246.209   1
  -4   7 -10 2042.38 214.108   1
  -4  -7 -10 1738.96 305.138   1
   4   7  10 1295.65 312.246   1
   4  -7  10 2101.62 218.843   1
  -4   7 -11-124.106 146.265   1
  -4  -7 -11 242.814 234.950   1
   4   7  11 240.235 246.111   1
   4  -7  11 190.042 157.630   1
   4  -7  12 9410.86 671.334   1
   4   7  12 8747.91 735.771   1
  -4   7 -12 9869.65 667.991   1
  -4  -7 -12 8482.19 707.285   1
   4   7  13 1450.94 319.829   1
   4  -7  13 1983.83 248.281   1
  -4   7 -13 2137.31 245.847   1
  -4  -7 -13 1721.28 297.103   1
   4  -7  14 954.229 209.838   1
  -4   7 -14 852.264 197.972   1
   4   7  15 782.815 289.492   1
   4  -7  15 23.9561 178.406   1
  -4   7 -15 451.469 180.385   1
  -4  -7 -15 388.721 249.951   1
   4  -7  16 937.023 221.626   1
   4   7  16 952.696 327.145   1
  -4   7 -16 1464.23 221.610   1
  -4  -7 -16 492.706 274.376   1
   4   7  17 729.532 304.264   1
  -4  -7 -17 157.641 228.555   1
   4  -7  18 321.346 219.427   1
   4   7  18 179.674 266.346   1
  -4  -7 -18 506.106 227.163   1
  -4   7 -18 284.847 197.716   1
   4   7  19-181.450 254.256   1
  -4   7 -19 191.753 178.075   1
   4   7  20-292.051 293.303   1
  -4  -7 -20 161.192 256.395   1
   4   7  21 292.443 270.706   1
  -4  -7 -21 290.269 236.153   1
   4   7  22 181.820 237.827   1
  -4  -7 -22 451.880 235.550   1
  -4  -7 -23 32.1203 244.730   1
   4   7  25 35.3340 229.501   1
  -4  -7 -25 408.686 232.710   1
   4   7  26 489.948 260.549   1
  -4  -7 -26 247.794 236.181   1
   4   7  27-171.889 230.804   1
  -4  -7 -27 243.218 198.156   1
   4  -8 -26-30.6142 219.175   1
  -4   8  26 434.804 248.341   1
   4  -8 -25 814.299 260.265   1
  -4   8  25 681.130 275.058   1
   4  -8 -24 413.436 256.970   1
  -4   8  24 449.296 259.809   1
   4  -8 -23-193.884 235.161   1
  -4   8  23-139.988 242.918   1
   4  -8 -22 456.782 214.927   1
  -4   8  22-247.681 231.884   1
   4  -8 -20 623.448 251.362   1
  -4   8  20 639.782 258.343   1
   4  -8 -19 294.733 265.540   1
  -4   8  19 886.936 297.537   1
   4  -8 -18 162.656 234.345   1
  -4   8  18 739.385 266.925   1
   4   8 -18 107.581 182.388   1
  -4  -8  17 162.368 202.805   1
   4  -8 -17 161.263 256.640   1
  -4   8  16 103.305 254.609   1
  -4  -8  16 309.353 198.858   1
   4  -8 -16 95.4693 237.185   1
   4   8 -16 118.484 185.478   1
  -4   8  15 338.526 238.113   1
  -4  -8  15 290.707 194.243   1
   4  -8 -15-125.206 222.122   1
   4   8 -15 174.475 176.684   1
  -4   8  14 397.838 259.926   1
  -4  -8  14 271.265 197.341   1
   4  -8 -14 153.351 232.840   1
   4   8 -14 420.262 164.755   1
  -4   8  13 388.219 251.362   1
   4   8 -13-93.4250 152.648   1
  -4  -8  13 353.515 171.964   1
   4  -8 -13 419.209 244.106   1
   4   8 -12 3926.42 342.076   1
  -4  -8  12 4015.97 354.491   1
   4  -8 -12 4137.15 400.146   1
  -4   8  12 3901.39 411.271   1
  -4   8  11-213.406 260.853   1
   4   8 -11 82.2718 146.507   1
  -4  -8  11-17.6107 156.802   1
   4  -8 -11-84.7317 235.142   1
  -4  -8  10 4610.72 327.966   1
  -4   8  10 3493.86 369.749   1
   4   8 -10 2851.73 308.225   1
   4  -8 -10 4248.70 380.802   1
  -4   8   9 422.553 238.694   1
   4  -8  -9 627.622 246.831   1
  -4  -8   9 840.036 163.185   1
   4   8  -9 710.539 160.618   1
   4  -8  -8 3251.30 369.270   1
  -4   8   8 4282.26 397.895   1
   4   8  -6 18670.4 1223.55   1
  -4  -8   6 18468.3 1221.75   1
   4  -8  -6 17550.2 1254.43   1
  -4   8   6 18516.9 1267.89   1
  -4  -8   5 2420.68 229.418   1
  -4   8   5 2029.69 289.459   1
   4   8  -5 2551.34 230.564   1
   4  -8  -5 2117.44 270.809   1
   4  -8  -4 8812.49 636.903   1
  -4  -8   4 8829.11 603.042   1
  -4   8   4 7771.09 638.482   1
  -4   8   3 454.149 213.762   1
   4  -8  -2 4650.49 376.048   1
  -4   8   2 4287.32 387.422   1
   4   8  -1 6696.06 478.980   1
   4  -8  -1 6291.42 481.526   1
  -4  -8   1 5855.32 473.720   1
  -4   8   1 6413.08 484.424   1
   4   8   0 36585.5 2455.23   1
  -4  -8   0 39360.7 2456.34   1
   4  -8   0 36932.8 2449.99   1
   4   8   1 7202.88 526.208   1
  -4  -8  -1 6650.11 519.002   1
   4   8   2 3273.40 315.985   1
   4   8   3 124.897 195.619   1
  -4   8  -3 275.559 126.212   1
  -4  -8  -3 93.3225 182.240   1
   4  -8   3 209.647 126.908   1
   4  -8   4 9302.57 612.873   1
  -4  -8  -4 8955.82 652.577   1
  -4   8  -4 8380.42 611.121   1
   4   8   4 8378.01 663.063   1
  -4   8  -5 2513.00 209.870   1
  -4  -8  -5 1862.03 257.477   1
   4   8   5 2027.20 293.002   1
   4  -8   5 2230.73 208.352   1
   4   8   6 17545.4 1306.87   1
  -4  -8  -6 17457.5 1294.38   1
  -4   8  -6 20766.4 1251.18   1
   4  -8   6 18458.7 1252.09   1
  -4   8  -7 5711.47 405.543   1
   4  -8   7 5346.52 405.645   1
   4   8   8 3236.82 367.841   1
  -4  -8  -8 3205.03 345.626   1
  -4   8  -8 4159.42 290.433   1
   4  -8   8 3242.06 293.495   1
   4   8   9 285.344 233.953   1
   4  -8   9 727.891 138.765   1
  -4  -8  -9 128.839 222.360   1
  -4   8  -9 568.464 132.184   1
   4   8  10 3475.25 376.389   1
  -4  -8 -10 3025.42 356.035   1
   4  -8  11 140.943 154.297   1
   4   8  11-123.386 267.054   1
  -4   8 -11 112.593 131.693   1
  -4  -8 -11-166.201 230.634   1
   4  -8  12 4609.72 369.699   1
  -4  -8 -12 3850.82 406.099   1
   4   8  12 4024.85 446.273   1
  -4   8 -12 4300.26 343.785   1
   4   8  13 65.7926 246.459   1
  -4  -8 -13 702.082 216.342   1
  -4   8 -13 535.242 159.895   1
   4  -8  13 679.674 166.165   1
   4   8  14-67.5892 214.884   1
   4  -8  14 376.322 175.069   1
  -4   8 -14 296.974 161.653   1
  -4  -8 -14 59.5170 237.009   1
   4  -8  15 90.7824 175.483   1
   4   8  15-170.776 277.155   1
  -4   8 -15-59.9496 141.662   1
  -4  -8 -15 30.6562 273.699   1
   4  -8  16 97.7226 185.369   1
  -4   8 -16 603.466 190.925   1
  -4  -8 -16 314.977 275.450   1
   4  -8  17 494.797 193.744   1
   4   8  17 106.026 276.620   1
  -4   8 -17 92.6611 168.387   1
  -4  -8 -17 254.943 222.483   1
   4   8  18 289.309 248.038   1
  -4  -8 -18 287.318 255.414   1
   4   8  19 545.977 306.091   1
  -4  -8 -19 579.331 272.005   1
   4   8  20 438.749 275.803   1
  -4  -8 -20 96.7450 213.790   1
   4   8  22 253.615 269.157   1
  -4  -8 -22 225.337 238.307   1
   4   8  23 393.860 228.854   1
  -4  -8 -23 63.9144 190.910   1
   4   8  24 176.445 250.380   1
  -4  -8 -24 158.030 236.505   1
   4   8  25-139.827 244.737   1
   4   8  26-34.5351 207.255   1
  -4  -8 -26 306.023 225.350   1
   4  -9 -26-30.2068 208.526   1
   4  -9 -25 123.923 227.981   1
  -4   9  25-201.996 251.673   1
   4  -9 -24 409.894 244.799   1
  -4   9  24-171.220 252.117   1
   4  -9 -23-64.2366 215.583   1
  -4   9  23 104.291 227.660   1
   4  -9 -22 162.570 222.421   1
  -4   9  22-70.4785 233.119   1
   4  -9 -21 65.4218 245.739   1
  -4   9  21 318.907 282.992   1
   4  -9 -20 229.983 204.566   1
  -4   9  20 248.974 235.754   1
   4  -9 -19-361.691 264.206   1
  -4   9  19 284.682 283.037   1
   4  -9 -18 98.2010 197.730   1
  -4   9  18 247.848 230.929   1
   4   9 -17-23.2877 168.607   1
   4  -9 -16 289.710 271.055   1
  -4  -9  16 339.513 189.502   1
  -4   9  16 522.178 296.477   1
   4   9 -16 545.518 183.727   1
   4  -9 -15 349.051 233.033   1
  -4  -9  15 223.804 167.949   1
  -4   9  15 68.5989 262.711   1
   4   9 -15 244.537 168.166   1
   4  -9 -14 124.717 215.410   1
  -4  -9  14 165.119 160.976   1
  -4   9  14 33.6857 241.000   1
   4   9 -14 171.220 144.671   1
   4  -9 -13 30.5306 229.792   1
  -4  -9  13 189.965 163.975   1
  -4   9  13 560.433 260.069   1
   4   9 -13 355.964 150.143   1
   4  -9 -12-178.700 248.773   1
   4   9 -12 198.476 149.334   1
  -4  -9  12 70.2055 149.802   1
  -4   9  12 32.1445 274.262   1
   4  -9 -11 86.7328 236.941   1
  -4  -9  11-48.7379 144.712   1
   4   9 -11 15.6574 143.600   1
  -4   9  11 592.095 281.260   1
  -4   9  10 6968.56 615.111   1
   4  -9 -10 7811.79 606.345   1
   4  -9  -9 1726.33 267.243   1
  -4   9   9 1306.49 268.574   1
  -4  -9   8 1842.44 202.472   1
  -4   9   8 1948.94 294.255   1
   4   9  -8 1680.76 201.447   1
   4  -9  -8 1655.36 273.894   1
  -4  -9   7 586.326 144.341   1
  -4   9   7 212.157 223.325   1
   4  -9  -7 419.759 212.062   1
   4   9  -7 651.099 149.165   1
   4   9  -6 747.459 147.999   1
  -4   9   6 654.869 228.259   1
   4  -9  -6 396.070 208.400   1
  -4  -9   6 715.572 136.901   1
   4   9  -5 483.280 138.075   1
  -4  -9   5 655.574 139.481   1
  -4   9   5 192.529 202.188   1
   4  -9  -4 15906.0 1113.63   1
  -4   9   4 16320.4 1121.44   1
   4  -9  -3 1536.77 226.451   1
   4   9  -2 9925.37 710.825   1
   4  -9  -2 9949.32 728.545   1
  -4  -9   2 10722.4 710.640   1
  -4   9   2 9667.42 728.242   1
   4   9  -1 2965.94 288.555   1
   4  -9  -1 3179.24 304.386   1
  -4   9   1 3534.97 311.394   1
  -4  -9   1 3173.38 296.896   1
  -4  -9   0 50.1368 153.635   1
   4  -9   0-47.3575 161.661   1
  -4   9   0 260.025 177.885   1
   4   9   0-17.8289 162.631   1
   4   9   1 2946.52 302.692   1
   4  -9   1 2991.99 273.716   1
  -4  -9  -1 3177.10 297.963   1
  -4   9  -1 3345.47 296.594   1
  -4  -9  -2 8421.83 621.584   1
   4   9   3 1220.66 260.330   1
  -4   9  -3 1506.09 188.948   1
   4  -9   3 1948.68 186.368   1
  -4  -9  -3 1140.10 217.277   1
   4  -9   4 16432.5 1018.04   1
   4   9   4 14688.1 1066.65   1
  -4   9  -4 15367.4 1016.90   1
  -4  -9  -4 13415.1 1047.91   1
   4   9   5 123.203 201.019   1
  -4   9  -5 463.551 123.730   1
   4  -9   5 493.865 124.195   1
  -4  -9  -5 354.064 192.268   1
   4   9   6 336.275 208.461   1
  -4   9  -6 887.610 128.763   1
  -4  -9  -6 920.305 218.831   1
   4  -9   6 707.625 127.265   1
   4   9   7 299.198 234.165   1
  -4   9  -7 386.537 108.442   1
  -4  -9  -7 493.134 215.628   1
   4  -9   7 431.861 117.757   1
  -4   9  -8 1998.91 181.957   1
  -4  -9  -8 1893.37 287.974   1
   4   9   8 1500.22 286.873   1
   4  -9   8 2159.94 194.512   1
  -4   9  -9 1670.21 179.303   1
  -4  -9  -9 1596.41 286.580   1
   4   9   9 1385.99 291.036   1
   4  -9   9 2168.04 190.253   1
  -4  -9 -10 8150.38 610.272   1
  -4   9 -10 7486.16 525.643   1
   4   9  10 6554.44 616.854   1
   4  -9  10 7393.15 527.909   1
   4   9  11-31.7527 226.086   1
   4  -9  11 96.2106 129.892   1
   4   9  12 261.634 258.381   1
  -4  -9 -12-29.1143 231.627   1
   4  -9  13 118.894 153.957   1
   4   9  13 470.628 316.738   1
  -4  -9 -13 712.915 268.211   1
  -4   9 -13 358.952 141.537   1
   4   9  14 378.165 281.840   1
   4  -9  14 112.458 160.132   1
  -4  -9 -14 484.034 235.753   1
  -4   9 -14-66.0522 135.155   1
   4  -9  15-40.9093 170.590   1
   4   9  15 171.429 224.755   1
  -4   9 -15 272.155 157.844   1
  -4  -9 -15 251.244 243.907   1
   4  -9  16 88.4344 172.201   1
   4   9  16 211.360 304.436   1
  -4  -9 -16 222.326 264.837   1
  -4   9 -16 376.164 167.535   1
  -4   9 -17-128.918 153.838   1
   4   9  18-327.286 263.397   1
  -4  -9 -18 579.041 258.565   1
   4   9  19-109.558 280.655   1
  -4  -9 -19-290.754 244.693   1
   4   9  20 219.047 225.588   1
  -4  -9 -20 64.5329 227.920   1
   4   9  21 72.5445 271.206   1
  -4  -9 -21 96.6392 239.934   1
   4   9  22 467.600 217.484   1
  -4  -9 -22 416.720 194.233   1
   4   9  23-35.4542 256.825   1
  -4  -9 -23 762.724 255.672   1
   4   9  24 454.412 262.711   1
  -4  -9 -24 407.354 213.071   1
   4   9  25-173.648 248.586   1
  -4  -9 -25 523.866 245.356   1
   4   9  26-306.464 258.890   1
  -4  -9 -26-181.100 208.881   1
  -4  10  25 99.7657 243.113   1
   4 -10 -25 304.960 236.166   1
  -4  10  24 101.703 227.051   1
   4 -10 -24 406.046 222.976   1
  -4  10  23-34.5011 215.574   1
   4 -10 -23 255.172 200.425   1
  -4  10  22 701.102 274.012   1
   4 -10 -22-388.363 241.980   1
  -4  10  21 35.3451 251.666   1
   4 -10 -21 97.9479 260.574   1
  -4  10  20-71.0946 262.624   1
   4 -10 -20 32.8559 227.833   1
  -4  10  19 427.113 278.626   1
   4 -10 -19 460.813 266.836   1
  -4  10  18-35.5784 265.405   1
   4 -10 -18 526.596 269.286   1
  -4  10  17-212.268 230.509   1
   4 -10 -17 163.719 213.345   1
   4  10 -16 20.4813 157.859   1
  -4  10  16 140.307 281.850   1
   4 -10 -16 129.925 248.442   1
  -4 -10  15 1084.44 191.587   1
  -4  10  15 382.000 294.234   1
   4 -10 -15 1318.11 312.062   1
   4  10 -15 473.687 172.278   1
  -4  10  14-102.553 297.997   1
   4  10 -14 513.232 161.953   1
   4 -10 -14 474.930 262.490   1
  -4 -10  14 517.573 162.258   1
  -4  10  13 33.5505 291.288   1
   4  10 -13 82.5463 143.754   1
   4 -10 -13-404.169 262.055   1
  -4 -10  13-17.0586 146.400   1
   4 -10 -11 622.010 254.047   1
  -4  10  11 861.163 263.051   1
  -4  10  10 803.842 290.541   1
   4  10 -10 955.272 157.030   1
   4 -10 -10 918.972 272.883   1
  -4 -10  10 1137.70 160.592   1
  -4  10   9 29.8980 242.623   1
  -4 -10   9-12.3266 121.184   1
   4  10  -9 24.3064 125.233   1
   4 -10  -9 305.727 242.007   1
   4  10  -8 4633.35 351.957   1
  -4 -10   8 4658.19 353.719   1
  -4  10   8 3997.04 430.932   1
   4  10  -7 201.677 121.603   1
  -4  10   7 383.800 245.026   1
   4 -10  -7 483.872 228.375   1
  -4 -10   7 412.923 124.634   1
  -4 -10   6 352.830 119.104   1
   4  10  -6 469.265 141.930   1
   4 -10  -5 2928.83 327.576   1
  -4 -10   5 3282.50 267.090   1
   4  10  -5 3176.02 272.543   1
  -4  10   5 3412.07 356.741   1
   4 -10  -4 1550.21 233.273   1
  -4  10   4 836.283 233.682   1
   4 -10  -3 867.695 218.540   1
  -4  10   3 499.479 217.848   1
   4  10  -2 7133.80 556.705   1
  -4 -10   2 8353.77 559.646   1
  -4  10   2 7560.84 577.233   1
   4 -10  -2 7321.07 573.033   1
   4 -10  -1 197.766 153.535   1
   4  10  -1 627.411 166.870   1
  -4  10   1 356.774 185.219   1
  -4 -10   1 388.095 155.832   1
   4 -10   0 3106.29 293.400   1
   4  10   0 3661.53 312.189   1
  -4  10   0 3010.46 300.927   1
  -4 -10   0 3257.29 298.014   1
   4  10   1 266.789 197.599   1
  -4  10  -1 214.528 149.399   1
   4 -10   1 566.874 161.809   1
  -4 -10  -1 664.124 180.810   1
  -4 -10  -2 7702.03 566.707   1
   4  10   2 7305.50 578.178   1
   4 -10   3 927.880 147.784   1
  -4 -10  -3 329.784 188.118   1
   4  10   3 530.563 207.185   1
  -4  10  -3 719.087 160.429   1
   4 -10   4 877.358 143.675   1
   4  10   4 781.238 234.606   1
  -4 -10  -4 794.217 203.638   1
  -4  10  -4 855.205 148.638   1
   4  10   5 2802.31 337.775   1
   4 -10   5 2653.30 242.761   1
  -4 -10  -5 3018.69 322.713   1
  -4  10  -5 3309.28 248.556   1
   4  10   6 377.885 233.430   1
  -4  10  -6 170.063 103.375   1
   4 -10   6 246.065 99.5980   1
   4  10   7 196.708 236.572   1
   4 -10   7 273.240 108.909   1
  -4  10  -7 193.728 94.1908   1
  -4 -10  -8 4289.69 443.469   1
  -4  10  -8 4448.08 326.661   1
   4 -10   8 5154.72 337.825   1
  -4  10  -9 78.6601 88.3557   1
  -4 -10  -9 54.8386 228.289   1
   4  10   9 182.805 257.597   1
   4 -10   9-25.7771 92.2723   1
   4  10  10 979.418 262.026   1
   4 -10  10 742.102 124.255   1
   4 -10  11 683.084 129.024   1
  -4  10 -11 652.401 122.502   1
  -4 -10 -11 1450.84 285.079   1
   4  10  11 1335.10 302.654   1
   4 -10  12 2926.28 257.601   1
  -4  10 -12 3098.85 249.517   1
   4  10  13-342.663 242.972   1
   4 -10  13 149.609 122.870   1
  -4  10 -13 170.577 112.412   1
  -4 -10 -13 60.3711 228.329   1
   4  10  14 34.2020 287.819   1
  -4 -10 -14 1272.57 289.784   1
  -4 -10 -15 1110.55 238.951   1
  -4  10 -15 878.865 160.155   1
   4  10  16-360.243 280.858   1
  -4 -10 -16-63.5973 258.372   1
   4  10  17-36.3369 270.680   1
  -4 -10 -17-160.652 204.072   1
   4  10  18 730.196 278.678   1
  -4 -10 -18 226.339 255.294   1
   4  10  19 329.408 288.433   1
  -4 -10 -19 161.684 227.701   1
   4  10  20 109.253 258.690   1
  -4 -10 -20 807.489 268.805   1
   4  10  21-325.550 264.668   1
  -4 -10 -21-257.457 231.780   1
   4  10  22-321.136 256.189   1
  -4 -10 -22 287.130 215.165   1
   4  10  23 140.705 253.623   1
  -4 -10 -23-63.1017 229.373   1
   4  10  24 139.040 234.513   1
  -4 -10 -24 61.9775 214.976   1
   4  10  25 205.715 247.201   1
  -4 -10 -25-182.588 212.914   1
   4 -11 -24 247.181 191.723   1
  -4  11  24 368.654 224.679   1
   4 -11 -23 221.457 243.059   1
  -4  11  23 102.595 248.838   1
   4 -11 -22 770.489 251.785   1
  -4  11  22 138.736 252.874   1
   4 -11 -21-65.0725 197.499   1
  -4  11  21 281.607 247.423   1
   4 -11 -20 689.524 259.388   1
  -4  11  20-35.4516 274.019   1
   4 -11 -18 561.105 263.572   1
  -4  11  18 178.246 263.412   1
   4 -11 -17-32.9702 258.619   1
  -4  11  17 178.003 288.909   1
   4 -11 -16 786.729 250.664   1
  -4  11  16 353.778 261.951   1
   4 -11 -15 617.308 235.335   1
  -4  11  15-350.441 231.915   1
   4 -11 -14 256.736 223.621   1
  -4  11  14-103.805 251.623   1
   4  11 -13 26.4943 125.747   1
   4 -11 -13-94.7583 205.802   1
  -4 -11  13-13.4034 124.759   1
  -4  11  13 34.0406 251.492   1
   4  11 -12 156.463 112.419   1
   4 -11 -12 712.923 268.733   1
  -4  11  12 467.403 275.718   1
  -4 -11  12 133.353 114.340   1
  -4 -11  11 213.120 114.298   1
   4  11 -11 89.3163 113.055   1
   4  11 -10 4312.37 340.715   1
   4 -11 -10 4921.82 449.300   1
  -4 -11  10 4564.07 341.399   1
  -4  11  10 5169.55 466.229   1
  -4  11   9 245.727 249.385   1
  -4 -11   9 163.219 107.544   1
   4  11  -9 102.896 108.047   1
   4 -11  -9 28.5571 224.131   1
  -4 -11   8 3996.32 296.654   1
   4  11  -8 3870.48 299.758   1
   4 -11  -8 3333.12 381.066   1
  -4  11   7 879.547 259.613   1
   4 -11  -7 1002.14 250.932   1
  -4 -11   7 1385.67 156.185   1
   4  11  -7 1226.13 155.270   1
  -4  11   6 218.284 225.161   1
   4 -11  -6 75.7337 220.676   1
  -4 -11   6 438.821 126.121   1
   4  11  -6 285.103 127.113   1
  -4 -11   5 722.193 137.509   1
   4  11  -5 645.218 150.638   1
  -4  11   4 1720.98 275.659   1
   4 -11  -4 1459.85 235.570   1
   4  11  -3 124.383 148.667   1
  -4  11   3 95.0593 200.323   1
   4 -11  -3-259.627 184.037   1
  -4 -11   3 128.600 142.958   1
  -4 -11   2 5833.25 438.213   1
   4  11  -2 5608.93 448.632   1
  -4  11   2 5617.61 479.419   1
   4 -11  -2 5700.28 465.468   1
  -4 -11   1 147.258 150.243   1
   4  11  -1 168.095 162.383   1
   4 -11  -1 75.5491 166.540   1
  -4  11   1 146.083 162.749   1
   4  11   0 181.605 164.833   1
  -4 -11   0-175.670 143.041   1
  -4  11   0 95.8050 172.938   1
   4 -11   0 173.452 159.441   1
   4  11   1 21.3814 176.511   1
  -4  11  -1 224.543 154.637   1
  -4 -11  -1 248.684 161.067   1
   4 -11   1 485.848 163.574   1
  -4 -11  -2 5301.01 449.111   1
   4  11   2 4467.80 458.561   1
   4  11   3 72.3473 204.006   1
  -4  11  -3 133.785 126.884   1
  -4 -11  -3 110.283 191.623   1
   4 -11   3 103.895 130.385   1
  -4  11  -4 1935.57 188.435   1
  -4 -11  -4 1740.60 257.997   1
   4 -11   4 1772.97 183.791   1
   4  11   4 1327.66 269.317   1
   4 -11   5 365.032 113.543   1
  -4  11  -5 402.739 115.440   1
   4  11   6 392.284 233.101   1
   4 -11   6 334.281 93.3494   1
  -4  11  -6 180.137 88.5873   1
  -4 -11  -6 101.393 217.479   1
  -4  11  -7 844.602 102.608   1
  -4 -11  -7 1081.37 259.130   1
   4 -11   7 1249.74 114.920   1
   4  11   7 906.279 264.707   1
  -4 -11  -8 2515.22 333.269   1
  -4  11  -8 2608.03 201.148   1
   4  11   8 2825.49 350.011   1
   4 -11   8 3015.87 200.929   1
   4  11   9-94.4734 273.403   1
  -4 -11  -9 84.6239 237.032   1
   4  11  10 4220.47 430.656   1
   4 -11  12 139.164 67.3512   1
   4  11  12 102.575 245.622   1
  -4 -11 -12 120.658 213.979   1
  -4  11 -12 118.537 60.8336   1
  -4  11 -13 55.0026 73.1296   1
   4 -11  13-7.60399 83.5888   1
  -4 -11 -14-95.1617 206.702   1
  -4  11 -14 85.5404 91.3569   1
   4  11  15-144.010 294.083   1
  -4 -11 -15 225.025 265.135   1
   4  11  16 508.752 259.520   1
  -4 -11 -16 482.511 235.962   1
   4  11  17 73.1181 290.357   1
  -4 -11 -17 453.520 244.754   1
   4  11  18 549.826 275.849   1
  -4 -11 -18 453.910 254.484   1
   4  11  20-36.2720 263.807   1
  -4 -11 -20 258.462 235.963   1
   4  11  21 323.167 260.600   1
  -4 -11 -21 256.455 226.006   1
   4  11  22-318.141 256.985   1
  -4 -11 -22 222.196 234.519   1
   4  11  23 34.8096 220.944   1
  -4 -11 -23-31.2501 176.933   1
   4  11  24 379.997 257.744   1
  -4 -11 -24 153.259 235.825   1
   4 -12 -24 427.379 229.204   1
  -4  12  24 231.632 233.520   1
   4 -12 -23 498.833 235.946   1
  -4  12  23 202.659 229.993   1
   4 -12 -22-31.8850 191.214   1
  -4  12  22-68.8507 232.193   1
   4 -12 -20 163.626 203.485   1
  -4  12  20 176.815 216.113   1
   4 -12 -19 131.779 245.515   1
  -4  12  19 177.920 259.929   1
   4 -12 -18 629.081 260.920   1
  -4  12  18-250.163 259.068   1
  -4  12  17-35.7231 232.768   1
   4 -12 -16 198.095 260.002   1
  -4  12  16 71.2025 268.331   1
  -4  12  14 34.9917 284.882   1
   4 -12 -13 384.816 277.486   1
  -4  12  13 517.961 281.663   1
   4 -12 -12 725.743 252.824   1
  -4  12  12 747.177 265.334   1
   4  12 -12 423.847 85.6726   1
  -4  12  11 33.2841 261.071   1
   4 -12 -11-278.430 247.734   1
  -4 -12  11 44.3756 58.7426   1
   4  12 -11 105.388 72.0375   1
  -4  12  10 32.4468 242.650   1
   4  12 -10 108.832 77.6507   1
   4 -12 -10-241.437 248.188   1
  -4 -12  10 153.142 69.4671   1
   4  12  -9 161.095 86.1791   1
  -4  12   9 282.958 271.827   1
  -4 -12   9 618.680 93.4880   1
   4  12  -8 157.152 101.127   1
  -4  12   8 699.012 271.776   1
  -4 -12   8 795.214 107.706   1
   4 -12  -8 819.764 274.072   1
   4  12  -7 717.978 130.567   1
  -4  12   7 733.435 243.459   1
   4 -12  -7 1005.50 247.490   1
  -4 -12   7 1100.06 129.401   1
  -4  12   6 3565.52 385.909   1
   4  12  -6 3032.01 275.642   1
  -4 -12   6 3837.48 278.352   1
   4 -12  -6 3273.48 355.057   1
   4  12  -5 1187.04 170.250   1
  -4  12   5 1034.30 249.550   1
   4 -12  -5 1526.20 248.747   1
  -4 -12   5 1052.71 156.436   1
  -4  12   4 757.660 228.270   1
   4 -12  -4 883.150 230.914   1
   4  12  -3 442.726 167.338   1
  -4  12   3 174.402 215.275   1
  -4 -12   3 356.909 130.925   1
   4 -12  -3 611.801 210.826   1
   4  12  -2 2033.28 237.522   1
  -4  12   2 2164.76 274.344   1
  -4 -12   2 1613.08 221.022   1
   4 -12  -2 2378.27 266.289   1
   4  12  -1-19.4101 169.006   1
  -4 -12   1-17.4807 153.074   1
  -4  12   1 21.8853 197.507   1
   4 -12  -1-59.4421 165.479   1
  -4  12   0 7276.59 526.974   1
  -4 -12   0 7156.51 530.550   1
   4 -12   0 7687.87 522.620   1
   4 -12   1 163.137 142.135   1
  -4  12  -1-90.2548 154.078   1
  -4 -12  -1 61.4359 178.887   1
   4  12   1 224.486 195.524   1
   4 -12   2 2103.45 226.470   1
  -4 -12  -2 2299.80 267.931   1
  -4  12  -2 2680.82 245.223   1
   4  12   3 303.032 232.510   1
  -4  12  -3 490.830 141.106   1
   4 -12   3 581.644 139.710   1
  -4 -12  -3 114.534 190.277   1
  -4  12  -4 582.907 125.307   1
   4 -12   4 722.961 133.512   1
   4 -12   5 451.655 111.467   1
   4  12   5 754.432 249.756   1
  -4  12  -5 159.148 95.7980   1
  -4 -12  -5 555.373 237.169   1
   4 -12   6 3389.03 204.343   1
   4  12   6 3090.07 363.398   1
  -4 -12  -6 3077.13 329.219   1
   4  12   7 942.133 253.015   1
  -4 -12  -8 619.425 246.816   1
   4  12   8 598.150 269.773   1
  -4 -12  -9 749.896 253.347   1
   4  12   9 64.9450 268.365   1
  -4 -12 -10 59.0318 231.706   1
   4  12  10 267.024 254.496   1
  -4 -12 -11 60.3443 250.436   1
   4  12  12 887.597 254.003   1
  -4 -12 -12 282.418 253.210   1
   4  12  13 208.965 281.991   1
   4  12  14-36.0263 274.720   1
  -4 -12 -14 386.394 269.150   1
   4  12  16-402.752 302.926   1
  -4 -12 -16 227.349 234.188   1
   4  12  17 440.750 293.585   1
  -4 -12 -17 130.090 249.284   1
   4  12  18 220.057 235.293   1
  -4 -12 -18-227.556 204.118   1
   4  12  19 218.926 287.891   1
  -4 -12 -19 940.128 266.010   1
   4  12  20 360.621 266.706   1
  -4 -12 -20 64.4643 216.689   1
   4  12  22 35.0270 263.944   1
  -4 -12 -22 157.518 231.914   1
   4  12  23 380.648 211.867   1
  -4 -12 -23 154.527 195.813   1
   4  12  24-238.602 241.689   1
  -4 -12 -24 30.3078 213.987   1
   4 -13 -23 308.375 222.754   1
  -4  13  23 100.159 248.982   1
   4 -13 -22 283.163 241.333   1
  -4  13  22 306.406 247.196   1
   4 -13 -21 449.934 209.168   1
  -4  13  21 103.972 221.948   1
   4 -13 -20 195.299 240.602   1
  -4  13  20 35.0955 266.502   1
   4 -13 -19 65.8779 216.800   1
  -4  13  19-35.5520 255.261   1
  -4  13  18-321.757 241.982   1
   4 -13 -17 232.916 229.749   1
  -4  13  17-107.476 279.043   1
   4 -13 -16 898.024 268.029   1
  -4  13  16 215.044 285.526   1
   4 -13 -15-530.232 257.521   1
   4 -13 -14-32.9101 245.228   1
  -4  13  14 354.302 265.010   1
   4 -13 -13 293.237 255.541   1
  -4  13  13-350.473 291.780   1
   4 -13 -12 609.853 272.338   1
  -4  13  12 345.140 299.552   1
   4 -13 -11 220.910 227.537   1
  -4  13  11-271.366 240.457   1
   4 -13  -9-300.975 225.088   1
  -4  13   9 225.937 272.960   1
   4 -13  -8 436.870 243.578   1
  -4  13   8 688.451 245.434   1
  -4 -13   7 273.338 87.8048   1
   4  13  -7 807.880 103.650   1
   4 -13  -7 986.050 235.410   1
  -4  13   7 212.952 239.209   1
  -4 -13   6 282.088 103.067   1
   4  13  -6 661.674 122.465   1
   4 -13  -6 352.341 229.329   1
  -4  13   6 323.935 234.136   1
  -4 -13   5 45.4459 103.351   1
   4  13  -5-125.664 129.729   1
   4 -13  -5-26.0111 206.153   1
  -4  13   5 28.3299 213.416   1
  -4 -13   3 75.8735 131.059   1
   4  13  -3 83.5955 150.944   1
   4 -13  -3 23.6873 190.993   1
  -4  13   3 78.2696 211.054   1
  -4 -13   2 1531.67 188.080   1
   4  13  -2 1355.54 212.714   1
   4 -13  -2 985.965 217.497   1
  -4  13   2 984.275 237.166   1
   4  13  -1 284.492 174.497   1
  -4 -13   1 404.716 170.866   1
   4 -13  -1 559.330 177.806   1
  -4  13   1 505.279 209.625   1
   4  13   0-21.9275 162.642   1
  -4 -13   0-39.7499 170.056   1
   4 -13   0 57.4794 152.895   1
  -4  13   0-41.9389 176.207   1
   4  13   1 94.1724 186.380   1
  -4 -13  -1 362.791 175.013   1
   4 -13   1 356.998 150.169   1
  -4  13  -1 731.302 171.995   1
   4  13   2 1203.31 255.380   1
  -4 -13  -2 1565.28 239.250   1
  -4  13  -2 1557.45 205.055   1
   4 -13   2 1499.93 192.628   1
   4  13   3 185.440 219.167   1
   4 -13   3 13.3610 128.943   1
  -4 -13  -3 47.8923 196.220   1
  -4  13  -3-110.253 135.454   1
   4  13   4 111.374 233.305   1
  -4  13  -4 108.178 111.785   1
   4 -13   4 42.3388 110.046   1
   4 -13   5 34.1843 81.0760   1
   4  13   5 116.701 225.604   1
  -4  13  -5 68.4916 80.2144   1
   4  13   6 638.065 257.853   1
  -4 -13  -6 353.772 211.023   1
   4  13   7 1070.42 311.424   1
  -4 -13  -7 1827.96 291.584   1
   4  13   8 552.543 278.077   1
  -4 -13  -8 403.126 251.792   1
  -4 -13  -9 29.5529 220.953   1
   4  13   9 100.279 264.030   1
  -4 -13 -10 427.314 218.992   1
   4  13  10 101.494 249.627   1
  -4 -13 -11-220.180 242.315   1
   4  13  11 273.422 269.939   1
  -4 -13 -12 382.664 264.775   1
   4  13  12 316.600 295.547   1
  -4 -13 -13-255.779 239.077   1
   4  13  13 72.2019 232.878   1
  -4 -13 -15 65.2083 238.137   1
   4  13  15 220.133 292.891   1
  -4 -13 -16 489.999 247.535   1
   4  13  16-36.8507 268.371   1
   4  13  17 184.007 236.374   1
  -4 -13 -18 195.536 236.764   1
   4  13  18 476.301 305.663   1
  -4 -13 -19 162.110 238.743   1
   4  13  19 108.704 279.282   1
  -4 -13 -20 224.865 211.536   1
   4  13  20-35.8345 234.767   1
  -4 -13 -21 634.826 235.697   1
   4  13  21 317.568 271.679   1
  -4 -13 -22 155.822 220.368   1
   4  13  22 278.913 257.922   1
  -4 -13 -23-153.004 190.013   1
   4  13  23 103.125 197.244   1
  -4  14  22-168.420 254.783   1
   4 -14 -22-31.1501 222.791   1
  -4  14  21 343.140 244.783   1
   4 -14 -21 158.744 220.703   1
   4 -14 -20 194.430 214.702   1
  -4  14  19 529.750 257.156   1
   4 -14 -19-32.8049 220.669   1
  -4  14  18 284.874 269.765   1
   4 -14 -18 231.648 240.141   1
  -4  14  16 179.995 250.992   1
   4 -14 -16 167.122 235.144   1
  -4  14  15 251.556 234.229   1
   4 -14 -15-33.3988 215.469   1
  -4  14  14 572.445 266.957   1
   4 -14 -14 598.569 238.674   1
  -4  14  13 390.453 268.875   1
   4 -14 -13 132.053 236.556   1
  -4  14  12-209.751 268.370   1
   4 -14 -12 65.1670 257.393   1
  -4  14  11 1068.00 303.152   1
   4 -14 -11 546.315 256.834   1
  -4  14  10 607.783 292.830   1
   4 -14 -10 533.913 241.088   1
  -4  14   8 547.584 269.970   1
   4 -14  -8 629.044 250.667   1
  -4  14   7 378.455 233.702   1
   4 -14  -7 203.326 216.202   1
  -4  14   6 1464.87 260.423   1
   4  14  -6 995.535 117.046   1
   4 -14  -6 1235.60 262.701   1
  -4 -14   5 188.301 104.261   1
   4  14  -5 141.213 117.052   1
  -4  14   5 235.987 235.828   1
   4 -14  -5 541.887 199.887   1
  -4  14   4-57.0098 233.575   1
   4 -14  -4 25.9908 202.407   1
   4  14  -3 307.915 162.001   1
   4  14  -2 19.2808 157.991   1
   4 -14  -2-23.3682 180.679   1
  -4  14   2-25.5912 202.122   1
   4 -14  -1 607.544 193.492   1
  -4  14   1 71.6538 188.067   1
   4  14  -1 382.417 179.444   1
   4 -14   0 1813.22 242.450   1
  -4  14   0 1792.83 249.512   1
   4  14   0 1895.40 263.386   1
   4 -14   1 262.192 161.345   1
   4  14   1 247.794 206.192   1
  -4  14  -1 195.851 164.746   1
   4 -14   2-15.6042 130.719   1
  -4 -14  -2-94.6329 200.016   1
  -4  14  -2 117.504 147.402   1
   4  14   2-52.7302 223.575   1
  -4  14  -3 343.150 130.501   1
   4 -14   3 268.370 129.765   1
   4 -14   4-9.88423 99.5494   1
  -4 -14  -4 130.363 184.841   1
   4  14   4 58.2091 222.586   1
  -4  14  -4 60.0793 100.199   1
   4  14   5-91.1012 234.014   1
  -4 -14  -5 216.450 194.348   1
   4  14   6 1134.62 283.658   1
  -4 -14  -6 1370.05 264.155   1
   4  14   7 65.1234 238.680   1
  -4 -14  -7 57.6801 211.408   1
   4  14   8 595.826 250.990   1
  -4 -14  -8 538.648 229.122   1
   4  14  10 103.213 271.214   1
  -4 -14 -10 346.132 244.649   1
   4  14  11 388.048 291.962   1
  -4 -14 -11 384.160 242.409   1
   4  14  12 615.511 308.290   1
  -4 -14 -12 545.914 254.513   1
   4  14  13-182.982 269.336   1
  -4 -14 -13 293.002 251.755   1
   4  14  14 73.6723 247.402   1
  -4 -14 -14 196.602 242.240   1
   4  14  15 37.0097 228.520   1
  -4 -14 -15-98.5338 202.805   1
   4  14  16 221.873 266.703   1
  -4 -14 -16 32.8506 213.057   1
  -4 -14 -17 229.481 230.841   1
  -4 -14 -18 424.311 234.917   1
   4  14  19 648.944 258.126   1
  -4 -14 -19-129.419 217.601   1
   4  14  20 177.609 252.890   1
  -4 -14 -20-95.9792 189.515   1
   4  14  21 768.837 279.379   1
   4  14  22-138.666 252.460   1
  -4 -14 -22 555.981 247.771   1
   4 -15 -22 30.6702 176.244   1
  -4  15  22 299.511 222.504   1
   4 -15 -21 376.196 233.562   1
  -4  15  21 305.917 268.428   1
   4 -15 -20-128.217 192.240   1
  -4  15  20 34.6003 225.470   1
   4 -15 -19-162.656 229.638   1
  -4  15  19 70.2016 266.455   1
   4 -15 -18-231.558 237.611   1
  -4  15  18 35.5703 270.086   1
   4 -15 -17-100.076 217.352   1
  -4  15  17 107.561 241.807   1
   4 -15 -15-167.953 209.776   1
  -4  15  15 72.1159 237.356   1
   4 -15 -14 335.428 221.669   1
  -4  15  14 287.988 235.397   1
   4 -15 -13 66.7845 223.053   1
  -4  15  13-107.426 261.387   1
   4 -15 -12-98.9153 236.771   1
  -4  15  12-35.4450 256.655   1
   4 -15 -11 326.039 234.169   1
  -4  15  11-140.115 247.311   1
   4 -15 -10-31.9974 228.769   1
  -4  15  10 34.5175 261.016   1
   4 -15  -9-126.068 232.146   1
  -4  15   9 510.258 265.111   1
   4 -15  -7 29.9773 216.386   1
  -4  15   7 325.840 241.908   1
   4 -15  -6 87.2424 220.302   1
  -4  15   6 349.155 243.991   1
   4  15  -5 237.581 113.181   1
   4 -15  -5 253.790 220.714   1
  -4  15   5-61.6258 227.964   1
  -4 -15   5 190.242 96.1574   1
   4  15  -4 1260.11 176.199   1
   4 -15  -4 1380.11 229.993   1
  -4  15   4 920.567 269.691   1
  -4 -15   4 1265.94 168.045   1
   4  15  -3 138.551 157.580   1
  -4 -15   3 142.042 138.018   1
   4  15  -2 803.113 198.076   1
  -4 -15   2 942.143 174.457   1
   4 -15  -2 340.543 204.141   1
  -4  15   2 267.502 227.147   1
  -4 -15   1 276.699 151.259   1
   4 -15  -1-22.5712 162.845   1
  -4  15   1 248.615 197.806   1
   4  15  -1-133.790 181.632   1
  -4 -15   0 43.0404 164.571   1
   4 -15   0-232.241 169.051   1
  -4  15   0 111.065 182.018   1
   4  15   0 96.9002 176.831   1
  -4 -15  -1 184.691 168.765   1
   4 -15   1 163.244 143.546   1
   4  15   1 129.951 197.486   1
  -4  15  -1 81.1084 172.190   1
  -4  15  -2 730.502 161.004   1
   4 -15   2 556.952 156.474   1
  -4 -15  -3 103.115 207.425   1
  -4  15  -3 175.492 126.798   1
   4  15   3 203.393 232.150   1
   4 -15   3 210.579 131.871   1
  -4 -15  -4 1251.31 246.666   1
  -4  15  -4 1114.35 132.473   1
   4  15   4 961.042 263.224   1
   4 -15   4 952.061 123.568   1
   4  15   5 249.654 235.511   1
  -4 -15  -5 197.753 219.673   1
   4  15   6-95.8537 237.929   1
  -4 -15  -6 147.501 228.098   1
   4  15   7 66.0209 239.630   1
  -4 -15  -7 786.583 244.649   1
   4  15   9 35.2784 261.670   1
  -4 -15  -9-62.6680 236.945   1
   4  15  10 179.409 266.575   1
  -4 -15 -10 286.817 242.371   1
   4  15  11 36.3772 280.485   1
  -4 -15 -11 291.275 235.570   1
   4  15  12 110.252 281.494   1
  -4 -15 -12 360.298 239.621   1
   4  15  13-111.145 281.397   1
  -4 -15 -13-197.875 238.982   1
   4  15  14 408.370 278.882   1
  -4 -15 -14 33.0338 235.515   1
   4  15  15-296.831 275.230   1
  -4 -15 -15 132.363 224.260   1
   4  15  17-109.991 236.497   1
  -4 -15 -17-65.7687 204.257   1
   4  15  18-181.452 237.664   1
  -4 -15 -18 195.703 203.670   1
   4  15  19-393.641 270.610   1
  -4 -15 -19 354.928 241.210   1
   4  15  20 634.097 287.807   1
  -4 -15 -20 444.449 239.666   1
   4  15  21 454.439 266.844   1
  -4 -15 -21 436.666 231.258   1
   4  15  22-34.2498 215.048   1
  -4 -15 -22 91.5980 211.730   1
  -4  16  21-134.495 253.293   1
   4 -16 -21 93.0492 217.965   1
  -4  16  20 274.572 207.402   1
   4 -16 -20 126.742 185.769   1
  -4  16  19-139.665 261.014   1
   4 -16 -19 96.7595 214.395   1
  -4  16  18 141.630 254.551   1
   4 -16 -18 262.839 245.946   1
  -4  16  17 35.7839 250.362   1
   4 -16 -17-33.2231 222.996   1
  -4  16  16 72.1031 235.031   1
   4 -16 -16-267.893 211.549   1
  -4  16  15 217.217 251.460   1
   4 -16 -15 235.573 196.158   1
  -4  16  14-36.2405 249.031   1
   4 -16 -14 67.4053 230.527   1
  -4  16  13-36.1629 269.305   1
   4 -16 -13-67.3010 232.314   1
  -4  16  11-71.3421 245.117   1
   4 -16 -11 33.0826 226.285   1
  -4  16  10-318.528 255.319   1
   4 -16 -10 32.7948 218.164   1
  -4  16   9 210.016 243.951   1
   4 -16  -9 64.5080 212.451   1
  -4  16   8-68.7533 244.884   1
   4 -16  -8-189.906 223.560   1
  -4  16   7-235.318 242.383   1
   4 -16  -7 154.530 212.381   1
  -4  16   6 757.094 263.221   1
   4 -16  -6 391.826 233.978   1
  -4  16   5 192.236 240.433   1
   4 -16  -5-146.206 207.283   1
   4  16  -4 215.057 127.761   1
  -4  16   4 124.111 240.861   1
   4 -16  -4-169.347 205.294   1
   4  16  -3 175.304 144.333   1
   4 -16  -3 269.676 209.415   1
  -4  16   3-147.301 219.519   1
  -4 -16   2 128.686 156.071   1
   4  16  -2 103.164 167.039   1
  -4 -16   1-61.8745 158.381   1
   4 -16  -1 140.974 184.988   1
  -4  16   1 207.264 205.390   1
   4  16  -1 92.7855 170.762   1
  -4 -16   0 433.220 184.556   1
   4 -16   0 150.474 166.442   1
  -4  16   0 208.778 187.739   1
   4  16   0 275.340 197.028   1
  -4 -16  -1-98.0346 184.634   1
   4 -16   1 18.6582 147.883   1
  -4  16  -1 20.6399 164.151   1
   4  16   1-80.6665 208.657   1
  -4 -16  -2 78.0068 189.128   1
   4 -16   2 112.498 130.122   1
   4  16   2-171.138 225.359   1
  -4  16  -2 221.530 148.495   1
  -4 -16  -3-54.6423 199.480   1
   4  16   3 449.555 238.388   1
  -4  16  -3 12.4944 111.334   1
   4  16   4 187.552 247.421   1
  -4 -16  -4 313.304 223.982   1
   4  16   5 164.027 239.250   1
  -4 -16  -5 413.145 223.124   1
   4  16   6 574.863 264.141   1
  -4 -16  -6 120.423 220.715   1
   4  16   8-177.255 273.166   1
  -4 -16  -8-31.6147 227.062   1
   4  16   9 396.971 259.815   1
  -4 -16  -9 547.542 243.621   1
   4  16  10-36.5890 246.766   1
  -4 -16 -10 32.6509 211.651   1
   4  16  11 185.057 263.340   1
  -4 -16 -11 494.280 241.598   1
   4  16  12 372.223 280.629   1
  -4 -16 -12 33.1921 238.582   1
   4  16  13-112.163 275.194   1
  -4 -16 -13 266.455 238.214   1
   4  16  14 448.474 279.591   1
  -4 -16 -14 400.496 256.641   1
   4  16  16 443.306 289.780   1
  -4 -16 -16-199.016 224.818   1
   4  16  17 510.439 282.205   1
  -4 -16 -17 361.923 253.093   1
   4  16  18 288.225 288.222   1
  -4 -16 -18 650.439 258.756   1
   4  16  19 321.177 265.771   1
  -4 -16 -19-128.088 230.918   1
   4  16  20 176.368 242.664   1
  -4 -16 -20 189.008 206.624   1
   4  16  21-207.425 211.265   1
  -4 -16 -21-123.447 186.458   1
   4 -17 -20-94.4411 183.006   1
  -4  17  20 34.1272 223.503   1
   4 -17 -18-195.658 227.210   1
  -4  17  18 35.2581 252.143   1
   4 -17 -16 267.502 230.952   1
  -4  17  16-36.1201 249.459   1
   4 -17 -15-101.118 227.391   1
  -4  17  15-72.7646 247.761   1
   4 -17 -14-270.834 251.419   1
  -4  17  14-109.615 255.949   1
   4 -17 -13-204.080 230.648   1
  -4  17  13 587.744 270.451   1
   4 -17 -12-33.9536 217.824   1
  -4  17  12 109.963 242.461   1
   4 -17 -10 133.719 235.896   1
  -4  17  10 580.545 268.919   1
   4 -17  -9 297.395 232.395   1
  -4  17   9-35.8730 250.042   1
   4 -17  -8-162.703 224.656   1
  -4  17   8 319.420 252.695   1
   4 -17  -7 575.262 254.555   1
  -4  17   7 453.481 248.404   1
   4 -17  -6 156.287 216.327   1
  -4  17   6 342.367 241.093   1
   4 -17  -5-60.7143 217.123   1
  -4  17   5-133.373 246.410   1
   4 -17  -4 176.503 204.879   1
  -4  17   4 451.121 226.254   1
   4 -17  -3 251.397 203.217   1
  -4  17   3-30.6464 227.446   1
   4 -17  -1 24.5565 181.483   1
  -4  17   1 134.077 204.357   1
   4  17  -1 71.3938 173.068   1
  -4  17   0-120.995 191.806   1
   4  17   0 52.5067 210.228   1
   4  17   2 90.0122 231.168   1
  -4 -17  -2 26.8655 185.484   1
   4  17   3-125.985 197.753   1
  -4 -17  -3 112.801 178.992   1
   4  17   4 393.430 238.531   1
  -4 -17  -4 586.994 217.465   1
   4  17   5 203.378 237.663   1
  -4 -17  -5 273.025 198.268   1
   4  17   6-139.435 251.603   1
  -4 -17  -6-218.317 228.882   1
   4  17   7 107.005 235.119   1
  -4 -17  -7 287.024 219.530   1
   4  17   8 327.268 265.545   1
  -4 -17  -8-32.4397 216.826   1
   4  17   9-36.8263 253.053   1
  -4 -17  -9 32.9168 226.189   1
   4  17  10 148.971 241.794   1
  -4 -17 -10 265.975 225.695   1
   4  17  12 262.806 277.432   1
  -4 -17 -12-33.6998 221.878   1
   4  17  13 488.772 276.559   1
  -4 -17 -13 269.920 251.359   1
   4  17  14 224.605 269.908   1
  -4 -17 -14-235.707 222.740   1
   4  17  15 632.041 282.171   1
  -4 -17 -15 469.003 234.824   1
   4  17  16 588.554 280.273   1
  -4 -17 -16-332.621 215.632   1
   4  17  18 72.0522 254.875   1
  -4 -17 -18 420.595 207.191   1
   4  17  20-244.415 263.267   1
  -4 -17 -20-124.801 200.462   1
   4 -18 -19 31.8329 192.025   1
  -4  18  19-34.6773 242.619   1
   4 -18 -17 462.904 233.229   1
  -4  18  17 143.211 266.320   1
   4 -18 -15 135.630 230.878   1
  -4  18  15-36.6836 266.707   1
   4 -18 -14 136.705 227.054   1
  -4  18  14 593.895 275.050   1
   4 -18 -13-68.6443 209.717   1
  -4  18  13-260.909 264.397   1
   4 -18 -12 378.402 240.701   1
  -4  18  12 335.751 268.822   1
   4 -18 -11 308.955 239.299   1
  -4  18  11-37.2807 252.803   1
   4 -18  -9-135.424 230.512   1
  -4  18   9 73.8298 259.427   1
   4 -18  -8 167.538 212.830   1
  -4  18   8 73.1246 235.917   1
   4 -18  -7 66.0818 206.528   1
  -4  18   7 253.158 238.223   1
  -4  18   5 346.629 251.925   1
  -4  18   4 166.332 207.984   1
   4  18   3-32.5639 215.406   1
   4  18   4 236.924 254.442   1
   4  18   5-104.783 245.518   1
  -4 -18  -5 250.736 223.205   1
   4  18   6 143.236 249.764   1
  -4 -18  -6 257.061 231.073   1
   4  18   7 328.884 251.196   1
  -4 -18  -7-65.5428 209.232   1
   4  18   8-222.155 253.324   1
  -4 -18  -8 366.460 227.946   1
   4  18   9 299.706 272.607   1
  -4 -18  -9 101.087 225.389   1
   4  18  11-75.6826 245.320   1
  -4 -18 -11-34.1043 208.188   1
   4  18  12 37.7989 248.021   1
  -4 -18 -12 409.705 219.573   1
   4  18  13 489.183 278.214   1
  -4 -18 -13 647.882 254.574   1
   4  18  14 449.520 274.688   1
  -4 -18 -14-101.760 222.306   1
   4  18  15 222.680 260.858   1
  -4 -18 -15-33.6094 209.916   1
   4  18  17-292.745 236.044   1
  -4 -18 -17 98.3230 210.322   1
   4  18  19-212.149 235.322   1
  -4 -18 -19-158.055 199.899   1
  -4  19  16 291.974 250.327   1
  -4  19  14-112.177 241.240   1
  -4  19  13-339.692 260.257   1
  -4  19  12-113.734 243.312   1
  -4  19  11 38.0891 254.437   1
   4  19  10 266.928 263.777   1
   4  19  11-76.2612 262.061   1
   4  19  12-114.178 244.261   1
   4  19  13-114.157 249.300   1
   4  19  14 339.849 273.113   1
   4  19  16 185.243 231.631   1
   4  19  18 361.962 275.710   1
   5   0 -26 202.109 233.935   1
  -5   0  25 112.605 230.604   1
   5   0 -25 168.527 242.166   1
  -5   0  24 74.5723 215.833   1
   5   0 -24 369.525 223.773   1
  -5   0  23 590.597 263.518   1
   5   0 -23 66.5560 251.453   1
  -5   0  22 511.435 252.697   1
   5   0 -22 32.9583 231.164   1
  -5   0  21-358.718 256.712   1
   5   0 -21-32.4273 227.152   1
  -5   0  20 352.577 252.707   1
   5   0 -20 223.213 218.835   1
  -5   0  19-483.429 271.246   1
   5   0 -19-375.013 260.792   1
  -5   0  18 1006.96 297.680   1
   5   0 -18 670.947 268.363   1
  -5   0  17 32.6561 264.122   1
   5   0 -17 29.6734 240.793   1
  -5   0  16 444.757 279.017   1
   5   0 -16 1007.75 275.386   1
  -5   0  15 122.793 255.691   1
  -5   0  14 2275.78 321.188   1
   5   0 -14 1931.62 294.187   1
  -5   0  13 170.922 226.235   1
   5   0 -13 284.352 233.110   1
  -5   0  12 27.3404 222.656   1
   5   0 -12-198.538 216.772   1
   5   0 -10 26282.1 1747.64   1
  -5   0  10 25811.0 1754.19   1
  -5   0   9-23.7889 227.454   1
   5   0  -9 107.445 197.526   1
  -5   0   8 1330.31 236.296   1
   5   0  -8 592.091 207.719   1
  -5   0   7 42.5084 213.826   1
   5   0  -7-326.960 204.813   1
   5   0  -6 14948.6 1040.95   1
  -5   0   6 15351.7 1051.52   1
   5   0  -5 276.994 199.198   1
  -5   0   5 170.401 215.968   1
  -5   0   4 19585.5 1296.36   1
   5   0  -4 18693.9 1282.75   1
   5   0  -3-92.3158 189.232   1
  -5   0   3 271.373 200.052   1
  -5   0   2 43532.6 2783.64   1
   5   0  -2 42017.3 2780.13   1
  -5   0   1 47.2548 195.062   1
   5   0  -1-15.1005 195.521   1
  -5   0   0 219.004 167.702   1
   5   0   0-15.2448 152.607   1
  -5   0  -1-46.6578 199.543   1
   5   0   1 45.3436 214.978   1
  -5   0  -2 43604.0 2913.76   1
   5   0   2 46163.1 2916.25   1
  -5   0  -3-15.9279 184.878   1
   5   0   3 48.0610 193.855   1
  -5   0  -4 19078.2 1257.81   1
   5   0   4 18261.6 1255.35   1
  -5   0  -5-69.3825 188.516   1
   5   0   5-231.027 199.747   1
   5   0   6 14318.1 982.147   1
  -5   0  -6 13921.2 975.364   1
  -5   0  -7 187.701 184.204   1
   5   0   7 20.0328 200.085   1
  -5   0  -8 1296.24 226.236   1
   5   0   8 1213.76 232.241   1
  -5   0  -9 83.1625 197.355   1
   5   0   9-45.3813 200.369   1
  -5   0 -10 25651.2 1622.56   1
   5   0  10 22424.1 1629.73   1
   5   0  11 232.569 227.053   1
  -5   0 -11 44.3358 202.852   1
   5   0  12 26.8488 229.210   1
  -5   0 -12 213.241 191.190   1
  -5   0 -13-202.546 227.629   1
   5   0  14 1468.42 300.912   1
  -5   0 -14 1996.36 284.968   1
   5   0  15 305.391 247.545   1
  -5   0 -15 218.101 239.966   1
   5   0  16 476.712 245.817   1
  -5   0 -17 348.827 245.079   1
   5   0  17-164.961 256.074   1
  -5   0 -18 594.371 232.807   1
   5   0  18 1089.77 286.231   1
   5   0  19-102.806 241.197   1
  -5   0 -19-307.734 253.336   1
   5   0  20-35.4665 242.859   1
  -5   0 -20 380.506 231.741   1
   5   0  21 36.5941 250.311   1
  -5   0 -21 32.0193 205.418   1
   5   0  22 334.067 253.779   1
  -5   0 -22 390.357 239.546   1
   5   0  23-37.4192 255.039   1
  -5   0 -23-295.432 233.002   1
   5   0  24 75.0279 255.493   1
  -5   0 -24 132.533 233.958   1
   5   0  25-449.615 230.175   1
  -5   0 -25 166.481 233.113   1
  -5   1  26 480.133 264.137   1
   5  -1 -26-199.492 231.682   1
  -5   1  25 148.222 254.738   1
   5  -1 -25-133.128 250.830   1
   5   1 -25 340.310 241.353   1
  -5  -1  24 226.766 261.935   1
   5   1 -24 473.503 242.934   1
  -5   1  23 256.224 244.174   1
  -5  -1  23 410.665 249.007   1
   5  -1 -23 297.543 228.098   1
   5   1 -23 335.358 236.558   1
  -5   1  22-472.094 258.549   1
   5  -1 -22 360.861 246.199   1
  -5  -1  21-108.358 238.954   1
   5   1 -21-32.5840 231.022   1
  -5  -1  20 955.975 282.435   1
  -5   1  20 915.802 290.426   1
   5   1 -20 575.219 267.708   1
   5  -1 -20 831.312 273.570   1
  -5  -1  19 241.336 256.871   1
  -5   1  19 276.175 260.202   1
   5   1 -19 124.591 226.602   1
   5  -1 -19-31.4023 223.727   1
  -5   1  18 202.625 249.585   1
   5  -1 -18 491.816 231.834   1
  -5  -1  17 488.584 256.120   1
   5   1 -17 147.301 206.018   1
  -5  -1  16 220.465 258.633   1
  -5   1  16 224.016 235.161   1
   5   1 -16 342.055 223.419   1
   5  -1 -16 262.436 233.310   1
  -5  -1  15 1401.04 287.125   1
   5   1 -15 1406.67 282.538   1
   5  -1 -15 1723.73 281.999   1
  -5  -1  14 1725.90 282.683   1
   5   1 -14 1060.06 227.782   1
   5  -1 -14 1364.42 275.092   1
   5   1 -13 16977.8 1106.37   1
   5  -1 -13 14504.7 1095.50   1
  -5   1  13 14792.2 1110.71   1
  -5  -1  13 16393.8 1120.71   1
   5  -1 -12 21975.9 1481.91   1
  -5   1  12 21361.2 1489.16   1
   5   1 -11 4282.85 396.810   1
  -5  -1  11 4721.91 428.027   1
  -5   1  10 585.477 219.314   1
  -5  -1  10 1101.17 232.906   1
   5  -1 -10 693.897 200.423   1
   5   1 -10 884.332 204.958   1
  -5  -1   9 2075.18 291.546   1
  -5   1   9 2871.41 323.170   1
   5   1  -9 2116.24 267.605   1
   5  -1  -9 2511.46 288.298   1
  -5  -1   8 4204.98 369.923   1
   5   1  -8 3768.76 346.417   1
  -5   1   8 3363.40 367.258   1
   5  -1  -8 3710.46 350.084   1
  -5  -1   7 4242.52 384.900   1
  -5   1   7 4019.49 393.401   1
   5   1  -7 4271.70 377.389   1
   5  -1  -7 4381.01 390.748   1
   5   1  -6 3221.90 306.977   1
  -5   1   6 2733.18 340.074   1
   5  -1  -6 3694.20 327.995   1
  -5  -1   6 2628.09 322.867   1
  -5  -1   5 2812.29 294.543   1
  -5   1   5 2831.72 301.228   1
   5   1  -5 2704.35 282.438   1
   5  -1  -5 2603.72 285.017   1
   5   1  -4 79784.9 5318.31   1
  -5  -1   4 84200.0 5327.02   1
  -5   1   4 85706.6 5331.44   1
   5  -1  -4 81486.6 5326.11   1
   5  -1  -3 3459.50 320.910   1
  -5   1   3 3743.89 337.246   1
   5   1  -3 2874.63 310.514   1
  -5  -1   3 3186.30 326.418   1
   5  -1  -2 41160.6 2501.15   1
   5   1  -2 36106.9 2496.94   1
  -5   1   2 39508.7 2503.42   1
  -5  -1   2 36691.2 2497.94   1
   5  -1  -1 747.996 208.663   1
  -5   1   1 839.275 218.147   1
  -5  -1   1 818.613 207.585   1
   5   1  -1 880.023 219.214   1
   5   1   0 43733.1 2660.99   1
  -5   1   0 42435.5 2660.01   1
  -5  -1   0 40671.4 2657.92   1
   5  -1   0 36498.5 2657.01   1
  -5  -1  -1 856.176 202.243   1
  -5   1  -1 664.523 177.591   1
   5  -1   1 300.678 172.418   1
   5   1   1 651.430 209.146   1
  -5  -1  -2 40691.9 2556.40   1
  -5   1  -2 38720.6 2553.12   1
   5   1   2 40304.7 2555.66   1
   5  -1   2 37060.7 2550.66   1
  -5   1  -3 3636.25 309.516   1
  -5  -1  -3 2737.50 295.040   1
   5  -1   3 3030.11 311.461   1
   5   1   3 2994.55 304.669   1
  -5  -1  -4 86670.4 5564.33   1
  -5   1  -4 86569.6 5561.51   1
   5  -1   4 87739.0 5562.85   1
   5   1   4 84556.9 5565.27   1
  -5   1  -5 2195.33 263.595   1
  -5  -1  -5 1891.53 262.757   1
   5  -1   5 2755.73 275.097   1
   5   1   5 2645.48 282.337   1
  -5  -1  -6 2594.61 309.155   1
  -5   1  -6 2938.44 290.935   1
   5  -1   6 2602.00 290.722   1
   5   1   6 2834.60 307.698   1
   5   1   7 4287.38 406.479   1
   5  -1   7 4758.09 394.848   1
  -5  -1  -7 4117.68 387.883   1
  -5   1  -7 4209.01 376.130   1
   5   1   8 2795.44 324.453   1
  -5  -1  -8 3018.32 314.527   1
  -5   1  -8 3459.26 314.992   1
   5  -1   8 3514.25 337.003   1
  -5   1  -9 2360.41 266.432   1
  -5  -1  -9 2477.52 275.354   1
   5  -1   9 1733.84 270.810   1
   5   1   9 2188.51 289.885   1
  -5  -1 -10 939.443 210.747   1
  -5   1 -10 932.863 200.887   1
   5  -1  10 210.427 215.817   1
   5   1  10 505.133 217.749   1
  -5   1 -11 4676.04 409.292   1
  -5  -1 -12 21405.9 1441.63   1
   5   1  12 20743.1 1449.44   1
  -5  -1 -13 14534.2 1030.02   1
   5   1  13 13439.7 1032.04   1
   5  -1  13 15308.2 1034.96   1
   5   1  14 1046.21 269.321   1
   5  -1  14 891.383 272.228   1
  -5   1 -14 591.068 213.715   1
  -5  -1 -14 722.634 231.679   1
   5  -1  15 1079.07 268.382   1
   5   1  15 1152.48 296.501   1
  -5  -1 -15 805.001 273.485   1
  -5   1 -15 1257.38 254.647   1
   5   1  16-193.508 226.755   1
   5  -1  16 437.960 241.101   1
  -5   1 -17 57.3600 215.573   1
   5  -1  17 358.160 237.987   1
  -5  -1 -18 240.104 219.639   1
   5   1  18 618.754 260.177   1
   5   1  19 379.587 290.908   1
   5  -1  19-68.0406 227.311   1
  -5   1 -19 308.436 222.445   1
  -5  -1 -19-217.025 238.031   1
   5   1  20 1460.26 282.174   1
   5  -1  20 250.281 273.275   1
  -5   1 -20 441.602 252.156   1
  -5  -1 -20 1465.50 291.585   1
   5  -1  21 109.553 242.742   1
   5   1  21-183.271 238.823   1
  -5   1 -21-191.931 226.758   1
  -5  -1 -21 256.675 232.289   1
   5   1  22-222.481 255.969   1
  -5  -1 -22 227.600 226.483   1
   5  -1  23 413.147 242.356   1
   5   1  23-37.3584 244.797   1
  -5   1 -23-131.814 231.731   1
  -5  -1 -23 294.572 228.138   1
   5  -1  24 377.549 257.452   1
   5   1  24 37.3843 237.728   1
  -5   1 -24 200.002 220.964   1
  -5  -1 -24 296.549 228.944   1
   5   1  25-186.209 238.928   1
  -5  -1 -25 230.947 233.894   1
   5   1  26 37.0013 193.341   1
  -5  -1 -26 98.6611 229.109   1
  -5   2  27 253.096 233.290   1
   5  -2 -27 520.836 239.885   1
  -5   2  26 109.197 248.018   1
   5  -2 -26 196.754 220.336   1
  -5   2  25-73.2132 246.898   1
   5  -2 -25 131.616 235.263   1
  -5   2  24 146.069 247.842   1
   5  -2 -24 329.944 246.082   1
   5   2 -24 170.596 230.529   1
  -5   2  23 108.959 228.419   1
  -5  -2  23-150.829 250.999   1
   5  -2 -23 263.395 213.834   1
   5   2 -23 573.538 245.621   1
  -5   2  22 144.173 258.270   1
  -5  -2  22 259.117 254.944   1
   5  -2 -22 524.122 252.021   1
   5   2 -22 132.837 230.924   1
  -5   2  21 35.7170 236.313   1
  -5  -2  21 472.218 236.735   1
   5  -2 -21 64.9548 226.283   1
   5   2 -21-163.027 215.737   1
  -5   2  20-140.811 260.356   1
  -5  -2  20 248.632 255.303   1
   5  -2 -20 192.396 234.375   1
   5   2 -20 414.323 235.770   1
  -5   2  19 311.787 243.543   1
  -5  -2  19-138.070 255.105   1
   5  -2 -19 94.6905 220.937   1
   5   2 -19 124.280 214.583   1
  -5   2  18 305.701 266.229   1
  -5  -2  18 804.637 255.330   1
   5   2 -18 634.191 239.808   1
  -5   2  17 1162.13 318.154   1
  -5  -2  17 1622.36 287.643   1
   5  -2 -17 878.597 293.024   1
   5   2 -17 760.250 255.913   1
  -5   2  16 1488.18 317.021   1
  -5  -2  16 2070.80 331.207   1
   5  -2 -16 2598.18 328.532   1
   5   2 -16 2370.47 323.012   1
  -5   2  15 470.934 263.279   1
  -5  -2  15 30.1672 237.736   1
   5  -2 -15 286.806 237.580   1
   5   2 -15 27.1798 227.303   1
  -5   2  14 1336.63 282.898   1
  -5  -2  14 1796.60 284.037   1
   5  -2 -14 1193.97 259.328   1
   5   2 -14 2216.98 289.061   1
  -5  -2  13 1194.03 277.451   1
  -5   2  13 1201.07 298.006   1
   5  -2 -13 1178.68 264.241   1
   5   2 -13 975.132 252.312   1
  -5   2  12-28.2021 214.442   1
  -5  -2  12 344.377 236.845   1
   5  -2 -12 309.339 206.797   1
   5   2 -11 5044.22 414.630   1
   5  -2 -11 4718.73 422.272   1
  -5  -2  11 4930.33 425.620   1
  -5   2  11 3708.45 420.874   1
   5   2 -10 12798.2 904.512   1
  -5   2   9 1020.02 260.472   1
  -5  -2   9 1038.89 224.960   1
   5  -2  -9 928.032 254.555   1
   5   2  -9 891.556 205.381   1
  -5   2   8 9817.19 680.036   1
  -5  -2   8 9746.31 665.107   1
   5  -2  -8 7764.64 655.794   1
   5   2  -8 8247.97 642.468   1
  -5  -2   7 11400.1 783.254   1
  -5   2   7 10661.9 790.700   1
   5  -2  -7 10569.1 781.283   1
   5   2  -7 10851.4 772.221   1
  -5   2   6 853.389 223.957   1
  -5  -2   6 1201.03 215.843   1
   5  -2  -6 1185.72 227.055   1
   5   2  -6 1345.15 215.032   1
  -5   2   5-162.039 204.371   1
  -5  -2   5 89.3181 188.859   1
   5  -2  -5-54.8865 184.995   1
   5   2  -5 176.529 158.445   1
   5  -2  -4 21246.6 1444.45   1
  -5   2   4 22305.7 1454.09   1
  -5  -2   4 20405.1 1439.51   1
   5   2  -4 22483.0 1438.46   1
   5  -2  -3 217.986 193.310   1
   5   2  -3 260.546 184.672   1
  -5   2   3 299.444 204.330   1
  -5  -2   3 162.441 184.229   1
   5  -2  -2 53175.2 3418.69   1
   5   2  -2 51343.0 3419.31   1
  -5  -2   2 52666.5 3420.95   1
  -5   2   2 54088.3 3426.60   1
   5   2  -1 10205.4 733.018   1
   5  -2  -1 9785.13 730.619   1
  -5   2   1 10297.7 741.089   1
  -5  -2   1 11130.9 734.030   1
   5  -2   0 14.8878 193.266   1
  -5   2   0-140.869 195.195   1
  -5  -2   0 235.600 175.136   1
   5   2   0-46.4539 170.542   1
   5   2   1 11155.7 691.072   1
  -5   2  -1 9571.22 687.849   1
   5  -2   1 9356.52 685.286   1
  -5  -2  -1 8535.09 685.804   1
   5  -2   2 50845.7 3404.35   1
   5   2   2 53829.8 3409.91   1
  -5   2  -2 54280.2 3406.56   1
  -5  -2  -2 51408.4 3408.63   1
   5  -2   3 227.989 178.790   1
  -5  -2  -3 354.179 191.171   1
  -5   2  -3 229.581 174.294   1
   5   2   3 528.998 185.405   1
   5  -2   4 20053.1 1386.53   1
  -5  -2  -4 21395.1 1395.04   1
  -5   2  -4 21305.3 1385.36   1
   5   2   4 20099.9 1395.52   1
  -5  -2  -5 73.5160 189.523   1
  -5   2  -5 177.912 170.192   1
   5  -2   5 229.769 175.375   1
   5   2   5-19.4241 211.782   1
  -5  -2  -6 632.646 204.666   1
  -5   2  -6 932.802 192.702   1
   5  -2   6 704.612 200.712   1
   5   2   6 674.460 216.656   1
  -5   2  -7 11002.7 761.376   1
  -5  -2  -7 10269.5 780.810   1
   5  -2   7 10182.4 764.389   1
   5   2   7 11468.1 780.079   1
  -5   2  -8 8790.40 673.855   1
  -5  -2  -8 9951.41 694.219   1
   5  -2   8 9453.60 685.849   1
   5   2   8 9076.30 699.741   1
   5   2   9 439.677 231.401   1
  -5  -2  -9 303.863 210.960   1
  -5   2  -9 1039.79 209.053   1
   5  -2   9 869.110 221.708   1
   5  -2  10 13344.3 940.649   1
  -5   2 -10 13264.8 933.728   1
   5   2  11 3658.01 395.007   1
  -5   2 -11 4543.89 367.591   1
  -5  -2 -11 4327.17 388.490   1
   5   2  12 536.829 240.006   1
   5  -2  12 203.232 229.975   1
  -5  -2 -12 429.394 235.819   1
  -5   2 -12 644.020 202.088   1
   5   2  13 648.048 266.486   1
  -5  -2 -13 820.256 253.179   1
   5  -2  14 1883.22 307.875   1
   5   2  14 2073.12 318.481   1
  -5  -2 -14 1857.06 295.757   1
  -5   2 -14 2134.46 288.089   1
   5   2  15 63.3396 242.188   1
   5  -2  15-293.894 249.221   1
  -5   2 -15 262.179 214.141   1
  -5  -2 -15-84.7320 220.738   1
   5  -2  16 1882.63 341.014   1
   5   2  17 743.267 261.267   1
   5  -2  17 1156.10 280.878   1
  -5   2 -17 961.290 239.911   1
  -5  -2 -17 357.593 242.994   1
   5   2  18 208.169 293.214   1
   5  -2  18 100.163 233.539   1
  -5   2 -18 639.362 224.903   1
  -5  -2 -18 302.957 216.739   1
   5   2  19 208.377 267.570   1
   5  -2  19-33.8786 241.215   1
  -5   2 -19-122.363 225.133   1
  -5  -2 -19 218.441 252.410   1
   5   2  20 71.4879 240.271   1
   5  -2  20 35.5662 242.493   1
  -5   2 -20 279.315 233.263   1
  -5  -2 -20 447.859 274.833   1
   5  -2  21-36.4373 241.043   1
   5   2  21 146.768 230.400   1
  -5   2 -21 63.8012 214.149   1
[truncated: 888,655 more chars]
