# Supplementary material for: Structural insight into the cooperativity of spin crossover compounds
Source: Acta Crystallogr B Struct Sci Cryst Eng Mater. 2023 Aug 11;79(Pt 5):354–67. doi: 10.1107/S2052520623005814 (PMC10552598; doi:10.1107/S2052520623005814)
Supplement: Supplementary file 5 [file b-79-00354-sup5.zip › Bia_Portho_305K.cif]

data_Bia_dw4400_305K
 
_audit_creation_method            'SHELXL-2019/2'
_shelx_SHELXL_version_number      '2019/2'
_chemical_name_systematic         ?
_chemical_name_common             ?
_chemical_melting_point           ?
_chemical_formula_moiety          ?
_chemical_formula_sum
 'C10.86 H8 Fe0.29 N1.71 S0.57' 
_chemical_formula_weight          196.75

loop_
 _atom_type_symbol
 _atom_type_description
 _atom_type_scat_dispersion_real
 _atom_type_scat_dispersion_imag
 _atom_type_scat_source
 'Fe'  'Fe'   0.3265   0.6960
 'International Tables Vol C Tables 4.2.6.8 and 6.1.1.4'
 'C'  'C'   0.0024   0.0013
 'International Tables Vol C Tables 4.2.6.8 and 6.1.1.4'
 'H'  'H'   0.0000   0.0000
 'International Tables Vol C Tables 4.2.6.8 and 6.1.1.4'
 'N'  'N'   0.0049   0.0027
 'International Tables Vol C Tables 4.2.6.8 and 6.1.1.4'
 'S'  'S'   0.1051   0.1002
 'International Tables Vol C Tables 4.2.6.8 and 6.1.1.4'
 
_space_group_crystal_system       orthorhombic
_space_group_IT_number            56
_space_group_name_H-M_alt         'P c c n'
_space_group_name_Hall            '-P 2ab 2ac'
 
_shelx_space_group_comment
;
The symmetry employed for this shelxl refinement is uniquely defined
by the following loop, which should always be used as a source of
symmetry information in preference to the above space-group names.
They are only intended as comments.
;
 
loop_
 _space_group_symop_operation_xyz
 'x, y, z'
 '-x+1/2, -y+1/2, z'
 '-x, y+1/2, -z+1/2'
 'x+1/2, -y, -z+1/2'
 '-x, -y, -z'
 'x-1/2, y-1/2, -z'
 'x, -y-1/2, z-1/2'
 '-x-1/2, y, z-1/2'
 
_cell_length_a                    12.9567(6)
_cell_length_b                    15.2136(6)
_cell_length_c                    17.6020(6)
_cell_angle_alpha                 90
_cell_angle_beta                  90
_cell_angle_gamma                 90
_cell_volume                      3469.7(2)
_cell_formula_units_Z             14
_cell_measurement_temperature     305(2)
_cell_measurement_reflns_used     2609
_cell_measurement_theta_min       1.887
_cell_measurement_theta_max       21.065
 
_exptl_crystal_description        irregular
_exptl_crystal_colour             ?
_exptl_crystal_density_meas       ?
_exptl_crystal_density_method     ?
_exptl_crystal_density_diffrn     1.318          
_exptl_crystal_F_000              1424
_exptl_transmission_factor_min    ?
_exptl_transmission_factor_max    ?
_exptl_crystal_size_max           ?
_exptl_crystal_size_mid           ?
_exptl_crystal_size_min           ?
_exptl_absorpt_coefficient_mu     0.433
_shelx_estimated_absorpt_T_min    ?
_shelx_estimated_absorpt_T_max    ?
_exptl_absorpt_correction_type    ?
_exptl_absorpt_correction_T_min   ?
_exptl_absorpt_correction_T_max   ?
_exptl_absorpt_process_details    ?
_exptl_absorpt_special_details    ?
_diffrn_ambient_temperature       293(2)
_diffrn_radiation_wavelength      0.65524
_diffrn_radiation_type            Synchrotron
_diffrn_source                    ?
_diffrn_measurement_device_type   '4-circle diffractometer'
_diffrn_measurement_method        ?
_diffrn_detector_area_resol_mean  ?
_diffrn_reflns_number             36598
_diffrn_reflns_av_unetI/netI      0.0741
_diffrn_reflns_av_R_equivalents   0.0972
_diffrn_reflns_limit_h_min        -20
_diffrn_reflns_limit_h_max        20
_diffrn_reflns_limit_k_min        -19
_diffrn_reflns_limit_k_max        19
_diffrn_reflns_limit_l_min        -28
_diffrn_reflns_limit_l_max        28
_diffrn_reflns_theta_min          1.903
_diffrn_reflns_theta_max          32.966
_diffrn_reflns_theta_full         23.150
_diffrn_measured_fraction_theta_max   0.827
_diffrn_measured_fraction_theta_full  0.984
_diffrn_reflns_Laue_measured_fraction_max    0.827
_diffrn_reflns_Laue_measured_fraction_full   0.984
_diffrn_reflns_point_group_measured_fraction_max   0.827
_diffrn_reflns_point_group_measured_fraction_full  0.984
_reflns_number_total              6892
_reflns_number_gt                 2818
_reflns_threshold_expression      'I > 2\s(I)'
_reflns_Friedel_coverage          0.000
_reflns_Friedel_fraction_max      .
_reflns_Friedel_fraction_full     .
 
_reflns_special_details
;
 Reflections were merged by SHELXL according to the crystal
 class for the calculation of statistics and refinement.
 
 _reflns_Friedel_fraction is defined as the number of unique
 Friedel pairs measured divided by the number that would be
 possible theoretically, ignoring centric projections and
 systematic absences.
;
 
_computing_data_collection        ?
_computing_cell_refinement        ?
_computing_data_reduction         ?
_computing_structure_solution     ?
_computing_structure_refinement 'SHELXL-2019/2 (Sheldrick, 2019)'
_computing_molecular_graphics     ?
_computing_publication_material   ?
_refine_special_details           ?
_refine_ls_structure_factor_coef  Fsqd
_refine_ls_matrix_type            full
_refine_ls_weighting_scheme       calc
_refine_ls_weighting_details
'w=1/[\s^2^(Fo^2^)+(0.0283P)^2^+1.5048P] where P=(Fo^2^+2Fc^2^)/3'
_atom_sites_solution_primary      ?
_atom_sites_solution_secondary    ?
_atom_sites_solution_hydrogens    geom
_refine_ls_hydrogen_treatment     constr
_refine_ls_extinction_method      none
_refine_ls_extinction_coef        .
_refine_ls_number_reflns          6892
_refine_ls_number_parameters      213
_refine_ls_number_restraints      0
_refine_ls_R_factor_all           0.2363
_refine_ls_R_factor_gt            0.1085
_refine_ls_wR_factor_ref          0.1882
_refine_ls_wR_factor_gt           0.1503
_refine_ls_goodness_of_fit_ref    1.145
_refine_ls_restrained_S_all       1.145
_refine_ls_shift/su_max           0.000
_refine_ls_shift/su_mean          0.000
 
loop_
 _atom_site_label
 _atom_site_type_symbol
 _atom_site_fract_x
 _atom_site_fract_y
 _atom_site_fract_z
 _atom_site_U_iso_or_equiv
 _atom_site_adp_type
 _atom_site_occupancy
 _atom_site_site_symmetry_order  
 _atom_site_calc_flag
 _atom_site_refinement_flags_posn
 _atom_site_refinement_flags_adp
 _atom_site_refinement_flags_occupancy
 _atom_site_disorder_assembly
 _atom_site_disorder_group
Fe01 Fe 0.750000 0.750000 0.57595(4) 0.0693(2) Uani 1 2 d S T P . .
S002 S 0.90866(11) 0.55778(10) 0.39548(6) 0.1208(5) Uani 1 1 d . . . . .
N003 N 0.7443(2) 0.84335(18) 0.67449(15) 0.0714(7) Uani 1 1 d . . . . .
N004 N 0.8010(3) 0.6614(2) 0.49630(16) 0.0889(9) Uani 1 1 d . . . . .
N005 N 0.9100(2) 0.7964(2) 0.59373(16) 0.0755(8) Uani 1 1 d . . . . .
C006 C 0.6559(3) 0.8602(2) 0.72013(19) 0.0720(9) Uani 1 1 d . . . . .
C007 C 0.5642(3) 0.8826(2) 0.68514(19) 0.0752(9) Uani 1 1 d . . . . .
H007 H 0.561677 0.889920 0.632720 0.090 Uiso 1 1 calc R U . . .
C008 C 0.9252(3) 0.8470(2) 0.6550(2) 0.0792(10) Uani 1 1 d . . . . .
C009 C 0.8318(3) 0.8701(2) 0.6969(2) 0.0817(10) Uani 1 1 d . . . . .
H009 H 0.836618 0.904599 0.740408 0.098 Uiso 1 1 calc R U . . .
C00A C 0.6587(3) 0.8498(3) 0.7983(2) 0.0833(11) Uani 1 1 d . . . . .
H00A H 0.720192 0.834768 0.822243 0.100 Uiso 1 1 calc R U . . .
C00B C 0.4775(3) 0.8840(2) 0.8062(2) 0.0794(10) Uani 1 1 d . . . . .
C00C C 0.4767(3) 0.8939(2) 0.7281(2) 0.0817(10) Uani 1 1 d . . . . .
H00C H 0.415254 0.908685 0.704026 0.098 Uiso 1 1 calc R U . . .
C00D C 0.8460(3) 0.6189(3) 0.45424(19) 0.0765(10) Uani 1 1 d . . . . .
C00E C 0.5701(3) 0.8620(3) 0.8404(2) 0.0900(11) Uani 1 1 d . . . . .
H00E H 0.572660 0.855208 0.892865 0.108 Uiso 1 1 calc R U . . .
C00F C 0.3828(4) 0.8977(3) 0.8514(2) 0.0879(11) Uani 1 1 d . . . . .
C00G C 0.9930(3) 0.7740(3) 0.5530(2) 0.0909(12) Uani 1 1 d . . . . .
H00G H 0.983885 0.739281 0.510048 0.109 Uiso 1 1 calc R U . . .
C00H C 0.3848(4) 0.9420(3) 0.9200(2) 0.0988(13) Uani 1 1 d . . . . .
H00H H 0.447406 0.962601 0.938660 0.119 Uiso 1 1 calc R U . . .
C00I C 1.0208(4) 0.8767(3) 0.6768(3) 0.1061(14) Uani 1 1 d . . . . .
H00I H 1.028530 0.912469 0.719294 0.127 Uiso 1 1 calc R U . . .
C00J C 0.2890(4) 0.8679(3) 0.8258(3) 0.1153(15) Uani 1 1 d . . . . .
H00J H 0.285192 0.837864 0.779864 0.138 Uiso 1 1 calc R U . . .
C00K C 0.1995(4) 0.8820(4) 0.8676(3) 0.1322(18) Uani 1 1 d . . . . .
H00K H 0.136680 0.860899 0.849798 0.159 Uiso 1 1 calc R U . . .
C00L C 1.1048(4) 0.8519(4) 0.6342(3) 0.1235(17) Uani 1 1 d . . . . .
H00L H 1.170639 0.870428 0.647827 0.148 Uiso 1 1 calc R U . . .
C00M C 0.2955(5) 0.9564(3) 0.9614(3) 0.1172(16) Uani 1 1 d . . . . .
H00M H 0.298338 0.986366 1.007424 0.141 Uiso 1 1 calc R U . . .
C00N C 0.2035(5) 0.9264(4) 0.9343(3) 0.1257(18) Uani 1 1 d . . . . .
H00N H 0.143238 0.936472 0.961627 0.151 Uiso 1 1 calc R U . . .
C00O C 1.0911(4) 0.8003(4) 0.5719(3) 0.1125(15) Uani 1 1 d . . . . .
H00O H 1.147253 0.783025 0.542565 0.135 Uiso 1 1 calc R U . . .
 
loop_
 _atom_site_aniso_label
 _atom_site_aniso_U_11
 _atom_site_aniso_U_22
 _atom_site_aniso_U_33
 _atom_site_aniso_U_23
 _atom_site_aniso_U_13
 _atom_site_aniso_U_12
Fe01 0.0728(4) 0.0825(5) 0.0525(3) 0.000 0.000 0.0069(4)
S002 0.1248(10) 0.1602(12) 0.0773(7) -0.0126(7) 0.0182(7) 0.0545(9)
N003 0.0758(19) 0.0769(17) 0.0616(14) 0.0013(14) -0.0061(16) 0.0142(16)
N004 0.101(2) 0.098(2) 0.0683(18) -0.0135(17) 0.0137(17) 0.0052(18)
N005 0.0731(19) 0.086(2) 0.0670(17) 0.0100(15) 0.0017(15) 0.0055(16)
C006 0.083(3) 0.070(2) 0.063(2) -0.0025(17) -0.0016(18) 0.0134(18)
C007 0.088(3) 0.078(2) 0.0595(19) -0.0012(17) -0.0063(18) 0.0180(19)
C008 0.082(3) 0.084(3) 0.072(2) 0.0054(19) -0.011(2) 0.002(2)
C009 0.097(3) 0.083(3) 0.066(2) -0.0050(18) -0.009(2) 0.009(2)
C00A 0.082(3) 0.102(3) 0.066(2) -0.0023(19) -0.0062(19) 0.021(2)
C00B 0.088(3) 0.076(2) 0.074(2) -0.0009(18) 0.005(2) 0.0146(19)
C00C 0.084(3) 0.082(2) 0.079(2) -0.004(2) -0.007(2) 0.0234(19)
C00D 0.075(2) 0.097(3) 0.0579(19) -0.0005(19) -0.0028(17) 0.003(2)
C00E 0.101(3) 0.104(3) 0.065(2) 0.0068(19) 0.002(2) 0.024(2)
C00F 0.096(3) 0.079(3) 0.088(3) 0.005(2) 0.005(2) 0.022(2)
C00G 0.083(3) 0.106(3) 0.084(2) 0.008(2) 0.012(2) 0.003(2)
C00H 0.103(3) 0.108(3) 0.086(3) 0.002(2) 0.006(2) 0.033(2)
C00I 0.088(3) 0.122(4) 0.108(3) -0.010(3) -0.022(3) -0.005(3)
C00J 0.104(3) 0.125(4) 0.117(4) -0.018(3) 0.018(3) 0.011(3)
C00K 0.095(4) 0.150(5) 0.151(5) -0.015(4) 0.018(4) 0.007(3)
C00L 0.079(3) 0.152(5) 0.140(5) 0.008(4) -0.016(3) -0.013(3)
C00M 0.128(4) 0.131(4) 0.093(3) 0.000(3) 0.012(3) 0.051(4)
C00N 0.105(4) 0.144(5) 0.127(4) 0.011(4) 0.028(4) 0.042(4)
C00O 0.081(3) 0.138(4) 0.119(4) 0.016(3) 0.010(3) 0.002(3)
 
_geom_special_details
;
 All esds (except the esd in the dihedral angle between two l.s. planes)
 are estimated using the full covariance matrix.  The cell esds are taken
 into account individually in the estimation of esds in distances, angles
 and torsion angles; correlations between esds in cell parameters are only
 used when they are defined by crystal symmetry.  An approximate (isotropic)
 treatment of cell esds is used for estimating esds involving l.s. planes.
;
 
loop_
 _geom_bond_atom_site_label_1
 _geom_bond_atom_site_label_2
 _geom_bond_distance
 _geom_bond_site_symmetry_2
 _geom_bond_publ_flag
Fe01 N004 2.054(3) . ?
Fe01 N004 2.054(3) 2_665 ?
Fe01 N005 2.212(3) . ?
Fe01 N005 2.212(3) 2_665 ?
Fe01 N003 2.243(3) . ?
Fe01 N003 2.243(3) 2_665 ?
S002 C00D 1.611(4) . ?
N003 C009 1.268(4) . ?
N003 C006 1.422(4) . ?
N004 C00D 1.143(4) . ?
N005 C00G 1.336(4) . ?
N005 C008 1.340(4) . ?
C006 C007 1.381(5) . ?
C006 C00A 1.385(4) . ?
C007 C00C 1.374(5) . ?
C008 C00I 1.374(5) . ?
C008 C009 1.460(5) . ?
C00A C00E 1.379(5) . ?
C00B C00C 1.382(5) . ?
C00B C00E 1.384(5) . ?
C00B C00F 1.477(5) . ?
C00F C00J 1.374(6) . ?
C00F C00H 1.384(5) . ?
C00G C00O 1.373(6) . ?
C00H C00M 1.385(6) . ?
C00I C00L 1.374(6) . ?
C00J C00K 1.389(6) . ?
C00K C00N 1.355(7) . ?
C00L C00O 1.361(6) . ?
C00M C00N 1.363(7) . ?
 
loop_
 _geom_angle_atom_site_label_1
 _geom_angle_atom_site_label_2
 _geom_angle_atom_site_label_3
 _geom_angle
 _geom_angle_site_symmetry_1
 _geom_angle_site_symmetry_3
 _geom_angle_publ_flag
N004 Fe01 N004 93.90(18) . 2_665 ?
N004 Fe01 N005 90.24(12) . . ?
N004 Fe01 N005 100.89(12) 2_665 . ?
N004 Fe01 N005 100.89(12) . 2_665 ?
N004 Fe01 N005 90.24(12) 2_665 2_665 ?
N005 Fe01 N005 163.73(15) . 2_665 ?
N004 Fe01 N003 162.54(12) . . ?
N004 Fe01 N003 95.85(11) 2_665 . ?
N005 Fe01 N003 73.72(11) . . ?
N005 Fe01 N003 93.53(11) 2_665 . ?
N004 Fe01 N003 95.85(11) . 2_665 ?
N004 Fe01 N003 162.54(12) 2_665 2_665 ?
N005 Fe01 N003 93.53(11) . 2_665 ?
N005 Fe01 N003 73.71(11) 2_665 2_665 ?
N003 Fe01 N003 78.69(13) . 2_665 ?
C009 N003 C006 119.1(3) . . ?
C009 N003 Fe01 114.5(2) . . ?
C006 N003 Fe01 125.3(2) . . ?
C00D N004 Fe01 167.9(3) . . ?
C00G N005 C008 117.4(3) . . ?
C00G N005 Fe01 126.7(3) . . ?
C008 N005 Fe01 115.8(2) . . ?
C007 C006 C00A 119.6(3) . . ?
C007 C006 N003 119.0(3) . . ?
C00A C006 N003 121.3(3) . . ?
C00C C007 C006 119.7(3) . . ?
N005 C008 C00I 123.1(4) . . ?
N005 C008 C009 115.1(3) . . ?
C00I C008 C009 121.8(4) . . ?
N003 C009 C008 120.4(3) . . ?
C00E C00A C006 119.8(4) . . ?
C00C C00B C00E 117.7(4) . . ?
C00C C00B C00F 120.9(4) . . ?
C00E C00B C00F 121.3(3) . . ?
C007 C00C C00B 121.9(4) . . ?
N004 C00D S002 179.2(4) . . ?
C00A C00E C00B 121.3(3) . . ?
C00J C00F C00H 117.6(4) . . ?
C00J C00F C00B 120.8(4) . . ?
C00H C00F C00B 121.6(4) . . ?
N005 C00G C00O 122.7(4) . . ?
C00F C00H C00M 121.5(5) . . ?
C008 C00I C00L 118.1(5) . . ?
C00F C00J C00K 120.9(5) . . ?
C00N C00K C00J 120.3(6) . . ?
C00O C00L C00I 119.7(5) . . ?
C00N C00M C00H 119.5(5) . . ?
C00K C00N C00M 120.2(5) . . ?
C00L C00O C00G 118.9(5) . . ?
 
_refine_diff_density_max    0.171
_refine_diff_density_min   -0.210
_refine_diff_density_rms    0.034

_shelx_res_file
;
TITL Bia_dw4400_085K_a.res in Pccn
    Bia_dw4400_305K.res
    created by SHELXL-2019/2 at 05:34:55 on 03-May-2022
REM Old TITL Bia_dw4400_085K in Pccn
REM SHELXT solution in Pccn: R1 0.089, Rweak 0.045, Alpha 0.023
REM <I/s>   0.567 for  392 systematic absences,  Orientation as input
REM Formula found by SHELXT:  Fe C38 N6 S2

CELL 0.65524 12.9567 15.2136 17.6020 90.0000 90.0000 90.0000
ZERR 14.000 0.0006 0.0006 0.0006 0.0000 0.0000 0.0000
LATT  1
SYMM 1/2-X, 1/2-Y, Z
SYMM -X, 1/2+Y, 1/2-Z
SYMM 1/2+X, -Y, 1/2-Z
SFAC FE C H N S
DISP $C  0.00244  0.00131  9.14798!source kissel
DISP $N  0.00493  0.00266 15.07095!source kissel
DISP $S  0.10506  0.10024 379.49005!source kissel
DISP $Fe  0.32649  0.69602 2544.24973!source kissel
UNIT 4 152 112 24 8
ACTA
L.S. 10
BOND
LIST 6
FMAP 2
PLAN 20
WGHT    0.028300    1.504800
FVAR       2.92040
FE01  1    0.750000    0.750000    0.575945    10.50000    0.07281    0.08251 =
         0.05248    0.00000    0.00000    0.00691
S002  5    0.908663    0.557783    0.395476    11.00000    0.12478    0.16017 =
         0.07731   -0.01260    0.01821    0.05454
N003  4    0.744301    0.843353    0.674494    11.00000    0.07576    0.07692 =
         0.06157    0.00129   -0.00613    0.01418
N004  4    0.801003    0.661426    0.496298    11.00000    0.10080    0.09772 =
         0.06829   -0.01351    0.01369    0.00523
N005  4    0.910023    0.796362    0.593725    11.00000    0.07315    0.08642 =
         0.06701    0.00995    0.00167    0.00551
C006  2    0.655894    0.860184    0.720126    11.00000    0.08306    0.06984 =
         0.06314   -0.00251   -0.00163    0.01337
C007  2    0.564198    0.882561    0.685138    11.00000    0.08814    0.07796 =
         0.05949   -0.00120   -0.00627    0.01805
AFIX  43
H007  3    0.561677    0.889920    0.632720    11.00000   -1.20000
AFIX   0
C008  2    0.925177    0.847026    0.654973    11.00000    0.08167    0.08425 =
         0.07172    0.00540   -0.01051    0.00164
C009  2    0.831844    0.870087    0.696940    11.00000    0.09665    0.08256 =
         0.06578   -0.00501   -0.00878    0.00947
AFIX  43
H009  3    0.836618    0.904599    0.740408    11.00000   -1.20000
AFIX   0
C00A  2    0.658734    0.849839    0.798257    11.00000    0.08178    0.10182 =
         0.06617   -0.00233   -0.00621    0.02113
AFIX  43
H00A  3    0.720192    0.834768    0.822243    11.00000   -1.20000
AFIX   0
C00B  2    0.477480    0.883963    0.806152    11.00000    0.08817    0.07563 =
         0.07427   -0.00091    0.00508    0.01457
C00C  2    0.476728    0.893900    0.728122    11.00000    0.08395    0.08250 =
         0.07869   -0.00376   -0.00720    0.02343
AFIX  43
H00C  3    0.415254    0.908685    0.704026    11.00000   -1.20000
AFIX   0
C00D  2    0.845994    0.618904    0.454239    11.00000    0.07498    0.09664 =
         0.05795   -0.00049   -0.00283    0.00342
C00E  2    0.570119    0.861958    0.840386    11.00000    0.10139    0.10399 =
         0.06472    0.00678    0.00240    0.02352
AFIX  43
H00E  3    0.572660    0.855208    0.892865    11.00000   -1.20000
AFIX   0
C00F  2    0.382829    0.897675    0.851351    11.00000    0.09625    0.07908 =
         0.08847    0.00502    0.00507    0.02158
C00G  2    0.992962    0.774043    0.552992    11.00000    0.08287    0.10621 =
         0.08373    0.00793    0.01224    0.00297
AFIX  43
H00G  3    0.983885    0.739281    0.510048    11.00000   -1.20000
AFIX   0
C00H  2    0.384775    0.942018    0.919962    11.00000    0.10280    0.10753 =
         0.08612    0.00172    0.00593    0.03271
AFIX  43
H00H  3    0.447406    0.962601    0.938660    11.00000   -1.20000
AFIX   0
C00I  2    1.020819    0.876680    0.676838    11.00000    0.08799    0.12183 =
         0.10847   -0.00962   -0.02196   -0.00537
AFIX  43
H00I  3    1.028530    0.912469    0.719294    11.00000   -1.20000
AFIX   0
C00J  2    0.288950    0.867896    0.825800    11.00000    0.10402    0.12490 =
         0.11693   -0.01791    0.01808    0.01111
AFIX  43
H00J  3    0.285192    0.837864    0.779864    11.00000   -1.20000
AFIX   0
C00K  2    0.199531    0.882019    0.867630    11.00000    0.09530    0.15003 =
         0.15120   -0.01540    0.01772    0.00737
AFIX  43
H00K  3    0.136680    0.860899    0.849798    11.00000   -1.20000
AFIX   0
C00L  2    1.104779    0.851947    0.634182    11.00000    0.07852    0.15182 =
         0.14023    0.00808   -0.01602   -0.01321
AFIX  43
H00L  3    1.170639    0.870428    0.647827    11.00000   -1.20000
AFIX   0
C00M  2    0.295517    0.956427    0.961406    11.00000    0.12782    0.13052 =
         0.09338   -0.00035    0.01190    0.05143
AFIX  43
H00M  3    0.298338    0.986366    1.007424    11.00000   -1.20000
AFIX   0
C00N  2    0.203511    0.926426    0.934283    11.00000    0.10511    0.14436 =
         0.12749    0.01115    0.02755    0.04198
AFIX  43
H00N  3    0.143238    0.936472    0.961627    11.00000   -1.20000
AFIX   0
C00O  2    1.091080    0.800283    0.571878    11.00000    0.08052    0.13842 =
         0.11869    0.01567    0.00977    0.00230
AFIX  43
H00O  3    1.147253    0.783025    0.542565    11.00000   -1.20000
AFIX   0
HKLF 4


REM  Bia_dw4400_085K_a.res in Pccn
REM wR2 = 0.1882, GooF = S = 1.145, Restrained GooF = 1.145 for all data
REM R1 = 0.1085 for 2818 Fo > 4sig(Fo) and 0.2363 for all 6892 data
REM 213 parameters refined using 0 restraints

END

WGHT      0.0261      1.5411

REM Highest difference peak  0.171,  deepest hole -0.210,  1-sigma level  0.034
Q1    1   0.8354  0.5340  0.3913  11.00000  0.05    0.17
Q2    1   0.9204  0.6209  0.3800  11.00000  0.05    0.16
Q3    1   0.8424  0.8117  0.5821  11.00000  0.05    0.14
Q4    1   0.2500  0.7500  0.6852  10.50000  0.05    0.14
Q5    1   0.8794  0.8461  0.6784  11.00000  0.05    0.13
Q6    1   0.7500  0.7500  0.5298  10.50000  0.05    0.12
Q7    1   0.5371  0.8052  0.8927  11.00000  0.05    0.12
Q8    1   0.7493  0.7030  0.4961  11.00000  0.05    0.11
Q9    1   1.2504  0.9559  0.6217  11.00000  0.05    0.11
Q10   1   0.6906  0.7862  0.5908  11.00000  0.05    0.11
Q11   1   0.6835  0.7660  0.8247  11.00000  0.05    0.10
Q12   1   0.8763  0.7482  0.5873  11.00000  0.05    0.10
Q13   1   0.6256  0.7828  0.9515  11.00000  0.05    0.10
Q14   1   0.8398  0.7271  0.5008  11.00000  0.05    0.10
Q15   1   0.5137  0.8608  0.7134  11.00000  0.05    0.10
Q16   1   0.5785  0.7551  0.8564  11.00000  0.05    0.10
Q17   1   0.7777  1.0017  0.8008  11.00000  0.05    0.10
Q18   1   1.0147  0.9585  0.7080  11.00000  0.05    0.10
Q19   1   0.9362  0.5546  0.4390  11.00000  0.05    0.10
Q20   1   0.8559  0.6555  0.5026  11.00000  0.05    0.10
;
_shelx_res_checksum   51899

_shelx_hkl_file
;
   0   0  -2 1035.24 114.903   1
   0   0   2 807.177 118.612   1
   0   0  -3 11.0745 120.461   1
   0   0   3 221.457 148.571   1
   0   0   4 261817. 17017.8   1
   0   0  -4 253587. 17015.2   1
   0   0  -5 109.387 155.754   1
   0   0   5 62.1057 163.830   1
   0   0  -6 589.805 166.496   1
   0   0   6 259.887 173.344   1
   0   0   8 180827. 12145.6   1
   0   0  -8 185314. 12138.2   1
   0   0  -9-48.3336 155.880   1
   0   0   9-55.1177 189.646   1
   0   0 -10 19579.8 1329.46   1
   0   0  10 18543.0 1337.23   1
   0   0 -11 38.6407 170.299   1
   0   0  11-22.0955 196.325   1
   0   0 -12 17671.3 1282.27   1
   0   0  12 18805.6 1293.01   1
   0   0 -13 313.391 186.562   1
   0   0  13-127.610 215.838   1
   0   0  15-143.892 236.193   1
   0   0 -16-26.6100 207.125   1
   0   0  16-91.0144 244.140   1
   0   0 -17 278.734 228.033   1
   0   0  17-31.6528 242.208   1
   0   0 -18 113.914 240.686   1
   0   0  18-165.729 280.132   1
   0   0 -20-90.0880 222.982   1
   0   0  20 143.219 261.808   1
   0   0 -21 92.9793 232.037   1
   0   0  21 182.840 265.432   1
   0   0 -22 351.732 244.810   1
   0   0  22 373.254 264.233   1
   0   0  24 500.844 272.767   1
   0   0 -24-330.877 228.330   1
   0   0  25 38.6706 244.134   1
   0   0 -25 400.923 235.115   1
   0   0 -26 941.417 272.425   1
   0   1   1-54.9389 76.6880   1
   0  -1  -1 17.8141 65.3043   1
   0  -1  -2 138065. 9000.02   1
   0   1   2 133967. 9002.42   1
   0  -1  -3-59.6885 142.895   1
   0   1  -3-17.3446 99.1577   1
   0   1   3-225.137 161.251   1
   0  -1   3 34.4490 114.402   1
   0   1   4 23562.5 1551.87   1
   0  -1   4 21859.7 1540.00   1
   0  -1  -4 24187.7 1549.24   1
   0   1  -4 22535.4 1537.65   1
   0   1   5 172.459 168.112   1
   0  -1   5-63.8690 155.163   1
   0   1  -5 80.1138 137.649   1
   0  -1  -5 205.988 133.638   1
   0  -1   6 33868.6 2411.72   1
   0   1  -6 37767.8 2408.08   1
   0   1   7 248.875 205.554   1
   0  -1   7-39.7785 176.065   1
   0  -1  -7-68.6751 173.521   1
   0   1  -7 81.2843 151.431   1
   0  -1   8 36871.9 2530.83   1
   0   1   8 39738.3 2540.51   1
   0  -1  -8 35887.8 2527.84   1
   0   1  -8 37888.5 2523.56   1
   0   1  -9 271.744 157.950   1
   0  -1  -9-238.970 165.127   1
   0   1   9 155.844 176.729   1
   0  -1   9-258.868 160.492   1
   0   1  10 42158.1 2777.36   1
   0  -1  10 39812.1 2764.26   1
   0   1 -10 42921.6 2761.01   1
   0  -1 -10 38838.7 2763.23   1
   0  -1 -11-141.429 175.207   1
   0   1 -11 110.680 174.014   1
   0   1  11-23.0738 223.702   1
   0  -1  11-84.2369 177.997   1
   0   1  12 9143.33 725.041   1
   0   1 -12 10126.3 709.839   1
   0  -1 -12 9022.19 710.570   1
   0   1 -13 108.040 184.930   1
   0  -1  13 147.873 212.076   1
   0  -1 -14 3527.12 383.816   1
   0   1 -14 4232.29 378.632   1
   0  -1  14 3883.76 394.928   1
   0   1  14 4130.65 405.289   1
   0  -1 -15 154.952 210.664   1
   0   1 -15 197.406 204.439   1
   0  -1  15 28.1477 247.606   1
   0  -1 -16 1977.60 309.943   1
   0   1 -16 2948.77 310.814   1
   0  -1  16 2934.32 353.223   1
   0   1  16 2448.74 348.326   1
   0  -1 -17 113.111 216.311   1
   0   1 -17 26.9043 198.330   1
   0  -1  17 250.555 242.961   1
   0   1  17-32.2203 245.571   1
   0   1 -18 2866.61 346.579   1
   0  -1 -18 2820.33 350.845   1
   0  -1  18 3294.11 396.316   1
   0   1  18 2799.60 385.544   1
   0  -1 -19-117.005 228.692   1
   0   1 -19 432.314 200.916   1
   0   1  19 174.711 244.519   1
   0  -1  19 103.176 247.757   1
   0  -1 -20 300.419 215.582   1
   0   1 -20 359.784 210.748   1
   0   1  20 434.386 274.717   1
   0  -1  20 247.742 260.723   1
   0   1 -21 185.969 237.036   1
   0  -1 -21-30.9406 223.588   1
   0   1  21-147.419 269.497   1
   0  -1  21 145.603 254.484   1
   0   1 -22 928.793 257.680   1
   0  -1 -22 1114.96 262.920   1
   0   1  22 972.955 273.952   1
   0  -1  22 931.180 274.866   1
   0  -1 -23 32.4649 225.035   1
   0   1  23-37.8944 256.889   1
   0  -1  23-114.112 238.371   1
   0   1 -23 261.725 213.573   1
   0   1  24 306.256 273.313   1
   0   1 -24-598.774 253.508   1
   0  -1 -24 131.822 243.816   1
   0  -1  24 77.0483 242.713   1
   0  -1 -25 298.207 220.865   1
   0   1 -25 67.4323 217.210   1
   0   1  25 192.748 235.409   1
   0  -1  25 232.595 273.624   1
   0  -1 -26 265.793 246.787   1
   0   1  26-115.297 250.942   1
   0  -1 -27-232.793 217.617   1
   0  -2  -1 8.30424 99.1879   1
   0   2   1 28.6444 116.603   1
   0  -2  -2 9835.35 689.047   1
   0   2   2 10061.8 694.551   1
   0   2   3 183.643 198.638   1
   0  -2   3 97.3705 93.4142   1
   0  -2  -3 78.7147 170.428   1
   0   2  -3-31.5876 80.7548   1
   0   2   4 246.958 202.963   1
   0  -2   4 85.8069 114.696   1
   0  -2  -4 183.769 185.173   1
   0   2  -4-20.0740 98.4775   1
   0   2   5 140.192 192.357   1
   0  -2   5-23.4915 134.846   1
   0   2  -5 75.5260 113.589   1
   0  -2  -5 205.559 180.858   1
   0  -2   6 1878.50 197.000   1
   0   2  -6 1512.67 175.264   1
   0   2   7-66.9472 169.044   1
   0  -2   7 48.0519 143.041   1
   0   2  -7-199.644 125.692   1
   0  -2  -7-29.5611 163.874   1
   0   2   8 40704.2 2833.82   1
   0  -2  -8 43077.1 2827.41   1
   0   2  -9 84.4052 148.841   1
   0  -2  -9-162.336 182.097   1
   0   2   9 184.819 224.058   1
   0  -2   9-48.2747 153.906   1
   0   2 -10 885.517 179.192   1
   0  -2 -10 627.103 207.641   1
   0   2  10 1294.84 246.461   1
   0  -2 -11-231.683 180.601   1
   0   2 -11-17.5182 159.730   1
   0   2  11 168.294 200.209   1
   0  -2  11 39.9807 170.925   1
   0  -2  12 17684.1 1245.23   1
   0   2  12 17926.1 1260.24   1
   0  -2 -12 17169.4 1244.26   1
   0  -2 -13 143.049 214.081   1
   0   2 -13 62.6259 174.892   1
   0  -2  13-71.7564 194.331   1
   0   2  13 27.2124 243.712   1
   0   2  14 16597.0 1196.51   1
   0  -2  14 15988.9 1184.31   1
   0  -2 -14 16356.7 1177.33   1
   0   2 -14 16731.8 1173.65   1
   0   2  15 60.0834 223.121   1
   0  -2 -15-158.325 182.149   1
   0   2  16 974.260 276.728   1
   0  -2  16 1265.29 277.623   1
   0   2 -16 851.346 231.548   1
   0  -2 -16 991.641 245.920   1
   0   2  17-261.763 282.202   1
   0  -2  17-156.399 251.760   1
   0   2 -17 129.530 205.146   1
   0  -2 -17-172.463 229.112   1
   0  -2  18 1173.92 283.343   1
   0   2 -18 1038.15 245.768   1
   0  -2  19 135.392 248.465   1
   0   2  19 69.9094 261.513   1
   0  -2 -19 30.0682 217.269   1
   0   2 -19-171.941 205.408   1
   0   2  20 837.823 307.907   1
   0  -2 -20 1028.22 274.489   1
   0   2 -21-186.556 221.244   1
   0   2  21 517.772 285.986   1
   0  -2  21 397.971 267.789   1
   0  -2 -21 31.0560 226.387   1
   0   2 -22-223.932 218.816   1
   0  -2  22 223.410 230.832   1
   0   2  23-189.274 257.933   1
   0   2 -23-229.454 230.323   1
   0  -2  23-189.951 242.003   1
   0  -2 -23 32.2581 242.420   1
   0   2  24 760.713 250.985   1
   0   2 -24 301.135 251.163   1
   0  -2  24 308.090 263.629   1
   0  -2 -24 753.769 241.519   1
   0  -2 -25-32.9231 232.130   1
   0   2  25-38.2008 241.915   1
   0  -2 -26 625.187 243.395   1
   0   2  26 228.219 259.569   1
   0   3   0 67.8535 109.240   1
   0  -3   0 28.6492 87.5412   1
   0   3   1 60.8147 127.895   1
   0  -3  -1 96.6127 117.450   1
   0  -3  -2 751901. 50049.2   1
   0   3   2 765107. 50051.7   1
   0  -3  -3 54.2271 148.233   1
   0   3   3-60.2281 176.840   1
   0   3  -4 728981. 48582.5   1
   0   3   4 742109. 48608.9   1
   0  -3   4 741891. 48584.2   1
   0  -3  -4 736080. 48605.2   1
   0   3  -5 56.5971 94.1909   1
   0  -3   5 58.2346 113.592   1
   0  -3  -6 777.490 176.878   1
   0   3  -6 812.098 129.789   1
   0  -3   6 917.512 144.082   1
   0   3   6 1170.61 206.165   1
   0   3  -7 28.1019 115.829   1
   0  -3  -7-94.9438 189.136   1
   0  -3   7 10.6887 127.011   1
   0   3   7-143.252 202.117   1
   0   3  -8 10981.4 859.459   1
   0   3   8 12900.4 905.725   1
   0  -3   8 13528.1 871.428   1
   0  -3  -8 12947.7 894.329   1
   0  -3  -9-322.594 184.418   1
   0   3   9 389.010 214.614   1
   0   3 -10 33676.4 2230.87   1
   0   3  10 34366.6 2269.60   1
   0  -3  10 33208.6 2240.25   1
   0  -3 -10 30828.7 2246.39   1
   0   3 -11-33.2168 164.556   1
   0  -3 -11-21.9086 191.029   1
   0  -3  11-38.0772 184.576   1
   0   3  11 24.9936 223.249   1
   0   3 -12 238.873 170.704   1
   0  -3  12 503.405 215.105   1
   0   3 -13-20.1004 183.385   1
   0  -3 -13-24.5673 202.206   1
   0   3  13 308.278 233.465   1
   0  -3  13 251.424 212.131   1
   0  -3 -14 1032.37 250.689   1
   0   3 -14 427.217 207.800   1
   0   3  14 764.247 258.059   1
   0  -3  14 373.409 217.828   1
   0  -3 -15 26.9705 224.740   1
   0   3 -15-202.450 180.023   1
   0   3  15-184.205 269.281   1
   0  -3  15-107.666 200.798   1
   0   3 -16 1029.90 219.092   1
   0  -3 -16 1122.64 261.023   1
   0   3  16 895.748 268.652   1
   0  -3  16 1070.12 270.396   1
   0   3 -17 154.065 205.773   1
   0  -3 -17 261.826 218.929   1
   0   3  17 166.234 245.413   1
   0  -3  17 303.502 253.891   1
   0  -3 -18 691.036 262.861   1
   0   3 -18 81.4295 202.713   1
   0  -3  18 351.480 244.437   1
   0  -3 -19 182.153 221.987   1
   0   3 -19-57.0586 218.169   1
   0  -3  19-100.116 238.232   1
   0   3  19-105.756 267.645   1
   0   3 -20-357.800 222.446   1
   0  -3 -20-30.4386 212.097   1
   0  -3  20 69.4198 247.967   1
   0   3  20-217.766 241.697   1
   0  -3 -21-92.8473 221.864   1
   0   3  21-37.2518 282.848   1
   0   3 -21 340.026 226.052   1
   0  -3  21-468.918 243.413   1
   0  -3 -22 381.144 248.040   1
   0   3  22-261.835 273.509   1
   0   3 -22-351.232 223.220   1
   0  -3  22 222.207 252.178   1
   0  -3 -23-289.781 221.257   1
   0   3  23-188.798 240.397   1
   0   3 -23 459.983 218.676   1
   0  -3  23-227.008 235.858   1
   0   3 -24 571.640 234.996   1
   0  -3 -24 520.175 259.160   1
   0   3  24 606.057 272.943   1
   0  -3 -25-32.6911 223.646   1
   0   3  25-113.720 237.571   1
   0   3  26 567.354 240.281   1
   0  -3 -26 65.1051 220.486   1
   0   3  27 261.413 255.789   1
   0  -3 -27 161.657 240.456   1
   0  -3 -28 416.650 222.867   1
   0   4   0 926818. 61466.6   1
   0  -4   0 935253. 61464.5   1
   0   4   1-110.483 121.272   1
   0  -4  -1 112.646 122.634   1
   0   4   2 729061. 47364.2   1
   0  -4  -2 706642. 47361.7   1
   0  -4  -3-91.9749 164.611   1
   0   4   3 204.168 186.772   1
   0  -4  -5-67.8141 154.336   1
   0  -4   5-30.0089 89.4067   1
   0   4   5 76.9020 191.208   1
   0   4  -5 43.0396 78.0363   1
   0   4  -6 412426. 26979.2   1
   0   4   6 417155. 27017.0   1
   0  -4   6 399886. 26985.2   1
   0  -4  -6 408205. 27008.3   1
   0  -4  -7-101.192 199.508   1
   0   4  -7 40.3029 100.755   1
   0   4   7 95.8698 210.306   1
   0  -4   7 9.37986 116.773   1
   0  -4  -8 36.8408 175.778   1
   0   4  -8 40.3505 107.525   1
   0  -4   8 11.5495 132.691   1
   0   4   8-209.730 202.418   1
   0   4  -9-47.8244 120.285   1
   0  -4  -9 119.609 195.443   1
   0   4   9-204.410 213.772   1
   0  -4   9-123.245 137.462   1
   0  -4 -10-106.953 206.462   1
   0   4 -10 54.2711 133.872   1
   0   4  10 365.140 216.302   1
   0  -4  10-94.8627 164.465   1
   0   4 -11 15.3484 136.822   1
   0  -4 -11 90.9926 197.311   1
   0  -4  11-357.781 159.023   1
   0   4  11 129.695 225.596   1
   0  -4  12 6675.36 546.308   1
   0   4  12 6831.12 572.258   1
   0   4 -12 6851.73 529.067   1
   0  -4 -12 7236.33 558.801   1
   0   4 -13-18.4763 161.131   1
   0  -4 -13-227.482 204.714   1
   0   4  13 57.6339 241.423   1
   0  -4  13 22.3270 195.233   1
   0  -4 -14 3887.60 386.529   1
   0   4 -14 3948.72 346.581   1
   0   4  14 3522.33 412.249   1
   0  -4  14 3605.71 378.504   1
   0  -4 -15-192.696 217.176   1
   0   4 -15-43.9852 180.918   1
   0  -4  15 52.0175 205.878   1
   0   4  15 187.977 277.635   1
   0  -4 -16-28.5697 233.569   1
   0   4  16 97.6385 253.298   1
   0   4 -17 75.8349 205.452   1
   0  -4  17 118.342 238.138   1
   0   4 -18 1045.75 245.300   1
   0  -4 -18 1428.20 279.791   1
   0  -4  18 1654.77 283.915   1
   0   4  18 1105.47 300.108   1
   0  -4 -19-186.870 243.229   1
   0   4  19-141.043 292.738   1
   0   4 -19-84.6271 220.303   1
   0  -4  19 295.815 236.560   1
   0  -4 -20 857.062 276.614   1
   0   4  20 948.368 308.369   1
   0   4 -20 1355.88 250.140   1
   0  -4  20 826.032 266.101   1
   0  -4 -22-126.310 227.280   1
   0   4  22 262.783 270.192   1
   0   4 -22-95.7529 231.573   1
   0  -4  22 255.639 246.439   1
   0   4 -23 65.7566 213.599   1
   0  -4 -23 160.654 251.817   1
   0   4  23-37.6560 267.746   1
   0   4  25 413.077 265.461   1
   0  -4 -25 194.490 250.393   1
   0  -4 -27 319.391 212.498   1
   0   4  27 294.964 216.743   1
   0  -4 -28 473.762 240.211   1
   0   4  28-107.837 240.724   1
   0   5   0 60.9024 115.904   1
   0  -5   0 17.7878 109.697   1
   0   5   1-105.736 134.179   1
   0   5  -1-18.4017 90.1146   1
   0  -5  -1-62.0344 118.725   1
   0  -5   1-11.9998 75.8905   1
   0  -5  -2 35108.0 2345.83   1
   0   5   2 34880.0 2349.30   1
   0  -5  -3-101.701 152.048   1
   0   5   3-38.4702 169.918   1
   0  -5  -5-29.4289 168.786   1
   0   5   5 49.9368 193.646   1
   0  -5   6 10949.0 795.867   1
   0   5  -6 12450.3 792.776   1
   0   5   6 11307.4 856.952   1
   0  -5  -6 11826.5 841.016   1
   0  -5  -7 17.8999 190.474   1
   0   5   7 40.6795 209.533   1
   0  -5   7 62.3382 105.330   1
   0   5   8 817.343 222.650   1
   0  -5   8 692.307 137.546   1
   0   5  -8 473.390 120.269   1
   0  -5  -8 465.888 195.302   1
   0  -5   9 49.1958 121.334   1
   0   5   9-95.0800 192.493   1
   0   5  -9-10.4567 106.428   1
   0  -5  -9-20.8744 185.964   1
   0   5  10 11124.9 817.903   1
   0  -5 -10 10471.9 802.883   1
   0   5 -11-155.820 125.317   1
   0  -5  11 33.3545 147.891   1
   0  -5  12 10253.6 719.122   1
   0   5  12 8967.27 754.740   1
   0   5 -12 9841.08 698.092   1
   0  -5 -12 9078.30 738.943   1
   0  -5 -13-155.884 207.780   1
   0   5 -13-88.7710 143.437   1
   0  -5  13-104.529 160.547   1
   0   5  13 59.2037 255.316   1
   0  -5 -14-81.2467 233.542   1
   0   5 -14 39.1644 165.041   1
   0  -5  14-45.8432 198.776   1
   0   5  14-184.855 258.106   1
   0  -5 -15 196.773 251.747   1
   0  -5  15 24.8790 204.665   1
   0   5  15 63.8979 273.162   1
   0   5 -15-213.632 181.087   1
   0   5  16 6515.18 625.352   1
   0  -5  16 7359.12 592.958   1
   0  -5 -16 6797.37 600.040   1
   0   5 -16 7674.54 573.382   1
   0   5  17-204.882 227.242   1
   0  -5 -17 119.709 223.927   1
   0   5  18 523.479 283.390   1
   0   5 -18 393.211 200.679   1
   0  -5  18 943.117 246.725   1
   0  -5 -18 153.582 220.533   1
   0   5  19 461.721 294.141   1
   0   5 -19 138.665 195.793   1
   0  -5  19-95.9247 226.609   1
   0  -5 -19 219.712 276.849   1
   0   5  20-36.6519 275.287   1
   0   5 -20 87.5631 209.286   1
   0  -5  20 400.879 233.605   1
   0  -5 -20-92.3196 238.729   1
   0   5 -21 60.9441 202.585   1
   0  -5  21 522.888 236.958   1
   0  -5 -21 280.096 216.429   1
   0   5 -22 315.020 210.494   1
   0   5  22 262.617 243.230   1
   0   5  23 37.4899 271.344   1
   0  -5 -23 382.679 238.201   1
   0   5  24 299.713 255.272   1
   0  -5 -24 32.1975 212.419   1
   0   5  25 335.214 234.659   1
   0  -5 -25-160.859 221.063   1
   0  -5 -26 31.9275 229.711   1
   0   5  26 665.484 271.066   1
   0  -5 -27 31.5384 217.193   1
   0   5  27-545.681 254.756   1
   0  -5 -28 403.816 228.992   1
   0   5  28-248.926 209.485   1
   0   6   0 21820.9 1462.23   1
   0  -6   0 21550.1 1459.41   1
   0  -6  -1-35.8342 117.523   1
   0  -6   1-5.14183 81.6718   1
   0   6  -1 23.5976 91.9826   1
   0   6   1 10.2225 128.282   1
   0   6  -2 45909.4 2949.94   1
   0   6   2 41056.1 2981.24   1
   0  -6  -2 43274.0 2974.21   1
   0   6   4 11437.3 840.561   1
   0  -6  -4 11861.6 828.087   1
   0  -6  -5 110.780 162.161   1
   0   6   5 71.9416 172.128   1
   0   6   6 133382. 8879.57   1
   0  -6  -6 133726. 8871.04   1
   0   6   7-150.780 201.742   1
   0  -6   7-38.6754 76.5913   1
   0  -6  -7 132.534 186.788   1
   0   6  -7 58.1529 69.1232   1
   0  -6   8 10373.8 691.816   1
   0   6  -8 9978.90 686.903   1
   0   6   8 8827.62 749.022   1
   0  -6  -8 10101.4 740.920   1
   0   6   9 148.919 224.578   1
   0   6  -9 63.1955 99.5391   1
   0  -6   9-61.4989 114.744   1
   0  -6  -9-21.8300 190.862   1
   0   6 -10 461.979 126.553   1
   0  -6  10 351.943 146.318   1
   0   6  11 250.138 254.404   1
   0  -6 -11-511.957 233.574   1
   0   6  12 669.888 269.876   1
   0   6 -12 296.310 148.331   1
   0  -6  12 291.911 155.149   1
   0  -6 -12 383.587 223.583   1
   0   6  13 394.565 257.342   1
   0   6 -13 50.0557 144.418   1
   0  -6  13-19.3469 168.809   1
   0  -6 -13 160.140 229.583   1
   0   6  14 755.762 277.128   1
   0   6 -14 963.099 180.521   1
   0  -6  14 665.980 207.309   1
   0  -6 -14 914.632 248.578   1
   0   6  15 357.960 267.481   1
   0   6 -15 468.119 173.468   1
   0  -6  15 351.718 196.678   1
   0  -6 -15-114.597 225.988   1
   0   6  16 201.569 226.738   1
   0   6 -16 110.562 173.931   1
   0  -6  16-101.901 199.685   1
   0  -6 -16 118.053 216.701   1
   0   6  17-69.1461 245.890   1
   0   6 -17 71.5510 188.917   1
   0  -6  17 54.6044 215.503   1
   0  -6 -17 333.517 223.534   1
   0   6  18 422.711 296.138   1
   0   6 -18 891.676 219.019   1
   0  -6  18 787.030 224.961   1
   0  -6 -18 961.753 276.166   1
   0   6  19-143.035 284.076   1
   0   6 -19-27.0524 197.155   1
   0  -6  19 185.325 235.457   1
   0  -6 -19 411.112 254.552   1
   0   6 -20 710.415 231.035   1
   0  -6  20 423.986 237.304   1
   0  -6 -20 927.346 261.462   1
   0   6 -21 178.700 208.211   1
   0   6  21-299.677 271.760   1
   0  -6 -21 93.5882 219.943   1
   0  -6 -22 157.836 205.301   1
   0   6  24 74.4495 286.747   1
   0  -6 -24 96.0396 230.468   1
   0   6  25 258.498 223.774   1
   0  -6 -25 414.902 209.562   1
   0  -6 -26 379.139 239.150   1
   0   6  26-182.807 245.705   1
   0  -6 -27-31.1338 221.422   1
   0   6  27 251.211 248.802   1
   0  -6 -28-91.7619 191.665   1
   0   6  28 139.957 207.258   1
   0  -7   0-32.9903 102.522   1
   0   7   0-141.733 126.590   1
   0  -7  -1 91.3081 124.423   1
   0  -7   1 25.1245 86.6118   1
   0   7  -1-64.8622 98.2745   1
   0   7   1 161.910 150.060   1
   0  -7   2 12391.4 840.891   1
   0   7  -2 13124.6 844.903   1
   0   7   2 13120.9 885.305   1
   0  -7  -2 10979.2 870.166   1
   0   7   3 108.872 160.465   1
   0  -7  -3 163.869 148.229   1
   0   7   4 28975.8 1944.57   1
   0  -7  -4 28059.6 1934.12   1
   0   7   5 19.2643 200.782   1
   0  -7  -5 67.7223 181.812   1
   0   7   6 18269.8 1241.29   1
   0  -7  -6 16903.5 1223.82   1
   0  -7  -7-19.9713 185.277   1
   0   7   7-68.1850 214.904   1
   0   7  -8 28414.6 1913.34   1
   0   7   8 29322.3 1987.80   1
   0  -7  -8 29264.1 1976.56   1
   0  -7   8 28907.5 1915.46   1
   0  -7  -9-204.596 207.286   1
   0  -7   9-7.94416 94.7283   1
   0   7  -9-68.7622 85.7767   1
   0   7   9 51.7807 238.430   1
   0  -7 -10 2016.18 317.829   1
   0  -7  10 2411.65 229.348   1
   0   7  10 2869.51 345.039   1
   0   7 -10 2759.43 218.914   1
   0   7  11-200.850 242.497   1
   0   7 -11 22.2875 106.340   1
   0  -7  11-25.1015 127.483   1
   0  -7 -11 151.104 214.084   1
   0   7  12 179.694 252.071   1
   0  -7 -12 263.108 224.159   1
   0   7  13 31.0933 240.310   1
   0   7 -13-105.290 136.792   1
   0  -7  13-86.1594 150.248   1
   0  -7 -13 355.677 215.845   1
   0   7  14 578.699 254.032   1
   0   7 -14 627.367 167.152   1
   0  -7  14 874.954 185.942   1
   0  -7 -14 877.759 248.938   1
   0   7 -15 18.8381 142.077   1
   0  -7  15-216.066 177.811   1
   0   7  16 647.436 303.003   1
   0   7 -16 889.237 192.071   1
   0  -7  16 1281.95 229.166   1
   0  -7 -16 928.984 269.571   1
   0   7  17 209.829 298.143   1
   0   7 -17-22.4776 163.715   1
   0  -7  17 25.7786 179.443   1
   0  -7 -17-184.137 269.052   1
   0   7  18 1384.40 332.680   1
   0   7 -18 1161.99 221.619   1
   0  -7  18 639.335 219.929   1
   0  -7 -18 690.945 269.509   1
   0   7  19 72.4934 292.595   1
   0   7 -19-26.0733 189.155   1
   0  -7  19 58.9366 217.152   1
   0  -7 -19-93.8763 261.354   1
   0   7 -20 138.039 186.320   1
   0   7  20 258.471 251.452   1
   0  -7 -20-155.216 210.455   1
   0   7  21 112.443 221.187   1
   0  -7 -21 312.315 208.344   1
   0   7  22 112.206 260.388   1
   0  -7 -22 31.5231 232.335   1
   0   7  23 297.481 275.821   1
   0  -7 -23 316.758 243.944   1
   0   7  24-36.9693 251.759   1
   0  -7 -24 127.260 231.752   1
   0   7  25 182.870 214.069   1
   0  -7 -25-63.2623 196.105   1
   0  -7 -26 31.2432 232.004   1
   0   7  26-108.388 246.022   1
   0  -7 -27 399.330 239.883   1
   0   7  27 459.860 257.144   1
   0   8   0 90600.0 5990.40   1
   0  -8   0 89893.5 5984.72   1
   0  -8   1-14.8790 95.3231   1
   0  -8  -1 33.8811 114.719   1
   0   8  -1 59.4524 99.8715   1
   0   8   1-25.8141 124.294   1
   0   8  -2 38468.6 2486.61   1
   0  -8   2 36449.2 2482.41   1
   0  -8  -3-59.3351 144.765   1
   0   8   3 101.292 156.604   1
   0  -8  -4 1384.99 203.344   1
   0   8   4 1294.10 215.963   1
   0  -8  -5-108.393 166.444   1
   0   8   5-41.0816 201.845   1
   0   8   6 14909.3 1105.57   1
   0  -8  -6 15936.8 1096.73   1
   0  -8  -7 251.964 199.532   1
   0   8   7-119.554 224.555   1
   0   8   8 25175.4 1805.51   1
   0  -8  -8 26742.9 1797.95   1
   0  -8 -10 2559.37 305.445   1
   0  -8  10 1819.79 178.564   1
   0   8 -10 2053.50 174.576   1
   0   8  10 2575.47 328.109   1
   0  -8 -11-51.9966 211.269   1
   0  -8  11 92.4607 110.226   1
   0   8  11 118.320 234.977   1
   0   8 -11 87.1328 93.0157   1
   0  -8 -12 189.467 200.642   1
   0  -8  12 164.595 120.688   1
   0   8 -12 141.247 105.433   1
   0   8  12 522.731 227.829   1
   0   8  13-190.963 237.311   1
   0  -8 -13-28.0420 201.918   1
   0  -8 -14 2950.03 361.928   1
   0  -8  14 3426.56 300.346   1
   0   8  14 2723.80 379.418   1
   0   8 -14 3220.33 283.720   1
   0   8  15-33.7925 259.404   1
   0   8 -15 51.4697 139.940   1
   0  -8  15 19.4647 167.940   1
   0  -8 -15 386.507 230.659   1
   0   8  16 972.164 292.071   1
   0   8 -16 555.054 165.143   1
   0  -8  16 695.219 190.317   1
   0  -8 -16 426.757 235.117   1
   0   8  17-141.229 248.929   1
   0   8 -17 189.721 168.522   1
   0  -8  17 71.8496 175.807   1
   0  -8 -17-186.791 222.240   1
   0   8  18 858.630 265.242   1
   0   8 -18 459.640 179.903   1
   0  -8  18 653.180 216.070   1
   0  -8 -18 791.854 240.986   1
   0   8  19-182.183 243.597   1
   0  -8 -19 94.4288 207.466   1
   0   8  20 555.192 273.594   1
   0  -8 -20 435.954 246.121   1
   0   8  21-37.4881 278.889   1
   0  -8 -21-406.361 228.309   1
   0   8  22 186.541 301.288   1
   0  -8 -22 95.0101 244.064   1
   0   8  23-111.130 263.369   1
   0  -8 -23 158.477 233.580   1
   0   8  25 181.022 235.717   1
   0  -8 -25-564.031 234.995   1
   0  -8 -26 123.492 227.508   1
   0   8  26-107.030 253.642   1
   0  -8 -27 211.968 221.919   1
   0   8  27 243.931 243.025   1
   0  -9   0-42.3148 113.646   1
   0   9   0-72.7634 126.921   1
   0  -9   1 57.5598 96.9756   1
   0   9  -1 108.575 112.080   1
   0   9  -2 7615.74 582.911   1
   0  -9  -2 8936.26 616.578   1
   0  -9   2 8958.29 580.853   1
   0  -9  -3 510.738 163.958   1
   0   9   3-109.279 165.743   1
   0  -9  -4 334.270 164.716   1
   0   9   4 120.391 180.357   1
   0  -9  -5-191.476 170.654   1
   0   9   5-218.217 192.809   1
   0  -9  -6 1133.95 207.660   1
   0   9   6 892.499 229.676   1
   0  -9  -7 66.0184 190.325   1
   0   9   7 50.1447 205.646   1
   0  -9  -9 171.987 194.952   1
   0   9   9 251.499 231.682   1
   0  -9 -10 2828.96 322.120   1
   0   9  10 1842.69 340.924   1
   0  -9 -11 26.8013 210.021   1
   0   9 -11 17.9651 56.5317   1
   0  -9  11 18.1508 52.6493   1
   0   9  11 182.596 223.399   1
   0  -9 -12 1195.33 246.984   1
   0   9 -12 766.693 112.810   1
   0  -9  12 998.487 129.109   1
   0  -9 -13-143.487 237.522   1
   0   9 -13 10.2393 104.428   1
   0  -9  13-11.4917 116.965   1
   0   9  13 32.5485 255.051   1
   0   9  14-67.0925 266.810   1
   0   9 -14 250.639 117.137   1
   0  -9  14 157.164 134.904   1
   0  -9 -14 501.982 246.304   1
   0   9  15-103.523 262.063   1
   0   9 -15-161.292 129.386   1
   0  -9  15-138.316 147.099   1
   0  -9 -15 211.489 234.396   1
   0   9  16 457.158 312.848   1
   0   9 -16 971.524 176.348   1
   0  -9  16 1304.55 211.163   1
   0  -9 -16 1019.08 289.219   1
   0   9 -17 37.4629 130.391   1
   0   9  17-106.975 304.871   1
   0  -9 -17 31.4614 242.304   1
   0   9  19 73.8265 295.632   1
   0  -9 -19 403.932 249.842   1
   0   9  20-149.691 277.928   1
   0  -9 -20-31.2204 228.344   1
   0   9  22-222.230 265.507   1
   0  -9 -22 252.611 217.924   1
   0   9  23 73.6561 203.391   1
   0  -9 -23 31.5326 178.860   1
   0   9  24 218.267 264.957   1
   0  -9 -24-188.094 217.275   1
   0   9  25-35.8180 253.683   1
   0  -9 -25 217.154 239.020   1
   0  -9 -26 426.593 230.629   1
   0   9  26 176.289 255.641   1
   0  10   0 42933.5 2742.14   1
   0 -10   0 39026.1 2734.23   1
   0 -10  -1-13.6627 127.051   1
   0 -10   1 46.7712 98.9796   1
   0  10  -1 11.0776 111.151   1
   0  10   1 15.6310 141.077   1
   0 -10   2 3223.33 233.650   1
   0 -10  -2 3209.79 282.727   1
   0  10  -2 2840.51 238.128   1
   0  10   2 2477.24 286.559   1
   0  10   3-77.9930 165.283   1
   0 -10   3 10.6087 48.7407   1
   0  10  -3 39.6416 63.4967   1
   0 -10  -3 274.271 156.301   1
   0 -10  -4 1930.58 240.921   1
   0  10   4 1790.98 259.637   1
   0 -10  -5 161.951 182.877   1
   0  10   5 69.1415 203.848   1
   0 -10  -6 411.955 210.115   1
   0  10   6 419.416 220.919   1
   0 -10  -8 2164.51 287.478   1
   0  10   8 2761.06 327.357   1
   0 -10  -9-101.963 207.179   1
   0  10   9-86.8367 236.718   1
   0 -10 -10 1782.07 276.906   1
   0  10  10 814.668 275.642   1
   0 -10 -11 331.078 219.800   1
   0  10  11 438.049 256.203   1
   0 -10 -12 2252.70 289.651   1
   0  10  12 1357.79 286.246   1
   0 -10 -14 751.779 277.363   1
   0  10 -14 555.145 95.6142   1
   0 -10  14 375.831 101.382   1
   0  10  14 341.404 283.491   1
   0 -10 -15 61.5404 253.905   1
   0  10 -15 31.5874 100.951   1
   0 -10  15 69.8595 112.639   1
   0  10  15-210.062 298.480   1
   0 -10 -16 282.306 256.489   1
   0  10 -16 52.7906 110.358   1
   0  10  16-35.5335 280.379   1
   0  10  17 287.403 273.588   1
   0 -10 -17 350.284 240.075   1
   0  10  18-146.106 260.750   1
   0 -10 -18 126.362 225.515   1
   0  10  19 148.173 261.194   1
   0 -10 -19-187.213 221.858   1
   0  10  20-37.4612 244.591   1
   0 -10 -20 187.644 215.888   1
   0  10  21 670.050 274.277   1
   0 -10 -21 125.737 221.023   1
   0  10  22 405.539 257.767   1
   0 -10 -22 597.828 242.999   1
   0  10  24 71.9891 257.113   1
   0 -10 -24 187.158 233.547   1
   0  10  25-35.4284 239.132   1
   0 -10 -25 184.189 222.788   1
   0  10  26-34.7429 199.620   1
   0 -10 -26 631.130 190.690   1
   0  11   1-134.890 158.693   1
   0  11  -1 85.4786 125.561   1
   0 -11   1 83.7927 109.397   1
   0 -11  -1 74.3447 131.440   1
   0  11   2 1273.84 215.338   1
   0  11  -2 1325.93 144.096   1
   0 -11   2 1091.76 131.736   1
   0 -11  -2 1430.72 195.501   1
   0  11   3-62.5762 182.895   1
   0  11  -3-118.302 71.3742   1
   0 -11   3-20.9824 57.6920   1
   0 -11  -3 73.2828 156.672   1
   0  11   4 22.5890 203.388   1
   0 -11  -4 397.811 184.685   1
   0  11   5-48.5363 199.065   1
   0 -11  -5-85.4927 191.955   1
   0  11   6 155.045 209.713   1
   0 -11  -6 250.521 187.850   1
   0 -11  -7 144.443 189.523   1
   0  11   8 2322.74 335.797   1
   0 -11  -8 2579.35 302.413   1
   0  11   9 89.8714 250.204   1
   0 -11  -9-52.8376 207.018   1
   0  11  10 1212.74 280.537   1
   0  11  11-258.110 269.554   1
   0 -11 -11 28.4162 248.535   1
   0  11  12 1360.88 305.850   1
   0 -11 -12 2134.66 287.242   1
   0  11  13-376.060 267.363   1
   0 -11 -13-90.1672 233.541   1
   0  11  14-34.8899 299.159   1
   0 -11 -14-30.6774 242.028   1
   0  11  15 389.933 291.895   1
   0 -11 -15 406.998 254.097   1
   0  11  16-35.8724 246.173   1
   0 -11 -16 604.448 232.568   1
   0  11  17-291.899 248.469   1
   0 -11 -17 347.294 212.079   1
   0  11  18 407.327 255.578   1
   0 -11 -18-124.826 207.713   1
   0  11  19-37.4833 271.946   1
   0 -11 -19 93.9230 212.238   1
   0  11  21 36.9659 244.917   1
   0 -11 -21 631.314 216.381   1
   0  11  22-220.255 242.001   1
   0 -11 -22 283.230 191.944   1
   0  11  23 615.676 222.080   1
   0 -11 -23 156.249 193.057   1
   0  11  24 35.6069 238.093   1
   0 -11 -24-154.394 205.523   1
   0  11  25 489.492 266.060   1
   0 -11 -25 606.344 236.347   1
   0  12   0 1572.13 199.576   1
   0 -12   0 1364.38 179.904   1
   0  12   1-167.218 165.979   1
   0 -12   1 34.2785 111.786   1
   0  12  -1-66.3674 124.347   1
   0 -12  -1-30.8487 140.654   1
   0 -12   2 2342.82 219.305   1
   0 -12  -2 3003.72 282.886   1
   0  12  -2 3020.00 234.751   1
   0  12   2 3201.87 299.223   1
   0 -12   3-116.475 60.1600   1
   0  12   3 44.4302 196.867   1
   0  12  -3 106.062 71.5327   1
   0 -12  -3 58.6623 167.665   1
   0  12   4-24.0474 197.897   1
   0 -12  -4 168.685 173.544   1
   0  12   5 204.747 223.269   1
   0 -12  -5 45.0146 182.411   1
   0  12   7-171.264 225.976   1
   0 -12  -7 25.1245 197.583   1
   0  12   8 29.8448 221.708   1
   0 -12  -8 157.731 204.695   1
   0  12   9 403.450 239.838   1
   0 -12  -9 218.770 215.926   1
   0  12  10 192.703 271.747   1
   0 -12 -10 537.671 261.729   1
   0  12  11 498.486 256.235   1
   0 -12 -11-58.4654 220.671   1
   0  12  12 1261.25 326.156   1
   0 -12 -12 1828.88 307.394   1
   0  12  13 347.789 242.136   1
   0  12  14 1732.32 360.146   1
   0 -12 -14 1254.46 289.614   1
   0  12  15-215.070 288.586   1
   0 -12 -15-95.4036 244.247   1
   0  12  17 259.430 246.015   1
   0 -12 -17 249.992 206.642   1
   0  12  18 75.0754 293.024   1
   0 -12 -18 501.926 218.611   1
   0  12  20 74.1564 276.734   1
   0 -12 -20 316.782 223.800   1
   0  12  21 626.480 284.273   1
   0 -12 -21-31.6096 232.590   1
   0  12  22-72.8040 271.432   1
   0 -12 -22 251.422 232.607   1
   0  12  23-107.527 254.967   1
   0 -12 -23 311.007 219.446   1
   0  12  24 528.561 272.596   1
   0 -12 -24-61.1448 208.512   1
   0 -13   0 295.567 138.222   1
   0  13   0-154.626 151.971   1
   0 -13   1-86.2630 109.315   1
   0  13   1-78.6957 164.391   1
   0 -13  -1-50.2867 144.213   1
   0  13   2 2116.31 260.064   1
   0 -13  -2 2034.96 227.237   1
   0 -13   2 1771.47 173.519   1
   0  13  -2 1736.06 186.783   1
   0 -13   3-53.8910 59.9531   1
   0 -13  -3 40.0231 162.072   1
   0  13   3 212.623 194.352   1
   0  13  -3 151.571 74.8213   1
   0 -13  -4 3907.13 345.145   1
   0  13   4 2926.03 342.841   1
   0  13   6-113.595 240.717   1
   0 -13  -6 50.1131 202.917   1
   0  13   7 29.7660 235.067   1
   0 -13  -7 288.921 223.529   1
   0  13   8 651.061 259.460   1
   0 -13  -8 383.141 218.375   1
   0  13   9-32.1188 242.102   1
   0 -13  -9-56.7448 215.434   1
   0  13  10 1092.78 281.978   1
   0 -13 -10 1199.72 258.007   1
   0  13  12-312.391 274.764   1
   0 -13 -12 338.716 247.783   1
   0  13  13 388.762 285.428   1
   0 -13 -13-62.7227 248.400   1
   0 -13 -14 344.200 220.853   1
   0  13  16 445.451 259.453   1
   0 -13 -16 281.833 227.484   1
   0  13  17-37.6242 261.909   1
   0  13  18 562.061 285.836   1
   0 -13 -18-31.6924 228.485   1
   0  13  19 37.2159 268.097   1
   0 -13 -19 286.312 234.718   1
   0  13  20 73.9703 281.904   1
   0 -13 -20 127.104 237.832   1
   0  13  22 541.606 285.964   1
   0 -13 -22-124.784 223.808   1
   0 -13 -23 584.938 229.261   1
   0 -13 -24 422.310 234.390   1
   0  13  24-34.7568 247.516   1
   0 -14   0 300.062 150.515   1
   0  14   0 362.345 176.178   1
   0 -14  -1 71.8972 147.533   1
   0  14   1 125.109 170.579   1
   0  14   2 717.134 220.282   1
   0 -14  -2 414.628 170.533   1
   0 -14   2 366.510 111.587   1
   0  14  -2 509.988 120.796   1
   0 -14   3 107.640 48.9388   1
   0  14  -3 28.0529 67.3117   1
   0 -14  -3 169.949 172.133   1
   0  14   3 201.784 208.207   1
   0 -14  -4-45.2453 172.417   1
   0  14   4 190.094 206.955   1
   0 -14  -5 24.0063 180.946   1
   0  14   5 28.5288 212.647   1
   0 -14  -6 437.207 205.706   1
   0  14   6 624.668 252.946   1
   0 -14  -7-53.7151 206.116   1
   0  14   7 62.1356 225.388   1
   0 -14  -8 697.231 232.299   1
   0  14   8 511.806 262.217   1
   0 -14  -9 432.083 250.374   1
   0  14   9 330.272 272.035   1
   0 -14 -11-242.393 217.317   1
   0  14  11 69.9919 248.918   1
   0 -14 -12 710.525 238.634   1
   0  14  12 249.547 270.803   1
   0 -14 -13 61.6023 233.072   1
   0  14  13-292.103 300.411   1
   0 -14 -14 62.3364 208.374   1
   0  14  14-110.771 245.695   1
   0 -14 -15-94.2846 217.925   1
   0  14  15-112.731 289.481   1
   0 -14 -16 221.025 238.085   1
   0  14  16-37.7436 263.951   1
   0 -14 -17-63.6620 199.469   1
   0  14  17 150.458 233.187   1
   0 -14 -18 383.633 215.222   1
   0 -14 -19-31.9541 225.491   1
   0  14  19-297.707 273.336   1
   0 -14 -20 318.225 231.918   1
   0  14  20-147.485 289.036   1
   0  14  21 254.432 267.339   1
   0 -14 -23 121.836 214.736   1
   0  14  23 525.904 261.072   1
   0 -15   0-149.045 131.994   1
   0  15   0 94.8326 160.326   1
   0 -15  -1 285.385 163.304   1
   0  15   1-87.3024 167.075   1
   0 -15  -2 189.142 171.808   1
   0 -15   2 9.91797 98.0544   1
   0  15   2-24.3367 192.638   1
   0  15  -2-83.8639 109.777   1
   0 -15  -3 90.7122 178.614   1
   0  15   3 263.608 226.903   1
   0 -15  -5 151.373 194.342   1
   0  15   5-59.8035 231.134   1
   0 -15  -6 157.575 193.563   1
   0  15   6-94.3995 250.757   1
   0 -15  -7 109.386 199.962   1
   0  15   7-130.956 246.760   1
   0 -15  -8 480.859 224.097   1
   0  15   8 335.415 253.375   1
   0 -15 -10 447.315 233.503   1
   0  15  10 318.137 258.741   1
   0 -15 -11 182.596 230.518   1
   0  15  11 576.976 277.696   1
   0 -15 -12 185.506 219.138   1
   0  15  12 110.907 270.518   1
   0 -15 -13 31.3025 200.478   1
   0  15  13 299.234 258.269   1
   0 -15 -14 31.7899 230.678   1
   0  15  14-226.365 286.481   1
   0 -15 -15-191.730 207.821   1
   0  15  15-113.250 238.032   1
   0 -15 -16 354.388 227.442   1
   0  15  16 677.862 295.793   1
   0 -15 -18 418.055 198.067   1
   0  15  18 112.291 225.128   1
   0 -15 -19-160.183 221.118   1
   0  15  19 74.1150 263.491   1
   0 -15 -20-222.496 224.097   1
   0  15  20 365.703 286.566   1
   0  15  21 288.042 283.668   1
   0 -15 -21 563.245 241.093   1
   0  15  22 212.203 261.620   1
   0 -15 -22-153.711 215.830   1
   0  16   0 451.238 170.561   1
   0 -16   0 625.169 164.238   1
   0  16   1 68.1892 181.186   1
   0  16  -1 131.060 153.155   1
   0 -16  -1 179.980 158.376   1
   0 -16   1-14.1457 118.962   1
   0  16   2 253.263 189.517   1
   0  16  -2 23.5768 120.284   1
   0 -16   2 20.1464 99.0218   1
   0 -16  -2 66.3364 161.098   1
   0  16   3 165.649 188.077   1
   0 -16  -3 23.8710 168.395   1
   0 -16  -4-25.4337 186.744   1
   0  16   4-117.503 218.168   1
   0 -16  -5 53.4151 188.746   1
   0  16   5 434.322 249.962   1
   0 -16  -6 1027.48 237.712   1
   0  16   6 517.969 239.653   1
   0 -16  -7-86.0003 202.960   1
   0  16   7 100.691 252.976   1
   0 -16  -8 413.917 231.496   1
   0  16   8 799.010 300.166   1
   0 -16  -9-60.2615 222.072   1
   0  16   9 249.332 264.519   1
   0 -16 -10 30.7669 211.470   1
   0  16  10 181.851 245.491   1
   0 -16 -11 156.424 207.298   1
   0  16  11 36.9703 240.227   1
   0 -16 -12-95.0685 223.050   1
   0  16  12-449.245 277.390   1
   0 -16 -13 321.789 216.384   1
   0  16  13-75.2166 276.264   1
   0 -16 -14-64.7301 196.230   1
   0  16  14 151.263 248.047   1
   0 -16 -15-456.152 239.441   1
   0  16  15 265.164 290.931   1
   0 -16 -17 358.025 230.252   1
   0  16  17 188.142 278.990   1
   0 -16 -18 613.584 242.756   1
   0  16  18 522.497 259.178   1
   0 -16 -19-32.0499 178.217   1
   0  16  19-73.7009 225.967   1
   0 -16 -20 189.648 215.923   1
   0  16  20 363.477 267.376   1
   0  16  21-107.219 264.375   1
   0 -16 -21 62.0444 209.326   1
   0  17   0-185.032 156.095   1
   0 -17   0 126.541 143.096   1
   0  17  -1 239.416 146.637   1
   0  17   1 94.6403 179.983   1
   0 -17  -1 144.717 151.582   1
   0  17   2 288.878 217.830   1
   0 -17  -2 231.455 192.683   1
   0  17  -2 188.849 111.450   1
   0  17   4 460.645 227.445   1
   0 -17  -4-26.5383 176.112   1
   0  17   5 193.244 244.676   1
   0 -17  -5 83.7273 197.776   1
   0 -17  -6-145.187 197.047   1
   0  17   6-133.927 238.214   1
   0  17   7-173.252 242.647   1
   0 -17  -7-239.355 203.299   1
   0  17   8 213.628 238.969   1
   0 -17  -8 922.432 245.658   1
   0  17   9-218.655 244.961   1
   0 -17  -9-93.8837 207.480   1
   0  17  10 185.372 245.613   1
   0 -17 -10 31.8410 206.915   1
   0  17  11 75.1325 248.846   1
   0 -17 -11-193.631 203.364   1
   0  17  13-343.138 276.379   1
   0 -17 -13-327.728 231.141   1
   0  17  14 76.3174 277.928   1
   0 -17 -14-33.0121 223.773   1
   0  17  16 455.269 296.038   1
   0 -17 -16 230.627 238.080   1
   0  17  17-75.1871 246.587   1
   0 -17 -17 32.7038 199.404   1
   0  17  18 111.651 278.438   1
   0 -17 -18-97.1257 223.410   1
   0  17  19-110.028 252.187   1
   0 -17 -19-191.476 205.478   1
   0  17  20 252.588 229.101   1
   0 -17 -20 250.656 186.334   1
   0  17  21 738.156 275.156   1
   0 -17 -21-30.7063 206.161   1
   0  18   2-27.2748 197.093   1
   0  18   3 147.804 196.942   1
   0  18   4-31.4780 222.090   1
   0 -18  -4 249.929 199.228   1
   0  18   5-66.3062 211.226   1
   0 -18  -5 319.751 199.028   1
   0  18   6 347.686 236.323   1
   0 -18  -6 210.752 184.398   1
   0  18   8 36.6229 236.698   1
   0 -18  -8-63.6218 211.677   1
   0  18   9 149.027 246.865   1
   0 -18  -9 97.1189 214.541   1
   0  18  10-113.315 247.891   1
   0 -18 -10 295.509 212.368   1
   0  18  12-153.487 250.487   1
   0 -18 -12 33.3787 221.079   1
   0  18  13-192.319 257.155   1
   0 -18 -13 100.375 219.472   1
   0  18  14 307.405 274.527   1
   0 -18 -14 66.8695 217.446   1
   0  18  15 191.519 279.229   1
   0 -18 -15 166.616 223.085   1
   0  18  16-190.020 246.847   1
   0 -18 -16 165.357 208.330   1
   0  18  17 489.481 282.828   1
   0 -18 -17-163.487 222.750   1
   0  18  18-111.326 237.906   1
   0 -18 -18 483.584 215.055   1
   0  18  19-326.561 261.256   1
   0 -18 -19 31.7090 211.142   1
   0  18  20 319.720 256.819   1
   0 -18 -20-31.0531 203.840   1
   0  19   7 475.389 256.474   1
   0  19   8 112.606 259.123   1
   0  19   9 419.070 267.763   1
   0  19  11-38.9215 256.645   1
   0 -19 -11 236.583 218.567   1
   0  19  12-39.0196 250.934   1
   0 -19 -12 101.681 225.546   1
   0  19  13 116.942 246.946   1
   0 -19 -13 101.589 215.668   1
   0  19  14 232.824 265.416   1
   0 -19 -14-202.261 200.871   1
   0  19  15 77.0006 268.334   1
   0 -19 -15 301.103 228.206   1
   0  19  16 37.8994 279.415   1
   0 -19 -16 198.794 212.160   1
   0  19  17 373.540 241.423   1
   0 -19 -17-228.652 206.850   1
   0  19  18 36.7038 262.020   1
   0 -19 -18-64.3084 205.730   1
   0  19  19-142.964 215.664   1
   1   0 -26 368.565 244.289   1
  -1   0  25 418.906 266.849   1
   1   0 -25 167.796 229.237   1
  -1   0  24-37.9200 228.859   1
   1   0 -24 333.553 218.000   1
  -1   0  23 75.2743 233.713   1
   1   0 -23 328.855 236.110   1
  -1   0  22 1117.17 278.557   1
   1   0 -22 839.355 253.188   1
  -1   0  21-183.285 252.040   1
   1   0 -21-126.371 241.800   1
   1   0 -20 431.126 267.814   1
  -1   0  20 641.682 276.758   1
   1   0 -18 2954.61 361.947   1
  -1   0  18 3290.93 382.208   1
   1   0 -17 27.4771 225.419   1
  -1   0  17-258.416 247.979   1
  -1   0  16 5623.41 535.559   1
   1   0 -16 6302.23 516.576   1
   1   0 -15 123.765 213.469   1
  -1   0  15-29.7443 237.034   1
   1   0 -14 2697.05 330.492   1
  -1   0  14 2621.82 357.053   1
   1   0 -13 198.828 192.656   1
  -1   0  13-157.838 236.226   1
  -1   0  12 9831.99 756.158   1
   1   0 -12 9953.50 740.090   1
   1   0 -11 79.4716 176.530   1
  -1   0  11-112.398 211.041   1
  -1   0  10 68926.2 4722.51   1
   1   0 -10 72005.3 4718.00   1
   1   0  -9 66.5785 178.717   1
  -1   0   9-56.5119 192.113   1
   1   0  -8 1107.99 212.367   1
  -1   0   8 1118.54 215.466   1
  -1   0   6 51041.6 3482.39   1
   1   0  -6 52823.6 3473.13   1
   1   0  -5-9.47246 147.476   1
  -1   0   5 146.808 191.053   1
   1   0  -4 1368.77 170.089   1
  -1   0   4 894.207 204.540   1
   1   0  -3 6.35166 136.119   1
  -1   0   3 95.9713 161.051   1
   1   0  -2 345230. 23097.6   1
  -1   0   2 354992. 23099.7   1
  -1   0   1-134.391 93.7659   1
   1   0  -1 3.58742 80.7421   1
   1   0   1 29.2634 81.0459   1
  -1   0  -1 3.59668 84.5581   1
  -1   0  -2 386287. 25345.4   1
   1   0   2 381243. 25347.1   1
  -1   0  -3-6.10949 131.258   1
   1   0   3-6.97543 143.982   1
  -1   0  -4 1455.47 198.110   1
   1   0   4 1412.60 208.230   1
  -1   0  -5-166.227 160.418   1
   1   0   5 97.9871 187.930   1
   1   0   6 53522.4 3572.37   1
  -1   0  -6 53391.3 3568.12   1
  -1   0  -8 1093.30 186.835   1
   1   0   8 940.537 209.352   1
  -1   0  -9-31.8174 147.759   1
   1   0   9-219.885 185.894   1
  -1   0 -10 68317.5 4560.13   1
   1   0  10 68004.5 4565.23   1
   1   0  11 217.410 198.219   1
  -1   0 -11-135.815 168.239   1
   1   0  12 9268.12 743.509   1
  -1   0 -12 10260.0 735.219   1
  -1   0 -13-178.529 181.455   1
   1   0  13-25.5414 208.292   1
   1   0  15-28.7562 232.880   1
   1   0  16 5643.42 551.900   1
  -1   0 -16 6998.24 543.341   1
   1   0  17 283.524 236.732   1
  -1   0 -17 27.5229 200.660   1
   1   0  18 2423.80 362.847   1
  -1   0 -18 2777.10 336.352   1
   1   0  20 456.407 266.346   1
  -1   0 -20 461.945 246.453   1
   1   0  21 36.2668 279.321   1
  -1   0 -21 31.0623 219.928   1
   1   0  22 603.453 269.061   1
  -1   0 -22 1246.38 253.152   1
   1   0  24 346.998 261.608   1
  -1   0 -24 65.3646 208.363   1
   1   0  25-116.355 249.772   1
  -1   0 -25 465.503 253.713   1
  -1   0 -26-100.319 215.140   1
   1  -1 -27 99.2386 212.823   1
  -1   1  26 378.213 239.639   1
   1  -1 -26 400.370 227.621   1
  -1  -1  25 38.3420 232.901   1
  -1   1  25 302.954 285.783   1
   1   1 -25 268.983 242.403   1
   1  -1 -25 267.074 251.102   1
  -1  -1  24 569.514 277.751   1
  -1   1  24-265.445 250.079   1
   1   1 -24 267.717 243.885   1
   1  -1 -24 99.4266 218.605   1
  -1  -1  23 225.227 232.701   1
  -1   1  23-75.5178 223.663   1
   1  -1 -23-131.061 223.106   1
   1   1 -23 32.9901 213.216   1
  -1  -1  22-73.9973 242.687   1
  -1   1  22 112.301 268.321   1
   1   1 -22-226.168 208.822   1
   1  -1 -22 161.410 228.556   1
  -1   1  21 183.561 276.859   1
   1  -1 -21 63.4714 241.126   1
   1   1 -21 31.4869 218.427   1
  -1  -1  21 326.961 243.050   1
  -1   1  20 215.450 279.236   1
   1   1 -20 366.917 217.435   1
  -1  -1  20 390.567 276.125   1
   1  -1 -20 247.172 250.238   1
   1  -1 -19 359.405 236.546   1
  -1   1  19 140.213 270.887   1
  -1  -1  19 446.280 278.899   1
   1   1 -19 385.112 230.836   1
  -1   1  18 271.730 273.002   1
  -1  -1  18 429.456 262.963   1
   1   1 -18 342.376 219.681   1
   1  -1 -18 86.7645 217.908   1
  -1   1  17 1548.67 307.656   1
  -1  -1  17 1142.44 298.749   1
   1   1 -17 1172.05 254.881   1
   1  -1 -17 1720.24 271.591   1
  -1   1  16 222.715 251.351   1
  -1  -1  16 151.680 234.828   1
   1   1 -16 543.850 208.128   1
   1  -1 -16-105.973 210.821   1
  -1  -1  15 2532.48 328.437   1
   1   1 -15 2592.69 303.266   1
   1  -1 -15 2610.27 318.900   1
  -1   1  14 2304.18 340.236   1
   1  -1 -14 2848.17 318.332   1
  -1  -1  13 3337.33 332.935   1
   1   1 -13 2369.95 291.889   1
   1   1 -12 12181.2 912.600   1
   1  -1 -12 12904.5 925.074   1
  -1   1  12 13135.6 943.593   1
  -1   1  11-23.4737 201.868   1
  -1  -1  11-21.8434 187.321   1
   1   1 -11 238.306 170.079   1
   1  -1 -11-20.6754 175.282   1
  -1   1  10 24886.3 1667.47   1
  -1  -1  10 24299.3 1657.40   1
   1   1 -10 22765.4 1638.52   1
   1  -1 -10 24404.7 1653.33   1
  -1   1   9 47958.4 3353.37   1
  -1  -1   9 54134.7 3353.43   1
   1   1  -9 48316.8 3336.23   1
   1  -1  -9 49337.3 3346.64   1
  -1   1   8 31470.4 2131.05   1
  -1  -1   8 31439.6 2123.14   1
   1   1  -8 31139.9 2114.18   1
   1  -1  -8 31212.7 2121.28   1
  -1   1   7 5075.49 427.542   1
   1  -1  -7 5131.63 405.577   1
  -1  -1   6 6911.06 494.755   1
   1   1  -6 5992.67 476.945   1
  -1   1   5 21779.9 1624.96   1
  -1  -1   5 22573.4 1614.03   1
   1  -1  -5 26028.5 1618.67   1
   1   1  -5 24409.7 1604.81   1
  -1  -1   4 10918.0 783.496   1
  -1   1   4 13307.3 800.822   1
   1   1  -4 10469.7 775.623   1
   1  -1  -4 11031.9 792.128   1
  -1  -1   3 45568.1 3430.52   1
  -1   1   3 55861.6 3441.27   1
   1  -1  -3 50104.6 3434.80   1
   1   1  -3 55637.5 3427.85   1
  -1  -1   2 1778.59 178.956   1
  -1   1   2 1429.92 182.490   1
   1  -1  -2 1539.84 171.606   1
  -1   1   1 4205.98 339.015   1
  -1  -1   1 3612.64 332.364   1
  -1   1   0 373666. 22786.0   1
   1   1   0 339689. 22784.1   1
  -1  -1   0 341097. 22784.2   1
   1  -1   0 331302. 22783.3   1
   1   1   1 5801.90 421.657   1
  -1  -1  -1 6187.49 421.999   1
   1  -1   2 2196.68 167.531   1
  -1   1  -2 2019.91 166.338   1
   1   1   2 1779.74 200.096   1
  -1   1  -3 51997.0 3498.81   1
  -1  -1  -3 54599.6 3508.82   1
   1   1   3 50845.4 3511.59   1
   1  -1   3 53533.1 3501.19   1
  -1   1  -4 12361.7 805.330   1
  -1  -1  -4 13252.0 819.099   1
   1   1   4 12147.5 824.757   1
  -1  -1  -5 25658.4 1664.80   1
  -1   1  -5 22648.8 1655.27   1
   1   1   5 26755.6 1673.39   1
   1  -1   5 24111.8 1661.34   1
  -1   1  -6 7339.51 526.390   1
   1  -1   6 6917.08 532.131   1
   1   1   7 4622.47 378.685   1
   1  -1   7 4149.93 357.099   1
  -1  -1  -7 4476.02 355.495   1
  -1   1  -7 3955.89 345.763   1
   1   1   8 28703.0 2087.72   1
   1  -1   8 31394.5 2079.63   1
  -1  -1  -8 30884.8 2076.96   1
  -1   1  -8 31265.8 2070.98   1
   1   1   9 47189.9 3191.08   1
   1  -1   9 44916.6 3180.44   1
  -1   1  -9 49197.4 3175.50   1
  -1  -1  -9 47711.5 3180.79   1
   1   1  10 23386.2 1625.89   1
   1  -1  10 23437.3 1620.28   1
  -1   1 -10 22787.9 1609.95   1
  -1  -1 -10 24390.6 1619.97   1
  -1   1 -11 18.3781 154.423   1
  -1  -1 -11-20.2841 166.870   1
   1   1  11 22.7118 182.168   1
   1  -1  11-167.634 184.709   1
   1   1  12 11894.1 902.978   1
  -1  -1 -12 12482.9 893.010   1
  -1   1 -12 12104.6 883.601   1
   1  -1  13 2271.40 308.332   1
  -1   1 -13 2455.81 284.856   1
   1   1  14 2935.70 346.127   1
   1  -1  14 2771.92 339.281   1
  -1  -1 -14 2661.02 314.367   1
   1  -1  15 2465.48 337.571   1
  -1  -1 -15 2593.75 311.173   1
  -1   1 -15 2267.94 292.614   1
   1  -1  16 59.0360 220.148   1
   1   1  16-184.754 269.328   1
  -1   1 -16 180.295 196.411   1
  -1  -1 -16 322.417 235.675   1
   1  -1  17 866.727 278.627   1
   1   1  17 1345.34 291.192   1
  -1  -1 -17 1371.03 262.535   1
  -1   1 -17 1352.06 247.919   1
   1  -1  18 259.252 254.895   1
   1   1  18 33.1867 253.796   1
  -1  -1 -18 754.787 235.563   1
  -1   1 -18 706.191 250.839   1
   1   1  19 583.869 297.115   1
   1  -1  19 438.872 247.046   1
  -1   1 -19 294.903 231.537   1
  -1  -1 -19 209.846 244.710   1
   1  -1  20 210.666 253.877   1
   1   1  20-35.3835 235.627   1
  -1  -1 -20 402.388 230.894   1
  -1   1 -20-30.0381 229.892   1
   1  -1  21-36.4240 261.094   1
   1   1  21-216.779 276.301   1
  -1   1 -21 30.3531 214.014   1
  -1  -1 -21 31.7312 248.658   1
   1   1  22-37.3900 243.050   1
   1  -1  22-37.5006 248.540   1
  -1  -1 -22 436.828 222.949   1
  -1   1 -22 125.271 208.616   1
   1  -1  23-76.2076 252.349   1
   1   1  23 76.2127 266.397   1
  -1   1 -23-225.066 213.947   1
  -1  -1 -23 191.153 226.497   1
   1  -1  24 77.3961 240.094   1
   1   1  24-153.287 236.471   1
  -1   1 -24 197.907 230.797   1
  -1  -1 -24 388.644 213.689   1
  -1   1 -25 201.205 231.772   1
   1   1  25 38.5343 248.141   1
   1  -1  25 274.010 259.564   1
  -1  -1 -25 263.174 241.831   1
   1   1  26 38.5510 241.566   1
  -1  -1 -26-33.0760 221.126   1
  -1  -1 -27-66.0072 214.411   1
   1  -2 -27 689.831 256.177   1
  -1   2  27-260.509 243.474   1
   1  -2 -26 363.743 229.874   1
  -1   2  26 150.068 239.470   1
   1  -2 -25 331.393 249.954   1
  -1   2  25-75.2644 251.765   1
   1   2 -24 567.793 247.878   1
   1  -2 -24 98.8047 247.216   1
  -1   2  24 37.9230 243.460   1
  -1  -2  24 533.596 266.064   1
   1  -2 -23 196.018 234.534   1
   1   2 -23 362.663 224.874   1
  -1   2  23 151.380 242.485   1
  -1  -2  23 37.4603 255.409   1
   1   2 -22 774.314 245.721   1
  -1  -2  22 1027.73 277.742   1
  -1   2  21 404.525 256.484   1
   1   2 -21 407.975 236.205   1
  -1  -2  21 71.9530 264.571   1
   1  -2 -21 95.4154 226.676   1
  -1   2  20 469.710 280.228   1
   1  -2 -20-373.135 258.931   1
  -1   2  19 212.112 284.464   1
   1   2 -19-58.5316 218.142   1
  -1  -2  19-33.9922 239.665   1
   1  -2 -19 60.4815 243.337   1
   1   2 -18 309.383 226.145   1
  -1  -2  18 651.994 259.814   1
   1  -2 -17 643.835 247.834   1
   1   2 -17 859.237 233.791   1
  -1  -2  17 933.366 255.785   1
  -1   2  17 1041.05 305.952   1
   1   2 -16 762.899 225.226   1
   1  -2 -16 971.802 250.491   1
  -1  -2  16 325.826 232.318   1
  -1   2  16 224.662 281.855   1
   1  -2 -15 765.342 238.634   1
  -1   2  15 308.231 261.622   1
   1   2 -14 2651.31 299.985   1
   1  -2 -14 3100.01 330.450   1
  -1  -2  14 2475.32 314.628   1
  -1   2  14 3152.44 373.434   1
   1   2 -13 1647.20 216.968   1
   1  -2 -13 876.914 236.396   1
  -1  -2  13 1693.55 250.832   1
  -1   2  13 798.170 263.895   1
   1  -2 -12 252.356 191.909   1
  -1   2  12 182.189 199.321   1
  -1  -2  12 45.4104 197.171   1
   1  -2 -11 64.3724 187.419   1
   1   2 -11 158.188 159.827   1
  -1  -2  11 417.966 203.352   1
  -1   2  11 24.4499 225.418   1
  -1   2  10 17323.7 1228.04   1
  -1  -2  10 16989.2 1209.80   1
   1  -2 -10 18059.0 1219.80   1
   1   2 -10 16833.7 1194.79   1
   1   2  -9 1810.08 214.004   1
   1  -2  -9 2078.48 256.963   1
  -1  -2   9 2384.59 246.143   1
  -1   2   8 42335.7 2731.85   1
   1  -2  -8 38683.2 2718.47   1
  -1  -2   7 18275.1 1282.92   1
  -1   2   7 16087.6 1301.63   1
   1   2  -7 19604.4 1277.58   1
   1  -2  -7 20231.3 1298.71   1
  -1   2   6 9559.59 711.473   1
  -1  -2   6 9651.42 691.206   1
   1  -2  -6 10132.1 701.498   1
   1   2  -6 9407.33 678.204   1
  -1   2   5 67.7142 180.656   1
   1  -2  -5 23.7390 182.184   1
   1   2  -5-15.3689 128.460   1
  -1  -2   5-8.80869 142.783   1
   1  -2  -4 8170.70 577.776   1
   1   2  -4 7893.86 549.485   1
  -1  -2   4 7782.09 559.060   1
  -1   2   4 7735.59 591.821   1
  -1   2   3 279994. 18562.7   1
  -1  -2   3 267483. 18550.3   1
   1  -2  -3 296497. 18558.4   1
   1   2  -3 282890. 18545.4   1
   1  -2  -2 54566.5 3517.35   1
   1   2  -2 53215.0 3505.07   1
  -1  -2   2 51417.1 3506.49   1
  -1   2   2 53612.4 3522.01   1
   1   2  -1 12760.8 885.693   1
   1  -2  -1 11313.9 895.270   1
  -1  -2   1 14529.4 888.029   1
  -1   2   1 14041.5 899.687   1
  -1   2   0 22.0561 118.898   1
   1   2   0 90.3688 101.345   1
   1  -2   0-117.148 98.5624   1
  -1  -2   0 98.9792 103.000   1
  -1  -2  -1 14664.4 961.584   1
   1   2   1 13713.0 963.885   1
   1  -2   2 52692.7 3492.66   1
   1   2   2 50550.5 3509.36   1
  -1  -2  -2 54733.8 3506.05   1
  -1   2  -2 52831.5 3492.58   1
   1   2   3 286273. 18485.7   1
   1  -2   3 284272. 18467.8   1
  -1   2  -3 274848. 18467.3   1
  -1  -2  -3 274389. 18482.8   1
  -1  -2  -4 7811.88 521.756   1
  -1   2  -4 6833.96 484.173   1
   1   2   4 7590.37 537.673   1
   1  -2   4 6103.16 491.162   1
  -1   2  -5 37.4152 134.731   1
  -1  -2  -5 96.3684 138.622   1
   1  -2   5 58.4435 143.281   1
   1   2   5-133.032 160.858   1
   1  -2   6 10037.0 691.673   1
   1   2   6 8701.06 710.800   1
  -1   2  -6 10525.2 686.995   1
  -1  -2  -6 9258.95 699.450   1
  -1  -2  -7 17121.7 1295.36   1
  -1   2  -7 18610.8 1281.96   1
   1   2   7 20067.7 1313.67   1
   1  -2   7 19736.0 1291.10   1
  -1  -2  -8 36502.6 2635.44   1
   1   2   8 42652.8 2653.69   1
   1  -2   9 1455.97 227.229   1
   1   2   9 1537.56 244.184   1
  -1  -2  -9 1620.96 224.292   1
  -1   2  -9 2071.46 218.250   1
  -1  -2 -10 16214.7 1203.20   1
  -1   2 -10 18320.1 1194.22   1
   1   2  10 16716.7 1215.00   1
   1  -2  11 39.8293 176.623   1
   1   2  11 142.017 210.431   1
  -1  -2 -11 21.1500 178.894   1
  -1   2 -11 227.446 167.873   1
   1  -2  12-21.9126 190.709   1
   1   2  12 331.793 226.321   1
  -1  -2 -12 134.854 206.618   1
   1   2  13 978.313 254.284   1
   1  -2  13 1140.42 228.333   1
  -1   2 -13 1140.60 209.403   1
  -1  -2 -13 761.910 233.899   1
   1  -2  14 2964.07 337.151   1
   1   2  14 2641.38 346.656   1
  -1   2 -14 2757.28 311.252   1
  -1  -2 -14 2985.97 323.757   1
   1   2  15 752.741 279.545   1
  -1  -2 -15 1183.01 250.806   1
   1  -2  16 259.381 232.900   1
   1   2  16 690.664 242.925   1
  -1  -2 -16 821.305 233.416   1
  -1   2 -16 1006.18 227.212   1
   1  -2  17 517.816 247.732   1
   1   2  17 845.840 273.797   1
  -1  -2 -17 995.554 240.602   1
  -1   2 -17 663.654 229.139   1
   1  -2  18 960.557 267.770   1
  -1   2 -18 167.725 212.388   1
   1  -2  19 399.830 253.866   1
   1   2  19 312.006 263.115   1
  -1   2 -19 408.715 217.823   1
  -1  -2 -19 181.625 233.287   1
   1   2  20 71.2989 275.756   1
  -1  -2 -20 248.608 247.878   1
   1   2  21 253.722 244.645   1
   1  -2  21-72.8461 259.011   1
  -1  -2 -21 95.5586 224.651   1
  -1   2 -21 60.3813 216.483   1
   1  -2  22 447.564 268.808   1
  -1   2 -22 408.805 232.536   1
   1   2  23 229.089 244.368   1
   1  -2  23 305.185 242.906   1
  -1   2 -23-162.489 206.955   1
  -1  -2 -23 94.7826 207.329   1
  -1   2 -24 698.174 247.964   1
   1   2  24 306.310 258.220   1
   1  -2  24 466.083 264.304   1
  -1  -2 -24-32.0431 237.269   1
   1   2  25 421.219 263.214   1
  -1  -2 -25-65.0109 212.338   1
   1   2  26 38.1445 248.110   1
  -1  -2 -26 327.497 236.066   1
   1   2  27 341.949 250.635   1
  -1  -2 -27 32.6162 196.893   1
  -1   3  27-257.157 255.816   1
   1  -3 -27 421.726 243.708   1
  -1   3  26 148.751 269.904   1
   1  -3 -26 98.3375 241.679   1
  -1   3  25-75.0583 216.961   1
   1  -3 -25 131.416 205.884   1
  -1   3  24 226.317 245.014   1
   1  -3 -24-98.3385 222.214   1
  -1   3  23-75.4773 270.263   1
  -1  -3  23 748.631 264.782   1
   1  -3 -23 326.043 251.144   1
   1   3 -23 328.178 234.305   1
  -1   3  22 298.562 277.579   1
   1   3 -22 257.261 217.917   1
   1  -3 -22 775.283 265.665   1
  -1  -3  22 438.638 240.342   1
  -1   3  21-36.9099 253.781   1
   1   3 -21 249.738 219.396   1
  -1  -3  21 35.5391 225.273   1
   1  -3 -21 317.857 243.277   1
  -1   3  20 1454.44 302.250   1
   1   3 -20 1479.20 279.906   1
  -1  -3  20 1856.90 313.009   1
   1  -3 -20 1120.49 270.939   1
  -1   3  19 427.221 254.408   1
   1   3 -19 260.797 224.266   1
  -1  -3  19 631.395 269.610   1
   1  -3 -19 789.174 241.134   1
   1   3 -18 1992.22 294.453   1
  -1  -3  18 2908.63 340.407   1
   1  -3 -18 2442.63 307.312   1
  -1   3  17 545.016 277.346   1
   1   3 -17 946.854 235.476   1
  -1  -3  17 672.512 241.842   1
   1  -3 -17 681.853 232.090   1
  -1   3  16 130.640 248.867   1
   1   3 -16-273.878 193.774   1
  -1  -3  16 376.172 236.563   1
   1  -3 -16 54.9713 197.017   1
   1  -3 -15 673.822 219.612   1
  -1   3  15 374.326 232.021   1
  -1  -3  15 217.448 222.838   1
   1   3 -15 210.940 194.322   1
  -1   3  14 11785.5 923.136   1
  -1  -3  14 12529.8 901.561   1
   1   3 -14 12513.9 887.363   1
   1  -3 -14 11747.6 903.263   1
   1  -3 -13 575.173 212.838   1
  -1  -3  13 94.0633 197.852   1
  -1   3  13-28.3519 237.026   1
   1   3 -13 20.2899 170.792   1
   1   3 -12 13505.0 1040.80   1
  -1  -3  12 16325.8 1059.75   1
   1  -3 -11 4836.29 417.345   1
   1   3 -11 3988.81 381.929   1
  -1  -3  11 4880.69 406.283   1
  -1   3  11 5406.44 451.011   1
   1  -3 -10 7469.00 578.216   1
   1   3 -10 7312.29 551.959   1
  -1   3  10 7116.77 595.824   1
  -1  -3  10 7610.08 565.522   1
   1  -3  -9 3748.94 357.319   1
   1   3  -9 3977.66 311.994   1
  -1   3   9 3053.09 376.836   1
  -1  -3   9 3575.57 320.705   1
  -1   3   8 18194.9 1296.42   1
  -1  -3   8 18063.7 1272.15   1
   1   3  -8 18889.8 1263.78   1
   1  -3  -8 18537.1 1289.70   1
  -1   3   7 532.337 208.861   1
   1  -3  -7 258.749 181.654   1
  -1  -3   7 380.960 137.563   1
   1   3  -7 322.311 120.395   1
   1  -3  -6 32375.6 2151.76   1
   1   3  -6 30611.2 2127.50   1
  -1  -3   6 32480.4 2133.61   1
  -1   3   6 32135.8 2158.06   1
   1   3  -5 16168.8 1051.31   1
  -1  -3   5 14761.6 1054.14   1
  -1  -3   4 28779.2 1858.70   1
  -1   3   4 26964.5 1884.03   1
   1  -3  -4 27826.3 1878.08   1
   1   3  -4 27363.2 1853.56   1
   1  -3  -3 168346. 11297.2   1
  -1  -3   3 171137. 11279.4   1
  -1   3   3 166617. 11300.5   1
   1   3  -3 172792. 11277.7   1
   1  -3  -2 76324.7 5077.54   1
   1   3  -2 78380.5 5062.43   1
  -1   3   2 73848.9 5082.55   1
  -1  -3   2 75781.9 5062.81   1
   1   3  -1 110956. 7028.21   1
   1  -3  -1 107821. 7036.49   1
  -1  -3   1 102641. 7028.81   1
  -1   3   1 102345. 7040.61   1
  -1  -3   0 113577. 7662.97   1
  -1   3   0 115147. 7663.98   1
   1  -3   0 120035. 7662.17   1
   1   3   0 114395. 7664.91   1
  -1   3  -1 100937. 6966.50   1
   1  -3   1 107645. 6965.06   1
   1   3   1 109151. 6978.90   1
  -1  -3  -1 105435. 6975.33   1
  -1  -3  -2 81031.1 5298.79   1
   1   3   2 78594.6 5302.06   1
  -1  -3  -3 159730. 11090.3   1
  -1   3  -3 178761. 11069.3   1
   1  -3   3 159223. 11069.5   1
   1   3   3 166945. 11094.8   1
   1   3   4 27466.2 1873.87   1
   1  -3   4 28722.1 1843.50   1
  -1   3  -4 27535.8 1840.44   1
  -1  -3  -4 25509.7 1870.47   1
   1  -3   5 16931.1 1155.06   1
  -1   3  -5 17247.8 1153.07   1
   1  -3   6 30980.3 2080.36   1
   1   3   6 31069.5 2110.22   1
   1  -3   7 520.919 148.999   1
   1   3   7 199.874 227.549   1
  -1  -3  -7 547.017 190.684   1
  -1   3  -7 345.527 128.690   1
  -1  -3  -8 16849.9 1217.99   1
  -1   3  -8 17567.4 1194.05   1
   1  -3   8 17745.5 1199.35   1
   1   3   8 17234.4 1229.97   1
  -1  -3  -9 2642.59 305.902   1
   1   3   9 3064.83 327.450   1
   1   3  10 6710.90 582.214   1
  -1  -3 -10 7162.59 567.254   1
  -1   3 -10 7737.88 546.299   1
   1  -3  10 7176.28 556.256   1
  -1   3 -11 4706.24 380.602   1
  -1  -3 -11 4289.57 400.317   1
   1   3  11 5093.25 431.811   1
   1  -3  11 4522.72 398.888   1
   1  -3  12 15201.5 1047.46   1
  -1   3 -12 14115.9 1030.42   1
  -1  -3 -13-269.889 216.342   1
  -1   3 -13 158.697 185.438   1
   1   3  13-55.9755 243.425   1
   1  -3  13 455.951 208.972   1
  -1   3 -14 12168.1 889.035   1
   1  -3  14 13095.1 905.148   1
   1   3  14 10515.1 921.625   1
  -1  -3 -14 12977.8 917.139   1
   1  -3  15 342.907 209.910   1
  -1  -3 -15 645.424 247.973   1
  -1   3 -15 437.263 191.703   1
   1  -3  16 112.739 224.679   1
   1   3  16-31.9588 223.517   1
  -1  -3 -16 27.8965 195.132   1
  -1   3 -16 294.544 210.560   1
   1  -3  17 448.838 243.834   1
   1   3  17 528.147 267.689   1
  -1  -3 -17 605.799 270.308   1
  -1   3 -17 469.870 204.484   1
   1  -3  18 2733.47 354.136   1
  -1  -3 -18 2617.11 327.247   1
  -1   3 -18 2669.91 322.136   1
   1  -3  19 300.683 240.191   1
   1   3  19 139.861 288.225   1
  -1  -3 -19 397.144 239.292   1
  -1   3 -19 250.170 220.076   1
   1   3  20 1040.02 284.511   1
   1  -3  20 1887.44 311.747   1
  -1   3 -20 991.114 245.071   1
  -1  -3 -20 1626.36 278.843   1
   1   3  21 363.540 288.888   1
   1  -3  21 324.613 262.901   1
  -1   3 -21 395.144 208.532   1
  -1  -3 -21 446.376 265.121   1
   1   3  22 148.422 230.043   1
   1  -3  22-297.460 248.600   1
  -1   3 -22 190.018 213.717   1
  -1  -3 -22 95.4636 207.731   1
  -1   3 -23 750.716 231.374   1
   1  -3  23 190.754 250.181   1
   1   3  23 152.381 274.117   1
  -1  -3 -23 252.236 255.649   1
   1   3  24 914.149 269.237   1
  -1  -3 -24 606.048 230.766   1
   1   3  25-151.834 254.791   1
  -1  -3 -25 770.938 270.852   1
   1   3  26 151.186 223.780   1
  -1  -3 -26 517.041 225.192   1
   1   3  27-262.523 249.107   1
  -1  -3 -27 740.986 249.728   1
  -1   4  28 178.351 248.652   1
   1  -4 -28 219.743 221.723   1
  -1   4  27-72.6760 218.114   1
   1  -4 -27 384.905 213.759   1
  -1   4  25-74.8466 280.002   1
   1  -4 -25-32.5488 238.022   1
  -1   4  24 301.507 268.223   1
   1  -4 -24 97.7497 245.893   1
   1  -4 -23-292.867 215.614   1
   1   4 -23 65.7919 219.000   1
  -1   4  23-37.5643 234.228   1
  -1   4  22 522.208 254.011   1
   1   4 -22 731.014 237.593   1
  -1  -4  22 581.766 249.946   1
   1  -4 -22 290.830 232.275   1
  -1   4  20 109.645 284.696   1
   1   4 -20 327.665 201.360   1
  -1  -4  20 33.8474 239.941   1
   1  -4 -20 187.826 236.254   1
  -1   4  19 322.836 299.600   1
   1   4 -19 114.089 217.341   1
  -1  -4  19-129.726 237.148   1
   1  -4 -19-122.404 249.392   1
  -1   4  18 528.882 309.421   1
   1   4 -18 244.800 218.370   1
  -1  -4  18 495.471 230.620   1
   1  -4 -18 416.724 249.294   1
   1   4 -17 1161.04 246.193   1
  -1  -4  17 970.261 254.124   1
  -1   4  16 2723.22 400.474   1
   1  -4 -16 3327.80 363.140   1
  -1   4  15 795.487 270.040   1
   1   4 -15 1135.34 224.613   1
  -1  -4  15 1745.86 262.251   1
   1  -4 -15 1375.61 271.983   1
  -1   4  14 91.1418 256.546   1
   1   4 -14 252.705 176.181   1
  -1  -4  14 511.163 213.782   1
   1  -4 -14 699.948 226.978   1
  -1   4  13 961.174 254.241   1
   1  -4 -13 1362.34 241.433   1
   1   4 -13 1590.99 217.554   1
  -1  -4  13 1121.20 232.531   1
  -1  -4  12 4420.44 386.025   1
  -1   4  12 4083.48 429.400   1
   1  -4 -12 3905.63 397.785   1
   1   4 -12 4445.13 376.491   1
  -1  -4  11 9028.60 707.435   1
   1   4 -11 10131.5 700.610   1
  -1  -4  10 5378.01 429.197   1
  -1   4  10 4752.51 464.609   1
   1  -4 -10 4487.57 444.845   1
   1   4 -10 5915.55 418.172   1
  -1   4   9-229.246 218.762   1
   1  -4  -9 222.376 188.439   1
   1  -4  -8 7302.85 532.782   1
   1   4  -8 6319.24 484.283   1
  -1  -4   8 6159.37 493.976   1
  -1   4   8 7348.83 541.164   1
   1  -4  -7 7922.23 648.418   1
   1   4  -7 9604.84 621.960   1
  -1   4   7 8383.97 663.144   1
  -1  -4   7 8712.80 627.111   1
  -1  -4   6 3655.97 264.759   1
   1   4  -6 2834.94 250.034   1
   1  -4  -6 3429.76 298.278   1
  -1   4   6 2954.80 311.494   1
  -1  -4   5 4334.88 314.626   1
  -1   4   5 4054.92 371.635   1
   1   4  -5 3507.10 301.345   1
   1   4  -4 239005. 15829.7   1
  -1  -4   4 240510. 15831.9   1
   1  -4  -3 7412.36 558.571   1
   1   4  -3 6927.08 517.098   1
  -1   4   3 7441.35 562.535   1
  -1  -4   3 8267.51 516.763   1
   1   4  -2 1902.65 160.010   1
  -1   4   2 1526.11 228.469   1
   1  -4  -2 2127.55 209.272   1
  -1  -4   2 2084.48 160.726   1
   1   4  -1 8510.74 584.614   1
   1  -4  -1 8046.10 598.745   1
  -1   4   1 8881.19 607.329   1
  -1  -4   1 8556.40 581.825   1
   1  -4   0 10.8996 120.826   1
   1   4   0 83.5135 107.914   1
  -1  -4   0 74.1754 104.804   1
  -1   4   0-6.24863 130.086   1
   1   4   1 7821.42 596.000   1
  -1   4  -1 9007.29 574.586   1
  -1  -4  -1 9102.77 594.271   1
   1  -4   1 7698.65 568.603   1
   1   4   2 1539.88 221.320   1
  -1  -4  -2 1875.80 210.096   1
   1   4   3 7488.00 557.012   1
  -1  -4  -3 7397.59 547.725   1
   1  -4   4 248178. 16280.3   1
  -1   4  -4 245109. 16278.9   1
   1  -4   5 5262.62 333.449   1
   1   4   5 5187.16 405.725   1
  -1  -4  -5 4988.04 399.346   1
  -1  -4  -6 2568.74 299.363   1
   1   4   6 2774.96 319.537   1
   1  -4   6 3407.56 253.467   1
  -1   4  -6 3150.93 244.929   1
   1  -4   7 7765.84 593.518   1
   1   4   7 7212.41 643.064   1
  -1   4  -7 9187.59 592.006   1
  -1  -4  -7 8728.44 628.636   1
   1   4   8 8331.63 593.422   1
   1  -4   8 7555.26 536.718   1
  -1  -4  -8 6912.54 571.717   1
  -1   4  -8 7062.59 533.223   1
  -1   4  -9 119.038 118.198   1
  -1  -4  -9 19.8431 181.374   1
   1   4   9-269.778 219.401   1
   1  -4   9-108.947 129.663   1
   1   4  10 4590.14 448.290   1
   1  -4  10 5309.31 417.925   1
  -1   4 -10 5490.72 406.851   1
  -1  -4 -10 4837.87 440.186   1
   1  -4  11 9002.83 689.267   1
  -1   4 -11 9721.52 683.621   1
   1   4  12 3407.74 376.931   1
  -1   4 -12 4161.52 336.264   1
   1  -4  12 4050.94 354.883   1
  -1  -4 -12 3604.77 365.086   1
   1   4  13 949.690 280.829   1
   1  -4  13 1280.11 228.864   1
  -1   4 -13 1531.51 206.277   1
  -1  -4 -13 883.840 254.749   1
   1  -4  14 306.943 210.344   1
  -1   4 -14 370.730 204.469   1
  -1  -4 -14 79.1961 194.832   1
   1  -4  15 847.317 228.443   1
   1   4  15 595.836 286.457   1
  -1   4 -15 1315.95 213.886   1
   1   4  16 2861.34 353.207   1
  -1  -4 -16 2725.17 327.869   1
   1  -4  17 733.902 260.451   1
  -1   4 -17 727.260 214.307   1
   1  -4  18-31.2917 230.714   1
   1   4  18 171.745 243.307   1
  -1   4 -18 104.104 188.216   1
  -1  -4 -18 210.653 223.586   1
   1  -4  19-33.0495 250.150   1
   1   4  19-280.951 278.110   1
  -1   4 -19-165.267 212.298   1
  -1  -4 -19-30.7602 241.180   1
   1   4  20 36.0447 249.927   1
   1  -4  20-68.8034 235.416   1
  -1   4 -20 289.799 203.589   1
  -1  -4 -20 125.836 229.247   1
  -1   4 -22 190.106 216.386   1
   1  -4  22 593.117 248.385   1
   1   4  22 408.048 262.063   1
  -1  -4 -22-63.6737 228.808   1
  -1   4 -23 32.6641 218.659   1
   1   4  23-150.560 270.029   1
  -1  -4 -23-346.003 234.716   1
   1   4  24 265.232 260.590   1
  -1  -4 -24 762.034 235.934   1
   1   4  25 301.256 249.396   1
  -1  -4 -25-255.111 228.583   1
   1   4  27 184.838 247.298   1
  -1  -4 -27 95.3579 216.615   1
   1   4  28 511.368 247.852   1
  -1  -4 -28 313.417 222.516   1
  -1   5  28-316.319 229.458   1
   1  -5 -28 124.390 211.798   1
  -1   5  27 107.559 231.723   1
   1  -5 -27-126.677 226.079   1
  -1   5  26-36.5866 251.958   1
   1  -5 -26 513.227 244.154   1
  -1   5  25 148.448 244.613   1
   1  -5 -25-64.5986 232.462   1
  -1   5  24 37.4661 228.261   1
   1  -5 -24 583.423 221.845   1
   1  -5 -23 162.230 210.009   1
  -1   5  23 187.154 243.390   1
   1   5 -22 443.019 233.128   1
  -1   5  22 633.459 266.130   1
   1   5 -21 122.257 219.081   1
  -1  -5  21 275.436 234.440   1
   1  -5 -21-319.591 259.633   1
  -1   5  20 550.019 295.687   1
   1   5 -20 494.777 231.334   1
  -1  -5  20 832.284 264.612   1
   1  -5 -20 500.721 271.115   1
  -1   5  19-253.908 293.805   1
   1   5 -19 555.373 219.156   1
  -1  -5  19-31.7788 217.447   1
   1  -5 -19-30.6443 249.812   1
  -1   5  18 965.562 305.184   1
   1   5 -18 739.350 216.637   1
  -1  -5  18 481.979 232.587   1
   1  -5 -18 448.005 257.392   1
   1   5 -17 149.369 198.267   1
  -1   5  17 207.804 288.778   1
   1  -5 -17 350.226 256.987   1
   1   5 -16-70.3456 176.828   1
  -1  -5  16-106.499 191.703   1
  -1   5  15 745.912 280.025   1
   1   5 -15 785.036 207.298   1
  -1  -5  15 942.302 223.278   1
   1  -5 -15 729.489 263.818   1
  -1   5  14 1149.57 284.387   1
   1   5 -14 442.699 178.279   1
  -1  -5  14 640.408 219.973   1
   1  -5 -14 661.137 237.416   1
  -1   5  13-59.7950 248.214   1
   1  -5 -13 105.596 219.170   1
   1   5 -13-18.4057 164.412   1
  -1  -5  13-125.488 170.457   1
  -1   5  12 5437.28 475.488   1
  -1  -5  12 5082.04 421.831   1
   1  -5 -12 5208.25 441.563   1
   1   5 -12 4427.23 394.109   1
   1  -5 -11 930.266 232.939   1
  -1  -5  11 623.954 166.233   1
  -1   5  11 758.318 277.985   1
   1   5 -11 679.889 159.057   1
   1  -5 -10 22.5519 178.526   1
  -1   5  10 51.2036 199.260   1
  -1   5   9 2275.74 320.049   1
   1  -5  -9 2346.09 305.273   1
   1   5  -9 2580.70 235.879   1
  -1  -5   9 3140.42 250.069   1
  -1   5   8 1853.35 275.794   1
   1  -5  -8 1949.95 257.202   1
   1   5  -8 1777.08 195.965   1
  -1  -5   8 2392.91 209.405   1
   1  -5  -7 21161.3 1579.49   1
  -1   5   7 23130.6 1595.87   1
  -1  -5   7 23950.2 1552.69   1
  -1  -5   6 84785.0 5497.34   1
  -1   5   6 87965.4 5543.07   1
   1  -5  -6 87411.5 5534.91   1
   1   5  -6 78026.5 5495.94   1
   1  -5  -5 25120.6 1665.87   1
   1   5  -5 25630.5 1624.14   1
  -1  -5   5 22838.6 1624.92   1
  -1   5   5 24228.8 1673.19   1
   1  -5  -4 104965. 6991.96   1
   1   5  -4 107996. 6958.09   1
  -1   5   4 98119.7 6998.25   1
  -1  -5   4 104280. 6958.04   1
   1  -5  -3 11430.0 866.390   1
  -1  -5   3 13122.5 832.889   1
  -1   5   3 11806.2 878.616   1
   1   5  -3 12137.1 832.632   1
   1  -5  -2 8369.60 605.284   1
  -1  -5   2 8769.38 577.443   1
  -1   5   2 8338.46 620.993   1
   1   5  -2 8268.29 579.091   1
   1  -5  -1 38154.6 2661.73   1
   1   5  -1 40806.5 2653.07   1
  -1  -5   1 41975.9 2651.13   1
  -1   5   1 36497.1 2667.82   1
   1  -5   0 29982.8 2054.29   1
  -1  -5   0 32135.3 2056.83   1
  -1   5   0 29545.5 2057.94   1
   1   5   0 31526.8 2059.75   1
  -1   5  -1 40273.7 2660.85   1
   1  -5   1 42072.4 2658.56   1
  -1  -5  -1 41084.9 2672.88   1
   1   5   1 34201.5 2676.66   1
   1  -5   2 7761.48 568.085   1
  -1  -5  -2 8844.32 607.596   1
  -1   5  -2 9151.83 571.460   1
   1   5   2 8313.63 610.113   1
  -1  -5  -3 11881.3 834.224   1
   1   5   3 11741.3 838.296   1
  -1  -5  -4 105635. 7085.94   1
   1   5   4 107861. 7091.35   1
   1   5   5 22121.8 1685.51   1
   1  -5   5 24545.1 1636.31   1
  -1  -5  -5 24818.5 1677.03   1
  -1   5  -5 25036.6 1634.51   1
   1   5   6 86028.8 5286.62   1
  -1   5  -6 83999.7 5236.71   1
  -1  -5  -6 85058.9 5276.42   1
   1  -5   6 70141.2 5236.93   1
   1   5   7 23366.3 1451.13   1
   1  -5   7 21313.2 1395.74   1
  -1   5  -7 18386.9 1391.53   1
  -1  -5  -7 23208.5 1439.18   1
   1   5   8 2602.81 307.851   1
  -1  -5  -8 2782.89 286.317   1
   1  -5   8 2083.21 206.112   1
  -1   5  -8 2037.74 199.732   1
  -1  -5  -9 2015.17 248.462   1
  -1   5  -9 2485.87 213.002   1
   1   5   9 1890.46 275.697   1
   1  -5   9 2561.15 225.083   1
  -1  -5 -10-22.3667 191.828   1
   1   5  10 199.955 234.135   1
  -1   5 -11 942.549 160.947   1
  -1  -5 -11 517.135 184.353   1
   1   5  11 293.838 209.437   1
   1  -5  11 868.224 176.227   1
  -1   5 -12 4699.70 376.681   1
   1   5  12 4778.24 458.540   1
   1  -5  12 4373.38 393.627   1
  -1  -5 -12 4563.20 430.469   1
   1  -5  13 41.0935 164.375   1
   1   5  13 88.8354 232.122   1
  -1   5 -13 196.780 156.529   1
  -1  -5 -13 25.9446 185.315   1
   1  -5  14 633.593 222.352   1
   1   5  14 308.612 252.962   1
  -1  -5 -14 540.420 235.611   1
  -1   5 -14 749.924 186.327   1
   1  -5  15 445.228 202.111   1
   1   5  15 672.301 280.877   1
  -1   5 -15 773.726 179.350   1
  -1  -5 -15 1063.95 260.288   1
   1  -5  16 134.384 221.837   1
  -1   5 -16 44.6963 181.632   1
   1   5  17-67.8423 274.716   1
  -1  -5 -17-29.7119 254.049   1
   1   5  18 277.616 250.377   1
   1  -5  18 672.514 254.842   1
  -1  -5 -18 425.721 221.846   1
  -1   5 -18 823.657 215.474   1
   1   5  19 884.329 291.583   1
   1  -5  19 129.293 219.899   1
  -1   5 -19 81.9486 197.479   1
  -1  -5 -19 279.167 241.294   1
  -1   5 -20 752.716 225.188   1
   1   5  20 833.004 281.335   1
   1  -5  20 237.000 243.481   1
  -1  -5 -20 379.397 241.104   1
   1   5  21 182.843 264.045   1
   1  -5  21 141.737 233.399   1
  -1   5 -21 363.433 208.247   1
  -1  -5 -21 545.214 247.052   1
  -1   5 -22 346.844 220.066   1
   1   5  22 111.225 261.878   1
   1   5  23 412.694 263.720   1
  -1  -5 -23 62.7467 202.171   1
   1   5  24 75.3555 241.054   1
  -1  -5 -24 600.288 234.076   1
   1   5  25 186.760 227.745   1
  -1  -5 -25-158.260 198.339   1
   1   5  26-74.1042 250.061   1
  -1  -5 -26 189.126 236.754   1
   1   5  27-437.726 218.259   1
  -1  -5 -27-188.366 195.628   1
  -1  -5 -28 92.6583 228.678   1
   1   5  28 215.360 235.633   1
   1  -6 -28 275.551 212.058   1
  -1   6  28 276.698 210.487   1
   1  -6 -27 375.119 245.441   1
  -1   6  27 70.7302 238.036   1
   1  -6 -26-95.1865 223.733   1
  -1   6  26 253.156 244.060   1
   1  -6 -24 161.160 208.876   1
  -1   6  24 335.094 243.510   1
   1  -6 -23 64.6757 236.461   1
  -1   6  23-37.2955 262.949   1
  -1   6  22-186.082 288.267   1
   1  -6 -22 710.239 270.312   1
   1   6 -21 120.683 203.646   1
  -1   6  21 297.113 298.554   1
   1  -6 -21 541.520 260.380   1
  -1   6  20 515.170 277.835   1
  -1  -6  20 97.5010 192.069   1
   1   6 -20 256.764 205.153   1
   1  -6 -20 220.054 245.204   1
  -1   6  19-328.593 291.146   1
  -1  -6  19-184.782 233.255   1
   1   6 -19 567.865 197.287   1
   1  -6 -19 401.066 258.696   1
  -1   6  18 252.579 294.245   1
  -1  -6  18 579.451 227.350   1
   1   6 -18 639.860 208.831   1
   1  -6 -18 512.623 274.338   1
  -1   6  17 175.258 290.757   1
  -1  -6  17 624.399 211.436   1
   1  -6 -17 413.782 256.300   1
   1   6 -17 23.9804 179.784   1
   1   6 -16 6901.77 527.087   1
   1  -6 -16 5857.84 554.028   1
  -1  -6  16 7240.66 541.507   1
   1  -6 -15-28.5781 227.728   1
   1   6 -15 103.468 172.333   1
  -1   6  15 198.079 276.564   1
  -1  -6  15-69.8729 192.788   1
   1  -6 -14-28.1510 226.629   1
   1   6 -14 113.638 155.966   1
  -1   6  14 285.582 267.489   1
  -1  -6  14 106.670 170.703   1
   1  -6 -13 866.318 202.542   1
   1   6 -13 802.721 177.169   1
  -1  -6  13 1061.94 203.023   1
  -1   6  13 398.338 218.761   1
   1   6 -12 3971.45 335.008   1
  -1  -6  12 3459.00 345.933   1
   1  -6 -12 4221.75 397.868   1
  -1   6  12 4946.24 436.035   1
   1  -6 -11 890.055 234.077   1
  -1   6  11 1124.41 278.410   1
  -1  -6  10 8995.60 660.634   1
   1   6 -10 9255.37 651.102   1
   1  -6  -9 9431.79 661.520   1
  -1  -6   9 7913.82 604.869   1
  -1   6   9 9125.14 675.093   1
   1   6  -9 8344.01 593.872   1
   1  -6  -8 4635.18 423.895   1
  -1  -6   8 5044.30 372.202   1
   1   6  -8 4980.63 363.060   1
  -1   6   8 4768.52 459.010   1
  -1   6   7 5289.02 477.166   1
  -1  -6   7 5441.66 396.614   1
   1  -6  -7 5703.41 464.066   1
   1   6  -7 5476.40 390.992   1
   1   6  -6 2239.45 185.021   1
  -1  -6   6 2629.90 188.539   1
   1  -6  -6 2126.42 272.164   1
  -1   6   6 2334.31 298.604   1
   1  -6  -5 984.889 183.861   1
  -1   6   5 1063.90 211.113   1
  -1   6   4 64721.7 4321.16   1
   1  -6  -4 64509.3 4312.87   1
  -1  -6   3 3567.86 261.306   1
   1   6  -3 3934.48 265.178   1
   1   6  -2 22570.1 1540.35   1
  -1   6   2 21190.5 1571.40   1
  -1  -6   2 23965.1 1538.85   1
   1  -6  -2 23482.3 1562.68   1
   1   6  -1 61547.3 4066.05   1
   1  -6  -1 63455.2 4073.80   1
  -1   6   1 59504.0 4079.84   1
  -1  -6   1 60423.8 4062.67   1
   1   6   0 71.8516 117.703   1
  -1  -6   0-48.3437 107.253   1
   1  -6   0-22.7398 114.809   1
  -1   6   0-130.717 123.160   1
   1   6   1 64811.0 4027.49   1
  -1   6  -1 60390.5 4010.45   1
  -1  -6  -1 64411.9 4025.09   1
   1  -6   1 56078.2 4007.63   1
   1   6   2 21785.0 1589.37   1
   1  -6   2 23305.4 1553.84   1
  -1   6  -2 24267.0 1556.46   1
  -1  -6  -2 22308.5 1583.58   1
  -1  -6  -4 63699.2 4211.92   1
   1   6   4 62390.4 4221.08   1
  -1  -6  -5 1580.87 212.499   1
   1   6   5 1470.99 242.955   1
  -1   6  -6 2328.87 181.393   1
   1  -6   6 2632.11 183.610   1
  -1  -6  -6 2254.71 261.724   1
   1   6   6 2665.68 299.012   1
   1   6   7 5837.89 459.744   1
   1  -6   7 5409.92 364.677   1
  -1  -6  -7 4593.50 430.936   1
  -1   6  -7 4890.35 361.818   1
   1   6   8 5163.36 447.082   1
   1  -6   8 4390.46 349.661   1
  -1  -6  -8 4871.56 421.087   1
  -1   6  -8 4887.81 346.540   1
   1   6   9 8194.11 680.335   1
  -1   6  -9 8840.13 617.545   1
  -1  -6  -9 8715.59 673.565   1
   1  -6   9 9114.21 624.023   1
   1  -6  10 9515.46 698.412   1
  -1   6 -10 10118.0 693.765   1
  -1  -6 -11 1341.28 253.674   1
   1   6  11 829.102 256.601   1
  -1  -6 -12 3729.93 373.336   1
   1   6  12 3142.30 383.410   1
   1  -6  12 2944.93 321.523   1
  -1   6 -13 857.475 163.803   1
  -1  -6 -13 692.798 247.061   1
   1  -6  13 1050.58 192.870   1
   1   6  13 637.736 290.007   1
  -1  -6 -14 497.913 237.508   1
  -1   6 -14 215.550 147.551   1
   1   6  14 189.266 242.211   1
   1  -6  14 500.938 193.215   1
  -1  -6 -15-28.5362 220.547   1
  -1   6 -15-99.1723 166.649   1
   1   6  15-97.8207 244.857   1
   1  -6  15 214.137 201.674   1
   1   6  16 6441.83 644.342   1
   1  -6  16 6895.21 590.296   1
  -1  -6 -16 6899.97 614.530   1
  -1   6 -16 8042.10 573.518   1
   1  -6  17 748.046 231.523   1
   1   6  17 34.3463 257.697   1
  -1  -6 -17 300.902 226.795   1
  -1   6 -17 188.554 174.103   1
  -1   6 -18 885.026 225.060   1
   1  -6  18 562.327 239.004   1
   1   6  18 525.443 311.197   1
  -1  -6 -18 307.282 251.070   1
   1   6  19-214.414 277.244   1
  -1   6 -19-161.387 196.039   1
   1  -6  19-125.958 223.983   1
  -1  -6 -19 93.8916 264.604   1
   1   6  20 545.352 242.984   1
  -1   6 -20 398.194 209.209   1
   1  -6  20 132.655 219.759   1
  -1  -6 -20 285.940 212.624   1
  -1   6 -21 299.468 211.316   1
   1   6  21 256.317 263.672   1
  -1  -6 -21-128.537 239.673   1
  -1  -6 -22 541.065 238.127   1
   1   6  23-112.125 239.242   1
   1   6  24 336.958 269.659   1
  -1  -6 -24 31.4155 240.473   1
   1   6  26-109.932 250.134   1
  -1  -6 -26 561.512 246.728   1
   1   6  27 179.952 220.671   1
  -1  -6 -27-123.943 206.182   1
   1   6  28 247.256 234.001   1
  -1  -6 -28-30.4131 224.192   1
  -1   7  27-139.424 247.804   1
   1  -7 -27 123.471 230.074   1
  -1   7  26 178.671 238.530   1
   1  -7 -26 376.606 228.466   1
  -1   7  25-145.726 209.289   1
   1  -7 -25 158.748 195.757   1
  -1   7  24 332.714 262.826   1
   1  -7 -24 384.296 218.398   1
   1  -7 -23 96.6444 243.941   1
  -1   7  23 705.191 285.806   1
  -1   7  22 334.211 273.260   1
   1  -7 -22 257.874 242.813   1
  -1   7  21 668.025 304.608   1
   1  -7 -21-128.218 244.574   1
   1   7 -20 1034.09 228.917   1
  -1   7  20 553.606 308.451   1
   1  -7 -20 253.636 270.571   1
   1   7 -19 184.233 193.523   1
  -1  -7  19 150.785 228.408   1
  -1   7  18 1019.03 340.843   1
   1  -7 -18 1103.30 288.854   1
  -1   7  17-107.330 293.467   1
   1   7 -17-45.9604 173.332   1
  -1  -7  17-52.3275 202.320   1
   1  -7 -17-239.306 249.177   1
  -1   7  16 104.154 277.895   1
   1   7 -16 296.879 179.237   1
  -1  -7  16 241.336 188.335   1
   1  -7 -16 117.155 236.838   1
   1   7 -15 560.555 166.748   1
  -1  -7  15 176.975 182.075   1
  -1   7  14 2752.22 349.365   1
   1   7 -14 2309.86 247.836   1
  -1  -7  14 2253.52 269.264   1
   1  -7 -14 1753.34 294.363   1
  -1   7  13 941.156 293.641   1
   1   7 -13 498.053 152.619   1
  -1  -7  13 777.167 179.549   1
   1  -7 -13 277.345 235.618   1
  -1   7  12 604.389 263.150   1
   1  -7 -12 373.937 222.578   1
  -1   7  11 666.961 255.632   1
   1   7 -11 711.732 131.262   1
  -1  -7  11 548.510 148.930   1
   1  -7 -11 586.934 224.639   1
  -1   7  10 1355.09 297.871   1
   1  -7 -10 1459.93 262.734   1
   1   7 -10 1383.23 168.859   1
  -1  -7  10 1554.18 175.421   1
   1  -7  -9 321.962 208.290   1
   1   7  -9 180.803 97.3422   1
  -1  -7   9 396.795 110.392   1
  -1   7   9 78.2514 236.060   1
   1  -7  -8 21807.5 1538.91   1
  -1   7   8 25085.5 1563.73   1
  -1  -7   8 22652.8 1486.77   1
   1   7  -8 21132.6 1484.41   1
   1  -7  -7 9598.54 719.537   1
  -1   7   7 10154.8 738.692   1
  -1  -7   7 9817.00 656.519   1
   1   7  -7 9485.01 654.904   1
  -1   7   6 39059.1 2610.95   1
   1  -7  -6 37876.0 2598.31   1
  -1   7   5 1022.56 215.725   1
   1  -7  -5 846.400 198.751   1
  -1   7   4 3225.87 316.800   1
   1  -7  -4 3032.70 292.693   1
  -1   7   3 42885.8 2903.30   1
   1  -7  -3 43111.4 2896.82   1
  -1  -7   3 43211.9 2859.18   1
   1   7  -2 21111.6 1364.82   1
  -1  -7   2 19648.1 1362.18   1
   1   7  -1-8.15360 103.937   1
   1  -7  -1 135.014 132.833   1
  -1  -7   1 184.566 99.1995   1
  -1   7   1-36.5262 145.620   1
  -1  -7   0 3088.38 264.815   1
  -1   7   0 3092.04 271.178   1
   1   7   0 3414.07 278.023   1
   1   7   1 24.2539 141.304   1
   1  -7   1 6.64551 92.7296   1
  -1   7  -1 45.5397 106.132   1
   1  -7   2 20361.5 1389.70   1
  -1   7  -2 21364.0 1394.17   1
  -1  -7  -3 40886.5 2753.18   1
   1   7   3 41174.4 2761.44   1
   1   7   4 2611.35 280.989   1
  -1  -7  -4 2237.33 249.414   1
   1   7   5 949.950 204.555   1
  -1  -7  -5 1073.70 199.073   1
  -1  -7  -6 34087.6 2394.78   1
   1   7   6 36924.2 2411.11   1
  -1  -7  -7 9425.04 685.092   1
   1   7   7 8749.62 696.008   1
   1   7   8 21831.7 1534.88   1
  -1   7  -8 21960.7 1467.17   1
   1  -7   8 21897.8 1469.95   1
  -1  -7  -8 22361.8 1529.42   1
  -1  -7  -9 68.5729 204.116   1
   1  -7   9 207.627 102.105   1
   1   7   9-76.5556 213.596   1
  -1   7  -9 306.013 93.9621   1
  -1   7 -10 1304.43 148.330   1
   1   7  10 1603.57 286.026   1
   1  -7  10 1546.29 162.081   1
  -1   7 -11 455.315 121.193   1
  -1  -7 -11 655.132 238.380   1
   1  -7  11 628.505 143.742   1
   1   7  11 774.481 258.259   1
  -1  -7 -12 105.164 172.574   1
   1   7  12 89.9268 217.563   1
  -1  -7 -13 710.139 235.834   1
  -1   7 -13 782.299 156.681   1
   1   7  13 1153.04 283.228   1
   1  -7  13 512.059 167.685   1
  -1  -7 -14 2004.78 320.042   1
   1  -7  14 2046.70 260.759   1
   1   7  14 1996.70 353.094   1
  -1   7 -14 2329.32 248.952   1
  -1   7 -15 434.727 171.300   1
   1  -7  15-176.583 180.148   1
   1   7  16 170.162 220.420   1
  -1   7 -16 62.1894 160.297   1
   1  -7  16 24.2997 197.306   1
  -1  -7 -16 685.433 218.383   1
   1   7  17-34.7445 270.416   1
  -1   7 -17 293.284 176.204   1
   1  -7  17-26.2987 190.053   1
  -1  -7 -17-213.209 258.188   1
   1   7  18 1202.05 318.027   1
  -1   7 -18 950.597 216.134   1
   1  -7  18 789.499 228.437   1
  -1  -7 -18 1024.15 294.802   1
  -1   7 -19 130.628 190.431   1
   1  -7  19 90.0974 208.283   1
  -1   7 -20 666.207 212.371   1
   1   7  20 1057.86 295.127   1
  -1  -7 -20 701.746 248.376   1
   1   7  21-36.5897 273.755   1
  -1  -7 -21-32.2579 249.320   1
   1   7  22 36.9528 211.037   1
  -1  -7 -22 158.938 203.493   1
   1   7  23 186.022 267.939   1
  -1  -7 -23 124.670 225.428   1
   1   7  24 148.731 257.314   1
  -1  -7 -24 405.901 251.979   1
   1   7  25-36.6830 202.850   1
  -1  -7 -25 342.406 209.349   1
   1   7  26 144.867 260.578   1
  -1  -7 -26 493.643 241.995   1
   1   7  27 106.434 214.103   1
  -1  -7 -27 183.408 195.828   1
  -1   8  27-274.680 256.013   1
   1  -8 -27 30.3937 222.352   1
  -1   8  26-211.701 238.256   1
   1  -8 -26 465.133 239.833   1
  -1   8  25 72.1228 216.628   1
   1  -8 -25 345.932 214.636   1
   1  -8 -23 449.023 219.129   1
  -1   8  23 369.272 248.391   1
  -1   8  22 111.103 253.309   1
   1  -8 -22-64.3383 216.067   1
  -1   8  21-37.0969 269.266   1
   1  -8 -21-192.383 230.921   1
  -1   8  20-259.295 279.320   1
   1  -8 -20 445.317 258.547   1
  -1   8  19 220.482 295.549   1
   1  -8 -19 408.608 239.653   1
  -1   8  18 511.157 296.406   1
   1   8 -18 464.783 183.251   1
  -1  -8  18 1050.51 230.096   1
   1  -8 -18 432.585 237.871   1
  -1   8  17 36.1476 258.045   1
   1   8 -17 64.1545 156.978   1
  -1  -8  17-127.160 207.911   1
   1  -8 -17 30.2433 195.463   1
  -1   8  16 809.201 295.305   1
   1   8 -16 1306.98 197.816   1
  -1  -8  16 1647.20 250.501   1
   1  -8 -16 980.081 263.722   1
  -1   8  15 34.1262 280.829   1
   1   8 -15-35.4187 143.159   1
  -1  -8  15 231.255 172.037   1
   1  -8 -15 354.943 244.932   1
  -1   8  14 565.599 274.291   1
   1   8 -14 270.898 141.394   1
   1  -8 -14 172.986 239.560   1
  -1  -8  14 742.456 173.228   1
  -1   8  13 224.328 248.701   1
   1  -8 -13 56.9232 231.388   1
   1  -8 -12 54.8622 218.593   1
   1   8 -12-72.5131 117.196   1
  -1   8  12-124.067 254.372   1
  -1  -8  12-13.6376 123.742   1
   1  -8 -11 237.474 223.002   1
   1   8 -11-29.8326 103.832   1
  -1   8  11-179.039 252.192   1
  -1  -8  11 33.7653 112.458   1
  -1   8  10 4061.96 401.924   1
   1   8 -10 3216.58 264.518   1
   1  -8 -10 3525.73 365.270   1
  -1  -8  10 3600.80 275.235   1
   1  -8  -9 1030.78 219.350   1
  -1  -8   9 897.325 107.611   1
  -1   8   9 871.548 249.542   1
   1   8  -9 935.183 105.560   1
   1  -8  -8 9412.66 682.299   1
  -1   8   8 8197.22 688.888   1
   1  -8  -7 63.9511 183.904   1
  -1   8   7 436.091 208.267   1
   1  -8  -6 39.7384 172.535   1
  -1   8   6 293.768 216.822   1
   1  -8  -5 10425.7 786.103   1
  -1   8   5 11225.2 802.115   1
   1  -8  -4 674.995 187.446   1
  -1   8   4 419.169 203.066   1
   1  -8  -3 5758.39 435.547   1
  -1  -8   3 5724.18 384.920   1
   1   8  -3 5281.25 386.477   1
  -1   8   3 5924.52 455.234   1
   1   8  -2 24853.8 1773.68   1
  -1   8   2 28109.7 1806.78   1
  -1  -8   2 27312.1 1769.93   1
   1  -8  -1 1177.69 160.664   1
  -1  -8   1 1031.76 131.967   1
   1   8  -1 1043.62 143.835   1
  -1   8   1 1169.87 177.095   1
  -1  -8   0-58.4405 108.508   1
  -1   8   0 134.291 129.805   1
   1   8   0-45.2693 127.130   1
   1  -8   0-116.946 115.989   1
  -1  -8  -1 1089.88 152.102   1
   1   8   1 1198.30 189.681   1
  -1   8  -1 846.504 142.387   1
   1  -8   1 1273.72 129.167   1
   1   8   2 27419.5 1725.40   1
  -1   8  -2 24355.7 1688.06   1
   1  -8   2 25276.9 1685.80   1
   1   8   3 4660.51 420.709   1
  -1  -8  -3 5584.15 412.869   1
  -1  -8  -4 279.126 163.679   1
   1   8   4 150.914 184.678   1
   1   8   5 10988.2 828.294   1
  -1  -8  -5 11592.0 821.364   1
  -1  -8  -6 177.766 185.925   1
   1   8   6-43.8829 188.718   1
  -1  -8  -7 190.708 206.760   1
   1   8   7 211.711 219.663   1
  -1  -8  -8 7899.45 633.234   1
   1   8   8 8386.06 652.474   1
  -1  -8  -9 947.674 239.409   1
   1  -8   9 767.558 80.6275   1
  -1   8  -9 691.107 79.6146   1
   1   8  10 3624.18 406.855   1
   1  -8  10 3460.30 282.618   1
  -1  -8 -10 4279.70 386.982   1
  -1   8 -10 3907.62 278.322   1
   1   8  11-59.2560 247.569   1
  -1   8 -11 167.298 95.8595   1
   1  -8  11 40.1536 110.167   1
  -1  -8 -11 259.952 212.647   1
   1   8  12 123.340 259.856   1
  -1   8 -12 55.0489 109.587   1
   1  -8  12-150.660 129.103   1
  -1  -8 -12 513.716 222.436   1
   1   8  13 318.967 239.792   1
  -1  -8 -13 56.0030 211.355   1
   1   8  14 65.7937 263.700   1
  -1   8 -14 455.232 141.408   1
   1  -8  14 208.497 158.399   1
  -1  -8 -14 230.573 241.497   1
   1   8  15-303.864 319.256   1
  -1   8 -15-137.451 146.151   1
   1  -8  15-39.3636 159.981   1
  -1  -8 -15 177.342 266.807   1
   1   8  16 931.258 311.727   1
  -1   8 -16 1281.77 196.687   1
   1  -8  16 1226.35 219.091   1
  -1  -8 -16 1452.65 301.497   1
   1   8  17 526.623 248.880   1
  -1   8 -17 62.8739 155.540   1
   1  -8  17 216.908 187.986   1
  -1  -8 -17 92.4975 210.321   1
   1   8  18 819.572 285.235   1
  -1   8 -18 708.260 202.299   1
   1  -8  18 656.453 202.299   1
  -1  -8 -18 782.516 248.339   1
   1   8  19-72.2723 283.164   1
  -1  -8 -19 31.6884 253.329   1
   1   8  20 109.587 279.463   1
  -1  -8 -20-288.857 242.931   1
   1   8  21-36.6013 221.935   1
  -1  -8 -21-64.5792 194.682   1
   1   8  22-36.8630 264.232   1
  -1  -8 -22 63.4623 229.290   1
   1   8  23-74.7454 260.460   1
  -1  -8 -23-279.310 243.521   1
   1   8  25 36.3035 247.268   1
  -1  -8 -25-184.973 222.842   1
   1   8  26-107.112 253.833   1
  -1  -8 -26 61.2786 218.724   1
   1   8  27-69.8834 200.721   1
  -1  -8 -27 60.2690 183.736   1
  -1   9  26-104.436 252.585   1
   1  -9 -26-30.6069 223.838   1
  -1   9  25-35.6619 253.627   1
   1  -9 -25 217.851 235.531   1
  -1   9  24 145.478 241.557   1
   1  -9 -24 378.596 220.376   1
  -1   9  23 293.555 235.025   1
   1  -9 -23 63.7853 206.409   1
  -1   9  22-147.630 247.939   1
   1  -9 -22 256.655 220.466   1
  -1   9  20-296.765 242.651   1
   1  -9 -20-191.254 214.678   1
  -1   9  19 147.589 241.160   1
   1  -9 -19 221.066 223.000   1
   1  -9 -17 30.5542 248.301   1
   1   9 -17 79.9522 152.985   1
  -1   9  17 255.471 308.511   1
   1  -9 -16 30.0985 250.163   1
   1   9 -16 412.166 155.420   1
  -1  -9  16-80.9600 164.346   1
  -1   9  16 395.532 310.285   1
   1  -9 -15 59.0495 211.637   1
   1   9 -15-79.1040 133.724   1
  -1   9  15-69.9223 263.513   1
  -1  -9  15 194.642 157.649   1
   1  -9 -14 3114.59 372.694   1
  -1   9  14 3456.34 416.892   1
   1  -9 -13 629.277 254.006   1
   1   9 -13 345.854 120.837   1
  -1  -9  13 276.087 124.414   1
  -1   9  13 659.884 290.311   1
   1  -9 -12 1805.97 271.980   1
   1   9 -12 1525.32 166.789   1
  -1  -9  12 1920.93 174.768   1
  -1   9  12 1683.37 292.699   1
  -1   9  11 674.649 301.325   1
   1   9 -11 1360.90 128.480   1
   1  -9 -11 1089.52 265.660   1
  -1  -9  11 1216.00 129.118   1
   1  -9 -10 104.379 201.697   1
  -1   9  10 472.039 234.153   1
   1  -9  -9 199.518 189.427   1
  -1   9   9 338.460 224.645   1
   1  -9  -7 22.3891 190.580   1
  -1   9   7 329.217 216.124   1
  -1   9   6 4369.65 426.112   1
   1  -9  -6 4888.50 408.252   1
  -1   9   5 2249.68 280.353   1
   1  -9  -5 1975.03 267.684   1
  -1   9   4 40.9168 187.934   1
   1  -9  -4 17.6841 176.333   1
   1   9  -3-26.8449 75.1713   1
  -1   9   3-75.0686 160.007   1
  -1  -9   3 65.0562 65.0679   1
   1   9  -2 280.526 98.0416   1
   1  -9  -2 85.8715 144.175   1
  -1  -9   2 169.175 85.5989   1
  -1  -9   1 4042.16 316.453   1
   1   9  -1 4139.34 323.952   1
  -1   9   0 51781.9 3251.33   1
   1   9   0 48711.7 3248.14   1
   1  -9   0 46667.0 3241.87   1
  -1  -9   0 47815.2 3243.51   1
  -1   9  -1 5143.03 346.770   1
   1  -9   1 4022.16 336.504   1
  -1  -9  -2 263.213 156.263   1
   1  -9   2-19.4051 80.7348   1
  -1   9  -2 191.939 97.4116   1
  -1  -9  -3 244.135 143.857   1
   1  -9   3 17.4234 49.1181   1
   1   9   3-108.556 168.653   1
  -1   9  -3 23.7873 62.7893   1
   1   9   4-39.7332 176.543   1
  -1  -9  -4 125.207 167.948   1
   1   9   5 2314.73 278.978   1
  -1  -9  -5 2150.89 257.046   1
   1   9   6 4528.42 410.760   1
  -1  -9  -6 4557.10 399.845   1
   1   9   7 75.0099 200.689   1
  -1  -9  -7 154.234 181.418   1
   1   9   9 447.673 219.381   1
  -1  -9  -9 368.968 199.082   1
   1   9  10 732.681 243.725   1
  -1  -9 -10 411.572 200.628   1
  -1  -9 -11 1044.70 226.777   1
   1  -9  11 1090.76 106.931   1
  -1   9 -11 1146.66 108.803   1
   1   9  11 1557.51 281.423   1
  -1  -9 -12 1777.38 256.933   1
   1  -9  12 1598.07 159.213   1
  -1   9 -12 1356.30 148.646   1
  -1  -9 -13 257.509 211.160   1
   1  -9  13 250.113 119.945   1
  -1   9 -13 160.080 105.303   1
   1   9  13-97.9341 237.111   1
  -1  -9 -14 2732.22 332.241   1
   1  -9  14 2384.69 247.529   1
   1   9  14 2784.15 371.748   1
  -1   9 -14 2706.01 238.581   1
   1   9  15 34.3015 270.624   1
  -1   9 -15-29.1092 123.400   1
   1  -9  15-148.579 136.251   1
  -1  -9 -15 150.353 252.667   1
   1   9  16-139.738 289.360   1
  -1   9 -16 133.591 137.400   1
   1  -9  16 94.7590 159.155   1
  -1   9 -17 93.9637 148.951   1
   1   9  17-212.881 287.425   1
  -1  -9 -17-467.718 271.979   1
   1   9  19 474.226 241.761   1
  -1  -9 -19 766.456 228.082   1
   1   9  20-402.508 259.914   1
  -1  -9 -20-257.374 241.606   1
   1   9  22 259.361 275.973   1
  -1  -9 -22 372.928 220.169   1
   1   9  23 74.2899 223.579   1
  -1  -9 -23 463.164 188.334   1
   1   9  24-73.1676 241.345   1
  -1  -9 -24 338.360 224.276   1
   1   9  25 107.841 254.446   1
  -1  -9 -25 521.265 245.369   1
   1   9  26 211.384 218.701   1
  -1  -9 -26 151.227 177.386   1
  -1  10  26 204.758 226.247   1
   1 -10 -26 120.915 219.549   1
  -1  10  25 595.731 276.734   1
   1 -10 -25 462.415 242.360   1
  -1  10  24-250.909 259.533   1
   1 -10 -24-250.386 234.741   1
  -1  10  22 808.097 291.829   1
   1 -10 -22 319.870 242.668   1
   1 -10 -21 257.028 247.232   1
  -1  10  21 295.531 263.253   1
   1 -10 -20 192.411 244.576   1
  -1  10  20 111.177 282.573   1
   1 -10 -19 95.5851 249.759   1
  -1  10  19 111.181 306.810   1
   1 -10 -18 378.406 226.094   1
  -1  10  18 552.363 293.921   1
   1 -10 -17 31.0651 189.474   1
  -1  10  17 146.656 245.164   1
   1 -10 -16 365.500 264.916   1
  -1  10  16 254.539 275.854   1
   1 -10 -15-209.808 234.931   1
   1  10 -15-70.7168 115.657   1
  -1 -10  15-127.083 120.280   1
  -1  10  15 212.755 288.121   1
  -1 -10  14 125.211 107.142   1
  -1  10  14 347.738 256.566   1
   1  10 -14 503.710 108.413   1
  -1 -10  13-18.9039 68.5172   1
   1  10 -13 49.4996 73.1990   1
   1 -10 -12 1819.23 285.906   1
  -1  10  12 2130.42 321.256   1
   1 -10 -11 532.004 259.509   1
  -1  10  11 157.519 262.568   1
   1 -10 -10 4509.79 417.599   1
  -1  10  10 3889.62 421.311   1
   1 -10  -9 129.538 212.526   1
  -1  10   9 29.1660 220.699   1
   1 -10  -8-74.1549 193.033   1
  -1  10   8 111.345 228.275   1
   1 -10  -6 8749.08 657.001   1
  -1  10   6 8176.76 668.891   1
   1 -10  -5 1582.64 230.670   1
  -1  10   4 5760.94 445.413   1
   1 -10  -4 4557.03 421.175   1
   1 -10  -3 1053.94 200.444   1
  -1 -10   3 1251.18 118.429   1
  -1  10   3 1229.05 223.839   1
   1  10  -3 1322.94 126.760   1
  -1 -10   2 3822.86 296.004   1
   1 -10  -2 4323.17 333.321   1
   1  10  -2 3673.65 301.670   1
  -1  10   2 4112.88 364.436   1
  -1 -10   1 1992.59 194.928   1
   1 -10  -1 1837.30 210.647   1
  -1  10   1 2160.63 225.019   1
   1  10  -1 1761.25 194.510   1
   1 -10   0 71.3631 122.287   1
  -1  10   0-13.5510 131.678   1
   1 -10   1 1768.50 183.936   1
  -1 -10  -1 2220.70 211.786   1
  -1  10  -1 2195.81 195.476   1
   1  10   1 1599.73 230.040   1
   1  10   2 4288.20 356.234   1
   1 -10   2 3733.67 293.742   1
  -1 -10  -2 4087.15 338.355   1
  -1  10  -2 4067.52 306.277   1
  -1  10  -3 1177.25 110.666   1
   1  10   3 1002.03 206.689   1
   1 -10   3 1053.34 101.450   1
   1  10   4 5244.40 435.755   1
  -1 -10  -4 4884.53 421.937   1
   1  10   5 1177.67 237.715   1
  -1 -10  -5 1162.50 207.257   1
   1  10   6 7793.05 654.885   1
  -1 -10  -6 8824.36 646.396   1
   1  10   8-194.172 239.198   1
  -1 -10  -8 97.3919 216.351   1
   1  10   9-174.179 248.265   1
  -1 -10  -9 306.115 221.883   1
   1  10  10 4511.38 468.624   1
  -1 -10 -10 5340.91 467.798   1
  -1 -10 -11-110.316 216.868   1
   1  10  11 251.125 242.630   1
  -1 -10 -12 1223.02 267.834   1
   1  10  12 1556.98 292.506   1
  -1 -10 -14 209.504 229.990   1
  -1  10 -14 127.030 87.3223   1
   1 -10  14 225.923 92.8608   1
   1  10  14 204.746 260.287   1
   1  10  15-69.5803 263.302   1
  -1  10 -15 114.246 102.557   1
   1 -10  15 233.362 119.268   1
  -1 -10 -15-30.5609 228.782   1
  -1  10 -16 374.647 121.253   1
   1  10  16 424.142 295.665   1
  -1 -10 -16-248.613 256.170   1
   1  10  17 178.967 290.964   1
  -1 -10 -17 535.113 256.161   1
   1  10  18 946.928 303.524   1
  -1 -10 -18 31.9001 245.389   1
   1  10  19 365.687 295.872   1
  -1 -10 -19 257.345 248.553   1
   1  10  20 219.414 242.239   1
  -1 -10 -20-32.3001 213.975   1
   1  10  21 110.327 225.561   1
  -1 -10 -21-221.858 190.051   1
   1  10  22 405.714 264.525   1
  -1 -10 -22 619.145 236.769   1
   1  10  24 324.888 265.163   1
  -1 -10 -24 30.6937 210.164   1
   1  10  25-35.5107 197.433   1
  -1 -10 -25 60.6407 173.073   1
   1  10  26 243.027 247.905   1
  -1 -10 -26-29.8277 212.130   1
  -1  11  25-69.1445 189.763   1
   1 -11 -25 273.921 180.460   1
  -1  11  23-144.804 211.921   1
   1 -11 -23 251.550 192.853   1
   1 -11 -22 95.5018 184.473   1
  -1  11  22 329.227 225.900   1
   1 -11 -21 64.1010 206.330   1
  -1  11  21 257.782 244.075   1
  -1  11  20 37.0436 246.652   1
   1 -11 -20 224.545 234.725   1
  -1  11  19-185.718 271.650   1
   1 -11 -19 287.600 247.031   1
  -1  11  18-74.0303 282.114   1
   1 -11 -18 223.118 249.839   1
  -1  11  17 110.386 297.122   1
   1 -11 -17-252.196 222.390   1
  -1  11  16 146.358 260.234   1
   1 -11 -16 93.0452 191.364   1
  -1  11  15-72.5411 295.641   1
   1 -11 -15-91.1872 249.326   1
  -1  11  14 784.933 314.695   1
   1 -11 -14 926.589 250.315   1
  -1  11  13 138.557 280.672   1
   1 -11 -13 146.402 235.029   1
  -1  11  11-130.334 282.535   1
   1 -11 -11 55.5362 233.998   1
  -1  11  10 126.105 244.647   1
  -1  11   9 1032.90 257.074   1
   1 -11  -9 1211.71 244.464   1
  -1  11   8 174.637 234.699   1
   1 -11  -8 277.616 213.222   1
  -1  11   7 554.652 251.695   1
   1 -11  -7-141.649 207.683   1
  -1  11   6 264.773 221.884   1
   1 -11  -6-22.3433 179.305   1
  -1  11   5 1280.69 248.236   1
   1 -11  -5 965.274 213.819   1
  -1  11   4 465.448 215.038   1
   1 -11  -4 668.559 196.864   1
  -1 -11   3 262.943 74.9790   1
   1  11  -3 227.447 91.6981   1
   1 -11  -3 91.4925 149.703   1
   1 -11  -2 66.9384 156.997   1
   1  11  -2 50.4236 109.829   1
  -1  11   2 58.0599 183.203   1
  -1 -11   2 262.718 100.066   1
   1  11  -1 292.692 128.624   1
   1 -11  -1 656.452 151.224   1
  -1  11   1 309.659 167.605   1
  -1 -11   1 332.425 116.057   1
   1  11   1 534.327 177.249   1
   1 -11   1 180.934 121.851   1
  -1  11  -1 519.136 132.326   1
  -1 -11  -1 753.940 159.945   1
   1  11   2 38.4197 157.160   1
  -1 -11  -2-50.4799 135.965   1
   1 -11   2 162.549 93.4238   1
  -1  11  -2 114.958 106.514   1
  -1 -11  -3 166.331 164.749   1
   1 -11   3 221.253 60.9253   1
  -1  11  -3 192.016 75.6779   1
   1  11   3 126.476 191.195   1
   1  11   4 616.370 217.002   1
  -1 -11  -4 941.441 213.902   1
   1  11   5 832.299 244.136   1
  -1 -11  -5 1310.11 220.976   1
   1  11   6-104.043 211.489   1
  -1 -11  -6-159.847 200.385   1
  -1 -11  -7 72.3723 195.419   1
   1  11   8 576.754 260.135   1
  -1 -11  -8 404.890 208.580   1
   1  11   9 902.050 241.729   1
  -1 -11  -9 1109.68 243.408   1
   1  11  10 156.195 243.337   1
   1  11  11-161.412 264.994   1
  -1 -11 -11 452.667 243.546   1
   1  11  13 136.035 290.810   1
  -1 -11 -13 29.8411 250.773   1
   1  11  14 589.600 298.053   1
  -1 -11 -14 1127.78 272.120   1
   1  11  15-176.288 282.230   1
  -1 -11 -15-248.096 233.327   1
   1  11  16 71.4729 280.983   1
  -1 -11 -16-31.4418 243.004   1
   1  11  17 72.4133 279.942   1
  -1 -11 -17 159.013 247.632   1
   1  11  18 219.624 285.134   1
  -1 -11 -18 160.416 243.894   1
   1  11  19 146.576 291.163   1
  -1 -11 -19 129.365 243.927   1
   1  11  20 184.229 277.987   1
  -1 -11 -20 190.631 232.649   1
   1  11  21-73.9742 259.749   1
  -1 -11 -21 217.431 227.211   1
   1  11  22-222.195 240.625   1
  -1 -11 -22-30.8227 173.789   1
   1  11  23 72.8556 227.092   1
  -1 -11 -23-184.008 204.122   1
   1  11  25 34.9982 244.870   1
  -1 -11 -25 240.683 215.878   1
  -1  12  24 245.195 261.121   1
   1 -12 -24 889.955 254.740   1
  -1  12  23 107.059 264.254   1
   1 -12 -23 624.022 249.971   1
  -1  12  22 36.3834 267.138   1
   1 -12 -22 126.478 241.868   1
   1 -12 -21 63.9443 225.620   1
  -1  12  21 257.128 266.659   1
   1 -12 -20 32.1737 211.161   1
  -1  12  20 221.688 252.823   1
   1 -12 -18 32.0142 243.644   1
  -1  12  18 557.923 296.852   1
   1 -12 -17-191.398 246.544   1
  -1  12  17 222.402 295.358   1
   1 -12 -15-310.018 241.433   1
  -1  12  15 109.671 270.565   1
   1 -12 -14-30.5756 221.826   1
  -1  12  14 144.235 316.128   1
   1 -12 -13 29.8399 240.953   1
  -1  12  13-249.192 281.850   1
   1 -12 -12 1022.37 244.170   1
  -1  12  12 662.285 289.831   1
   1 -12 -11-142.423 244.413   1
   1 -12 -10 1963.06 306.052   1
  -1  12  10 1471.73 327.829   1
   1 -12  -9-347.468 223.702   1
  -1  12   9-31.6148 252.324   1
   1 -12  -8 154.199 201.603   1
  -1  12   8 122.779 254.225   1
   1 -12  -7-73.7289 196.237   1
  -1  12   7-352.373 238.890   1
   1 -12  -5 223.205 200.730   1
  -1  12   5 340.911 213.829   1
  -1  12   4 5234.94 452.011   1
   1 -12  -4 4990.99 436.019   1
  -1  12   3 248.686 199.814   1
   1 -12  -3-156.494 153.813   1
  -1 -12   3 12.4170 72.6855   1
   1  12  -3 58.7079 90.5005   1
  -1  12   2 1819.16 254.151   1
  -1 -12   2 2100.56 181.932   1
   1 -12  -2 1660.58 227.065   1
   1  12  -2 2068.87 204.190   1
  -1 -12   1 1664.58 177.773   1
  -1  12   1 1605.39 215.402   1
   1  12  -1 1273.52 191.641   1
   1 -12  -1 1652.63 215.197   1
  -1 -12   0 71.0591 131.305   1
  -1  12   0-236.606 151.995   1
   1  12   0-130.092 148.733   1
   1 -12   0-68.9520 120.695   1
  -1 -12  -1 1438.43 210.638   1
  -1  12  -1 1778.08 185.911   1
   1  12   1 1054.23 202.497   1
   1 -12   1 1648.15 179.734   1
   1  12   2 2010.60 246.264   1
  -1 -12  -2 1849.05 230.452   1
  -1  12  -2 2261.27 196.362   1
   1 -12   2 1892.93 181.774   1
  -1 -12  -3 117.645 173.297   1
   1 -12   3 33.8015 59.2293   1
   1  12   3 179.173 187.622   1
  -1  12  -3-40.2468 71.3936   1
   1  12   4 5552.62 472.476   1
  -1 -12  -4 5200.69 445.816   1
   1  12   5 128.587 205.722   1
  -1 -12  -5 384.020 180.319   1
   1  12   7-200.489 237.800   1
  -1 -12  -7 75.3349 199.461   1
   1  12   8 418.738 250.172   1
  -1 -12  -8 656.048 229.764   1
   1  12   9 186.643 249.321   1
  -1 -12  -9 327.183 201.710   1
   1  12  10 2122.12 349.460   1
  -1 -12 -10 2255.24 306.217   1
   1  12  11 231.640 257.591   1
  -1 -12 -11-29.0418 218.152   1
   1  12  12 746.111 267.194   1
  -1 -12 -12 536.614 234.920   1
   1  12  13 484.806 294.410   1
   1  12  14 140.976 302.739   1
  -1 -12 -14 372.187 248.621   1
   1  12  15 357.169 299.733   1
  -1 -12 -15 503.083 251.412   1
   1  12  17-403.058 281.276   1
  -1 -12 -17 128.529 226.634   1
   1  12  18 183.532 281.978   1
  -1 -12 -18 193.970 243.087   1
   1  12  20-404.628 288.288   1
  -1 -12 -20 158.709 238.416   1
   1  12  21-148.728 266.703   1
  -1 -12 -21-154.821 231.011   1
   1  12  22 695.770 288.357   1
  -1 -12 -22-61.6934 224.341   1
   1  12  23 179.708 246.072   1
  -1 -12 -23 152.994 200.996   1
   1  12  24 282.518 205.062   1
  -1 -12 -24 301.834 174.467   1
  -1  13  24 309.360 235.341   1
   1 -13 -24 30.3004 206.588   1
   1 -13 -23-370.613 220.021   1
  -1  13  22 469.113 271.494   1
   1 -13 -22 407.998 237.416   1
  -1  13  21 584.290 292.323   1
   1 -13 -21-31.8068 234.863   1
   1 -13 -20 32.1361 218.038   1
  -1  13  20 295.103 262.417   1
  -1  13  19 74.1590 233.578   1
   1 -13 -19-64.6147 182.031   1
  -1  13  18 260.618 255.797   1
   1 -13 -18-161.361 241.453   1
  -1  13  17 111.831 286.174   1
  -1  13  16 408.502 266.131   1
   1 -13 -16 319.753 211.030   1
   1 -13 -14 312.335 220.245   1
  -1  13  13-360.569 284.783   1
   1 -13 -13 764.596 276.358   1
  -1  13  12 1239.32 298.373   1
   1 -13 -12 1171.22 258.709   1
  -1  13  11 484.947 262.263   1
   1 -13 -11-58.7630 215.115   1
  -1  13  10 270.007 269.819   1
   1 -13 -10-114.477 203.468   1
  -1  13   9 98.2572 254.016   1
   1 -13  -9-83.2407 221.818   1
  -1  13   8 1137.88 289.225   1
   1 -13  -8 1205.26 252.116   1
  -1  13   7 30.2241 238.594   1
   1 -13  -7 206.957 209.002   1
  -1  13   6 807.575 248.158   1
   1 -13  -6 296.105 203.240   1
  -1  13   4-128.192 214.151   1
   1 -13  -4 22.2381 174.871   1
   1 -13  -3 62.0292 155.359   1
  -1 -13   3 114.284 75.6320   1
   1  13  -3 44.8591 88.4729   1
  -1  13   3 71.6113 194.608   1
   1  13  -2 2575.82 243.602   1
  -1 -13   2 2751.26 232.672   1
   1 -13  -2 3247.64 293.331   1
  -1  13   2 2386.72 292.820   1
  -1  13   1 19.3647 163.202   1
   1 -13  -1-85.3551 144.720   1
  -1 -13   0 657.443 155.090   1
  -1  13   0 401.566 158.550   1
   1  13   0 386.312 167.511   1
   1 -13   0 754.014 149.052   1
   1  13   1-59.1198 176.021   1
  -1 -13  -1 51.7897 147.175   1
   1  13   2 2177.10 282.349   1
  -1 -13  -2 2463.02 274.266   1
  -1  13  -2 2597.52 227.257   1
   1 -13   2 2563.77 220.271   1
  -1 -13  -3 124.439 182.845   1
   1 -13   3-14.7214 59.1927   1
  -1  13  -3 133.108 72.5249   1
   1  13   3 118.271 188.517   1
   1  13   4-76.1541 206.252   1
  -1 -13  -4 155.746 183.623   1
   1  13   6 255.911 227.009   1
  -1 -13  -6 772.875 218.373   1
   1  13   7-208.330 239.577   1
  -1 -13  -7-26.1050 206.067   1
   1  13   8 588.294 246.240   1
  -1 -13  -8 679.209 231.441   1
   1  13   9 160.194 274.188   1
  -1 -13  -9 507.053 232.959   1
   1  13  10 33.0060 225.777   1
  -1 -13 -10-116.117 218.820   1
   1  13  11 135.475 256.036   1
  -1 -13 -11 715.494 251.472   1
   1  13  12 1072.76 307.967   1
  -1 -13 -12 1127.56 276.218   1
   1  13  13 176.203 246.712   1
  -1 -13 -13 217.308 214.627   1
  -1 -13 -14 283.900 221.316   1
   1  13  16 36.6541 286.478   1
  -1 -13 -16 678.203 252.720   1
   1  13  17 294.397 286.065   1
   1  13  18 514.745 294.186   1
  -1 -13 -18-65.0406 240.873   1
   1  13  19 221.564 281.636   1
  -1 -13 -19 541.972 246.983   1
   1  13  20 518.193 284.268   1
  -1 -13 -20-62.2229 221.450   1
   1  13  21 480.777 293.797   1
  -1 -13 -21 310.356 224.745   1
   1  13  22-36.1695 256.569   1
  -1 -13 -22 462.149 241.129   1
  -1 -13 -23 273.877 235.060   1
   1  13  24-139.150 241.126   1
  -1 -13 -24 179.663 208.459   1
  -1  14  23 69.3419 199.166   1
   1 -14 -23-61.1607 177.878   1
  -1  14  21 581.165 271.412   1
   1 -14 -19-32.3133 208.019   1
  -1  14  19 407.927 270.274   1
   1 -14 -18 357.075 228.499   1
  -1  14  18 111.717 268.517   1
  -1  14  17 709.492 302.247   1
   1 -14 -17 65.0865 241.749   1
  -1  14  16 261.368 253.677   1
   1 -14 -16 258.989 212.008   1
  -1  14  15-521.327 304.623   1
   1 -14 -15 96.7079 239.620   1
  -1  14  14 480.234 248.143   1
   1 -14 -14-190.889 194.015   1
  -1  14  13-146.102 278.421   1
   1 -14 -13-94.3452 230.976   1
  -1  14  12 467.241 293.479   1
   1 -14 -12 433.759 255.794   1
  -1  14  11 211.665 269.939   1
   1 -14 -11 90.7446 238.820   1
  -1  14   9 134.263 266.700   1
   1 -14  -9 115.581 214.713   1
  -1  14   8 195.292 237.109   1
   1 -14  -8-27.9881 204.700   1
  -1  14   7 407.695 256.498   1
   1 -14  -7 269.628 220.114   1
  -1  14   6 59.9946 237.604   1
   1 -14  -6 181.587 201.376   1
  -1  14   5 28.5029 210.844   1
   1 -14  -5-24.7551 185.895   1
  -1  14   4 350.444 215.439   1
   1 -14  -4 1167.25 207.905   1
  -1  14   3 300.494 197.377   1
   1  14  -3 208.095 89.3909   1
   1 -14  -3 87.3397 163.337   1
  -1 -14   3 224.935 77.7614   1
  -1  14   2 592.132 208.433   1
   1  14  -2 621.147 139.743   1
  -1 -14   2 491.658 121.355   1
   1 -14  -2 642.843 183.791   1
   1  14  -1 16.0778 158.304   1
   1 -14  -1-89.5263 143.642   1
  -1  14   1-61.2815 168.065   1
   1  14   0-113.552 161.827   1
   1 -14   0 15.7713 138.288   1
  -1  14   0 71.3551 145.400   1
  -1 -14   0-110.454 138.356   1
  -1 -14  -1-36.9795 147.363   1
   1  14   1-63.1233 182.476   1
  -1 -14  -2 527.118 177.643   1
   1 -14   2 396.061 113.705   1
  -1  14  -2 764.681 132.654   1
   1  14   2 301.748 202.488   1
  -1 -14  -3 153.376 166.714   1
   1 -14   3 177.477 55.1680   1
  -1  14  -3 159.307 66.3735   1
   1  14   3 100.006 196.882   1
   1  14   4 558.996 228.501   1
  -1 -14  -4 537.930 212.007   1
   1  14   5-140.794 199.365   1
  -1 -14  -5 99.0083 198.525   1
   1  14   6 147.877 222.176   1
  -1 -14  -6 52.0036 184.956   1
   1  14   7 246.709 240.191   1
  -1 -14  -7 406.879 219.375   1
   1  14   8-159.888 251.445   1
  -1 -14  -8 196.952 214.411   1
   1  14   9 66.0139 266.849   1
  -1 -14  -9 348.644 241.650   1
   1  14  11 346.567 287.719   1
  -1 -14 -11 335.694 232.784   1
   1  14  12-177.113 256.304   1
  -1 -14 -12-218.083 222.799   1
   1  14  13 216.762 285.354   1
  -1 -14 -13 570.540 259.745   1
   1  14  14 109.620 285.539   1
  -1 -14 -14 192.405 245.443   1
   1  14  15-183.840 232.835   1
  -1 -14 -15 97.2257 197.606   1
   1  14  16-73.7558 256.769   1
  -1 -14 -16-97.9218 207.850   1
   1  14  17 148.755 268.722   1
  -1 -14 -17-128.463 219.669   1
  -1 -14 -18-251.799 228.945   1
   1  14  19 37.1940 273.715   1
  -1 -14 -19 469.491 226.998   1
   1  14  21-109.676 263.210   1
   1  14  23-70.1883 266.448   1
  -1 -14 -23 30.2246 217.525   1
  -1  15  22 139.883 197.852   1
   1 -15 -22 401.214 206.145   1
  -1  15  21-107.522 259.245   1
   1 -15 -21 408.139 228.966   1
  -1  15  20-145.656 269.370   1
   1 -15 -20 63.7816 222.950   1
  -1  15  19 370.281 246.916   1
   1 -15 -19 483.518 200.821   1
  -1  15  18 111.893 264.064   1
   1 -15 -18-97.5854 213.363   1
   1 -15 -17 261.483 231.546   1
  -1  15  17-74.9725 275.287   1
   1 -15 -16 65.4286 224.784   1
  -1  15  16 37.5135 256.610   1
  -1  15  15 412.000 279.566   1
   1 -15 -15 97.9646 222.854   1
  -1  15  14 410.612 293.590   1
   1 -15 -14-97.1328 231.248   1
  -1  15  13 259.063 243.981   1
   1 -15 -13-64.2077 203.360   1
  -1  15  12 475.531 244.002   1
   1 -15 -12 412.229 235.485   1
  -1  15  11-144.070 251.923   1
   1 -15 -11 312.133 216.485   1
  -1  15  10-35.3155 240.482   1
   1 -15 -10 91.8170 204.625   1
  -1  15   8-200.926 245.819   1
   1 -15  -8 145.704 213.911   1
  -1  15   7 64.7496 230.182   1
   1 -15  -7 28.1588 208.319   1
   1 -15  -6 1029.16 236.062   1
  -1  15   6 934.828 266.025   1
   1 -15  -5 258.293 195.960   1
  -1  15   5 178.715 241.670   1
  -1 -15   3-104.896 61.9243   1
   1 -15  -3 68.8136 174.825   1
   1  15  -3-14.0326 79.8068   1
  -1  15   3-51.9194 208.918   1
   1 -15  -2 795.807 189.103   1
  -1 -15   2 741.072 119.398   1
   1  15  -2 456.105 136.675   1
  -1  15   2 882.141 202.462   1
   1 -15  -1 37.8467 157.110   1
  -1 -15   1 57.7106 122.659   1
   1  15  -1-168.875 148.061   1
  -1  15   1-64.0598 168.468   1
   1  15   0 39.9534 158.742   1
   1 -15   0 66.3404 133.125   1
  -1  15   0 132.901 153.352   1
  -1 -15   0 84.7242 139.920   1
  -1 -15  -1 18.8348 144.660   1
   1  15   1 113.802 183.230   1
  -1  15  -1 147.980 149.263   1
  -1 -15  -2 865.278 186.206   1
   1 -15   2 611.557 123.213   1
  -1  15  -2 843.182 138.383   1
   1  15   2 614.128 208.297   1
  -1 -15  -3-46.3843 166.334   1
   1  15   3-131.484 204.027   1
  -1 -15  -5 259.484 200.162   1
   1  15   5 59.2472 224.380   1
  -1 -15  -6 1140.88 243.188   1
   1  15   6 712.885 269.426   1
  -1 -15  -7 506.943 229.627   1
   1  15   7 32.0550 251.939   1
  -1 -15  -8 291.167 227.950   1
   1  15   8 496.743 276.869   1
  -1 -15 -10-92.1969 206.705   1
   1  15  10 525.492 249.299   1
  -1 -15 -11 62.6722 227.536   1
   1  15  11 249.968 267.332   1
  -1 -15 -12 351.076 234.774   1
   1  15  12 434.519 260.808   1
  -1 -15 -13 226.095 239.448   1
   1  15  13 256.348 272.386   1
  -1 -15 -14-359.138 239.763   1
   1  15  14 258.139 262.262   1
  -1 -15 -15 161.278 233.260   1
   1  15  15 111.144 282.450   1
  -1 -15 -16 129.178 222.107   1
   1  15  16 186.880 251.247   1
  -1 -15 -17 126.662 202.968   1
   1  15  17 263.391 233.577   1
  -1 -15 -18-220.535 202.677   1
   1  15  18 151.079 269.685   1
  -1 -15 -19 125.827 223.855   1
   1  15  19 186.408 289.311   1
  -1 -15 -20 93.8193 226.227   1
   1  15  20 733.689 294.156   1
  -1 -15 -21 154.728 224.662   1
   1  15  21 578.314 288.824   1
  -1 -15 -22 30.5081 213.364   1
   1  15  22 177.016 262.956   1
   1 -16 -21 155.810 217.300   1
  -1  16  21 247.027 262.359   1
   1 -16 -20-31.7366 217.073   1
  -1  16  20 35.9454 265.898   1
   1 -16 -19 192.914 190.735   1
  -1  16  19 110.075 227.692   1
   1 -16 -18 97.4640 233.103   1
  -1  16  18 708.737 286.216   1
   1 -16 -17-98.2385 195.259   1
  -1  16  17 413.636 250.322   1
   1 -16 -15 428.564 217.330   1
  -1  16  15 188.989 265.135   1
   1 -16 -14-164.504 217.895   1
  -1  16  14 301.758 273.651   1
   1 -16 -13-163.588 228.821   1
  -1  16  13 487.846 277.675   1
   1 -16 -12 64.8591 226.710   1
  -1  16  12-74.3114 260.857   1
   1 -16 -11-160.079 237.758   1
  -1  16  11 330.239 265.165   1
   1 -16 -10 157.487 222.766   1
  -1  16  10 433.784 277.981   1
   1 -16  -9 215.911 213.812   1
  -1  16   9-141.660 248.667   1
  -1  16   8 829.001 280.681   1
   1 -16  -8 571.209 242.202   1
  -1  16   7 67.1257 248.291   1
   1 -16  -7 29.1572 202.982   1
  -1  16   6-32.2201 238.528   1
   1 -16  -6 281.305 214.556   1
  -1  16   5 368.124 242.026   1
   1 -16  -5-323.657 205.530   1
  -1  16   4 57.8701 224.193   1
   1 -16  -4 384.077 201.270   1
  -1  16   3-135.393 221.372   1
   1 -16  -3 119.308 180.508   1
   1  16  -3-10.0953 55.3648   1
  -1 -16   2 197.342 108.315   1
   1 -16  -2 308.982 191.984   1
  -1  16   2 173.101 191.065   1
   1  16  -2 266.146 120.242   1
   1 -16  -1 159.778 159.503   1
  -1 -16   1 60.0438 125.831   1
   1  16  -1 240.963 148.383   1
  -1  16   1 248.100 176.462   1
  -1 -16   0 161.431 149.362   1
   1 -16   0-86.3205 143.327   1
   1  16   0-104.694 170.106   1
  -1  16   0-40.4219 157.294   1
   1  16   1 212.945 178.226   1
  -1 -16  -1 364.281 152.055   1
   1 -16   1 260.585 134.043   1
  -1  16  -1 16.7088 140.669   1
  -1 -16  -2 262.874 175.610   1
   1 -16   2 163.285 104.685   1
  -1  16  -2 275.843 122.761   1
   1  16   2 26.1170 205.068   1
  -1 -16  -4 349.140 180.063   1
   1  16   4 29.4772 216.025   1
  -1 -16  -5 186.940 186.730   1
   1  16   5-340.830 223.920   1
  -1 -16  -6 481.889 229.663   1
   1  16   6 96.1786 224.026   1
  -1 -16  -7 234.934 220.529   1
   1  16   7-298.874 243.771   1
  -1 -16  -8 453.850 223.606   1
   1  16   8 307.802 272.846   1
  -1 -16  -9 620.185 234.149   1
   1  16   9 70.0986 250.382   1
  -1 -16 -10 94.9591 213.810   1
   1  16  10 1036.83 274.137   1
  -1 -16 -11-160.838 210.029   1
   1  16  11 435.867 265.639   1
  -1 -16 -12-618.574 253.108   1
   1  16  12 220.581 271.480   1
  -1 -16 -13-96.8719 199.083   1
   1  16  13 112.119 243.946   1
  -1 -16 -14 292.095 228.239   1
   1  16  14 75.1044 273.830   1
  -1 -16 -15 63.8771 195.827   1
   1  16  15-75.8819 246.437   1
  -1 -16 -17 253.898 229.050   1
   1  16  17 266.188 258.331   1
  -1 -16 -18 95.1019 210.052   1
   1  16  18 112.660 242.803   1
  -1 -16 -19 409.960 194.103   1
   1  16  19 36.9710 233.516   1
  -1 -16 -20-31.2186 194.589   1
   1  16  20-36.4529 265.512   1
  -1 -16 -21-30.8004 205.292   1
   1  16  21 500.106 276.337   1
  -1  17  21 450.073 282.682   1
   1 -17 -21 123.266 215.215   1
  -1  17  20 70.8704 230.400   1
   1 -17 -20 220.659 187.018   1
  -1  17  19 181.397 253.821   1
   1 -17 -19 128.154 209.366   1
  -1  17  18 36.8122 273.565   1
   1 -17 -18 260.078 225.583   1
  -1  17  17 561.542 268.622   1
   1 -17 -17 295.339 226.092   1
  -1  17  16-37.7345 262.862   1
   1 -17 -16-231.477 216.087   1
  -1  17  14 38.1416 262.044   1
   1 -17 -14-33.2164 230.217   1
  -1  17  13 380.614 255.742   1
   1 -17 -13-99.4105 212.132   1
  -1  17  11 150.011 242.473   1
   1 -17 -11 65.2808 201.349   1
  -1  17  10 740.493 281.844   1
   1 -17 -10 289.819 223.463   1
  -1  17   9 144.891 251.065   1
   1 -17  -9-31.6769 201.649   1
  -1  17   8 779.476 275.832   1
   1 -17  -8 92.9676 213.313   1
  -1  17   7 411.666 249.030   1
   1 -17  -7-90.6025 220.140   1
  -1  17   6 231.209 235.079   1
   1 -17  -6 468.121 211.086   1
  -1  17   5-63.1938 218.995   1
   1 -17  -5 84.0975 195.974   1
  -1  17   4 239.973 214.541   1
   1 -17  -4 449.453 199.185   1
  -1  17   2 77.9476 180.879   1
   1  17  -2 62.3208 120.860   1
   1 -17  -2-46.1733 181.538   1
   1  17  -1 121.573 139.316   1
  -1  17   1 214.719 192.311   1
   1 -17  -1 207.206 157.736   1
   1  17   0 214.081 167.295   1
  -1  17   0 173.366 161.017   1
  -1 -17   0 261.844 147.832   1
   1 -17   0 252.469 141.640   1
   1  17   1 222.862 195.308   1
  -1 -17  -1 276.415 165.054   1
  -1  17  -1 204.482 145.674   1
   1  17   2 244.274 203.893   1
  -1  17  -2 108.305 106.536   1
  -1 -17  -2-70.1294 166.286   1
   1  17   3-117.104 220.680   1
  -1 -17  -3 174.669 184.611   1
   1  17   4 217.902 246.109   1
  -1 -17  -4 261.781 196.515   1
   1  17   5 65.5655 241.759   1
  -1 -17  -5 190.921 193.329   1
   1  17   6 945.127 263.353   1
  -1 -17  -6 680.768 220.838   1
   1  17   7 34.8586 238.448   1
  -1 -17  -7 58.6062 209.209   1
   1  17   8-250.405 243.593   1
  -1 -17  -8 270.765 223.408   1
   1  17   9-292.343 252.688   1
  -1 -17  -9-215.221 194.356   1
   1  17  10-334.368 248.630   1
  -1 -17 -10-62.5397 204.418   1
   1  17  11 75.2481 267.648   1
  -1 -17 -11 190.068 217.841   1
   1  17  12-75.9356 247.870   1
  -1 -17 -12-63.9194 222.515   1
   1  17  13 346.678 274.042   1
  -1 -17 -13 32.1405 207.978   1
   1  17  14 192.940 250.725   1
  -1 -17 -14 32.2069 206.166   1
   1  17  16 38.1710 245.802   1
  -1 -17 -16 322.365 220.869   1
   1  17  17-113.133 248.598   1
  -1 -17 -17 193.124 201.743   1
   1  17  18 298.634 277.857   1
  -1 -17 -18 287.908 227.304   1
   1  17  19 294.216 265.364   1
  -1 -17 -19 283.688 229.466   1
   1  17  20-36.0611 225.976   1
  -1 -17 -20 93.3337 199.065   1
   1  17  21 669.786 247.590   1
  -1 -17 -21-275.053 189.583   1
   1 -18 -20-62.3281 197.387   1
   1 -18 -19-254.639 215.034   1
  -1  18  19-35.7340 251.097   1
   1 -18 -18 64.8636 200.317   1
  -1  18  18 327.993 241.655   1
   1 -18 -17 65.7988 222.305   1
  -1  18  17 332.814 283.032   1
   1 -18 -16 365.319 236.634   1
  -1  18  16 451.067 280.383   1
   1 -18 -15-100.416 208.822   1
  -1  18  15 454.742 260.511   1
   1 -18 -14 134.458 200.395   1
  -1  18  14 38.0561 256.865   1
   1 -18 -13 370.190 235.719   1
  -1  18  13 38.1046 253.971   1
   1 -18 -12-100.685 206.979   1
  -1  18  12-38.0243 256.621   1
   1 -18 -10 264.242 222.903   1
  -1  18  10-187.186 250.308   1
   1 -18  -9 130.439 215.041   1
  -1  18   9 73.4522 239.822   1
   1 -18  -8 31.9611 206.637   1
  -1  18   8 144.209 228.364   1
   1 -18  -6-90.2380 196.474   1
  -1  18   6-136.020 218.797   1
   1 -18  -5-28.8690 198.426   1
  -1  18   5 261.605 238.247   1
   1 -18  -4 193.547 192.167   1
  -1  18   4 246.893 226.993   1
  -1  18   3-29.1840 196.932   1
  -1  18   2 109.307 183.683   1
   1  18   2-28.2465 196.629   1
   1  18   3 60.9515 214.902   1
   1  18   4 644.797 251.813   1
  -1 -18  -4 139.020 180.961   1
   1  18   5 405.133 235.895   1
  -1 -18  -5 490.459 221.075   1
   1  18   6-34.9651 239.178   1
  -1 -18  -6-59.5545 191.515   1
   1  18   8 295.713 262.210   1
  -1 -18  -8 218.274 200.170   1
   1  18   9 188.192 258.693   1
  -1 -18  -9 63.4909 204.279   1
   1  18  10 38.1352 246.709   1
  -1 -18 -10 257.492 212.420   1
   1  18  12-193.525 257.638   1
  -1 -18 -12-32.6895 216.599   1
   1  18  13 465.411 279.367   1
  -1 -18 -13-32.9692 227.803   1
   1  18  15-76.7905 264.991   1
  -1 -18 -15-65.5634 215.074   1
   1  18  16 114.373 253.744   1
  -1 -18 -16 65.3650 199.350   1
   1  18  17-37.6995 263.560   1
  -1 -18 -17-32.3175 221.058   1
   1  18  18 445.177 247.114   1
  -1 -18 -18-32.0087 195.493   1
   1  18  19 36.3943 252.284   1
  -1 -18 -19 94.6905 201.998   1
   1  18  20-71.3457 263.234   1
  -1 -18 -20-309.418 224.007   1
  -1  19  19-211.826 231.991   1
  -1  19  18 504.836 274.978   1
   1 -19 -18-32.1788 187.483   1
  -1  19  17 183.972 256.093   1
   1 -19 -17 491.749 219.401   1
  -1  19  16 74.6785 246.269   1
   1 -19 -16-299.329 211.896   1
  -1  19  15 528.538 283.067   1
   1 -19 -15 100.865 220.259   1
  -1  19  14 38.0599 265.121   1
   1 -19 -14 237.194 219.228   1
  -1  19  13 191.162 268.676   1
   1 -19 -13 170.216 221.437   1
  -1  19  12 421.061 275.775   1
  -1  19  11 152.773 261.430   1
  -1  19   9 37.4732 246.999   1
  -1  19   8 110.610 224.921   1
   1  19   7 370.868 250.295   1
   1  19   8-302.619 250.119   1
   1  19   9 115.300 249.749   1
   1  19  11-156.158 278.751   1
  -1 -19 -11 267.715 219.579   1
   1  19  12 39.1229 251.660   1
  -1 -19 -12 134.118 215.704   1
   1  19  13 625.139 278.121   1
  -1 -19 -13-67.3198 216.905   1
   1  19  14 621.248 276.210   1
  -1 -19 -14 268.071 209.458   1
   1  19  15 577.581 260.609   1
  -1 -19 -15 99.7194 204.811   1
   1  19  16 152.126 263.978   1
  -1 -19 -16 263.895 218.927   1
   1  19  17 149.881 249.348   1
  -1 -19 -17-32.5175 189.169   1
   1  19  18 221.144 277.968   1
  -1 -19 -18 95.9542 205.911   1
   1  19  19 324.835 270.877   1
   2   0 -26 33.6406 209.684   1
  -2   0  25 75.7829 226.087   1
   2   0 -25 266.654 228.286   1
  -2   0  24 451.941 259.087   1
   2   0 -24 397.641 215.951   1
  -2   0  23 298.386 243.899   1
   2   0 -23 164.256 212.824   1
  -2   0  22 404.356 250.412   1
   2   0 -22-130.089 218.561   1
  -2   0  21 144.542 245.065   1
   2   0 -21 95.7586 223.279   1
  -2   0  20 1484.74 307.474   1
   2   0 -20 2153.21 299.197   1
  -2   0  19 414.756 255.974   1
   2   0 -19 30.2968 224.458   1
  -2   0  18 1009.75 278.994   1
   2   0 -18 1112.93 251.012   1
  -2   0  17-293.416 280.544   1
   2   0 -17-56.4243 242.149   1
  -2   0  16 1658.59 302.717   1
   2   0 -16 1435.19 273.606   1
  -2   0  15-29.8396 229.818   1
   2   0 -15 77.6172 212.835   1
  -2   0  14 9784.34 757.781   1
   2   0 -14 9366.19 738.881   1
   2   0 -13-69.6011 189.667   1
  -2   0  13 107.022 213.193   1
  -2   0  12 6132.08 521.457   1
   2   0 -12 6098.13 501.455   1
   2   0 -11 142.235 183.014   1
  -2   0  11 23.4377 214.844   1
   2   0 -10-94.1387 188.413   1
  -2   0  10-238.680 200.082   1
   2   0  -9 293.789 179.195   1
  -2   0   9-99.7306 190.904   1
  -2   0   8 13515.2 929.541   1
   2   0  -8 12421.8 912.231   1
  -2   0   7-178.900 202.189   1
   2   0  -7 141.363 182.499   1
  -2   0   5 37.3463 167.692   1
   2   0  -5 109.311 146.079   1
   2   0  -4 25542.7 1754.62   1
  -2   0   4 26535.5 1759.98   1
  -2   0   3 123.072 178.824   1
   2   0  -3-24.1053 154.073   1
   2   0  -2 123739. 7783.08   1
  -2   0   2 110990. 7784.80   1
   2   0  -1 87.3452 110.663   1
  -2   0   1 97.0817 150.974   1
   2   0   0 19080.8 1426.04   1
  -2   0   0 23360.0 1426.72   1
  -2   0  -1-39.0536 145.474   1
   2   0   1-77.6192 140.021   1
  -2   0  -2 113147. 7618.89   1
   2   0   2 117019. 7618.50   1
   2   0   3 188.549 155.053   1
  -2   0  -3-40.2178 144.317   1
  -2   0  -4 26589.7 1729.92   1
   2   0   4 24595.2 1731.48   1
   2   0   5 154.924 177.655   1
  -2   0  -5-170.083 168.433   1
   2   0   7-31.4864 187.097   1
  -2   0  -7-70.2018 176.228   1
   2   0   8 12642.8 870.565   1
  -2   0  -8 11483.9 856.287   1
   2   0   9-134.057 185.678   1
  -2   0  -9 69.1945 184.744   1
   2   0  10-104.450 202.185   1
   2   0  11-67.3202 182.306   1
  -2   0 -11 19.2315 154.250   1
  -2   0 -12 5799.68 466.177   1
   2   0  12 5251.15 477.079   1
  -2   0 -13 226.247 207.131   1
   2   0  13 126.556 218.573   1
  -2   0 -14 8177.34 660.971   1
   2   0  14 8791.84 677.153   1
   2   0  15 28.7387 232.738   1
   2   0  16 1334.56 294.645   1
  -2   0 -16 1927.61 281.873   1
   2   0  17-190.097 230.885   1
  -2   0 -17-55.1690 212.580   1
   2   0  18 823.929 280.124   1
  -2   0 -18 972.292 237.813   1
   2   0  20 1190.70 303.936   1
  -2   0 -20 1463.43 278.814   1
   2   0  21 180.148 248.626   1
  -2   0 -21-125.268 199.344   1
   2   0  22-369.144 246.798   1
  -2   0 -22 257.151 213.901   1
   2   0  23-188.789 237.914   1
  -2   0 -23 321.964 239.136   1
   2   0  24 231.299 269.958   1
  -2   0 -24 608.349 244.878   1
   2   0  25 156.244 236.840   1
  -2   0 -25-32.5095 208.020   1
  -2   0 -26 33.0072 221.706   1
  -2   1  26 112.797 231.280   1
   2  -1 -26 430.204 229.114   1
  -2  -1  25-113.523 245.974   1
   2   1 -25-168.989 233.422   1
  -2   1  24-225.041 233.844   1
  -2  -1  24-151.270 237.042   1
   2  -1 -24 231.499 226.279   1
   2   1 -24 398.913 228.463   1
  -2   1  23-111.681 232.255   1
   2  -1 -23-197.765 230.655   1
  -2  -1  22 403.803 239.380   1
   2   1 -22 549.364 239.342   1
  -2  -1  21-35.9292 246.991   1
  -2   1  21 72.5686 258.098   1
   2  -1 -21 513.068 247.980   1
   2   1 -21-31.7635 225.044   1
  -2   1  20 321.565 281.144   1
  -2  -1  20 245.486 275.957   1
   2  -1 -20 125.378 241.655   1
   2   1 -20 30.9617 246.143   1
  -2  -1  19 204.396 279.854   1
  -2   1  19 490.536 258.727   1
   2   1 -19 180.335 250.070   1
   2  -1 -19 152.621 227.260   1
  -2  -1  18 953.949 289.560   1
   2   1 -18 928.718 256.449   1
  -2   1  17 1189.30 298.844   1
  -2  -1  17 1969.73 285.518   1
   2   1 -17 1308.91 252.753   1
   2  -1 -17 1060.08 261.089   1
   2   1 -16 3455.34 367.298   1
   2  -1 -16 3641.48 389.152   1
  -2  -1  16 4248.27 413.279   1
   2   1 -15 404.720 199.313   1
  -2  -1  15 116.348 214.739   1
   2  -1 -15 52.8313 201.705   1
  -2   1  14 959.615 264.396   1
   2  -1 -14 1380.55 267.895   1
   2   1 -13 3307.16 344.959   1
  -2  -1  13 4058.43 384.540   1
   2  -1 -12 314.367 191.520   1
   2   1 -12 84.1135 181.414   1
  -2   1  12-260.198 237.298   1
   2  -1 -11 2588.30 304.738   1
  -2   1  11 3145.95 342.143   1
  -2  -1  11 2663.89 313.598   1
   2   1 -11 3298.23 309.846   1
  -2  -1  10 24124.2 1626.23   1
  -2   1  10 23393.7 1631.53   1
   2  -1 -10 22688.7 1619.92   1
   2   1 -10 23739.0 1615.81   1
  -2   1   9 1089.51 227.103   1
   2  -1  -9 975.972 193.572   1
  -2  -1   9 1276.70 223.161   1
   2   1  -9 838.341 176.636   1
  -2   1   8 20488.4 1531.51   1
  -2  -1   8 23151.2 1528.10   1
   2  -1  -8 22371.9 1524.40   1
   2   1  -8 22420.8 1517.76   1
  -2   1   7 13859.2 1017.55   1
   2  -1  -7 14760.8 1008.33   1
   2   1  -6 3016.26 277.441   1
   2  -1  -6 3181.51 302.694   1
  -2  -1   6 3171.35 300.080   1
  -2   1   6 3256.92 317.111   1
  -2  -1   5 6699.58 551.732   1
   2   1  -5 8106.73 541.356   1
   2  -1  -5 6051.74 550.710   1
  -2   1   5 8669.28 570.090   1
  -2  -1   4 3880.55 347.140   1
  -2   1   4 3712.65 354.076   1
   2   1  -4 4395.03 333.547   1
   2  -1  -4 4063.67 340.313   1
   2  -1  -3 114376. 7677.82   1
   2   1  -3 114930. 7673.68   1
  -2   1   3 118387. 7682.14   1
  -2  -1   3 116356. 7677.93   1
   2  -1  -2 2435.84 267.360   1
   2   1  -2 3693.09 270.325   1
  -2  -1   2 2977.23 271.746   1
  -2   1   2 4224.28 300.366   1
   2  -1  -1 23432.6 1540.68   1
  -2   1   1 21654.0 1545.09   1
   2   1  -1 21711.2 1537.83   1
  -2  -1   1 24983.2 1542.49   1
   2  -1   0 91.2297 142.219   1
   2   1   0 212.175 156.475   1
  -2  -1   0 156.657 146.741   1
  -2   1   0-157.460 143.601   1
   2   1   1 18384.5 1285.19   1
   2  -1   1 18842.4 1283.21   1
  -2   1  -1 18567.4 1283.04   1
  -2  -1  -1 20205.6 1287.48   1
   2  -1   2 3620.01 278.029   1
   2   1   2 2870.86 278.416   1
  -2  -1  -2 3152.91 269.980   1
  -2   1  -2 3419.07 276.825   1
   2   1   3 119467. 7354.02   1
   2  -1   3 106857. 7344.81   1
  -2   1  -3 104263. 7342.83   1
  -2  -1  -3 116945. 7350.02   1
   2  -1   4 3272.40 290.880   1
   2   1   4 3964.16 322.400   1
  -2   1  -4 3106.69 291.108   1
  -2  -1  -4 3371.81 304.359   1
  -2  -1  -5 8480.32 581.466   1
  -2   1  -5 7901.69 569.184   1
   2   1   5 7405.98 596.832   1
   2  -1   5 7616.55 576.528   1
   2  -1   6 3581.15 304.868   1
  -2  -1  -6 2819.16 306.056   1
  -2   1  -6 3365.46 284.844   1
   2   1   6 3015.35 321.580   1
   2   1   7 15271.4 979.642   1
  -2  -1  -7 12495.4 957.571   1
   2  -1   8 22632.2 1557.18   1
   2   1   8 21453.6 1564.22   1
  -2  -1  -8 23066.0 1559.04   1
  -2   1  -8 23295.0 1549.95   1
  -2   1  -9 1207.26 197.440   1
  -2  -1  -9 840.390 220.259   1
   2   1   9 1314.09 248.697   1
   2  -1   9 1300.92 225.204   1
   2   1  10 24015.4 1678.71   1
   2  -1  10 24396.5 1668.78   1
  -2   1 -11 2683.42 265.548   1
  -2  -1 -11 2447.32 274.609   1
   2  -1  11 2574.65 291.917   1
   2   1  11 2245.96 299.971   1
  -2   1 -12 20.0002 168.040   1
  -2  -1 -12 171.935 187.904   1
   2   1  12-249.895 211.199   1
   2  -1  12-23.1399 190.938   1
  -2   1 -13 4152.72 383.615   1
   2  -1  13 4329.84 406.701   1
  -2  -1 -14 1356.69 247.223   1
   2   1  14 1053.42 267.655   1
  -2   1 -15 245.531 208.705   1
  -2  -1 -15 361.120 219.138   1
   2  -1  15 422.679 227.101   1
  -2  -1 -16 2452.38 348.845   1
   2   1  16 2562.65 374.364   1
   2  -1  16 3242.84 374.769   1
  -2  -1 -17 1485.09 268.623   1
  -2   1 -17 1136.93 242.707   1
   2   1  17 1867.23 304.495   1
  -2   1 -18 1014.84 247.787   1
  -2  -1 -18 753.702 238.856   1
   2  -1  18 909.823 272.199   1
   2   1  18 400.140 270.630   1
  -2   1 -19 263.509 224.713   1
  -2  -1 -19 268.846 219.225   1
   2  -1  19 1044.07 287.563   1
   2   1  19 275.026 247.881   1
  -2  -1 -20-214.917 237.387   1
  -2   1 -20 242.167 227.418   1
   2  -1  20 208.741 267.082   1
   2   1  20 246.760 266.757   1
  -2  -1 -21 408.127 246.151   1
  -2   1 -21 250.071 213.031   1
   2   1  21 795.549 267.124   1
   2  -1  21 468.925 242.998   1
  -2   1 -22 804.419 247.148   1
  -2  -1 -22 930.319 250.755   1
   2  -1  22 478.800 266.134   1
   2   1  22 591.731 290.751   1
  -2  -1 -23 261.637 231.718   1
   2  -1  23 38.1705 244.382   1
   2   1  23 74.7597 231.895   1
  -2  -1 -24 764.976 250.451   1
  -2   1 -24 450.252 236.789   1
   2  -1  24 156.451 262.948   1
   2   1  24 191.755 260.255   1
  -2   1 -25-32.9642 218.320   1
  -2  -1 -26 325.270 208.779   1
   2   1  26 154.560 232.192   1
  -2  -1 -27 261.922 219.563   1
  -2   2  27 406.594 252.088   1
   2  -2 -27 65.1139 229.010   1
  -2   2  26 74.4947 253.762   1
   2  -2 -26-262.523 224.606   1
  -2   2  25 373.767 265.217   1
   2  -2 -25 197.856 213.862   1
  -2   2  24 112.044 231.524   1
  -2  -2  24 75.4246 223.387   1
   2  -2 -24 66.1642 222.198   1
   2   2 -24-234.398 217.496   1
  -2   2  23 37.1961 219.052   1
  -2  -2  23-259.095 229.488   1
   2  -2 -23 197.484 242.577   1
   2   2 -23 231.286 227.037   1
  -2  -2  22 182.954 229.532   1
  -2   2  22 110.652 240.991   1
   2   2 -22 385.627 222.981   1
   2  -2 -22-32.6167 222.350   1
  -2   2  21 511.879 277.142   1
  -2  -2  21-35.7197 236.078   1
   2   2 -21 533.365 220.962   1
   2  -2 -21 64.1917 226.961   1
  -2   2  20 649.859 284.626   1
   2  -2 -20 1290.35 269.517   1
   2   2 -20 1129.95 263.547   1
  -2  -2  19 335.815 234.779   1
  -2   2  19 532.357 245.994   1
   2   2 -19-148.380 217.012   1
   2  -2 -19-338.115 213.057   1
  -2   2  18 483.322 258.901   1
  -2  -2  18 1066.59 275.669   1
   2   2 -18 486.058 230.289   1
  -2   2  17 1271.14 321.300   1
   2   2 -17 1341.21 242.691   1
   2  -2 -17 1480.72 295.942   1
  -2  -2  17 992.466 256.929   1
   2  -2 -16 392.689 239.306   1
  -2   2  16-258.457 274.790   1
   2   2 -16 365.677 213.064   1
  -2  -2  16-88.8747 245.369   1
   2  -2 -15 564.454 210.943   1
  -2   2  15 715.634 246.759   1
   2   2 -15 297.025 195.970   1
  -2  -2  15 449.176 228.903   1
   2  -2 -14 3327.06 369.766   1
  -2   2  14 4085.83 423.166   1
   2   2 -14 3313.34 357.162   1
  -2  -2  14 3996.13 389.012   1
   2  -2 -13 243.758 195.947   1
   2   2 -13 240.451 192.860   1
  -2  -2  13 619.627 219.409   1
  -2   2  13 568.112 233.658   1
  -2  -2  12 15933.8 1138.07   1
  -2   2  11-75.8927 232.505   1
   2  -2 -11-237.791 204.053   1
   2   2 -11 18.7626 177.148   1
  -2  -2  11-191.570 207.414   1
  -2   2  10 11616.3 910.462   1
  -2  -2  10 12754.5 889.122   1
   2   2 -10 12504.5 877.828   1
   2  -2 -10 12006.6 896.066   1
  -2   2   9 2946.30 326.083   1
  -2  -2   9 2864.94 290.425   1
   2  -2  -9 2620.60 288.667   1
   2   2  -9 2143.39 264.575   1
   2   2  -8 3990.46 338.900   1
   2  -2  -8 3679.10 362.403   1
  -2   2   8 3987.92 380.158   1
  -2  -2   8 4370.03 346.432   1
  -2   2   7 331.862 208.677   1
   2  -2  -7 747.457 187.853   1
  -2  -2   6 14892.2 1010.65   1
  -2   2   6 14892.9 1035.02   1
   2   2  -6 14003.5 1007.87   1
   2  -2  -6 14575.4 1024.28   1
  -2  -2   5 6824.88 538.882   1
   2   2  -5 7690.57 530.127   1
  -2  -2   4 8653.51 626.831   1
  -2   2   4 9120.93 646.203   1
   2   2  -4 8180.70 613.815   1
   2  -2  -4 9166.01 634.414   1
  -2   2   3 3342.13 361.349   1
  -2  -2   3 3441.20 323.964   1
   2  -2  -3 4127.34 345.585   1
   2  -2  -2 11833.5 827.109   1
  -2  -2   2 13647.9 820.452   1
   2   2  -2 10458.5 815.709   1
  -2   2   2 11938.8 837.917   1
   2   2  -1 134978. 9475.93   1
  -2  -2   1 145787. 9476.08   1
  -2   2   1 145753. 9481.94   1
   2  -2  -1 147627. 9478.70   1
   2  -2   0 30148.9 2169.22   1
   2   2   0 32246.5 2170.99   1
  -2  -2   0 33304.6 2173.36   1
  -2   2   0 34893.9 2174.09   1
   2   2   1 130418. 7900.17   1
   2  -2   1 127376. 7894.91   1
  -2  -2  -1 110466. 7900.59   1
  -2   2  -1 108160. 7897.47   1
   2  -2   2 9283.70 705.727   1
   2   2   2 10675.9 728.083   1
  -2   2  -2 9435.44 701.629   1
   2  -2   3 5206.25 339.809   1
  -2   2  -3 4373.40 338.502   1
  -2  -2  -3 4486.16 371.035   1
   2  -2   4 9372.68 669.850   1
   2   2   4 8499.93 681.243   1
  -2   2  -4 9493.49 667.140   1
  -2  -2  -4 10775.7 682.312   1
   2  -2   5 7437.20 501.883   1
  -2   2  -5 6165.12 499.598   1
  -2   2  -6 15073.4 978.989   1
  -2  -2  -6 13776.4 1003.19   1
   2  -2   6 15172.0 986.295   1
   2   2   6 11777.0 1005.89   1
  -2  -2  -7 289.249 160.277   1
  -2   2  -7 503.295 150.312   1
   2  -2   7 443.212 156.169   1
   2   2   7 612.656 200.192   1
  -2   2  -8 3998.59 329.100   1
   2   2   8 3411.66 370.443   1
   2  -2   8 3473.71 340.234   1
  -2  -2  -9 2232.47 284.687   1
   2  -2   9 3102.13 289.391   1
   2   2   9 2404.86 307.887   1
   2   2  10 12253.7 906.391   1
  -2  -2 -11-62.6265 174.431   1
  -2   2 -11-35.0478 153.300   1
   2   2  11-73.0021 208.115   1
   2  -2  11-163.600 186.050   1
   2  -2  12 13070.0 950.146   1
   2   2  13 457.666 239.015   1
   2  -2  13 755.216 228.041   1
  -2   2 -13 358.440 199.537   1
  -2  -2 -13 214.484 213.116   1
  -2   2 -14 3716.22 346.949   1
   2   2  14 3511.38 403.055   1
   2  -2  14 3152.65 369.339   1
  -2  -2 -14 3139.71 373.391   1
   2  -2  15 686.717 232.589   1
   2   2  15 841.063 275.953   1
  -2  -2 -15 473.329 224.811   1
  -2   2 -15 238.881 199.408   1
   2  -2  16 348.952 227.712   1
   2   2  16-94.3434 256.032   1
  -2  -2 -16 164.736 218.701   1
  -2   2 -16 530.874 214.313   1
   2  -2  17 1163.72 286.372   1
   2   2  17 882.518 264.453   1
  -2   2 -17 1406.77 236.313   1
  -2  -2 -17 910.739 235.164   1
   2  -2  18 191.977 263.133   1
  -2   2 -18 583.658 207.575   1
   2  -2  19-33.3272 244.902   1
   2   2  19 555.010 265.506   1
  -2   2 -19-144.757 229.446   1
  -2  -2 -19 392.222 246.140   1
   2   2  20 779.997 303.680   1
  -2  -2 -20 988.226 279.963   1
   2   2  21-216.817 221.584   1
   2  -2  21-71.7264 238.656   1
  -2   2 -21 218.267 212.340   1
  -2  -2 -21 189.045 201.610   1
   2   2  22-73.9777 251.910   1
   2  -2  22-37.0651 237.193   1
  -2   2 -22-189.371 216.892   1
  -2  -2 -22 32.1227 246.569   1
   2   2  23 186.696 259.092   1
   2  -2  23-154.394 235.674   1
  -2   2 -23 190.327 218.290   1
  -2  -2 -23 488.343 246.596   1
   2  -2  24 428.844 269.163   1
   2   2  24 151.320 243.423   1
  -2   2 -24-262.003 232.992   1
  -2  -2 -24 290.786 218.181   1
   2   2  25-77.2219 249.611   1
  -2  -2 -25-95.4759 207.816   1
   2   2  26 614.096 272.486   1
  -2  -2 -26 95.9837 229.294   1
   2   2  27 304.354 231.200   1
  -2  -2 -27 193.031 197.892   1
   2  -3 -27 450.005 235.843   1
  -2   3  27 109.405 240.000   1
   2  -3 -26 64.9655 230.189   1
  -2   3  26 257.914 243.049   1
   2  -3 -25 197.439 242.534   1
  -2   3  25-74.2149 243.444   1
  -2   3  24-148.872 263.683   1
   2  -3 -23 164.339 234.221   1
   2   3 -23 229.849 238.756   1
  -2   3  23 371.441 242.985   1
  -2  -3  23 223.371 231.344   1
   2   3 -22 128.597 222.005   1
   2  -3 -22 781.433 233.506   1
  -2  -3  22 217.355 237.514   1
  -2   3  22 148.209 239.317   1
   2  -3 -21 160.659 224.629   1
   2   3 -21-31.3641 205.726   1
  -2  -3  21 175.817 231.763   1
  -2   3  21-294.642 248.516   1
   2  -3 -20-31.6032 222.903   1
   2   3 -20 30.1556 219.729   1
  -2  -3  20 480.812 248.245   1
  -2   3  20-36.4449 261.308   1
   2   3 -19 232.664 227.631   1
   2  -3 -19 124.025 249.151   1
  -2  -3  19 198.724 245.477   1
  -2   3  19 428.235 301.989   1
   2   3 -18 2425.34 303.807   1
   2  -3 -18 1663.84 319.615   1
  -2  -3  18 2222.87 315.618   1
   2   3 -17 53.3538 210.586   1
  -2  -3  17 182.038 231.299   1
  -2   3  16 2531.21 347.085   1
   2   3 -16 2912.15 314.399   1
  -2  -3  16 2390.19 315.224   1
   2  -3 -16 2585.92 318.195   1
  -2   3  15-127.101 261.390   1
   2  -3 -15 136.379 225.758   1
  -2   3  14 396.684 264.443   1
   2   3 -14 834.633 209.474   1
  -2  -3  14 1021.41 226.711   1
   2  -3 -14 733.683 248.444   1
  -2   3  13 58.2644 238.161   1
   2  -3 -13 74.7538 193.255   1
   2   3 -13 105.112 175.582   1
  -2  -3  13-237.957 206.334   1
  -2  -3  12 10359.1 704.204   1
  -2   3  12 8727.25 722.058   1
   2  -3 -12 9050.17 708.967   1
   2   3 -12 8666.51 677.405   1
  -2   3  11 1676.44 300.760   1
  -2  -3  11 1733.17 240.603   1
   2  -3 -11 1590.08 258.850   1
   2   3 -11 1473.08 203.938   1
   2  -3 -10 10495.9 761.679   1
   2   3 -10 10077.2 729.195   1
  -2  -3  10 10774.7 742.902   1
  -2   3  10 8636.84 762.319   1
  -2   3   9 2158.81 300.814   1
  -2  -3   9 2022.06 228.808   1
   2   3  -9 1746.08 226.817   1
   2  -3  -9 1570.21 251.389   1
   2  -3  -8 163.518 181.674   1
  -2   3   8 404.011 199.023   1
   2   3  -7 4700.39 394.693   1
  -2  -3   7 5891.32 402.554   1
  -2   3   7 4729.69 437.971   1
   2  -3  -7 4642.10 416.875   1
   2   3  -6 14775.7 1044.59   1
   2  -3  -6 15469.0 1068.58   1
  -2  -3   6 16085.9 1056.50   1
  -2   3   6 14667.9 1073.81   1
  -2   3   5 175.359 193.620   1
   2   3  -5 427.172 139.790   1
   2  -3  -5 497.202 164.637   1
  -2  -3   5 374.277 148.486   1
  -2  -3   4 6373.78 507.883   1
   2   3  -4 7556.30 504.258   1
   2   3  -3 8710.59 652.578   1
  -2  -3   3 9991.16 655.256   1
  -2   3   3 10392.2 691.783   1
   2  -3  -3 8831.48 674.138   1
  -2   3   2 42540.7 2644.95   1
   2  -3  -2 39593.4 2639.24   1
  -2  -3   2 39808.3 2629.44   1
   2   3  -2 37052.8 2630.36   1
  -2   3   1 58382.4 3669.79   1
   2   3  -1 54251.1 3659.10   1
   2  -3  -1 60857.8 3664.55   1
  -2  -3   1 48587.3 3660.41   1
  -2   3   0 23.1393 144.410   1
   2   3   0 110.381 153.613   1
   2  -3   0-89.1210 133.235   1
  -2  -3   0 141.597 159.326   1
   2   3   1 54104.6 3578.64   1
   2  -3   1 53398.6 3566.99   1
  -2  -3  -1 51724.5 3576.30   1
  -2   3  -1 55415.3 3569.80   1
   2  -3   2 45681.1 2905.76   1
  -2  -3  -2 43040.8 2919.12   1
  -2   3  -2 43528.0 2905.76   1
   2   3   2 41289.3 2922.12   1
   2  -3   3 8468.18 571.404   1
  -2   3  -3 7330.84 569.832   1
  -2  -3  -3 9017.08 592.005   1
   2   3   3 8096.40 601.507   1
  -2   3  -4 7630.00 545.156   1
   2  -3   4 7940.16 548.884   1
   2   3   5 203.469 221.956   1
  -2  -3  -5 209.270 194.307   1
   2  -3   5 381.221 119.886   1
  -2   3  -5 611.988 126.233   1
  -2  -3  -6 16850.1 1106.34   1
  -2   3  -6 15830.7 1071.89   1
   2   3   6 15539.7 1109.96   1
   2  -3   6 15023.6 1076.38   1
  -2  -3  -7 4480.79 422.694   1
  -2   3  -7 5335.57 383.184   1
   2   3   7 4913.19 444.906   1
   2  -3   7 4968.68 392.691   1
  -2  -3  -8 763.816 209.494   1
   2   3   8 515.804 228.401   1
  -2  -3  -9 1414.68 226.229   1
  -2   3  -9 1439.95 194.928   1
   2  -3   9 2037.29 224.229   1
   2   3   9 1204.77 229.989   1
  -2  -3 -10 10141.1 740.374   1
   2  -3  10 9702.49 726.609   1
   2   3  10 9815.96 755.424   1
  -2  -3 -11 1866.89 253.701   1
  -2   3 -11 1063.95 202.958   1
   2   3  11 2047.13 283.106   1
   2  -3  11 1335.59 238.794   1
   2  -3  12 9454.05 696.277   1
   2   3  12 8537.94 714.040   1
  -2   3 -12 9390.73 682.843   1
  -2  -3 -12 9107.31 703.937   1
   2  -3  13 45.5159 204.294   1
   2   3  13 332.373 241.247   1
  -2   3 -13 121.253 162.170   1
  -2  -3 -13 471.238 227.130   1
   2   3  14 816.240 267.643   1
   2  -3  14 871.466 221.919   1
  -2  -3 -14 909.028 254.497   1
  -2   3 -14 1213.69 208.869   1
   2   3  15-184.068 248.450   1
  -2  -3 -15 80.8901 232.514   1
   2   3  16 2816.09 353.725   1
  -2   3 -16 1870.26 286.149   1
  -2  -3 -16 2208.18 315.457   1
   2  -3  17 119.926 237.540   1
  -2   3 -17 181.961 202.559   1
   2  -3  18 2674.51 339.415   1
  -2   3 -18 1831.67 298.647   1
  -2  -3 -18 1931.33 315.678   1
   2  -3  19 495.085 250.989   1
   2   3  19 769.455 311.814   1
  -2  -3 -19 577.921 255.330   1
  -2   3 -19-28.6322 206.822   1
   2   3  20 499.124 263.840   1
   2  -3  20-34.4474 239.911   1
  -2  -3 -20-31.0784 213.659   1
  -2   3 -20 119.740 226.586   1
   2   3  21 326.179 279.174   1
   2  -3  21 35.8889 223.750   1
  -2  -3 -21-126.459 231.232   1
  -2   3 -21 152.730 219.015   1
   2  -3  22 602.608 257.948   1
  -2  -3 -22 769.279 261.672   1
  -2   3 -22 1206.23 236.423   1
   2  -3  23 38.4828 238.900   1
   2   3  23 335.183 257.314   1
  -2   3 -23 159.874 202.881   1
  -2  -3 -23 227.490 215.604   1
   2   3  24 376.349 249.658   1
  -2  -3 -24 96.4591 224.277   1
   2   3  25 75.9112 256.138   1
  -2  -3 -25 884.291 254.876   1
   2   3  26 37.9844 232.971   1
  -2  -3 -26 126.743 201.778   1
   2   3  27 225.328 256.868   1
  -2  -3 -27-158.879 225.904   1
   2  -4 -28 218.801 224.048   1
  -2   4  28-283.425 241.238   1
   2  -4 -27 95.3812 215.827   1
  -2   4  27 288.291 241.198   1
   2  -4 -25 555.081 226.444   1
  -2   4  25 110.388 212.572   1
   2  -4 -24-65.5483 228.140   1
  -2   4  24 36.9980 229.358   1
   2  -4 -23 131.102 241.178   1
   2   4 -23 165.812 226.434   1
  -2   4  23 518.226 264.779   1
   2   4 -22 515.320 234.248   1
   2  -4 -22 260.468 247.754   1
  -2  -4  22-36.3116 251.124   1
  -2   4  22 222.133 277.480   1
  -2   4  21 221.374 272.276   1
   2  -4 -20 1142.89 287.070   1
   2   4 -20 658.384 247.577   1
  -2   4  20 768.360 297.793   1
  -2  -4  20 1146.67 267.625   1
  -2   4  19 682.658 288.998   1
  -2  -4  19 194.160 241.493   1
   2  -4 -19 624.718 246.835   1
   2   4 -19 459.225 217.088   1
  -2   4  18 1160.26 299.650   1
  -2  -4  18 1327.04 276.106   1
   2   4 -18 1348.78 257.144   1
   2  -4 -18 1589.51 266.537   1
  -2   4  17 240.462 250.353   1
  -2  -4  17 557.169 224.515   1
   2  -4 -17 861.768 246.863   1
   2   4 -17 680.118 223.931   1
   2  -4 -16-114.950 250.889   1
   2   4 -16-270.289 189.670   1
  -2   4  16-133.747 277.881   1
   2  -4 -15 2919.57 362.379   1
   2   4 -15 3715.96 330.952   1
  -2  -4  15 2813.50 338.058   1
  -2   4  15 2622.01 385.861   1
  -2  -4  14 2331.72 308.297   1
   2   4 -14 2370.85 295.189   1
   2  -4 -14 2453.68 320.629   1
  -2   4  13 2391.08 354.317   1
   2   4 -13 2412.03 282.346   1
  -2  -4  13 2568.58 297.447   1
   2  -4 -13 2660.02 317.232   1
  -2   4  12 6271.67 562.602   1
   2   4 -12 5805.24 510.142   1
   2  -4 -12 7322.61 548.349   1
  -2  -4  12 6985.92 526.144   1
  -2  -4  11 5287.52 432.595   1
   2   4 -11 5016.67 414.238   1
  -2   4  10 282.251 219.085   1
  -2  -4  10 17.1390 160.593   1
   2   4 -10 243.323 150.835   1
   2  -4 -10 238.884 180.148   1
   2  -4  -9 3155.80 305.154   1
  -2   4   9 2742.99 323.518   1
   2   4  -8 8644.17 668.618   1
   2  -4  -8 9627.59 710.489   1
  -2  -4   8 9952.06 684.740   1
  -2   4   8 9991.52 728.866   1
  -2   4   7 1504.38 232.616   1
   2  -4  -7 1549.90 209.409   1
   2   4  -7 1048.80 156.152   1
  -2  -4   7 1239.05 177.669   1
  -2  -4   6 17573.9 1164.33   1
   2  -4  -6 14977.0 1180.06   1
  -2   4   6 18143.1 1197.63   1
   2   4  -6 17148.7 1158.39   1
   2  -4  -5 47483.8 3382.44   1
  -2  -4   5 50596.7 3364.95   1
  -2   4   5 51891.9 3395.36   1
   2   4  -5 51559.6 3362.11   1
  -2  -4   4 10277.6 724.666   1
   2   4  -4 10584.5 720.239   1
   2  -4  -3 51127.3 3298.43   1
   2   4  -3 47887.0 3280.28   1
  -2   4   3 52273.0 3304.89   1
  -2  -4   3 48261.9 3280.43   1
   2   4  -2 6562.77 472.245   1
   2  -4  -2 6629.21 490.809   1
  -2  -4   2 6591.68 472.322   1
  -2   4   2 6685.50 500.204   1
  -2   4   1 62860.5 3967.79   1
   2   4  -1 56096.1 3956.24   1
  -2  -4   1 59718.8 3957.04   1
   2  -4  -1 61015.4 3962.69   1
  -2   4   0 21011.6 1364.66   1
  -2  -4   0 21255.9 1363.53   1
   2   4   0 18652.3 1364.15   1
   2  -4   0 19743.9 1359.72   1
   2   4   1 56573.9 3902.16   1
   2  -4   1 59088.5 3889.67   1
  -2  -4  -1 61814.5 3899.71   1
  -2   4  -1 56966.9 3893.80   1
   2   4   2 6186.75 507.135   1
  -2   4  -2 6567.68 475.414   1
  -2  -4  -2 6403.02 497.057   1
   2  -4   2 7311.99 474.633   1
   2  -4   3 47413.5 3208.50   1
  -2   4  -3 49747.5 3209.57   1
  -2  -4  -3 49148.9 3231.35   1
   2   4   3 46381.2 3236.29   1
  -2   4  -4 11403.5 757.547   1
  -2  -4  -4 10994.6 794.988   1
   2  -4   4 10863.8 756.622   1
   2   4   4 10927.0 803.814   1
  -2  -4  -5 48330.2 3287.60   1
  -2   4  -5 48966.5 3262.04   1
   2  -4   5 51205.4 3262.83   1
   2   4   5 45372.6 3293.32   1
  -2   4  -6 17101.5 1184.76   1
  -2  -4  -6 17952.4 1222.63   1
   2   4   6 18384.6 1232.76   1
   2  -4   6 17367.0 1190.90   1
  -2   4  -7 1312.15 150.519   1
  -2  -4  -7 1177.72 203.157   1
   2   4   7 1328.66 215.111   1
   2  -4   7 1449.70 172.464   1
  -2  -4  -8 8647.34 710.992   1
  -2   4  -8 9646.08 672.368   1
   2   4   8 9051.18 723.854   1
   2  -4   8 9949.39 679.860   1
   2   4   9 2823.31 323.293   1
  -2   4 -10-27.9164 115.309   1
  -2  -4 -10 233.709 188.359   1
   2  -4  10 212.218 148.563   1
   2   4  10 24.7713 210.649   1
   2  -4  11 5329.10 423.349   1
  -2   4 -11 4923.23 404.693   1
   2   4  12 6302.55 582.329   1
  -2   4 -12 6904.35 530.534   1
  -2  -4 -12 7276.46 568.985   1
   2  -4  12 7003.97 540.058   1
  -2  -4 -13 2345.60 306.384   1
  -2   4 -13 2171.67 259.768   1
   2   4  13 2390.11 318.748   1
   2  -4  13 2527.69 291.833   1
  -2  -4 -14 2074.54 284.649   1
  -2   4 -14 2290.19 270.624   1
   2   4  14 2058.62 310.434   1
   2  -4  14 2468.50 286.939   1
  -2  -4 -15 3604.28 369.569   1
  -2   4 -15 3494.08 327.144   1
   2   4  15 3257.64 388.022   1
   2  -4  15 2764.93 333.005   1
  -2  -4 -16 142.224 231.897   1
   2   4  16 32.5420 266.109   1
  -2   4 -17 863.857 216.842   1
  -2  -4 -17 703.276 248.952   1
   2   4  17 436.900 264.819   1
   2  -4  17 409.433 241.916   1
  -2  -4 -18 1862.72 289.495   1
  -2   4 -18 1343.25 246.231   1
   2  -4  18 1363.13 274.458   1
   2   4  18 1069.37 311.056   1
  -2  -4 -19 429.309 258.324   1
  -2   4 -19 736.922 224.147   1
   2   4  19 598.975 285.061   1
   2  -4  19 880.985 260.268   1
  -2  -4 -20 968.713 237.278   1
  -2   4 -20 670.973 231.739   1
   2   4  20 716.595 282.996   1
   2  -4  20 857.197 255.412   1
  -2  -4 -21 190.228 238.398   1
   2   4  21 181.583 263.753   1
  -2  -4 -22-32.0523 241.588   1
  -2   4 -22-31.0414 205.584   1
   2   4  22 183.975 262.673   1
   2  -4  22 37.3859 247.599   1
  -2  -4 -23-162.087 206.398   1
  -2   4 -23 32.3563 231.024   1
   2   4  23-37.1308 240.020   1
  -2  -4 -24 288.026 234.080   1
   2   4  24-561.323 280.029   1
  -2  -4 -25-282.186 207.739   1
   2   4  25 225.869 249.385   1
  -2  -4 -27 156.166 218.579   1
   2   4  27 148.068 254.517   1
  -2  -4 -28-31.0582 212.518   1
   2   4  28 255.117 223.541   1
  -2   5  28 104.571 201.794   1
   2  -5 -28 215.477 197.251   1
  -2   5  27 284.396 232.299   1
   2  -5 -27 62.7713 235.064   1
  -2   5  26-36.0914 252.908   1
   2  -5 -26 510.555 239.365   1
  -2   5  25 36.4785 254.062   1
   2  -5 -25-259.134 253.097   1
  -2   5  24 699.643 270.802   1
   2  -5 -24 456.788 260.113   1
  -2   5  23 481.810 259.717   1
   2  -5 -23 97.8503 239.171   1
  -2   5  22-37.1731 260.127   1
   2   5 -22 319.779 203.877   1
  -2  -5  21-35.0785 250.486   1
   2   5 -21 61.8074 211.463   1
   2  -5 -21 225.550 246.477   1
  -2  -5  20 201.239 222.813   1
   2   5 -20 326.725 227.004   1
  -2   5  19 72.2351 296.207   1
   2   5 -19 56.7412 196.661   1
   2  -5 -19 188.771 253.993   1
  -2  -5  19-96.1228 241.520   1
   2  -5 -18 617.290 264.149   1
   2   5 -18 188.695 206.935   1
  -2  -5  18 212.741 231.098   1
   2  -5 -17 150.478 200.523   1
   2   5 -17 254.908 198.649   1
  -2  -5  17-28.7348 212.808   1
  -2   5  17 243.366 249.414   1
   2   5 -16 3667.49 364.219   1
  -2  -5  16 3351.26 374.942   1
  -2   5  15-230.332 282.358   1
  -2  -5  15 606.215 233.444   1
   2   5 -15 67.2189 189.155   1
   2  -5 -15 169.941 239.646   1
  -2   5  14 1973.11 334.114   1
  -2  -5  14 1875.15 261.801   1
   2   5 -14 1892.37 246.743   1
   2  -5 -14 2070.49 278.981   1
  -2   5  13 307.401 286.874   1
  -2  -5  13 1211.74 210.755   1
   2   5 -13 594.249 176.825   1
   2  -5 -13 859.590 253.112   1
  -2   5  12-58.8932 204.054   1
  -2  -5  12 515.596 192.725   1
   2   5 -12 227.311 169.409   1
   2  -5 -12 424.092 191.001   1
  -2   5  11 449.138 271.579   1
   2   5 -11 110.042 143.056   1
  -2  -5  11-108.559 173.914   1
   2  -5 -11 71.3299 200.425   1
  -2  -5  10 7846.48 560.836   1
   2  -5 -10 7210.13 585.318   1
  -2   5  10 8620.66 621.980   1
   2   5 -10 6505.22 540.079   1
  -2   5   9 751.842 263.447   1
   2  -5  -9 827.481 217.995   1
  -2  -5   8 18738.7 1192.13   1
   2  -5  -8 17015.2 1212.47   1
  -2   5   8 17146.8 1226.08   1
   2   5  -8 16299.5 1183.77   1
  -2   5   7 1475.45 263.688   1
  -2  -5   7 1565.46 185.374   1
   2  -5  -7 1595.61 229.490   1
   2   5  -6 7290.03 563.577   1
  -2  -5   6 8204.10 570.514   1
  -2   5   6 9223.43 630.745   1
   2  -5  -6 8411.94 609.669   1
   2   5  -5 1700.25 165.594   1
  -2   5   5 1639.68 228.118   1
   2  -5  -5 1541.41 214.558   1
  -2   5   4 14940.8 1077.01   1
   2   5  -4 16147.7 1041.39   1
  -2  -5   4 14385.1 1040.87   1
   2  -5  -4 15853.4 1067.38   1
  -2  -5   3 261.095 106.749   1
   2   5  -3 86.2247 101.515   1
   2   5  -2 33050.6 2455.03   1
  -2  -5   2 39501.0 2457.99   1
  -2   5   2 37510.5 2478.26   1
   2  -5  -2 38845.8 2473.22   1
   2  -5  -1 1529.01 185.246   1
  -2  -5   1 1472.60 169.866   1
   2   5  -1 1760.60 170.910   1
  -2   5   1 1389.44 194.311   1
   2  -5   0-24.2163 117.013   1
  -2  -5   0 231.046 136.266   1
   2   5   0-37.8480 145.495   1
  -2   5   0-96.7490 151.760   1
   2  -5   1 1542.18 170.147   1
   2   5   1 1937.13 207.901   1
  -2  -5  -1 1630.42 197.292   1
  -2   5  -1 1852.08 182.584   1
  -2  -5  -2 36078.4 2359.32   1
  -2   5  -2 35100.1 2341.55   1
   2   5   2 35994.3 2366.76   1
   2  -5   2 34276.3 2339.56   1
   2  -5   3 5.52348 87.7480   1
  -2   5  -3 323.706 96.9933   1
  -2   5  -4 17074.6 1049.96   1
  -2  -5  -4 13738.1 1085.03   1
   2  -5   4 15226.3 1048.41   1
   2   5   4 14187.6 1095.89   1
   2   5   5 1101.81 258.137   1
  -2   5  -5 1741.01 153.970   1
  -2  -5  -5 1613.23 234.420   1
   2  -5   5 1641.04 155.176   1
   2   5   6 7244.59 653.013   1
   2  -5   6 9081.62 601.271   1
  -2   5  -6 8705.19 597.034   1
  -2  -5  -6 8404.39 647.443   1
   2   5   7 1464.27 267.171   1
   2  -5   7 1715.79 175.438   1
  -2   5  -7 1560.67 161.889   1
  -2  -5  -7 1671.11 245.412   1
   2  -5   8 14698.6 1117.55   1
   2   5   8 16339.2 1162.10   1
  -2  -5  -8 17523.3 1155.26   1
  -2   5  -8 16960.7 1112.15   1
   2   5   9 559.986 231.333   1
   2  -5   9 695.427 149.813   1
  -2  -5  -9 437.208 198.841   1
  -2   5  -9 583.510 128.273   1
  -2  -5 -10 6105.97 521.205   1
   2   5  10 6645.20 547.112   1
  -2   5 -11-74.4690 146.037   1
  -2  -5 -11-23.3262 202.301   1
   2   5  11 27.0577 240.444   1
   2  -5  11-100.126 158.191   1
  -2  -5 -12 198.425 176.302   1
  -2   5 -12 264.272 162.652   1
   2  -5  12 132.285 174.724   1
   2   5  12 394.537 216.076   1
  -2  -5 -13 1284.53 237.306   1
  -2   5 -13 692.221 166.620   1
   2   5  13 847.721 262.190   1
   2  -5  13 1070.81 194.075   1
  -2  -5 -14 2351.71 301.981   1
  -2   5 -14 1610.37 247.585   1
   2  -5  14 2248.33 274.232   1
   2   5  14 1707.99 336.860   1
  -2   5 -15 387.211 183.186   1
  -2  -5 -15 168.305 215.679   1
   2   5  15 382.976 258.601   1
   2  -5  15 422.037 214.039   1
  -2   5 -16 3285.19 330.834   1
   2  -5  16 2850.78 342.623   1
   2   5  17 204.213 293.582   1
   2  -5  17 142.746 218.458   1
  -2  -5 -17 89.0833 256.166   1
  -2   5 -17 74.2271 195.351   1
   2  -5  18 759.601 245.766   1
   2   5  18 452.963 261.187   1
  -2  -5 -18 425.119 216.447   1
  -2   5 -18 975.951 235.692   1
   2  -5  19-96.6950 238.872   1
   2   5  19 106.495 261.993   1
  -2  -5 -19 525.661 257.119   1
  -2   5 -19 328.922 216.733   1
   2   5  20 107.939 268.239   1
   2  -5  20-137.746 231.370   1
  -2  -5 -20 188.419 233.257   1
  -2   5 -20 141.272 190.740   1
   2   5  21 36.3813 252.199   1
   2  -5  21 142.612 221.070   1
  -2   5 -21-118.843 187.221   1
  -2  -5 -21 286.002 238.680   1
   2   5  22 147.005 261.456   1
  -2   5 -22 218.686 205.145   1
  -2  -5 -22 64.0950 252.163   1
   2   5  23 111.019 229.411   1
  -2  -5 -23-129.322 214.117   1
   2   5  24 295.265 263.018   1
  -2  -5 -24 259.016 238.357   1
   2   5  25 223.958 218.476   1
  -2  -5 -25-248.876 201.087   1
   2   5  26-408.909 264.358   1
  -2  -5 -26 124.207 228.029   1
   2   5  27-36.5259 220.294   1
  -2  -5 -27-154.176 208.175   1
   2   5  28-143.474 242.225   1
  -2  -5 -28-152.941 214.063   1
   2  -6 -27 279.560 232.570   1
  -2   6  27-35.0549 226.743   1
   2  -6 -26-31.7434 221.020   1
  -2   6  26 214.319 247.619   1
   2  -6 -24 778.284 241.796   1
  -2   6  24-182.853 240.879   1
   2  -6 -23 357.461 211.035   1
  -2   6  23 258.311 222.131   1
   2  -6 -22 226.978 211.760   1
  -2   6  22 482.269 254.696   1
   2  -6 -21 32.2584 218.804   1
   2   6 -21 91.1372 214.326   1
  -2   6  21 259.889 250.641   1
   2  -6 -20 736.701 257.187   1
   2   6 -20 290.080 207.807   1
  -2   6  20 551.905 280.137   1
  -2  -6  20 403.398 233.122   1
  -2   6  19 108.997 284.755   1
  -2  -6  19-31.7683 225.919   1
   2   6 -19 82.7572 220.598   1
   2  -6 -19 189.719 240.131   1
  -2   6  18 787.348 325.072   1
  -2  -6  18 1111.61 264.229   1
   2   6 -18 1539.38 249.790   1
   2  -6 -18 1525.85 293.623   1
  -2   6  17-70.3206 269.890   1
   2  -6 -17-91.3587 232.942   1
  -2   6  16 206.470 234.367   1
  -2  -6  16-211.318 215.999   1
   2   6 -16-183.486 178.563   1
   2  -6 -16-29.6113 212.304   1
  -2   6  15 200.857 282.036   1
   2  -6 -15 631.243 261.114   1
  -2  -6  15 345.287 190.421   1
   2   6 -15 191.743 167.676   1
  -2   6  14 4642.22 490.107   1
   2  -6 -14 5257.77 475.456   1
  -2  -6  14 5615.91 458.338   1
   2   6 -14 5320.43 437.991   1
   2  -6 -13 346.919 228.201   1
  -2   6  13 377.695 265.264   1
   2   6 -13-89.6535 159.376   1
  -2  -6  13-62.7280 173.114   1
   2  -6 -12 2590.54 324.279   1
  -2   6  12 2541.61 347.120   1
  -2  -6  12 3081.18 308.037   1
   2   6 -12 3412.25 288.081   1
  -2   6  11 1389.28 287.807   1
   2  -6 -11 1324.62 251.505   1
   2   6 -11 1179.45 185.080   1
  -2  -6  11 1051.72 194.264   1
  -2  -6   9 1286.54 190.115   1
   2  -6  -9 1589.84 251.712   1
   2   6  -9 1407.35 173.426   1
   2  -6  -8 6621.37 580.747   1
  -2   6   8 7524.21 603.027   1
  -2  -6   8 6768.24 549.579   1
  -2  -6   7 546.226 124.128   1
   2  -6  -7 624.072 205.713   1
   2   6  -7 514.780 104.071   1
  -2   6   7 706.643 246.576   1
   2   6  -6 43200.5 2709.23   1
   2  -6  -6 38042.6 2747.92   1
  -2  -6   6 39795.9 2711.93   1
  -2   6   6 38647.1 2755.98   1
  -2  -6   5 8691.07 611.974   1
   2  -6  -5 8353.54 653.797   1
  -2   6   5 9961.91 675.043   1
   2   6  -4 21442.1 1380.29   1
   2  -6  -4 21320.8 1415.71   1
  -2  -6   4 18787.5 1380.98   1
  -2   6   4 22160.6 1426.89   1
   2   6  -3 319.421 98.9621   1
  -2  -6   3 262.817 103.160   1
   2  -6  -3 164.525 165.328   1
  -2   6   3 267.839 181.043   1
  -2  -6   2 30091.1 1990.05   1
   2   6  -2 29422.5 1990.64   1
  -2  -6   1 3194.15 319.506   1
  -2   6   1 4443.27 340.878   1
   2  -6  -1 5353.87 338.620   1
   2   6  -1 4108.15 323.787   1
  -2  -6   0 4568.57 356.656   1
  -2   6   0 4952.25 363.661   1
   2  -6   0 4419.84 353.789   1
   2   6   0 4842.18 364.412   1
   2   6   1 4673.43 354.429   1
  -2  -6  -1 4305.21 341.608   1
   2  -6   1 4232.00 325.750   1
  -2   6  -1 4228.00 333.081   1
  -2   6  -2 29261.9 1954.95   1
   2   6   3 63.3800 176.633   1
  -2  -6  -3 354.611 169.813   1
  -2   6  -3 262.840 89.7843   1
   2  -6   3 243.530 87.2193   1
   2  -6   4 21672.7 1436.10   1
  -2  -6  -4 20478.5 1478.33   1
  -2   6  -4 22130.9 1436.64   1
   2   6   4 19598.7 1484.02   1
  -2  -6  -5 8766.86 660.389   1
  -2   6  -5 9166.56 607.919   1
   2  -6   5 8826.32 608.541   1
   2   6   5 8178.04 668.076   1
  -2  -6  -6 37788.7 2711.71   1
  -2   6  -6 41873.6 2665.36   1
   2  -6   6 39164.3 2667.50   1
   2   6   6 39110.9 2717.67   1
  -2   6  -7 655.566 106.358   1
  -2  -6  -7 587.713 207.589   1
   2  -6   7 392.706 106.704   1
   2   6   7 916.246 220.814   1
   2   6   8 8070.69 650.505   1
   2  -6   8 8301.94 584.207   1
   2   6   9 1436.04 289.800   1
   2  -6   9 1921.44 179.004   1
  -2  -6  -9 1992.07 262.256   1
  -2   6  -9 1253.34 159.886   1
   2  -6  10 4763.55 391.951   1
  -2   6 -10 5258.69 391.454   1
   2  -6  11 1540.08 192.553   1
   2   6  11 948.858 265.380   1
  -2  -6 -11 1525.56 262.589   1
  -2   6 -11 1285.49 173.179   1
   2   6  12 2474.59 334.191   1
   2  -6  12 3082.70 281.022   1
  -2   6 -12 2400.10 251.715   1
  -2  -6 -12 2761.42 326.234   1
  -2   6 -13 170.272 149.658   1
  -2  -6 -13 214.823 227.861   1
   2   6  13 361.108 251.561   1
   2  -6  13 19.6730 168.060   1
  -2   6 -14 5090.14 418.864   1
   2  -6  14 5001.02 433.799   1
   2   6  14 4596.16 488.902   1
  -2  -6 -14 5303.69 467.501   1
   2   6  15-98.0008 280.906   1
   2  -6  15-47.2631 199.165   1
  -2  -6 -15 314.430 235.162   1
  -2   6 -15 41.0406 169.873   1
   2   6  16 33.6186 264.394   1
   2  -6  16-51.5558 212.784   1
  -2  -6 -16 88.1128 260.340   1
  -2   6 -16 222.868 187.342   1
   2   6  17 172.303 248.258   1
   2  -6  17-82.8532 209.216   1
  -2   6 -17 168.479 198.908   1
  -2  -6 -17 391.298 222.083   1
   2   6  18 597.759 306.996   1
   2  -6  18 1317.28 283.864   1
  -2  -6 -18 1134.54 282.654   1
  -2   6 -18 1586.46 243.037   1
   2   6  19 178.612 246.249   1
   2  -6  19 351.052 240.498   1
  -2  -6 -19 498.394 234.780   1
  -2   6 -19 211.868 178.195   1
   2   6  20-108.344 268.873   1
   2  -6  20 234.754 226.088   1
  -2   6 -20 84.3500 186.336   1
   2   6  21 72.8479 230.110   1
  -2  -6 -21 445.750 223.265   1
  -2   6 -21 238.445 217.788   1
  -2  -6 -22 352.261 251.160   1
   2   6  23 147.398 211.904   1
   2   6  24-221.758 260.988   1
  -2  -6 -24-221.572 238.144   1
   2   6  26 183.767 268.308   1
  -2  -6 -26 337.939 231.415   1
   2   6  27 72.0412 219.850   1
  -2  -6 -27 213.064 208.426   1
  -2   7  27 207.595 252.217   1
   2  -7 -27-428.893 237.824   1
  -2   7  26 352.818 261.109   1
   2  -7 -26 376.507 248.700   1
  -2   7  25-107.643 236.665   1
   2  -7 -25-159.303 217.134   1
  -2   7  24 435.660 225.741   1
   2  -7 -24 450.968 213.308   1
  -2   7  23 403.985 208.037   1
   2  -7 -23 258.906 208.173   1
  -2   7  21 259.969 253.029   1
   2  -7 -21 32.2895 222.004   1
  -2   7  20-405.774 281.199   1
   2  -7 -20 96.4012 249.348   1
   2   7 -20-85.1044 190.708   1
  -2  -7  19 127.244 203.549   1
   2   7 -19-26.8013 184.155   1
  -2   7  18-36.0612 297.825   1
   2  -7 -18 376.930 260.285   1
  -2   7  17 461.864 264.669   1
   2  -7 -17 369.490 235.584   1
  -2  -7  17 481.771 225.331   1
   2   7 -17 117.701 174.769   1
   2  -7 -16 4864.86 474.925   1
  -2  -7  16 5994.93 472.654   1
   2   7 -16 4971.42 427.877   1
  -2   7  16 4150.28 502.168   1
  -2  -7  15 120.076 196.461   1
   2   7 -15 101.918 166.275   1
  -2   7  14 297.814 225.763   1
  -2  -7  14 283.302 185.792   1
   2   7 -14 149.959 157.662   1
   2  -7 -14 170.247 194.591   1
  -2   7  13 448.801 263.771   1
  -2  -7  13 739.659 180.840   1
   2   7 -13 374.942 155.913   1
   2  -7 -13 164.896 232.155   1
  -2   7  12 372.551 249.964   1
  -2  -7  12 609.178 175.052   1
   2   7 -12 555.202 160.394   1
   2  -7 -12 553.010 229.884   1
   2  -7 -11 2527.78 297.377   1
  -2   7  11 2444.21 327.994   1
  -2  -7  10 4372.80 359.985   1
   2  -7 -10 4853.89 408.878   1
   2   7 -10 4260.25 343.147   1
  -2   7  10 3645.78 438.569   1
   2   7  -9 1731.36 166.924   1
  -2  -7   9 1283.90 174.920   1
   2   7  -8 4308.67 323.891   1
   2  -7  -8 4701.74 396.984   1
  -2   7   8 4193.28 415.444   1
  -2  -7   8 4115.98 329.890   1
   2   7  -7 15189.2 1057.48   1
  -2   7   7 15531.2 1122.28   1
   2  -7  -7 15197.5 1105.25   1
  -2  -7   7 16197.8 1059.12   1
  -2   7   6 980.461 240.778   1
   2   7  -6 730.621 106.575   1
   2  -7  -6 593.351 194.517   1
  -2  -7   6 671.297 103.481   1
  -2   7   5 1870.64 256.474   1
   2   7  -5 1664.20 166.453   1
  -2  -7   5 1954.13 164.007   1
   2  -7  -5 2220.04 243.702   1
   2  -7  -4 29740.0 2082.53   1
   2   7  -4 31545.7 2048.97   1
  -2   7   4 30185.2 2092.96   1
  -2  -7   4 30436.5 2049.56   1
   2  -7  -3 6786.16 489.650   1
  -2   7   3 7456.69 507.092   1
  -2  -7   3 5850.79 452.539   1
   2   7  -2 2649.61 232.138   1
  -2  -7   2 2867.58 229.695   1
   2   7  -1 29427.1 1930.13   1
  -2   7   1 29515.5 1937.49   1
  -2  -7   1 25952.3 1925.64   1
   2  -7  -1 30414.3 1934.32   1
   2   7   0 177.674 146.173   1
  -2   7   0 90.7574 139.433   1
  -2  -7   0 20.6309 125.927   1
  -2   7  -1 31063.5 2038.68   1
   2   7   1 28482.2 2051.14   1
   2  -7   1 30924.9 2033.69   1
  -2  -7  -1 30361.5 2046.95   1
   2   7   2 2439.58 263.173   1
  -2  -7  -2 2429.13 247.623   1
   2  -7   2 2478.17 203.757   1
  -2   7  -2 2523.96 210.012   1
   2   7   3 6166.87 520.243   1
  -2   7  -3 6831.40 466.110   1
  -2  -7  -3 6943.27 510.784   1
   2  -7   3 6562.05 464.623   1
   2  -7   4 25743.9 1820.07   1
  -2  -7  -4 28515.1 1867.97   1
  -2   7  -4 28678.2 1820.43   1
   2   7   4 27302.2 1875.30   1
   2  -7   5 2186.49 163.915   1
   2   7   5 1501.25 271.032   1
  -2  -7  -5 1782.11 259.007   1
  -2   7  -5 2231.05 164.130   1
   2   7   6 350.359 208.639   1
   2  -7   6 762.716 90.3100   1
  -2  -7  -6 476.860 188.879   1
  -2   7  -6 634.891 79.5013   1
   2   7   7 13925.4 1138.49   1
   2  -7   7 16354.7 1071.09   1
  -2   7  -8 3868.52 302.441   1
   2   7   8 3926.97 400.846   1
  -2  -7  -8 3970.08 381.703   1
   2  -7   8 4406.53 308.926   1
  -2   7  -9 944.526 125.346   1
   2  -7   9 867.957 141.886   1
   2   7  10 4181.80 437.838   1
  -2   7 -10 4198.89 335.208   1
   2  -7  10 4664.03 345.500   1
  -2  -7 -10 4537.53 414.293   1
  -2  -7 -11 1965.26 298.768   1
  -2   7 -11 2706.46 237.297   1
   2   7  11 2173.45 327.691   1
   2  -7  11 2570.10 246.559   1
  -2   7 -12 579.511 137.730   1
  -2  -7 -12 504.851 222.891   1
   2   7  12 236.787 228.431   1
   2  -7  12 683.037 155.857   1
  -2  -7 -13 357.584 237.346   1
  -2   7 -13 437.577 145.373   1
   2  -7  13 791.664 174.011   1
   2   7  13 646.916 270.351   1
  -2  -7 -14 254.663 202.130   1
  -2   7 -14 105.105 142.503   1
   2   7  14-96.4718 220.075   1
   2  -7  14 141.670 166.649   1
  -2   7 -15 252.469 166.254   1
   2  -7  15 601.409 192.271   1
   2   7  16 3858.59 459.548   1
  -2   7 -16 4608.38 390.964   1
   2  -7  16 4744.97 417.528   1
  -2  -7 -16 4264.91 424.886   1
  -2   7 -17 379.673 174.553   1
  -2  -7 -17 304.592 266.453   1
   2   7  17 174.173 304.493   1
   2  -7  17 349.872 200.252   1
  -2  -7 -18 154.678 219.982   1
   2   7  18-35.4852 250.226   1
  -2   7 -19 104.278 190.131   1
   2  -7  19 215.425 221.704   1
  -2  -7 -20 411.961 245.407   1
   2   7  20 36.2354 247.223   1
  -2  -7 -21-191.259 232.192   1
   2   7  21 145.771 274.690   1
  -2  -7 -22 416.902 256.053   1
   2   7  22 36.8136 275.902   1
  -2  -7 -23 96.2798 231.869   1
   2   7  23 587.138 270.140   1
  -2  -7 -24 471.682 232.833   1
   2   7  24 183.479 248.649   1
  -2  -7 -25 336.426 231.566   1
   2   7  25 329.823 257.137   1
  -2  -7 -26 60.7540 217.928   1
   2   7  26 254.213 267.768   1
  -2  -7 -27 390.256 224.518   1
   2   7  27 142.007 232.471   1
  -2   8  26 383.084 256.650   1
   2  -8 -26-216.940 228.396   1
  -2   8  25 248.501 237.830   1
   2  -8 -25 220.809 223.858   1
  -2   8  23 109.558 210.704   1
   2  -8 -23 483.044 221.139   1
  -2   8  22 664.065 258.304   1
   2  -8 -22-129.165 216.351   1
  -2   8  21 148.446 258.033   1
   2  -8 -21 452.026 251.253   1
  -2   8  20 36.9528 285.352   1
   2  -8 -20 547.586 260.845   1
   2  -8 -19 256.086 253.882   1
  -2   8  19 220.373 305.334   1
   2  -8 -18 443.131 237.695   1
  -2   8  18 254.197 268.383   1
   2   8 -18 123.680 178.490   1
  -2  -8  18 476.812 208.492   1
   2  -8 -17 342.218 225.285   1
  -2   8  17 358.735 252.286   1
   2   8 -17 297.998 174.031   1
  -2  -8  17-77.9250 192.708   1
   2  -8 -16 30.4296 260.326   1
  -2   8  16 211.906 308.918   1
   2   8 -16 317.323 176.393   1
  -2  -8  16-47.7663 186.095   1
   2   8 -15 232.339 161.879   1
  -2  -8  15 305.157 180.443   1
   2  -8 -15 59.5800 220.844   1
  -2   8  15 276.655 274.121   1
  -2  -8  14 1643.29 225.198   1
   2   8 -14 857.709 181.896   1
   2  -8 -13 140.494 212.624   1
  -2  -8  13 175.396 159.594   1
   2   8 -13 31.0260 129.280   1
  -2   8  13-65.5081 264.451   1
   2  -8 -12 1223.35 276.591   1
  -2   8  12 1204.54 302.697   1
   2  -8 -11 182.129 226.834   1
  -2  -8  11 270.648 138.631   1
   2   8 -11 433.245 121.719   1
  -2   8  11 551.905 269.106   1
   2  -8 -10 1272.50 241.203   1
  -2   8  10 1176.42 279.695   1
   2   8 -10 1314.57 153.360   1
  -2  -8  10 1159.94 157.960   1
   2   8  -9 4649.54 386.170   1
  -2   8   9 6425.74 508.520   1
   2  -8  -9 5188.19 467.526   1
  -2  -8   9 5919.43 396.489   1
  -2   8   8 1060.38 256.204   1
   2   8  -8 773.117 110.827   1
   2  -8  -8 704.122 217.604   1
  -2  -8   8 716.810 110.776   1
  -2   8   7 1275.07 265.870   1
   2   8  -7 1937.25 152.204   1
   2  -8  -7 1605.86 251.691   1
  -2  -8   7 1617.50 151.947   1
   2  -8  -6 27787.9 2116.96   1
  -2  -8   6 32202.6 2071.52   1
  -2   8   6 29192.6 2133.67   1
   2   8  -6 31396.6 2071.64   1
   2  -8  -5 3137.48 344.056   1
  -2  -8   5 3889.04 272.766   1
  -2   8   5 4085.82 370.905   1
   2   8  -5 3713.09 275.140   1
   2  -8  -4 9621.68 706.058   1
  -2  -8   4 9661.13 660.370   1
  -2   8   4 9662.84 725.421   1
   2   8  -4 9632.38 661.713   1
   2  -8  -3 8267.42 626.751   1
  -2   8   3 7715.26 635.634   1
  -2  -8   3 9277.52 591.634   1
   2   8  -3 8119.74 593.665   1
   2   8  -2 9468.42 706.869   1
  -2   8   2 10401.9 741.270   1
  -2  -8   2 10587.3 704.043   1
   2   8  -1 2414.65 230.825   1
  -2  -8   1 2448.24 219.206   1
   2   8   0 8171.73 596.962   1
   2  -8   0 7892.98 582.154   1
  -2  -8   0 8330.33 588.211   1
  -2   8  -1 2435.25 225.303   1
   2  -8   1 2364.29 208.759   1
   2  -8   2 9989.58 707.328   1
  -2   8  -2 10702.0 710.862   1
   2   8   2 9865.08 742.451   1
  -2  -8  -3 8196.68 630.835   1
   2   8   3 7958.52 641.913   1
   2  -8   3 8642.25 585.364   1
  -2   8  -3 8687.89 589.862   1
  -2   8  -4 8775.41 656.089   1
  -2  -8  -4 9686.51 714.206   1
   2  -8   4 10547.9 656.174   1
   2   8   4 10336.8 733.834   1
  -2  -8  -5 3195.72 320.889   1
   2   8   5 3393.33 338.822   1
   2   8   6 27948.1 1929.26   1
  -2  -8  -7 1656.97 241.920   1
   2   8   7 878.072 249.350   1
   2   8   8 930.328 237.033   1
   2  -8   8 626.173 88.9605   1
  -2  -8  -8 1090.11 209.869   1
  -2   8  -8 953.255 89.7510   1
   2  -8   9 4985.54 399.963   1
  -2   8  -9 6149.91 398.976   1
  -2  -8  -9 6485.13 494.007   1
   2   8   9 5051.10 502.853   1
   2   8  10 1611.02 271.787   1
   2  -8  10 1172.04 143.691   1
  -2  -8 -10 1071.17 240.778   1
  -2   8 -10 1147.03 136.980   1
   2   8  11 322.002 248.262   1
   2  -8  11 320.444 125.264   1
  -2  -8 -11 341.758 229.519   1
  -2   8 -11 299.505 105.878   1
   2  -8  12 1991.47 211.544   1
   2   8  12 1677.34 292.018   1
  -2  -8 -12 1743.48 265.118   1
  -2   8 -12 1737.95 189.763   1
   2   8  13-159.136 276.232   1
  -2  -8 -13-195.780 244.819   1
   2  -8  14 1940.18 228.051   1
  -2   8 -14 1768.22 210.970   1
   2  -8  15 289.225 179.461   1
   2   8  15 439.898 285.976   1
  -2   8 -15 347.099 149.126   1
  -2  -8 -15 266.358 250.340   1
   2  -8  16 68.6224 172.442   1
   2   8  16 34.6130 272.172   1
  -2   8 -16 19.4030 147.357   1
  -2  -8 -16 121.120 236.493   1
  -2   8 -17-21.3301 162.036   1
   2  -8  17 200.390 191.628   1
   2   8  17 70.4962 258.798   1
  -2  -8 -17 123.094 231.152   1
   2   8  18 679.104 304.658   1
  -2   8 -18 533.166 182.402   1
   2  -8  18 191.053 171.572   1
  -2  -8 -18 31.1804 256.675   1
   2   8  19-469.080 257.745   1
  -2  -8 -19 126.199 205.125   1
   2   8  20 581.118 278.569   1
  -2  -8 -20 127.136 249.133   1
   2   8  21 73.1365 269.531   1
  -2  -8 -21 95.8432 237.294   1
   2   8  22 36.7081 257.809   1
  -2  -8 -22-192.004 211.032   1
   2   8  23 145.776 269.603   1
  -2  -8 -23-32.0310 233.316   1
   2   8  25 181.361 259.073   1
  -2  -8 -25 90.8762 230.143   1
   2   8  26-35.8463 220.116   1
  -2  -8 -26 330.146 201.946   1
   2   8  27-244.802 256.779   1
  -2  -8 -27 29.5844 220.585   1
  -2   9  26-137.397 246.422   1
   2  -9 -26 397.657 229.931   1
  -2   9  25-245.651 246.579   1
   2  -9 -25 499.289 248.033   1
  -2   9  24-356.932 255.859   1
   2  -9 -24 222.001 244.268   1
  -2   9  23-36.2817 265.304   1
   2  -9 -23-32.0154 224.779   1
  -2   9  22 551.167 269.002   1
   2  -9 -22-64.3667 229.182   1
  -2   9  20 704.030 307.783   1
   2  -9 -20-193.530 240.622   1
   2  -9 -19-64.2990 215.083   1
  -2   9  19 405.498 265.425   1
   2  -9 -18 223.147 225.575   1
  -2   9  18 1206.12 294.039   1
   2  -9 -17 62.8264 252.767   1
   2   9 -17 21.1108 162.593   1
  -2   9  17-36.1990 304.145   1
   2   9 -16 1608.27 201.119   1
  -2  -9  16 1307.90 217.129   1
  -2   9  16 1213.29 318.022   1
   2   9 -15 174.810 144.639   1
  -2  -9  15 57.3396 158.476   1
   2  -9 -15 453.771 265.666   1
  -2   9  15 596.611 284.628   1
   2   9 -14 496.694 153.699   1
  -2  -9  14 1138.27 186.448   1
   2  -9 -14 1124.52 260.113   1
  -2   9  14 1201.90 316.725   1
  -2  -9  13 1318.47 166.405   1
   2  -9 -13 803.760 263.944   1
  -2   9  13 401.302 282.530   1
   2   9 -12 1180.27 154.243   1
  -2   9  12 1331.13 269.680   1
  -2  -9  12 1131.88 159.556   1
   2  -9 -12 1671.72 268.670   1
  -2   9  11 31.3826 233.360   1
   2   9 -11 121.464 96.4710   1
   2  -9 -11 457.773 206.294   1
  -2  -9  11 220.934 105.388   1
   2   9 -10 4237.09 363.257   1
  -2   9  10 4680.59 476.127   1
   2  -9 -10 5752.95 456.684   1
  -2  -9  10 5659.70 367.585   1
  -2   9   9 260.322 232.217   1
   2   9  -9 192.561 79.2440   1
   2  -9  -9 148.812 203.656   1
  -2  -9   9 113.194 74.6954   1
  -2  -9   8 5572.32 386.653   1
   2   9  -8 5677.90 389.776   1
  -2   9   7 2116.09 311.651   1
   2  -9  -7 2584.11 285.395   1
  -2   9   6 2993.64 328.235   1
   2  -9  -6 3016.16 318.323   1
   2   9  -5 459.632 82.1585   1
  -2  -9   5 643.286 76.4103   1
  -2   9   5 686.772 208.406   1
   2  -9  -4 8913.97 665.332   1
  -2  -9   4 9138.66 612.671   1
  -2   9   4 8582.77 675.692   1
   2   9  -4 8768.85 616.171   1
   2  -9  -3 4631.79 401.012   1
  -2  -9   3 5086.53 358.489   1
  -2   9   3 4602.22 424.649   1
   2   9  -3 4817.36 363.231   1
   2   9  -2 6901.48 576.573   1
   2  -9  -2 7938.63 595.963   1
   2   9  -1 73.6635 127.968   1
   2  -9  -1-215.256 126.326   1
  -2   9   1 15.1599 133.287   1
  -2  -9   1 10.9833 105.793   1
   2  -9   0 233.615 132.334   1
  -2   9   0 107.584 134.850   1
   2   9   1 31.6988 158.364   1
   2  -9   1-50.3419 99.5473   1
  -2  -9  -1-28.6422 140.375   1
  -2   9  -1 11.6090 122.374   1
  -2  -9  -2 7603.90 603.813   1
   2  -9   2 7843.47 572.092   1
  -2   9  -2 8794.77 578.860   1
   2  -9   3 4906.31 352.299   1
   2   9   3 4304.43 427.636   1
  -2   9  -3 4982.21 352.249   1
  -2  -9  -3 5188.31 417.726   1
   2  -9   4 7643.41 525.500   1
   2   9   4 8609.58 612.814   1
  -2   9  -4 7758.49 526.254   1
   2   9   5 676.919 216.531   1
  -2  -9  -5 620.440 175.193   1
   2   9   6 2643.08 316.135   1
  -2  -9  -6 2894.01 301.229   1
   2   9   7 2625.51 322.081   1
  -2  -9  -7 2288.32 294.469   1
  -2  -9  -8 6107.16 507.984   1
   2   9   8 6064.20 529.584   1
  -2  -9  -9 394.498 209.696   1
   2   9   9 475.444 239.428   1
  -2  -9 -10 5419.21 412.549   1
   2  -9  10 3088.62 258.853   1
  -2   9 -10 4080.74 262.602   1
   2   9  10 4435.27 425.916   1
  -2   9 -11 193.817 86.2020   1
  -2  -9 -11 270.159 188.366   1
   2   9  11-30.2319 231.441   1
   2  -9  11 137.057 87.8705   1
  -2   9 -12 1391.68 140.532   1
  -2  -9 -12 1304.27 272.360   1
   2   9  12 1231.58 289.130   1
   2  -9  12 1084.18 156.089   1
  -2   9 -13 985.930 138.025   1
  -2  -9 -13 1147.03 273.044   1
   2  -9  13 630.483 149.677   1
   2   9  13 621.711 312.212   1
   2   9  14 268.999 243.977   1
  -2  -9 -14 853.289 246.461   1
  -2   9 -15 15.2774 129.197   1
  -2  -9 -15-300.870 250.577   1
   2   9  15-240.863 266.902   1
   2  -9  15 17.6724 152.880   1
  -2   9 -16 1300.56 189.222   1
  -2  -9 -16 1011.20 300.916   1
   2   9  16 1824.20 354.280   1
   2  -9  16 1375.88 216.775   1
  -2  -9 -17-186.447 213.520   1
  -2   9 -17 19.3239 151.977   1
   2   9  18 287.959 283.985   1
  -2  -9 -18 408.788 251.657   1
   2   9  19-72.4844 277.229   1
  -2  -9 -19 253.857 253.764   1
   2   9  20-181.934 221.871   1
  -2  -9 -20 223.060 202.851   1
   2   9  22 109.608 261.826   1
  -2  -9 -22 544.064 245.813   1
   2   9  23-72.4445 217.100   1
  -2  -9 -23 63.7154 197.489   1
   2   9  24 397.024 271.148   1
  -2  -9 -24-92.9185 236.982   1
   2   9  25 253.442 246.430   1
  -2  -9 -25 389.804 204.468   1
   2   9  26 141.469 244.523   1
  -2  -9 -26 296.244 216.297   1
  -2  10  25-69.1603 246.881   1
   2 -10 -25 154.067 227.091   1
  -2  10  24 211.672 255.455   1
   2 -10 -24 282.492 235.411   1
  -2  10  23 537.396 278.110   1
   2 -10 -23 286.657 224.178   1
  -2  10  22 509.304 274.881   1
   2 -10 -22 642.148 251.120   1
  -2  10  21-110.368 255.017   1
   2 -10 -21-32.2399 206.317   1
  -2  10  20 963.550 266.395   1
   2 -10 -20 322.817 213.344   1
  -2  10  19 480.442 303.112   1
   2 -10 -19-193.519 239.545   1
   2 -10 -18 321.010 246.974   1
  -2  10  18 183.948 301.267   1
   2 -10 -16 563.638 251.406   1
   2  10 -16 353.651 143.887   1
  -2  10  16 757.415 317.698   1
  -2  10  15-71.0407 266.735   1
   2 -10 -15 30.8335 212.771   1
   2 -10 -14 933.286 270.851   1
  -2 -10  14 296.993 126.049   1
  -2  10  14 907.663 316.728   1
   2  10 -14 488.299 129.419   1
  -2 -10  13 211.646 111.064   1
   2  10 -13 172.484 102.726   1
  -2 -10  12 484.889 102.754   1
   2  10 -12 566.262 105.402   1
  -2 -10  11 238.192 52.6986   1
   2  10 -11 144.897 59.4097   1
  -2  10  10 529.407 267.883   1
   2 -10 -10 1153.63 251.258   1
  -2  10   9 1406.78 292.061   1
   2 -10  -9 1031.30 226.941   1
  -2  10   8 6325.01 584.916   1
   2 -10  -8 7542.72 576.321   1
   2 -10  -6 2767.92 294.756   1
  -2  10   6 2001.12 310.065   1
   2 -10  -5 1424.96 224.459   1
   2  10  -5 734.416 80.6540   1
   2 -10  -4 701.809 182.743   1
  -2  10   4 670.456 202.673   1
   2  10  -4 578.428 101.152   1
   2 -10  -3-144.024 177.993   1
  -2  10   3-20.3663 180.484   1
  -2 -10   3-8.10831 85.8007   1
   2  10  -3 9.00566 100.989   1
   2 -10  -2 162.398 148.087   1
  -2  10   2 147.450 168.064   1
  -2 -10   2 10.0849 107.531   1
   2  10  -2-44.7061 116.730   1
   2 -10  -1-14.4762 127.748   1
  -2  10   1 325.999 155.309   1
  -2 -10   1 119.680 118.987   1
   2  10  -1 13.2265 127.517   1
  -2  10  -1 37.8520 129.466   1
   2  10   1-17.0630 135.528   1
   2 -10   1 54.7268 103.019   1
  -2 -10  -2-16.1393 133.735   1
   2  10   2 282.951 169.929   1
   2 -10   2 35.5849 95.9093   1
  -2  10  -2 174.374 109.121   1
  -2 -10  -3 70.5041 152.838   1
   2  10   3-143.628 174.423   1
   2 -10   3 25.9092 75.0078   1
  -2  10  -3 14.0139 85.2092   1
  -2 -10  -4 627.502 185.870   1
   2  10   4 883.963 212.642   1
  -2 -10  -5 938.587 204.592   1
   2  10   5 971.177 236.099   1
  -2 -10  -6 2642.14 291.985   1
   2  10   6 2438.14 327.317   1
  -2 -10  -8 5655.91 502.227   1
   2  10   8 6185.95 517.164   1
  -2 -10  -9 1033.54 230.079   1
   2  10   9 833.739 243.094   1
  -2 -10 -10 483.073 236.244   1
   2  10  10 780.109 258.289   1
  -2 -10 -11 799.907 252.323   1
   2  10  11 439.257 255.796   1
  -2 -10 -12 2225.20 305.027   1
   2  10  12 1171.40 306.180   1
  -2  10 -13 29.5964 68.3683   1
   2  10  13 33.4624 263.999   1
  -2 -10 -13 146.465 223.219   1
   2 -10  13 26.6689 75.0435   1
  -2  10 -14 608.048 110.184   1
   2  10  14 651.053 259.576   1
   2 -10  14 689.570 126.861   1
  -2  10 -15 67.8376 104.196   1
   2  10  15 174.522 291.554   1
   2 -10  15 139.755 127.805   1
  -2 -10 -15-244.560 256.881   1
  -2 -10 -16 775.111 282.335   1
   2  10  16 639.092 313.133   1
  -2 -10 -18-63.3594 209.803   1
   2  10  18 72.3780 225.556   1
  -2 -10 -19-222.949 231.156   1
   2  10  19 72.7041 274.070   1
  -2 -10 -20 703.218 246.294   1
   2  10  20 548.148 295.143   1
  -2 -10 -21-159.844 189.374   1
   2  10  21 146.511 209.078   1
  -2 -10 -22-223.164 232.383   1
   2  10  22-36.3706 251.149   1
  -2 -10 -23 217.834 231.520   1
   2  10  23 217.464 249.420   1
  -2 -10 -24-60.3079 174.343   1
   2  10  24-36.0610 208.484   1
  -2 -10 -25 296.362 226.558   1
   2  10  25 250.323 251.724   1
   2 -11 -25-30.4138 164.467   1
  -2  11  25 102.321 197.169   1
   2 -11 -23 126.406 196.975   1
  -2  11  23-71.0421 201.461   1
   2 -11 -21 257.242 238.007   1
  -2  11  21-586.675 288.420   1
   2 -11 -20 129.279 239.908   1
  -2  11  20 552.919 298.224   1
   2 -11 -19 96.9723 216.277   1
  -2  11  19 185.449 268.150   1
   2 -11 -18 258.123 223.927   1
  -2  11  18 73.9046 249.610   1
   2 -11 -17 192.539 254.080   1
  -2  11  17-36.7589 280.159   1
   2 -11 -16 317.700 205.591   1
  -2  11  16-36.3879 241.206   1
   2 -11 -15 219.561 259.892   1
  -2  11  15 143.897 280.235   1
   2 -11 -14 615.009 235.294   1
  -2  11  14 424.898 269.210   1
   2 -11 -13 150.744 225.105   1
  -2  11  13 277.791 280.615   1
   2 -11 -11 200.496 233.484   1
  -2  11  11-66.1070 267.727   1
  -2  11  10 3454.29 400.603   1
   2 -11  -9 1016.68 229.368   1
  -2  11   9 925.510 267.128   1
   2 -11  -8 2362.13 298.330   1
  -2  11   7 254.153 225.992   1
   2 -11  -7 73.7726 209.299   1
  -2  11   5 202.590 212.192   1
   2 -11  -5 747.359 199.105   1
   2 -11  -4 2739.23 279.219   1
  -2 -11   4 2830.31 193.077   1
  -2 -11   3 2797.28 222.034   1
   2 -11  -3 3087.18 290.455   1
  -2  11   3 2605.78 308.737   1
   2  11  -3 2599.34 232.018   1
   2  11  -2 10924.9 797.827   1
  -2 -11   2 11548.5 789.953   1
   2 -11  -2 11203.9 813.428   1
  -2  11   2 11850.7 831.830   1
  -2  11   1 17.4771 162.062   1
   2 -11  -1 293.315 153.953   1
  -2 -11   0 180.889 137.568   1
  -2  11   0-110.123 147.344   1
   2  11   0 16.1983 140.068   1
   2 -11   0-40.7643 129.667   1
  -2 -11  -1-78.1107 133.988   1
   2  11   1 54.3610 149.097   1
   2 -11   1 47.2329 116.541   1
  -2  11  -1 176.988 127.857   1
   2  11   2 10253.2 813.666   1
  -2  11  -2 11388.4 779.664   1
  -2 -11  -2 11614.2 810.089   1
   2 -11   2 11066.7 770.921   1
  -2 -11  -3 2593.12 273.401   1
   2  11   3 2272.56 289.111   1
   2 -11   3 2828.13 214.055   1
  -2  11  -3 2765.83 218.604   1
   2  11   4 2862.07 324.131   1
  -2 -11  -4 3295.42 304.696   1
   2  11   5 838.594 227.442   1
  -2 -11  -5 870.176 195.915   1
  -2 -11  -7 49.0523 197.374   1
   2  11   8 1261.10 283.674   1
  -2 -11  -8 1691.61 261.214   1
   2  11   9 1054.82 259.186   1
  -2 -11  -9 927.621 226.797   1
   2  11  10 2873.96 356.743   1
   2  11  11-226.699 224.493   1
  -2 -11 -11 341.008 224.222   1
   2  11  13 512.358 254.367   1
  -2 -11 -13 119.578 228.607   1
   2  11  14 626.677 297.580   1
  -2 -11 -14 854.188 263.335   1
   2  11  15 354.211 304.656   1
  -2 -11 -15 371.676 255.918   1
   2  11  16 394.532 297.212   1
  -2 -11 -16 94.0885 243.671   1
   2  11  17 434.072 249.825   1
  -2 -11 -17-63.3602 220.760   1
   2  11  18 36.3577 242.228   1
  -2 -11 -18 286.837 202.181   1
   2  11  19-291.575 265.635   1
  -2 -11 -19-31.9567 235.686   1
   2  11  20 73.0401 272.222   1
  -2 -11 -20 31.9657 226.337   1
   2  11  21-36.4796 256.152   1
  -2 -11 -21-95.9803 228.436   1
   2  11  23 395.281 276.817   1
  -2 -11 -23 586.638 237.622   1
   2  11  25 281.031 214.211   1
  -2 -11 -25-88.3905 177.643   1
  -2  12  24 549.979 269.873   1
   2 -12 -24 705.400 247.957   1
  -2  12  23 105.354 244.563   1
   2 -12 -23-281.571 238.503   1
  -2  12  22-71.4166 241.021   1
   2 -12 -22 222.500 217.492   1
  -2  12  21 181.537 254.126   1
   2 -12 -21 545.635 211.183   1
  -2  12  20 147.141 248.232   1
   2 -12 -20-32.2759 217.808   1
  -2  12  18-222.833 284.046   1
   2 -12 -18 32.3827 208.295   1
  -2  12  17 443.719 285.709   1
   2 -12 -17 549.146 250.987   1
  -2  12  16 514.611 282.227   1
   2 -12 -16 288.942 237.018   1
  -2  12  15 799.835 316.245   1
   2 -12 -15-285.792 243.860   1
  -2  12  14 681.709 264.153   1
  -2  12  13 388.194 290.841   1
   2 -12 -13 184.847 243.691   1
  -2  12  12 1348.62 336.589   1
   2 -12 -12 1931.77 302.577   1
   2 -12 -11 382.965 248.068   1
  -2  12  10 853.092 290.886   1
   2 -12 -10 28.6339 235.198   1
   2 -12  -9 2410.15 308.234   1
  -2  12   9 1810.73 316.524   1
   2 -12  -8 3067.59 344.753   1
  -2  12   8 2968.15 369.853   1
   2 -12  -7 869.751 235.403   1
  -2  12   7 499.028 247.997   1
   2 -12  -6 803.574 220.281   1
  -2  12   6 588.259 248.060   1
   2 -12  -5 1221.55 238.381   1
  -2  12   5 1213.21 258.072   1
  -2 -12   4 218.831 69.9643   1
   2 -12  -4 108.466 179.098   1
   2  12  -4 287.706 85.7430   1
  -2  12   4 171.508 196.461   1
  -2 -12   3 363.794 99.9538   1
   2 -12  -3 440.004 167.212   1
   2  12  -3 400.119 121.180   1
  -2  12   3 135.951 184.424   1
  -2 -12   2 557.116 126.395   1
   2 -12  -2 404.179 161.042   1
   2  12  -2 481.805 141.909   1
   2 -12  -1-33.1809 146.239   1
  -2  12   1 74.5812 140.019   1
   2  12   0 9854.15 738.886   1
   2 -12   0 10104.4 729.353   1
  -2  12   0 10090.1 741.644   1
  -2 -12   0 10622.1 736.221   1
  -2 -12  -1 68.2662 140.859   1
   2  12   1 19.0247 170.404   1
  -2 -12  -2 580.665 168.250   1
   2 -12   2 886.510 127.655   1
  -2  12  -2 566.572 139.548   1
   2  12   2 312.894 177.222   1
  -2 -12  -3 101.357 179.348   1
   2 -12   3 338.253 91.3243   1
  -2  12  -3 477.664 100.636   1
   2  12   3 361.209 208.771   1
   2  12   4 507.592 209.818   1
  -2 -12  -4 238.924 194.498   1
   2  12   5 644.529 225.738   1
  -2 -12  -5 1474.72 220.996   1
   2  12   6 1331.50 272.791   1
  -2 -12  -6 1190.80 255.121   1
   2  12   7 604.123 236.036   1
  -2 -12  -7 278.322 196.777   1
   2  12   8 2700.39 358.751   1
  -2 -12  -8 2751.54 324.856   1
   2  12   9 3346.36 364.956   1
  -2 -12  -9 2002.80 303.711   1
  -2 -12 -10 764.997 241.964   1
   2  12  12 2591.73 371.981   1
  -2 -12 -12 1883.01 323.691   1
   2  12  13-34.8252 288.247   1
   2  12  14 389.536 295.585   1
  -2 -12 -14 526.215 271.627   1
   2  12  15 286.907 292.872   1
  -2 -12 -15 282.373 234.603   1
   2  12  16 144.730 262.979   1
  -2 -12 -16 317.069 230.579   1
   2  12  17-145.631 230.673   1
  -2 -12 -17 319.307 205.473   1
   2  12  18 73.0369 229.185   1
  -2 -12 -18 288.324 203.267   1
   2  12  20 293.156 284.765   1
  -2 -12 -20 256.180 228.362   1
   2  12  21 253.889 265.983   1
  -2 -12 -21 351.521 242.593   1
   2  12  22 289.114 244.024   1
  -2 -12 -22 31.0691 201.008   1
   2  12  23 466.693 240.370   1
  -2 -12 -23 360.686 207.317   1
   2  12  24-284.478 268.208   1
  -2 -12 -24-59.0151 215.999   1
  -2  13  24-33.8988 222.481   1
   2 -13 -24-181.611 203.444   1
  -2  13  23 520.902 260.444   1
   2 -13 -23 371.412 224.617   1
  -2  13  22 495.656 275.809   1
   2 -13 -22 315.382 234.741   1
  -2  13  21 466.797 276.334   1
   2 -13 -21 191.892 237.470   1
  -2  13  20 109.416 254.045   1
   2 -13 -20 161.296 200.192   1
  -2  13  19 36.9309 266.881   1
   2 -13 -19 64.8418 217.785   1
  -2  13  18 259.398 293.826   1
   2 -13 -18 260.195 250.194   1
  -2  13  17 148.929 260.470   1
  -2  13  16 37.1072 282.797   1
   2 -13 -16-161.834 238.566   1
  -2  13  14 291.415 262.768   1
   2 -13 -14 254.582 219.358   1
  -2  13  13 143.698 281.065   1
   2 -13 -13 345.184 238.861   1
  -2  13  12 635.536 294.871   1
   2 -13 -12 154.138 233.443   1
  -2  13  11-34.5796 293.324   1
   2 -13 -11 332.009 240.770   1
  -2  13  10 2192.00 351.229   1
   2 -13 -10 2177.46 305.696   1
   2 -13  -9 342.896 222.540   1
  -2  13   9-130.963 239.548   1
   2 -13  -8 82.7880 215.864   1
  -2  13   8 348.774 254.605   1
   2 -13  -7-265.227 211.352   1
  -2  13   7 274.375 251.567   1
   2 -13  -6 355.875 211.957   1
  -2  13   6-29.0077 217.301   1
  -2 -13   4 1445.98 132.184   1
   2  13  -4 1635.33 144.653   1
   2  13  -3 145.026 111.088   1
   2 -13  -3 146.974 179.163   1
  -2  13   3-142.855 203.125   1
  -2 -13   3 143.437 91.1979   1
   2  13  -2 1492.14 191.397   1
   2 -13  -2 1547.13 223.490   1
  -2  13   2 1302.99 237.739   1
  -2 -13   2 1695.33 176.658   1
   2  13  -1 535.434 159.870   1
   2 -13  -1 843.195 175.684   1
  -2  13   1 616.236 181.211   1
  -2 -13   1 437.967 134.725   1
   2  13   0 111.181 156.194   1
   2 -13   0 15.4044 140.142   1
  -2  13   0 18.0804 152.405   1
  -2 -13   0 80.8751 132.699   1
  -2 -13  -1 1243.64 190.759   1
   2  13   1 535.268 198.616   1
  -2 -13  -2 1773.41 225.939   1
   2 -13   2 1472.66 169.691   1
  -2  13  -2 1335.69 175.543   1
   2  13   2 1834.81 245.705   1
  -2 -13  -3 106.286 185.999   1
   2 -13   3 14.1729 82.1354   1
  -2  13  -3 186.688 91.4885   1
   2  13   3 313.753 202.314   1
   2  13   4 2291.02 293.838   1
  -2 -13  -4 2224.04 271.978   1
   2  13   6 316.339 240.154   1
  -2 -13  -6 454.122 217.259   1
   2  13   7 180.176 232.571   1
  -2 -13  -7 263.460 203.459   1
   2  13   8 468.448 268.743   1
  -2 -13  -8 273.654 204.481   1
   2  13   9-96.9803 246.362   1
  -2 -13  -9 198.117 208.605   1
   2  13  10 1662.64 331.912   1
  -2 -13 -10 2011.86 308.090   1
   2  13  11 68.1377 283.765   1
  -2 -13 -11 119.497 242.011   1
   2  13  12 139.272 279.322   1
  -2 -13 -12 60.9418 233.098   1
   2  13  13 70.8559 232.383   1
  -2 -13 -13-30.9827 214.738   1
  -2 -13 -14 282.797 210.895   1
   2  13  16-36.4887 237.436   1
  -2 -13 -16 416.233 213.530   1
   2  13  17 146.494 239.248   1
   2  13  18 330.696 271.938   1
  -2 -13 -18 418.559 229.340   1
   2  13  19 257.561 266.934   1
  -2 -13 -19-193.022 226.812   1
   2  13  20 328.382 276.373   1
  -2 -13 -20 480.587 239.484   1
   2  13  21 581.539 276.853   1
  -2 -13 -21 156.264 232.260   1
   2  13  22 216.852 260.324   1
  -2 -13 -22 121.109 210.109   1
   2  13  23 71.6857 232.809   1
  -2 -13 -23-29.7507 165.405   1
   2  13  24 314.328 228.304   1
  -2 -13 -24 87.9699 191.801   1
   2 -14 -23 427.735 199.410   1
  -2  14  23 136.785 204.701   1
   2 -14 -21 254.153 231.717   1
  -2  14  21 106.935 251.612   1
   2 -14 -19 97.3117 200.089   1
   2 -14 -18 65.2698 240.893   1
  -2  14  18 407.933 286.957   1
   2 -14 -17 228.646 226.490   1
  -2  14  17-37.1926 228.143   1
   2 -14 -16 32.6352 239.170   1
  -2  14  16 557.597 301.461   1
   2 -14 -15-194.815 242.032   1
  -2  14  15 148.823 288.573   1
   2 -14 -13 286.886 208.693   1
  -2  14  13 182.729 248.251   1
   2 -14 -12 188.497 212.029   1
  -2  14  12 504.208 268.232   1
   2 -14 -11 277.674 215.131   1
  -2  14  11 70.7604 250.804   1
   2 -14  -9 294.188 226.892   1
  -2  14   9 33.5680 262.420   1
   2 -14  -8 57.0386 207.932   1
  -2  14   8 260.405 246.417   1
   2 -14  -7 27.5619 211.848   1
  -2  14   7 374.814 243.367   1
   2 -14  -6 1270.39 244.424   1
  -2  14   6 775.223 260.508   1
   2 -14  -5 150.973 178.891   1
  -2  14   5-169.802 224.763   1
   2 -14  -4 756.498 209.869   1
   2  14  -3 32.7498 113.194   1
  -2 -14   3 35.2305 93.8131   1
  -2  14   3 296.501 195.631   1
   2 -14  -3 66.4487 191.577   1
  -2 -14   2 2376.11 235.861   1
   2 -14  -2 2720.97 279.848   1
  -2  14   2 2731.73 292.479   1
   2  14  -1 137.192 140.025   1
   2 -14  -1 221.441 154.766   1
  -2  14   1 254.114 181.081   1
  -2 -14   1 253.705 136.790   1
   2  14   0 451.873 173.116   1
  -2 -14   0 205.309 144.510   1
   2 -14   0 426.175 156.462   1
  -2  14   0 254.744 157.110   1
  -2 -14  -1 247.607 156.740   1
   2 -14   1 273.949 130.115   1
   2  14   1 109.206 183.972   1
  -2  14  -1 113.679 149.008   1
   2  14   2 2378.38 311.992   1
  -2 -14  -2 2850.63 297.243   1
  -2  14  -2 2627.59 248.409   1
   2 -14   2 2932.94 239.266   1
  -2 -14  -3 67.0396 166.609   1
   2 -14   3-54.7099 79.1683   1
  -2  14  -3 153.459 91.6635   1
   2  14   3 281.246 194.161   1
   2  14   5 171.931 220.824   1
  -2 -14  -5 75.2330 185.665   1
   2  14   6 1109.51 261.313   1
  -2 -14  -6 1077.67 227.890   1
   2  14   7 374.357 245.435   1
  -2 -14  -7 300.800 208.019   1
   2  14   8 419.729 258.204   1
  -2 -14  -8-141.548 224.193   1
   2  14   9 299.632 263.160   1
  -2 -14  -9 495.280 232.194   1
   2  14  10 409.596 281.826   1
  -2 -14 -10-29.8780 245.985   1
   2  14  11-34.8858 248.590   1
  -2 -14 -11 518.668 238.860   1
   2  14  12 248.460 249.528   1
  -2 -14 -12 155.395 212.019   1
   2  14  13-107.899 259.894   1
  -2 -14 -13 31.5498 225.230   1
   2  14  15-219.728 276.067   1
  -2 -14 -15 321.522 246.803   1
   2  14  16 110.233 282.120   1
  -2 -14 -16-322.676 239.753   1
   2  14  17-147.550 261.367   1
  -2 -14 -17 420.417 250.161   1
  -2 -14 -18-32.3416 226.104   1
   2  14  19 183.433 283.930   1
  -2 -14 -19 612.405 253.262   1
   2  14  21-36.3898 269.196   1
   2  14  23 140.934 245.378   1
  -2 -14 -23 503.196 196.568   1
   2 -15 -22 92.5193 198.333   1
  -2  15  22-34.4974 227.385   1
   2 -15 -21 220.332 234.525   1
  -2  15  21 387.919 277.018   1
   2 -15 -20-63.9600 225.473   1
  -2  15  20 35.8354 249.449   1
   2 -15 -19-162.048 211.695   1
  -2  15  19-72.6985 230.314   1
   2 -15 -18 32.7040 232.753   1
  -2  15  18 330.196 272.641   1
   2 -15 -17-32.8241 205.830   1
  -2  15  17-222.472 217.146   1
   2 -15 -16 296.173 238.510   1
  -2  15  16 260.185 286.861   1
   2 -15 -15-32.8058 237.488   1
  -2  15  15 560.026 279.693   1
   2 -15 -14 32.6469 223.546   1
  -2  15  14 334.606 281.442   1
   2 -15 -13-32.3956 214.554   1
  -2  15  13 110.668 231.162   1
   2 -15 -12 160.097 222.923   1
  -2  15  12-36.4786 229.831   1
   2 -15 -11 220.834 222.710   1
  -2  15  11 107.818 256.810   1
   2 -15 -10 124.008 230.300   1
  -2  15  10 70.5357 262.954   1
   2 -15  -8 383.623 233.033   1
  -2  15   8 265.496 249.234   1
   2 -15  -7 85.5789 215.026   1
  -2  15   7 545.153 260.360   1
   2 -15  -6 246.780 220.131   1
  -2  15   6 30.8080 232.404   1
   2 -15  -5 312.741 206.047   1
  -2  15   5 529.453 219.299   1
   2 -15  -4 1204.62 232.505   1
  -2  15   4 751.158 244.152   1
  -2 -15   3 52.7240 89.7705   1
   2 -15  -3 23.0207 176.121   1
   2  15  -3 115.022 109.723   1
  -2  15   3 155.719 197.827   1
   2 -15  -2 450.868 184.034   1
  -2  15   2 96.9324 195.925   1
   2  15  -1 163.026 154.231   1
   2 -15  -1 116.153 158.502   1
  -2  15   1 247.526 181.856   1
  -2 -15   1 63.0861 130.431   1
   2  15   0 103.358 171.106   1
  -2 -15   0-162.395 143.319   1
   2 -15   0 226.859 138.608   1
  -2  15   0-40.5803 158.466   1
  -2 -15  -1-80.3273 158.968   1
   2 -15   1 90.4987 129.336   1
  -2  15  -1 16.9296 147.621   1
   2  15   1 68.9790 185.614   1
  -2 -15  -2 611.415 169.274   1
   2 -15   2 370.054 114.790   1
  -2  15  -2 254.623 125.173   1
   2  15   2 250.217 188.717   1
  -2 -15  -3-23.4271 178.626   1
  -2  15  -3 124.642 80.5663   1
   2  15   3-80.4762 197.020   1
   2 -15   3 119.904 63.9229   1
   2  15   4 1279.86 278.364   1
  -2 -15  -4 1291.58 240.775   1
   2  15   5 29.8807 231.744   1
  -2 -15  -5-26.1145 210.128   1
   2  15   6 187.009 238.579   1
  -2 -15  -6 136.255 216.680   1
   2  15   7-161.591 235.390   1
  -2 -15  -7 169.602 211.483   1
   2  15   8 300.068 264.275   1
  -2 -15  -8 145.872 215.431   1
   2  15  10-69.9507 277.007   1
  -2 -15 -10 306.243 243.394   1
   2  15  11-213.597 243.518   1
  -2 -15 -11 280.999 215.480   1
   2  15  12 108.348 259.234   1
  -2 -15 -12 285.359 233.146   1
   2  15  13 364.945 271.383   1
  -2 -15 -13 1089.62 263.371   1
   2  15  14 331.020 275.199   1
  -2 -15 -14-323.083 221.020   1
   2  15  15-222.385 251.257   1
  -2 -15 -15 97.5143 212.192   1
   2  15  16 447.299 263.146   1
  -2 -15 -16 32.6172 211.237   1
   2  15  17 519.852 288.018   1
  -2 -15 -17-228.436 209.902   1
   2  15  18 36.8662 249.925   1
  -2 -15 -18-130.138 220.567   1
   2  15  19 441.747 262.634   1
  -2 -15 -19 253.506 225.426   1
   2  15  20 366.559 279.561   1
  -2 -15 -20 61.4839 201.992   1
   2  15  21 36.4147 265.241   1
  -2 -15 -21-90.7769 194.606   1
   2  15  22-71.0952 254.807   1
  -2 -15 -22 89.6390 193.122   1
   2 -16 -21 31.1368 220.480   1
  -2  16  21-174.056 259.496   1
   2 -16 -20-63.4473 205.035   1
  -2  16  20 35.4731 246.928   1
   2 -16 -19-32.2404 215.621   1
  -2  16  19 252.766 270.217   1
   2 -16 -18 554.632 241.322   1
  -2  16  18 548.254 263.447   1
   2 -16 -17-65.8923 218.238   1
  -2  16  17-73.8796 264.818   1
  -2  16  16 148.515 240.165   1
   2 -16 -15 497.635 245.276   1
  -2  16  15 372.049 281.937   1
   2 -16 -14 264.991 244.216   1
  -2  16  14 445.817 285.016   1
   2 -16 -13 362.582 251.398   1
  -2  16  13 632.029 277.916   1
   2 -16 -12 882.510 256.626   1
  -2  16  12 256.724 275.242   1
   2 -16 -11 258.277 222.786   1
  -2  16  11 398.837 271.056   1
   2 -16 -10 190.683 213.693   1
  -2  16  10 107.079 235.468   1
   2 -16  -9 186.717 216.641   1
  -2  16   9-139.733 267.158   1
   2 -16  -7-58.8960 218.943   1
  -2  16   7-297.386 249.292   1
   2 -16  -6 957.956 226.718   1
  -2  16   6 954.675 258.863   1
   2 -16  -5-80.9171 202.624   1
  -2  16   5-91.4371 233.146   1
   2 -16  -4-154.101 187.582   1
  -2  16   4-287.455 239.047   1
  -2 -16   3 46.7057 80.1106   1
   2  16  -3 166.919 102.255   1
   2 -16  -2 402.458 186.878   1
  -2  16   2 383.861 216.581   1
   2  16  -1 249.689 162.296   1
   2 -16  -1 60.8036 163.995   1
  -2  16   1 359.773 201.066   1
  -2 -16   1 366.832 146.071   1
   2  16   0 21.9614 177.931   1
  -2 -16   0 131.182 149.426   1
   2 -16   0 128.953 150.230   1
  -2  16   0 20.8727 163.650   1
  -2 -16  -1 509.351 177.852   1
   2 -16   1 154.507 128.275   1
  -2  16  -1 193.852 161.109   1
   2  16   1 510.334 197.188   1
  -2 -16  -2 183.832 180.358   1
   2 -16   2 55.0827 108.706   1
  -2  16  -2 262.523 120.010   1
   2  16   2 157.828 221.251   1
  -2 -16  -4 25.9664 179.217   1
   2  16   4 88.9165 212.474   1
  -2 -16  -5-136.127 195.158   1
   2  16   5 124.191 241.638   1
  -2 -16  -6 368.121 202.718   1
   2  16   6 581.163 257.327   1
  -2 -16  -7 204.926 206.031   1
   2  16   7 233.554 230.685   1
  -2 -16  -9-30.8212 197.282   1
   2  16   9 245.638 233.573   1
  -2 -16 -10 282.796 231.601   1
   2  16  10 357.823 255.247   1
  -2 -16 -11 63.8083 199.989   1
   2  16  11 108.962 260.398   1
  -2 -16 -12 64.6441 213.106   1
   2  16  12 110.565 272.682   1
  -2 -16 -13 162.883 211.617   1
   2  16  13-334.217 275.764   1
  -2 -16 -14 393.657 216.673   1
   2  16  14 374.790 250.683   1
  -2 -16 -15 724.714 249.343   1
   2  16  15 149.862 284.112   1
  -2 -16 -16 230.147 234.833   1
   2  16  16-37.3900 274.574   1
  -2 -16 -17 229.490 229.483   1
   2  16  17 111.386 255.348   1
  -2 -16 -18 319.529 217.849   1
   2  16  18-37.0868 252.769   1
  -2 -16 -19 465.066 204.589   1
   2  16  19 184.739 231.366   1
  -2 -16 -20 335.944 195.643   1
   2  16  20 330.469 241.852   1
  -2 -16 -21 120.675 173.304   1
   2  16  21-179.355 223.573   1
   2 -17 -20 156.365 181.965   1
  -2  17  20-35.1053 209.229   1
   2 -17 -19 320.277 230.642   1
  -2  17  19 357.914 276.545   1
   2 -17 -18 357.571 202.175   1
  -2  17  18 109.008 218.396   1
   2 -17 -17 723.491 258.306   1
  -2  17  17 73.5313 267.104   1
   2 -17 -16-132.762 213.438   1
  -2  17  16 148.670 271.773   1
   2 -17 -14 33.4075 211.815   1
  -2  17  14 336.784 266.244   1
   2 -17 -13 133.373 210.358   1
  -2  17  13 224.193 230.659   1
   2 -17 -12 99.4908 207.889   1
  -2  17  12 74.3528 237.928   1
   2 -17 -11 98.6444 221.939   1
  -2  17  11-294.887 261.029   1
   2 -17 -10 226.981 216.195   1
  -2  17  10 181.629 240.959   1
   2 -17  -9-318.924 209.466   1
  -2  17   9 71.4639 255.304   1
   2 -17  -8 589.992 223.400   1
  -2  17   8 209.646 245.837   1
   2 -17  -7 30.1447 197.727   1
  -2  17   7-34.0101 230.537   1
   2 -17  -6 58.6396 206.404   1
  -2  17   6 455.864 246.790   1
   2 -17  -5 252.642 207.684   1
  -2  17   5 313.602 225.546   1
   2 -17  -4 537.097 196.405   1
  -2  17   4 180.151 213.142   1
   2 -17  -3-176.587 190.839   1
  -2  17   3 200.040 217.755   1
   2 -17  -2 232.187 165.552   1
  -2  17   2 135.082 193.273   1
   2 -17  -1 150.935 164.574   1
  -2  17   1 174.991 192.764   1
   2  17  -1 117.335 153.013   1
  -2  17   0 21.6756 164.570   1
  -2 -17   0-58.1453 142.826   1
   2  17   0 23.0156 183.393   1
  -2  17  -1 287.317 156.269   1
   2  17   1 257.442 186.493   1
  -2 -17  -1 85.7978 145.335   1
   2  17   2 194.366 190.984   1
  -2 -17  -2 95.1551 170.067   1
   2  17   3-88.4021 208.631   1
  -2 -17  -3 25.8154 177.365   1
   2  17   4-93.3559 206.612   1
  -2 -17  -4 489.166 189.740   1
   2  17   5 487.908 259.637   1
  -2 -17  -5 56.8288 202.591   1
   2  17   6-33.5516 239.001   1
  -2 -17  -6 440.938 218.793   1
   2  17   7 138.255 250.822   1
  -2 -17  -7 60.5925 186.883   1
   2  17   8 354.281 260.541   1
  -2 -17  -8 465.849 200.639   1
   2  17   9-216.762 232.465   1
  -2 -17  -9 411.870 214.915   1
   2  17  10 184.416 243.894   1
  -2 -17 -10 387.245 221.601   1
   2  17  11 373.015 266.568   1
  -2 -17 -11 65.3163 208.247   1
   2  17  12-187.845 269.406   1
  -2 -17 -12 363.298 235.902   1
   2  17  13-226.354 256.519   1
  -2 -17 -13-364.989 204.444   1
   2  17  14 226.297 264.818   1
  -2 -17 -14-66.6107 220.601   1
   2  17  16 603.424 260.820   1
  -2 -17 -16 32.5083 195.601   1
   2  17  17 150.895 260.320   1
  -2 -17 -17-63.3326 198.429   1
   2  17  18-37.6252 275.303   1
  -2 -17 -18 281.720 233.529   1
   2  17  19-222.301 276.181   1
  -2 -17 -19 62.0929 223.472   1
   2  17  20 398.374 271.321   1
  -2 -17 -20 426.679 214.812   1
  -2  18  20 277.239 250.471   1
   2 -18 -20-61.7206 185.043   1
  -2  18  19-35.4141 247.897   1
   2 -18 -19 378.337 225.423   1
  -2  18  18 216.663 262.315   1
   2 -18 -18 193.130 211.557   1
  -2  18  17 403.151 238.217   1
   2 -18 -17-65.3463 189.082   1
  -2  18  16 185.394 262.548   1
   2 -18 -16-33.0364 222.957   1
  -2  18  15 523.553 277.873   1
   2 -18 -15 299.784 237.280   1
  -2  18  13 37.6395 275.322   1
   2 -18 -13 167.602 227.336   1
  -2  18  12-225.442 245.264   1
   2 -18 -12 234.149 212.930   1
  -2  18  10 36.9906 234.565   1
   2 -18 -10 328.629 239.673   1
  -2  18   9 401.471 250.009   1
   2 -18  -9 64.8406 212.059   1
  -2  18   8 393.919 263.423   1
   2 -18  -8 158.922 214.160   1
  -2  18   7 34.6584 234.943   1
  -2  18   6-101.333 219.718   1
   2 -18  -6 421.539 204.446   1
  -2  18   5-195.940 198.038   1
   2 -18  -5 321.971 202.910   1
  -2  18   4 31.4964 215.440   1
  -2  18   3 30.2648 195.612   1
  -2  18   2-319.497 215.887   1
   2  18   3 94.3757 199.307   1
   2  18   4 32.8102 217.372   1
  -2 -18  -4 137.250 187.848   1
   2  18   5 169.576 226.768   1
  -2 -18  -5-29.1432 193.041   1
   2  18   6 382.523 247.488   1
  -2 -18  -6 30.6656 188.366   1
   2  18   7-35.7201 245.662   1
  -2 -18  -7 346.558 230.640   1
   2  18   8 255.391 247.392   1
  -2 -18  -8-32.1925 209.197   1
   2  18   9 37.0872 239.741   1
  -2 -18  -9 98.2382 211.690   1
   2  18  10 37.5454 265.827   1
  -2 -18 -10 33.1516 212.119   1
   2  18  11 75.7011 255.400   1
  -2 -18 -11-66.8836 207.310   1
   2  18  12 38.3313 261.021   1
  -2 -18 -12-99.1066 223.948   1
   2  18  13 345.347 249.379   1
  -2 -18 -13-33.0810 203.009   1
   2  18  15 115.265 245.832   1
  -2 -18 -15-32.2629 195.615   1
   2  18  16 153.793 272.215   1
  -2 -18 -16 512.032 219.328   1
   2  18  17 227.967 270.523   1
  -2 -18 -17 222.942 219.314   1
   2  18  18 260.842 242.124   1
  -2 -18 -18-31.3780 204.922   1
   2  18  19 145.776 243.726   1
  -2 -18 -19 62.0225 179.380   1
   2  18  20 214.233 253.898   1
  -2 -18 -20-274.526 195.233   1
  -2  19  19-245.074 225.720   1
  -2  19  18 321.922 262.408   1
  -2  19  17-109.419 265.747   1
  -2  19  16 481.276 263.392   1
   2 -19 -16-65.9323 201.257   1
  -2  19  15 37.4586 228.406   1
  -2  19  14-37.7677 238.227   1
   2 -19 -14 369.811 231.297   1
  -2  19  12 722.581 275.641   1
  -2  19  11 303.228 249.422   1
  -2  19   9-73.9169 237.716   1
  -2  19   8 328.188 263.330   1
   2  19   7 75.5182 242.866   1
   2  19   8-190.437 244.009   1
   2  19   9-231.526 249.860   1
   2  19  11-78.2322 261.526   1
  -2 -19 -11-32.8538 180.199   1
   2  19  12 711.697 296.579   1
  -2 -19 -12 98.7026 207.266   1
   2  19  14 313.856 268.361   1
  -2 -19 -14-131.588 220.981   1
   2  19  15 77.4513 247.771   1
  -2 -19 -15-32.6124 197.726   1
   2  19  16 956.700 297.006   1
  -2 -19 -16 292.018 221.006   1
   2  19  17 262.774 243.139   1
  -2 -19 -17 223.744 206.161   1
   2  19  18 36.9034 250.161   1
   2  19  19-252.445 263.195   1
   3   0 -26 337.205 231.713   1
  -3   0  25 602.618 258.812   1
   3   0 -25-336.311 238.161   1
  -3   0  24 597.780 258.566   1
   3   0 -24 597.023 246.642   1
  -3   0  23 36.9204 248.124   1
   3   0 -23-263.595 225.528   1
  -3   0  22 109.057 238.342   1
   3   0 -22 554.602 242.368   1
  -3   0  21-216.337 239.990   1
   3   0 -21 31.8322 225.442   1
  -3   0  20 247.274 265.572   1
   3   0 -20 155.931 223.899   1
  -3   0  19 137.715 254.686   1
   3   0 -19-60.7894 238.990   1
  -3   0  18 401.580 247.504   1
   3   0 -18 887.444 250.050   1
  -3   0  17-291.014 239.191   1
   3   0 -17 257.331 218.651   1
  -3   0  16 778.868 295.000   1
   3   0 -16 885.451 232.961   1
  -3   0  15-149.278 234.830   1
   3   0 -15-53.0107 211.988   1
  -3   0  14 227.816 230.854   1
   3   0 -14 1036.48 230.346   1
  -3   0  12-102.085 215.081   1
   3   0 -12 158.569 192.587   1
  -3   0  11-215.407 217.689   1
   3   0 -11 105.751 196.222   1
  -3   0  10 10483.9 811.725   1
   3   0 -10 11153.1 801.706   1
   3   0  -9 54.6932 172.264   1
  -3   0   9-392.595 219.265   1
   3   0  -8 14446.3 1049.08   1
  -3   0   8 15485.6 1060.89   1
  -3   0   7 17.3536 195.901   1
   3   0  -7 77.2940 182.075   1
  -3   0   6 461.613 213.491   1
   3   0  -6 112.097 175.002   1
   3   0  -4 69951.7 4629.02   1
  -3   0   4 69038.2 4635.91   1
   3   0  -3 171.824 168.380   1
  -3   0   3 227.451 177.757   1
  -3   0   2 335538. 22410.8   1
   3   0  -2 342344. 22407.3   1
  -3   0   1 29.7253 188.500   1
   3   0  -1 92.8307 168.900   1
  -3   0   0 106.318 150.570   1
   3   0   0-111.602 162.179   1
  -3   0  -1-133.477 196.377   1
   3   0   1-28.3623 180.917   1
  -3   0  -2 339893. 22379.6   1
   3   0   2 337475. 22379.4   1
  -3   0  -3 10.7556 178.768   1
   3   0   3 126.433 187.402   1
   3   0   4 71301.3 4747.39   1
  -3   0  -4 71323.2 4745.50   1
   3   0   6 90.1390 169.853   1
  -3   0  -6-27.5329 151.783   1
  -3   0  -7 14.8046 166.005   1
   3   0   7-50.4264 191.275   1
   3   0   8 14126.6 1015.59   1
  -3   0  -8 14333.2 1003.18   1
  -3   0  -9-54.4857 171.317   1
   3   0   9 102.069 180.423   1
   3   0  10 9513.18 773.054   1
  -3   0 -10 10995.3 763.466   1
  -3   0 -11 105.194 187.474   1
   3   0  11-234.191 205.912   1
  -3   0 -12-112.699 195.446   1
   3   0  12 125.050 219.262   1
  -3   0 -14 546.419 209.381   1
   3   0  14 361.472 225.808   1
   3   0  15 28.9543 236.713   1
   3   0  16-30.0743 242.780   1
  -3   0 -16 589.550 227.985   1
   3   0  17 95.2625 232.239   1
  -3   0 -17 55.3284 207.796   1
   3   0  18 728.143 253.343   1
  -3   0 -18 460.013 241.084   1
   3   0  19 411.147 267.349   1
  -3   0 -19 207.780 225.378   1
   3   0  20 493.568 271.004   1
  -3   0 -20 579.612 244.899   1
   3   0  21 180.447 247.205   1
  -3   0 -21 218.640 215.950   1
   3   0  22 882.789 271.998   1
  -3   0 -22 733.467 242.584   1
   3   0  23 112.510 242.423   1
  -3   0 -23-194.735 224.985   1
   3   0  24-38.0707 252.185   1
  -3   0 -24 165.114 218.763   1
   3   0  25 270.164 243.331   1
  -3   0 -25 65.5608 224.438   1
  -3   0 -26 161.563 211.184   1
   3  -1 -27 265.672 241.559   1
   3  -1 -26 99.9985 235.055   1
  -3   1  26 37.3195 243.643   1
   3  -1 -25 33.2270 224.307   1
   3   1 -25 271.530 241.397   1
  -3  -1  25-190.486 231.079   1
  -3   1  25 334.685 252.166   1
   3   1 -24-168.046 226.824   1
   3  -1 -24 332.461 236.398   1
  -3   1  24 370.187 250.969   1
  -3  -1  24-226.000 230.990   1
   3   1 -23-32.9146 213.805   1
   3  -1 -23 32.7854 227.245   1
  -3  -1  23-111.347 232.585   1
  -3   1  23 367.460 276.971   1
   3   1 -22 227.412 210.019   1
  -3  -1  22-145.688 252.478   1
   3  -1 -21 31.9548 228.127   1
   3   1 -21-255.613 245.222   1
  -3   1  21 36.1678 234.932   1
  -3  -1  21 71.2845 248.113   1
   3  -1 -20 2043.72 312.687   1
   3   1 -20 2399.55 323.994   1
  -3   1  20 2344.82 357.701   1
  -3  -1  20 2502.84 354.964   1
   3  -1 -19 61.7846 240.115   1
  -3   1  19 486.543 284.555   1
   3   1 -18 1048.27 271.210   1
  -3  -1  18 891.168 282.269   1
   3   1 -17 618.177 242.618   1
   3  -1 -17 787.459 235.443   1
  -3  -1  17 477.776 256.329   1
  -3   1  17 953.278 285.614   1
   3   1 -16 2803.47 320.816   1
   3  -1 -16 2928.59 335.979   1
  -3  -1  16 2994.60 363.326   1
  -3   1  16 2380.05 355.925   1
   3   1 -15 308.947 200.726   1
   3  -1 -15-81.1784 219.461   1
  -3  -1  15 321.038 231.330   1
  -3  -1  14 13870.3 1016.35   1
  -3   1  14 12780.2 1016.24   1
   3  -1 -14 14779.1 1014.79   1
   3   1 -14 13581.0 1001.11   1
  -3   1  13-55.7148 221.575   1
  -3  -1  13 78.7063 212.806   1
   3   1 -13 185.133 181.129   1
   3  -1 -13 543.093 227.084   1
  -3   1  12 7415.85 659.503   1
   3   1 -12 9077.55 637.252   1
   3  -1 -12 7906.48 649.572   1
   3  -1 -11 154.134 185.010   1
   3   1 -11-20.3292 174.807   1
  -3  -1  11-115.229 215.333   1
  -3   1  11 49.6721 205.567   1
   3  -1 -10 639.670 229.251   1
   3   1 -10 513.237 192.376   1
  -3   1  10 488.827 217.736   1
  -3  -1  10 891.124 221.956   1
   3  -1  -9 38.4038 172.423   1
   3   1  -9 69.9399 165.328   1
  -3   1   9-151.414 215.683   1
  -3  -1   9 117.728 179.803   1
  -3  -1   8 21368.7 1465.57   1
  -3   1   8 21267.6 1473.41   1
   3   1  -8 20274.9 1456.96   1
   3  -1  -8 21829.2 1464.32   1
   3   1  -7 1199.46 197.124   1
   3  -1  -7 1301.49 211.729   1
  -3  -1   7 1147.08 212.935   1
  -3   1   7 1579.44 251.319   1
   3  -1  -6 11715.6 793.308   1
  -3   1   6 10210.3 801.420   1
   3  -1  -5 1758.56 236.343   1
   3   1  -5 1794.60 225.523   1
  -3   1   5 2317.79 260.409   1
  -3  -1   5 1370.43 247.588   1
   3   1  -4 10562.7 797.948   1
  -3  -1   4 12120.5 807.067   1
   3  -1  -3 5436.55 442.088   1
   3   1  -3 6081.09 438.549   1
  -3   1   3 5495.00 455.906   1
  -3  -1   3 5470.87 442.082   1
   3  -1  -2 24463.6 1526.01   1
  -3  -1   2 22251.4 1525.54   1
  -3   1   2 22745.7 1532.12   1
   3   1  -2 20685.5 1520.02   1
   3  -1  -1 12356.5 807.089   1
   3   1  -1 12376.1 806.513   1
  -3  -1   1 9969.76 811.656   1
  -3   1   1 11167.7 810.427   1
   3  -1   0 12054.2 856.001   1
   3   1   0 12878.2 859.026   1
  -3   1   0 12859.7 860.983   1
  -3  -1   0 11428.9 858.947   1
   3   1   1 12796.4 821.984   1
   3  -1   1 10984.6 819.847   1
  -3   1  -1 11472.2 816.295   1
  -3  -1  -1 11579.1 823.717   1
   3  -1   2 20681.2 1474.79   1
   3   1   2 22022.5 1481.32   1
  -3  -1  -2 21480.5 1480.15   1
  -3   1  -2 22937.8 1475.88   1
   3  -1   3 5583.39 422.900   1
   3   1   3 4831.44 435.979   1
  -3   1  -3 5383.44 424.457   1
  -3  -1  -3 5689.76 439.998   1
   3   1   4 11186.4 768.200   1
   3  -1   4 11025.1 754.635   1
  -3  -1  -4 9343.13 755.020   1
  -3   1  -4 10907.7 750.442   1
  -3   1  -5 1485.05 201.088   1
   3  -1   5 1604.97 215.505   1
   3   1   6 10840.8 801.315   1
  -3  -1  -6 11274.2 795.496   1
   3   1   7 993.392 227.902   1
   3  -1   7 1103.34 202.411   1
  -3   1  -7 1175.98 199.848   1
  -3  -1  -7 1030.11 182.902   1
   3  -1   8 21452.9 1424.04   1
   3   1   8 20949.9 1432.18   1
  -3   1  -8 19241.4 1411.55   1
  -3  -1  -8 20789.9 1421.85   1
   3   1   9-21.4226 194.331   1
   3  -1   9 232.070 180.696   1
  -3   1  -9-17.2562 173.138   1
  -3  -1  -9-133.295 185.424   1
   3   1  10 643.448 222.468   1
   3  -1  10 843.109 213.719   1
  -3  -1 -10 716.237 201.801   1
  -3   1 -10 579.722 184.941   1
   3  -1  11 179.911 194.470   1
   3   1  11-243.204 217.808   1
  -3   1 -11 20.1933 178.957   1
  -3  -1 -11-109.299 205.716   1
   3   1  12 8302.90 699.106   1
   3  -1  12 9798.60 710.889   1
  -3   1 -12 8609.17 684.537   1
  -3  -1 -12 9282.49 693.222   1
   3  -1  13 128.025 202.699   1
   3   1  13-81.6441 221.807   1
  -3  -1 -13 92.8487 192.728   1
  -3   1 -13 21.8243 185.547   1
   3  -1  14 12627.6 955.131   1
   3   1  14 12861.9 956.406   1
  -3  -1 -14 13825.8 942.206   1
  -3   1 -14 11855.4 929.239   1
   3  -1  15 367.781 226.407   1
  -3   1 -15 173.074 200.057   1
  -3  -1 -15 440.302 213.439   1
   3  -1  16 1916.75 321.602   1
   3   1  16 1838.05 330.704   1
  -3   1 -16 2572.73 307.141   1
  -3  -1 -16 2866.65 323.696   1
   3  -1  17 1094.55 264.332   1
   3   1  17 838.154 283.093   1
  -3  -1 -17 562.018 228.084   1
  -3   1 -17 845.862 241.312   1
   3  -1  18 1211.37 279.254   1
  -3   1 -18 964.750 248.673   1
   3   1  19 172.865 243.511   1
  -3  -1 -19 389.520 212.152   1
   3  -1  20 1998.29 333.618   1
   3   1  20 1737.67 329.710   1
  -3   1 -20 2089.42 301.078   1
  -3  -1 -20 2548.87 320.808   1
   3  -1  21-35.9643 237.293   1
   3   1  21-253.387 273.048   1
  -3   1 -21 311.390 222.559   1
  -3  -1 -21 564.261 258.102   1
   3  -1  22 110.355 222.554   1
  -3   1 -22 446.342 235.692   1
   3   1  23 299.187 267.154   1
  -3  -1 -23 32.3339 234.779   1
   3  -1  24 191.150 247.511   1
   3   1  24 265.293 268.716   1
  -3   1 -24 499.034 223.928   1
  -3  -1 -24-65.4980 224.471   1
  -3   1 -25 292.105 225.772   1
   3   1  26 115.836 244.738   1
  -3  -1 -26 191.813 213.987   1
   3  -2 -27 130.979 224.153   1
  -3   2  27 146.495 236.875   1
   3  -2 -26 360.065 247.675   1
  -3   2  26 294.584 259.438   1
   3  -2 -25 595.577 244.433   1
  -3   2  25 995.494 278.459   1
   3   2 -24 371.603 241.455   1
   3  -2 -24 361.415 244.316   1
  -3  -2  24 114.407 247.727   1
  -3   2  24 662.336 257.343   1
   3  -2 -23 130.752 236.205   1
   3   2 -23 33.2942 216.261   1
  -3   2  23-332.772 273.517   1
  -3  -2  23 37.4015 234.369   1
   3  -2 -22 940.798 266.269   1
   3   2 -22 1271.79 268.412   1
  -3   2  22 770.624 264.599   1
  -3  -2  22 621.882 266.972   1
   3  -2 -21-96.3542 216.720   1
   3   2 -21-31.6071 208.324   1
  -3   2  21 217.662 223.660   1
  -3  -2  21-35.6645 237.315   1
   3  -2 -20 412.920 238.634   1
   3   2 -20-30.7468 227.561   1
  -3  -2  20-34.6826 240.491   1
  -3   2  20 71.4501 259.280   1
   3  -2 -19 155.728 255.269   1
   3   2 -19 298.934 226.043   1
  -3  -2  19 368.773 264.220   1
  -3   2  19 280.648 280.122   1
   3   2 -18 3445.50 405.616   1
  -3  -2  18 4203.40 424.393   1
  -3   2  18 4313.29 445.064   1
   3  -2 -17 29.5827 212.322   1
   3   2 -17 55.6102 204.394   1
  -3   2  17 433.420 262.364   1
  -3  -2  17 248.228 235.829   1
  -3  -2  16 7448.73 638.831   1
  -3   2  16 7715.12 655.424   1
   3  -2 -16 7818.72 632.327   1
   3   2 -16 7765.29 620.697   1
  -3  -2  15 1214.51 267.605   1
  -3   2  15 1501.96 299.050   1
   3  -2 -15 1185.08 256.928   1
   3   2 -15 1417.36 241.816   1
  -3   2  14 120.149 233.274   1
   3  -2 -14 238.074 216.595   1
  -3  -2  13 378.023 219.483   1
  -3   2  13 114.811 234.247   1
   3  -2 -13 252.805 203.142   1
   3   2 -13 45.1534 184.411   1
  -3  -2  12 15818.6 1139.06   1
   3  -2 -11 1045.86 232.408   1
   3   2 -11 1212.13 199.085   1
  -3   2  11 852.416 254.069   1
  -3  -2  11 794.493 219.760   1
   3  -2 -10 34372.1 2425.97   1
  -3  -2  10 35842.0 2423.18   1
  -3   2  10 35415.4 2438.85   1
   3   2 -10 36721.8 2416.79   1
   3   2  -9 670.430 184.831   1
   3  -2  -9 1141.03 225.883   1
  -3  -2   9 832.850 204.855   1
  -3   2   9 1218.86 245.046   1
   3   2  -8 91.2804 141.681   1
   3  -2  -8 18.5868 186.651   1
  -3   2   8 209.347 196.693   1
  -3  -2   8 193.041 178.066   1
   3  -2  -7 546.002 199.613   1
   3   2  -7 731.964 162.366   1
  -3   2   7 559.287 214.538   1
  -3  -2   7 750.710 194.233   1
  -3   2   6 19045.6 1277.84   1
   3  -2  -6 17585.9 1268.63   1
  -3   2   5 3761.66 367.541   1
  -3  -2   5 4245.47 341.061   1
   3   2  -5 3625.26 327.800   1
   3  -2  -5 4308.37 350.151   1
   3   2  -4 3355.88 291.931   1
  -3  -2   4 3169.76 300.018   1
  -3   2   3 14571.8 1000.95   1
   3   2  -3 14825.7 981.378   1
  -3  -2   3 12578.4 986.243   1
   3  -2  -3 14984.2 989.458   1
  -3   2   2 3752.62 313.865   1
   3  -2  -2 2867.27 289.635   1
   3   2  -2 3596.55 296.291   1
  -3  -2   2 3041.54 287.943   1
   3  -2  -1 4528.25 381.031   1
  -3   2   1 5451.75 396.544   1
  -3  -2   1 4439.47 378.956   1
   3   2  -1 4609.59 376.045   1
   3  -2   0 109.884 172.158   1
  -3   2   0 414.136 188.422   1
   3   2   0-245.707 181.693   1
  -3  -2   0-88.3063 183.811   1
  -3   2  -1 4030.57 357.273   1
   3   2   1 5110.37 358.984   1
   3  -2   1 4607.60 352.268   1
  -3  -2  -1 3513.59 346.228   1
   3  -2   2 2664.83 279.986   1
  -3  -2  -2 2952.78 297.471   1
  -3   2  -2 3221.56 280.188   1
   3   2   2 3778.41 306.367   1
   3  -2   3 15731.8 1053.70   1
   3   2   3 16510.2 1072.11   1
  -3   2  -3 13764.5 1055.65   1
  -3  -2  -3 15854.6 1065.84   1
   3  -2   4 2587.17 253.858   1
  -3   2  -4 2838.21 258.517   1
  -3  -2  -5 3687.90 365.452   1
  -3   2  -5 4241.21 342.346   1
   3  -2   5 4549.48 348.108   1
   3   2   5 4098.33 377.345   1
  -3   2  -6 17675.7 1173.72   1
  -3  -2  -6 16894.7 1184.94   1
   3   2   6 15219.4 1195.84   1
   3  -2   6 17734.5 1175.99   1
  -3  -2  -7 466.253 189.937   1
   3   2   7 593.413 195.976   1
  -3   2  -8 143.632 142.608   1
  -3  -2  -8-167.159 182.839   1
   3   2   8-83.0395 222.094   1
   3  -2   8 33.2811 160.964   1
  -3  -2  -9 717.263 199.059   1
  -3   2  -9 948.652 174.399   1
   3   2   9 627.976 220.493   1
   3  -2   9 842.661 202.684   1
   3   2  10 32916.2 2327.95   1
  -3   2 -10 36105.7 2307.87   1
  -3  -2 -10 32466.5 2319.31   1
  -3  -2 -11 818.879 224.797   1
  -3   2 -11 1256.15 207.090   1
   3  -2  11 667.485 218.110   1
   3   2  11 707.076 245.808   1
   3  -2  12 16094.0 1154.84   1
  -3   2 -12 16101.3 1140.68   1
  -3  -2 -13 119.429 188.152   1
  -3   2 -13 274.166 188.228   1
   3   2  13 55.9503 212.704   1
   3  -2  13 222.736 198.177   1
  -3  -2 -14 249.947 214.961   1
   3   2  14-175.301 241.120   1
  -3   2 -15 1705.15 245.374   1
  -3  -2 -15 1375.69 259.734   1
   3  -2  15 1232.25 255.144   1
   3   2  15 1148.20 287.702   1
   3   2  16 6888.39 597.522   1
   3  -2  16 6234.40 578.590   1
  -3   2 -16 7235.62 574.650   1
  -3  -2 -16 7785.38 593.232   1
   3  -2  17 307.327 246.067   1
   3   2  17-130.783 253.944   1
  -3  -2 -17 570.357 229.873   1
  -3   2 -17 53.5983 208.294   1
   3   2  18 2844.79 388.883   1
   3  -2  18 3849.29 395.036   1
  -3   2 -18 2938.39 356.278   1
  -3  -2 -18 3564.01 382.683   1
   3  -2  19-33.6341 235.418   1
   3   2  19 209.073 269.560   1
  -3   2 -19 87.2136 203.565   1
  -3  -2 -19 453.440 235.548   1
   3   2  20 106.928 263.168   1
   3  -2  20 69.5862 248.924   1
  -3   2 -20 240.609 234.650   1
  -3  -2 -20 555.924 256.157   1
   3  -2  21 322.416 253.658   1
   3   2  21 435.510 269.514   1
  -3   2 -21-31.0214 222.388   1
  -3  -2 -21-345.686 244.602   1
   3  -2  22 811.738 262.111   1
   3   2  22 735.319 279.987   1
  -3  -2 -22 446.744 236.136   1
  -3   2 -22 861.294 235.159   1
   3   2  23-37.1566 241.342   1
   3  -2  23-113.505 252.943   1
  -3   2 -23 425.977 231.022   1
  -3  -2 -23-193.549 208.486   1
   3   2  24-113.051 230.092   1
   3  -2  24 232.514 244.424   1
  -3   2 -24 197.200 209.567   1
  -3  -2 -24 391.206 222.323   1
   3   2  25 640.270 271.421   1
  -3  -2 -25 262.727 241.774   1
   3   2  26 381.964 257.855   1
  -3  -2 -26-64.4170 229.117   1
   3   2  27 76.5847 235.995   1
  -3  -2 -27 565.921 219.209   1
   3  -3 -28-127.488 208.209   1
   3  -3 -27 32.0784 202.311   1
  -3   3  27 288.513 228.584   1
   3  -3 -25 32.8229 234.355   1
  -3   3  25 109.507 235.959   1
   3  -3 -23 65.2657 237.021   1
   3   3 -23 332.488 223.614   1
  -3  -3  23 302.098 250.350   1
  -3   3  23 36.8759 246.798   1
   3  -3 -22 390.120 217.458   1
   3   3 -22 130.306 233.608   1
  -3  -3  22 184.032 252.724   1
  -3   3  22 587.139 250.855   1
   3   3 -21 444.725 219.404   1
  -3  -3  21 214.177 236.353   1
   3  -3 -20 670.539 272.429   1
  -3   3  20 934.486 315.054   1
   3   3 -19 207.914 209.992   1
   3  -3 -19 250.906 256.074   1
  -3   3  19 105.919 278.039   1
  -3  -3  19 366.711 237.522   1
   3  -3 -18-30.7276 218.558   1
   3   3 -18 142.789 208.926   1
  -3  -3  18 224.358 242.554   1
   3   3 -17 519.406 223.264   1
  -3  -3  17 337.577 248.624   1
   3  -3 -16 87.0876 223.389   1
   3   3 -16 336.155 212.033   1
  -3  -3  16 613.924 235.807   1
  -3   3  16-65.8480 255.876   1
   3   3 -15 98.8335 209.673   1
   3  -3 -15 392.137 249.075   1
  -3   3  15 384.216 263.574   1
  -3  -3  15-166.366 226.900   1
   3  -3 -14 188.850 217.865   1
   3   3 -14 116.547 177.717   1
  -3   3  14-308.313 260.642   1
  -3  -3  14 313.986 226.334   1
   3   3 -13 940.617 223.315   1
   3  -3 -13 1215.47 236.263   1
  -3   3  13 857.202 242.304   1
  -3  -3  13 1154.06 253.743   1
   3  -3 -12 3256.49 334.702   1
   3   3 -12 2859.69 306.520   1
  -3   3  12 3271.79 348.025   1
  -3  -3  12 3191.34 334.912   1
   3   3 -11 359.429 171.694   1
  -3  -3  11 514.304 205.919   1
   3   3 -10 1940.51 232.600   1
   3  -3 -10 1684.54 271.469   1
  -3  -3  10 1907.40 244.580   1
  -3   3  10 1459.52 292.676   1
   3  -3  -9 437.124 203.079   1
   3   3  -9 744.743 163.371   1
  -3   3   9 921.886 242.138   1
  -3  -3   9 736.348 175.334   1
  -3   3   8 12929.8 932.567   1
  -3  -3   8 13659.2 911.234   1
   3   3  -8 12476.9 896.500   1
   3  -3  -8 11888.7 917.836   1
   3  -3  -7 3637.12 332.919   1
  -3   3   7 2778.06 324.262   1
  -3  -3   6 42419.0 2605.95   1
   3   3  -6 35069.5 2598.24   1
  -3   3   6 37699.8 2621.52   1
   3  -3  -6 40387.1 2616.90   1
  -3   3   5 4535.37 388.002   1
   3   3  -5 3914.94 358.424   1
   3  -3  -5 4593.63 379.845   1
  -3  -3   5 4625.75 363.223   1
   3  -3  -4 37818.8 2480.92   1
   3   3  -4 35337.9 2465.84   1
  -3   3   4 35236.2 2485.84   1
  -3  -3   4 38772.7 2469.87   1
   3   3  -3 42897.0 2681.96   1
  -3  -3   3 37029.1 2685.33   1
   3  -3  -2 50020.5 3315.65   1
  -3  -3   2 50869.0 3310.57   1
  -3   3   2 48944.5 3321.63   1
   3   3  -2 48614.0 3309.35   1
   3   3  -1 23296.3 1660.48   1
  -3   3   1 24941.0 1669.82   1
  -3  -3   1 25075.3 1659.41   1
   3  -3  -1 25159.8 1663.42   1
   3  -3   0 191751. 12226.6   1
  -3  -3   0 176233. 12229.5   1
   3   3   0 182661. 12230.8   1
  -3   3   0 187959. 12230.0   1
   3  -3   1 23177.5 1602.77   1
   3   3   1 24183.9 1611.62   1
  -3   3  -1 24579.0 1605.17   1
  -3  -3  -1 23083.2 1611.28   1
   3  -3   2 44305.4 3165.31   1
  -3  -3  -2 49500.4 3175.26   1
  -3   3  -2 49293.3 3164.44   1
   3   3   2 47124.8 3176.02   1
  -3   3  -3 41879.2 2774.56   1
   3  -3   3 41216.7 2773.51   1
   3   3   4 35587.9 2471.16   1
  -3  -3  -4 36031.1 2467.34   1
  -3   3  -4 38304.0 2449.77   1
   3  -3   4 35912.5 2447.13   1
  -3  -3  -5 4617.78 385.075   1
  -3   3  -5 4869.35 356.340   1
   3  -3   5 4544.14 358.508   1
   3   3   5 3942.63 406.532   1
   3   3   6 38084.6 2634.77   1
   3  -3   6 39636.8 2612.61   1
  -3  -3  -6 39215.7 2625.85   1
  -3   3  -6 38599.1 2606.99   1
  -3  -3  -7 3544.68 334.007   1
   3   3   7 3317.19 352.684   1
   3   3   8 11690.5 882.146   1
  -3   3  -8 12735.9 851.093   1
  -3  -3  -8 11371.0 874.418   1
  -3   3  -9 955.268 170.891   1
  -3  -3  -9 749.114 206.681   1
   3  -3   9 776.928 192.464   1
   3   3   9 702.185 240.039   1
  -3  -3 -10 1551.54 237.373   1
   3  -3  10 1691.01 228.415   1
   3   3  10 1656.56 259.377   1
  -3   3 -11 535.812 179.664   1
   3  -3  11 781.246 215.482   1
   3   3  12 2751.90 332.054   1
   3  -3  12 2203.71 292.246   1
  -3   3 -13 912.272 193.489   1
  -3  -3 -13 1028.62 240.699   1
   3  -3  13 1117.36 228.116   1
   3   3  13 1317.41 295.036   1
  -3   3 -14-21.8437 182.446   1
  -3  -3 -14 179.469 219.207   1
   3  -3  14-228.566 203.693   1
   3   3  14 59.7536 245.014   1
   3   3  15 215.769 244.100   1
  -3  -3 -15 26.9927 218.714   1
   3   3  16 95.0470 234.582   1
   3  -3  16 114.498 211.985   1
  -3   3 -16-49.7768 194.625   1
  -3  -3 -16 480.686 217.235   1
   3  -3  17 303.673 245.299   1
  -3   3 -17 341.654 195.602   1
   3   3  18 68.4623 274.652   1
   3  -3  18-31.8458 230.238   1
  -3   3 -18 27.5671 223.371   1
  -3  -3 -18 387.113 241.265   1
   3  -3  19 99.7813 233.267   1
   3   3  19 245.814 285.892   1
  -3   3 -19 459.263 220.297   1
   3   3  20 286.207 297.347   1
  -3  -3 -20 497.410 248.385   1
   3  -3  21 71.3418 242.892   1
  -3   3 -21-30.8728 202.504   1
   3   3  22 367.606 237.307   1
   3  -3  22 333.392 247.350   1
  -3  -3 -22 606.261 223.395   1
  -3   3 -22 542.722 221.595   1
   3   3  23 333.362 255.891   1
   3  -3  23 416.668 251.102   1
  -3  -3 -23 289.708 234.146   1
  -3   3 -23 592.448 232.633   1
   3   3  25 74.7953 244.175   1
  -3  -3 -25 97.5270 231.189   1
   3   3  26 187.252 239.111   1
  -3  -3 -26 350.693 212.956   1
   3   3  27 75.5661 232.968   1
  -3  -3 -27 31.0433 209.493   1
  -3  -3 -28 62.0802 222.528   1
   3  -4 -28 155.766 232.910   1
  -3   4  28 419.833 246.295   1
   3  -4 -27 508.477 232.860   1
  -3   4  27-106.517 233.374   1
   3  -4 -26 129.207 212.982   1
  -3   4  26 35.8949 228.559   1
   3  -4 -25 32.3619 210.434   1
  -3   4  25-401.897 236.343   1
   3  -4 -24 32.5320 217.499   1
  -3   4  24-110.198 249.000   1
   3   4 -23 132.893 223.388   1
   3  -4 -23-163.116 248.799   1
  -3   4  23-478.150 258.433   1
   3   4 -22 161.817 216.183   1
   3  -4 -22 163.336 252.304   1
  -3  -4  22 222.676 229.597   1
  -3   4  22 696.804 284.074   1
   3   4 -21-219.654 214.805   1
   3  -4 -21 226.824 260.035   1
  -3  -4  21 287.912 241.880   1
  -3   4  21 400.338 270.385   1
   3   4 -20 152.101 231.168   1
   3  -4 -20 64.1277 244.517   1
  -3   4  20-72.1115 260.719   1
  -3  -4  20 449.432 237.720   1
   3  -4 -19-189.615 230.248   1
   3   4 -19 146.296 201.989   1
  -3   4  19 391.360 237.925   1
  -3  -4  19 33.2586 241.352   1
   3   4 -18 534.320 225.662   1
   3  -4 -18 804.736 268.084   1
  -3  -4  18 414.192 244.041   1
  -3   4  18 175.428 270.239   1
   3  -4 -17-90.7735 245.032   1
   3   4 -17 241.339 199.117   1
  -3  -4  17-181.821 221.582   1
  -3   4  17-34.2895 282.938   1
   3  -4 -16 4879.80 460.467   1
  -3  -4  16 4816.34 460.368   1
  -3   4  16 3927.19 472.271   1
   3   4 -16 5217.69 439.666   1
   3  -4 -15 256.624 225.090   1
  -3   4  15-32.5629 251.793   1
   3  -4 -14-192.753 244.718   1
   3   4 -14 22.5275 195.405   1
  -3   4  14 377.415 265.860   1
  -3  -4  14 179.195 199.293   1
   3  -4 -13 872.843 263.024   1
   3   4 -13 1258.79 229.296   1
  -3   4  13 1367.68 295.110   1
  -3  -4  13 1227.22 245.929   1
   3   4 -12 1928.79 236.433   1
   3  -4 -12 1417.93 261.646   1
  -3   4  12 1484.20 291.680   1
  -3  -4  12 1168.90 245.587   1
   3  -4 -11 48.2985 225.352   1
   3   4 -11 125.407 147.762   1
  -3   4  11 221.830 259.923   1
  -3  -4  11 273.186 190.927   1
   3  -4 -10 8974.42 738.406   1
  -3  -4  10 9477.92 736.323   1
  -3   4  10 10677.3 765.671   1
   3   4 -10 10145.7 713.948   1
   3  -4  -9 388.468 216.355   1
   3   4  -9 585.307 160.196   1
  -3  -4   9 529.150 187.622   1
  -3   4   9 666.246 250.160   1
   3  -4  -8 8007.99 674.069   1
  -3  -4   8 8898.57 660.911   1
  -3   4   8 10081.5 708.525   1
   3   4  -8 9284.58 653.186   1
   3  -4  -7-132.223 182.386   1
  -3   4   7-21.2935 202.334   1
  -3  -4   6 5190.37 404.243   1
  -3   4   6 5230.92 448.751   1
   3   4  -6 4951.05 396.352   1
   3  -4  -6 5273.70 433.004   1
  -3  -4   5 2001.74 230.146   1
  -3   4   5 1980.46 284.340   1
   3  -4  -5 1477.42 260.979   1
  -3   4   4 41040.2 2727.36   1
   3   4  -4 41448.3 2703.29   1
  -3  -4   4 39388.1 2707.07   1
   3  -4  -4 39778.5 2720.74   1
   3   4  -3 5654.78 444.173   1
  -3  -4   3 6259.89 447.966   1
   3   4  -2 1306.78 181.145   1
  -3   4   2 1548.01 225.127   1
  -3  -4   2 2092.25 197.074   1
   3  -4  -2 1569.37 213.855   1
  -3   4   1 14265.2 927.901   1
   3   4  -1 14245.0 915.724   1
   3  -4  -1 12600.2 916.854   1
  -3  -4   1 11878.5 914.410   1
  -3  -4   0-85.4386 154.220   1
  -3   4   0 100.503 160.118   1
   3  -4   0-40.4701 164.027   1
   3   4   0-150.883 158.715   1
  -3  -4  -1 12381.1 936.165   1
  -3   4  -1 13769.7 929.876   1
   3  -4   1 13916.6 924.834   1
   3   4   1 13508.1 942.309   1
  -3   4  -2 2539.01 200.381   1
   3  -4   2 1132.52 192.187   1
   3  -4   3 6012.38 440.904   1
  -3   4  -3 5973.11 438.292   1
  -3  -4  -3 6502.35 471.369   1
   3   4   3 5239.18 469.156   1
   3  -4   4 38691.3 2512.02   1
  -3  -4  -4 38653.3 2531.99   1
  -3   4  -4 36881.7 2509.26   1
   3   4   4 35637.0 2534.77   1
   3  -4   5 2052.06 215.204   1
  -3   4  -5 2256.16 214.174   1
  -3  -4  -5 2570.38 273.176   1
   3   4   5 2072.53 273.078   1
   3   4   6 5809.25 477.636   1
  -3  -4  -6 5471.39 454.493   1
  -3   4  -6 5493.56 414.108   1
  -3  -4  -7 304.856 201.633   1
  -3   4  -7 11.4593 120.173   1
   3  -4   7 25.2463 131.356   1
   3   4   7 21.2734 221.732   1
   3   4   8 9227.87 698.595   1
  -3  -4  -8 8755.49 677.708   1
  -3  -4  -9 282.332 212.763   1
  -3   4  -9 676.620 150.926   1
   3   4   9 607.792 249.729   1
   3  -4   9 421.542 150.888   1
   3   4  10 8415.87 703.404   1
   3  -4  10 9701.34 673.736   1
  -3  -4 -10 8842.47 693.879   1
  -3   4 -10 8808.34 656.624   1
  -3   4 -11 350.522 155.944   1
  -3  -4 -11 317.064 232.646   1
   3  -4  11 623.911 172.252   1
   3   4  12 962.778 229.563   1
   3  -4  12 1443.25 216.206   1
  -3  -4 -13 980.093 231.688   1
  -3   4 -13 856.449 186.229   1
   3   4  13 734.249 247.790   1
   3  -4  13 752.503 202.582   1
  -3  -4 -14-288.512 218.405   1
  -3   4 -14 169.924 169.248   1
   3  -4  14-48.6888 189.461   1
   3   4  14 152.747 261.191   1
  -3   4 -15 298.363 187.156   1
  -3  -4 -15 605.548 239.019   1
   3   4  15-62.8020 250.351   1
   3  -4  15 441.387 210.070   1
   3   4  16 4763.55 477.932   1
   3  -4  16 4684.98 449.599   1
  -3   4 -16 5031.66 436.438   1
  -3  -4 -16 4628.15 456.760   1
   3   4  17 67.1267 243.645   1
   3  -4  17 59.4911 227.632   1
  -3  -4 -17 351.724 218.635   1
  -3   4 -17 25.7170 201.016   1
   3   4  18 207.429 254.147   1
   3  -4  18 313.249 241.828   1
  -3   4 -18 703.196 212.114   1
  -3  -4 -18 300.925 217.288   1
   3  -4  19 65.5810 222.282   1
  -3   4 -19-198.431 199.871   1
  -3  -4 -19 61.4526 230.747   1
   3  -4  20 136.758 225.500   1
   3   4  20 71.8718 290.208   1
  -3  -4 -20-31.2102 248.829   1
  -3   4 -20 266.190 200.660   1
   3  -4  21 357.713 237.022   1
   3   4  21 327.876 274.687   1
  -3  -4 -21 31.5856 224.681   1
  -3   4 -21-123.257 203.240   1
   3   4  22-73.4344 214.898   1
   3  -4  22 36.8626 242.970   1
  -3  -4 -22 255.262 212.327   1
  -3   4 -22-128.063 215.045   1
   3   4  23 221.506 262.809   1
  -3  -4 -23 192.557 238.689   1
   3   4  24-148.241 248.950   1
  -3  -4 -24 225.218 231.587   1
   3   4  25-296.710 238.564   1
  -3  -4 -25 96.7729 222.662   1
   3   4  26-222.305 214.202   1
  -3  -4 -26 94.6884 208.054   1
   3   4  27 37.2827 244.763   1
  -3  -4 -27 245.198 229.537   1
   3   4  28-146.106 249.840   1
  -3  -4 -28 60.7534 217.741   1
  -3   5  28 206.527 201.911   1
   3  -5 -26-95.8522 227.207   1
  -3   5  26 283.846 247.031   1
   3  -5 -25-96.2565 233.806   1
  -3   5  25 362.002 260.631   1
   3  -5 -24-64.6573 233.757   1
  -3   5  24 364.918 250.853   1
   3   5 -22 64.2855 216.965   1
  -3   5  22 109.807 228.205   1
   3  -5 -21 389.739 234.215   1
   3   5 -20 1049.14 247.293   1
  -3  -5  20 1602.51 297.868   1
   3   5 -19 344.722 209.425   1
   3  -5 -19-63.6032 258.510   1
  -3   5  19 107.298 286.066   1
  -3  -5  19 66.7798 249.036   1
   3   5 -18 1699.58 258.106   1
   3  -5 -18 1093.10 263.764   1
  -3  -5  18 1879.69 294.746   1
  -3   5  18 1061.02 301.488   1
   3  -5 -17 183.278 237.600   1
   3   5 -17 260.262 186.676   1
  -3   5  17 453.090 288.160   1
  -3  -5  17 272.362 223.741   1
   3  -5 -16 298.156 240.301   1
  -3   5  16 102.066 256.796   1
   3   5 -15-162.047 176.624   1
   3  -5 -15-202.757 253.403   1
  -3   5  15 99.7596 279.536   1
  -3  -5  15-188.326 202.976   1
   3  -5 -14 12260.4 959.889   1
  -3  -5  14 14077.4 958.450   1
  -3   5  14 11210.7 970.357   1
   3   5 -14 13617.1 939.204   1
   3  -5 -13 676.604 216.958   1
   3   5 -13 947.002 197.132   1
  -3  -5  13 666.515 212.144   1
  -3   5  13 590.556 267.220   1
   3  -5 -12 5586.71 510.666   1
  -3  -5  12 6577.95 505.237   1
  -3   5  12 6091.47 548.830   1
   3   5 -12 5830.33 476.807   1
  -3  -5  11-60.1834 187.895   1
  -3   5  11 342.634 205.498   1
   3   5 -11-17.5150 160.496   1
   3  -5 -11-99.4058 179.580   1
  -3  -5  10 7720.42 583.832   1
   3   5 -10 7473.53 570.733   1
  -3   5   9 1382.25 277.259   1
  -3  -5   9 1404.27 197.726   1
   3  -5  -9 1097.55 235.397   1
   3   5  -9 1360.94 188.679   1
  -3   5   8 24928.6 1716.98   1
   3  -5  -8 24291.8 1699.88   1
  -3   5   7 491.061 222.628   1
  -3  -5   7 303.964 147.238   1
   3  -5  -7 217.770 196.453   1
  -3  -5   6 5667.67 469.002   1
   3   5  -6 6941.83 469.675   1
  -3   5   6 6732.76 522.894   1
   3  -5  -6 5899.50 503.288   1
   3   5  -5 236.296 125.959   1
   3  -5  -5-100.849 182.527   1
  -3   5   5-19.0348 201.865   1
  -3  -5   4 662.223 139.321   1
   3   5  -4 806.415 143.041   1
   3  -5  -4 696.255 196.835   1
  -3   5   4 207.086 186.641   1
  -3  -5   3 1016.98 144.439   1
   3   5  -3 866.201 153.586   1
   3  -5  -3 802.498 175.935   1
  -3   5   3 995.950 204.235   1
   3   5  -2 512.869 144.728   1
  -3  -5   2 618.306 147.267   1
  -3   5   1 1128.40 209.414   1
  -3  -5   1 1820.29 199.613   1
   3   5  -1 1570.70 197.581   1
   3  -5  -1 1623.12 205.729   1
   3  -5   0 410.292 145.874   1
  -3  -5   0 714.899 173.820   1
  -3   5   0 285.762 172.979   1
   3   5   0 372.730 163.882   1
   3  -5   1 1289.12 181.483   1
  -3  -5  -1 2075.53 212.258   1
  -3   5  -1 1918.47 193.427   1
   3   5   1 1650.82 214.411   1
  -3   5  -2 606.021 128.522   1
   3  -5   2 495.779 130.798   1
  -3  -5  -3 1039.55 190.850   1
   3   5   3 943.331 203.715   1
   3  -5   3 870.416 139.779   1
  -3   5  -3 627.901 140.637   1
   3   5   4 1081.51 218.342   1
  -3  -5  -4 816.414 201.771   1
  -3   5  -4 646.022 129.301   1
  -3   5  -5 163.498 103.393   1
   3   5   5 115.448 217.788   1
  -3  -5  -5 183.507 174.835   1
   3  -5   5 155.041 111.240   1
  -3   5  -6 6306.22 476.230   1
  -3  -5  -6 6412.49 521.575   1
   3   5   6 5336.12 527.648   1
  -3  -5  -7 99.8237 190.714   1
  -3   5  -7 168.100 119.871   1
   3  -5   7 104.168 128.993   1
   3   5   7 134.474 219.851   1
   3  -5   8 25262.7 1659.47   1
   3   5   8 22837.2 1697.04   1
  -3   5  -8 24918.8 1652.14   1
  -3  -5  -8 23366.1 1684.58   1
  -3  -5  -9 1491.68 233.631   1
   3   5   9 831.172 234.995   1
   3  -5  10 8187.02 617.235   1
  -3   5 -10 8335.91 607.894   1
  -3  -5 -11 50.3681 219.147   1
  -3   5 -11 115.357 150.870   1
   3  -5  11 91.5862 169.719   1
   3   5  11 334.389 240.433   1
   3  -5  12 6205.42 502.849   1
   3   5  12 5976.13 537.081   1
  -3   5 -12 6170.74 487.613   1
  -3  -5 -12 6474.34 522.250   1
   3   5  13 602.471 241.400   1
  -3   5 -13 858.266 176.389   1
  -3  -5 -13 464.374 204.092   1
   3  -5  13 824.788 204.759   1
   3   5  14 10373.9 917.584   1
  -3   5 -14 13193.2 892.425   1
  -3  -5 -14 11926.7 911.141   1
   3  -5  14 13151.9 903.174   1
  -3  -5 -15 141.702 224.345   1
  -3   5 -15 110.236 172.193   1
   3  -5  15 151.999 201.210   1
   3   5  15-317.272 251.987   1
  -3  -5 -16 145.800 249.480   1
   3   5  16 131.251 264.184   1
  -3  -5 -17-148.411 227.793   1
  -3   5 -17-25.0474 192.905   1
   3   5  17-169.840 294.538   1
   3  -5  17 348.380 229.802   1
  -3   5 -18 1588.91 257.673   1
  -3  -5 -18 1732.39 300.904   1
   3   5  18 1674.22 333.084   1
   3  -5  18 2055.44 293.433   1
  -3   5 -19 55.8155 197.699   1
  -3  -5 -19 618.946 213.487   1
   3  -5  19-32.2635 223.469   1
   3   5  19 462.825 237.680   1
  -3   5 -20 850.563 232.580   1
   3  -5  20 1158.34 281.595   1
  -3  -5 -21 284.819 234.366   1
  -3   5 -21 245.887 219.699   1
   3   5  21-218.865 268.001   1
   3  -5  21 318.718 240.309   1
  -3  -5 -22 31.8843 199.791   1
   3   5  22-36.6671 242.833   1
  -3  -5 -24 287.989 242.649   1
   3   5  24 552.512 270.652   1
  -3  -5 -25 351.941 226.957   1
   3   5  25 36.7573 237.982   1
  -3  -5 -26 530.911 223.029   1
   3   5  26 329.715 245.519   1
  -3  -5 -28 329.045 206.868   1
   3   5  28 35.9404 218.326   1
  -3   6  27 517.129 250.290   1
   3  -6 -27-155.349 236.085   1
  -3   6  26 212.441 244.570   1
   3  -6 -26 125.615 229.883   1
  -3   6  25 35.9095 254.606   1
   3  -6 -25 700.680 249.328   1
  -3   6  24 253.531 278.997   1
   3  -6 -24 451.010 247.526   1
  -3   6  23-72.8912 251.634   1
   3  -6 -23 291.304 234.961   1
  -3   6  22 547.685 271.301   1
   3  -6 -22-162.824 245.643   1
  -3   6  21 437.892 255.175   1
   3   6 -21 125.230 202.434   1
   3  -6 -21-194.986 234.904   1
  -3   6  20-36.3131 222.681   1
  -3  -6  20 176.177 214.870   1
   3   6 -20 149.043 197.447   1
   3  -6 -20-32.3123 207.822   1
  -3   6  19 289.086 284.201   1
  -3  -6  19 33.8970 222.736   1
   3   6 -19 654.043 224.615   1
  -3  -6  18 193.161 221.215   1
  -3   6  18 427.552 313.231   1
   3   6 -18-81.0405 199.866   1
   3  -6 -18-125.920 254.148   1
  -3   6  17 140.836 255.434   1
  -3  -6  17 90.5233 218.910   1
   3   6 -17 205.540 203.373   1
   3  -6 -17-308.774 223.119   1
  -3   6  16 1103.08 329.448   1
  -3  -6  16 851.561 252.734   1
   3   6 -16 918.600 225.126   1
   3  -6 -16 1178.29 277.032   1
  -3  -6  15 844.226 234.211   1
   3   6 -15 773.727 198.967   1
  -3   6  14 557.954 269.410   1
  -3  -6  14 535.938 214.622   1
   3  -6 -14 715.008 236.481   1
   3   6 -14 808.323 205.878   1
  -3   6  13 222.255 267.614   1
  -3  -6  13 872.763 206.160   1
   3   6 -13 314.919 158.066   1
   3  -6 -13 359.609 232.233   1
  -3   6  12 306.014 284.091   1
  -3  -6  12 494.291 193.875   1
   3   6 -12 275.178 169.959   1
   3  -6 -12 879.622 250.875   1
   3   6 -11-151.406 152.637   1
  -3   6  11 234.899 251.777   1
   3  -6 -11 255.699 225.404   1
  -3  -6  11 93.9321 152.167   1
   3   6 -10 1109.18 164.875   1
  -3  -6  10 568.531 176.337   1
   3  -6 -10 439.568 199.554   1
  -3   6  10 532.941 218.082   1
   3   6  -8 17176.2 1244.25   1
  -3   6   8 18354.0 1300.54   1
   3  -6  -8 17775.7 1282.77   1
  -3  -6   8 19474.1 1251.85   1
   3   6  -7 5787.64 399.516   1
  -3   6   7 4546.02 460.078   1
  -3  -6   7 4804.74 400.592   1
   3  -6  -7 5370.28 443.025   1
   3  -6  -6 192.988 180.348   1
  -3  -6   6 92.2947 124.810   1
  -3   6   6-195.651 196.224   1
   3   6  -6 62.7485 113.551   1
   3  -6  -5 7077.30 551.168   1
  -3   6   5 7777.78 557.101   1
  -3  -6   5 6685.49 510.316   1
   3   6  -4 59384.4 4035.12   1
  -3  -6   4 60166.1 4033.59   1
  -3   6   4 63168.9 4063.54   1
   3  -6  -4 60923.6 4054.81   1
  -3   6   3 2282.08 242.075   1
   3  -6  -3 1990.92 223.534   1
  -3  -6   3 1588.83 187.469   1
   3   6  -3 1658.68 185.298   1
   3   6  -2 10953.3 765.103   1
  -3  -6   2 11373.7 769.784   1
  -3   6   2 11470.8 796.078   1
   3  -6  -2 10135.5 776.143   1
  -3  -6   1 1955.09 195.476   1
   3   6  -1 1790.58 205.732   1
  -3   6   0 176.414 168.255   1
  -3  -6   0-431.046 152.638   1
   3  -6   0-33.8917 140.071   1
   3   6   0-62.9861 159.922   1
   3  -6   1 1675.36 196.739   1
  -3   6  -1 2454.16 219.226   1
  -3   6  -2 10778.7 766.663   1
  -3  -6  -2 11368.6 786.964   1
   3   6   2 11009.5 789.523   1
  -3  -6  -3 2227.58 250.772   1
   3  -6   3 2218.55 200.389   1
   3   6   3 1717.22 258.005   1
  -3   6  -3 2316.74 201.804   1
  -3   6  -4 62889.5 4206.46   1
  -3  -6  -4 64501.2 4236.03   1
   3  -6   4 63704.4 4207.05   1
   3   6   4 62169.4 4242.74   1
   3  -6   5 6857.74 528.206   1
  -3  -6  -5 7611.57 577.253   1
  -3   6  -5 7870.86 531.009   1
   3   6   5 8096.81 596.078   1
  -3   6  -6-59.8400 101.885   1
   3   6   6-87.9319 207.845   1
   3  -6   6 9.31085 111.619   1
  -3  -6  -6 78.4659 175.222   1
  -3   6  -7 4472.69 367.561   1
  -3  -6  -7 5206.45 430.578   1
   3  -6   7 5206.10 372.780   1
   3   6   7 4885.34 450.388   1
  -3  -6  -8 17825.4 1297.54   1
  -3   6  -8 19438.9 1252.43   1
   3   6   8 17747.2 1307.71   1
   3  -6   8 17729.6 1256.58   1
  -3   6  -9 72.8338 121.394   1
   3  -6   9 82.2208 134.121   1
  -3  -6 -10 868.666 238.148   1
   3   6  10 768.810 250.545   1
   3  -6  11 50.7873 140.180   1
   3   6  11 86.1203 194.633   1
   3   6  12 386.049 229.891   1
   3  -6  12 597.367 160.208   1
  -3   6 -12 733.954 163.538   1
  -3  -6 -12 635.905 193.888   1
   3   6  13 462.160 258.642   1
   3  -6  13 950.892 196.533   1
  -3   6 -13 754.805 180.623   1
  -3  -6 -13 291.291 215.379   1
   3  -6  14 313.742 191.467   1
   3   6  14 379.137 254.556   1
  -3   6 -14 760.170 184.961   1
   3  -6  15 439.280 201.512   1
  -3   6 -15 422.336 171.720   1
   3   6  16 765.443 289.394   1
   3  -6  16 789.390 221.235   1
  -3  -6 -16 680.656 238.033   1
  -3   6 -16 1134.78 215.130   1
   3   6  17-68.7641 226.615   1
  -3  -6 -17 30.1281 207.905   1
   3   6  18-211.524 278.216   1
   3  -6  18 179.335 221.215   1
  -3  -6 -18 61.3702 240.556   1
  -3   6 -18 258.321 183.029   1
   3   6  19 429.757 302.356   1
   3  -6  19 95.5874 242.619   1
  -3  -6 -19 529.293 263.019   1
  -3   6 -19 137.131 206.024   1
   3   6  20 289.817 229.856   1
   3  -6  20 200.607 249.619   1
  -3   6 -20 116.087 200.784   1
  -3  -6 -20 251.805 205.954   1
   3   6  21-292.096 267.016   1
  -3  -6 -21 380.494 252.692   1
  -3  -6 -22 222.963 252.554   1
   3   6  23 109.836 206.412   1
   3   6  24 110.315 265.288   1
  -3  -6 -24 414.584 249.732   1
   3   6  25-36.4190 240.116   1
  -3  -6 -25 190.328 222.787   1
   3   6  26-108.596 222.056   1
  -3  -6 -26 278.019 203.722   1
   3   6  27 1160.21 287.431   1
  -3  -6 -27-29.8477 220.077   1
   3  -7 -27 214.383 227.833   1
  -3   7  27 203.759 236.795   1
   3  -7 -25 126.161 233.441   1
  -3   7  25 106.654 251.818   1
   3  -7 -24-319.815 246.543   1
  -3   7  24 35.9971 256.141   1
   3  -7 -23-291.526 245.207   1
  -3   7  23 72.5009 269.331   1
   3  -7 -21 324.977 255.227   1
  -3   7  21 510.546 260.672   1
   3  -7 -20 356.350 203.013   1
   3   7 -20-59.5524 187.592   1
  -3   7  20-218.286 230.398   1
   3   7 -19 197.879 198.681   1
   3  -7 -19-64.1784 239.358   1
  -3   7  19 145.160 285.486   1
  -3  -7  19 289.404 222.091   1
   3  -7 -18 380.573 247.123   1
   3   7 -18 53.7601 188.314   1
  -3  -7  18 334.117 222.437   1
  -3   7  18-35.8855 289.010   1
   3  -7 -17 187.143 227.263   1
  -3   7  17-213.255 258.950   1
  -3  -7  17-285.555 225.367   1
   3  -7 -16 979.389 296.378   1
   3   7 -16 664.603 205.887   1
  -3  -7  16 855.152 236.905   1
  -3   7  16 1220.91 321.645   1
   3  -7 -15 418.480 254.518   1
   3   7 -15 243.616 177.545   1
  -3   7  15 274.319 283.107   1
  -3  -7  15 522.142 194.347   1
  -3   7  14 1169.21 287.091   1
   3   7 -14 1479.30 227.142   1
  -3  -7  14 1467.96 247.007   1
   3  -7 -13 1611.19 274.815   1
  -3   7  13 1426.70 306.062   1
   3   7 -13 1448.85 220.957   1
  -3  -7  13 1877.84 242.311   1
   3  -7 -12 1666.69 277.827   1
  -3   7  12 1128.54 307.850   1
   3   7 -12 1183.00 194.707   1
  -3  -7  12 1307.65 215.221   1
   3  -7 -11-157.775 216.999   1
  -3   7  11 241.431 258.039   1
   3   7 -11-62.8851 141.188   1
  -3  -7  11-69.5001 146.014   1
  -3   7  10 491.624 217.529   1
   3  -7 -10 554.251 196.439   1
   3  -7  -9 1297.28 255.345   1
   3   7  -9 1109.15 157.126   1
  -3  -7   9 1124.30 167.387   1
   3  -7  -8 684.378 222.897   1
  -3   7   8 1146.24 253.592   1
  -3  -7   8 755.628 147.662   1
   3   7  -8 674.017 144.961   1
  -3   7   7 977.971 229.788   1
   3  -7  -7 452.758 202.013   1
  -3  -7   7 737.990 148.205   1
   3   7  -7 773.060 132.169   1
   3  -7  -6 32749.9 2258.79   1
   3   7  -6 34130.0 2223.93   1
  -3  -7   6 33794.2 2225.44   1
  -3   7   6 30159.3 2264.29   1
  -3   7   5 105.786 206.925   1
  -3  -7   5-9.83138 108.019   1
   3   7  -5-39.2783 105.626   1
   3  -7  -5 93.6042 179.462   1
   3   7  -4 5094.65 401.575   1
   3  -7  -4 5307.39 442.051   1
  -3  -7   4 6073.79 409.074   1
  -3   7   4 5191.15 449.132   1
  -3  -7   3 1072.18 148.314   1
   3  -7  -3 1120.53 184.049   1
  -3   7   3 1031.64 210.485   1
  -3  -7   2 4247.64 338.121   1
   3  -7  -2 4094.70 354.664   1
  -3   7   2 4597.21 369.357   1
   3   7  -2 4198.56 337.435   1
   3   7  -1 614.794 156.302   1
  -3  -7   1 587.533 148.119   1
  -3   7   0 25966.5 1762.75   1
   3  -7   1 683.511 133.108   1
   3   7   1 872.786 193.765   1
  -3   7  -1 718.450 146.118   1
  -3  -7  -1 411.495 156.586   1
   3  -7   2 3950.16 311.975   1
   3   7   2 3650.84 350.528   1
  -3  -7  -2 4420.37 348.773   1
   3   7   3 1401.07 212.822   1
   3  -7   3 987.903 138.986   1
  -3  -7  -3 1008.15 179.991   1
  -3   7  -3 969.200 142.976   1
   3  -7   4 5765.17 409.222   1
  -3   7  -4 5625.76 407.291   1
  -3  -7  -4 5551.74 456.987   1
   3   7   4 5279.87 466.377   1
   3  -7   5 84.5010 89.8115   1
   3   7   5 86.3438 184.042   1
  -3  -7  -5-96.3486 183.052   1
  -3   7  -5 15.6579 89.9775   1
   3   7   6 30372.1 2239.69   1
  -3  -7  -6 32746.6 2233.16   1
  -3   7  -6 33851.4 2187.50   1
   3  -7   6 32387.4 2188.08   1
  -3   7  -7 745.244 110.252   1
   3   7   7 293.707 204.510   1
   3  -7   7 482.486 121.826   1
  -3  -7  -8 440.073 220.787   1
  -3   7  -8 673.397 127.099   1
   3  -7   8 659.817 132.739   1
   3   7   8 899.339 241.766   1
  -3  -7  -9 1126.25 246.080   1
  -3   7  -9 958.795 147.859   1
   3  -7   9 1012.32 158.385   1
   3   7   9 840.074 250.610   1
   3   7  10 340.198 257.455   1
   3  -7  10 464.180 144.047   1
   3   7  11-206.030 265.776   1
  -3  -7 -11-75.6102 205.579   1
   3   7  12 1371.83 273.377   1
   3  -7  12 981.195 181.197   1
  -3   7 -12 1457.93 183.531   1
  -3  -7 -12 1071.99 231.363   1
   3  -7  13 2099.19 235.513   1
   3   7  13 1509.63 284.111   1
  -3  -7 -13 1550.84 262.934   1
  -3   7 -13 1809.08 211.512   1
   3  -7  14 1523.42 239.280   1
   3   7  14 1150.93 313.435   1
  -3   7 -14 1644.78 218.757   1
   3   7  15 197.050 283.455   1
   3  -7  15 625.025 187.282   1
  -3   7 -15 239.376 151.796   1
  -3  -7 -15 411.342 248.080   1
   3  -7  16 726.511 225.492   1
   3   7  16 783.812 259.877   1
  -3   7 -16 692.559 190.242   1
  -3  -7 -16 238.497 216.456   1
   3  -7  17 54.1474 203.385   1
   3   7  17-139.759 277.545   1
  -3  -7 -17 213.266 248.354   1
  -3   7 -17 140.144 171.550   1
   3   7  18-106.596 280.325   1
  -3  -7 -18 154.669 244.870   1
   3  -7  19 186.690 235.399   1
   3   7  19-179.968 251.645   1
  -3  -7 -19 31.3556 206.689   1
  -3   7 -19 158.083 194.922   1
   3   7  20-36.3319 276.056   1
  -3  -7 -20 315.803 241.741   1
   3   7  21 36.5064 226.450   1
  -3  -7 -21 190.418 211.330   1
  -3  -7 -23 253.957 221.605   1
   3   7  24 255.451 235.277   1
   3   7  25 396.701 267.839   1
  -3  -7 -25-157.164 227.189   1
   3   7  27 35.7282 260.727   1
  -3  -7 -27 382.657 221.630   1
   3  -8 -26 428.964 213.512   1
  -3   8  26 206.976 239.069   1
   3  -8 -25 405.916 231.883   1
  -3   8  25-386.733 247.898   1
   3  -8 -24 31.7408 226.860   1
  -3   8  24 356.879 272.163   1
   3  -8 -23 676.398 256.440   1
  -3   8  23 108.061 269.887   1
   3  -8 -22 744.999 260.266   1
  -3   8  22 435.219 260.853   1
   3  -8 -21 259.842 231.143   1
  -3   8  21 36.4241 240.294   1
   3  -8 -20-97.3682 204.467   1
  -3   8  20 36.4271 224.598   1
   3  -8 -19 225.638 266.950   1
  -3   8  19 36.4286 287.537   1
  -3   8  17-35.8574 260.304   1
  -3  -8  17 163.422 198.600   1
   3  -8 -17 157.433 241.823   1
   3   8 -17 218.546 182.589   1
  -3   8  16 1870.31 351.139   1
  -3  -8  16 1752.83 268.758   1
   3  -8 -16 2385.59 325.324   1
   3   8 -16 1731.85 249.644   1
  -3   8  15 730.287 293.306   1
  -3  -8  15-118.221 200.795   1
   3  -8 -15 91.0414 269.210   1
   3   8 -15 249.356 165.493   1
  -3  -8  14 1583.41 233.213   1
   3   8 -14 1456.31 223.656   1
  -3   8  13 396.948 276.677   1
   3   8 -13 505.326 152.490   1
  -3  -8  13 422.362 172.108   1
   3  -8 -13 144.271 216.635   1
  -3  -8  12 5253.23 373.317   1
   3  -8 -12 4280.05 431.937   1
  -3   8  12 4490.88 451.743   1
   3   8 -12 3699.54 362.511   1
   3  -8 -11 243.081 193.557   1
  -3   8  11 278.811 228.039   1
  -3  -8  10 5999.54 459.148   1
   3   8 -10 5716.60 446.698   1
  -3   8  10 6225.66 536.234   1
   3  -8 -10 6412.97 521.162   1
   3   8  -9 356.698 126.364   1
  -3  -8   9 501.438 124.435   1
   3  -8  -9 522.403 220.744   1
  -3  -8   8 231.335 122.388   1
   3   8  -8 438.197 125.384   1
   3   8  -7 470.034 122.972   1
  -3  -8   7 569.107 119.346   1
   3  -8  -7 651.781 214.638   1
  -3   8   7 254.695 226.397   1
   3   8  -6 470.434 112.359   1
  -3   8   6 476.499 221.153   1
  -3  -8   6 510.441 117.221   1
   3  -8  -6 444.618 196.595   1
  -3   8   5 2288.87 319.416   1
   3   8  -5 3437.75 257.004   1
  -3  -8   5 3382.33 254.739   1
   3  -8  -5 2125.29 305.435   1
   3  -8  -4 6985.37 523.468   1
  -3  -8   4 6534.92 481.635   1
  -3   8   4 6897.07 539.529   1
   3   8  -4 6569.00 482.139   1
  -3  -8   3 5768.81 443.413   1
   3  -8  -3 5805.30 474.532   1
  -3   8   3 6616.57 488.083   1
   3   8  -3 6144.32 450.763   1
  -3  -8   2 3194.36 284.522   1
   3  -8  -2 3698.69 319.429   1
  -3   8   2 4021.03 324.864   1
   3   8  -2 3275.07 293.002   1
  -3  -8   1 5512.15 429.255   1
   3  -8  -1 5438.82 438.229   1
  -3   8   1 5968.08 454.134   1
   3   8  -1 5616.26 428.710   1
   3   8   1 5225.00 452.958   1
  -3  -8  -1 5748.10 446.632   1
   3  -8   1 5716.06 427.584   1
  -3   8  -1 6020.57 440.746   1
  -3   8  -2 3578.19 275.104   1
   3   8   2 3555.52 312.462   1
   3  -8   2 2918.47 267.509   1
   3   8   3 6071.71 520.022   1
   3  -8   3 6381.62 470.821   1
  -3  -8  -3 6559.57 512.259   1
  -3   8  -3 6903.82 473.126   1
   3   8   4 6303.91 541.125   1
  -3  -8  -4 6965.46 529.926   1
  -3   8  -4 6482.39 475.401   1
   3  -8   4 6920.99 476.257   1
   3   8   5 3137.11 348.835   1
   3  -8   5 3142.23 252.528   1
  -3  -8  -5 3341.66 324.618   1
  -3   8  -5 3433.96 254.316   1
   3   8   6 458.301 226.305   1
  -3  -8  -6 518.049 208.634   1
  -3   8  -6 604.026 93.6727   1
   3  -8   6 271.188 98.0159   1
  -3  -8  -7 320.149 217.205   1
  -3   8  -7 311.132 93.1550   1
   3   8   7 380.402 224.390   1
   3  -8   7 501.942 104.666   1
  -3   8  -8 313.940 94.5347   1
   3  -8   8 238.721 104.823   1
   3  -8   9 553.395 121.603   1
   3   8   9 560.696 251.117   1
  -3  -8 -10 5563.51 476.817   1
  -3   8 -10 6196.29 419.691   1
   3  -8  10 5401.25 428.376   1
   3   8  10 4894.63 498.041   1
   3  -8  11 145.462 134.818   1
  -3   8 -11 292.294 115.814   1
  -3  -8 -11 259.037 222.732   1
   3   8  11 422.671 251.956   1
   3   8  12 3120.90 429.992   1
  -3  -8 -12 4539.70 415.917   1
   3   8  13 511.064 255.871   1
   3  -8  13 52.0732 150.975   1
  -3   8 -13 284.599 140.570   1
  -3  -8 -13 308.624 213.640   1
   3  -8  14 1063.95 205.822   1
  -3   8 -14 1487.82 205.742   1
   3  -8  15 213.798 175.922   1
   3   8  15 33.4836 296.750   1
  -3  -8 -15-298.076 243.717   1
  -3   8 -15 147.940 149.814   1
   3   8  16 1934.08 327.514   1
   3  -8  16 1956.90 270.380   1
  -3   8 -16 1851.03 240.055   1
  -3  -8 -16 1605.81 285.153   1
   3   8  17 529.072 314.309   1
   3  -8  17-25.7615 197.844   1
  -3   8 -17 21.8424 158.635   1
  -3  -8 -17 215.525 273.670   1
  -3   8 -18 393.696 183.321   1
   3   8  19 72.4022 281.748   1
  -3  -8 -19-125.953 248.429   1
   3   8  20 109.263 227.138   1
  -3  -8 -20 126.617 211.766   1
   3   8  21 218.800 275.070   1
  -3  -8 -21 127.064 230.712   1
   3   8  22 254.891 259.956   1
  -3  -8 -22-95.2375 218.122   1
   3   8  23 327.208 269.772   1
  -3  -8 -23 316.426 233.239   1
   3   8  24-289.616 244.557   1
  -3  -8 -24 534.472 228.387   1
   3   8  25 142.562 231.652   1
  -3  -8 -25-343.257 225.646   1
   3   8  26 317.631 252.190   1
  -3  -8 -26 60.2996 223.309   1
  -3   9  26 136.031 239.172   1
   3  -9 -26 272.050 205.382   1
  -3   9  24 141.215 245.404   1
   3  -9 -24 409.052 238.771   1
  -3   9  23-107.337 246.898   1
   3  -9 -23 63.6771 234.620   1
  -3   9  22-72.2226 240.313   1
   3  -9 -22 161.363 225.639   1
  -3   9  21-218.112 220.555   1
   3  -9 -21 454.127 212.930   1
  -3   9  20-218.694 258.343   1
   3  -9 -20 584.965 260.086   1
  -3   9  19 145.360 292.795   1
   3  -9 -19 291.558 254.298   1
  -3   9  18 145.219 257.033   1
   3  -9 -18-96.4202 200.320   1
   3   9 -17 297.811 181.469   1
  -3   9  17 72.3092 293.800   1
   3  -9 -17-158.773 249.773   1
   3  -9 -16 31.3409 210.777   1
  -3   9  16 214.053 255.941   1
   3   9 -16 227.058 168.034   1
  -3  -9  16 181.996 171.171   1
   3  -9 -15-30.8076 253.436   1
  -3   9  15 175.371 294.699   1
   3   9 -15 112.502 151.859   1
  -3  -9  15-82.9274 164.120   1
   3  -9 -14 392.014 256.593   1
  -3   9  14 552.643 295.330   1
   3   9 -14 155.357 150.133   1
  -3  -9  14 449.805 159.538   1
   3   9 -13 831.892 163.822   1
  -3  -9  13 936.096 173.501   1
   3  -9 -12 1288.00 260.256   1
  -3   9  12 1640.02 319.920   1
   3   9 -11 198.732 125.687   1
  -3  -9  11 283.141 124.664   1
   3  -9 -11 166.325 227.773   1
  -3   9  11 95.3268 260.969   1
   3   9 -10 1604.23 191.428   1
  -3   9  10 2379.60 336.777   1
  -3  -9  10 2157.08 204.363   1
   3  -9 -10 2462.23 308.858   1
   3   9  -9 2365.55 205.519   1
  -3   9   9 1875.52 301.837   1
  -3  -9   9 1972.43 203.228   1
   3  -9  -9 2595.74 297.771   1
   3  -9  -8 1402.54 266.183   1
  -3   9   8 1420.74 284.558   1
   3   9  -8 1728.40 166.967   1
  -3  -9   8 1707.36 170.097   1
  -3  -9   7 1664.08 172.406   1
   3   9  -7 1908.75 175.433   1
   3  -9  -6 14248.7 1032.01   1
  -3  -9   6 15777.8 981.972   1
  -3   9   6 15325.3 1049.54   1
   3   9  -6 12847.1 976.863   1
  -3   9   5 69.9146 205.753   1
   3   9  -5 167.775 103.430   1
  -3  -9   5 210.589 95.1106   1
   3   9  -4 1001.71 144.679   1
  -3   9   4 1192.51 242.323   1
   3  -9  -4 1341.43 207.632   1
  -3  -9   4 975.650 139.073   1
   3   9  -3 147.255 121.333   1
   3  -9  -3 176.970 172.810   1
  -3  -9   3 62.8051 107.351   1
  -3   9   3-39.8698 180.017   1
   3  -9  -2 7317.29 503.611   1
  -3  -9   2 6884.06 480.053   1
  -3   9   2 6357.27 506.557   1
   3   9  -2 5460.03 476.331   1
  -3   9   1 312.558 158.282   1
   3  -9  -1 58.8231 131.449   1
  -3  -9   0 6330.20 447.717   1
   3   9   0 5153.22 448.495   1
   3  -9   1 397.292 131.159   1
   3   9   1 105.919 180.680   1
  -3  -9  -1 297.665 167.240   1
  -3   9  -1 451.895 156.652   1
  -3  -9  -2 6287.71 500.592   1
  -3   9  -2 6645.77 473.085   1
   3  -9   2 6129.42 463.718   1
   3   9   3 20.8691 188.852   1
  -3  -9  -3-241.678 173.727   1
   3  -9   3 8.95791 98.1264   1
  -3   9  -3-39.7725 102.864   1
   3   9   4 1184.56 236.539   1
   3  -9   4 1000.67 135.030   1
  -3   9  -4 1358.54 135.529   1
  -3   9  -5 253.529 84.7528   1
   3   9   5 71.0961 200.627   1
   3  -9   5 158.226 76.0962   1
  -3  -9  -5 21.2965 180.363   1
  -3  -9  -6 13373.0 1064.93   1
  -3   9  -6 15394.0 1004.29   1
   3   9   6 14100.0 1081.83   1
   3  -9   6 14966.8 1005.10   1
   3  -9   7 2083.37 163.680   1
  -3   9  -7 1902.30 159.503   1
   3  -9   8 1360.22 132.178   1
   3   9   8 1832.00 289.274   1
   3   9   9 2395.72 305.447   1
  -3   9  -9 2325.53 177.931   1
  -3  -9  -9 1780.32 275.316   1
   3  -9   9 1961.09 178.977   1
  -3   9 -10 1765.52 158.018   1
   3  -9  10 1476.72 164.211   1
   3   9  10 1437.03 297.070   1
  -3  -9 -10 2004.58 283.851   1
   3  -9  11 299.576 118.652   1
   3   9  11 402.659 254.516   1
  -3   9 -11 212.791 99.0251   1
  -3  -9 -11 79.9857 229.818   1
   3  -9  12 1476.37 167.517   1
   3   9  12 729.716 278.514   1
  -3  -9 -12 1366.11 259.282   1
  -3   9 -12 1107.50 153.750   1
   3   9  14 532.786 255.905   1
   3  -9  14 741.981 170.007   1
  -3  -9 -14 148.293 206.463   1
  -3   9 -14 514.171 145.327   1
   3   9  15 274.624 281.543   1
   3  -9  15-19.2939 166.419   1
  -3  -9 -15-450.958 265.027   1
  -3   9 -15-63.9359 134.758   1
   3   9  16 35.1261 249.843   1
   3  -9  16 216.173 178.542   1
  -3   9 -16 89.6187 136.795   1
  -3  -9 -16 122.710 226.194   1
   3   9  17-213.923 305.703   1
  -3   9 -17 79.9535 150.104   1
  -3  -9 -17 62.1791 247.729   1
   3   9  18 324.604 254.612   1
  -3  -9 -18 94.3710 228.576   1
   3   9  19 108.982 280.734   1
  -3  -9 -19 537.537 253.013   1
   3   9  20 546.839 277.146   1
  -3  -9 -20 317.302 238.974   1
   3   9  21 72.8386 270.489   1
  -3  -9 -21 95.2021 220.970   1
   3   9  22 725.738 262.670   1
  -3  -9 -22-126.595 219.907   1
   3   9  23 288.966 254.827   1
  -3  -9 -23 31.4604 209.540   1
   3   9  24 107.493 257.989   1
  -3  -9 -24 125.076 223.352   1
   3   9  26 140.449 237.332   1
  -3  -9 -26 263.051 212.497   1
  -3  10  25 308.211 257.095   1
   3 -10 -25 335.038 231.393   1
  -3  10  24 628.754 266.660   1
   3 -10 -24-62.1257 228.597   1
  -3  10  23 212.962 231.297   1
   3 -10 -23 347.681 218.910   1
  -3  10  22-179.559 232.099   1
   3 -10 -22 160.581 198.007   1
  -3  10  21 289.922 269.110   1
   3 -10 -21-161.801 231.964   1
  -3  10  19 36.4141 246.836   1
   3 -10 -19-64.9671 201.375   1
  -3  10  18-36.4710 278.223   1
   3 -10 -18 387.710 242.989   1
   3  10 -16-18.5255 133.332   1
  -3  10  16 252.194 293.613   1
   3 -10 -16-63.3458 249.035   1
  -3 -10  15 139.976 155.090   1
  -3  10  15-35.5314 243.316   1
   3 -10 -15 374.762 216.773   1
   3  10 -15 201.035 142.492   1
   3 -10 -14 705.606 251.545   1
  -3  10  14 279.293 273.826   1
   3  10 -13 105.826 119.235   1
  -3 -10  13 55.1771 120.757   1
   3 -10 -13 60.0527 236.164   1
  -3  10  13 239.243 292.274   1
   3  10 -12 258.057 119.092   1
  -3 -10  12 399.093 122.034   1
   3 -10 -12 849.341 249.003   1
  -3  10  12 633.558 292.794   1
   3  10 -11 388.511 110.454   1
  -3 -10  11 307.719 112.298   1
  -3  10  11-32.3967 257.351   1
   3 -10 -11 455.149 226.958   1
   3  10 -10 4226.11 313.238   1
   3 -10 -10 4184.80 406.655   1
  -3  10  10 3983.17 424.752   1
  -3 -10  10 4090.80 312.432   1
  -3  10   9 634.460 271.498   1
  -3 -10   9 614.509 104.814   1
   3  10  -9 535.116 105.217   1
   3 -10  -9 1142.64 266.390   1
  -3  10   8 2104.88 312.308   1
  -3 -10   8 2176.16 165.659   1
   3  10  -8 1509.60 162.264   1
  -3 -10   7 81.3121 76.8232   1
   3  10  -7 36.8309 85.2453   1
   3 -10  -7 24.3522 199.739   1
  -3  10   7 27.3746 240.670   1
  -3 -10   6 172.853 84.3389   1
   3  10  -6 113.480 95.3655   1
  -3  10   6 232.919 210.466   1
   3 -10  -6 69.1689 195.667   1
   3  10  -5 253.358 96.9874   1
   3 -10  -5 43.2381 183.624   1
  -3 -10   5 142.341 99.7429   1
   3  10  -4 2939.40 243.880   1
  -3 -10   4 2659.56 236.778   1
   3 -10  -4 3020.75 296.354   1
  -3  10   4 2504.36 301.213   1
  -3 -10   3-63.3738 110.920   1
   3  10  -3-36.3261 122.497   1
   3 -10  -3-37.3596 154.137   1
  -3  10   3 189.281 175.656   1
  -3 -10   2 31888.8 1974.07   1
  -3  10   2 27233.0 1996.48   1
   3  10  -2 28942.0 1978.60   1
   3 -10  -2 27734.5 1989.08   1
  -3  10   1 885.487 176.494   1
  -3 -10   1 579.737 138.562   1
   3  10  -1 697.560 167.047   1
   3 -10  -1 625.007 165.537   1
  -3  10   0 147.115 144.501   1
   3  10   0 51.5548 144.420   1
  -3 -10   0 30.6916 138.532   1
   3 -10   0-28.9252 138.676   1
   3  10   1 715.955 187.708   1
  -3 -10  -1 1057.25 180.767   1
   3  10   2 27926.3 1822.49   1
   3 -10   2 24793.3 1781.48   1
  -3 -10  -2 27301.6 1811.04   1
  -3  10  -2 26876.5 1788.72   1
   3  10   3 109.751 189.901   1
  -3  10  -3 122.069 106.999   1
  -3 -10  -3 58.9488 176.535   1
   3 -10   3 74.2918 104.999   1
   3  10   4 2540.53 307.049   1
   3 -10   4 2502.04 214.063   1
  -3 -10  -4 2838.19 296.729   1
  -3  10  -4 2615.22 215.363   1
   3  10   5-24.8130 205.687   1
  -3 -10  -5 89.7200 187.123   1
  -3  10  -5 175.722 75.7307   1
   3 -10   5 207.772 71.7280   1
  -3 -10  -6 189.638 206.118   1
   3  10   6-183.313 220.679   1
   3  10   7 192.453 232.707   1
  -3 -10  -8 1398.90 261.887   1
   3  10   8 1746.87 294.717   1
  -3 -10  -9 816.781 223.014   1
   3  10   9 326.987 245.469   1
  -3 -10 -10 4400.32 400.659   1
   3  10  10 3355.18 420.972   1
  -3  10 -11 263.689 64.5301   1
   3 -10  11 191.605 69.3974   1
  -3 -10 -11 249.596 211.902   1
   3  10  11 378.511 250.171   1
  -3  10 -12 339.963 85.9484   1
   3 -10  12 234.369 96.6953   1
  -3 -10 -12 749.561 248.916   1
   3  10  12 643.768 279.247   1
  -3  10 -13 36.1217 92.3210   1
   3 -10  13 52.6789 108.128   1
  -3 -10 -13-88.6592 237.043   1
   3  10  13 199.004 260.796   1
  -3  10 -14 11.0887 110.866   1
   3 -10  14 116.979 126.122   1
  -3 -10 -14 659.438 241.539   1
   3  10  14 684.196 256.273   1
  -3 -10 -15 183.601 261.746   1
   3  10  15 35.0205 307.125   1
  -3 -10 -16 310.366 197.629   1
   3  10  16 320.177 236.513   1
  -3 -10 -18-221.257 242.698   1
   3  10  18 36.2960 267.577   1
  -3 -10 -19 285.514 233.488   1
   3  10  19 218.739 267.111   1
  -3 -10 -21 380.480 194.769   1
   3  10  21-72.6459 211.615   1
  -3 -10 -22 378.165 242.134   1
   3  10  22 324.849 285.721   1
  -3 -10 -23-62.6470 206.541   1
   3  10  23 288.183 247.560   1
  -3 -10 -24-247.803 231.828   1
   3  10  24 106.414 245.926   1
  -3 -10 -25-89.9674 210.672   1
   3  10  25-140.236 236.678   1
  -3  11  25-135.091 221.533   1
   3 -11 -25 60.1177 202.835   1
  -3  11  24 172.658 205.597   1
   3 -11 -24 430.217 193.673   1
  -3  11  23 703.536 250.513   1
   3 -11 -23 188.082 214.201   1
  -3  11  21 108.038 259.180   1
   3 -11 -21-64.4470 221.386   1
  -3  11  20-36.3101 213.956   1
   3 -11 -20 778.554 227.175   1
  -3  11  19 255.291 273.841   1
   3 -11 -19 716.218 264.875   1
  -3  11  18 764.961 272.024   1
   3 -11 -18 195.059 225.214   1
  -3  11  17 328.003 286.295   1
   3 -11 -17 581.430 252.435   1
  -3  11  15 464.722 304.516   1
   3 -11 -15 665.066 277.241   1
  -3  11  14 531.195 302.869   1
   3  11 -14 41.3285 102.867   1
   3 -11 -14 155.751 262.606   1
  -3  11  13-104.357 264.374   1
  -3 -11  13 292.062 93.3066   1
   3  11 -13 107.749 91.8491   1
   3 -11 -13 214.042 262.450   1
  -3 -11  12 1711.29 148.291   1
   3  11 -12 1851.31 156.670   1
   3 -11 -12 1824.27 314.064   1
  -3  11  12 1939.51 346.042   1
   3  11 -11 372.288 62.1222   1
  -3  11  11 729.695 289.527   1
   3 -11 -10 425.052 229.733   1
  -3  11  10 192.149 252.698   1
   3 -11  -9 27.3867 214.634   1
  -3  11   9 92.8836 239.317   1
   3 -11  -8 3537.37 375.016   1
  -3 -11   7-65.8335 52.4576   1
   3  11  -7 65.9938 63.9573   1
   3 -11  -7 277.694 204.437   1
  -3  11   7 85.0319 212.055   1
  -3 -11   6 887.110 106.066   1
   3  11  -6 871.377 110.546   1
  -3 -11   5 229.912 90.9453   1
   3  11  -5 223.267 105.853   1
   3 -11  -5 157.743 197.556   1
  -3  11   5 228.987 202.587   1
  -3 -11   4 165.230 99.1162   1
   3  11  -4 336.428 121.645   1
   3 -11  -4 276.630 177.855   1
  -3  11   4 165.583 191.563   1
  -3 -11   3 22.7668 108.192   1
   3  11  -3 51.1623 123.226   1
   3 -11  -3-59.4873 167.627   1
  -3  11   3 376.893 203.178   1
   3 -11  -2 2219.41 257.341   1
  -3  11   2 2307.72 266.142   1
  -3 -11   1 132.119 134.522   1
   3  11  -1-131.593 143.431   1
   3 -11  -1-49.6660 151.327   1
  -3  11   1 234.454 189.838   1
  -3 -11   0 5009.73 413.801   1
   3 -11   0 5740.63 410.440   1
   3  11   0 4835.55 420.535   1
  -3  11   0 4690.81 413.196   1
  -3 -11  -1 231.416 149.525   1
   3  11   1 79.2450 173.084   1
  -3  11  -2 2468.23 223.383   1
   3  11   2 1842.57 267.671   1
  -3 -11  -2 2012.41 256.237   1
   3 -11   2 2412.45 216.343   1
   3  11   3 138.007 207.646   1
  -3 -11  -3 20.7996 177.899   1
  -3  11  -3 125.267 108.897   1
   3 -11   3 38.4064 95.0520   1
   3 -11   4 198.287 88.5260   1
  -3  11  -4 374.033 95.0506   1
  -3 -11  -4 133.056 191.798   1
  -3  11  -5 192.212 58.5537   1
   3  11   5 233.162 224.323   1
   3 -11   5 164.832 48.6881   1
  -3 -11  -6 931.600 217.889   1
   3  11   6 325.982 242.816   1
  -3 -11  -7-146.002 188.969   1
  -3 -11  -8 3128.52 340.797   1
   3  11   8 3130.92 376.027   1
  -3 -11  -9 318.061 222.991   1
   3  11   9 305.894 246.205   1
   3  11  10 376.787 259.484   1
  -3 -11 -11 690.717 245.135   1
   3  11  11 160.562 277.795   1
  -3 -11 -12 2092.73 291.869   1
   3  11  12 1917.77 322.491   1
  -3 -11 -13 239.317 222.135   1
   3  11  13-238.880 257.213   1
  -3 -11 -14 611.119 272.266   1
   3  11  14 594.199 327.451   1
  -3 -11 -15 372.080 239.728   1
   3  11  15 532.854 276.085   1
  -3 -11 -17 474.724 265.593   1
   3  11  17 289.943 287.094   1
  -3 -11 -18 381.080 246.047   1
   3  11  18 109.429 276.479   1
  -3 -11 -19-31.8118 207.715   1
   3  11  19-146.023 245.252   1
  -3 -11 -20 635.423 244.712   1
   3  11  20 182.016 284.812   1
  -3 -11 -21 31.6426 208.557   1
   3  11  21-36.2227 239.890   1
  -3 -11 -23-62.3297 226.125   1
   3  11  23 214.076 260.919   1
  -3 -11 -24 153.639 167.397   1
   3  11  24-350.250 214.797   1
  -3 -11 -25-118.365 227.981   1
   3  11  25 380.266 249.870   1
   3 -12 -24 667.900 244.635   1
  -3  12  24 409.080 274.068   1
   3 -12 -23 433.275 232.581   1
  -3  12  23 208.541 255.095   1
   3 -12 -22-63.0530 184.649   1
  -3  12  22 318.228 208.318   1
   3 -12 -21-32.0867 220.626   1
  -3  12  21 358.341 267.240   1
   3 -12 -20 452.991 240.652   1
  -3  12  20 289.128 269.525   1
   3 -12 -19 65.0791 178.474   1
  -3  12  19-182.024 213.081   1
   3 -12 -18-32.6154 228.982   1
  -3  12  18 73.0386 277.268   1
   3 -12 -17-65.1016 196.380   1
  -3  12  17-182.276 235.739   1
   3 -12 -16 874.037 252.660   1
  -3  12  16 906.498 297.583   1
   3 -12 -15-256.322 246.328   1
  -3  12  15-180.704 292.109   1
  -3  12  14 178.572 246.732   1
   3 -12 -13 62.3192 208.502   1
  -3  12  13 246.160 271.927   1
   3 -12 -12-244.499 224.624   1
  -3  12  12-69.0029 248.556   1
   3 -12 -10 2884.77 343.663   1
  -3  12  10 2483.80 371.021   1
   3 -12  -9 508.393 244.268   1
  -3  12   9 285.314 239.498   1
   3 -12  -8 1716.02 267.625   1
  -3  12   8 1313.58 282.907   1
   3 -12  -7 182.953 203.412   1
  -3  12   7-146.476 227.209   1
   3  12  -6 276.944 62.6661   1
  -3  12   6 279.725 218.723   1
   3  12  -5 1252.33 138.048   1
   3 -12  -4 1020.30 210.373   1
  -3 -12   4 1224.83 150.455   1
   3  12  -4 1268.16 153.242   1
  -3  12   4 1487.15 252.736   1
   3 -12  -3 542.089 187.263   1
  -3 -12   3 331.493 123.305   1
  -3  12   3 536.720 208.160   1
   3  12  -3 223.736 136.053   1
   3 -12  -2 2261.69 262.437   1
  -3  12   2 2189.61 273.642   1
   3 -12  -1 1778.79 233.986   1
  -3 -12   1 1839.17 221.321   1
   3  12  -1 2211.05 235.172   1
  -3  12   1 2114.49 260.762   1
   3 -12   0-32.6456 147.007   1
   3  12   0 38.2859 163.731   1
  -3 -12   0 172.922 142.319   1
  -3  12   0 91.5344 164.435   1
   3 -12   1 1718.98 196.749   1
  -3  12  -1 1711.01 217.079   1
   3  12   1 1692.77 254.424   1
   3 -12   2 1703.77 197.263   1
   3  12   2 1353.69 261.096   1
  -3  12  -2 2160.24 202.591   1
   3 -12   3 235.727 101.563   1
  -3 -12  -3 267.902 155.787   1
  -3  12  -3 290.730 107.280   1
   3  12   3 360.842 209.938   1
   3 -12   4 845.298 119.985   1
  -3 -12  -4 1005.01 220.990   1
  -3  12  -4 1302.27 127.727   1
   3  12   4 1273.15 242.623   1
   3  12   6 760.599 262.155   1
  -3 -12  -6 655.150 202.377   1
  -3 -12  -7 152.636 200.696   1
   3  12   7-146.734 230.744   1
  -3 -12  -8 2078.52 278.031   1
   3  12   8 2241.11 318.239   1
  -3 -12  -9 362.011 231.837   1
   3  12   9 155.384 236.585   1
  -3 -12 -10 2785.95 324.254   1
   3  12  10 1954.01 331.243   1
  -3 -12 -12-179.919 244.532   1
   3  12  12-68.2229 280.739   1
   3  12  13 419.116 294.749   1
  -3 -12 -14-310.107 220.619   1
   3  12  14-355.105 253.385   1
  -3 -12 -15 157.008 240.161   1
   3  12  15-287.864 263.137   1
  -3 -12 -16 221.915 243.311   1
   3  12  16 435.429 291.759   1
  -3 -12 -17 31.8308 247.724   1
   3  12  17-36.5405 273.378   1
  -3 -12 -18 478.516 220.849   1
   3  12  18 329.304 240.373   1
  -3 -12 -19 255.079 220.271   1
   3  12  19 36.5140 244.332   1
  -3 -12 -20-158.765 222.095   1
   3  12  20-36.3321 273.932   1
  -3 -12 -21 220.906 231.729   1
   3  12  21-72.3617 247.541   1
  -3 -12 -22-31.2683 200.399   1
   3  12  22 466.886 250.270   1
  -3 -12 -23 432.349 233.260   1
   3  12  23-35.3192 254.645   1
  -3 -12 -24 208.939 199.766   1
   3  12  24 487.896 244.568   1
  -3  13  23 687.069 263.978   1
   3 -13 -23 183.671 212.820   1
  -3  13  22 34.9949 256.190   1
   3 -13 -22 311.787 228.323   1
  -3  13  21 71.1306 222.860   1
   3 -13 -21-95.1878 205.070   1
  -3  13  20-71.9882 265.304   1
   3 -13 -20 225.743 237.714   1
  -3  13  19 435.249 272.508   1
   3 -13 -19-97.4641 233.031   1
  -3  13  17 328.950 257.969   1
   3 -13 -17 65.3609 220.841   1
  -3  13  16 255.691 274.521   1
   3 -13 -16 97.8919 242.552   1
   3 -13 -15 97.3192 235.429   1
  -3  13  14 35.9794 246.266   1
   3 -13 -14 224.900 221.899   1
  -3  13  13 106.568 251.705   1
   3 -13 -13 190.348 214.310   1
  -3  13  12 244.765 252.334   1
   3 -13 -12 312.061 228.936   1
  -3  13  11-205.669 280.274   1
   3 -13 -11 30.5941 238.972   1
  -3  13   9-32.5234 268.379   1
   3 -13  -9 87.0425 209.671   1
  -3  13   8 691.493 253.152   1
   3 -13  -8 112.308 208.187   1
  -3  13   7 90.8091 230.893   1
   3 -13  -7 215.259 203.081   1
  -3  13   6 839.235 283.147   1
   3 -13  -6 1412.26 243.802   1
   3 -13  -5 295.452 203.256   1
  -3 -13   5 65.2014 70.7121   1
  -3  13   5 109.305 207.565   1
   3  13  -5 95.9390 82.7435   1
   3 -13  -4 1466.64 239.910   1
  -3 -13   4 1471.00 145.468   1
  -3  13   4 882.202 240.197   1
   3  13  -4 1094.87 154.675   1
   3 -13  -3 436.712 177.856   1
  -3 -13   3 195.336 113.357   1
  -3  13   3 270.031 214.425   1
   3  13  -3 40.3168 121.037   1
   3 -13  -2 704.074 184.952   1
  -3 -13   2 542.893 137.074   1
  -3  13   2 605.199 198.160   1
   3  13  -2 349.101 155.482   1
  -3 -13   1 30.9034 132.486   1
   3 -13  -1 18.6775 154.588   1
   3  13  -1 108.243 155.995   1
  -3  13   1-218.602 183.123   1
  -3 -13   0 9237.57 648.775   1
   3 -13   0 9286.86 656.944   1
   3  13   0 8030.84 656.078   1
  -3  13   0 8260.76 655.083   1
   3  13   1 262.398 188.019   1
   3 -13   1-15.0760 123.248   1
  -3 -13  -1-37.5103 154.282   1
  -3  13  -1-119.936 160.853   1
   3 -13   2 599.111 134.412   1
  -3 -13  -2 466.140 173.567   1
   3  13   2 706.966 212.872   1
   3  13   3 75.4028 207.689   1
  -3  13  -3 76.3865 106.134   1
   3 -13   3 246.321 105.027   1
  -3 -13  -3 259.724 183.789   1
  -3  13  -4 1424.10 120.886   1
   3 -13   4 833.049 111.026   1
   3  13   5 638.914 243.721   1
  -3 -13  -5 390.922 198.642   1
   3  13   6 1074.31 265.602   1
  -3 -13  -6 791.721 225.321   1
   3  13   7 59.9275 226.039   1
  -3 -13  -7 214.872 209.246   1
   3  13   8 341.553 232.075   1
  -3 -13  -8 194.909 206.690   1
   3  13   9 224.971 233.158   1
  -3 -13  -9-172.008 208.803   1
   3  13  11 238.774 281.563   1
  -3 -13 -11 29.9957 228.685   1
   3  13  12 174.715 270.141   1
  -3 -13 -12 489.227 229.964   1
   3  13  13 319.975 294.378   1
  -3 -13 -13 403.817 235.397   1
  -3 -13 -14 661.550 253.968   1
   3  13  15 327.670 275.673   1
  -3 -13 -15 63.5117 236.100   1
   3  13  16-109.876 264.806   1
  -3 -13 -16-159.592 226.161   1
   3  13  17 36.7068 237.249   1
   3  13  19 583.841 288.367   1
  -3 -13 -19 733.878 246.250   1
   3  13  20 36.3564 264.924   1
  -3 -13 -20 190.435 227.645   1
   3  13  21-36.1364 247.176   1
  -3 -13 -21-31.4798 217.242   1
   3  13  22 106.681 223.231   1
  -3 -13 -22 279.999 202.520   1
   3  13  23-34.8667 256.071   1
  -3 -13 -23 245.026 214.271   1
  -3  14  23 440.137 226.459   1
   3 -14 -23-150.961 190.328   1
  -3  14  22-103.874 235.866   1
  -3  14  21 457.998 295.129   1
   3 -14 -21-282.647 223.271   1
  -3  14  20 608.111 252.960   1
   3 -14 -20 95.7926 191.272   1
   3 -14 -19 96.7714 224.629   1
  -3  14  18 109.316 236.684   1
   3 -14 -18-130.621 195.729   1
  -3  14  17 256.002 283.169   1
   3 -14 -17 262.159 229.728   1
  -3  14  16 109.999 279.587   1
   3 -14 -16 196.806 235.347   1
  -3  14  15-182.808 255.620   1
   3 -14 -15 65.4065 226.687   1
  -3  14  13 215.903 244.029   1
   3 -14 -13 32.1631 217.150   1
  -3  14  12-106.533 268.705   1
   3 -14 -12 253.891 236.629   1
  -3  14  11 383.298 281.200   1
   3 -14 -11 280.566 244.392   1
  -3  14  10 204.803 258.269   1
   3 -14 -10 458.068 237.105   1
  -3  14   9-199.629 254.683   1
   3 -14  -9-148.118 226.818   1
  -3  14   8 937.560 285.347   1
   3 -14  -8 1093.35 255.819   1
  -3  14   7-31.2221 234.713   1
   3 -14  -7 721.199 242.278   1
  -3  14   6 118.823 220.625   1
   3 -14  -6 26.7988 202.778   1
   3  14  -5 33.8181 53.6202   1
   3 -14  -5 177.820 190.074   1
  -3  14   5 28.4930 216.349   1
  -3 -14   4 2163.52 160.109   1
   3  14  -4 856.139 153.872   1
   3  14  -3-164.743 132.797   1
   3 -14  -3 181.718 183.948   1
  -3  14   3 51.8062 198.792   1
  -3 -14   3 59.6607 112.814   1
   3  14  -2 197.659 161.905   1
   3 -14  -2 63.0932 166.575   1
  -3  14   2-24.5581 187.890   1
  -3 -14   2 86.3094 124.175   1
   3  14  -1-18.6216 158.426   1
  -3 -14   1 266.314 141.227   1
   3 -14  -1-19.7403 146.163   1
  -3  14   1 159.591 184.149   1
  -3 -14   0 74.1684 148.715   1
   3 -14   0 18.1532 153.870   1
   3  14   0-186.594 171.598   1
  -3  14   0 81.2029 164.398   1
  -3 -14  -1 262.885 162.452   1
   3 -14   1 127.083 139.430   1
   3  14   1 271.279 178.467   1
  -3  14  -1 357.231 168.844   1
  -3 -14  -2-43.5601 160.499   1
   3  14   2 24.3323 178.615   1
   3  14   3 311.194 202.276   1
   3 -14   3 203.628 101.374   1
  -3  14  -3 108.695 112.556   1
  -3 -14  -3 371.772 192.791   1
   3  14   4 1862.38 278.124   1
  -3 -14  -4 2307.10 263.754   1
   3  14   5 143.528 208.372   1
  -3 -14  -5 463.362 212.035   1
   3  14   6 781.139 244.470   1
  -3 -14  -6 214.420 211.561   1
   3  14   7-62.9320 235.544   1
  -3 -14  -7 248.459 200.433   1
   3  14   8 649.932 285.357   1
  -3 -14  -8 571.527 236.989   1
   3  14   9 66.7741 261.698   1
  -3 -14  -9-205.566 223.051   1
   3  14  10 206.109 252.260   1
  -3 -14 -10 30.0597 227.506   1
   3  14  11 491.120 249.881   1
  -3 -14 -11 582.495 226.987   1
   3  14  12 321.211 255.840   1
  -3 -14 -12 374.044 214.467   1
   3  14  13 216.884 245.526   1
  -3 -14 -13 252.819 206.875   1
   3  14  15 404.266 237.193   1
  -3 -14 -15 224.312 215.177   1
   3  14  16 257.917 260.006   1
  -3 -14 -16 96.4726 227.940   1
   3  14  17 588.872 282.564   1
  -3 -14 -17 225.210 230.097   1
  -3 -14 -18 96.2590 231.939   1
   3  14  19 73.1274 278.644   1
  -3 -14 -19 63.8746 228.033   1
   3  14  20 36.3584 267.964   1
  -3 -14 -20 95.0723 219.692   1
   3  14  21 179.109 221.169   1
   3  14  22 35.1512 236.558   1
  -3 -14 -22 370.640 198.168   1
   3  14  23-520.093 266.096   1
  -3 -14 -23 386.568 224.949   1
   3 -15 -22-60.9483 170.573   1
  -3  15  22 34.1526 196.192   1
   3 -15 -20 411.571 216.128   1
  -3  15  20 603.380 253.418   1
   3 -15 -18 389.686 212.515   1
  -3  15  18 36.3677 227.181   1
   3 -15 -17 163.386 228.493   1
  -3  15  17-36.6048 263.488   1
   3 -15 -16 626.136 248.677   1
  -3  15  16 1065.99 303.385   1
   3 -15 -15 32.9432 225.453   1
  -3  15  15-293.937 274.990   1
   3 -15 -14 393.792 240.227   1
  -3  15  14 329.619 267.839   1
   3 -15 -12 161.252 227.556   1
  -3  15  12 108.008 253.991   1
   3 -15 -11-221.438 235.817   1
  -3  15  11 141.902 253.277   1
   3 -15 -10-93.2364 221.445   1
  -3  15  10-383.524 273.609   1
   3 -15  -9-90.9553 208.551   1
  -3  15   9-238.632 242.578   1
   3 -15  -8 206.487 220.528   1
  -3  15   8 331.722 264.873   1
   3 -15  -7 374.173 216.839   1
  -3  15   7 127.495 242.622   1
   3 -15  -6 718.641 218.663   1
  -3  15   6 307.856 227.806   1
   3 -15  -5-79.8193 204.193   1
  -3  15   5 59.2823 234.630   1
   3  15  -4 46.9745 99.6247   1
  -3  15   4-28.3836 187.097   1
  -3 -15   4-23.4396 82.2483   1
   3 -15  -3 260.883 177.455   1
   3  15  -3-55.3741 124.002   1
  -3 -15   3 23.8793 102.115   1
   3  15  -2 309.017 158.782   1
   3 -15  -2 133.353 178.531   1
  -3  15   2-52.6896 209.461   1
  -3 -15   2 133.983 128.386   1
   3  15  -1 179.126 173.343   1
  -3 -15   1 34.5786 141.251   1
   3 -15  -1 332.182 173.166   1
  -3  15   1 94.2223 179.118   1
   3  15   0 376.595 186.238   1
  -3  15   0 275.019 173.764   1
   3 -15   0 304.133 163.144   1
  -3 -15   0 579.776 169.984   1
   3  15   1 266.259 197.395   1
  -3  15  -1 91.5409 157.587   1
  -3 -15  -1 105.681 158.294   1
   3 -15   1 49.5534 129.193   1
   3  15   2 258.700 201.270   1
  -3 -15  -2 227.315 186.516   1
   3 -15   3-18.5974 93.6989   1
  -3  15  -3 79.8581 107.583   1
   3  15   4-289.639 217.815   1
  -3 -15  -4-76.4057 190.191   1
   3  15   5 60.8829 247.427   1
  -3 -15  -5 159.776 200.862   1
   3  15   6 537.733 263.324   1
  -3 -15  -6 664.391 212.530   1
   3  15   7-130.773 259.800   1
  -3 -15  -7 371.960 229.655   1
   3  15   8 33.6897 243.495   1
  -3 -15  -8 117.761 218.671   1
   3  15   9-34.5587 261.520   1
  -3 -15  -9 211.267 225.905   1
   3  15  10 246.777 268.627   1
  -3 -15 -10-153.984 222.534   1
   3  15  11 179.188 252.904   1
  -3 -15 -11 156.730 205.898   1
   3  15  12 181.748 232.757   1
  -3 -15 -12 539.327 218.465   1
   3  15  14 369.408 268.595   1
  -3 -15 -14 516.009 242.228   1
   3  15  15 407.271 277.636   1
  -3 -15 -15 194.226 229.952   1
   3  15  16 407.238 271.037   1
  -3 -15 -16 32.3992 248.124   1
   3  15  17-73.8204 258.080   1
  -3 -15 -17 193.864 221.054   1
   3  15  18 184.016 250.686   1
  -3 -15 -18 32.1532 220.019   1
   3  15  20 72.1765 229.756   1
  -3 -15 -20 63.1933 176.906   1
   3  15  22 209.953 268.484   1
  -3 -15 -22 420.272 225.653   1
   3 -16 -21 92.3217 220.151   1
  -3  16  21 379.172 260.201   1
   3 -16 -20 376.497 214.034   1
  -3  16  20 351.493 246.902   1
   3 -16 -19-287.268 234.332   1
  -3  16  19 250.361 263.585   1
   3 -16 -18 226.274 190.211   1
  -3  16  18 398.490 238.438   1
   3 -16 -17 424.079 220.518   1
  -3  16  17-73.1366 248.234   1
   3 -16 -16 197.450 226.176   1
  -3  16  16-36.7910 263.786   1
   3 -16 -15-98.9700 233.571   1
  -3  16  15 184.730 277.446   1
   3 -16 -14 296.757 248.981   1
  -3  16  14 147.676 280.709   1
   3 -16 -13 163.711 225.491   1
  -3  16  13 330.548 267.960   1
   3 -16 -12 162.469 220.863   1
  -3  16  12 364.743 273.370   1
   3 -16 -11-64.2887 204.614   1
  -3  16  11 36.0866 234.396   1
   3 -16 -10 221.366 228.622   1
  -3  16  10-35.5119 261.785   1
   3 -16  -9 124.211 212.404   1
  -3  16   9-209.261 245.901   1
   3 -16  -7 266.155 220.476   1
  -3  16   7-131.579 240.578   1
   3 -16  -6 258.529 213.455   1
  -3  16   6-31.9691 229.294   1
   3 -16  -5 137.961 202.817   1
  -3  16   5 185.486 224.523   1
   3 -16  -4 759.328 211.024   1
  -3  16   4 476.453 238.182   1
   3  16  -4 221.743 79.9160   1
   3  16  -3 123.957 136.123   1
  -3 -16   3 124.464 105.533   1
   3  16  -2 317.169 154.624   1
   3 -16  -2 329.034 182.004   1
  -3  16   2 763.416 236.187   1
  -3 -16   2 457.330 138.456   1
   3  16  -1 144.626 158.312   1
  -3 -16   1 107.589 135.520   1
   3 -16  -1 65.8063 165.631   1
  -3  16   1 343.738 186.004   1
   3  16   0 69.6639 175.077   1
  -3  16   0 110.195 181.907   1
   3 -16   0-19.6297 152.832   1
  -3 -16   0 121.017 153.751   1
   3  16   1 279.382 215.950   1
  -3  16  -1-205.413 157.421   1
  -3 -16  -1 22.1039 164.189   1
   3 -16   1 249.121 142.871   1
   3  16   2 136.312 202.510   1
  -3 -16  -2 404.644 199.655   1
  -3  16  -3 66.7076 88.1930   1
  -3 -16  -3 227.404 190.579   1
   3  16   3 231.470 213.335   1
   3 -16   3 100.506 78.2175   1
   3  16   4 516.825 235.452   1
  -3 -16  -4 849.637 215.246   1
   3  16   5 31.6933 231.528   1
  -3 -16  -5 443.227 202.554   1
   3  16   6 591.051 260.192   1
  -3 -16  -6 200.933 220.077   1
   3  16   7-304.500 234.505   1
  -3 -16  -7 177.512 214.647   1
   3  16   8-208.109 247.532   1
  -3 -16  -8 758.456 232.180   1
   3  16   9 70.9411 263.506   1
  -3 -16  -9 154.783 206.142   1
   3  16  10 469.129 270.230   1
  -3 -16 -10-31.4918 230.560   1
   3  16  11 292.579 252.657   1
  -3 -16 -11 95.7169 221.457   1
   3  16  13 185.768 283.240   1
  -3 -16 -13 97.4942 217.442   1
   3  16  14 298.132 276.054   1
  -3 -16 -14 163.141 224.637   1
   3  16  15 409.982 283.125   1
  -3 -16 -15-65.2699 230.273   1
   3  16  16 111.497 277.766   1
  -3 -16 -16 455.730 234.219   1
   3  16  17 148.238 270.074   1
  -3 -16 -17 129.625 218.852   1
   3  16  19 109.117 258.083   1
  -3 -16 -19 382.479 236.397   1
   3  16  21 176.575 273.033   1
  -3 -16 -21 60.6446 213.004   1
   3 -17 -20-31.2774 180.832   1
  -3  17  20-68.9193 228.235   1
   3 -17 -19 63.3507 219.732   1
  -3  17  19-390.113 270.393   1
   3 -17 -18 321.681 207.851   1
  -3  17  18 288.212 240.579   1
   3 -17 -17 423.340 227.542   1
  -3  17  17 145.908 249.167   1
   3 -17 -16 65.7188 211.443   1
  -3  17  16 184.032 265.001   1
   3 -17 -15 264.373 226.694   1
  -3  17  15 259.148 276.480   1
   3 -17 -14 132.477 224.500   1
  -3  17  14-185.631 253.938   1
   3 -17 -13 330.892 224.753   1
  -3  17  13 74.1854 254.113   1
   3 -17 -12 461.311 227.775   1
  -3  17  12-110.829 239.138   1
   3 -17 -11 361.731 231.807   1
  -3  17  11 256.623 264.661   1
   3 -17 -10 32.5146 229.249   1
  -3  17  10-107.690 254.154   1
   3 -17  -9 223.127 232.542   1
  -3  17   9 177.007 240.334   1
   3 -17  -8 62.2739 223.227   1
  -3  17   8 69.5934 246.395   1
   3 -17  -6 445.171 233.196   1
  -3  17   6 332.144 242.338   1
   3 -17  -5 312.949 202.364   1
  -3  17   5-161.636 222.192   1
   3 -17  -4-135.743 199.375   1
  -3  17   4-31.2920 220.699   1
   3 -17  -3-103.497 184.708   1
  -3  17   3 183.660 230.713   1
   3 -17  -2 49.1924 180.938   1
  -3  17   2 336.009 203.482   1
   3 -17  -1-68.7903 175.351   1
  -3  17   1 179.099 204.540   1
   3  17  -1-42.8525 161.493   1
  -3 -17   0 63.1375 155.151   1
  -3  17   0 46.2296 169.735   1
   3  17   0 96.8907 173.682   1
  -3 -17  -1-115.381 174.573   1
  -3  17  -1 75.0819 155.365   1
   3  17   1 105.896 188.219   1
   3  17   3 211.174 232.755   1
  -3 -17  -3 210.253 201.460   1
   3  17   4 348.017 227.379   1
  -3 -17  -4 441.302 209.543   1
   3  17   5 131.643 238.979   1
  -3 -17  -5 172.221 191.273   1
   3  17   6 373.897 237.820   1
  -3 -17  -6 355.905 209.602   1
   3  17   8 249.845 247.424   1
  -3 -17  -8-62.3345 215.129   1
   3  17   9 290.661 256.949   1
  -3 -17  -9 317.371 229.297   1
   3  17  10 405.013 265.262   1
  -3 -17 -10 32.2158 203.300   1
   3  17  11 111.586 259.435   1
  -3 -17 -11 357.983 232.900   1
   3  17  12 337.066 253.461   1
  -3 -17 -12 262.403 222.181   1
   3  17  13 37.5888 269.460   1
  -3 -17 -13-131.741 219.189   1
   3  17  14 676.618 290.908   1
  -3 -17 -14 494.008 223.347   1
   3  17  15 188.054 251.471   1
  -3 -17 -15-230.295 198.362   1
   3  17  16 37.5754 234.444   1
  -3 -17 -16 262.285 208.969   1
   3  17  17 74.3311 246.118   1
  -3 -17 -17 586.502 215.051   1
   3  17  18 513.186 268.690   1
  -3 -17 -18 129.067 205.190   1
   3  17  19-436.204 257.571   1
  -3 -17 -19 31.2227 195.928   1
   3  17  20-107.918 254.124   1
  -3 -17 -20 481.340 209.118   1
   3 -18 -19 251.920 207.917   1
  -3  18  19 104.559 248.089   1
   3 -18 -18 161.061 218.218   1
  -3  18  18 780.483 280.385   1
   3 -18 -17 228.966 202.898   1
  -3  18  17-36.0350 236.472   1
   3 -18 -16-66.1984 201.953   1
  -3  18  16 364.758 246.239   1
   3 -18 -15 267.156 225.695   1
  -3  18  15 110.422 226.040   1
  -3  18  14-37.0238 250.976   1
   3 -18 -13-67.3263 229.368   1
  -3  18  13 371.100 278.794   1
   3 -18 -12 669.605 244.660   1
  -3  18  12-111.377 250.149   1
   3 -18 -11 233.309 219.577   1
  -3  18  11 406.581 261.398   1
   3 -18 -10 296.375 210.830   1
  -3  18  10-110.207 252.501   1
   3 -18  -9 557.064 230.626   1
  -3  18   9 218.234 246.871   1
   3 -18  -8 32.2635 207.486   1
  -3  18   8 35.8561 231.749   1
   3 -18  -7-94.5681 211.816   1
  -3  18   7 352.378 254.700   1
   3 -18  -6 91.4853 200.036   1
  -3  18   6-34.6111 219.183   1
   3 -18  -5 117.682 198.735   1
  -3  18   5 169.282 219.011   1
  -3  18   4 132.181 243.665   1
  -3  18   3 31.3539 212.542   1
   3  18   2 119.524 225.354   1
   3  18   3 251.984 236.238   1
   3  18   4-32.8427 227.637   1
   3  18   5 34.0857 218.124   1
  -3 -18  -5 89.4169 195.549   1
   3  18   7 431.268 248.663   1
  -3 -18  -7 157.260 204.081   1
   3  18   8 439.830 252.003   1
  -3 -18  -8-64.1642 205.496   1
   3  18   9 223.109 249.313   1
  -3 -18  -9 651.187 224.789   1
   3  18  10-225.498 244.593   1
  -3 -18 -10 625.453 225.679   1
   3  18  11 227.859 270.573   1
  -3 -18 -11 298.902 214.310   1
   3  18  12 114.301 268.371   1
  -3 -18 -12 499.941 243.724   1
   3  18  13-76.6006 263.156   1
  -3 -18 -13-33.4363 211.761   1
   3  18  14-190.894 263.838   1
  -3 -18 -14-233.334 222.255   1
   3  18  15 341.142 266.148   1
  -3 -18 -15-132.953 203.840   1
   3  18  16 337.417 262.365   1
  -3 -18 -16 462.186 231.385   1
   3  18  17-37.3121 251.914   1
  -3 -18 -17 256.482 218.475   1
   3  18  18 367.165 269.806   1
  -3 -18 -18 63.1136 205.344   1
   3  18  19-109.021 264.698   1
  -3 -18 -19 152.087 207.137   1
  -3  19  18 494.609 264.357   1
  -3  19  17 251.978 263.737   1
  -3  19  16 255.420 263.146   1
  -3  19  15-221.640 250.824   1
  -3  19  14-112.050 258.971   1
  -3  19  12 790.965 273.895   1
  -3  19  11 188.484 247.575   1
  -3  19  10 187.606 261.474   1
  -3  19   9 186.380 247.171   1
   3  19   8 227.498 255.110   1
   3  19   9 728.545 283.387   1
   3  19  10 115.747 244.440   1
   3  19  11-116.134 260.120   1
   3  19  12 193.574 269.552   1
  -3 -19 -12 33.9605 186.331   1
   3  19  13-77.0956 256.516   1
  -3 -19 -13 135.789 212.736   1
   3  19  14 574.385 281.133   1
  -3 -19 -14 505.974 237.449   1
   3  19  15-38.2191 243.653   1
  -3 -19 -15 394.221 212.752   1
   3  19  16-266.454 268.375   1
  -3 -19 -16 223.078 209.038   1
   3  19  17 449.666 272.218   1
  -3 -19 -17 407.795 215.430   1
   3  19  18-74.2038 226.271   1
   4   0 -26-134.056 215.698   1
   4   0 -24 502.955 269.082   1
  -4   0  24 188.269 269.824   1
   4   0 -23 132.970 234.011   1
  -4   0  23 410.695 250.193   1
   4   0 -21 387.933 246.342   1
  -4   0  21-360.861 264.904   1
   4   0 -20 2408.95 344.054   1
  -4   0  20 2864.90 365.086   1
   4   0 -19-153.621 219.540   1
  -4   0  19-137.918 248.333   1
   4   0 -17 289.795 230.448   1
  -4   0  17 32.5363 262.060   1
   4   0 -16 2106.49 328.799   1
  -4   0  16 3480.35 383.690   1
  -4   0  15 422.222 263.709   1
   4   0 -14 1933.57 287.452   1
  -4   0  14 2779.84 349.176   1
   4   0 -13 565.652 223.342   1
  -4   0  13 27.6305 213.649   1
   4   0 -11 133.749 193.418   1
  -4   0  11-373.941 229.667   1
   4   0 -10 3102.79 332.685   1
  -4   0  10 3677.59 353.675   1
   4   0  -9-58.8271 179.823   1
  -4   0   9 376.981 223.073   1
   4   0  -8 55426.8 3740.76   1
  -4   0   8 56114.9 3752.66   1
   4   0  -7-152.726 168.904   1
  -4   0   7 39.9299 183.449   1
   4   0  -6 3999.25 374.623   1
  -4   0   6 5079.34 414.489   1
   4   0  -5-91.1131 188.363   1
  -4   0   5-84.8817 209.123   1
   4   0  -4 61687.0 4070.25   1
  -4   0   4 60033.9 4075.53   1
  -4   0   2 94.3393 198.815   1
   4   0  -2-99.6309 191.153   1
  -4   0   1 26.0597 200.088   1
   4   0  -1 169.630 206.832   1
  -4   0   0 202.659 211.736   1
   4   0   0 149.221 207.106   1
  -4   0  -1 162.229 193.922   1
   4   0   1-74.3504 189.034   1
  -4   0  -2 50.5201 185.473   1
   4   0   2 75.5743 160.409   1
  -4   0  -4 60143.0 3881.97   1
   4   0   4 56120.1 3876.15   1
  -4   0  -5 14.6189 178.814   1
   4   0   5-139.472 196.817   1
  -4   0  -6 4721.75 393.511   1
   4   0   6 4504.05 400.729   1
  -4   0  -7-50.5292 181.534   1
   4   0   7-54.2300 190.575   1
   4   0   8 55387.2 3666.33   1
  -4   0  -8 53685.4 3657.71   1
  -4   0  -9-55.9408 173.158   1
   4   0   9-216.729 196.764   1
  -4   0 -10 3580.13 346.463   1
   4   0  10 3486.01 364.057   1
  -4   0 -11-131.661 190.826   1
   4   0  11 272.701 214.388   1
  -4   0 -12 11590.0 879.127   1
   4   0  12 12185.3 891.566   1
  -4   0 -13-122.471 195.341   1
   4   0  14 2358.95 327.584   1
  -4   0 -14 2789.22 316.153   1
   4   0  15 119.781 237.091   1
  -4   0 -15 50.8757 202.760   1
   4   0  16 3544.88 388.799   1
  -4   0 -16 3097.07 348.705   1
   4   0  17 159.935 254.187   1
  -4   0 -17 111.468 217.797   1
   4   0  19 343.079 246.333   1
  -4   0 -19 119.044 220.618   1
   4   0  20 2264.95 376.741   1
  -4   0 -20 3092.78 349.697   1
   4   0  21 108.843 244.900   1
  -4   0 -21 94.0434 227.517   1
   4   0  23 187.404 238.588   1
  -4   0 -23-97.0553 234.713   1
   4   0  24 189.371 250.972   1
  -4   0 -24 556.285 247.090   1
  -4   1  26-112.526 224.958   1
   4  -1 -26-132.945 212.805   1
  -4   1  25 299.740 233.524   1
   4   1 -25-405.491 225.906   1
   4  -1 -25 100.169 222.179   1
  -4  -1  24 612.063 259.763   1
  -4   1  24 521.574 243.668   1
   4   1 -24-134.198 216.296   1
   4  -1 -24 133.453 221.491   1
  -4  -1  23 225.685 233.472   1
  -4   1  23 110.871 249.649   1
   4   1 -23-133.155 215.469   1
   4  -1 -23 563.282 259.024   1
  -4  -1  22 147.795 249.220   1
  -4   1  22 878.257 273.712   1
   4   1 -22 493.191 246.132   1
   4  -1 -22-65.6287 241.029   1
  -4  -1  21 435.127 265.268   1
  -4   1  21 576.579 246.633   1
   4   1 -21 322.610 230.695   1
   4  -1 -21 224.873 210.132   1
  -4  -1  20 282.619 263.339   1
  -4   1  20 212.106 267.448   1
   4   1 -20-126.357 235.479   1
   4  -1 -20-63.3764 242.352   1
  -4  -1  19 34.4148 236.460   1
  -4   1  19-276.846 261.803   1
   4   1 -19 400.050 240.336   1
   4  -1 -19 31.0369 221.583   1
  -4  -1  18 534.383 272.596   1
  -4   1  18 1214.46 310.883   1
   4   1 -18 1313.72 280.043   1
   4  -1 -18 790.248 268.077   1
  -4  -1  17-64.4489 257.994   1
  -4   1  17 459.108 244.829   1
   4   1 -17 201.910 222.590   1
   4  -1 -17 236.308 219.784   1
  -4  -1  16 496.452 241.449   1
  -4   1  16 444.532 244.476   1
   4  -1 -16 57.1970 211.662   1
   4   1 -16 277.726 222.896   1
  -4  -1  15 982.430 277.084   1
   4  -1 -15 689.686 225.945   1
  -4  -1  14 170.945 223.260   1
  -4   1  14 58.8611 226.667   1
   4   1 -14 178.318 208.260   1
   4  -1 -14-238.522 197.543   1
  -4   1  13-140.819 232.393   1
   4  -1 -13 101.420 207.929   1
   4  -1 -12 4188.02 380.961   1
   4   1 -12 3666.77 369.787   1
  -4   1  12 3465.38 393.972   1
  -4  -1  11 1365.47 246.762   1
  -4   1  11 1402.18 279.962   1
   4   1 -11 1401.15 237.799   1
   4  -1 -11 1027.39 239.430   1
   4  -1 -10 18270.2 1324.52   1
   4   1 -10 18366.7 1320.46   1
  -4   1  10 19998.4 1344.67   1
  -4  -1  10 19188.1 1338.53   1
   4  -1  -9 3097.88 290.586   1
  -4   1   9 2484.25 303.838   1
  -4  -1   9 2506.78 306.581   1
   4   1  -9 2449.44 285.468   1
  -4   1   8-128.922 214.957   1
  -4  -1   8 230.795 203.688   1
   4  -1  -8 323.111 199.123   1
   4   1  -8 212.190 168.691   1
  -4   1   7 53819.0 3722.15   1
  -4  -1   7 58478.9 3721.92   1
   4  -1  -7 54974.5 3712.46   1
   4   1  -7 54428.7 3708.10   1
  -4  -1   6 10892.3 795.643   1
  -4   1   6 12258.0 808.239   1
   4  -1  -6 10649.4 783.543   1
   4   1  -6 10182.3 787.890   1
   4   1  -5 716.200 179.582   1
   4  -1  -5 638.995 196.503   1
  -4  -1   5 816.855 207.102   1
  -4   1   5 604.291 197.568   1
   4  -1  -4 28967.1 1994.80   1
  -4   1   4 29856.7 2002.13   1
   4   1  -2 43271.9 3042.81   1
  -4  -1   2 47627.8 3044.70   1
   4  -1  -1 8789.72 688.339   1
   4   1  -1 9812.11 699.650   1
  -4   1   1 8558.07 689.357   1
   4  -1   0 71.2371 171.097   1
   4   1   0-24.7912 193.628   1
  -4   1   0 13.0594 197.247   1
  -4  -1   0 138.453 204.530   1
   4   1   1 8992.22 765.552   1
   4  -1   1 11181.3 766.654   1
  -4   1  -1 12084.3 764.552   1
  -4  -1  -1 10184.8 767.136   1
   4  -1   2 43352.4 2963.98   1
  -4   1  -2 45046.6 2963.60   1
   4  -1   3 19217.6 1232.06   1
  -4   1  -3 16597.0 1227.72   1
   4   1   4 23819.5 1766.99   1
  -4  -1  -4 28170.9 1771.44   1
  -4   1  -5 453.902 169.606   1
  -4  -1  -5 560.046 198.245   1
   4   1   5 686.440 211.527   1
   4  -1   5 381.756 187.501   1
   4  -1   6 9561.89 710.291   1
   4   1   6 9948.15 720.840   1
  -4  -1  -6 8675.37 702.272   1
  -4   1  -6 10544.5 706.949   1
   4   1   7 51560.9 3596.83   1
   4  -1   7 52777.7 3591.12   1
  -4  -1  -7 53470.5 3594.67   1
  -4   1  -7 56029.8 3589.12   1
  -4   1  -8 254.845 180.435   1
  -4  -1  -8 294.595 183.146   1
   4   1   8-41.7000 208.185   1
   4  -1   8 132.147 191.299   1
  -4   1  -9 2483.56 269.767   1
   4   1   9 2964.16 322.241   1
   4  -1   9 2807.10 290.945   1
  -4   1 -10 17960.1 1281.97   1
  -4  -1 -10 17907.2 1288.82   1
   4   1  10 19076.4 1306.69   1
   4  -1  10 18425.6 1297.24   1
   4  -1  11 741.906 236.368   1
   4   1  11 1178.94 276.804   1
  -4  -1 -11 1271.00 237.153   1
  -4   1 -11 1526.08 234.701   1
   4  -1  12 3453.49 366.741   1
  -4   1 -12 3510.36 342.633   1
   4   1  13 112.396 232.610   1
  -4  -1 -13 25.1648 223.045   1
   4  -1  14-308.812 233.066   1
   4   1  14 176.610 241.386   1
  -4   1 -14-75.5866 204.037   1
  -4  -1 -14 290.889 227.383   1
  -4  -1 -15 649.053 213.313   1
  -4   1 -15 672.342 212.304   1
   4   1  15 91.6181 236.305   1
   4  -1  15 733.262 259.651   1
  -4   1 -16 312.491 220.696   1
   4  -1  16 335.945 251.764   1
   4   1  16 94.8551 242.347   1
   4  -1  17 220.752 252.538   1
   4   1  17 421.538 278.373   1
  -4   1 -17 521.526 227.191   1
  -4  -1 -17 339.189 227.360   1
   4  -1  18 681.890 275.279   1
   4   1  18 331.826 242.570   1
  -4   1 -18 719.315 250.112   1
  -4  -1 -18 530.456 227.537   1
   4  -1  19 238.389 258.608   1
   4   1  19-34.5622 235.393   1
  -4  -1 -19-210.079 219.499   1
  -4   1 -19 355.161 214.772   1
   4  -1  20-35.2714 251.809   1
   4   1  20 35.5597 235.520   1
  -4   1 -20 152.273 218.316   1
  -4  -1 -20-277.094 219.809   1
   4  -1  21-72.3882 226.835   1
   4   1  21 290.841 243.084   1
  -4   1 -21 218.717 215.652   1
  -4  -1 -21-156.980 218.583   1
   4  -1  22 37.0131 240.718   1
   4   1  22 110.818 235.446   1
  -4   1 -22 605.351 234.193   1
  -4  -1 -22-31.8685 220.250   1
   4  -1  23 639.239 257.526   1
   4   1  23-37.3652 245.437   1
  -4   1 -23 227.097 222.286   1
  -4  -1 -23 64.4596 208.713   1
   4  -1  24-76.2475 234.033   1
   4   1  24 225.726 239.747   1
  -4  -1 -24 97.5699 204.120   1
  -4   1 -24 460.688 248.285   1
   4   1  25 454.824 242.065   1
  -4   1 -25 233.477 237.943   1
  -4  -1 -25 228.983 219.581   1
   4   1  26 38.0130 233.146   1
  -4  -1 -26 131.460 215.650   1
   4  -2 -27 32.5970 208.597   1
  -4   2  27-183.751 217.726   1
   4  -2 -26 461.409 237.809   1
  -4   2  26 36.9605 220.895   1
   4  -2 -25 464.063 226.411   1
  -4   2  25 369.858 240.660   1
   4   2 -24 709.177 252.459   1
  -4  -2  24 350.880 272.662   1
   4  -2 -23 622.494 256.886   1
  -4   2  23 697.736 270.950   1
   4   2 -22 98.1624 218.341   1
   4  -2 -22 812.821 265.481   1
  -4  -2  22 336.005 254.475   1
  -4   2  22 437.394 282.971   1
   4   2 -21 224.185 226.077   1
  -4  -2  21 109.617 234.050   1
   4   2 -20 626.406 239.679   1
   4  -2 -20 319.358 240.735   1
  -4  -2  20 920.938 263.294   1
  -4   2  20 708.172 278.670   1
   4  -2 -19 532.926 267.292   1
  -4   2  19 868.985 279.782   1
   4   2 -18 88.5913 227.431   1
  -4   2  18-206.034 278.966   1
  -4  -2  18 66.5989 242.535   1
   4   2 -17 170.799 221.093   1
  -4  -2  17 192.062 261.957   1
   4  -2 -16 374.767 251.448   1
   4   2 -16 464.573 220.783   1
  -4   2  16 162.416 272.834   1
  -4  -2  16 123.296 252.769   1
   4  -2 -15 2508.61 339.876   1
   4   2 -15 2605.91 307.888   1
  -4   2  15 2011.38 346.983   1
  -4  -2  15 2859.46 337.042   1
   4  -2 -14 912.959 259.419   1
   4   2 -14 918.571 230.420   1
  -4   2  14 605.585 267.051   1
  -4  -2  14 926.519 248.512   1
  -4   2  13 9384.96 746.473   1
  -4  -2  13 8572.30 736.824   1
   4  -2 -13 10515.5 741.800   1
  -4  -2  12 7378.36 566.488   1
  -4   2  12 6803.77 571.979   1
   4  -2 -12 6108.13 551.835   1
   4   2 -11 4807.02 396.135   1
  -4  -2  11 3707.48 406.973   1
   4  -2 -10 533.923 218.821   1
   4   2 -10 740.913 190.533   1
  -4   2  10 297.955 240.343   1
   4  -2  -9 1191.68 205.937   1
   4   2  -9 1087.36 206.009   1
  -4  -2   9 1120.71 228.993   1
  -4   2   9 1431.85 232.661   1
   4  -2  -8 9108.46 760.667   1
   4   2  -8 10828.9 755.506   1
  -4  -2   8 10791.2 766.135   1
  -4   2   8 10649.3 778.609   1
   4   2  -7 18428.4 1262.77   1
   4  -2  -7 18107.3 1272.57   1
  -4  -2   7 18057.6 1270.94   1
  -4   2   7 18175.0 1283.01   1
   4   2  -6 25414.8 1658.04   1
   4  -2  -6 22856.8 1660.40   1
  -4  -2   6 23850.0 1663.15   1
  -4   2   6 24838.6 1675.72   1
   4  -2  -5 17567.9 1181.82   1
   4   2  -5 16496.1 1172.23   1
  -4  -2   5 17077.8 1177.38   1
  -4   2   5 16531.0 1195.35   1
   4  -2  -4 19697.9 1353.74   1
  -4   2   4 19494.2 1362.25   1
   4  -2  -3 45305.7 3149.93   1
  -4   2   3 48913.2 3157.85   1
   4   2  -2 33553.4 2308.32   1
  -4  -2   2 35087.2 2312.86   1
   4  -2  -1 887.866 191.561   1
  -4   2   1 1081.32 195.181   1
  -4  -2   1 906.081 193.774   1
   4   2  -1 755.044 199.989   1
   4   2   0 93211.1 6647.18   1
  -4   2   0 101534. 6645.90   1
  -4  -2   0 104256. 6646.35   1
   4  -2   0 101071. 6643.89   1
   4  -2   1 910.622 195.118   1
  -4   2  -1 1381.51 203.134   1
  -4   2  -2 30744.7 2196.37   1
   4  -2   2 34594.1 2199.56   1
   4   2   3 44736.1 2925.01   1
  -4  -2  -3 48733.2 2929.14   1
  -4   2  -3 41417.2 2915.18   1
   4  -2   3 40707.3 2915.54   1
  -4  -2  -4 20703.8 1366.41   1
   4   2   4 18858.0 1368.38   1
  -4  -2  -5 14834.0 1107.29   1
   4   2   5 16913.2 1118.74   1
  -4  -2  -6 20579.9 1538.37   1
  -4   2  -6 23589.7 1525.25   1
   4  -2   6 21912.0 1524.87   1
   4   2   6 22713.1 1544.50   1
  -4  -2  -7 15359.8 1158.48   1
  -4   2  -7 15938.9 1145.46   1
   4  -2   7 18154.0 1159.76   1
   4   2   7 16759.7 1169.87   1
   4   2   8 8915.73 720.817   1
   4  -2   8 9592.97 702.825   1
  -4   2  -8 9545.38 695.505   1
  -4  -2  -8 9649.16 707.323   1
  -4   2  -9 905.507 184.604   1
  -4  -2  -9 1066.94 229.098   1
   4   2   9 1532.70 236.247   1
   4  -2   9 1007.41 208.915   1
  -4   2 -10 540.490 170.212   1
  -4  -2 -10 756.958 223.691   1
   4   2  10 124.876 228.115   1
   4  -2  10 407.961 190.795   1
   4  -2  11 4519.33 404.739   1
  -4   2 -11 4205.16 381.147   1
   4   2  12 6238.99 561.934   1
   4  -2  12 6409.25 548.615   1
  -4  -2 -12 6730.54 549.872   1
  -4   2 -12 7046.75 543.037   1
   4   2  13 8831.15 757.273   1
   4  -2  13 10466.1 759.490   1
  -4   2 -13 10072.8 732.941   1
  -4  -2 -13 9478.86 747.137   1
  -4   2 -14 613.484 215.680   1
  -4  -2 -14 703.126 228.481   1
   4   2  14 240.664 259.362   1
   4  -2  14 711.249 239.026   1
  -4  -2 -15 2011.31 283.072   1
  -4   2 -15 2311.58 277.677   1
   4  -2  15 1662.74 292.550   1
   4   2  15 2364.94 314.113   1
  -4   2 -16 612.700 206.936   1
  -4  -2 -16 328.432 245.021   1
   4  -2  16 359.560 239.846   1
   4  -2  17 30.8216 240.834   1
  -4   2 -17 191.207 202.224   1
   4   2  18 100.590 255.739   1
   4  -2  18 257.722 227.406   1
  -4   2 -18 113.597 209.575   1
  -4  -2 -18 208.493 236.030   1
   4   2  19-104.446 246.517   1
  -4  -2 -19 181.501 219.487   1
   4   2  20 571.622 256.278   1
   4  -2  20 526.914 256.117   1
  -4   2 -20 423.744 231.502   1
  -4  -2 -20 557.143 227.136   1
   4  -2  21 108.406 237.084   1
  -4   2 -21-217.803 217.586   1
   4  -2  22 74.0475 223.637   1
   4   2  22 221.399 243.625   1
  -4   2 -22 477.942 227.290   1
  -4  -2 -22 764.528 212.788   1
   4   2  23 37.2362 226.255   1
  -4  -2 -23 385.746 224.262   1
   4   2  24 112.178 233.087   1
  -4  -2 -24 32.3474 232.832   1
  -4   2 -24 33.1587 225.816   1
   4   2  25 300.513 265.953   1
  -4  -2 -25 421.680 241.174   1
   4   2  26 263.073 249.867   1
  -4  -2 -26 390.178 233.158   1
  -4  -2 -27 258.856 234.431   1
   4  -3 -28 158.376 213.005   1
   4  -3 -27 128.989 213.842   1
  -4   3  27 216.760 236.065   1
   4  -3 -26 32.6460 210.030   1
  -4   3  26 181.963 230.542   1
   4  -3 -25-65.6712 228.718   1
  -4   3  25 365.594 251.313   1
   4  -3 -24 784.162 258.997   1
  -4   3  24 365.994 262.053   1
   4  -3 -23-131.031 240.879   1
   4   3 -23 565.713 238.946   1
  -4   3  23 145.890 270.169   1
  -4  -3  23 272.148 254.167   1
   4   3 -22 653.885 246.405   1
   4  -3 -22 195.553 231.698   1
  -4   3  22 290.352 271.328   1
  -4  -3  22 113.475 250.185   1
   4   3 -21 223.332 216.429   1
   4  -3 -21-227.046 208.749   1
  -4  -3  21-73.8148 241.055   1
   4   3 -20 31.0685 221.190   1
   4  -3 -20-95.5352 245.540   1
  -4  -3  20 142.703 241.013   1
   4  -3 -19-156.630 238.738   1
   4   3 -19 60.1607 212.122   1
  -4  -3  19-34.5486 246.669   1
  -4   3  19-141.132 253.968   1
   4  -3 -18 1199.99 297.206   1
   4   3 -18 1654.36 269.805   1
  -4  -3  18 2000.02 313.065   1
   4   3 -17 334.778 211.238   1
   4  -3 -17 120.208 214.722   1
  -4  -3  17 32.0401 244.307   1
  -4   3  17 33.8597 230.736   1
  -4  -3  16 4263.12 442.537   1
   4   3 -16 4700.16 431.293   1
  -4   3  16 4251.25 453.852   1
   4  -3 -16 4533.16 437.738   1
   4   3 -15 712.866 206.246   1
   4  -3 -15 28.3674 242.884   1
  -4  -3  15 438.707 240.853   1
  -4   3  15 479.339 279.371   1
   4  -3 -14 411.033 242.002   1
  -4   3  14 802.698 278.433   1
   4  -3 -13 1002.03 253.542   1
   4   3 -13 1410.99 227.189   1
  -4   3  13 1039.98 279.663   1
  -4  -3  13 478.591 246.685   1
   4  -3 -12 4068.90 374.443   1
  -4  -3  12 4681.81 404.586   1
   4   3 -12 3097.53 346.066   1
  -4   3  12 3930.66 397.208   1
   4  -3 -11 602.098 227.470   1
   4   3 -11 449.477 180.035   1
  -4   3  11 895.878 256.514   1
  -4  -3  11 1003.32 231.436   1
   4  -3 -10 11671.4 864.513   1
   4   3 -10 11322.2 842.842   1
  -4  -3  10 12476.1 858.038   1
  -4   3  10 10918.1 870.834   1
   4   3  -9 1428.35 215.429   1
   4  -3  -9 1023.89 241.644   1
  -4  -3   9 1506.19 226.116   1
  -4   3   9 1451.43 261.095   1
   4  -3  -8 81.4608 184.270   1
   4   3  -8-101.723 158.029   1
  -4   3   8-22.8597 220.132   1
  -4  -3   8 113.812 172.507   1
  -4   3   7 2518.99 327.995   1
  -4  -3   7 3143.68 304.972   1
   4  -3  -7 2677.07 311.676   1
   4   3  -7 3009.92 277.124   1
  -4   3   6 25409.7 1795.15   1
   4   3  -6 26243.9 1775.18   1
   4  -3  -6 24590.8 1784.31   1
  -4  -3   6 27822.7 1781.04   1
   4  -3  -5 796.011 197.966   1
  -4   3   5 479.269 215.349   1
  -4   3   4 10880.7 794.507   1
   4  -3  -4 10795.1 780.475   1
  -4   3   3 7533.72 623.232   1
   4   3  -3 8408.39 605.849   1
  -4  -3   3 8665.08 618.283   1
   4  -3  -3 8354.74 614.523   1
  -4  -3   2 1156.29 209.160   1
   4   3  -2 1427.32 207.926   1
  -4   3   2 1237.27 235.374   1
   4  -3  -2 1222.24 210.439   1
   4   3  -1 230.396 183.630   1
  -4  -3   1 373.209 188.508   1
   4  -3   0 12.2214 170.327   1
  -4   3   0-26.1974 157.472   1
   4  -3   1 271.945 169.295   1
  -4   3  -1 540.259 179.846   1
   4  -3   2 1193.45 193.819   1
  -4  -3  -2 1160.40 217.469   1
  -4   3  -2 1097.83 192.157   1
   4   3   2 1243.92 208.439   1
   4  -3   3 7595.33 618.149   1
  -4   3  -3 9331.61 622.575   1
  -4  -3  -3 8602.81 638.366   1
   4   3   3 8785.59 640.681   1
   4  -3   4 9459.89 750.522   1
   4   3   4 11441.7 781.937   1
  -4   3  -4 10555.6 752.812   1
  -4  -3  -4 11420.2 772.589   1
  -4  -3  -5 283.488 185.377   1
   4   3   5 366.798 208.083   1
   4   3   6 23768.4 1658.73   1
  -4  -3  -6 24222.2 1651.31   1
   4  -3   7 2910.96 276.278   1
   4   3   7 3142.21 316.086   1
  -4  -3  -7 2089.60 288.603   1
  -4   3  -7 2923.84 263.645   1
   4   3   8 230.310 173.697   1
  -4   3  -8-62.0693 147.863   1
  -4  -3  -8 218.542 176.634   1
   4  -3   9 1497.27 237.111   1
   4   3   9 1321.73 274.793   1
  -4   3  -9 1622.95 218.163   1
  -4  -3  -9 2028.83 257.907   1
   4  -3  10 11019.6 814.846   1
   4   3  10 10292.6 829.620   1
  -4  -3 -10 11439.7 818.799   1
   4   3  11 764.061 259.834   1
   4  -3  11 576.087 211.060   1
  -4   3 -11 901.602 188.583   1
  -4  -3 -11 749.282 239.101   1
   4   3  12 3349.19 394.167   1
   4  -3  12 4050.70 373.899   1
  -4  -3 -12 4030.67 375.595   1
  -4   3 -12 3522.91 346.345   1
   4  -3  13 1077.48 225.716   1
   4   3  13 680.351 252.553   1
  -4   3 -13 1009.52 214.828   1
  -4  -3 -13 717.508 243.369   1
   4   3  14 430.152 248.057   1
   4  -3  15 502.077 225.663   1
   4   3  15 221.796 265.674   1
  -4  -3 -15 242.673 234.978   1
  -4   3 -15 402.713 190.211   1
   4  -3  16 4922.84 452.474   1
  -4   3 -16 3892.95 411.747   1
  -4  -3 -16 5348.93 445.971   1
   4   3  16 4203.73 460.854   1
   4  -3  17 485.302 251.847   1
   4   3  17-265.993 245.992   1
  -4   3 -17 80.6212 210.629   1
  -4  -3 -17 29.0178 223.526   1
   4   3  18 1252.22 279.315   1
   4  -3  18 995.901 265.222   1
  -4   3 -18 1112.73 241.144   1
  -4  -3 -18 902.821 230.732   1
   4  -3  19 33.5814 240.811   1
   4   3  19-35.0510 234.438   1
  -4   3 -19 290.117 213.081   1
   4   3  20 107.598 225.993   1
   4  -3  20 488.476 257.166   1
  -4   3 -20 150.403 214.799   1
  -4  -3 -20-217.653 194.906   1
   4  -3  21-252.372 238.806   1
   4   3  21 72.9353 239.240   1
  -4   3 -21 278.796 197.229   1
  -4  -3 -21 94.6174 208.917   1
   4  -3  22 740.236 261.962   1
   4   3  22 258.091 245.264   1
  -4   3 -22 127.506 204.211   1
  -4  -3 -22 382.146 223.817   1
   4   3  23 185.459 267.065   1
  -4  -3 -23-160.183 228.836   1
  -4   3 -23-326.633 218.511   1
   4   3  24 148.606 260.890   1
  -4  -3 -24-257.282 228.710   1
   4   3  25 556.649 262.209   1
  -4  -3 -25 32.1273 230.934   1
   4   3  27-36.7349 232.703   1
  -4  -3 -27 191.617 213.596   1
   4  -4 -28 156.319 237.400   1
  -4   4  28-315.896 240.109   1
   4  -4 -26 32.2539 237.702   1
  -4   4  26 71.9193 244.879   1
   4  -4 -25 325.442 252.778   1
  -4   4  25 72.4213 255.670   1
   4  -4 -24-162.286 242.921   1
  -4   4  24 436.005 271.914   1
   4  -4 -22 489.970 220.679   1
   4   4 -22-98.2018 224.161   1
  -4  -4  22 39.1104 241.376   1
  -4   4  22 144.654 223.228   1
   4   4 -21 95.5139 205.768   1
   4  -4 -21 613.000 261.249   1
  -4   4  21 399.214 277.302   1
  -4  -4  21 187.403 246.703   1
   4  -4 -19 189.300 232.183   1
   4   4 -19 804.324 232.621   1
  -4   4  19 355.004 287.577   1
  -4  -4  19 701.174 272.987   1
   4  -4 -18 589.059 261.339   1
   4   4 -18 256.898 209.114   1
  -4   4  18 279.227 265.634   1
  -4  -4  18 741.830 272.004   1
   4  -4 -17 517.674 272.723   1
   4   4 -17 27.4438 212.126   1
  -4   4  17-171.190 260.905   1
  -4  -4  17-129.242 241.751   1
   4   4 -16-26.1923 210.168   1
  -4  -4  16-184.950 252.078   1
   4  -4 -15 1386.69 261.867   1
   4   4 -15 746.878 228.355   1
  -4  -4  15 1189.61 266.408   1
  -4   4  15 487.354 242.589   1
   4  -4 -14 8031.33 710.992   1
  -4  -4  14 10076.3 731.431   1
  -4   4  14 8907.22 735.257   1
   4   4 -14 9485.36 702.029   1
   4  -4 -13 216.034 202.024   1
   4   4 -13 382.430 188.060   1
  -4   4  13 759.188 248.541   1
  -4  -4  13 627.129 241.915   1
   4  -4 -12-181.699 213.620   1
   4   4 -12 170.717 184.117   1
  -4   4  12 204.367 257.418   1
  -4  -4  12 267.889 218.757   1
   4  -4 -11 6887.49 551.136   1
   4   4 -11 6127.60 523.448   1
  -4   4  11 6838.97 573.112   1
  -4  -4  11 6964.55 542.780   1
   4   4 -10 6981.72 533.230   1
  -4  -4  10 6734.75 548.483   1
  -4   4   9 5323.59 460.027   1
   4  -4  -9 4387.01 424.052   1
   4   4  -9 4069.83 397.383   1
  -4  -4   8 5870.62 478.654   1
  -4   4   8 5909.41 503.670   1
   4  -4  -8 4936.99 482.138   1
   4   4  -8 6225.06 461.514   1
  -4   4   7 1359.62 266.182   1
   4   4  -7 1438.71 213.860   1
  -4  -4   7 1824.53 221.307   1
  -4   4   6 19443.3 1519.44   1
   4   4  -6 24052.9 1498.79   1
  -4  -4   6 23171.9 1501.19   1
   4  -4  -6 19688.4 1514.60   1
   4  -4  -5 13702.1 972.076   1
  -4   4   5 13603.1 982.357   1
  -4   4   4 2084.77 264.029   1
   4  -4  -4 1514.85 235.203   1
  -4   4   3 8110.75 625.345   1
  -4  -4   3 8933.29 608.406   1
   4  -4  -3 8844.64 617.128   1
   4   4  -3 7292.35 601.730   1
   4   4  -2 36178.9 2547.36   1
  -4  -4   2 39518.7 2548.85   1
   4  -4  -2 37882.8 2553.52   1
  -4   4   2 38215.0 2560.48   1
   4  -4   1 55480.3 3678.66   1
   4   4   1 51693.0 3684.65   1
  -4  -4  -1 55816.3 3686.36   1
  -4   4  -1 57349.7 3682.15   1
   4   4   2 35161.8 2336.07   1
   4  -4   2 31495.8 2319.74   1
  -4  -4  -2 38182.5 2337.48   1
  -4   4  -2 34599.2 2323.49   1
   4  -4   3 6815.24 544.896   1
  -4  -4  -3 7891.85 563.730   1
  -4   4  -3 7184.84 546.608   1
   4   4   3 8113.05 567.182   1
  -4  -4  -4 1779.12 223.387   1
  -4   4  -4 2132.24 211.993   1
   4   4   4 1602.22 241.921   1
   4  -4   4 1814.33 200.588   1
   4  -4   5 13053.0 941.614   1
  -4  -4  -5 14911.4 971.107   1
  -4   4  -5 13970.2 944.081   1
   4   4   5 12287.1 970.398   1
  -4  -4  -6 21502.1 1515.03   1
   4   4   6 22251.6 1525.80   1
  -4   4  -7 1197.30 189.248   1
   4   4   7 1276.14 257.363   1
  -4  -4  -7 1166.15 230.100   1
   4  -4   7 1835.10 200.258   1
  -4  -4  -8 6091.20 484.580   1
   4   4   8 4708.98 483.812   1
   4  -4   8 6169.25 458.874   1
  -4  -4  -9 4687.18 415.900   1
  -4   4  -9 4609.53 391.621   1
   4   4   9 4313.63 437.735   1
   4  -4   9 5194.33 409.624   1
  -4   4 -10 6492.03 525.520   1
   4  -4  10 7468.07 545.747   1
  -4  -4 -11 6407.68 541.646   1
  -4   4 -11 6053.34 495.396   1
   4   4  11 6116.39 565.102   1
   4  -4  11 6705.05 513.391   1
  -4   4 -12 20.1450 178.519   1
  -4  -4 -12 260.528 193.455   1
   4  -4  12 136.424 197.158   1
   4   4  12-377.609 224.494   1
  -4   4 -13 194.934 172.367   1
  -4  -4 -13 27.2075 239.189   1
   4   4  13 151.274 274.332   1
   4  -4  13 653.490 217.481   1
   4  -4  14 8501.36 644.570   1
   4   4  14 7300.47 657.344   1
  -4  -4 -15 1122.87 233.350   1
   4   4  15 835.226 260.170   1
  -4   4 -16 395.856 202.688   1
   4  -4  16 199.213 237.881   1
  -4   4 -17 210.495 200.954   1
  -4  -4 -17 264.322 239.734   1
   4   4  17 168.155 258.459   1
   4  -4  17 179.289 210.231   1
  -4  -4 -18 759.205 250.032   1
  -4   4 -18 109.822 202.939   1
   4   4  18 409.570 263.610   1
   4  -4  18 633.233 241.345   1
  -4  -4 -19 521.523 248.327   1
  -4   4 -19 516.218 235.600   1
   4  -4  19 1032.94 271.656   1
  -4   4 -20 119.196 218.745   1
   4  -4  20-103.976 224.003   1
  -4   4 -21 154.285 201.696   1
  -4  -4 -21-31.5867 195.035   1
   4  -4  21 538.098 251.011   1
   4   4  21 145.998 246.515   1
  -4  -4 -22 63.6404 216.979   1
  -4   4 -22 446.318 226.939   1
   4  -4  22 148.039 233.425   1
   4   4  22 36.8113 245.218   1
  -4  -4 -23 31.9410 226.447   1
   4   4  23-443.419 270.451   1
  -4  -4 -24 159.936 238.329   1
   4   4  24 480.053 273.864   1
  -4  -4 -25 446.081 242.880   1
   4   4  25 183.874 250.215   1
  -4  -4 -26 380.851 216.904   1
   4   4  26 147.101 224.993   1
  -4  -4 -27 220.617 197.616   1
   4   4  27-36.2227 218.478   1
  -4  -4 -28-149.647 210.349   1
   4   4  28-144.849 246.770   1
  -4   5  27 69.9529 197.321   1
   4  -5 -27 219.946 201.279   1
  -4   5  26-177.276 201.207   1
   4  -5 -26 350.793 201.020   1
  -4   5  24 143.986 223.499   1
   4  -5 -24 226.531 217.721   1
  -4   5  23-36.0763 241.359   1
   4  -5 -23-228.285 240.493   1
  -4   5  22 180.348 265.039   1
  -4  -5  21 37.3498 245.021   1
   4  -5 -21-96.7967 229.422   1
   4   5 -21-97.0065 227.052   1
  -4   5  20 216.317 276.949   1
  -4  -5  20 252.480 242.559   1
   4  -5 -20 64.1338 246.392   1
   4   5 -20 218.492 213.835   1
  -4   5  19 463.459 273.373   1
  -4  -5  19 242.848 234.961   1
   4  -5 -19 317.028 270.254   1
   4   5 -19 240.291 200.882   1
  -4  -5  18 266.013 250.422   1
  -4   5  18 492.643 299.737   1
   4  -5 -18 595.380 246.283   1
   4   5 -18-57.5831 202.174   1
  -4   5  17 103.641 247.636   1
  -4  -5  17 412.657 254.599   1
   4  -5 -17 246.081 229.281   1
   4   5 -17-467.166 207.133   1
  -4   5  16 1352.15 343.162   1
  -4  -5  16 1946.84 292.665   1
   4  -5 -16 1715.35 314.360   1
   4   5 -16 1934.26 282.191   1
  -4  -5  14 984.913 239.206   1
  -4   5  14 929.501 289.514   1
   4   5 -14 1289.75 233.271   1
   4  -5 -14 1346.58 277.556   1
  -4  -5  13 974.168 245.886   1
   4   5 -13 779.836 205.060   1
   4  -5 -13 776.278 275.655   1
  -4   5  12 418.142 271.973   1
  -4  -5  12 726.575 200.577   1
   4  -5 -12 850.191 250.432   1
   4   5 -12 502.654 180.685   1
  -4   5  11 229.471 205.052   1
  -4  -5  11 261.043 198.997   1
   4  -5 -11 408.159 185.580   1
   4   5 -11 372.144 175.807   1
  -4   5  10 1205.25 284.086   1
   4   5 -10 1573.71 212.448   1
  -4  -5  10 1840.93 252.391   1
   4  -5 -10 1264.55 263.917   1
   4   5  -9 719.311 189.891   1
  -4  -5   9 1337.97 200.493   1
   4  -5  -8 27233.4 1910.70   1
  -4   5   8 28350.0 1924.64   1
   4   5  -8 26618.3 1888.94   1
  -4  -5   8 29211.2 1897.57   1
   4  -5  -7 7624.42 588.077   1
  -4   5   7 6493.54 589.865   1
  -4  -5   7 8092.56 562.958   1
  -4   5   6 2485.58 289.468   1
   4  -5  -6 2169.20 279.539   1
  -4   5   5 3146.93 330.120   1
   4  -5  -5 3461.14 320.079   1
  -4   5   4 50708.6 3373.77   1
   4   5  -4 50859.9 3354.08   1
  -4  -5   4 50012.2 3351.86   1
   4  -5  -4 48782.9 3363.40   1
   4  -5  -3 1095.66 198.454   1
   4   5  -3 950.106 170.842   1
  -4  -5   3 668.430 162.442   1
  -4   5   3 1167.96 204.873   1
   4  -5  -2 68201.1 4448.30   1
  -4   5   2 64930.3 4452.30   1
  -4   5   1 204.009 181.796   1
   4  -5  -1 473.846 165.276   1
   4  -5   1 135.836 137.165   1
  -4  -5  -1 118.569 165.066   1
   4   5   1 210.943 177.682   1
  -4   5  -1 118.121 150.360   1
   4  -5   2 67594.3 4418.35   1
  -4  -5  -2 65080.4 4428.11   1
  -4   5  -2 66369.5 4419.90   1
   4   5   2 65962.9 4433.62   1
  -4  -5  -3 1017.72 201.388   1
  -4   5  -3 1327.23 170.389   1
   4  -5   3 1462.59 171.016   1
   4   5   3 985.153 213.094   1
  -4   5  -4 45789.1 3090.95   1
  -4  -5  -4 46260.8 3110.84   1
   4   5   4 46862.7 3116.99   1
  -4   5  -5 2909.63 293.556   1
  -4  -5  -5 3705.45 333.715   1
   4   5   5 3739.89 357.349   1
   4  -5   5 3719.67 296.506   1
   4  -5   6 1996.26 212.494   1
  -4  -5  -6 2192.15 260.102   1
   4   5   6 1748.54 274.534   1
  -4  -5  -7 7304.47 561.151   1
   4   5   7 6883.42 576.139   1
  -4   5  -8 29435.6 1963.52   1
  -4  -5  -8 26840.2 1988.91   1
   4   5   8 28609.2 2000.76   1
   4  -5   8 30341.3 1970.26   1
   4  -5   9 723.184 177.799   1
  -4   5  -9 1132.76 171.554   1
   4  -5  10 1467.91 227.220   1
   4   5  10 1245.77 268.783   1
  -4   5 -10 1663.19 206.514   1
  -4  -5 -10 908.228 249.663   1
   4  -5  11 202.097 197.068   1
   4   5  11 287.090 254.951   1
  -4   5 -11 338.605 156.524   1
  -4  -5 -11 795.713 243.392   1
   4   5  12 29.8349 252.442   1
   4  -5  12 389.570 194.151   1
  -4  -5 -12 429.073 227.787   1
  -4   5 -12 423.527 180.456   1
   4   5  13 1082.95 295.854   1
   4  -5  13 719.976 220.714   1
  -4   5 -13 748.707 192.088   1
  -4  -5 -13 752.082 282.641   1
  -4  -5 -14 813.393 235.387   1
  -4   5 -14 650.395 180.786   1
   4   5  14 795.650 282.536   1
   4  -5  14 520.079 210.357   1
  -4  -5 -15 474.171 234.654   1
  -4   5 -15 269.981 174.617   1
   4  -5  15 341.527 210.448   1
   4   5  15 228.831 272.251   1
  -4  -5 -16 1613.19 264.900   1
  -4   5 -16 1657.40 245.117   1
   4  -5  16 1486.98 260.481   1
   4   5  16 1271.37 306.433   1
  -4  -5 -17 30.0367 239.273   1
  -4   5 -17 332.153 195.575   1
   4  -5  17 472.466 224.155   1
   4   5  17 270.016 279.123   1
  -4  -5 -18 642.876 251.690   1
  -4   5 -18 593.201 223.803   1
   4  -5  18 720.259 252.510   1
   4   5  18 345.774 285.312   1
  -4   5 -19 197.914 188.902   1
  -4  -5 -19 681.461 262.978   1
   4   5  19-177.524 264.820   1
   4  -5  19 854.236 247.982   1
  -4   5 -20 147.540 211.526   1
  -4  -5 -20-282.063 232.732   1
   4   5  20 180.518 266.060   1
   4  -5  20 171.711 232.803   1
  -4  -5 -21 442.868 252.391   1
   4   5  21-73.0599 244.559   1
  -4  -5 -22-31.7702 186.646   1
   4   5  22 661.129 242.630   1
  -4  -5 -23 95.4457 219.397   1
   4   5  23 551.734 262.181   1
  -4  -5 -24 158.907 229.754   1
   4   5  24 36.6651 245.220   1
  -4  -5 -26 376.600 210.461   1
   4   5  26 72.7004 234.339   1
  -4  -5 -27 155.489 201.002   1
   4   5  27-107.150 201.256   1
  -4   6  27 137.839 234.663   1
   4  -6 -27-30.9782 225.648   1
  -4   6  26 910.195 283.793   1
   4  -6 -26 220.564 241.708   1
  -4   6  25 106.285 268.990   1
   4  -6 -25-31.7049 234.538   1
  -4   6  24 107.144 243.227   1
   4  -6 -24 32.1296 213.837   1
  -4   6  23-179.372 211.238   1
   4  -6 -23 129.802 197.863   1
  -4   6  21-181.234 268.267   1
   4  -6 -21 387.733 255.907   1
  -4   6  20 216.621 226.753   1
  -4  -6  20 457.847 232.639   1
   4  -6 -20-32.1318 217.358   1
   4   6 -20 406.697 225.677   1
  -4  -6  19 573.739 251.483   1
   4   6 -19 359.692 227.116   1
  -4  -6  18 805.911 245.375   1
  -4   6  18 318.674 250.073   1
   4  -6 -18-31.5504 214.621   1
   4   6 -18 658.262 207.766   1
  -4  -6  17 306.547 249.035   1
  -4   6  17 278.830 312.943   1
   4  -6 -17-341.569 270.743   1
   4   6 -17-109.347 205.281   1
  -4   6  16-136.893 278.283   1
   4  -6 -16-214.331 242.659   1
   4   6 -15 1349.76 237.999   1
   4  -6 -15 1107.13 243.770   1
  -4  -6  15 1098.35 247.377   1
  -4   6  15 535.442 269.538   1
  -4  -6  14 5604.83 455.037   1
   4  -6 -14 4576.21 443.812   1
  -4   6  14 4921.19 464.632   1
   4   6 -14 4437.16 423.142   1
   4  -6 -13 4270.71 410.967   1
  -4  -6  13 4721.88 405.609   1
   4   6 -13 3793.16 373.791   1
  -4   6  13 3827.22 423.351   1
  -4   6  12 91.7173 249.405   1
  -4  -6  12 294.640 200.089   1
   4  -6 -12 109.325 230.586   1
   4   6 -12 160.415 176.150   1
  -4   6  11 735.375 267.366   1
  -4  -6  11 522.810 204.296   1
   4  -6 -11 759.057 244.589   1
   4   6 -11 589.405 186.548   1
  -4   6  10-225.740 252.052   1
  -4  -6  10 57.3737 169.040   1
   4  -6 -10 75.3072 215.245   1
   4   6 -10 120.205 151.380   1
  -4   6   9 80.7404 187.409   1
   4   6  -9-95.9142 140.993   1
   4  -6  -9 95.5966 179.537   1
  -4  -6   9 350.044 182.465   1
   4  -6  -8 7625.02 589.319   1
  -4  -6   8 7057.51 559.133   1
  -4   6   8 7080.65 597.350   1
   4   6  -8 7820.28 554.850   1
  -4   6   7 47.9488 226.139   1
   4  -6  -7-21.5279 204.014   1
  -4   6   6 28129.7 1962.41   1
   4  -6  -6 28839.3 1957.97   1
  -4   6   5 5548.50 462.036   1
   4  -6  -5 5344.98 448.042   1
  -4   6   4 690.378 201.185   1
   4  -6  -4 673.025 196.357   1
  -4  -6   4 856.837 157.468   1
  -4  -6   3 3448.74 309.385   1
   4  -6  -3 3592.31 327.168   1
  -4   6   3 3883.61 353.866   1
   4  -6  -2 3199.91 297.186   1
  -4   6   2 3076.48 311.383   1
   4  -6  -1 853.205 176.708   1
  -4   6   1 864.246 199.922   1
   4   6   0 22750.9 1602.57   1
  -4  -6   0 24171.9 1604.63   1
  -4  -6  -1 915.472 179.790   1
   4   6   1 691.710 193.561   1
  -4   6  -2 3484.78 293.809   1
   4   6   2 3189.81 309.668   1
  -4  -6  -2 3024.50 301.224   1
   4  -6   3 2933.19 282.147   1
  -4   6  -3 3519.37 289.305   1
   4   6   3 3297.97 315.887   1
  -4  -6  -3 3724.62 322.282   1
   4   6   4 798.460 212.005   1
   4  -6   4 963.599 145.896   1
  -4  -6  -4 1087.57 200.923   1
  -4   6  -5 5479.86 447.679   1
  -4  -6  -5 6156.39 485.108   1
   4  -6   5 6020.47 449.665   1
   4   6   5 6713.90 507.832   1
   4  -6   6 31552.7 2052.68   1
  -4   6  -6 31169.8 2050.66   1
  -4  -6  -6 30583.7 2079.65   1
   4   6   6 26940.9 2085.39   1
   4   6   7 270.650 198.633   1
  -4  -6  -7 65.1967 172.042   1
   4  -6   7-13.1256 130.897   1
  -4   6  -7-12.0001 112.689   1
   4   6   8 7307.61 654.234   1
  -4  -6  -8 9133.62 653.809   1
  -4   6  -9-68.5227 127.132   1
  -4  -6  -9 121.171 204.820   1
   4  -6   9 174.630 153.911   1
   4   6   9-163.943 240.198   1
  -4   6 -10 123.137 145.533   1
  -4  -6 -10 50.7059 221.666   1
   4  -6  10-69.9625 153.345   1
   4   6  10-56.9101 234.078   1
  -4  -6 -11 554.632 234.502   1
  -4   6 -11 588.114 163.513   1
   4  -6  11 705.208 187.259   1
   4   6  11 264.755 252.812   1
  -4  -6 -12 330.302 235.973   1
  -4   6 -12 311.270 147.050   1
   4   6  12 428.232 255.152   1
   4  -6  12 471.055 175.867   1
   4   6  13 3348.54 412.906   1
   4  -6  13 4026.39 362.222   1
   4  -6  14 4496.05 430.410   1
  -4  -6 -14 5267.31 465.508   1
  -4   6 -14 5342.65 417.719   1
   4   6  14 4233.08 486.532   1
  -4  -6 -15 937.383 266.010   1
  -4   6 -15 1104.09 190.101   1
   4  -6  15 1073.95 226.420   1
   4   6  15 696.591 305.073   1
   4   6  16 202.188 298.723   1
  -4  -6 -16 58.9198 251.278   1
   4  -6  17-86.7439 203.872   1
   4   6  17-272.764 305.350   1
  -4  -6 -17 182.170 259.597   1
  -4   6 -17 174.529 172.821   1
   4  -6  18 398.657 233.032   1
   4   6  18 139.333 271.782   1
  -4  -6 -18 462.894 250.872   1
  -4   6 -18 686.427 213.137   1
   4  -6  19 549.755 226.705   1
  -4   6 -19 305.550 188.495   1
   4   6  20 36.2621 263.454   1
  -4   6 -20 87.4669 207.761   1
  -4  -6 -20 471.697 235.693   1
   4   6  21 36.5281 275.554   1
  -4  -6 -21 285.123 258.435   1
   4   6  22 36.6433 265.286   1
  -4  -6 -22 412.317 243.957   1
   4   6  23 183.074 207.700   1
  -4  -6 -23-31.6912 200.732   1
   4   6  24 72.7934 238.959   1
  -4  -6 -24 220.989 213.271   1
   4   6  25 144.863 259.590   1
  -4  -6 -25-94.0833 231.987   1
   4   6  26-71.8358 245.729   1
  -4  -6 -26 186.189 217.924   1
   4   6  27 140.799 199.768   1
  -4  -6 -27 92.0061 198.354   1
  -4   7  27-237.003 229.599   1
   4  -7 -27 396.574 240.756   1
  -4   7  26-103.475 242.350   1
   4  -7 -26 772.226 244.900   1
  -4   7  25 349.857 258.550   1
   4  -7 -25 252.079 241.754   1
  -4   7  23 285.329 235.526   1
   4  -7 -23 161.359 240.978   1
  -4   7  22 361.714 220.718   1
   4  -7 -22-32.2223 195.555   1
  -4   7  21-543.807 298.284   1
   4  -7 -21 613.509 257.358   1
  -4   7  20-216.884 266.383   1
   4  -7 -20 96.5682 238.130   1
   4   7 -19 148.906 185.785   1
  -4   7  19-143.886 272.231   1
  -4  -7  19-99.2714 209.691   1
   4  -7 -19 545.313 257.392   1
   4   7 -18 226.422 209.324   1
  -4   7  18-71.2242 255.884   1
  -4  -7  18 471.649 261.648   1
   4  -7 -18 476.280 249.447   1
   4   7 -17 160.096 203.292   1
  -4   7  17 387.009 319.601   1
  -4  -7  17 507.193 241.432   1
   4  -7 -17 31.5029 270.642   1
   4   7 -16 1204.68 218.536   1
  -4   7  16 1107.19 290.439   1
  -4  -7  16 763.193 238.909   1
   4  -7 -16 898.273 241.763   1
   4   7 -15 471.540 202.539   1
  -4   7  15 339.144 270.035   1
  -4  -7  15 319.888 217.841   1
   4  -7 -15 607.119 233.966   1
  -4  -7  14 572.020 226.203   1
   4   7 -14 971.530 196.192   1
   4   7 -13 1824.93 250.644   1
   4  -7 -13 1643.18 304.018   1
  -4   7  13 2287.71 332.563   1
  -4  -7  13 2405.69 274.701   1
  -4  -7  12 10307.6 726.522   1
   4   7 -12 9904.97 717.918   1
  -4   7  12 9373.15 761.079   1
   4  -7 -12 9026.66 744.073   1
   4  -7 -11-161.941 234.746   1
  -4   7  11-60.3626 267.512   1
  -4  -7  11 193.097 164.711   1
   4   7 -11 158.437 156.096   1
   4  -7 -10 2401.17 289.595   1
  -4   7  10 2291.56 308.276   1
  -4  -7  10 1991.71 229.017   1
   4   7 -10 2052.35 232.946   1
   4  -7  -9 764.420 239.993   1
  -4   7   9 1359.94 274.622   1
  -4  -7   9 919.439 184.969   1
   4   7  -9 1342.50 182.114   1
  -4  -7   8 157.378 143.180   1
   4   7  -8-28.9265 135.196   1
   4  -7  -7 224.404 192.859   1
  -4   7   7 721.298 226.833   1
   4  -7  -6 3451.20 316.089   1
  -4   7   6 2406.20 320.985   1
   4   7  -5 759.491 157.928   1
  -4   7   5 1069.96 223.176   1
   4  -7  -5 1058.23 219.152   1
  -4  -7   5 962.099 161.039   1
   4  -7  -4 25198.6 1751.02   1
  -4  -7   4 25950.1 1729.97   1
  -4   7   4 24688.5 1760.16   1
   4   7  -4 25772.9 1730.95   1
   4  -7  -3 17623.2 1261.80   1
  -4   7   3 18921.9 1281.29   1
   4  -7  -2 9871.73 714.745   1
  -4   7   2 9565.01 723.080   1
   4   7  -1 5527.65 434.448   1
   4  -7  -1 4774.13 433.454   1
  -4  -7   1 5841.68 436.050   1
  -4   7   1 6310.05 455.648   1
  -4  -7   0-14.7329 147.861   1
   4   7   0 158.730 155.282   1
  -4   7   0 15.9470 162.999   1
   4   7   1 5521.35 438.785   1
  -4  -7  -1 5207.17 423.056   1
   4   7   2 10172.4 743.514   1
  -4  -7  -2 9703.16 735.828   1
   4  -7   2 10342.7 718.897   1
   4   7   3 17235.1 1245.60   1
   4  -7   3 18747.2 1220.32   1
  -4   7  -3 17461.7 1217.04   1
  -4  -7  -3 17353.5 1239.16   1
   4  -7   4 26745.1 1762.90   1
   4   7   4 24360.5 1793.69   1
  -4  -7  -4 24702.6 1784.26   1
  -4   7  -4 27262.5 1762.39   1
   4  -7   5 1351.25 163.812   1
  -4   7  -5 1428.62 164.897   1
  -4  -7  -5 1048.90 215.770   1
   4   7   6 2597.61 336.003   1
   4  -7   6 2812.38 259.437   1
  -4  -7  -6 3132.12 316.640   1
  -4   7  -6 3206.28 258.912   1
   4   7   7 153.528 229.812   1
  -4  -7  -7-45.7375 212.977   1
  -4   7  -7 447.755 119.101   1
   4  -7   7 489.295 129.478   1
  -4   7  -8 144.556 122.370   1
   4  -7   8 92.5745 129.869   1
  -4  -7  -9 1128.00 243.721   1
   4   7   9 1436.52 280.753   1
  -4   7 -10 2494.29 241.274   1
  -4  -7 -10 2586.88 326.795   1
   4  -7  10 2466.78 249.685   1
   4   7  10 2160.41 363.466   1
  -4  -7 -11 190.776 235.933   1
  -4   7 -11 140.932 139.594   1
   4   7  11 423.826 264.922   1
   4  -7  11 106.074 154.560   1
  -4   7 -12 8807.54 669.561   1
  -4  -7 -12 8773.28 721.072   1
   4  -7  12 10120.0 684.577   1
   4   7  12 8449.76 728.529   1
   4  -7  13 1883.66 234.076   1
  -4   7 -13 1966.20 217.808   1
  -4  -7 -13 1562.07 268.622   1
   4  -7  14 867.872 204.238   1
  -4   7 -14 1526.93 210.754   1
   4   7  15 605.411 320.474   1
   4  -7  15 191.693 191.344   1
  -4   7 -15 442.386 168.651   1
  -4  -7 -15 405.867 241.998   1
   4  -7  16 1019.47 246.489   1
   4   7  16 613.978 314.023   1
  -4   7 -16 1126.41 213.344   1
  -4  -7 -16 1312.91 282.734   1
   4   7  17-34.4613 275.561   1
  -4  -7 -17 184.301 244.024   1
   4  -7  18 89.5087 208.422   1
   4   7  18 744.234 262.740   1
  -4  -7 -18 154.439 207.237   1
  -4   7 -18 204.948 186.677   1
   4   7  19 108.072 270.952   1
  -4   7 -19 434.414 198.345   1
  -4  -7 -19 62.6176 244.979   1
   4   7  20 472.335 277.881   1
  -4  -7 -20-252.229 254.546   1
   4   7  21-182.534 233.679   1
  -4  -7 -21 348.516 226.285   1
   4   7  22 219.412 263.461   1
  -4  -7 -22 158.216 221.544   1
  -4  -7 -23-31.5332 229.680   1
   4   7  25-107.522 225.783   1
  -4  -7 -25 31.0568 227.100   1
   4   7  26 531.230 266.416   1
  -4  -7 -26 735.910 245.640   1
   4   7  27 138.680 225.861   1
  -4  -7 -27 362.730 225.126   1
  -4   8  26 34.0161 238.902   1
   4  -8 -26 152.431 220.384   1
  -4   8  25 242.108 260.164   1
   4  -8 -25 218.139 229.250   1
  -4   8  24 350.874 263.234   1
   4  -8 -24 254.009 234.791   1
  -4   8  23-247.914 249.778   1
   4  -8 -23 32.0787 225.303   1
  -4   8  22 648.162 232.392   1
   4  -8 -22 32.0987 198.871   1
  -4   8  20 397.673 270.925   1
   4  -8 -20 451.027 249.705   1
  -4   8  19 577.059 281.565   1
   4  -8 -19 160.917 243.587   1
   4  -8 -18 702.721 250.419   1
   4   8 -18 165.047 202.348   1
  -4   8  18 143.208 256.529   1
   4  -8 -17-63.5364 255.815   1
  -4  -8  17 201.443 215.531   1
   4   8 -17 52.3577 211.560   1
  -4   8  17 567.306 320.975   1
   4  -8 -16 344.484 229.814   1
  -4  -8  16 643.617 213.866   1
   4   8 -16 48.6947 184.536   1
  -4   8  16 174.797 262.270   1
   4  -8 -15 153.804 228.557   1
  -4  -8  15 24.8464 187.445   1
   4   8 -15 89.3129 178.099   1
  -4   8  15 274.767 256.126   1
   4  -8 -14-150.566 237.234   1
  -4  -8  14 342.255 186.542   1
   4   8 -14 413.829 167.688   1
  -4   8  14 100.887 260.332   1
   4  -8 -13 469.951 224.877   1
  -4  -8  13 317.292 179.068   1
  -4   8  13 65.6173 244.601   1
   4   8 -13 406.631 172.075   1
   4   8 -12 4423.10 393.163   1
  -4   8  12 4306.52 458.325   1
  -4  -8  12 5523.26 406.999   1
   4  -8 -12 4225.65 436.134   1
   4  -8 -11-27.6523 252.753   1
  -4  -8  11-35.7822 158.558   1
   4   8 -11-51.0457 145.075   1
  -4   8  11 30.9035 258.116   1
  -4  -8  10 4200.11 338.308   1
   4   8 -10 2978.08 315.053   1
   4  -8 -10 3793.69 372.451   1
  -4   8  10 3902.21 380.956   1
  -4   8   9 714.687 256.918   1
   4   8  -9 535.405 161.270   1
   4  -8  -9 1093.20 247.582   1
  -4   8   8 4180.71 409.344   1
   4  -8  -8 3739.54 385.014   1
   4   8  -6 20513.2 1330.80   1
  -4  -8   6 19146.8 1326.45   1
   4  -8  -6 19668.5 1359.12   1
  -4   8   6 17564.4 1362.60   1
   4   8  -5 2442.26 226.694   1
   4  -8  -5 2062.98 267.963   1
  -4  -8   5 2526.28 225.755   1
  -4   8   4 8512.91 638.553   1
   4  -8  -4 7886.92 620.783   1
  -4   8   3 273.564 195.089   1
   4  -8  -2 4014.36 356.547   1
  -4   8   2 4427.61 379.742   1
   4   8  -1 6166.14 470.866   1
   4  -8  -1 5663.11 474.307   1
  -4  -8   1 6536.26 473.532   1
  -4   8   1 5865.12 482.991   1
   4   8   0 36664.1 2465.60   1
  -4  -8   0 36469.1 2460.76   1
   4  -8   0 36308.6 2459.62   1
   4   8   1 6603.19 503.165   1
  -4  -8  -1 6257.94 495.292   1
   4   8   2 3869.87 360.723   1
   4   8   3-20.9342 175.888   1
  -4   8  -3 288.205 127.226   1
  -4  -8  -3 129.095 171.607   1
   4  -8   3 292.722 135.838   1
   4  -8   4 9019.61 605.549   1
  -4   8  -4 8650.13 603.080   1
  -4  -8  -4 7625.26 637.188   1
   4   8   4 7616.45 650.359   1
  -4  -8  -5 2396.30 277.122   1
  -4   8  -5 2351.23 210.341   1
   4   8   5 1774.97 285.509   1
   4  -8   5 2143.03 210.308   1
   4   8   6 17966.4 1328.15   1
  -4  -8  -6 19299.5 1325.49   1
  -4   8  -6 19841.8 1278.93   1
   4  -8   6 17862.8 1277.21   1
  -4   8  -7 5013.22 370.739   1
   4  -8   7 4736.81 377.558   1
   4   8   8 3458.59 375.302   1
  -4   8  -8 3648.22 285.914   1
  -4  -8  -8 4271.14 367.453   1
   4  -8   8 2987.63 292.999   1
   4   8   9 520.528 252.399   1
   4  -8   9 697.880 158.355   1
  -4  -8  -9 569.663 235.160   1
  -4   8  -9 545.123 133.292   1
   4   8  10 4048.48 438.328   1
  -4  -8 -10 4723.78 429.830   1
   4   8  11 93.1320 253.792   1
   4  -8  11-47.9149 145.986   1
  -4  -8 -11-167.936 215.565   1
  -4   8 -11 114.319 125.282   1
   4  -8  12 3968.56 349.101   1
  -4  -8 -12 3155.12 372.261   1
   4   8  12 3198.69 412.250   1
  -4   8 -12 4223.54 324.600   1
   4   8  13 163.295 229.603   1
  -4  -8 -13 837.055 229.392   1
  -4   8 -13 197.742 142.967   1
   4  -8  13 417.375 165.836   1
   4   8  14 200.722 248.074   1
   4  -8  14 413.809 173.677   1
  -4   8 -14 291.087 151.574   1
  -4  -8 -14 28.6786 226.914   1
   4  -8  15-45.8055 167.640   1
   4   8  15-67.8013 279.833   1
  -4   8 -15 335.232 146.624   1
  -4  -8 -15 29.6697 241.154   1
   4  -8  16 397.470 193.775   1
   4   8  16-68.4640 284.492   1
  -4   8 -16 319.866 161.845   1
  -4  -8 -16-91.5529 245.114   1
   4  -8  17 53.4320 205.218   1
   4   8  17 279.353 255.069   1
  -4   8 -17 344.274 167.631   1
  -4  -8 -17 464.570 242.639   1
   4   8  18 392.674 275.517   1
  -4  -8 -18 187.205 228.852   1
   4   8  19-108.484 276.533   1
  -4  -8 -19 62.8982 236.164   1
   4   8  20 255.086 226.230   1
  -4  -8 -20 126.456 199.523   1
   4   8  22 182.126 262.557   1
  -4  -8 -22 252.322 233.769   1
   4   8  23 614.975 243.202   1
  -4  -8 -23 219.761 197.348   1
   4   8  24 788.218 292.171   1
  -4  -8 -24 93.3621 240.182   1
   4   8  25-283.559 248.494   1
   4   8  26-69.8807 220.181   1
  -4  -8 -26 212.535 199.240   1
   4  -9 -26 390.832 226.648   1
  -4   9  26 201.129 227.076   1
   4  -9 -25 462.119 229.830   1
  -4   9  25-239.113 242.034   1
   4  -9 -24 93.9645 232.619   1
  -4   9  24 34.7332 244.920   1
   4  -9 -23-95.5692 215.025   1
  -4   9  23-70.2935 229.482   1
   4  -9 -22 287.625 200.361   1
  -4   9  22-143.310 218.545   1
   4  -9 -21 868.692 260.891   1
  -4   9  21 216.447 274.599   1
   4  -9 -20 128.907 218.789   1
  -4   9  20 252.981 244.164   1
   4  -9 -19-96.8065 247.725   1
  -4   9  19 361.383 289.913   1
   4  -9 -18 32.1087 199.119   1
  -4   9  18 143.861 220.582   1
   4   9 -17-48.3840 181.020   1
   4  -9 -16 379.577 261.810   1
  -4  -9  16 148.080 182.324   1
  -4   9  16 494.033 291.007   1
   4   9 -16 339.635 187.385   1
   4  -9 -15 467.277 235.238   1
  -4  -9  15 91.0281 171.499   1
  -4   9  15-69.5212 268.100   1
   4   9 -15 318.370 168.065   1
   4  -9 -14 214.060 208.926   1
  -4  -9  14 231.196 181.528   1
  -4   9  14 750.870 261.560   1
   4   9 -14 79.1463 162.658   1
   4  -9 -13 59.8295 232.050   1
  -4  -9  13 212.512 170.345   1
  -4   9  13 100.182 239.403   1
   4   9 -13-73.6540 158.391   1
   4  -9 -12 29.1542 226.900   1
   4   9 -12-84.2384 148.514   1
  -4  -9  12-18.2345 144.349   1
  -4   9  12 32.5530 275.931   1
   4  -9 -11-281.584 252.174   1
  -4  -9  11 83.1885 143.468   1
   4   9 -11 47.5698 145.659   1
  -4   9  11 126.355 260.655   1
  -4   9  10 7123.20 609.341   1
   4  -9 -10 7137.90 595.825   1
   4  -9  -9 1832.93 278.719   1
  -4   9   9 1560.18 291.661   1
  -4  -9   8 1579.33 205.477   1
  -4   9   8 1749.12 288.890   1
   4   9  -8 2076.93 205.563   1
   4  -9  -8 2183.20 280.532   1
  -4  -9   7 495.206 132.540   1
  -4   9   7 293.822 230.906   1
   4  -9  -7 361.844 211.803   1
   4   9  -7 481.481 133.534   1
   4   9  -6 524.207 152.230   1
  -4   9   6 688.290 245.006   1
   4  -9  -6 887.882 218.218   1
  -4  -9   6 688.083 140.430   1
   4   9  -5 692.047 133.573   1
  -4  -9   5 667.026 144.987   1
  -4   9   5 315.024 202.806   1
   4  -9  -4 15398.9 1086.33   1
  -4   9   4 15000.5 1092.54   1
   4  -9  -3 1362.91 213.319   1
  -4  -9   2 8944.38 650.150   1
   4   9  -2 8765.03 654.449   1
  -4   9   2 8509.39 667.444   1
   4  -9  -2 9405.03 664.718   1
   4   9  -1 3690.17 308.367   1
   4  -9  -1 2686.67 307.139   1
  -4   9   1 3109.63 313.603   1
  -4  -9   1 3495.74 294.540   1
  -4  -9   0-32.5845 153.319   1
   4  -9   0 155.743 152.658   1
  -4   9   0-17.5987 158.018   1
   4   9   0-53.3473 164.957   1
   4   9   1 3249.29 334.409   1
   4  -9   1 3701.97 305.501   1
  -4  -9  -1 3789.90 316.241   1
  -4   9  -1 3238.94 311.155   1
  -4  -9  -2 8808.06 656.462   1
   4   9   3 1205.74 252.549   1
  -4   9  -3 1268.59 182.834   1
   4  -9   3 1803.37 179.990   1
  -4  -9  -3 1243.29 222.539   1
   4  -9   4 16644.4 1094.51   1
   4   9   4 16651.1 1154.72   1
  -4   9  -4 15823.7 1095.10   1
  -4  -9  -4 14287.7 1129.03   1
   4   9   5 703.772 223.838   1
  -4   9  -5 657.455 126.187   1
   4  -9   5 585.484 123.103   1
  -4  -9  -5 380.416 201.129   1
   4   9   6 476.150 232.234   1
  -4   9  -6 884.927 125.685   1
  -4  -9  -6 516.811 224.816   1
   4  -9   6 544.362 118.219   1
   4   9   7 276.487 228.420   1
  -4   9  -7 357.216 106.695   1
  -4  -9  -7 443.267 209.353   1
   4  -9   7 527.095 118.074   1
  -4   9  -8 1896.02 169.522   1
  -4  -9  -8 1284.62 276.878   1
   4   9   8 1778.24 301.722   1
   4  -9   8 1594.00 178.183   1
  -4   9  -9 1774.33 183.534   1
  -4  -9  -9 1769.14 283.474   1
   4   9   9 1398.95 295.706   1
   4  -9   9 1838.10 187.765   1
  -4  -9 -10 7339.71 624.942   1
  -4   9 -10 7935.42 559.768   1
   4  -9  10 8028.05 561.259   1
   4   9  10 6811.84 644.615   1
   4  -9  11-27.6476 132.265   1
   4   9  11-127.169 244.013   1
   4   9  12-64.9280 263.647   1
  -4  -9 -12 638.237 254.409   1
   4  -9  13 136.300 142.428   1
   4   9  13 33.2887 269.011   1
  -4  -9 -13 170.878 232.438   1
  -4   9 -13 294.575 135.877   1
   4   9  14 33.9428 264.668   1
   4  -9  14 151.878 155.099   1
  -4  -9 -14 497.911 226.956   1
  -4   9 -14 277.835 132.521   1
   4  -9  15 83.7316 164.604   1
   4   9  15 102.313 260.230   1
  -4   9 -15 466.999 146.101   1
  -4  -9 -15-30.4182 241.968   1
   4  -9  16 479.486 183.220   1
   4   9  16 900.693 320.413   1
  -4  -9 -16 463.700 277.755   1
  -4   9 -16 295.018 159.579   1
  -4   9 -17 42.9686 158.950   1
   4   9  18 288.776 297.612   1
  -4  -9 -18 313.963 250.149   1
   4   9  19 72.6607 262.676   1
  -4  -9 -19 189.374 229.156   1
   4   9  20 182.287 269.913   1
  -4  -9 -20 158.396 217.928   1
   4   9  21-182.160 266.472   1
  -4  -9 -21-31.5932 239.952   1
   4   9  22 471.352 229.417   1
  -4  -9 -22 220.079 189.666   1
   4   9  24 177.397 224.756   1
  -4  -9 -24 30.8389 203.353   1
   4   9  25-35.1978 245.017   1
  -4  -9 -25-30.4785 219.362   1
   4   9  26 309.979 253.917   1
  -4  -9 -26-29.9421 213.004   1
  -4  10  25 202.576 252.458   1
   4 -10 -25 393.875 244.623   1
  -4  10  24 206.132 242.759   1
   4 -10 -24 279.033 229.915   1
  -4  10  23 104.551 199.174   1
   4 -10 -23 189.663 185.267   1
  -4  10  22 676.539 259.949   1
   4 -10 -22 254.271 231.496   1
  -4  10  21 71.7670 274.408   1
   4 -10 -21-32.0254 227.680   1
  -4  10  20 866.380 287.346   1
   4 -10 -20 193.274 219.456   1
  -4  10  19 758.909 295.383   1
   4 -10 -19 32.2416 246.717   1
  -4  10  18 216.626 272.226   1
   4 -10 -18 32.2540 237.797   1
  -4  10  17 35.8934 236.586   1
   4 -10 -17-96.1766 219.290   1
   4  10 -16 232.670 167.503   1
  -4  10  16-35.5626 284.343   1
   4 -10 -16-95.2690 248.893   1
  -4 -10  15 620.984 179.679   1
  -4  10  15 492.235 300.790   1
   4 -10 -15 630.603 275.482   1
   4  10 -15 367.521 165.528   1
  -4  10  14 692.266 308.240   1
   4  10 -14 141.899 155.447   1
   4 -10 -14 806.847 272.466   1
  -4 -10  14 958.910 187.282   1
  -4  10  13 33.9482 286.099   1
   4  10 -13 202.100 151.266   1
   4 -10 -13-152.157 260.953   1
  -4 -10  13 17.2614 147.210   1
   4 -10 -11 720.434 234.324   1
  -4  10  11 1065.70 278.773   1
  -4  10  10 1064.43 291.554   1
   4  10 -10 1100.10 156.489   1
   4 -10 -10 975.595 257.400   1
  -4 -10  10 783.236 146.467   1
  -4  10   9 90.8005 241.172   1
  -4 -10   9-12.2883 116.184   1
   4 -10  -9-53.8902 215.409   1
   4  10  -9-24.6731 113.602   1
   4  10  -8 4595.27 352.816   1
  -4 -10   8 4715.23 352.943   1
  -4  10   7-27.6419 233.908   1
   4  10  -7 270.340 121.870   1
  -4 -10   7 188.768 115.477   1
   4 -10  -7 24.9769 227.447   1
   4  10  -6 98.1668 119.520   1
  -4 -10   6 325.092 120.616   1
   4  10  -5 3057.03 267.914   1
  -4 -10   5 3016.94 263.445   1
   4 -10  -5 3214.58 323.098   1
  -4  10   4 844.394 232.213   1
   4 -10  -4 1252.17 204.773   1
  -4  10   3 623.007 207.062   1
   4 -10  -3 475.778 189.967   1
   4  10  -2 7937.77 554.604   1
   4 -10  -2 6826.25 560.184   1
  -4  10   2 7052.25 569.658   1
  -4 -10   2 7182.58 544.182   1
   4  10  -1 490.119 159.861   1
  -4  10   1 258.562 176.544   1
   4 -10  -1 500.157 165.895   1
  -4 -10   1 237.189 149.057   1
  -4 -10   0 3547.56 299.025   1
  -4  10   0 3037.20 299.761   1
   4 -10   0 3173.95 286.479   1
   4  10   1 103.276 192.148   1
  -4  10  -1 213.687 166.577   1
   4 -10   1 235.488 137.951   1
  -4 -10  -1 303.990 177.381   1
  -4 -10  -2 7294.13 549.591   1
   4  10   2 6647.83 556.601   1
   4 -10   3 956.790 136.798   1
  -4 -10  -3 566.477 188.738   1
   4  10   3 609.712 205.025   1
  -4  10  -3 711.460 155.114   1
   4 -10   4 830.504 142.298   1
   4  10   4 348.488 230.418   1
  -4 -10  -4 907.682 211.168   1
  -4  10  -4 815.798 138.541   1
   4  10   5 2726.06 337.297   1
   4 -10   5 3038.80 252.698   1
  -4 -10  -5 2911.26 326.094   1
  -4  10  -5 3131.15 251.049   1
   4 -10   6 341.973 98.0977   1
  -4  10  -6 256.759 97.2515   1
  -4  10  -7 313.379 90.1851   1
   4  10   7 369.251 237.398   1
   4 -10   7 291.560 103.767   1
   4  10   8 4052.79 434.784   1
   4 -10   8 4407.11 293.771   1
  -4 -10  -8 4156.97 404.173   1
  -4  10  -8 3153.19 279.530   1
  -4 -10  -9-55.3253 227.615   1
  -4  10  -9-87.4516 88.4047   1
   4 -10   9-97.7394 93.6283   1
   4  10   9 61.3110 241.901   1
   4  10  10 442.792 243.051   1
   4 -10  10 869.840 127.930   1
  -4 -10 -11 1465.24 263.542   1
  -4  10 -11 1005.28 129.859   1
   4  10  11 1066.51 298.861   1
   4 -10  11 550.390 132.997   1
  -4  10 -12 2936.09 221.636   1
   4 -10  12 1871.18 223.711   1
   4  10  13 202.958 234.706   1
   4 -10  13 84.2930 126.626   1
  -4  10 -13 277.952 122.256   1
  -4 -10 -13 29.2017 215.472   1
   4  10  14 650.766 322.790   1
  -4 -10 -14 630.208 290.109   1
   4  10  15 656.734 258.612   1
  -4 -10 -15 802.346 241.651   1
  -4  10 -15 1051.41 166.035   1
   4  10  16 390.561 302.750   1
  -4 -10 -16-123.987 247.864   1
   4  10  17-322.668 244.410   1
  -4 -10 -17-62.7456 225.185   1
   4  10  18 217.894 293.171   1
  -4 -10 -18-63.1327 237.943   1
   4  10  19 437.572 255.024   1
  -4 -10 -19-126.689 216.759   1
   4  10  20 36.4841 267.815   1
  -4 -10 -20-31.6550 233.265   1
   4  10  21 72.6760 243.261   1
  -4 -10 -21 283.529 218.708   1
   4  10  22 468.501 274.175   1
  -4 -10 -22 125.258 214.897   1
   4  10  23 285.053 248.192   1
  -4 -10 -23 30.9870 209.283   1
   4  10  24-246.641 251.095   1
  -4 -10 -24-275.309 236.230   1
   4  10  25 104.218 240.044   1
  -4 -10 -25-391.220 202.509   1
   4 -11 -24-91.9401 168.074   1
  -4  11  24 67.8706 192.461   1
   4 -11 -23-31.3290 220.060   1
  -4  11  23 276.127 243.447   1
   4 -11 -22-63.5295 239.448   1
  -4  11  22 210.007 254.961   1
   4 -11 -21 319.009 196.153   1
  -4  11  21 107.157 213.348   1
   4 -11 -20 32.1657 235.207   1
  -4  11  20-108.065 260.296   1
   4 -11 -18 1129.12 276.165   1
  -4  11  18 542.100 296.305   1
   4 -11 -17-96.7561 244.369   1
  -4  11  17 685.617 300.798   1
   4 -11 -16 704.719 221.923   1
  -4  11  16 681.112 268.114   1
   4 -11 -15-285.452 221.761   1
  -4  11  15 496.841 237.287   1
   4 -11 -14-31.2868 224.299   1
  -4  11  14-105.083 257.158   1
   4  11 -13 13.6042 121.222   1
  -4 -11  13 66.8133 123.980   1
   4 -11 -13 184.651 223.280   1
  -4  11  13-137.856 241.972   1
   4  11 -12 61.5782 115.078   1
  -4  11  12 135.109 259.468   1
  -4 -11  12 255.734 119.121   1
   4 -11 -12 271.417 216.460   1
   4  11 -11 125.246 118.245   1
  -4 -11  11-11.1642 108.282   1
   4  11 -10 5057.32 359.948   1
   4 -11 -10 4772.17 448.179   1
  -4  11  10 3592.29 456.127   1
  -4 -11  10 4602.82 353.878   1
  -4  11   9-124.235 237.779   1
  -4 -11   9 163.213 112.452   1
   4  11  -9 151.837 104.875   1
  -4 -11   8 3498.17 282.343   1
   4  11  -8 3787.20 287.615   1
   4 -11  -8 3037.41 361.758   1
  -4  11   7 857.938 254.622   1
   4 -11  -7 591.628 233.499   1
  -4 -11   7 1197.47 142.086   1
   4  11  -7 1177.75 151.468   1
  -4  11   6 357.262 226.858   1
   4 -11  -6 24.7183 203.588   1
  -4 -11   6 204.012 114.754   1
   4  11  -6 504.077 130.249   1
  -4 -11   5 691.564 128.653   1
   4  11  -5 596.230 137.392   1
  -4  11   4 2114.06 295.495   1
   4 -11  -4 1904.63 252.818   1
   4  11  -3 187.473 139.850   1
  -4  11   3 144.739 196.811   1
   4 -11  -3 207.368 178.546   1
  -4 -11   3 55.9198 132.499   1
  -4 -11   2 6183.13 455.037   1
   4  11  -2 4989.37 455.232   1
  -4  11   2 5929.63 496.293   1
   4 -11  -2 6381.28 482.392   1
  -4 -11   1 211.607 149.729   1
   4  11  -1 75.1739 161.333   1
   4 -11  -1 112.462 160.906   1
  -4  11   1 62.6479 168.217   1
   4  11   0-60.8642 160.264   1
  -4 -11   0-395.002 151.964   1
  -4  11   0-115.804 173.040   1
   4 -11   0 137.280 141.832   1
   4  11   1 152.137 188.052   1
  -4  11  -1 103.103 158.380   1
  -4 -11  -1 19.4520 154.122   1
   4 -11   1 138.800 132.030   1
  -4 -11  -2 5230.92 441.301   1
  -4  11  -2 4881.54 413.882   1
   4  11   2 5739.57 461.189   1
   4  11   3-147.888 205.908   1
  -4  11  -3-13.5750 125.388   1
  -4 -11  -3-131.398 178.525   1
   4 -11   3-50.7058 119.087   1
  -4 -11  -4 1688.38 248.595   1
  -4  11  -4 1515.96 182.445   1
   4 -11   4 2212.54 193.543   1
   4  11   4 1920.61 281.828   1
  -4  11  -5 674.819 121.231   1
   4 -11   5 754.808 122.282   1
   4  11   6 424.156 260.850   1
   4 -11   6 398.597 98.8894   1
  -4  11  -6 410.477 96.6784   1
  -4 -11  -6-50.9634 222.252   1
  -4  11  -7 863.761 103.962   1
  -4 -11  -7 1009.23 248.365   1
   4 -11   7 1145.10 114.444   1
  -4  11  -8 2821.18 178.836   1
  -4 -11  -8 2893.15 317.259   1
   4  11   8 2319.60 325.481   1
   4 -11   8 1887.04 175.494   1
   4  11   9-220.619 267.475   1
  -4 -11  -9-187.825 233.043   1
   4  11  10 3736.77 403.840   1
   4 -11  12 132.886 64.9330   1
   4  11  12 438.873 233.212   1
  -4 -11 -12 437.358 217.592   1
  -4  11 -12 139.781 60.0818   1
  -4  11 -13-6.89527 76.4137   1
   4  11  13-273.598 295.724   1
   4 -11  13-15.9187 82.7891   1
  -4 -11 -13 239.832 241.224   1
  -4 -11 -14 215.872 215.803   1
  -4  11 -14 217.995 90.3296   1
   4  11  15 421.257 287.967   1
  -4 -11 -15 311.877 256.067   1
   4  11  16 215.085 260.681   1
  -4 -11 -16 313.849 226.584   1
   4  11  17-72.5191 271.651   1
  -4 -11 -17 442.245 247.942   1
   4  11  18 292.002 278.858   1
  -4 -11 -18 317.190 246.830   1
   4  11  20 328.036 267.754   1
  -4 -11 -20 31.6158 229.599   1
   4  11  21 180.921 232.664   1
  -4 -11 -21 471.227 203.342   1
   4  11  22 429.658 272.896   1
  -4 -11 -22 311.549 240.293   1
   4  11  23 141.290 206.128   1
  -4 -11 -23 338.155 187.116   1
   4  11  24 35.0009 254.041   1
  -4 -11 -24 181.531 230.668   1
   4 -12 -24-30.2585 222.415   1
  -4  12  24 435.373 252.684   1
   4 -12 -23-185.263 218.615   1
  -4  12  23 170.853 244.937   1
   4 -12 -22 378.310 202.054   1
  -4  12  22-69.4253 216.680   1
   4 -12 -20 32.0333 201.270   1
  -4  12  20 466.025 231.000   1
   4 -12 -19-225.873 234.093   1
  -4  12  19 288.934 272.217   1
   4 -12 -18 129.394 215.288   1
  -4  12  18-289.715 254.281   1
  -4  12  17 72.3761 250.858   1
   4 -12 -16-160.903 247.013   1
  -4  12  16 36.0432 272.701   1
  -4  12  14-106.248 285.974   1
   4 -12 -13 592.290 258.005   1
  -4  12  13-69.8490 287.105   1
  -4  12  12 858.475 283.268   1
   4 -12 -12 1194.53 267.352   1
  -4 -12  12 554.410 68.4676   1
  -4  12  11 235.497 259.100   1
   4 -12 -11 119.993 220.205   1
  -4 -12  11-42.9587 54.7651   1
   4  12 -11 12.4526 68.4100   1
  -4  12  10-32.7844 259.549   1
   4  12 -10 91.0940 72.0114   1
  -4 -12  10 108.960 61.5686   1
  -4 -12   9 535.263 92.8369   1
   4  12  -9 663.960 100.187   1
  -4  12   9 446.461 277.750   1
   4 -12  -9 686.121 235.522   1
   4  12  -8 931.293 121.987   1
  -4  12   8 856.316 279.713   1
  -4 -12   8 757.019 110.137   1
   4 -12  -8 498.331 244.592   1
   4  12  -7 870.875 140.333   1
  -4  12   7 1183.97 280.829   1
   4 -12  -7 715.040 226.823   1
  -4 -12   7 1203.25 131.109   1
  -4  12   6 3272.99 385.666   1
   4  12  -6 2822.43 287.449   1
   4 -12  -6 3150.65 360.263   1
   4  12  -5 774.025 149.414   1
  -4  12   5 875.340 228.262   1
   4 -12  -5 709.109 227.039   1
  -4 -12   5 1029.96 146.395   1
  -4  12   4 632.649 224.256   1
   4 -12  -4 553.679 221.091   1
   4  12  -3 362.288 153.689   1
  -4  12   3 101.884 213.140   1
  -4 -12   3 116.566 133.160   1
   4 -12  -3 195.525 178.091   1
   4  12  -2 2029.59 255.893   1
  -4  12   2 2433.68 281.615   1
  -4 -12   2 2219.98 240.598   1
   4 -12  -2 2355.18 260.241   1
   4  12  -1-177.937 176.131   1
  -4 -12   1-105.644 152.249   1
  -4  12   1 109.336 191.708   1
   4 -12  -1 255.362 172.210   1
   4  12   0 6131.07 535.418   1
  -4  12   0 7055.29 531.836   1
  -4 -12   0 6732.73 521.802   1
   4 -12   0 6767.24 520.364   1
   4 -12   1 385.573 152.000   1
  -4  12  -1 125.577 159.076   1
  -4 -12  -1-121.927 182.074   1
   4  12   1-182.981 210.178   1
   4 -12   2 1811.89 206.106   1
   4  12   2 1625.40 265.518   1
  -4 -12  -2 2446.94 257.130   1
  -4  12  -2 1894.03 224.169   1
   4  12   3 76.6997 216.688   1
  -4  12  -3 290.323 140.231   1
   4 -12   3 257.806 123.236   1
  -4 -12  -3 274.981 198.812   1
  -4  12  -4 617.326 131.652   1
   4 -12   4 731.380 123.260   1
   4 -12   5 630.054 110.820   1
   4  12   5 787.970 248.023   1
  -4  12  -5 571.500 110.462   1
  -4 -12  -5 583.560 218.837   1
   4 -12   6 2655.88 207.297   1
   4  12   6 3606.02 369.843   1
  -4 -12  -6 3785.06 337.340   1
  -4  12  -6 2641.86 207.062   1
   4  12   7 1186.02 263.585   1
  -4 -12  -8 642.561 223.690   1
   4  12   8 375.948 260.882   1
  -4 -12  -9 441.064 236.388   1
   4  12   9 64.3789 267.043   1
  -4 -12 -10 226.807 214.880   1
   4  12  10 165.068 260.788   1
   4  12  11 337.228 290.041   1
  -4 -12 -11-58.2774 229.974   1
   4  12  12 475.097 276.525   1
  -4 -12 -12 818.260 253.091   1
   4  12  13 34.5262 232.980   1
   4  12  14 35.1310 274.369   1
  -4 -12 -14 62.4531 236.245   1
   4  12  16 36.3226 263.522   1
  -4 -12 -16-94.9808 222.289   1
   4  12  17 219.491 278.915   1
  -4 -12 -17 95.4245 228.202   1
   4  12  18 292.749 258.441   1
  -4 -12 -18 191.125 188.170   1
   4  12  19 73.0848 277.333   1
  -4 -12 -19 539.650 243.775   1
   4  12  20 363.384 279.108   1
  -4 -12 -20 31.5651 223.767   1
   4  12  22-177.709 261.922   1
  -4 -12 -22 61.8370 221.636   1
   4  12  23 35.0700 216.493   1
  -4 -12 -23 274.375 195.357   1
   4  12  24 138.161 244.727   1
  -4 -12 -24 149.800 213.210   1
   4 -13 -23 427.302 215.351   1
  -4  13  23-236.327 241.155   1
   4 -13 -22 560.029 247.467   1
  -4  13  22 378.528 263.158   1
   4 -13 -21-31.7268 178.783   1
  -4  13  21 139.661 208.068   1
   4 -13 -20 802.864 249.396   1
  -4  13  20-141.342 266.464   1
   4 -13 -19-64.3782 197.364   1
  -4  13  19 72.0070 229.175   1
  -4  13  18 217.077 268.013   1
   4 -13 -17-227.186 248.561   1
  -4  13  17-181.579 264.853   1
   4 -13 -16 453.685 245.761   1
  -4  13  16 362.657 270.663   1
   4 -13 -15 129.021 232.294   1
   4 -13 -14 31.9984 212.960   1
  -4  13  14 107.440 269.962   1
   4 -13 -13 31.6332 239.330   1
  -4  13  13-177.172 267.101   1
   4 -13 -12 622.606 262.676   1
  -4  13  12 104.587 266.747   1
   4 -13 -11 244.599 228.451   1
  -4  13  11 239.762 249.001   1
   4 -13  -9 352.299 223.785   1
  -4  13   9 226.712 272.845   1
   4 -13  -8 397.394 225.396   1
  -4  13   8 377.980 237.043   1
  -4 -13   7 1000.99 101.151   1
   4 -13  -7 1350.19 239.140   1
  -4  13   7 1131.81 283.021   1
  -4 -13   6 480.143 111.045   1
   4  13  -6 360.122 109.949   1
   4 -13  -6 371.596 223.510   1
  -4  13   6 590.372 243.744   1
  -4 -13   5-67.5731 107.970   1
   4  13  -5 38.2305 129.971   1
   4 -13  -5 50.6270 194.959   1
  -4  13   5 256.128 215.288   1
  -4 -13   3 90.3509 137.678   1
   4  13  -3 169.400 144.043   1
   4 -13  -3-91.2815 178.853   1
  -4  13   3-53.8831 205.317   1
  -4 -13   2 1239.67 182.108   1
   4  13  -2 1127.71 199.829   1
   4 -13  -2 1067.32 214.646   1
  -4  13   2 1509.09 250.867   1
   4  13  -1 225.529 173.444   1
  -4 -13   1 385.322 158.618   1
  -4  13   1 366.241 200.055   1
   4 -13  -1 246.963 165.228   1
   4  13   0 88.6979 164.031   1
  -4 -13   0-59.6051 154.626   1
  -4  13   0-233.067 182.184   1
   4 -13   0 150.140 152.466   1
  -4 -13  -1 811.971 179.956   1
  -4  13  -1 370.230 160.693   1
   4 -13   1 552.011 156.980   1
   4  13   2 1236.58 237.846   1
  -4 -13  -2 1706.49 234.087   1
  -4  13  -2 1341.60 195.727   1
   4 -13   2 1465.91 189.352   1
  -4 -13  -3-264.473 199.268   1
   4  13   3 53.2670 203.935   1
   4 -13   3-182.259 121.791   1
   4  13   4 475.174 253.949   1
  -4  13  -4 53.1522 108.899   1
   4 -13   4 316.327 109.100   1
   4 -13   5-41.0749 76.4404   1
   4  13   5-29.1815 231.777   1
  -4  13  -5-54.9664 83.0147   1
   4  13   6 574.285 243.160   1
  -4 -13  -6 723.310 222.599   1
   4  13   7 810.453 276.345   1
  -4 -13  -7 613.849 228.860   1
   4  13   8 449.923 257.118   1
  -4 -13  -8 276.126 218.336   1
  -4 -13  -9 28.4946 203.520   1
   4  13   9 197.826 234.495   1
  -4 -13 -10 323.756 199.776   1
   4  13  10 335.402 246.204   1
  -4 -13 -11-333.841 246.650   1
   4  13  11 203.778 274.246   1
  -4 -13 -12 123.481 241.837   1
   4  13  12 520.806 288.009   1
  -4 -13 -13-155.445 218.392   1
   4  13  13 533.370 283.430   1
  -4 -13 -15 126.980 225.696   1
   4  13  15-254.906 285.358   1
  -4 -13 -16 319.121 235.295   1
   4  13  16-146.727 279.622   1
   4  13  17-36.7272 242.082   1
  -4 -13 -18-31.8903 217.148   1
   4  13  18 36.6914 254.302   1
  -4 -13 -19 158.535 223.581   1
   4  13  19-73.0157 272.142   1
  -4 -13 -20 440.779 221.989   1
   4  13  20 434.040 265.023   1
  -4 -13 -21-186.791 203.374   1
   4  13  21-35.7332 231.091   1
  -4 -13 -22 276.506 246.377   1
   4  13  22 317.995 268.962   1
  -4 -13 -23 241.785 203.070   1
   4  13  23-104.472 207.576   1
  -4  14  22 136.098 239.965   1
   4 -14 -22 61.5704 211.595   1
  -4  14  21 415.825 260.751   1
   4 -14 -21 125.391 217.909   1
   4 -14 -20 127.801 220.638   1
  -4  14  19-35.5359 238.690   1
   4 -14 -19-32.3031 220.958   1
  -4  14  18-36.1741 257.935   1
   4 -14 -18 582.455 248.242   1
  -4  14  16-72.7882 224.440   1
   4 -14 -16 195.254 193.975   1
  -4  14  15 508.538 267.470   1
   4 -14 -15 454.595 225.302   1
  -4  14  14 650.488 259.427   1
   4 -14 -14-96.9239 205.086   1
  -4  14  13 71.6982 260.201   1
   4 -14 -13 160.164 222.161   1
  -4  14  12 779.542 299.051   1
   4 -14 -12 191.100 236.398   1
  -4  14  11 829.461 271.773   1
   4 -14 -11 564.607 226.565   1
  -4  14  10 67.9512 265.648   1
   4 -14 -10 306.578 238.953   1
  -4  14   8 32.4429 258.342   1
   4 -14  -8 498.227 235.806   1
  -4  14   7 31.5986 229.240   1
   4 -14  -7-28.4462 225.917   1
  -4  14   6 1286.15 274.202   1
   4  14  -6 1118.42 133.850   1
   4 -14  -6 1394.38 265.649   1
  -4 -14   6 1215.67 122.499   1
   4  14  -5 141.010 117.597   1
  -4  14   5 237.387 243.668   1
   4 -14  -5 287.804 205.409   1
  -4  14   4-115.393 224.104   1
   4 -14  -4-248.530 211.659   1
   4  14  -3 291.977 158.160   1
   4  14  -2 58.0527 157.238   1
   4 -14  -2-160.210 176.916   1
  -4  14   2-51.3066 191.952   1
   4 -14  -1 258.489 182.859   1
  -4  14   1 524.074 204.970   1
   4  14  -1 63.9494 172.928   1
   4 -14   0 1718.35 230.809   1
  -4  14   0 1997.55 257.025   1
   4  14   0 1687.68 256.945   1
   4 -14   1 346.296 143.485   1
   4  14   1 222.928 211.881   1
  -4  14  -1 191.421 148.441   1
   4 -14   2 77.7351 134.434   1
  -4 -14  -2-156.683 175.991   1
  -4  14  -2 66.1995 143.903   1
   4  14   2-78.6201 198.970   1
  -4  14  -3 13.7636 121.725   1
   4 -14   3 118.466 119.790   1
   4 -14   4 137.571 97.0661   1
  -4 -14  -4 320.922 192.289   1
   4  14   4-28.8423 212.690   1
  -4  14  -4 79.0720 104.103   1
   4  14   5 210.500 237.694   1
  -4 -14  -5 231.813 188.177   1
   4  14   6 1681.83 294.222   1
  -4 -14  -6 936.641 245.547   1
   4  14   7 32.1094 228.636   1
  -4 -14  -7 333.071 217.133   1
   4  14   8 229.606 227.670   1
  -4 -14  -8 489.391 208.627   1
   4  14  10 340.823 255.213   1
  -4 -14 -10 30.4805 229.987   1
   4  14  11 626.729 276.828   1
  -4 -14 -11 619.454 244.522   1
   4  14  12 356.681 282.054   1
  -4 -14 -12 249.564 232.447   1
   4  14  13 471.565 275.075   1
  -4 -14 -13 158.223 225.786   1
   4  14  14-109.837 281.973   1
  -4 -14 -14 63.7816 220.066   1
   4  14  15-36.8319 246.449   1
  -4 -14 -15 288.502 204.303   1
   4  14  16 295.067 253.807   1
  -4 -14 -16 160.687 219.302   1
  -4 -14 -18 159.586 229.947   1
   4  14  19 254.693 254.911   1
  -4 -14 -19 253.506 218.351   1
   4  14  20 107.912 233.732   1
  -4 -14 -20 94.0682 181.379   1
   4  14  21-283.729 248.644   1
   4  14  22-175.597 246.593   1
  -4 -14 -22 243.980 223.905   1
   4 -15 -22-151.527 179.568   1
  -4  15  22 336.609 208.714   1
   4 -15 -21 185.637 214.083   1
  -4  15  21 308.826 264.742   1
   4 -15 -20 284.411 185.690   1
  -4  15  20 209.473 226.248   1
   4 -15 -19-192.299 230.239   1
  -4  15  19-283.241 273.106   1
   4 -15 -18 260.171 240.406   1
  -4  15  18 321.806 260.101   1
   4 -15 -17 98.2865 205.444   1
  -4  15  17 144.072 231.752   1
   4 -15 -15-131.637 211.710   1
  -4  15  15-36.2071 231.731   1
   4 -15 -14-65.6681 201.323   1
  -4  15  14 144.510 240.400   1
   4 -15 -13 130.581 227.834   1
  -4  15  13 395.318 259.165   1
   4 -15 -12 128.875 228.181   1
  -4  15  12 35.6525 265.801   1
   4 -15 -11 350.071 229.327   1
  -4  15  11-35.2288 241.232   1
   4 -15 -10 156.015 224.665   1
  -4  15  10 34.7571 245.140   1
   4 -15  -9 585.862 250.066   1
  -4  15   9-239.066 271.566   1
   4 -15  -7 380.505 234.950   1
  -4  15   7 261.224 231.189   1
   4 -15  -6-225.428 194.470   1
  -4  15   6 255.233 245.729   1
   4  15  -5 111.850 102.924   1
   4 -15  -5 514.263 228.394   1
  -4  15   5 279.764 233.732   1
  -4 -15   5 148.251 93.7148   1
   4  15  -4 782.025 164.073   1
   4 -15  -4 1087.53 225.514   1
  -4  15   4 1302.02 276.663   1
  -4 -15   4 1226.49 156.869   1
   4  15  -3 359.504 149.223   1
  -4  15   3 86.2648 231.611   1
  -4 -15   3 29.8345 130.487   1
   4  15  -2 513.477 172.848   1
  -4 -15   2 645.662 156.586   1
   4 -15  -2 671.265 208.851   1
  -4  15   2 320.299 219.289   1
  -4 -15   1 283.502 166.237   1
   4 -15  -1 22.4406 167.353   1
  -4  15   1 24.7831 193.618   1
   4  15  -1-43.9389 184.122   1
  -4 -15   0-122.924 157.236   1
   4 -15   0 186.844 174.435   1
  -4  15   0 113.825 174.715   1
   4  15   0-71.7442 178.925   1
  -4 -15  -1 66.0018 177.040   1
   4 -15   1 17.9563 146.353   1
   4  15   1-76.9520 205.072   1
  -4  15  -1 98.9140 160.220   1
  -4  15  -2 720.825 166.758   1
   4 -15   2 742.837 159.690   1
  -4 -15  -3-49.4236 184.644   1
  -4  15  -3 241.314 120.755   1
   4  15   3 400.582 218.409   1
   4 -15   3 194.735 119.068   1
  -4 -15  -4 1538.39 245.598   1
  -4  15  -4 962.400 127.145   1
   4  15   4 624.344 257.188   1
   4 -15   4 1219.58 128.717   1
   4  15   5 92.6901 242.265   1
  -4 -15  -5 162.598 211.812   1
   4  15   6-31.6978 225.368   1
  -4 -15  -6 113.344 221.303   1
   4  15   7 457.303 244.875   1
  -4 -15  -7 58.4405 210.025   1
   4  15   9 277.722 266.706   1
  -4 -15  -9 121.445 221.480   1
   4  15  10 600.388 283.287   1
  -4 -15 -10-278.124 216.997   1
   4  15  11 394.439 258.545   1
  -4 -15 -11 125.810 212.809   1
   4  15  12 291.572 268.830   1
  -4 -15 -12 731.529 243.181   1
   4  15  13-147.181 269.344   1
  -4 -15 -13 448.944 231.129   1
   4  15  14 518.419 288.371   1
  -4 -15 -14 548.797 234.084   1
   4  15  15 74.2805 273.776   1
  -4 -15 -15 129.232 224.031   1
   4  15  17 295.459 267.480   1
  -4 -15 -17 257.052 228.204   1
   4  15  18-183.162 224.644   1
  -4 -15 -18 255.369 197.926   1
   4  15  19-108.704 242.330   1
  -4 -15 -19 252.829 204.359   1
   4  15  20-107.214 268.416   1
  -4 -15 -20 717.048 237.021   1
   4  15  21 106.263 258.270   1
  -4 -15 -21 615.367 239.202   1
   4  15  22 34.6312 242.427   1
  -4 -15 -22 302.201 198.618   1
  -4  16  21 271.782 255.136   1
   4 -16 -21-122.419 208.421   1
  -4  16  20 624.214 222.789   1
   4 -16 -20 62.4485 181.620   1
  -4  16  19-246.895 253.846   1
   4 -16 -19 158.757 223.865   1
  -4  16  18 249.767 264.553   1
   4 -16 -18 290.768 229.439   1
  -4  16  17 216.293 233.159   1
   4 -16 -17 65.2712 212.168   1
  -4  16  16 689.823 257.408   1
   4 -16 -16 427.177 213.279   1
  -4  16  15 36.4463 235.565   1
   4 -16 -15 32.9768 215.262   1
  -4  16  14 328.244 254.363   1
   4 -16 -14 164.947 224.171   1
  -4  16  13-36.3805 255.510   1
   4 -16 -13-164.512 228.148   1
  -4  16  11 395.022 257.724   1
   4 -16 -11 32.2806 220.180   1
  -4  16  10-142.097 229.620   1
   4 -16 -10 224.724 219.609   1
  -4  16   9 105.086 238.577   1
   4 -16  -9 63.2023 200.184   1
  -4  16   8 137.804 236.694   1
   4 -16  -8-61.8222 217.023   1
  -4  16   7 202.263 245.039   1
   4 -16  -7 569.542 221.645   1
  -4  16   6 198.676 243.229   1
   4 -16  -6 87.2480 210.335   1
  -4  16   5 97.1166 244.888   1
   4 -16  -5-55.8899 186.823   1
   4  16  -4-13.3228 121.486   1
  -4  16   4 157.983 216.126   1
   4  16  -3 242.641 146.179   1
   4 -16  -3 157.058 195.525   1
  -4 -16   3 59.8917 126.820   1
  -4  16   3 501.165 229.787   1
  -4 -16   2 70.6272 140.359   1
   4  16  -2 121.705 164.898   1
  -4 -16   1 118.796 154.637   1
   4 -16  -1 23.1721 178.477   1
  -4  16   1-181.899 202.247   1
   4  16  -1 136.193 167.926   1
  -4 -16   0 196.450 177.422   1
   4 -16   0 168.737 160.284   1
  -4  16   0 210.852 181.708   1
   4  16   0 393.466 206.569   1
  -4 -16  -1 23.4780 168.502   1
   4 -16   1 223.080 152.688   1
  -4  16  -1 222.285 163.345   1
   4  16   1-26.4343 212.185   1
  -4 -16  -2-249.250 193.309   1
   4 -16   2-63.4323 131.253   1
  -4  16  -2 136.264 152.141   1
   4  16   2 252.502 215.312   1
   4  16   3 147.462 224.993   1
  -4  16  -3 49.3800 119.915   1
  -4 -16  -3 471.823 208.465   1
  -4 -16  -4-164.148 195.329   1
   4  16   4-215.459 240.393   1
  -4  16  -4 84.5956 52.1950   1
   4  16   5 159.491 237.845   1
  -4 -16  -5 56.7594 192.483   1
   4  16   6 132.950 240.349   1
  -4 -16  -6 145.415 195.557   1
   4  16   8 523.699 263.150   1
  -4 -16  -8-306.264 216.837   1
   4  16   9 142.964 251.170   1
  -4 -16  -9 187.140 213.622   1
   4  16  10-181.722 258.420   1
  -4 -16 -10 253.353 216.654   1
   4  16  11 294.424 261.361   1
  -4 -16 -11 320.553 218.245   1
   4  16  12 519.279 283.048   1
  -4 -16 -12 32.3079 224.449   1
   4  16  13 74.5750 272.196   1
  -4 -16 -13 422.722 228.054   1
   4  16  14 37.4034 270.367   1
  -4 -16 -14 162.690 227.580   1
   4  16  16 260.402 278.699   1
  -4 -16 -16 194.320 221.015   1
   4  16  17 36.9063 273.068   1
  -4 -16 -17 128.697 224.037   1
   4  16  18-109.641 284.429   1
  -4 -16 -18 63.7714 232.239   1
   4  16  19 289.385 271.723   1
  -4 -16 -19-31.5051 219.411   1
   4  16  20 107.197 254.066   1
  -4 -16 -20 31.0545 206.682   1
   4  16  21-349.639 232.823   1
  -4 -16 -21 30.5205 177.752   1
   4 -17 -20 342.670 189.094   1
  -4  17  20-103.116 220.108   1
   4 -17 -18 128.211 225.467   1
  -4  17  18 320.197 267.531   1
   4 -17 -16 196.780 210.921   1
  -4  17  16-145.680 240.060   1
   4 -17 -15 462.260 236.535   1
  -4  17  15 110.016 250.487   1
   4 -17 -14 265.062 228.791   1
  -4  17  14-36.8101 263.983   1
   4 -17 -13-333.941 236.713   1
  -4  17  13 36.8903 252.592   1
   4 -17 -12 133.152 216.298   1
  -4  17  12 36.7899 240.215   1
   4 -17 -10-65.5686 213.594   1
  -4  17  10 689.609 266.949   1
   4 -17  -9-258.332 227.741   1
  -4  17   9 574.950 266.893   1
   4 -17  -8 599.100 229.866   1
  -4  17   8 498.828 262.084   1
   4 -17  -7 462.633 223.771   1
  -4  17   7 105.240 249.178   1
   4 -17  -6-119.497 201.717   1
  -4  17   6 414.835 234.448   1
   4 -17  -5-58.3784 207.601   1
  -4  17   5 309.067 246.222   1
   4 -17  -4 256.832 186.417   1
  -4  17   4 357.809 208.004   1
   4 -17  -3 495.083 207.634   1
  -4  17   3-122.233 199.806   1
   4 -17  -1 192.215 189.071   1
  -4  17   1 27.1557 202.552   1
   4  17  -1 117.896 169.187   1
  -4  17   0 71.8591 175.836   1
   4  17   0-26.0137 179.517   1
  -4  17  -1 226.047 160.623   1
  -4 -17  -2 77.5142 192.821   1
   4  17   2-386.192 216.580   1
  -4 -17  -3 27.1429 187.322   1
   4  17   3-124.564 210.144   1
  -4 -17  -4 254.586 197.414   1
   4  17   4 162.107 227.095   1
  -4 -17  -5-29.2730 201.658   1
   4  17   5-436.955 223.090   1
  -4 -17  -6 210.807 211.551   1
   4  17   6-34.5658 246.858   1
  -4 -17  -7 339.165 217.947   1
   4  17   7 106.164 239.298   1
  -4 -17  -8-94.3639 210.307   1
   4  17   8 216.739 231.137   1
  -4 -17  -9-63.8928 213.126   1
   4  17   9 659.969 270.617   1
  -4 -17 -10 291.248 224.606   1
   4  17  10 37.1056 255.206   1
  -4 -17 -12 32.7671 230.723   1
   4  17  12 565.060 270.595   1
  -4 -17 -13 426.750 244.169   1
   4  17  13 339.637 268.395   1
  -4 -17 -14-65.6329 215.280   1
   4  17  14-37.6869 246.021   1
  -4 -17 -15 98.1286 212.472   1
   4  17  15-225.091 247.276   1
  -4 -17 -16 455.057 217.197   1
   4  17  16 111.696 237.828   1
  -4 -17 -18-127.228 186.424   1
   4  17  18 547.472 248.729   1
  -4 -17 -20 61.6844 210.018   1
   4  17  20-141.255 252.098   1
  -4  18  19 278.367 249.615   1
   4 -18 -19 63.0412 191.371   1
  -4  18  17 251.986 258.511   1
   4 -18 -17 228.651 233.714   1
  -4  18  15 479.935 279.264   1
   4 -18 -15 267.368 230.833   1
  -4  18  14-74.3507 254.274   1
   4 -18 -14 33.6390 218.496   1
  -4  18  13 149.222 254.068   1
   4 -18 -13-236.292 208.175   1
  -4  18  12 37.3254 255.310   1
   4 -18 -12 33.7129 216.808   1
  -4  18  11-298.753 243.176   1
   4 -18 -11-235.242 213.511   1
  -4  18   9 74.1120 242.162   1
   4 -18  -9 262.689 216.742   1
  -4  18   8 734.801 264.133   1
   4 -18  -8 32.3459 193.810   1
  -4  18   7 219.055 229.572   1
   4 -18  -7 347.442 205.036   1
  -4  18   5 104.907 229.475   1
  -4  18   4 598.459 244.414   1
  -4  18   3-126.975 205.332   1
   4  18   3 162.289 214.198   1
   4  18   4 101.225 243.905   1
   4  18   5 34.8356 239.353   1
  -4 -18  -5 60.5868 201.602   1
   4  18   6-35.7385 240.051   1
  -4 -18  -6 93.2686 216.422   1
   4  18   7 72.9479 259.562   1
  -4 -18  -7 253.916 220.284   1
   4  18   8 370.880 270.129   1
  -4 -18  -8-258.099 203.233   1
   4  18   9 525.525 265.354   1
  -4 -18  -9 130.651 206.659   1
   4  18  11-190.275 256.784   1
  -4 -18 -11 99.4164 204.317   1
   4  18  12-114.345 256.035   1
  -4 -18 -12 199.473 220.212   1
   4  18  13 114.177 274.235   1
  -4 -18 -13 664.117 245.354   1
   4  18  14 189.438 255.665   1
  -4 -18 -14-66.1768 213.868   1
   4  18  15 376.330 250.740   1
  -4 -18 -15 65.7400 193.964   1
   4  18  17-111.171 235.889   1
  -4 -18 -17 32.2451 209.450   1
   4  18  19 285.105 247.620   1
  -4 -18 -19 250.140 199.795   1
  -4  19  16 402.901 258.518   1
  -4  19  14-112.480 233.802   1
  -4  19  13-151.468 246.158   1
  -4  19  12 114.011 248.176   1
  -4  19  11 38.2331 254.419   1
   4  19  10-231.139 266.271   1
   4  19  11 540.300 281.137   1
   4  19  12 192.813 253.262   1
   4  19  13 115.558 271.680   1
   4  19  14 191.155 254.705   1
   4  19  16 149.809 255.213   1
   4  19  18 399.505 269.949   1
   5   0 -26 334.558 234.923   1
  -5   0  25 542.745 257.388   1
   5   0 -25 66.7708 233.105   1
  -5   0  24-38.4051 234.164   1
   5   0 -24 33.3896 222.178   1
  -5   0  23 493.122 272.393   1
   5   0 -23 66.4455 239.669   1
  -5   0  22 187.754 232.354   1
   5   0 -22 394.592 221.740   1
  -5   0  21 441.931 257.551   1
   5   0 -21-162.188 244.586   1
  -5   0  20 760.170 271.055   1
   5   0 -20 350.712 236.637   1
  -5   0  19-35.4396 271.400   1
   5   0 -19 437.152 245.939   1
  -5   0  18 968.600 304.748   1
   5   0 -18 702.998 266.079   1
  -5   0  17 33.6432 273.333   1
   5   0 -17 59.4595 243.824   1
  -5   0  16 1729.07 293.014   1
   5   0 -16 229.781 242.883   1
  -5   0  15 63.0135 230.417   1
  -5   0  14 2002.45 318.863   1
   5   0 -14 2003.42 285.566   1
  -5   0  13 204.927 224.461   1
   5   0 -13 281.846 213.333   1
  -5   0  12-28.1626 246.438   1
   5   0 -12-244.664 200.278   1
   5   0 -10 24521.8 1792.53   1
  -5   0  10 28004.1 1817.53   1
  -5   0   9 123.874 234.856   1
   5   0  -9-212.932 199.988   1
  -5   0   8 1617.85 269.462   1
   5   0  -8 1627.69 245.076   1
  -5   0   7-216.831 219.406   1
   5   0  -7-233.223 201.916   1
   5   0  -6 14876.0 1123.55   1
  -5   0   6 17174.7 1135.16   1
   5   0  -5 69.4049 183.478   1
  -5   0   5 235.497 208.620   1
  -5   0   4 18964.7 1350.57   1
   5   0  -4 19736.2 1342.65   1
   5   0  -3 375.763 188.523   1
  -5   0   3-50.9693 190.799   1
  -5   0   2 43848.8 2903.61   1
   5   0  -2 42466.9 2900.68   1
  -5   0   1-32.5895 199.597   1
   5   0  -1-104.101 185.690   1
  -5   0   0 124.281 158.753   1
   5   0   0-108.203 152.167   1
  -5   0  -1 76.7822 200.969   1
   5   0   1-137.301 216.245   1
  -5   0  -2 45113.5 3084.72   1
   5   0   2 46796.9 3086.55   1
  -5   0  -3-63.6971 161.752   1
   5   0   3 112.178 185.568   1
  -5   0  -4 19368.2 1364.81   1
   5   0   4 20149.2 1367.76   1
  -5   0  -5 34.4398 184.901   1
   5   0   5 17.4190 187.038   1
   5   0   6 14808.0 1060.09   1
  -5   0  -6 14987.9 1054.67   1
  -5   0  -7-109.005 175.946   1
   5   0   7-160.822 197.230   1
  -5   0  -8 1189.41 223.476   1
   5   0   8 1016.47 228.354   1
  -5   0  -9 102.111 184.333   1
   5   0   9-22.7688 196.899   1
  -5   0 -10 24995.1 1677.92   1
   5   0  10 23370.5 1689.71   1
   5   0  11-286.448 223.949   1
  -5   0 -11 157.826 211.709   1
   5   0  12-109.334 236.383   1
  -5   0 -12-24.2445 216.022   1
  -5   0 -13-75.9396 207.000   1
   5   0  14 2150.78 319.178   1
  -5   0 -14 1612.07 275.002   1
   5   0  15 216.277 247.488   1
  -5   0 -15 524.091 230.393   1
   5   0  16 608.489 250.751   1
  -5   0 -17 55.6467 218.157   1
   5   0  17 197.103 256.652   1
  -5   0 -18 1006.19 248.650   1
   5   0  18 743.986 284.380   1
   5   0  19 68.4085 260.710   1
  -5   0 -19 120.869 230.340   1
   5   0  20 351.624 241.513   1
  -5   0 -20 587.341 228.243   1
   5   0  21 72.4826 231.877   1
  -5   0 -21-94.2010 218.577   1
   5   0  22 111.240 253.018   1
  -5   0 -22 350.988 226.501   1
   5   0  23-75.1553 256.641   1
  -5   0 -23 581.653 240.763   1
   5   0  24-113.888 239.301   1
  -5   0 -24 325.972 229.987   1
   5   0  25 114.340 235.084   1
  -5   0 -25 98.3763 224.400   1
  -5   1  26-37.9766 243.188   1
   5  -1 -26 297.442 237.107   1
  -5   1  25-266.749 248.739   1
   5  -1 -25 33.1602 241.523   1
   5   1 -25 135.321 218.648   1
  -5  -1  24 433.446 266.637   1
   5   1 -24 201.922 240.092   1
  -5   1  23 525.147 261.174   1
  -5  -1  23-154.467 242.050   1
   5  -1 -23 99.2315 217.042   1
   5   1 -23-66.4882 232.479   1
  -5   1  22-37.2163 253.831   1
   5  -1 -22-360.998 251.386   1
  -5  -1  21 484.553 257.977   1
   5   1 -21 161.918 227.261   1
  -5  -1  20 1059.68 277.977   1
  -5   1  20 1008.94 302.435   1
   5  -1 -20 1090.08 273.022   1
  -5  -1  19 106.469 268.687   1
  -5   1  19 282.196 274.735   1
   5   1 -19 217.452 236.950   1
   5  -1 -19 63.1121 238.957   1
  -5   1  18 690.130 243.575   1
   5  -1 -18 339.540 237.607   1
  -5  -1  17 368.849 280.611   1
   5   1 -17 205.323 214.360   1
  -5  -1  16-64.8476 262.662   1
  -5   1  16 294.283 267.400   1
   5   1 -16-453.948 241.975   1
   5  -1 -16-87.7196 210.548   1
  -5  -1  15 1288.87 280.999   1
   5   1 -15 1064.53 250.686   1
   5  -1 -15 1500.36 262.800   1
  -5   1  14 1253.24 298.858   1
  -5  -1  14 1600.25 292.904   1
   5   1 -14 944.081 239.846   1
   5  -1 -14 1420.51 290.833   1
   5  -1 -13 13334.2 1061.32   1
   5   1 -13 14364.0 1063.41   1
  -5   1  13 15480.8 1088.09   1
  -5  -1  13 16146.4 1096.43   1
   5  -1 -12 23556.3 1571.82   1
  -5   1  12 21096.4 1577.11   1
   5   1 -11 4083.46 392.695   1
  -5  -1  11 4634.67 433.091   1
  -5  -1  10 1266.23 254.551   1
  -5   1  10 759.037 246.730   1
   5  -1 -10 863.875 205.270   1
   5   1 -10 1321.69 219.464   1
  -5  -1   9 2696.88 305.676   1
  -5   1   9 2124.27 316.823   1
   5   1  -9 2324.96 273.199   1
   5  -1  -9 2289.43 286.897   1
  -5  -1   8 3933.87 372.036   1
   5  -1  -8 4143.49 353.424   1
  -5   1   8 3881.67 381.827   1
   5   1  -8 2951.27 342.833   1
  -5  -1   7 4710.20 408.270   1
  -5   1   7 4516.21 416.296   1
   5  -1  -7 4690.85 400.099   1
   5   1  -7 3918.93 391.615   1
   5   1  -6 3194.63 298.125   1
  -5   1   6 2487.71 321.303   1
   5  -1  -6 2532.85 308.255   1
  -5  -1   6 3029.21 325.478   1
  -5  -1   5 2573.77 307.308   1
  -5   1   5 2998.99 322.371   1
   5  -1  -5 2786.17 311.569   1
   5   1  -5 2947.98 301.189   1
   5   1  -4 82449.4 5684.14   1
  -5   1   4 87075.6 5698.56   1
  -5  -1   4 85450.0 5691.09   1
   5  -1  -4 87041.4 5691.78   1
  -5   1   3 3949.21 338.336   1
   5   1  -3 2946.82 326.429   1
   5  -1  -3 3156.81 321.735   1
  -5  -1   3 2971.06 327.179   1
   5  -1  -2 41508.2 2617.13   1
   5   1  -2 33076.9 2611.11   1
  -5   1   2 40594.5 2619.11   1
  -5  -1   2 40636.4 2618.07   1
   5  -1  -1 740.393 201.354   1
  -5   1   1 476.823 201.971   1
  -5  -1   1 522.414 208.854   1
   5   1  -1 635.288 210.143   1
   5   1   0 38943.2 2686.75   1
  -5   1   0 42736.9 2692.81   1
   5  -1   0 34928.8 2685.17   1
  -5  -1   0 43297.0 2689.15   1
  -5  -1  -1 943.166 195.765   1
  -5   1  -1 717.635 179.057   1
   5   1   1 469.796 198.932   1
   5  -1   1 398.195 196.504   1
   5   1   2 37762.9 2595.99   1
   5  -1   2 37341.1 2595.23   1
  -5  -1  -2 40210.9 2598.82   1
  -5   1  -2 38689.7 2596.06   1
   5   1   3 2794.01 292.252   1
   5  -1   3 3012.58 297.494   1
  -5  -1  -3 2648.14 289.437   1
  -5   1  -3 3065.23 294.119   1
   5  -1   4 84593.6 5602.90   1
   5   1   4 79701.4 5602.92   1
  -5   1  -4 86279.8 5601.71   1
  -5  -1  -4 85666.1 5605.40   1
   5   1   5 2187.89 286.271   1
   5  -1   5 2955.15 282.215   1
  -5  -1  -5 2426.72 279.474   1
  -5   1  -5 2517.39 275.730   1
   5   1   6 2859.26 306.896   1
  -5   1  -6 2651.33 283.257   1
  -5  -1  -6 2568.74 298.409   1
   5  -1   6 2655.84 284.829   1
  -5   1  -7 3336.07 352.319   1
  -5  -1  -7 4489.50 382.992   1
   5   1   7 4051.05 393.331   1
   5  -1   7 4665.06 385.459   1
  -5   1  -8 3549.14 312.818   1
  -5  -1  -8 3020.64 318.131   1
   5   1   8 3197.16 337.354   1
   5  -1   8 2665.54 322.816   1
  -5   1  -9 1979.11 255.868   1
  -5  -1  -9 1723.98 256.545   1
   5  -1   9 2634.02 279.323   1
   5   1   9 2316.04 285.858   1
  -5   1 -10 945.000 199.183   1
  -5  -1 -10 740.322 206.380   1
   5   1  10 914.007 233.112   1
   5  -1  10 823.120 225.331   1
  -5   1 -11 5196.19 447.963   1
   5   1  12 20479.7 1496.86   1
  -5  -1 -12 21745.3 1489.52   1
   5   1  13 14077.6 1058.51   1
   5  -1  13 14087.6 1058.56   1
  -5  -1 -13 14687.2 1046.93   1
  -5  -1 -14 1105.92 252.724   1
  -5   1 -14 1526.33 261.661   1
   5  -1  14 1462.97 278.652   1
   5   1  14 607.023 273.866   1
  -5   1 -15 839.490 255.692   1
  -5  -1 -15 1518.44 280.883   1
   5   1  15 1635.44 321.322   1
   5  -1  15 1092.17 282.836   1
   5   1  16 519.805 269.422   1
   5  -1  16 31.5377 240.040   1
  -5   1 -17-109.893 210.852   1
   5  -1  17 64.8878 222.909   1
  -5  -1 -18 232.223 206.169   1
   5   1  18 273.007 244.164   1
  -5   1 -19 569.985 229.479   1
  -5  -1 -19 421.387 226.091   1
   5   1  19-69.3145 268.615   1
   5  -1  19 203.795 232.162   1
  -5   1 -20 984.815 251.641   1
  -5  -1 -20 1117.59 264.575   1
   5   1  20 494.140 266.661   1
   5  -1  20 1225.72 291.413   1
  -5   1 -21 94.0655 210.777   1
  -5  -1 -21-251.625 213.380   1
   5  -1  21 254.850 261.104   1
   5   1  21 653.143 255.973   1
  -5  -1 -22-63.7512 204.104   1
   5   1  22 407.198 253.327   1
  -5   1 -23 64.8657 208.650   1
  -5  -1 -23 257.823 233.882   1
   5  -1  23 37.7951 251.564   1
   5   1  23-37.4100 245.455   1
  -5   1 -24 196.799 233.863   1
  -5  -1 -24 356.021 212.009   1
   5  -1  24 152.900 253.775   1
   5   1  24 339.246 243.049   1
  -5  -1 -25 292.241 213.979   1
   5   1  25 339.605 256.606   1
  -5  -1 -26 292.025 232.429   1
  -5   2  27 37.1264 181.532   1
   5  -2 -27 355.662 231.107   1
  -5   2  26 335.602 243.988   1
   5  -2 -26 196.273 224.387   1
  -5   2  25 300.080 264.463   1
   5  -2 -25 427.741 264.159   1
  -5   2  24 448.401 242.968   1
   5  -2 -24 131.906 217.640   1
   5   2 -24-34.1387 230.629   1
  -5   2  23-37.0979 225.337   1
  -5  -2  23 39.8440 248.715   1
   5  -2 -23 363.204 217.011   1
   5   2 -23 404.877 241.246   1
  -5   2  22-220.719 263.738   1
   5  -2 -22-32.9254 246.392   1
   5   2 -22-33.0113 212.355   1
  -5   2  21 291.582 224.907   1
  -5  -2  21 113.843 246.656   1
   5  -2 -21 32.6208 221.317   1
   5   2 -21 129.573 247.893   1
  -5   2  20 358.664 285.933   1
  -5  -2  20 482.430 280.875   1
   5  -2 -20 193.528 257.170   1
   5   2 -20-284.192 236.416   1
  -5   2  19-105.843 242.394   1
  -5  -2  19 214.669 258.531   1
   5  -2 -19-158.693 232.078   1
   5   2 -19 92.2933 233.577   1
  -5   2  18 553.676 277.868   1
  -5  -2  18 868.537 292.190   1
   5   2 -18 268.861 235.015   1
  -5   2  17 1454.50 311.794   1
  -5  -2  17 941.512 293.576   1
   5  -2 -17 486.587 259.962   1
   5   2 -17 693.926 237.680   1
  -5   2  16 1515.36 332.430   1
  -5  -2  16 2328.24 341.857   1
   5  -2 -16 2162.43 324.291   1
   5   2 -16 2379.17 312.949   1
  -5   2  15 63.9689 259.017   1
  -5  -2  15-346.724 250.334   1
   5  -2 -15 57.4918 235.004   1
   5   2 -15 161.424 210.105   1
  -5   2  14 1052.01 257.404   1
  -5  -2  14 1624.35 289.154   1
   5  -2 -14 1473.67 259.703   1
   5   2 -14 1556.82 265.591   1
  -5   2  13 805.267 273.835   1
  -5  -2  13 1422.51 291.525   1
   5  -2 -13 616.591 237.809   1
   5   2 -13 1097.18 225.321   1
  -5   2  12 690.364 247.875   1
  -5  -2  12 961.103 255.547   1
   5  -2 -12 463.011 216.260   1
   5  -2 -11 4298.33 390.149   1
   5   2 -11 4442.68 393.662   1
  -5   2  11 3785.31 401.041   1
  -5  -2  11 3907.89 410.001   1
   5   2 -10 14705.4 1053.91   1
  -5   2   9 1072.42 261.758   1
  -5  -2   9 599.888 221.604   1
   5  -2  -9 754.496 223.296   1
   5   2  -9 248.644 179.412   1
  -5   2   8 9148.19 670.358   1
  -5  -2   8 8564.08 643.176   1
   5  -2  -8 7765.44 632.002   1
   5   2  -8 7826.19 630.235   1
  -5   2   7 10872.7 810.873   1
  -5  -2   7 11385.5 803.576   1
   5   2  -7 10817.9 789.549   1
   5  -2  -7 10216.2 793.149   1
  -5   2   6 1653.71 262.052   1
  -5  -2   6 1497.55 232.266   1
   5  -2  -6 1523.13 239.946   1
   5   2  -6 1569.49 237.722   1
  -5   2   5 41.1014 201.470   1
   5   2  -5 16.3722 170.339   1
   5  -2  -5 166.258 194.030   1
  -5  -2   5 35.8373 191.389   1
  -5  -2   4 20484.7 1501.47   1
  -5   2   4 22566.4 1514.99   1
   5   2  -4 22336.7 1501.88   1
   5  -2  -4 22105.8 1505.27   1
  -5  -2   3 182.269 183.009   1
  -5   2   3 294.164 219.312   1
   5   2  -3 92.7763 174.627   1
   5  -2  -3 403.198 190.857   1
   5   2  -2 51808.2 3534.22   1
   5  -2  -2 54137.2 3532.79   1
  -5   2   2 51702.0 3536.70   1
  -5  -2   2 53116.0 3534.21   1
   5  -2  -1 8424.22 686.673   1
  -5   2   1 9259.24 695.699   1
  -5  -2   1 10117.1 688.106   1
   5   2  -1 9619.07 687.696   1
   5  -2   0 14.8474 189.536   1
  -5   2   0 111.612 207.670   1
  -5  -2   0 62.3348 169.169   1
   5   2   0 31.3646 174.412   1
   5   2   1 10246.5 697.417   1
  -5   2  -1 9475.18 696.380   1
   5  -2   1 10107.0 700.087   1
  -5  -2  -1 8220.16 698.045   1
   5   2   2 54041.1 3585.39   1
   5  -2   2 51606.1 3580.20   1
  -5  -2  -2 53725.3 3585.04   1
  -5   2  -2 54591.6 3581.26   1
   5  -2   3 365.365 176.834   1
  -5  -2  -3 487.739 189.670   1
  -5   2  -3 106.264 177.699   1
   5   2   3 117.702 180.042   1
   5  -2   4 20844.8 1424.63   1
   5   2   4 19527.8 1427.31   1
  -5   2  -4 21050.1 1419.96   1
  -5  -2  -4 20912.4 1430.79   1
   5  -2   5 32.2372 162.430   1
   5   2   5-96.1061 211.945   1
  -5   2  -5 128.692 163.435   1
  -5  -2  -5 107.774 185.416   1
   5   2   6 1124.16 241.682   1
   5  -2   6 814.977 197.180   1
  -5  -2  -6 593.112 198.156   1
  -5   2  -6 1354.64 202.484   1
  -5   2  -7 10155.7 733.337   1
  -5  -2  -7 9369.98 749.270   1
   5  -2   7 10611.1 744.738   1
   5   2   7 9935.06 758.292   1
  -5  -2  -8 9843.20 709.199   1
  -5   2  -8 9073.34 694.277   1
   5  -2   8 9450.33 706.114   1
   5   2   8 9217.98 716.974   1
   5   2   9 1031.92 251.522   1
   5  -2   9 1013.28 211.283   1
  -5  -2  -9 816.975 226.257   1
  -5   2  -9 767.108 207.698   1
   5  -2  10 14136.7 1070.37   1
  -5   2 -10 15687.3 1065.87   1
  -5  -2 -11 4226.24 387.836   1
   5   2  11 3225.55 383.918   1
   5  -2  11 3549.04 376.937   1
  -5  -2 -12 280.116 246.433   1
  -5   2 -12 934.294 216.199   1
   5   2  12 519.445 261.813   1
   5  -2  12 414.833 243.415   1
  -5  -2 -13 1060.74 264.819   1
   5   2  13 841.019 292.295   1
  -5  -2 -14 1898.80 284.489   1
  -5   2 -14 1112.87 254.240   1
   5  -2  14 1488.02 274.558   1
   5   2  14 1825.80 301.987   1
  -5   2 -15 106.194 213.783   1
  -5  -2 -15 228.785 214.916   1
   5  -2  15 89.2977 220.344   1
   5   2  15 63.9362 241.975   1
   5  -2  16 2109.28 337.962   1
  -5   2 -17 921.316 223.714   1
  -5  -2 -17 712.576 233.887   1
   5  -2  17 1152.66 264.432   1
   5   2  17 638.402 254.750   1
  -5   2 -18 28.2775 211.112   1
  -5  -2 -18 263.624 231.399   1
   5   2  18 240.862 268.059   1
   5  -2  18 231.753 227.778   1
  -5   2 -19 59.5217 220.242   1
  -5  -2 -19 302.967 249.305   1
[truncated: 890,074 more chars]
