# Supplementary material for: Structural insight into the cooperativity of spin crossover compounds
Source: Acta Crystallogr B Struct Sci Cryst Eng Mater. 2023 Aug 11;79(Pt 5):354–67. doi: 10.1107/S2052520623005814 (PMC10552598; doi:10.1107/S2052520623005814)
Supplement: Supplementary file 5 [file b-79-00354-sup5.zip › Bia_Portho_310K.cif]

data_Bia_dw4400_310K
 
_audit_creation_method            'SHELXL-2019/2'
_shelx_SHELXL_version_number      '2019/2'
_chemical_name_systematic         ?
_chemical_name_common             ?
_chemical_melting_point           ?
_chemical_formula_moiety          ?
_chemical_formula_sum
 'C10.86 H8 Fe0.29 N1.71 S0.57' 
_chemical_formula_weight          196.75

loop_
 _atom_type_symbol
 _atom_type_description
 _atom_type_scat_dispersion_real
 _atom_type_scat_dispersion_imag
 _atom_type_scat_source
 'Fe'  'Fe'   0.3265   0.6960
 'International Tables Vol C Tables 4.2.6.8 and 6.1.1.4'
 'C'  'C'   0.0024   0.0013
 'International Tables Vol C Tables 4.2.6.8 and 6.1.1.4'
 'H'  'H'   0.0000   0.0000
 'International Tables Vol C Tables 4.2.6.8 and 6.1.1.4'
 'N'  'N'   0.0049   0.0027
 'International Tables Vol C Tables 4.2.6.8 and 6.1.1.4'
 'S'  'S'   0.1051   0.1002
 'International Tables Vol C Tables 4.2.6.8 and 6.1.1.4'
 
_space_group_crystal_system       orthorhombic
_space_group_IT_number            56
_space_group_name_H-M_alt         'P c c n'
_space_group_name_Hall            '-P 2ab 2ac'
 
_shelx_space_group_comment
;
The symmetry employed for this shelxl refinement is uniquely defined
by the following loop, which should always be used as a source of
symmetry information in preference to the above space-group names.
They are only intended as comments.
;
 
loop_
 _space_group_symop_operation_xyz
 'x, y, z'
 '-x+1/2, -y+1/2, z'
 '-x, y+1/2, -z+1/2'
 'x+1/2, -y, -z+1/2'
 '-x, -y, -z'
 'x-1/2, y-1/2, -z'
 'x, -y-1/2, z-1/2'
 '-x-1/2, y, z-1/2'
 
_cell_length_a                    12.9579(6)
_cell_length_b                    15.2284(7)
_cell_length_c                    17.5993(7)
_cell_angle_alpha                 90
_cell_angle_beta                  90
_cell_angle_gamma                 90
_cell_volume                      3472.8(3)
_cell_formula_units_Z             14
_cell_measurement_temperature     310(2)
_cell_measurement_reflns_used     2640
_cell_measurement_theta_min       1.889
_cell_measurement_theta_max       21.06
 
_exptl_crystal_description        irregular
_exptl_crystal_colour             ?
_exptl_crystal_density_meas       ?
_exptl_crystal_density_method     ?
_exptl_crystal_density_diffrn     1.317          
_exptl_crystal_F_000              1424
_exptl_transmission_factor_min    ?
_exptl_transmission_factor_max    ?
_exptl_crystal_size_max           ?
_exptl_crystal_size_mid           ?
_exptl_crystal_size_min           ?
_exptl_absorpt_coefficient_mu     0.433
_shelx_estimated_absorpt_T_min    ?
_shelx_estimated_absorpt_T_max    ?
_exptl_absorpt_correction_type    ?
_exptl_absorpt_correction_T_min   ?
_exptl_absorpt_correction_T_max   ?
_exptl_absorpt_process_details    ?
_exptl_absorpt_special_details    ?
_diffrn_ambient_temperature       293(2)
_diffrn_radiation_wavelength      0.65524
_diffrn_radiation_type            Synchrotron
_diffrn_source                    ?
_diffrn_measurement_device_type   '4-circle diffractometer'
_diffrn_measurement_method        ?
_diffrn_detector_area_resol_mean  ?
_diffrn_reflns_number             36566
_diffrn_reflns_av_unetI/netI      0.0728
_diffrn_reflns_av_R_equivalents   0.0974
_diffrn_reflns_limit_h_min        -20
_diffrn_reflns_limit_h_max        20
_diffrn_reflns_limit_k_min        -19
_diffrn_reflns_limit_k_max        19
_diffrn_reflns_limit_l_min        -28
_diffrn_reflns_limit_l_max        28
_diffrn_reflns_theta_min          1.902
_diffrn_reflns_theta_max          32.951
_diffrn_reflns_theta_full         23.150
_diffrn_measured_fraction_theta_max   0.828
_diffrn_measured_fraction_theta_full  0.984
_diffrn_reflns_Laue_measured_fraction_max    0.828
_diffrn_reflns_Laue_measured_fraction_full   0.984
_diffrn_reflns_point_group_measured_fraction_max   0.828
_diffrn_reflns_point_group_measured_fraction_full  0.984
_reflns_number_total              6901
_reflns_number_gt                 2684
_reflns_threshold_expression      'I > 2\s(I)'
_reflns_Friedel_coverage          0.000
_reflns_Friedel_fraction_max      .
_reflns_Friedel_fraction_full     .
 
_reflns_special_details
;
 Reflections were merged by SHELXL according to the crystal
 class for the calculation of statistics and refinement.
 
 _reflns_Friedel_fraction is defined as the number of unique
 Friedel pairs measured divided by the number that would be
 possible theoretically, ignoring centric projections and
 systematic absences.
;
 
_computing_data_collection        ?
_computing_cell_refinement        ?
_computing_data_reduction         ?
_computing_structure_solution     ?
_computing_structure_refinement 'SHELXL-2019/2 (Sheldrick, 2019)'
_computing_molecular_graphics     ?
_computing_publication_material   ?
_refine_special_details           ?
_refine_ls_structure_factor_coef  Fsqd
_refine_ls_matrix_type            full
_refine_ls_weighting_scheme       calc
_refine_ls_weighting_details
'w=1/[\s^2^(Fo^2^)+(0.0364P)^2^+1.2189P] where P=(Fo^2^+2Fc^2^)/3'
_atom_sites_solution_primary      ?
_atom_sites_solution_secondary    ?
_atom_sites_solution_hydrogens    geom
_refine_ls_hydrogen_treatment     constr
_refine_ls_extinction_method      none
_refine_ls_extinction_coef        .
_refine_ls_number_reflns          6901
_refine_ls_number_parameters      213
_refine_ls_number_restraints      0
_refine_ls_R_factor_all           0.2386
_refine_ls_R_factor_gt            0.1022
_refine_ls_wR_factor_ref          0.1947
_refine_ls_wR_factor_gt           0.1521
_refine_ls_goodness_of_fit_ref    1.132
_refine_ls_restrained_S_all       1.132
_refine_ls_shift/su_max           0.001
_refine_ls_shift/su_mean          0.000
 
loop_
 _atom_site_label
 _atom_site_type_symbol
 _atom_site_fract_x
 _atom_site_fract_y
 _atom_site_fract_z
 _atom_site_U_iso_or_equiv
 _atom_site_adp_type
 _atom_site_occupancy
 _atom_site_site_symmetry_order  
 _atom_site_calc_flag
 _atom_site_refinement_flags_posn
 _atom_site_refinement_flags_adp
 _atom_site_refinement_flags_occupancy
 _atom_site_disorder_assembly
 _atom_site_disorder_group
Fe01 Fe 0.750000 0.750000 0.57587(4) 0.0720(2) Uani 1 2 d S T P . .
S002 S 0.90848(11) 0.55785(10) 0.39546(6) 0.1245(5) Uani 1 1 d . . . . .
N003 N 0.7444(2) 0.84321(18) 0.67438(15) 0.0746(7) Uani 1 1 d . . . . .
N004 N 0.8008(3) 0.6616(2) 0.49627(16) 0.0928(9) Uani 1 1 d . . . . .
N005 N 0.9099(2) 0.7962(2) 0.59376(16) 0.0789(8) Uani 1 1 d . . . . .
C006 C 0.6560(3) 0.8604(2) 0.72034(19) 0.0738(9) Uani 1 1 d . . . . .
C007 C 0.5643(3) 0.8824(2) 0.68510(19) 0.0787(9) Uani 1 1 d . . . . .
H007 H 0.561909 0.889470 0.632637 0.094 Uiso 1 1 calc R U . . .
C008 C 0.9246(3) 0.8471(3) 0.6548(2) 0.0831(10) Uani 1 1 d . . . . .
C009 C 0.8322(3) 0.8703(2) 0.6968(2) 0.0847(10) Uani 1 1 d . . . . .
H009 H 0.837101 0.905003 0.740152 0.102 Uiso 1 1 calc R U . . .
C00A C 0.6586(3) 0.8498(2) 0.7984(2) 0.0859(11) Uani 1 1 d . . . . .
H00A H 0.719839 0.834375 0.822413 0.103 Uiso 1 1 calc R U . . .
C00B C 0.4777(3) 0.8837(2) 0.8060(2) 0.0828(10) Uani 1 1 d . . . . .
C00C C 0.4764(3) 0.8938(2) 0.7280(2) 0.0844(10) Uani 1 1 d . . . . .
H00C H 0.414917 0.908544 0.703906 0.101 Uiso 1 1 calc R U . . .
C00D C 0.8458(3) 0.6192(2) 0.45406(19) 0.0783(10) Uani 1 1 d . . . . .
C00E C 0.5703(3) 0.8622(3) 0.8402(2) 0.0924(11) Uani 1 1 d . . . . .
H00E H 0.572882 0.855891 0.892679 0.111 Uiso 1 1 calc R U . . .
C00F C 0.3826(3) 0.8978(3) 0.8509(2) 0.0896(11) Uani 1 1 d . . . . .
C00G C 0.9930(3) 0.7736(3) 0.5528(2) 0.0934(11) Uani 1 1 d . . . . .
H00G H 0.984287 0.738411 0.510135 0.112 Uiso 1 1 calc R U . . .
C00H C 0.3846(4) 0.9418(3) 0.9195(2) 0.1023(13) Uani 1 1 d . . . . .
H00H H 0.447314 0.962223 0.938225 0.123 Uiso 1 1 calc R U . . .
C00I C 1.0204(4) 0.8766(3) 0.6768(3) 0.1094(14) Uani 1 1 d . . . . .
H00I H 1.027993 0.912182 0.719385 0.131 Uiso 1 1 calc R U . . .
C00J C 0.2888(4) 0.8678(3) 0.8257(3) 0.1204(15) Uani 1 1 d . . . . .
H00J H 0.285068 0.837347 0.780001 0.144 Uiso 1 1 calc R U . . .
C00K C 0.1988(4) 0.8825(4) 0.8676(3) 0.1368(18) Uani 1 1 d . . . . .
H00K H 0.135749 0.861915 0.849647 0.164 Uiso 1 1 calc R U . . .
C00L C 1.1045(4) 0.8523(4) 0.6344(3) 0.1281(17) Uani 1 1 d . . . . .
H00L H 1.170300 0.870802 0.648242 0.154 Uiso 1 1 calc R U . . .
C00M C 0.2951(5) 0.9563(3) 0.9612(3) 0.1215(16) Uani 1 1 d . . . . .
H00M H 0.298010 0.986269 1.007233 0.146 Uiso 1 1 calc R U . . .
C00N C 0.2034(5) 0.9264(4) 0.9341(3) 0.1302(18) Uani 1 1 d . . . . .
H00N H 0.143286 0.936333 0.961682 0.156 Uiso 1 1 calc R U . . .
C00O C 1.0911(4) 0.8011(4) 0.5721(3) 0.1159(15) Uani 1 1 d . . . . .
H00O H 1.147472 0.784672 0.542638 0.139 Uiso 1 1 calc R U . . .
 
loop_
 _atom_site_aniso_label
 _atom_site_aniso_U_11
 _atom_site_aniso_U_22
 _atom_site_aniso_U_33
 _atom_site_aniso_U_23
 _atom_site_aniso_U_13
 _atom_site_aniso_U_12
Fe01 0.0754(4) 0.0854(5) 0.0553(3) 0.000 0.000 0.0070(4)
S002 0.1284(10) 0.1645(12) 0.0807(7) -0.0121(7) 0.0185(7) 0.0562(9)
N003 0.0801(19) 0.0800(17) 0.0637(14) 0.0002(14) -0.0053(16) 0.0153(16)
N004 0.106(2) 0.102(2) 0.0705(19) -0.0132(17) 0.0140(17) 0.0057(19)
N005 0.0758(19) 0.090(2) 0.0704(17) 0.0084(15) 0.0030(15) 0.0050(16)
C006 0.083(2) 0.073(2) 0.066(2) -0.0042(17) -0.0036(18) 0.0152(17)
C007 0.090(3) 0.085(2) 0.0614(19) -0.0011(17) -0.0053(19) 0.0161(19)
C008 0.083(3) 0.092(3) 0.075(2) 0.0079(19) -0.011(2) 0.001(2)
C009 0.097(3) 0.088(3) 0.069(2) -0.0057(18) -0.010(2) 0.007(2)
C00A 0.085(3) 0.104(3) 0.069(2) -0.0012(19) -0.0069(19) 0.021(2)
C00B 0.090(3) 0.078(2) 0.081(2) -0.0013(19) 0.003(2) 0.0193(19)
C00C 0.085(3) 0.088(2) 0.080(2) 0.001(2) -0.010(2) 0.0211(19)
C00D 0.078(2) 0.096(3) 0.0605(19) 0.0023(19) -0.0017(17) 0.0031(19)
C00E 0.104(3) 0.108(3) 0.066(2) 0.0060(19) 0.006(2) 0.025(2)
C00F 0.096(3) 0.082(2) 0.091(3) 0.007(2) 0.005(2) 0.020(2)
C00G 0.084(3) 0.109(3) 0.087(2) 0.010(2) 0.014(2) 0.001(2)
C00H 0.106(3) 0.110(3) 0.091(3) 0.000(2) 0.008(2) 0.031(2)
C00I 0.096(3) 0.127(4) 0.106(3) -0.005(3) -0.019(3) -0.007(3)
C00J 0.105(3) 0.129(4) 0.127(4) -0.022(3) 0.016(3) 0.008(3)
C00K 0.097(4) 0.161(5) 0.152(5) -0.015(4) 0.015(4) 0.009(3)
C00L 0.089(4) 0.160(5) 0.135(4) 0.009(4) -0.018(3) -0.018(3)
C00M 0.131(4) 0.136(4) 0.097(3) -0.001(3) 0.012(3) 0.053(4)
C00N 0.108(4) 0.158(5) 0.125(4) 0.012(4) 0.026(4) 0.038(4)
C00O 0.079(3) 0.145(4) 0.123(4) 0.022(3) 0.008(3) 0.000(3)
 
_geom_special_details
;
 All esds (except the esd in the dihedral angle between two l.s. planes)
 are estimated using the full covariance matrix.  The cell esds are taken
 into account individually in the estimation of esds in distances, angles
 and torsion angles; correlations between esds in cell parameters are only
 used when they are defined by crystal symmetry.  An approximate (isotropic)
 treatment of cell esds is used for estimating esds involving l.s. planes.
;
 
loop_
 _geom_bond_atom_site_label_1
 _geom_bond_atom_site_label_2
 _geom_bond_distance
 _geom_bond_site_symmetry_2
 _geom_bond_publ_flag
Fe01 N004 2.051(3) . ?
Fe01 N004 2.051(3) 2_665 ?
Fe01 N005 2.211(3) . ?
Fe01 N005 2.211(3) 2_665 ?
Fe01 N003 2.242(3) . ?
Fe01 N003 2.242(3) 2_665 ?
S002 C00D 1.611(4) . ?
N003 C009 1.273(4) . ?
N003 C006 1.426(4) . ?
N004 C00D 1.144(4) . ?
N005 C008 1.339(4) . ?
N005 C00G 1.340(4) . ?
C006 C007 1.382(4) . ?
C006 C00A 1.383(4) . ?
C007 C00C 1.377(5) . ?
C008 C00I 1.376(5) . ?
C008 C009 1.451(5) . ?
C00A C00E 1.373(5) . ?
C00B C00E 1.381(5) . ?
C00B C00C 1.382(5) . ?
C00B C00F 1.479(5) . ?
C00F C00J 1.372(6) . ?
C00F C00H 1.382(5) . ?
C00G C00O 1.381(6) . ?
C00H C00M 1.390(6) . ?
C00I C00L 1.372(6) . ?
C00J C00K 1.398(7) . ?
C00K C00N 1.350(7) . ?
C00L C00O 1.356(7) . ?
C00M C00N 1.359(7) . ?
 
loop_
 _geom_angle_atom_site_label_1
 _geom_angle_atom_site_label_2
 _geom_angle_atom_site_label_3
 _geom_angle
 _geom_angle_site_symmetry_1
 _geom_angle_site_symmetry_3
 _geom_angle_publ_flag
N004 Fe01 N004 93.83(18) . 2_665 ?
N004 Fe01 N005 90.30(13) . . ?
N004 Fe01 N005 100.92(12) 2_665 . ?
N004 Fe01 N005 100.92(12) . 2_665 ?
N004 Fe01 N005 90.30(13) 2_665 2_665 ?
N005 Fe01 N005 163.62(15) . 2_665 ?
N004 Fe01 N003 162.56(12) . . ?
N004 Fe01 N003 95.88(11) 2_665 . ?
N005 Fe01 N003 73.67(11) . . ?
N005 Fe01 N003 93.49(11) 2_665 . ?
N004 Fe01 N003 95.88(11) . 2_665 ?
N004 Fe01 N003 162.56(12) 2_665 2_665 ?
N005 Fe01 N003 93.49(11) . 2_665 ?
N005 Fe01 N003 73.67(11) 2_665 2_665 ?
N003 Fe01 N003 78.69(14) . 2_665 ?
C009 N003 C006 118.8(3) . . ?
C009 N003 Fe01 114.6(2) . . ?
C006 N003 Fe01 125.5(2) . . ?
C00D N004 Fe01 167.9(3) . . ?
C008 N005 C00G 117.8(3) . . ?
C008 N005 Fe01 115.6(2) . . ?
C00G N005 Fe01 126.5(3) . . ?
C007 C006 C00A 119.6(3) . . ?
C007 C006 N003 118.7(3) . . ?
C00A C006 N003 121.5(3) . . ?
C00C C007 C006 119.7(3) . . ?
N005 C008 C00I 122.9(4) . . ?
N005 C008 C009 115.6(3) . . ?
C00I C008 C009 121.5(4) . . ?
N003 C009 C008 120.0(3) . . ?
C00E C00A C006 119.7(3) . . ?
C00E C00B C00C 118.0(4) . . ?
C00E C00B C00F 121.7(3) . . ?
C00C C00B C00F 120.3(4) . . ?
C007 C00C C00B 121.4(3) . . ?
N004 C00D S002 179.0(4) . . ?
C00A C00E C00B 121.5(3) . . ?
C00J C00F C00H 117.4(4) . . ?
C00J C00F C00B 121.2(4) . . ?
C00H C00F C00B 121.4(4) . . ?
N005 C00G C00O 122.0(4) . . ?
C00F C00H C00M 121.5(5) . . ?
C00L C00I C008 118.4(5) . . ?
C00F C00J C00K 121.1(5) . . ?
C00N C00K C00J 120.0(6) . . ?
C00O C00L C00I 119.5(5) . . ?
C00N C00M C00H 119.4(5) . . ?
C00K C00N C00M 120.6(5) . . ?
C00L C00O C00G 119.4(5) . . ?
 
_refine_diff_density_max    0.144
_refine_diff_density_min   -0.191
_refine_diff_density_rms    0.035

_shelx_res_file
;
TITL Bia_dw4400_085K_a.res in Pccn
    Bia_dw4400_310K.res
    created by SHELXL-2019/2 at 05:34:57 on 03-May-2022
REM Old TITL Bia_dw4400_085K in Pccn
REM SHELXT solution in Pccn: R1 0.089, Rweak 0.045, Alpha 0.023
REM <I/s>   0.567 for  392 systematic absences,  Orientation as input
REM Formula found by SHELXT:  Fe C38 N6 S2

CELL 0.65524 12.9579 15.2284 17.5993 90.0000 90.0000 90.0000
ZERR 14.000 0.0006 0.0007 0.0007 0.0000 0.0000 0.0000
LATT  1
SYMM 1/2-X, 1/2-Y, Z
SYMM -X, 1/2+Y, 1/2-Z
SYMM 1/2+X, -Y, 1/2-Z
SFAC FE C H N S
DISP $C  0.00244  0.00131  9.14798!source kissel
DISP $N  0.00493  0.00266 15.07095!source kissel
DISP $S  0.10506  0.10024 379.49005!source kissel
DISP $Fe  0.32649  0.69602 2544.24973!source kissel
UNIT 4 152 112 24 8
ACTA
L.S. 10
BOND
LIST 6
FMAP 2
PLAN 20
WGHT    0.036400    1.218900
FVAR       2.95105
FE01  1    0.750000    0.750000    0.575869    10.50000    0.07545    0.08542 =
         0.05526    0.00000    0.00000    0.00702
S002  5    0.908485    0.557848    0.395464    11.00000    0.12845    0.16450 =
         0.08068   -0.01214    0.01847    0.05617
N003  4    0.744378    0.843207    0.674381    11.00000    0.08009    0.07998 =
         0.06368    0.00020   -0.00530    0.01526
N004  4    0.800800    0.661648    0.496269    11.00000    0.10617    0.10185 =
         0.07047   -0.01316    0.01397    0.00573
N005  4    0.909923    0.796197    0.593764    11.00000    0.07578    0.09044 =
         0.07036    0.00841    0.00295    0.00503
C006  2    0.656015    0.860450    0.720342    11.00000    0.08276    0.07309 =
         0.06566   -0.00416   -0.00357    0.01525
C007  2    0.564282    0.882402    0.685095    11.00000    0.09017    0.08461 =
         0.06142   -0.00107   -0.00525    0.01607
AFIX  43
H007  3    0.561909    0.889470    0.632637    11.00000   -1.20000
AFIX   0
C008  2    0.924626    0.847056    0.654842    11.00000    0.08312    0.09170 =
         0.07457    0.00788   -0.01103    0.00081
C009  2    0.832192    0.870296    0.696823    11.00000    0.09659    0.08843 =
         0.06900   -0.00575   -0.01022    0.00659
AFIX  43
H009  3    0.837101    0.905003    0.740152    11.00000   -1.20000
AFIX   0
C00A  2    0.658569    0.849820    0.798355    11.00000    0.08492    0.10356 =
         0.06929   -0.00118   -0.00686    0.02141
AFIX  43
H00A  3    0.719839    0.834375    0.822413    11.00000   -1.20000
AFIX   0
C00B  2    0.477694    0.883670    0.806015    11.00000    0.08957    0.07774 =
         0.08111   -0.00135    0.00278    0.01929
C00C  2    0.476415    0.893767    0.727962    11.00000    0.08498    0.08787 =
         0.08041    0.00116   -0.00976    0.02106
AFIX  43
H00C  3    0.414917    0.908544    0.703906    11.00000   -1.20000
AFIX   0
C00D  2    0.845757    0.619179    0.454063    11.00000    0.07830    0.09615 =
         0.06047    0.00230   -0.00174    0.00315
C00E  2    0.570278    0.862162    0.840151    11.00000    0.10350    0.10802 =
         0.06577    0.00600    0.00559    0.02477
AFIX  43
H00E  3    0.572882    0.855891    0.892679    11.00000   -1.20000
AFIX   0
C00F  2    0.382634    0.897751    0.850888    11.00000    0.09597    0.08162 =
         0.09124    0.00713    0.00522    0.01954
C00G  2    0.992988    0.773638    0.552822    11.00000    0.08425    0.10887 =
         0.08696    0.00994    0.01368    0.00100
AFIX  43
H00G  3    0.984287    0.738411    0.510135    11.00000   -1.20000
AFIX   0
C00H  2    0.384630    0.941812    0.919506    11.00000    0.10597    0.10965 =
         0.09115    0.00050    0.00827    0.03144
AFIX  43
H00H  3    0.447314    0.962223    0.938225    11.00000   -1.20000
AFIX   0
C00I  2    1.020432    0.876596    0.676803    11.00000    0.09582    0.12675 =
         0.10573   -0.00502   -0.01884   -0.00693
AFIX  43
H00I  3    1.027993    0.912182    0.719385    11.00000   -1.20000
AFIX   0
C00J  2    0.288833    0.867846    0.825699    11.00000    0.10547    0.12889 =
         0.12669   -0.02204    0.01604    0.00772
AFIX  43
H00J  3    0.285068    0.837347    0.780001    11.00000   -1.20000
AFIX   0
C00K  2    0.198788    0.882461    0.867594    11.00000    0.09728    0.16087 =
         0.15212   -0.01546    0.01511    0.00856
AFIX  43
H00K  3    0.135749    0.861915    0.849647    11.00000   -1.20000
AFIX   0
C00L  2    1.104540    0.852304    0.634386    11.00000    0.08943    0.15975 =
         0.13523    0.00866   -0.01820   -0.01817
AFIX  43
H00L  3    1.170300    0.870802    0.648242    11.00000   -1.20000
AFIX   0
C00M  2    0.295143    0.956347    0.961216    11.00000    0.13109    0.13598 =
         0.09738   -0.00142    0.01207    0.05333
AFIX  43
H00M  3    0.298010    0.986269    1.007233    11.00000   -1.20000
AFIX   0
C00N  2    0.203414    0.926428    0.934131    11.00000    0.10764    0.15806 =
         0.12490    0.01221    0.02570    0.03804
AFIX  43
H00N  3    0.143286    0.936333    0.961682    11.00000   -1.20000
AFIX   0
C00O  2    1.091110    0.801115    0.572097    11.00000    0.07907    0.14511 =
         0.12338    0.02214    0.00789   -0.00048
AFIX  43
H00O  3    1.147472    0.784672    0.542638    11.00000   -1.20000
AFIX   0
HKLF 4


REM  Bia_dw4400_085K_a.res in Pccn
REM wR2 = 0.1947, GooF = S = 1.132, Restrained GooF = 1.132 for all data
REM R1 = 0.1022 for 2684 Fo > 4sig(Fo) and 0.2386 for all 6901 data
REM 213 parameters refined using 0 restraints

END

WGHT      0.0377      1.2166

REM Highest difference peak  0.144,  deepest hole -0.191,  1-sigma level  0.035
Q1    1   0.8352  0.5303  0.3841  11.00000  0.05    0.14
Q2    1   0.2226  0.8556  0.9135  11.00000  0.05    0.12
Q3    1   0.5975  0.7835  0.9513  11.00000  0.05    0.12
Q4    1   0.6990  0.7561  0.8102  11.00000  0.05    0.12
Q5    1   0.8065  0.8107  0.5729  11.00000  0.05    0.12
Q6    1   0.3141  0.7727  0.8171  11.00000  0.05    0.12
Q7    1   0.5168  0.8574  0.7133  11.00000  0.05    0.11
Q8    1   0.9187  0.6300  0.3755  11.00000  0.05    0.11
Q9    1   0.5985  0.8061  0.7886  11.00000  0.05    0.11
Q10   1   0.9432  0.4758  0.4223  11.00000  0.05    0.11
Q11   1   0.8851  0.8536  0.6764  11.00000  0.05    0.11
Q12   1   0.9457  0.7159  0.4708  11.00000  0.05    0.11
Q13   1   0.4964  0.7951  0.9344  11.00000  0.05    0.11
Q14   1   0.1738  0.7836  0.8176  11.00000  0.05    0.11
Q15   1   0.6997  0.7492  0.8373  11.00000  0.05    0.11
Q16   1   0.2739  0.8229  0.7963  11.00000  0.05    0.11
Q17   1   0.3010  0.7682  0.6718  11.00000  0.05    0.10
Q18   1   0.0869  0.7725  0.8256  11.00000  0.05    0.10
Q19   1   1.3118  0.8784  0.6222  11.00000  0.05    0.10
Q20   1   0.4377  0.8989  0.8296  11.00000  0.05    0.10
;
_shelx_res_checksum   68291

_shelx_hkl_file
;
   0   0  -2 1002.55 110.487   1
   0   0   2 873.655 115.206   1
   0   0  -3 231.626 112.017   1
   0   0   3-55.1372 141.860   1
   0   0   4 271515. 17294.0   1
   0   0  -4 262608. 17291.3   1
   0   0  -5 82.1612 143.333   1
   0   0   5-40.9388 168.053   1
   0   0  -6 511.718 148.921   1
   0   0   6 429.721 169.065   1
   0   0   8 185766. 12021.3   1
   0   0  -8 184217. 12014.6   1
   0   0  -9-112.736 153.034   1
   0   0   9-91.9431 174.319   1
   0   0 -10 19626.8 1299.81   1
   0   0  10 18461.0 1306.28   1
   0   0 -11 526.056 187.201   1
   0   0  11 155.932 203.565   1
   0   0 -12 18593.0 1287.81   1
   0   0  12 18887.5 1299.39   1
   0   0 -13 91.1797 180.871   1
   0   0  13 234.724 209.386   1
   0   0  15 266.153 246.135   1
   0   0 -16 26.8486 203.495   1
   0   0  16 217.153 238.225   1
   0   0 -17 195.394 205.776   1
   0   0  17-32.3564 224.574   1
   0   0 -18 57.5438 214.433   1
   0   0  18 235.513 246.310   1
   0   0 -20-213.959 213.153   1
   0   0  20-72.3992 241.113   1
   0   0 -21-408.480 234.690   1
   0   0  21-111.175 250.468   1
   0   0 -22 96.9539 221.535   1
   0   0  22-37.8514 238.405   1
   0   0  24 197.193 257.012   1
   0   0 -24 199.868 223.017   1
   0   0  25 158.159 244.209   1
   0   0 -25-269.355 217.213   1
   0   0 -26 271.177 226.264   1
   0   1   1 13.5111 72.8246   1
   0  -1  -1-14.8057 59.0903   1
   0  -1  -2 137320. 8777.57   1
   0   1   2 133184. 8779.73   1
   0  -1  -3 59.4448 136.040   1
   0   1  -3 39.0731 98.4123   1
   0  -1   3-102.131 103.499   1
   0   1   3-245.446 159.720   1
   0   1   4 23543.2 1501.95   1
   0  -1   4 22209.3 1491.00   1
   0   1  -4 21069.1 1486.80   1
   0  -1  -4 24505.6 1497.90   1
   0   1   5-91.5126 152.750   1
   0  -1   5-36.2425 163.644   1
   0  -1  -5-71.9047 141.685   1
   0   1  -5 111.944 130.536   1
   0  -1   6 31217.9 2263.64   1
   0   1  -6 37199.7 2260.14   1
   0  -1  -7 68.3832 165.022   1
   0   1  -7-127.884 144.664   1
   0  -1   7 79.3725 168.252   1
   0   1   7 216.099 194.910   1
   0   1  -8 38478.7 2478.61   1
   0   1   8 37188.7 2490.81   1
   0  -1   8 38132.9 2485.26   1
   0  -1  -8 36397.9 2482.41   1
   0   1  -9-15.1752 146.235   1
   0  -1  -9-119.395 161.258   1
   0   1   9 136.076 159.622   1
   0  -1   9 259.940 166.982   1
   0   1  10 40416.1 2677.67   1
   0  -1  10 39768.4 2669.07   1
   0  -1 -10 41309.2 2670.36   1
   0   1 -10 39695.5 2661.55   1
   0   1 -11 112.477 169.384   1
   0  -1 -11 60.7857 191.108   1
   0  -1  11-42.8367 182.246   1
   0   1  11-162.242 213.822   1
   0   1  12 9308.04 672.309   1
   0   1 -12 8652.73 641.593   1
   0  -1 -12 8197.84 647.419   1
   0   1 -13-155.029 176.906   1
   0  -1  13-202.141 202.345   1
   0  -1 -14 3114.30 350.690   1
   0   1 -14 3885.74 349.973   1
   0   1  14 4080.10 387.912   1
   0  -1  14 3501.81 366.877   1
   0  -1  15 115.114 248.789   1
   0   1 -15 24.9306 205.879   1
   0  -1 -15 79.6201 219.164   1
   0   1  16 1931.85 324.225   1
   0  -1  16 2515.99 330.594   1
   0  -1 -16 2423.60 298.579   1
   0   1 -16 2616.90 288.702   1
   0  -1  17-476.828 226.763   1
   0   1  17-395.276 250.461   1
   0   1 -17 54.4204 206.937   1
   0  -1 -17 227.941 197.029   1
   0  -1  18 2684.39 362.885   1
   0  -1 -18 2790.01 342.454   1
   0   1 -18 3323.54 329.633   1
   0   1  19 35.1720 241.107   1
   0  -1  19 139.042 257.073   1
   0  -1 -19 89.3899 209.227   1
   0   1 -19-29.3789 209.492   1
   0  -1  20 179.278 232.753   1
   0   1  20 438.295 257.840   1
   0  -1 -20 214.773 216.735   1
   0   1 -20 121.768 198.657   1
   0   1  21-37.1919 269.280   1
   0  -1  21-553.692 275.003   1
   0   1 -21-63.0722 214.534   1
   0  -1 -21 62.8818 224.313   1
   0   1 -22 745.842 233.181   1
   0  -1  22 529.934 254.515   1
   0   1  22 303.109 251.477   1
   0  -1 -22 610.833 223.344   1
   0   1  23 614.780 262.547   1
   0   1 -23 33.0893 211.729   1
   0  -1  23 426.594 258.344   1
   0  -1 -23-131.102 213.636   1
   0   1  24 156.092 250.653   1
   0  -1 -24 232.522 226.923   1
   0   1 -24 100.748 225.596   1
   0  -1  24 39.3990 249.497   1
   0  -1 -25 432.987 217.679   1
   0   1 -25 272.346 219.424   1
   0   1  25 236.832 235.780   1
   0  -1  25 238.050 235.702   1
   0  -1 -26 200.640 232.933   1
   0   1  26 469.432 249.616   1
   0  -1 -27 134.004 205.991   1
   0   2   1 42.3832 95.6867   1
   0  -2  -1-66.0996 99.8230   1
   0  -2  -2 10184.0 693.789   1
   0   2   2 10320.4 697.391   1
   0   2  -3 104.784 80.6797   1
   0  -2  -3 86.0096 152.164   1
   0  -2   3-21.8408 90.1278   1
   0   2   3-17.4091 179.753   1
   0  -2  -4 134.239 177.023   1
   0   2  -4 30.1813 86.4607   1
   0  -2   4 327.269 115.816   1
   0   2   4 418.491 205.727   1
   0  -2  -5 102.351 166.353   1
   0   2  -5-20.6003 109.947   1
   0  -2   5 117.411 123.585   1
   0   2   5 304.275 188.579   1
   0   2  -6 1957.08 183.166   1
   0  -2   6 1575.30 200.649   1
   0  -2   7-96.8710 139.593   1
   0   2   7-66.4260 171.223   1
   0  -2  -7 14.6980 147.092   1
   0   2  -7 243.061 136.642   1
   0   2   8 42643.1 2780.62   1
   0  -2  -8 41450.0 2771.00   1
   0   2  -9-171.221 134.869   1
   0  -2  -9 179.899 185.807   1
   0   2   9 205.313 204.654   1
   0  -2   9 16.2825 146.428   1
   0  -2 -10 976.724 211.059   1
   0   2 -10 836.591 171.629   1
   0   2  10 1184.52 240.608   1
   0  -2 -11-84.3549 153.738   1
   0   2 -11-160.987 148.929   1
   0  -2  11 327.994 177.190   1
   0   2  11 24.1496 172.833   1
   0   2  12 15593.0 1169.93   1
   0  -2  12 17188.6 1165.59   1
   0  -2 -12 17363.8 1167.56   1
   0  -2 -13-168.487 213.868   1
   0   2 -13 149.134 160.849   1
   0   2  13 413.422 247.863   1
   0  -2  13-219.944 196.575   1
   0  -2  14 16188.8 1108.46   1
   0   2  14 14798.1 1108.60   1
   0   2 -14 14538.3 1084.17   1
   0  -2 -14 16665.1 1099.91   1
   0   2  15 92.4301 227.036   1
   0  -2 -15-80.7747 199.109   1
   0  -2  16 917.574 253.971   1
   0   2  16 258.403 263.542   1
   0   2 -16 761.023 217.635   1
   0  -2 -16 1187.83 235.436   1
   0   2  17 133.855 261.383   1
   0  -2  17 347.105 227.926   1
   0  -2 -17 462.457 239.016   1
   0   2 -17-26.5727 194.888   1
   0  -2  18 988.985 280.954   1
   0   2 -18 1143.48 252.128   1
   0  -2  19 445.765 257.409   1
   0   2  19-70.9717 237.495   1
   0   2 -19 145.703 189.197   1
   0  -2 -19 272.571 213.815   1
   0   2  20 1126.74 302.010   1
   0  -2 -20 1015.16 266.553   1
   0   2 -21 94.5927 211.741   1
   0  -2  21 257.386 255.188   1
   0   2  21 112.148 237.796   1
   0  -2 -21-31.5067 221.293   1
   0   2 -22 32.4255 215.122   1
   0  -2  22 1100.73 264.056   1
   0   2  23 153.326 252.335   1
   0   2 -23 232.013 212.471   1
   0  -2  23 271.924 256.842   1
   0  -2 -23 391.943 228.175   1
   0   2  24 618.529 258.930   1
   0   2 -24 135.394 229.760   1
   0  -2 -24 66.0614 197.329   1
   0  -2  24 354.679 255.883   1
   0  -2 -25-99.4083 228.984   1
   0   2  25 155.807 255.817   1
   0  -2 -26-462.766 219.846   1
   0   2  26-77.8074 233.603   1
   0   3   0-43.5565 98.8507   1
   0  -3   0-67.4541 83.4835   1
   0   3   1 54.1209 128.143   1
   0  -3  -1-5.32626 114.794   1
   0  -3  -2 749582. 48943.4   1
   0   3   2 762829. 48945.7   1
   0  -3  -3 44.8162 153.380   1
   0   3   3 59.9322 163.097   1
   0   3  -4 717644. 47549.5   1
   0  -3   4 770294. 47551.6   1
   0   3   4 729208. 47573.6   1
   0  -3  -4 703335. 47569.8   1
   0   3  -5 46.2969 100.574   1
   0  -3   5 6.63033 111.869   1
   0  -3  -6 1057.34 183.736   1
   0   3  -6 904.276 127.699   1
   0   3   6 1046.40 195.492   1
   0  -3   6 895.510 141.394   1
   0  -3  -7-109.943 171.336   1
   0   3  -7 66.9000 106.597   1
   0  -3   7-98.1826 120.920   1
   0   3   7 35.5300 184.807   1
   0   3  -8 13034.9 884.755   1
   0  -3   8 13709.2 892.382   1
   0   3   8 13666.0 918.789   1
   0  -3  -8 11424.8 904.009   1
   0  -3  -9-132.081 177.583   1
   0   3   9 172.365 209.284   1
   0   3  10 32367.9 2117.61   1
   0  -3  10 32175.8 2096.68   1
   0  -3 -10 30341.8 2102.80   1
   0   3 -10 31119.0 2085.87   1
   0  -3 -11 262.819 174.419   1
   0   3 -11 67.8520 148.551   1
   0   3  11 100.431 221.187   1
   0  -3  11 291.691 186.120   1
   0   3 -12 409.315 172.681   1
   0  -3  12 535.941 206.113   1
   0   3 -13-121.190 175.528   1
   0  -3 -13 346.507 202.644   1
   0   3  13 85.1554 226.304   1
   0  -3  13 23.3623 203.528   1
   0  -3 -14 834.640 235.462   1
   0   3 -14 823.187 203.900   1
   0  -3  14 656.805 221.217   1
   0   3  14 359.001 250.320   1
   0  -3 -15-219.893 221.747   1
   0   3 -15 69.1111 179.700   1
   0   3  15 251.895 250.232   1
   0  -3  15-54.2094 196.878   1
   0   3 -16 1230.14 213.139   1
   0  -3 -16 718.960 229.677   1
   0   3  16 986.412 268.297   1
   0  -3  16 758.638 244.476   1
   0  -3 -17 58.9783 204.641   1
   0   3 -17 26.1416 194.715   1
   0  -3  17 153.765 241.436   1
   0   3  17 33.9769 231.011   1
   0  -3 -18 482.747 259.694   1
   0   3 -18 192.939 206.992   1
   0  -3  18-97.0705 223.890   1
   0   3 -19 115.895 212.834   1
   0  -3 -19 30.5124 225.721   1
   0  -3  19 101.540 236.785   1
   0   3  19 143.160 263.803   1
   0   3 -20 211.994 208.475   1
   0  -3 -20 61.7919 205.651   1
   0   3  20-146.255 242.303   1
   0  -3  20 105.843 263.677   1
   0  -3 -21 94.5234 224.759   1
   0   3  21 75.1815 261.952   1
   0   3 -21 406.602 223.958   1
   0  -3  21-184.707 229.360   1
   0  -3 -22-128.173 239.484   1
   0   3  22 37.9153 270.360   1
   0   3 -22 32.3380 217.107   1
   0  -3  22-189.423 247.728   1
   0  -3 -23 32.3955 209.892   1
   0   3  23-267.698 240.858   1
   0   3 -23 133.164 212.705   1
   0  -3  23 38.7319 228.027   1
   0   3 -24 890.174 231.766   1
   0  -3 -24 490.651 240.418   1
   0   3  24 268.973 255.016   1
   0  -3 -25-131.402 214.810   1
   0   3  25 309.255 244.670   1
   0   3  26 271.125 234.429   1
   0  -3 -26 32.6253 197.519   1
   0   3  27 76.0352 240.614   1
   0  -3 -27-129.988 219.083   1
   0   3  28 299.038 239.994   1
   0  -3 -28-96.5406 202.727   1
   0   4   0 923222. 59826.4   1
   0  -4   0 924936. 59824.4   1
   0  -4  -1-65.3950 120.495   1
   0   4   1-29.3526 129.642   1
   0   4   2 720113. 46749.8   1
   0  -4  -2 723526. 46747.4   1
   0   4   3-305.689 182.536   1
   0  -4  -3-40.3716 148.148   1
   0   4   5 15.1990 173.672   1
   0  -4  -5 256.473 165.863   1
   0   4  -5-38.9920 68.5165   1
   0  -4   5 75.9836 84.8366   1
   0   4  -6 406530. 26143.4   1
   0   4   6 409043. 26176.3   1
   0  -4   6 392972. 26145.9   1
   0  -4  -6 414168. 26170.9   1
   0  -4  -7-50.1568 173.937   1
   0   4  -7 114.112 102.195   1
   0   4   7 209.470 213.708   1
   0  -4   7-76.0007 116.299   1
   0   4  -8-40.5015 107.563   1
   0  -4  -8 18.2844 169.827   1
   0   4   8 62.7139 190.665   1
   0  -4   8 70.2122 114.137   1
   0  -4  -9-99.0868 189.382   1
   0   4  -9 120.107 119.344   1
   0  -4   9 27.7599 128.130   1
   0   4   9 271.993 230.744   1
   0   4 -10 55.0171 124.612   1
   0  -4 -10 148.771 180.385   1
   0   4  10 24.3684 196.616   1
   0  -4  10-16.0280 148.900   1
   0  -4 -11 90.8188 187.986   1
   0   4 -11-77.8632 138.708   1
   0  -4  11-54.4350 158.450   1
   0   4  11 52.1131 212.686   1
   0   4  12 6391.69 524.923   1
   0  -4  12 6881.14 503.615   1
   0  -4 -12 6410.54 509.500   1
   0   4 -12 5681.00 477.231   1
   0   4 -13 18.9945 149.122   1
   0  -4 -13 25.4240 200.829   1
   0   4  13 175.129 220.373   1
   0  -4  13-22.5159 191.090   1
   0  -4 -14 3362.18 358.297   1
   0   4 -14 2901.09 307.516   1
   0  -4  14 3888.69 349.471   1
   0   4  14 3370.64 390.413   1
   0   4 -15 156.945 165.836   1
   0  -4 -15-196.129 233.950   1
   0   4  15-224.915 272.689   1
   0  -4  15-158.068 206.825   1
   0  -4 -16 29.2281 227.411   1
   0   4  16-301.081 248.385   1
   0   4 -17-51.4046 204.973   1
   0  -4  17-150.033 220.414   1
   0   4 -18 1418.00 258.644   1
   0  -4 -18 914.011 248.039   1
   0   4  18 1166.36 303.488   1
   0  -4  18 1555.19 285.207   1
   0  -4 -19-154.940 253.670   1
   0   4  19 180.428 292.841   1
   0   4 -19-28.6672 205.171   1
   0  -4  19-33.5226 222.123   1
   0  -4 -20 1024.11 259.252   1
   0   4  20 771.767 287.970   1
   0   4 -20 567.750 225.368   1
   0  -4  20 630.684 257.160   1
   0  -4 -22 191.652 232.135   1
   0   4  22 683.537 280.629   1
   0   4 -22 454.004 236.502   1
   0  -4  22 37.4129 236.582   1
   0   4 -23 134.169 197.682   1
   0  -4 -23 290.502 231.187   1
   0   4  23-38.1446 252.907   1
   0   4  25 190.903 265.014   1
   0  -4 -25 65.1140 228.709   1
   0  -4 -27 63.9761 201.466   1
   0   4  27-113.159 226.948   1
   0  -4 -28-63.3208 221.696   1
   0   4  28 478.592 239.871   1
   0   5   0 26.7148 111.958   1
   0  -5   0 134.499 106.806   1
   0   5  -1-68.5969 84.2627   1
   0   5   1 43.3610 131.433   1
   0  -5  -1-30.7512 104.148   1
   0  -5   1-87.6333 74.6542   1
   0  -5  -2 35657.5 2328.83   1
   0   5   2 35266.7 2332.37   1
   0  -5  -3-22.4310 138.187   1
   0   5   3 139.122 161.834   1
   0  -5  -5-101.809 169.129   1
   0   5   5-197.887 176.329   1
   0  -5   6 11418.4 820.482   1
   0   5  -6 13345.0 818.377   1
   0   5   6 11807.1 873.287   1
   0  -5  -6 12255.0 867.242   1
   0   5   7-80.7910 201.784   1
   0  -5   7 119.421 100.900   1
   0  -5  -7 88.5688 177.326   1
   0  -5  -8 673.089 191.491   1
   0   5  -8 488.147 123.397   1
   0   5   8 1056.48 217.272   1
   0  -5   8 855.016 139.339   1
   0   5  -9-42.4152 105.555   1
   0  -5  -9-124.302 173.004   1
   0   5   9-118.604 190.834   1
   0  -5   9-12.4336 122.784   1
   0   5  10 10502.4 792.063   1
   0  -5 -10 10962.1 780.841   1
   0   5 -11-43.1750 126.937   1
   0  -5  11 33.7437 156.706   1
   0  -5  12 9100.99 668.105   1
   0   5  12 9329.94 712.572   1
   0   5 -12 8575.81 649.863   1
   0  -5 -12 9879.92 697.530   1
   0  -5 -13-260.919 202.239   1
   0   5 -13 18.0551 135.850   1
   0  -5  13 148.131 146.826   1
   0   5  13 59.9705 242.620   1
   0   5 -14 119.564 161.168   1
   0  -5 -14 709.350 247.362   1
   0  -5  14 23.2437 191.158   1
   0   5  14-31.3611 265.669   1
   0  -5 -15 285.469 239.003   1
   0   5  15-65.5441 257.259   1
   0  -5  15-25.2887 193.494   1
   0   5 -15-21.7475 170.723   1
   0   5  16 6119.12 591.201   1
   0  -5  16 7120.06 568.202   1
   0   5 -16 7385.22 547.220   1
   0  -5 -16 6708.13 572.822   1
   0   5  17 418.984 249.315   1
   0  -5 -17 90.6787 184.293   1
   0   5  18 392.809 262.869   1
   0   5 -18 505.858 208.906   1
   0  -5  18 653.740 243.264   1
   0  -5 -18 676.485 227.911   1
   0   5  19 254.449 273.500   1
   0   5 -19-253.634 202.449   1
   0  -5  19-98.1982 237.760   1
   0  -5 -19 155.908 233.013   1
   0   5  20-406.237 282.881   1
   0   5 -20-207.865 231.301   1
   0  -5  20-136.933 222.212   1
   0  -5 -20-124.571 229.076   1
   0   5 -21 93.4215 205.430   1
   0  -5  21 35.7833 215.299   1
   0  -5 -21-63.1733 218.279   1
   0   5  22 113.860 261.317   1
   0   5  23 266.105 271.081   1
   0  -5 -23-64.1595 216.304   1
   0   5  24 190.094 252.025   1
   0  -5 -24 64.5685 223.228   1
   0   5  25-37.8777 231.506   1
   0  -5 -25 32.2644 202.216   1
   0  -5 -26-159.951 233.347   1
   0   5  26-75.4330 244.494   1
   0  -5 -27-31.5450 204.417   1
   0   5  27 186.134 226.386   1
   0  -5 -28 93.1898 220.763   1
   0   5  28 145.651 223.822   1
   0   6   0 20722.0 1416.60   1
   0  -6   0 22075.7 1413.39   1
   0  -6  -1 8.82664 112.663   1
   0  -6   1-46.2322 77.7026   1
   0   6  -1-11.8672 90.2032   1
   0   6   1 10.1280 125.236   1
   0  -6   2 46115.6 2895.44   1
   0   6  -2 43778.4 2896.69   1
   0   6   2 41687.0 2924.69   1
   0  -6  -2 44241.8 2919.97   1
   0   6   4 11364.4 786.061   1
   0  -6  -4 10846.2 771.356   1
   0  -6  -5 62.4809 148.600   1
   0   6   5-53.5088 166.401   1
   0   6   6 125901. 8371.69   1
   0  -6  -6 130677. 8366.71   1
   0   6   7 150.135 192.883   1
   0   6  -7 4.91506 66.1373   1
   0  -6   7-5.66018 73.7740   1
   0  -6  -7 131.009 165.076   1
   0   6  -8 9593.17 660.525   1
   0  -6  -8 8710.53 704.535   1
   0  -6   8 10528.8 666.112   1
   0   6   8 9661.61 722.589   1
   0   6   9-24.8340 210.198   1
   0   6  -9-146.832 102.066   1
   0  -6   9-21.0518 108.548   1
   0  -6  -9 345.756 196.652   1
   0   6 -10 323.702 119.067   1
   0  -6  10 295.884 132.478   1
   0   6  11 140.113 232.138   1
   0  -6 -11-316.556 207.885   1
   0   6  12 206.456 251.343   1
   0   6 -12 165.341 135.245   1
   0  -6  12 105.350 152.013   1
   0  -6 -12 563.909 224.821   1
   0   6  13 30.8862 242.454   1
   0   6 -13 135.522 137.081   1
   0  -6  13-59.3648 168.833   1
   0  -6 -13-348.871 211.976   1
   0   6  14 804.956 263.757   1
   0   6 -14 658.332 172.067   1
   0  -6  14 879.149 183.703   1
   0  -6 -14 782.994 238.119   1
   0   6  15 333.830 240.904   1
   0   6 -15 144.829 165.217   1
   0  -6  15 48.0147 183.335   1
   0  -6 -15 145.239 208.120   1
   0   6  16 241.767 221.882   1
   0   6 -16 202.363 163.555   1
   0  -6  16 181.775 192.905   1
   0  -6 -16-60.2249 184.253   1
   0   6  17 282.860 261.590   1
   0   6 -17 121.429 190.804   1
   0  -6  17 83.9324 207.774   1
   0  -6 -17 61.1524 201.863   1
   0   6  18 829.175 296.085   1
   0   6 -18 521.243 204.598   1
   0  -6  18 359.097 236.052   1
   0  -6 -18 806.602 248.982   1
   0   6  19 219.648 283.799   1
   0   6 -19-27.7713 189.654   1
   0  -6  19 127.068 229.119   1
   0  -6 -19 94.1085 252.381   1
   0   6 -20 585.608 221.819   1
   0  -6  20 536.605 232.756   1
   0   6 -21-30.7895 203.126   1
   0   6  21-302.611 237.088   1
   0  -6 -21 189.613 213.048   1
   0  -6 -22-159.103 203.568   1
   0   6  24-453.430 249.305   1
   0  -6 -24 513.011 239.640   1
   0   6  25 37.5615 217.039   1
   0  -6 -25 511.207 214.434   1
   0  -6 -26 316.080 225.392   1
   0   6  26 298.477 250.168   1
   0  -6 -27 31.0868 222.564   1
   0   6  27-257.148 253.928   1
   0  -6 -28 152.706 191.426   1
   0   6  28-143.392 212.225   1
   0  -7   0 16.3520 98.7618   1
   0   7   0 151.041 114.897   1
   0  -7  -1-29.9299 120.536   1
   0  -7   1 63.4064 82.2644   1
   0   7  -1-14.6221 103.168   1
   0   7   1-218.448 137.248   1
   0   7  -2 13648.6 820.305   1
   0   7   2 11793.8 852.614   1
   0  -7   2 11781.1 815.633   1
   0  -7  -2 11816.2 845.717   1
   0   7   3-15.4347 147.232   1
   0  -7  -3-134.462 136.184   1
   0  -7  -4 24712.6 1720.51   1
   0   7   4 27032.4 1730.87   1
   0   7   5-76.6189 193.957   1
   0  -7  -5-100.143 163.546   1
   0  -7  -6 17829.2 1220.44   1
   0   7   6 17824.3 1228.40   1
   0  -7  -7 157.875 172.837   1
   0   7   7 271.829 204.629   1
   0  -7  -8 27722.9 1553.31   1
   0   7   8 27155.9 1567.13   1
   0  -7   8 24516.5 1486.86   1
   0  -7  -9 180.490 202.437   1
   0  -7   9-41.1006 97.3818   1
   0   7  -9-49.1254 76.1327   1
   0  -7  10 2286.25 203.744   1
   0   7  10 1728.90 299.999   1
   0   7 -10 1872.10 188.432   1
   0   7 -11 34.2271 109.944   1
   0  -7  11-116.253 118.924   1
   0  -7 -11-301.366 197.768   1
   0   7  12-363.954 253.231   1
   0  -7 -12 236.972 206.051   1
   0   7  13-63.2904 244.498   1
   0   7 -13-15.5100 128.063   1
   0  -7  13-106.512 155.803   1
   0  -7 -13 109.865 205.958   1
   0   7  14 526.041 258.055   1
   0   7 -14 630.040 161.289   1
   0  -7  14 841.364 168.809   1
   0  -7 -14 741.609 227.787   1
   0   7 -15 19.4571 151.304   1
   0  -7  15-89.0889 165.291   1
   0   7  16 1261.41 309.265   1
   0   7 -16 598.418 186.284   1
   0  -7  16 905.182 201.411   1
   0  -7 -16 1617.30 284.637   1
   0   7  17 214.641 297.230   1
   0   7 -17 209.317 176.537   1
   0  -7  17 212.864 199.837   1
   0  -7 -17 30.9028 258.252   1
   0   7  18 1199.13 331.837   1
   0   7 -18 401.292 200.926   1
   0  -7  18 1176.44 244.735   1
   0  -7 -18 808.581 267.821   1
   0   7  19-515.541 284.556   1
   0   7 -19 134.874 190.935   1
   0  -7  19 121.535 203.146   1
   0  -7 -19-187.563 234.463   1
   0   7 -20-57.1183 186.828   1
   0   7  20-37.2235 245.635   1
   0  -7 -20 344.535 211.235   1
   0   7  21 227.221 222.955   1
   0  -7 -21-126.418 191.167   1
   0   7  22 302.861 246.887   1
   0  -7 -22 190.470 225.148   1
   0   7  23 75.4886 254.177   1
   0  -7 -23 508.335 250.998   1
   0   7  24 412.885 257.171   1
   0  -7 -24 286.346 232.149   1
   0   7  25 483.934 237.789   1
   0  -7 -25 253.048 193.644   1
   0  -7 -26 405.788 229.523   1
   0   7  26-110.645 243.606   1
   0  -7 -27 459.420 240.179   1
   0   7  27-36.2323 233.111   1
   0   8   0 89472.8 5882.11   1
   0  -8   0 91112.4 5878.10   1
   0  -8  -1 22.3381 95.5632   1
   0  -8   1 58.5533 90.1820   1
   0   8   1 12.9076 120.437   1
   0   8  -1 25.6984 97.7544   1
   0   8  -2 40920.1 2620.96   1
   0  -8   2 39574.9 2618.60   1
   0  -8  -3 58.3333 135.192   1
   0   8   3-184.929 158.949   1
   0  -8  -4 1994.77 216.818   1
   0   8   4 1046.96 211.901   1
   0  -8  -5 35.5685 152.170   1
   0   8   5 81.9903 185.245   1
   0   8   6 13776.1 988.672   1
   0  -8  -6 14230.0 978.413   1
   0  -8  -7 83.1298 183.422   1
   0   8   7-334.075 217.740   1
   0   8   8 24025.5 1693.88   1
   0  -8  -8 25398.2 1680.70   1
   0  -8 -10 2497.49 280.826   1
   0  -8  10 1977.14 156.073   1
   0   8  10 2224.79 300.132   1
   0   8  11-89.8378 237.263   1
   0   8 -11-17.6366 86.8813   1
   0  -8  11-21.2687 113.164   1
   0  -8 -11 25.9649 213.768   1
   0   8  12 375.397 232.107   1
   0   8 -12 300.020 114.248   1
   0  -8  12 325.657 137.770   1
   0  -8 -12 162.709 180.672   1
   0   8  13 325.379 240.748   1
   0  -8 -13-28.1951 215.865   1
   0   8  14 2491.08 339.561   1
   0   8 -14 1862.98 223.497   1
   0  -8  14 2379.31 243.118   1
   0   8  15-382.166 258.731   1
   0   8 -15 158.575 148.736   1
   0  -8  15 119.990 158.946   1
   0  -8 -15-30.2192 212.179   1
   0   8  16 603.699 276.130   1
   0   8 -16 530.957 173.352   1
   0  -8  16 511.292 189.482   1
   0  -8 -16 796.610 244.256   1
   0   8  17 216.832 270.065   1
   0   8 -17-65.0130 157.431   1
   0  -8  17 49.0009 176.021   1
   0  -8 -17 62.0276 216.055   1
   0   8  18 805.903 276.654   1
   0   8 -18 236.379 173.350   1
   0  -8  18 295.180 206.694   1
   0  -8 -18 313.180 207.064   1
   0   8  19 222.159 230.152   1
   0  -8 -19 188.391 203.855   1
   0   8  20 597.174 274.208   1
   0  -8 -20 250.971 214.713   1
   0   8  21 189.379 272.310   1
   0  -8 -21 157.868 225.385   1
   0   8  22 75.5501 269.416   1
   0  -8 -22 126.517 226.467   1
   0   8  23 75.1332 261.687   1
   0  -8 -23-31.6521 217.847   1
   0   8  25 147.461 243.191   1
   0  -8 -25-93.8737 193.211   1
   0  -8 -26 369.600 233.129   1
   0   8  26 109.301 249.269   1
   0  -8 -27 90.4488 206.705   1
   0   8  27 35.7070 227.102   1
   0  -9   0-63.1177 107.916   1
   0   9   0-36.7377 125.609   1
   0  -9   1-49.0706 86.9234   1
   0   9  -1-39.1571 97.0521   1
   0   9  -2 7483.21 564.148   1
   0  -9   2 8939.51 562.001   1
   0  -9  -2 8577.23 594.715   1
   0  -9  -3-157.889 138.056   1
   0   9   3-36.5121 159.172   1
   0  -9  -4 278.672 151.113   1
   0   9   4 241.607 168.489   1
   0  -9  -5-18.9595 152.850   1
   0   9   5-328.689 183.238   1
   0  -9  -6 1082.87 194.578   1
   0   9   6 401.484 207.060   1
   0  -9  -7 152.794 173.009   1
   0   9   7-25.2182 194.269   1
   0  -9  -9 24.4739 194.662   1
   0   9   9-282.663 229.520   1
   0  -9 -10 2204.21 302.287   1
   0   9  10 3018.88 350.247   1
   0  -9 -11-107.187 209.688   1
   0   9 -11-17.8075 51.7609   1
   0  -9  11 42.6002 52.7111   1
   0   9  11-340.458 231.285   1
   0  -9 -12 1617.76 246.065   1
   0  -9  12 1347.53 130.460   1
   0   9  12 1063.59 271.899   1
   0  -9 -13-115.769 219.249   1
   0   9 -13-10.6162 104.189   1
   0  -9  13 106.274 111.636   1
   0   9  13 133.520 249.446   1
   0   9  14 34.4953 289.595   1
   0   9 -14 38.5123 112.689   1
   0  -9  14 162.686 121.437   1
   0  -9 -14-389.573 267.572   1
   0   9  15 458.954 313.113   1
   0   9 -15 180.063 128.151   1
   0  -9  15-17.9038 143.141   1
   0  -9 -15 398.775 254.211   1
   0   9  16 1223.19 320.414   1
   0   9 -16 358.523 140.812   1
   0  -9  16 876.093 180.680   1
   0  -9 -16 961.196 270.309   1
   0   9 -17 153.809 150.925   1
   0   9  17-73.0124 292.767   1
   0  -9 -17-187.774 247.958   1
   0   9  19 223.349 273.341   1
   0  -9 -19-93.7478 226.994   1
   0   9  20 75.6229 275.310   1
   0  -9 -20 440.747 225.270   1
   0   9  21 453.247 300.437   1
   0  -9 -21 31.5857 223.845   1
   0   9  22 225.590 232.207   1
   0  -9 -22-31.5750 199.886   1
   0   9  23 149.449 200.902   1
   0  -9 -23 62.8694 182.070   1
   0   9  24-258.822 243.008   1
   0  -9 -24-62.5261 215.367   1
   0   9  25 72.9462 250.036   1
   0  -9 -25-154.627 219.694   1
   0  -9 -26 211.855 218.305   1
   0   9  26-72.3498 250.055   1
   0  10   0 41695.8 2675.61   1
   0 -10   0 39708.4 2669.45   1
   0 -10   1 27.6593 93.8893   1
   0 -10  -1 189.948 120.001   1
   0  10   1-31.6276 135.661   1
   0  10  -1 11.0498 108.465   1
   0  10  -2 3279.42 248.104   1
   0  10   2 2945.71 291.977   1
   0 -10   2 3292.82 240.209   1
   0 -10  -2 3039.68 280.141   1
   0  10   3-98.4489 150.149   1
   0 -10   3-6.98941 46.0565   1
   0  10  -3-8.92337 60.8506   1
   0 -10  -3 170.032 136.765   1
   0 -10  -4 1880.97 225.593   1
   0  10   4 1789.57 236.378   1
   0 -10  -5 200.795 166.248   1
   0  10   5-255.560 181.226   1
   0 -10  -6 666.929 191.696   1
   0  10   6 248.875 196.489   1
   0  10   7-291.009 233.519   1
   0 -10  -8 2301.64 278.484   1
   0  10   8 2522.52 317.523   1
   0 -10  -9 228.756 197.098   1
   0  10   9-58.7977 217.485   1
   0 -10 -10 798.659 240.159   1
   0  10  10 1725.10 293.007   1
   0 -10 -11 27.6246 205.811   1
   0  10  11 191.761 242.180   1
   0 -10 -12 2554.05 297.918   1
   0  10  12 1557.50 306.673   1
   0 -10 -14 487.562 245.124   1
   0  10 -14 168.053 89.7262   1
   0 -10  14 324.380 97.4867   1
   0 -10 -15 462.358 240.478   1
   0  10 -15 10.9941 102.655   1
   0 -10  15-24.0109 116.455   1
   0  10  15 250.659 280.238   1
   0 -10 -16 186.870 231.955   1
   0  10 -16-13.7549 114.566   1
   0  10  16 109.125 260.349   1
   0  10  17 110.426 264.533   1
   0 -10 -17 125.534 212.596   1
   0  10  18-148.512 232.760   1
   0 -10 -18-31.4117 208.199   1
   0  10  19 74.7357 237.622   1
   0 -10 -19-62.6707 204.875   1
   0  10  20-151.454 245.322   1
   0 -10 -20 157.456 219.370   1
   0  10  21 565.648 260.854   1
   0 -10 -21-94.5040 211.778   1
   0  10  22 561.585 271.028   1
   0 -10 -22-188.513 224.954   1
   0  10  24 219.980 272.098   1
   0 -10 -24-62.1171 215.518   1
   0  10  25-36.2178 225.906   1
   0 -10 -25 122.156 198.799   1
   0  10  26 677.776 202.118   1
   0 -10 -26-119.245 166.003   1
   0 -11   1 10.2678 96.3180   1
   0  11  -1 122.086 118.188   1
   0  11   1 119.334 151.540   1
   0 -11  -1 72.3743 128.690   1
   0  11   2 942.594 208.397   1
   0  11  -2 1145.53 138.018   1
   0 -11   2 1244.97 123.670   1
   0 -11  -2 1221.00 179.814   1
   0  11   3-170.071 163.719   1
   0  11  -3 25.8812 69.5716   1
   0 -11   3 4.17387 51.6177   1
   0 -11  -3-202.306 149.250   1
   0  11   4 253.102 189.253   1
   0 -11  -4 119.253 174.386   1
   0  11   5-74.0010 182.629   1
   0 -11  -5 319.129 170.850   1
   0  11   6 184.149 201.938   1
   0 -11  -6-113.435 185.183   1
   0 -11  -7 96.0230 180.727   1
   0  11   8 2689.99 340.629   1
   0 -11  -8 2774.62 303.611   1
   0  11   9-214.544 235.323   1
   0 -11  -9 344.499 221.308   1
   0  11  10 1305.81 273.356   1
   0  11  11-32.9331 271.164   1
   0 -11 -11-85.4536 221.527   1
   0  11  12 1500.16 292.578   1
   0 -11 -12 2009.14 286.355   1
   0  11  13-34.9375 273.543   1
   0 -11 -13-210.226 240.297   1
   0  11  14 214.138 284.159   1
   0 -11 -14 306.710 241.377   1
   0  11  15-36.2813 283.251   1
   0 -11 -15-279.239 218.996   1
   0  11  16 293.872 243.475   1
   0 -11 -16-31.2949 194.306   1
   0  11  17 148.405 229.102   1
   0 -11 -17-31.3496 188.639   1
   0  11  18-224.206 251.942   1
   0 -11 -18 31.2973 205.596   1
   0  11  19 378.862 252.209   1
   0 -11 -19-94.4153 208.626   1
   0  11  21 262.813 225.948   1
   0 -11 -21-62.9138 196.248   1
   0  11  22-37.2641 224.282   1
   0 -11 -22 187.678 184.244   1
   0  11  23-442.019 208.388   1
   0 -11 -23 124.294 173.712   1
   0  11  24 326.666 237.827   1
   0 -11 -24 184.230 194.951   1
   0  11  25-35.7595 239.687   1
   0 -11 -25 512.048 207.245   1
   0  12   0 1329.08 187.773   1
   0 -12   0 1483.54 173.600   1
   0  12   1 111.056 155.829   1
   0 -12  -1-30.5985 133.284   1
   0  12  -1-120.218 126.013   1
   0 -12   1-44.6067 109.232   1
   0  12   2 2559.25 265.283   1
   0 -12  -2 2619.52 250.029   1
   0  12  -2 2419.71 213.016   1
   0 -12   2 2485.71 203.146   1
   0 -12  -3-38.3737 159.748   1
   0  12  -3 5.52866 69.9795   1
   0 -12   3-27.8535 56.9673   1
   0  12   3 135.059 183.203   1
   0 -12  -4-20.9072 174.554   1
   0  12   4 48.7750 196.746   1
   0 -12  -5 316.305 177.666   1
   0  12   5 209.051 209.672   1
   0 -12  -7 227.342 191.953   1
   0  12   7 496.600 231.055   1
   0 -12  -8 132.200 194.224   1
   0  12   8 30.5702 219.679   1
   0 -12  -9-82.5657 196.286   1
   0  12   9-63.6168 245.007   1
   0 -12 -10 28.5088 214.603   1
   0  12  10 197.660 247.954   1
   0 -12 -11 174.747 210.059   1
   0  12  11-67.8843 252.812   1
   0 -12 -12 2003.21 296.943   1
   0  12  12 661.669 290.195   1
   0  12  13-177.904 227.623   1
   0 -12 -14 1908.16 312.434   1
   0  12  14 1664.11 360.749   1
   0 -12 -15 312.228 231.000   1
   0  12  15-146.793 278.081   1
   0 -12 -17 531.582 204.588   1
   0  12  17 299.041 252.528   1
   0 -12 -18-94.4321 215.766   1
   0  12  18 75.8834 267.431   1
   0  12  19-454.420 304.202   1
   0 -12 -20 504.448 233.487   1
   0  12  20 150.706 278.605   1
   0 -12 -21-188.269 219.534   1
   0  12  21 486.560 266.929   1
   0 -12 -22 436.820 224.133   1
   0  12  22 111.095 258.679   1
   0 -12 -23-92.6056 209.683   1
   0  12  23-511.484 258.088   1
   0  12  24 144.160 244.168   1
   0 -12 -24 151.599 197.574   1
   0 -13   0-14.4253 115.353   1
   0  13   0-51.7746 142.901   1
   0 -13   1-72.4462 108.135   1
   0  13   1 216.298 171.315   1
   0 -13  -1 180.411 144.708   1
   0  13   2 1736.76 245.060   1
   0 -13  -2 2161.72 222.039   1
   0 -13   2 1862.89 169.495   1
   0  13  -2 1539.37 170.820   1
   0 -13   3 63.3154 58.0570   1
   0 -13  -3 217.919 154.162   1
   0  13   3 118.749 176.964   1
   0  13  -3 103.249 68.6435   1
   0  13   4 3685.47 354.666   1
   0 -13  -4 3473.88 324.407   1
   0  13   6 86.6169 223.092   1
   0 -13  -6 24.6008 187.004   1
   0  13   7 121.176 219.750   1
   0 -13  -7 309.803 189.481   1
   0  13   8 789.772 258.722   1
   0 -13  -8 215.416 206.678   1
   0  13   9 98.3054 243.380   1
   0 -13  -9 195.433 204.514   1
   0  13  10 1284.86 267.337   1
   0 -13 -10 1181.59 240.425   1
   0  13  12-177.374 258.786   1
   0 -13 -12-120.554 236.026   1
   0  13  13-108.451 257.785   1
   0 -13 -13 214.988 230.340   1
   0 -13 -14 185.538 224.113   1
   0  13  16 149.808 249.817   1
   0 -13 -16 344.032 217.660   1
   0  13  17 532.355 269.189   1
   0  13  18 189.885 280.846   1
   0 -13 -18-63.1932 206.593   1
   0  13  19 605.078 278.117   1
   0 -13 -19 315.949 227.019   1
   0  13  20 451.000 289.961   1
   0 -13 -20 157.083 218.675   1
   0  13  22 955.448 292.396   1
   0 -13 -22 587.649 232.080   1
   0  13  23 325.506 262.820   1
   0 -13 -23 396.718 218.051   1
   0 -13 -24 269.083 215.181   1
   0  13  24 106.731 263.422   1
   0 -14   0 337.416 131.198   1
   0  14   0 237.470 149.458   1
   0 -14  -1 122.653 134.959   1
   0  14   1-83.8895 163.094   1
   0  14   2 578.722 187.292   1
   0 -14  -2 694.671 178.889   1
   0 -14   2 398.386 99.4872   1
   0  14  -2 510.618 119.651   1
   0 -14   3 32.0612 51.5825   1
   0  14  -3 108.399 63.2798   1
   0 -14  -3-41.8407 157.440   1
   0  14   3-75.7149 193.759   1
   0 -14  -4-67.2784 168.825   1
   0  14   4 325.834 200.870   1
   0 -14  -5 261.310 174.202   1
   0  14   5 57.0482 214.938   1
   0 -14  -6 605.494 212.858   1
   0  14   6 150.028 241.357   1
   0 -14  -7 52.7529 195.053   1
   0  14   7-62.7291 226.151   1
   0 -14  -8 27.6365 204.561   1
   0  14   8 293.344 251.163   1
   0 -14  -9-314.306 209.984   1
   0  14   9 168.420 257.859   1
   0 -14 -11 89.5282 206.344   1
   0  14  11 141.878 266.966   1
   0 -14 -12 395.646 216.533   1
   0  14  12-36.1732 241.056   1
   0 -14 -13-30.6676 220.545   1
   0  14  13-330.910 270.171   1
   0 -14 -14 279.390 195.272   1
   0  14  14 223.321 235.006   1
   0 -14 -15 251.201 221.564   1
   0  14  15 37.9495 259.264   1
   0 -14 -16 473.496 229.274   1
   0  14  16 38.1389 293.402   1
   0 -14 -17 158.379 197.763   1
   0  14  17 114.354 243.714   1
   0 -14 -18 443.872 227.019   1
   0 -14 -19-31.5996 212.714   1
   0  14  19 717.920 297.957   1
   0 -14 -20 845.902 236.250   1
   0  14  20 524.562 284.734   1
   0  14  21 517.971 270.821   1
   0 -14 -23 451.967 213.013   1
   0  14  23 287.182 260.035   1
   0 -15   0-16.2732 130.666   1
   0  15   0-210.993 166.774   1
   0 -15  -1 203.330 145.447   1
   0  15   1 88.1307 167.760   1
   0 -15   2 9.70707 89.9724   1
   0 -15  -2 102.317 151.868   1
   0  15   2-73.5235 177.373   1
   0  15  -2 48.6167 102.880   1
   0 -15  -3 66.4137 167.222   1
   0  15   3 105.781 184.297   1
   0 -15  -5-99.3972 183.192   1
   0  15   5-59.9865 223.421   1
   0 -15  -6 52.0624 179.182   1
   0  15   6 31.5361 231.578   1
   0 -15  -7 27.1127 181.220   1
   0  15   7-98.5491 236.863   1
   0 -15  -8 448.132 210.020   1
   0  15   8 269.177 265.263   1
   0 -15 -10 325.423 223.132   1
   0  15  10 142.064 242.941   1
   0 -15 -11-151.022 227.353   1
   0  15  11-36.2552 263.425   1
   0 -15 -12 369.445 212.468   1
   0  15  12 37.2674 266.171   1
   0 -15 -13 31.1900 199.521   1
   0  15  13 339.735 245.886   1
   0 -15 -14 315.343 219.805   1
   0  15  14 342.781 289.279   1
   0 -15 -15 602.602 210.434   1
   0  15  15 267.467 244.810   1
   0 -15 -16 223.041 222.156   1
   0  15  16 38.2249 270.630   1
   0 -15 -18 380.954 197.971   1
   0  15  18 190.082 228.347   1
   0 -15 -19-253.159 217.909   1
   0  15  19 113.093 263.733   1
   0 -15 -20 439.498 232.409   1
   0  15  20 484.952 278.417   1
   0  15  21 330.701 273.139   1
   0 -15 -21 185.555 213.434   1
   0  15  22 543.271 256.745   1
   0 -15 -22 30.3544 206.945   1
   0  16   0 337.841 146.839   1
   0 -16   0 650.172 154.645   1
   0  16   1 206.996 171.878   1
   0  16  -1-82.1852 146.058   1
   0 -16   1-55.5388 111.363   1
   0 -16  -1-97.7360 145.576   1
   0  16   2 281.575 186.758   1
   0  16  -2 35.1795 104.965   1
   0 -16   2 128.521 92.3288   1
   0 -16  -2 128.784 152.054   1
   0  16   3 27.8461 187.035   1
   0 -16  -3-185.886 158.096   1
   0 -16  -4 223.090 175.212   1
   0  16   4 177.386 205.549   1
   0 -16  -5 155.671 178.281   1
   0  16   5 249.263 221.661   1
   0 -16  -6 434.148 216.750   1
   0  16   6 749.335 258.328   1
   0 -16  -7-28.1156 202.734   1
   0  16   7 101.454 224.084   1
   0 -16  -8 289.557 200.709   1
   0  16   8 174.817 243.089   1
   0 -16  -9 356.793 207.760   1
   0  16   9 107.693 240.489   1
   0 -16 -10 30.3867 186.677   1
   0  16  10-36.6781 257.516   1
   0 -16 -11-61.8570 200.614   1
   0  16  11-261.218 236.359   1
   0 -16 -12 62.6651 211.222   1
   0  16  12-37.8199 275.713   1
   0 -16 -13-444.102 208.727   1
   0  16  13 228.768 272.149   1
   0 -16 -14 31.9192 190.164   1
   0  16  14 268.417 242.807   1
   0 -16 -15-64.0034 215.728   1
   0  16  15 115.353 263.561   1
   0 -16 -17 448.901 234.303   1
   0  16  17 573.950 275.753   1
   0 -16 -18 63.6521 198.320   1
   0  16  18 607.618 271.359   1
   0 -16 -19 442.366 192.293   1
   0  16  19 150.371 233.088   1
   0 -16 -20 31.1452 202.129   1
   0  16  20 409.472 267.666   1
   0  16  21-36.5570 263.635   1
   0 -16 -21 152.466 202.986   1
   0  17   0-41.2750 152.699   1
   0 -17   0-105.870 135.540   1
   0  17   1 96.1346 179.596   1
   0  17  -1-34.6568 137.712   1
   0 -17  -1-40.7457 147.981   1
   0  17   2 665.156 193.794   1
   0 -17  -2 203.417 159.578   1
   0  17  -2 286.419 113.835   1
   0  17   4 186.855 212.095   1
   0 -17  -4 205.741 186.560   1
   0  17   5 162.838 219.747   1
   0 -17  -5 135.774 190.889   1
   0 -17  -6-28.3173 190.214   1
   0  17   6-236.537 236.425   1
   0  17   7-69.8819 234.965   1
   0 -17  -7 438.012 211.797   1
   0  17   8 467.306 245.468   1
   0 -17  -8-420.628 205.198   1
   0  17   9-294.146 242.575   1
   0 -17  -9 122.404 193.690   1
   0  17  10 636.750 263.659   1
   0 -17 -10 62.3369 204.664   1
   0  17  11-37.9889 245.121   1
   0 -17 -11 221.320 196.363   1
   0  17  13-154.518 250.280   1
   0 -17 -13 96.4836 212.161   1
   0  17  14 77.4753 251.323   1
   0 -17 -14 291.708 216.098   1
   0  17  16 616.903 285.287   1
   0 -17 -16 258.174 217.234   1
   0  17  17 191.604 241.380   1
   0 -17 -17-32.1651 193.567   1
   0  17  18 495.077 278.637   1
   0 -17 -18-254.600 205.253   1
   0  17  19 37.5602 250.138   1
   0 -17 -19 219.699 199.804   1
   0  17  20 37.1194 224.520   1
   0 -17 -20-30.7459 171.721   1
   0  17  21-72.2830 259.628   1
   0 -17 -21 60.3484 191.878   1
   0  18   2-27.7422 194.023   1
   0  18   3-90.0061 201.473   1
   0  18   4-191.498 226.788   1
   0 -18  -4 322.915 194.855   1
   0  18   5-101.419 202.690   1
   0 -18  -5 394.498 171.774   1
   0  18   6 141.385 235.144   1
   0 -18  -6 437.666 182.288   1
   0  18   8-148.660 229.540   1
   0 -18  -8-30.9879 205.389   1
   0  18   9 113.190 239.961   1
   0 -18  -9 31.5970 186.066   1
   0  18  10 306.427 261.521   1
   0 -18 -10-64.1465 199.104   1
   0  18  12-38.9860 248.163   1
   0 -18 -12-261.252 212.843   1
   0  18  13 117.340 248.821   1
   0 -18 -13-262.152 203.478   1
   0  18  14 195.530 262.806   1
   0 -18 -14 196.613 224.971   1
   0  18  15 313.074 276.520   1
   0 -18 -15 293.870 207.562   1
   0  18  16-77.7109 236.287   1
   0 -18 -16 162.153 202.297   1
   0  18  17 115.376 261.649   1
   0 -18 -17 192.550 213.819   1
   0  18  18-114.451 219.561   1
   0 -18 -18 31.5531 170.712   1
   0  18  19 335.534 268.886   1
   0 -18 -19-62.1642 196.803   1
   0  18  20 255.695 250.028   1
   0 -18 -20 304.605 207.026   1
   0  19   7-148.854 237.959   1
   0  19   8 76.4344 236.028   1
   0  19   9 546.913 258.992   1
   0  19  11 676.719 275.172   1
   0 -19 -11 197.143 217.312   1
   0  19  12 758.971 280.293   1
   0 -19 -12 362.746 211.402   1
   0  19  13 599.132 257.953   1
   0 -19 -13 329.724 201.431   1
   0  19  14 238.772 248.816   1
   0 -19 -14 295.713 195.308   1
   0  19  15 39.5220 272.014   1
   0 -19 -15-65.2639 194.242   1
   0  19  16 660.942 280.513   1
   0 -19 -16-161.860 190.848   1
   0  19  17 38.3513 245.044   1
   0 -19 -17 31.9345 180.561   1
   0  19  18-75.0556 260.377   1
   0 -19 -18 31.4543 195.198   1
   0  19  19 294.175 219.704   1
   1   0 -26-136.776 203.725   1
  -1   0  25 352.056 245.980   1
   1   0 -25 272.903 229.854   1
  -1   0  24 77.7055 254.063   1
   1   0 -24-168.223 216.019   1
  -1   0  23-77.1009 226.957   1
   1   0 -23 66.2742 199.375   1
  -1   0  22 1143.08 297.992   1
   1   0 -22 1040.72 265.547   1
  -1   0  21 450.563 265.700   1
   1   0 -21-222.512 225.817   1
   1   0 -20-31.1092 228.737   1
  -1   0  20 471.019 272.873   1
   1   0 -18 2577.39 315.981   1
  -1   0  18 2856.83 354.584   1
   1   0 -17 194.741 211.476   1
  -1   0  17-130.927 242.928   1
   1   0 -16 4863.78 441.706   1
  -1   0  16 5495.32 479.141   1
  -1   0  15-179.964 237.196   1
   1   0 -14 2650.75 296.585   1
  -1   0  14 2784.92 338.542   1
   1   0 -13-247.295 189.873   1
  -1   0  13 132.319 219.819   1
  -1   0  12 9544.94 716.032   1
   1   0 -12 9240.62 691.679   1
   1   0 -11-198.341 184.372   1
  -1   0  11-22.9536 198.033   1
  -1   0  10 69498.8 4531.96   1
   1   0 -10 68524.8 4522.40   1
   1   0  -9-82.9847 166.096   1
  -1   0   9 19.2139 191.909   1
   1   0  -8 1238.38 204.030   1
  -1   0   8 1140.21 218.636   1
  -1   0   6 55430.3 3603.56   1
   1   0  -6 54600.2 3594.52   1
   1   0  -5-38.3558 144.158   1
  -1   0   5-169.565 187.402   1
   1   0  -4 921.735 152.141   1
  -1   0   4 1227.41 188.949   1
   1   0  -3 82.2141 135.105   1
  -1   0   3 37.4689 157.001   1
   1   0  -2 359634. 23585.4   1
  -1   0   2 369309. 23587.4   1
  -1   0   1-20.4678 94.3723   1
   1   0  -1-3.62491 74.8481   1
   1   0   1-10.8860 82.6029   1
  -1   0  -1 64.7486 82.7330   1
  -1   0  -2 389266. 24887.1   1
   1   0   2 378741. 24888.9   1
  -1   0  -3 24.2936 125.350   1
   1   0   3 13.9035 142.957   1
  -1   0  -4 1580.57 193.347   1
   1   0   4 1536.53 204.350   1
  -1   0  -5 115.155 149.949   1
   1   0   5-108.090 166.485   1
   1   0   6 52028.6 3347.56   1
  -1   0  -6 50170.6 3343.44   1
  -1   0  -8 1152.29 181.095   1
   1   0   8 1089.51 191.971   1
  -1   0  -9 63.7520 154.096   1
   1   0   9 217.912 175.512   1
  -1   0 -10 69726.5 4455.38   1
   1   0  10 65992.0 4459.23   1
   1   0  11 455.345 192.925   1
  -1   0 -11 233.415 172.908   1
   1   0  12 10272.9 747.162   1
  -1   0 -12 9925.28 730.775   1
  -1   0 -13-89.3828 177.104   1
   1   0  13-50.9917 199.561   1
   1   0  15-203.112 237.886   1
   1   0  16 5411.94 490.520   1
  -1   0 -16 5735.87 475.878   1
   1   0  17-225.474 229.248   1
  -1   0 -17-224.646 196.922   1
   1   0  18 2161.43 362.038   1
  -1   0 -18 2904.76 327.912   1
   1   0  20 1004.97 281.459   1
  -1   0 -20 246.934 232.737   1
   1   0  21-183.986 244.911   1
  -1   0 -21 251.100 228.018   1
   1   0  22 798.354 266.834   1
  -1   0 -22 1083.99 247.783   1
   1   0  24-39.0111 240.909   1
  -1   0 -24 132.198 214.161   1
   1   0  25 39.3689 240.062   1
  -1   0 -25 468.892 239.481   1
  -1   0 -26 472.699 222.865   1
   1  -1 -27 471.770 220.452   1
  -1   1  26 116.579 244.784   1
   1  -1 -26 33.8544 213.267   1
  -1  -1  25 78.8325 238.479   1
  -1   1  25-155.421 259.761   1
   1   1 -25-34.3628 221.683   1
   1  -1 -25 404.672 233.105   1
  -1   1  24 349.514 273.007   1
  -1  -1  24-156.011 254.229   1
   1  -1 -24 200.133 223.367   1
   1   1 -24 407.476 247.928   1
  -1  -1  23 269.299 237.567   1
  -1   1  23 38.6373 233.723   1
   1  -1 -23-98.8761 205.577   1
   1   1 -23 66.6582 217.933   1
  -1  -1  22-37.8973 232.863   1
  -1   1  22-115.036 254.116   1
   1  -1 -22 97.2965 225.069   1
   1   1 -22-228.252 215.154   1
  -1   1  21 224.687 270.315   1
   1   1 -21 95.3313 210.013   1
   1  -1 -21 415.640 238.435   1
  -1  -1  21 74.3601 221.674   1
  -1   1  20 510.015 272.141   1
   1   1 -20 184.913 224.890   1
  -1  -1  20 400.142 256.306   1
   1  -1 -20 311.562 235.408   1
   1  -1 -19 120.817 230.116   1
  -1   1  19 461.567 254.600   1
  -1  -1  19-105.018 256.612   1
   1   1 -19 479.044 237.020   1
  -1  -1  18-268.641 245.101   1
  -1   1  18 240.959 254.844   1
   1   1 -18-317.416 207.646   1
   1  -1 -18-263.171 212.743   1
  -1   1  17 732.670 276.971   1
  -1  -1  17 1834.40 290.347   1
   1   1 -17 440.986 225.928   1
   1  -1 -17 1408.04 259.107   1
  -1   1  16-64.1789 229.717   1
  -1  -1  16-92.1370 233.485   1
   1  -1 -16 81.0480 201.252   1
   1   1 -16 340.246 209.329   1
  -1  -1  15 2069.58 304.778   1
   1   1 -15 2628.27 290.989   1
   1  -1 -15 2654.41 302.443   1
  -1   1  14 2192.69 315.393   1
   1  -1 -14 2569.74 295.616   1
  -1  -1  13 2846.05 316.856   1
   1   1 -13 2727.55 290.854   1
  -1   1  12 12415.6 911.240   1
   1  -1 -12 13176.3 902.462   1
   1   1 -12 12195.4 885.852   1
  -1   1  11 23.9623 197.282   1
  -1  -1  11 21.9600 180.798   1
   1  -1 -11-20.7650 178.096   1
   1   1 -11 56.0103 160.548   1
   1  -1 -10 22479.6 1601.84   1
   1   1 -10 24724.0 1597.85   1
  -1   1  10 23284.4 1615.49   1
  -1  -1  10 24452.0 1609.02   1
   1  -1  -9 48306.2 3158.77   1
   1   1  -9 45743.0 3147.76   1
  -1  -1   9 49166.2 3160.35   1
  -1   1   9 49028.9 3168.87   1
   1  -1  -8 31567.2 2091.68   1
   1   1  -8 31007.8 2084.90   1
  -1   1   8 30989.7 2099.45   1
  -1  -1   8 32376.9 2092.92   1
   1  -1  -7 5419.03 417.117   1
  -1   1   7 5233.02 425.197   1
   1   1  -6 6136.93 465.769   1
  -1  -1   6 6669.45 478.181   1
   1   1  -5 25594.3 1597.93   1
   1  -1  -5 25665.5 1608.05   1
  -1   1   5 23457.3 1617.48   1
  -1  -1   5 21488.8 1606.97   1
   1  -1  -4 12174.1 796.682   1
   1   1  -4 10703.0 786.117   1
  -1  -1   4 11557.1 794.139   1
  -1   1   4 12600.8 808.699   1
   1  -1  -3 52965.7 3349.78   1
   1   1  -3 55466.4 3343.49   1
  -1   1   3 54775.7 3355.34   1
  -1  -1   3 43103.3 3345.53   1
  -1  -1   2 1801.32 181.521   1
   1   1  -2 2415.78 169.884   1
  -1   1   2 1855.42 190.641   1
   1  -1  -2 1735.83 179.720   1
   1  -1  -1 4712.85 335.025   1
  -1   1   1 5550.81 340.200   1
   1   1  -1 5576.42 331.203   1
  -1   1   0 349381. 21978.6   1
   1   1   0 335361. 21976.8   1
   1  -1   0 326044. 21976.4   1
  -1  -1   0 349450. 21977.4   1
  -1  -1  -1 5916.97 391.852   1
   1   1   1 5388.35 392.388   1
  -1   1  -2 1741.58 156.037   1
   1  -1   2 2138.48 161.397   1
   1   1   2 1805.22 185.845   1
  -1  -1  -3 50653.6 3372.28   1
  -1   1  -3 52065.7 3364.87   1
   1   1   3 49687.7 3376.75   1
   1  -1   3 53494.8 3366.67   1
  -1   1  -4 12806.9 800.997   1
  -1  -1  -4 12838.5 813.181   1
   1   1   4 12478.1 823.547   1
  -1  -1  -5 25985.9 1609.08   1
  -1   1  -5 22715.6 1599.26   1
   1   1   5 24992.4 1614.89   1
   1  -1   5 23754.8 1602.51   1
  -1   1  -6 7244.22 505.587   1
   1  -1   6 6846.55 512.497   1
   1   1   7 4691.99 383.733   1
   1  -1   7 4629.47 374.370   1
  -1  -1  -7 4702.21 369.342   1
  -1   1  -7 4653.61 363.135   1
   1  -1   8 32070.3 2000.49   1
   1   1   8 28900.4 2006.59   1
  -1   1  -8 29913.1 1993.10   1
  -1  -1  -8 29448.9 1998.04   1
   1  -1   9 47407.6 3015.90   1
   1   1   9 45166.3 3020.81   1
  -1   1  -9 45259.7 3006.78   1
  -1  -1  -9 45047.4 3012.37   1
   1   1  10 22567.8 1569.51   1
   1  -1  10 22754.2 1567.25   1
  -1  -1 -10 23084.3 1565.06   1
  -1   1 -10 24153.2 1561.51   1
  -1   1 -11 55.4957 145.674   1
  -1  -1 -11 20.2988 150.649   1
   1  -1  11-41.5202 169.462   1
   1   1  11 90.6109 178.935   1
   1   1  12 10452.8 834.089   1
  -1  -1 -12 11902.0 828.725   1
  -1   1 -12 11906.3 820.893   1
   1  -1  13 2491.87 297.864   1
  -1   1 -13 2379.88 276.518   1
   1  -1  14 2891.81 316.824   1
   1   1  14 2710.78 322.694   1
  -1   1 -14 2341.37 282.310   1
  -1  -1 -14 2959.27 309.243   1
   1  -1  15 2468.50 311.760   1
  -1   1 -15 1826.66 269.694   1
  -1  -1 -15 2012.60 285.326   1
   1   1  16 62.3988 246.438   1
   1  -1  16 60.0875 222.961   1
  -1  -1 -16-190.423 225.237   1
  -1   1 -16-26.2322 191.935   1
   1  -1  17 603.131 240.033   1
   1   1  17 945.660 271.518   1
  -1  -1 -17 738.781 230.971   1
  -1   1 -17 1277.01 241.236   1
   1   1  18 442.507 242.764   1
   1  -1  18-233.100 244.584   1
  -1   1 -18 320.841 221.023   1
  -1  -1 -18-118.793 220.469   1
   1   1  19-141.137 273.271   1
   1  -1  19 690.305 269.906   1
  -1   1 -19 238.659 224.502   1
  -1  -1 -19 401.117 248.912   1
   1  -1  20 356.225 254.759   1
   1   1  20 180.907 245.740   1
  -1  -1 -20 374.605 223.459   1
  -1   1 -20 304.071 229.646   1
   1  -1  21 366.650 245.565   1
   1   1  21 221.699 267.872   1
  -1  -1 -21 190.511 225.215   1
  -1   1 -21 217.260 214.192   1
   1  -1  22 189.441 224.296   1
   1   1  22-112.924 231.247   1
  -1  -1 -22-63.5993 208.848   1
  -1   1 -22 63.8847 216.241   1
   1   1  23 577.570 262.514   1
   1  -1  23 308.671 250.777   1
  -1   1 -23 228.573 211.528   1
  -1  -1 -23 194.315 230.891   1
   1   1  24 271.662 250.582   1
   1  -1  24 313.594 244.753   1
  -1   1 -24 501.007 230.528   1
  -1  -1 -24 524.618 227.276   1
  -1   1 -25 169.599 224.945   1
   1  -1  25 279.072 260.828   1
   1   1  25-78.0777 250.776   1
  -1  -1 -25 199.239 226.872   1
   1   1  26 117.403 239.620   1
  -1  -1 -26 300.401 227.361   1
  -1  -1 -27-33.1795 225.566   1
   1  -2 -27 99.8396 230.204   1
  -1   2  27 229.429 226.596   1
   1  -2 -26-66.7654 208.276   1
  -1   2  26-115.524 215.149   1
   1  -2 -25 166.610 237.294   1
  -1   2  25 385.662 253.860   1
   1   2 -24 34.1992 220.928   1
   1  -2 -24 297.718 237.978   1
  -1   2  24 155.267 261.982   1
  -1  -2  24 313.511 245.949   1
   1  -2 -23 32.7732 226.551   1
   1   2 -23 100.895 212.923   1
  -1   2  23-77.5437 253.563   1
  -1  -2  23 307.905 229.168   1
   1   2 -22 229.537 225.116   1
  -1  -2  22 150.674 243.257   1
  -1   2  21 74.7816 241.723   1
   1   2 -21 31.7402 230.318   1
  -1  -2  21 73.7068 260.297   1
   1  -2 -21 768.634 234.920   1
  -1   2  20 36.6394 265.170   1
   1  -2 -20 31.3023 237.126   1
  -1   2  19 214.831 303.861   1
   1   2 -19 147.718 206.630   1
  -1  -2  19-104.485 243.585   1
   1  -2 -19-60.8535 229.724   1
   1   2 -18 341.628 205.224   1
  -1  -2  18 432.141 238.279   1
   1   2 -17 326.362 224.977   1
  -1  -2  17 1106.95 265.248   1
  -1   2  17 541.959 277.702   1
   1  -2 -16 712.501 241.098   1
   1   2 -16 1081.55 226.889   1
  -1  -2  16 570.748 244.468   1
  -1   2  16 1324.85 284.032   1
   1  -2 -15 742.669 228.221   1
  -1   2  15 712.977 265.887   1
   1  -2 -14 2481.65 329.128   1
   1   2 -14 2841.19 297.860   1
  -1  -2  14 3091.39 338.956   1
  -1   2  14 2604.83 353.283   1
   1  -2 -13 897.341 222.844   1
   1   2 -13 1184.35 202.867   1
  -1  -2  13 1738.98 247.741   1
  -1   2  13 393.668 253.952   1
   1  -2 -12 115.048 172.317   1
  -1   2  12 372.079 208.930   1
  -1  -2  12 91.9133 194.284   1
   1   2 -11 143.033 147.841   1
   1  -2 -11 303.940 193.860   1
  -1   2  11 473.961 228.457   1
  -1  -2  11 84.2238 177.301   1
  -1  -2  10 16907.6 1211.78   1
  -1   2  10 18176.0 1230.82   1
   1  -2 -10 17878.1 1217.22   1
   1   2 -10 17846.2 1201.64   1
   1   2  -9 1657.52 207.255   1
   1  -2  -9 1805.40 251.323   1
  -1  -2   9 2238.76 234.408   1
  -1   2   9 2100.72 265.643   1
  -1   2   8 43397.5 2843.07   1
   1  -2  -8 42496.3 2834.49   1
  -1  -2   7 17844.3 1271.27   1
  -1   2   7 16606.1 1290.73   1
   1  -2  -7 20782.3 1284.07   1
   1   2  -7 19914.6 1265.15   1
  -1  -2   6 9663.26 691.162   1
  -1   2   6 9366.68 711.242   1
   1  -2  -6 10062.9 703.139   1
   1   2  -6 10347.6 682.477   1
  -1   2   5 96.3217 182.747   1
   1  -2  -5-71.7849 164.519   1
   1   2  -5-69.2743 122.528   1
  -1  -2   5 71.7102 129.025   1
   1   2  -4 8508.71 556.105   1
  -1  -2   4 7332.64 563.129   1
  -1   2   4 7008.16 588.970   1
  -1   2   3 292651. 18498.1   1
  -1  -2   3 267898. 18486.5   1
   1  -2  -3 294098. 18492.8   1
   1   2  -3 289700. 18480.7   1
   1  -2  -2 53659.6 3529.01   1
   1   2  -2 54239.5 3518.24   1
  -1  -2   2 52970.7 3519.72   1
  -1   2   2 57313.0 3534.49   1
   1   2  -1 13914.5 910.778   1
   1  -2  -1 12385.1 919.231   1
  -1  -2   1 14817.2 912.019   1
  -1   2   1 13805.7 922.734   1
  -1   2   0-13.4936 115.936   1
   1   2   0 105.451 96.1484   1
   1  -2   0-10.8742 96.5228   1
  -1  -2   0-16.5543 99.8402   1
  -1  -2  -1 14047.3 947.928   1
   1   2   1 14543.8 948.907   1
   1  -2   2 52245.2 3372.01   1
   1   2   2 48596.9 3387.13   1
  -1   2  -2 52757.9 3372.15   1
  -1  -2  -2 52480.4 3384.35   1
   1   2   3 277828. 17609.3   1
   1  -2   3 280394. 17592.4   1
  -1   2  -3 255232. 17593.6   1
  -1  -2  -3 278233. 17605.2   1
  -1  -2  -4 7777.93 485.466   1
  -1   2  -4 7007.89 453.361   1
   1   2   4 7647.90 497.603   1
  -1   2  -5-7.35342 125.389   1
  -1  -2  -5 11.8184 143.347   1
   1  -2   5 49.7351 133.845   1
   1   2   5-26.4112 166.946   1
   1  -2   6 9031.85 645.635   1
   1   2   6 9448.60 665.621   1
  -1  -2  -6 9500.06 657.562   1
  -1   2  -6 9323.99 639.170   1
  -1  -2  -7 18384.6 1275.57   1
  -1   2  -7 18876.8 1261.46   1
   1  -2   7 18601.4 1266.89   1
   1   2   7 19849.2 1287.23   1
  -1  -2  -8 38878.9 2618.89   1
   1   2   8 40508.3 2628.74   1
   1  -2   9 1454.10 212.831   1
   1   2   9 1564.47 225.966   1
  -1   2  -9 1351.95 187.865   1
  -1  -2  -9 1512.44 200.057   1
  -1  -2 -10 17129.2 1153.65   1
  -1   2 -10 17153.7 1140.26   1
   1   2  10 15735.5 1160.14   1
   1   2  11 47.2200 200.906   1
   1  -2  11 573.811 184.952   1
  -1   2 -11 456.221 164.661   1
  -1  -2 -11 126.788 190.270   1
   1  -2  12-218.705 187.101   1
   1   2  12-76.1210 224.918   1
  -1  -2 -12 201.655 194.685   1
   1   2  13 1352.71 260.867   1
   1  -2  13 880.757 221.834   1
  -1   2 -13 1062.96 199.270   1
  -1  -2 -13 1116.42 235.210   1
   1   2  14 2467.86 321.005   1
   1  -2  14 2784.19 310.976   1
  -1  -2 -14 2534.61 288.415   1
  -1   2 -14 1893.12 273.883   1
   1   2  15 938.601 255.943   1
  -1  -2 -15 1397.82 249.193   1
   1   2  16 411.950 251.773   1
   1  -2  16 1123.73 259.205   1
  -1  -2 -16 82.7719 202.713   1
  -1   2 -16 978.410 222.515   1
   1  -2  17 907.644 247.898   1
   1   2  17 397.463 237.573   1
  -1  -2 -17 230.645 226.608   1
  -1   2 -17 548.950 209.150   1
   1  -2  18 523.747 232.640   1
  -1   2 -18 736.305 224.751   1
   1   2  19 106.898 244.385   1
   1  -2  19 102.182 242.069   1
  -1   2 -19 29.3523 207.853   1
  -1  -2 -19 280.033 225.334   1
   1   2  20 72.8869 270.839   1
  -1  -2 -20 347.349 244.404   1
   1   2  21 296.587 241.822   1
   1  -2  21 478.401 246.495   1
  -1  -2 -21 572.945 239.499   1
  -1   2 -21 371.960 233.313   1
   1  -2  22 151.033 235.951   1
  -1   2 -22 287.869 213.373   1
   1   2  23 192.542 226.862   1
   1  -2  23-38.6528 235.169   1
  -1   2 -23 164.847 213.769   1
  -1  -2 -23 161.149 221.977   1
  -1   2 -24 236.089 213.764   1
   1   2  24 116.065 247.463   1
   1  -2  24 591.372 248.576   1
  -1  -2 -24-130.083 232.160   1
   1   2  25-154.991 228.177   1
  -1  -2 -25 262.130 208.424   1
   1   2  26-77.4571 254.355   1
  -1  -2 -26 99.0206 234.445   1
   1   2  27-38.6983 220.289   1
  -1  -2 -27 262.647 204.957   1
  -1   3  27-113.220 240.053   1
   1  -3 -27-65.6407 224.112   1
  -1   3  26-304.882 253.621   1
   1  -3 -26 263.207 235.465   1
  -1   3  25 192.205 227.536   1
   1  -3 -25 494.162 212.787   1
  -1   3  24 347.437 236.220   1
   1   3 -24 309.839 220.252   1
   1  -3 -24-65.7273 213.227   1
  -1   3  23 193.354 266.408   1
  -1  -3  23 38.5464 238.296   1
   1   3 -23 168.275 216.356   1
   1  -3 -23 293.876 237.465   1
  -1   3  22-303.620 282.791   1
   1   3 -22 295.651 215.958   1
   1  -3 -22 194.860 234.367   1
  -1  -3  22 338.193 245.871   1
  -1   3  21-337.062 258.956   1
   1   3 -21 381.364 214.419   1
  -1  -3  21 36.4922 243.014   1
   1  -3 -21 319.538 221.880   1
  -1   3  20 1399.76 297.608   1
   1   3 -20 979.047 250.929   1
  -1  -3  20 1022.22 278.036   1
   1  -3 -20 1376.59 256.795   1
  -1   3  19 360.808 251.699   1
   1   3 -19 645.353 226.686   1
  -1  -3  19 748.651 235.664   1
   1  -3 -19 30.5935 195.374   1
   1   3 -18 1708.12 279.453   1
   1  -3 -18 1965.33 304.610   1
  -1   3  17 1030.71 271.049   1
   1   3 -17 531.643 225.199   1
  -1  -3  17 187.910 229.259   1
   1  -3 -17 490.807 203.257   1
  -1   3  16 32.8806 237.826   1
   1   3 -16 352.244 189.595   1
  -1  -3  16 266.744 221.510   1
   1  -3 -16 445.676 214.639   1
  -1   3  15 158.196 218.379   1
   1  -3 -15-54.1061 202.134   1
   1   3 -15 545.986 195.020   1
  -1  -3  15 360.185 211.226   1
  -1  -3  14 11803.6 841.614   1
  -1   3  14 11953.7 859.754   1
   1  -3 -14 11189.3 835.718   1
   1   3 -14 11107.5 818.803   1
   1  -3 -13 275.558 200.522   1
  -1  -3  13 143.316 197.995   1
  -1   3  13 57.9228 247.921   1
   1   3 -13 102.725 164.053   1
   1   3 -12 10762.8 902.287   1
  -1  -3  12 16796.1 940.892   1
   1  -3 -11 4862.35 422.096   1
   1   3 -11 4261.63 386.233   1
  -1   3  11 5308.06 449.833   1
  -1  -3  11 5532.92 413.817   1
   1   3 -10 7624.01 500.556   1
   1  -3 -10 6310.03 519.257   1
  -1   3  10 6084.31 537.982   1
  -1  -3  10 6408.44 509.294   1
   1   3  -9 3909.73 325.767   1
   1  -3  -9 4240.46 369.025   1
  -1   3   9 3600.87 385.102   1
  -1  -3   9 4405.08 346.339   1
  -1   3   8 18410.2 1304.72   1
  -1  -3   8 18471.9 1277.61   1
   1   3  -8 19036.5 1270.73   1
   1  -3  -8 20119.6 1297.07   1
  -1   3   7 468.692 210.733   1
   1  -3  -7 524.644 179.525   1
   1   3  -7 263.157 116.330   1
  -1  -3   7 364.895 149.408   1
   1  -3  -6 37199.6 2267.31   1
   1   3  -6 32193.7 2243.58   1
  -1  -3   6 34235.7 2248.61   1
  -1   3   6 34942.9 2273.95   1
   1   3  -5 15970.7 1027.36   1
  -1  -3   5 14865.8 1030.29   1
  -1  -3   4 29238.3 1806.02   1
  -1   3   4 26295.3 1829.76   1
   1  -3  -4 29763.4 1825.30   1
   1   3  -4 25816.5 1800.41   1
   1  -3  -3 167025. 11135.7   1
  -1  -3   3 172283. 11120.1   1
  -1   3   3 173107. 11141.1   1
   1   3  -3 172382. 11118.5   1
   1  -3  -2 74055.4 5071.85   1
   1   3  -2 78885.1 5058.28   1
  -1  -3   2 78532.1 5058.19   1
  -1   3   2 78865.4 5077.86   1
   1  -3  -1 110923. 6952.55   1
   1   3  -1 110892. 6944.90   1
  -1   3   1 97856.7 6956.57   1
  -1  -3   1 105673. 6945.62   1
  -1   3   0 117552. 7587.25   1
  -1  -3   0 117770. 7586.19   1
   1  -3   0 118231. 7584.78   1
   1   3   0 114054. 7587.39   1
   1   3   1 108289. 6901.35   1
  -1  -3  -1 106578. 6897.94   1
   1  -3   1 106608. 6888.75   1
  -1   3  -1 104719. 6889.86   1
  -1  -3  -2 76772.7 5044.70   1
   1   3   2 78492.3 5049.28   1
  -1   3  -3 174660. 10544.0   1
  -1  -3  -3 155411. 10562.6   1
   1  -3   3 153595. 10544.4   1
   1   3   3 161290. 10567.8   1
  -1  -3  -4 25692.9 1856.19   1
  -1   3  -4 28632.5 1830.13   1
   1  -3   4 28486.9 1832.83   1
   1   3   4 27687.9 1861.59   1
  -1   3  -5 16479.9 1051.13   1
   1  -3   5 15188.3 1053.23   1
   1   3   6 30411.0 2105.07   1
   1  -3   6 32354.1 2080.60   1
   1   3   7 286.839 204.914   1
   1  -3   7 385.049 140.167   1
  -1  -3  -7 403.634 166.217   1
  -1   3  -7 328.597 122.421   1
   1  -3   8 16855.9 1168.53   1
   1   3   8 15494.2 1194.90   1
  -1  -3  -8 17024.5 1186.56   1
  -1   3  -8 19188.6 1168.76   1
   1   3   9 3696.61 348.871   1
  -1  -3  -9 3290.89 319.141   1
   1   3  10 5972.57 520.529   1
  -1   3 -10 6537.90 490.709   1
  -1  -3 -10 6865.37 525.429   1
   1  -3  10 6779.01 496.996   1
  -1  -3 -11 3577.19 368.842   1
  -1   3 -11 4648.79 353.241   1
   1  -3  11 4343.61 363.643   1
   1   3  11 4614.66 395.672   1
   1  -3  12 15103.2 1010.60   1
  -1   3 -12 13823.9 997.478   1
  -1   3 -13 201.309 175.636   1
  -1  -3 -13 122.202 204.303   1
   1  -3  13-45.9961 187.450   1
   1   3  13 417.997 228.992   1
   1   3  14 11720.0 893.204   1
   1  -3  14 12424.7 876.181   1
  -1   3 -14 12732.2 863.539   1
  -1  -3 -14 11263.0 873.895   1
   1  -3  15 108.261 199.615   1
   1   3  15 153.983 241.887   1
  -1  -3 -15 322.044 241.487   1
  -1   3 -15 23.5821 172.116   1
   1   3  16-96.7908 245.245   1
   1  -3  16 434.417 215.701   1
  -1  -3 -16 84.1834 189.200   1
  -1   3 -16-152.495 194.490   1
   1   3  17-33.6125 278.181   1
   1  -3  17 305.921 231.763   1
  -1  -3 -17 789.431 259.872   1
  -1   3 -17 158.899 193.329   1
   1  -3  18 2666.67 327.924   1
  -1  -3 -18 1933.44 304.786   1
  -1   3 -18 2604.42 307.101   1
   1  -3  19 369.976 229.183   1
   1   3  19 251.612 286.849   1
  -1  -3 -19 721.134 279.128   1
  -1   3 -19 313.601 216.810   1
   1   3  20 1393.15 292.177   1
   1  -3  20 1376.95 290.047   1
  -1   3 -20 864.877 265.357   1
   1   3  21-37.1903 268.376   1
   1  -3  21 146.110 228.068   1
  -1  -3 -21 128.230 234.798   1
  -1   3 -21 371.678 219.422   1
   1   3  22 188.248 222.910   1
   1  -3  22-37.6787 211.766   1
  -1  -3 -22-128.110 200.763   1
  -1   3 -22 257.357 210.359   1
  -1   3 -23 232.155 210.234   1
   1   3  23 230.535 273.172   1
   1  -3  23 387.291 241.841   1
  -1  -3 -23-32.0395 218.138   1
  -1   3 -24 135.268 226.026   1
   1   3  24-77.0025 236.527   1
  -1  -3 -24-32.3293 205.581   1
   1   3  25-38.4599 252.784   1
  -1  -3 -25 291.772 221.528   1
   1   3  26 229.837 227.332   1
  -1  -3 -26 260.212 206.469   1
   1   3  27 229.243 247.547   1
  -1  -3 -27-129.519 227.342   1
  -1   4  28-330.077 246.188   1
   1  -4 -28 223.187 226.470   1
  -1   4  27 186.536 224.685   1
   1  -4 -27 129.121 203.547   1
  -1   4  25-152.521 250.422   1
   1  -4 -25 97.9294 222.833   1
  -1   4  24 733.841 268.074   1
   1  -4 -24 390.975 234.871   1
  -1   4  23 191.659 252.987   1
   1  -4 -23 195.815 199.621   1
   1   4 -23-33.8963 206.250   1
  -1   4  22-265.510 241.422   1
   1  -4 -22 162.173 207.495   1
   1   4 -22 392.945 220.989   1
  -1  -4  22 412.181 235.081   1
  -1   4  20-37.0222 272.844   1
   1   4 -20 243.913 211.580   1
  -1  -4  20 34.8087 222.438   1
   1  -4 -20-31.4022 233.885   1
  -1   4  19-363.551 265.858   1
   1   4 -19-145.877 201.075   1
  -1  -4  19-366.796 236.864   1
   1  -4 -19-461.887 260.752   1
  -1   4  18-106.950 282.041   1
   1   4 -18 415.748 209.863   1
  -1  -4  18 190.794 216.765   1
   1  -4 -18 360.627 250.030   1
   1   4 -17 837.460 221.579   1
  -1  -4  17 572.583 229.915   1
  -1   4  16 2340.12 355.276   1
   1  -4 -16 2885.56 343.547   1
  -1   4  15 580.977 279.994   1
   1   4 -15 1034.91 203.562   1
  -1  -4  15 1067.10 237.128   1
  -1   4  14 372.569 247.034   1
   1   4 -14 21.3198 161.947   1
  -1  -4  14 398.354 198.830   1
   1  -4 -14 80.1733 211.429   1
  -1   4  13 833.016 256.283   1
   1  -4 -13 1131.04 232.257   1
   1   4 -13 844.161 199.167   1
  -1  -4  13 756.645 218.273   1
   1  -4 -12 4752.77 381.173   1
  -1  -4  12 4455.52 361.467   1
  -1   4  12 4932.79 409.133   1
  -1  -4  11 9470.11 606.657   1
   1   4 -11 7137.41 579.703   1
  -1  -4  10 5078.09 399.888   1
  -1   4  10 4922.13 439.201   1
   1  -4 -10 4398.08 411.339   1
   1   4 -10 5007.17 383.002   1
  -1   4   9-117.209 215.006   1
   1  -4  -9 389.214 205.209   1
  -1  -4   8 6777.55 506.794   1
  -1   4   8 7704.90 551.671   1
   1  -4  -8 8097.28 538.288   1
   1   4  -8 6227.01 497.479   1
  -1   4   7 9337.37 638.742   1
   1  -4  -7 7478.53 622.201   1
  -1  -4   7 8403.15 597.812   1
   1   4  -7 8922.59 592.725   1
   1   4  -6 3484.02 252.711   1
  -1   4   6 3141.02 302.647   1
  -1  -4   6 3309.87 260.415   1
   1  -4  -6 2885.30 290.930   1
  -1  -4   5 4431.44 307.310   1
  -1   4   5 4521.80 368.710   1
   1   4  -5 3524.75 295.029   1
   1  -4  -5 4744.70 357.292   1
   1   4  -4 247895. 15932.1   1
  -1  -4   4 243803. 15933.7   1
   1  -4  -3 8116.93 586.517   1
   1   4  -3 7935.53 551.271   1
  -1   4   3 8722.15 596.620   1
  -1  -4   3 8542.24 551.160   1
  -1   4   2 1674.78 212.076   1
   1   4  -2 1232.35 133.146   1
   1  -4  -2 1856.09 183.888   1
  -1  -4   2 1768.57 133.606   1
   1   4  -1 8625.06 577.027   1
   1  -4  -1 8307.32 587.829   1
  -1   4   1 8781.22 601.107   1
  -1  -4   1 8522.53 571.790   1
   1  -4   0-21.7855 110.330   1
   1   4   0 38.2992 114.563   1
  -1  -4   0 169.867 100.469   1
  -1   4   0-75.7435 126.286   1
   1   4   1 7527.15 564.576   1
  -1   4  -1 8500.81 544.938   1
  -1  -4  -1 8074.52 559.212   1
   1  -4   1 7917.31 538.189   1
   1   4   2 1320.20 199.513   1
  -1  -4  -2 1815.06 192.577   1
   1   4   3 7711.58 563.647   1
  -1  -4  -3 7762.11 553.669   1
   1  -4   4 245584. 15846.7   1
  -1   4  -4 243879. 15845.2   1
   1   4   5 5322.74 410.033   1
   1  -4   5 5260.28 343.035   1
  -1   4  -5 4214.86 339.269   1
  -1  -4  -5 5448.07 397.972   1
  -1  -4  -6 2472.09 285.212   1
   1   4   6 3175.36 309.768   1
   1  -4   6 3014.41 237.660   1
  -1   4  -6 3103.46 229.672   1
   1  -4   7 7653.57 563.212   1
   1   4   7 8112.62 608.885   1
  -1   4  -7 8732.36 559.867   1
  -1  -4  -7 7468.74 593.424   1
   1   4   8 7049.43 543.870   1
   1  -4   8 7157.14 496.734   1
  -1   4  -8 6743.65 492.430   1
  -1  -4  -8 6708.49 528.533   1
  -1  -4  -9 78.9850 158.399   1
  -1   4  -9 71.8175 121.884   1
   1  -4   9 40.6428 140.729   1
   1   4   9 22.3555 191.264   1
   1   4  10 4843.55 424.718   1
  -1  -4 -10 5226.81 412.066   1
   1  -4  10 5319.95 382.229   1
  -1   4 -11 8116.36 596.083   1
   1  -4  11 8528.93 613.770   1
  -1   4 -12 3821.50 344.107   1
   1  -4  12 4602.63 362.483   1
   1   4  12 3768.10 392.184   1
  -1  -4 -12 4418.98 379.012   1
   1  -4  13 1324.86 222.287   1
   1   4  13 1324.70 271.250   1
  -1  -4 -13 879.565 248.641   1
  -1   4 -13 928.193 182.427   1
   1  -4  14 242.057 194.617   1
   1   4  14 241.325 202.100   1
  -1  -4 -14 157.882 174.905   1
  -1   4 -14 233.603 172.897   1
   1   4  15 1137.21 278.314   1
   1  -4  15 1075.85 221.998   1
  -1   4 -15 617.460 190.003   1
  -1  -4 -15 1180.66 259.341   1
   1   4  16 2495.19 327.545   1
  -1  -4 -16 2310.48 288.761   1
   1  -4  17 476.668 245.491   1
  -1   4 -17 994.996 218.223   1
   1  -4  18 252.065 239.851   1
   1   4  18 456.813 252.786   1
  -1   4 -18 187.136 185.228   1
  -1  -4 -18 30.5112 201.723   1
   1  -4  19 33.3998 235.010   1
   1   4  19 396.469 273.463   1
  -1  -4 -19 31.3504 253.391   1
  -1   4 -19 451.725 218.677   1
   1   4  20 184.307 247.439   1
   1  -4  20-243.992 227.900   1
  -1  -4 -20 127.437 217.487   1
  -1   4 -20 29.5857 207.729   1
  -1   4 -22 257.776 203.574   1
   1   4  22 188.310 260.756   1
   1  -4  22-75.5389 216.692   1
  -1  -4 -22 543.853 223.428   1
  -1   4 -23 66.2287 207.560   1
   1   4  23-265.372 241.086   1
  -1  -4 -23 31.9166 225.845   1
   1   4  24 114.928 254.982   1
  -1  -4 -24 32.1341 228.282   1
   1   4  25 152.615 241.478   1
  -1  -4 -25-32.1408 210.161   1
   1   4  27 112.656 229.693   1
  -1  -4 -27 159.691 218.206   1
  -1  -4 -28 470.331 230.245   1
   1   4  28-523.308 231.976   1
   1  -5 -28 501.671 214.678   1
  -1   5  28 252.908 222.300   1
   1  -5 -27 127.308 210.884   1
  -1   5  27-184.065 223.836   1
   1  -5 -26 160.718 236.119   1
  -1   5  26 37.3173 240.762   1
   1  -5 -25 32.2858 224.900   1
  -1   5  25-37.9982 252.874   1
   1  -5 -24 355.955 209.929   1
  -1   5  24 345.614 229.708   1
   1  -5 -23-194.933 228.446   1
  -1   5  23-191.001 239.745   1
   1   5 -22-32.6420 216.403   1
  -1   5  22-227.401 269.294   1
  -1  -5  21 390.546 245.684   1
   1   5 -21 347.000 215.958   1
   1  -5 -21 448.161 253.351   1
  -1   5  20 817.979 304.431   1
  -1  -5  20 584.313 241.892   1
   1   5 -20 481.070 229.064   1
   1  -5 -20 691.813 254.670   1
  -1   5  19 36.6885 282.544   1
  -1  -5  19 196.472 234.354   1
   1   5 -19-171.827 182.975   1
   1  -5 -19 123.598 256.551   1
  -1   5  18 938.214 305.721   1
  -1  -5  18 776.113 242.104   1
   1   5 -18 570.110 218.851   1
   1  -5 -18 726.203 261.700   1
  -1   5  17 383.688 310.761   1
   1  -5 -17-58.9804 237.312   1
  -1  -5  16 27.3998 197.838   1
   1   5 -16-288.048 171.461   1
  -1   5  15 526.349 281.329   1
  -1  -5  15 790.161 217.560   1
   1   5 -15 379.437 188.467   1
   1  -5 -15 56.1128 237.850   1
  -1   5  14 571.516 256.341   1
  -1  -5  14 517.409 199.451   1
   1   5 -14 576.388 184.734   1
   1  -5 -14 900.915 241.833   1
  -1   5  13-30.5370 247.085   1
   1  -5 -13 131.777 206.236   1
  -1  -5  13-85.9770 189.581   1
   1   5 -13-37.6230 158.355   1
   1   5 -12 3648.62 324.216   1
   1  -5 -12 4535.86 375.595   1
  -1  -5  12 3553.66 341.603   1
  -1   5  12 4497.30 410.919   1
   1  -5 -11 923.311 229.537   1
  -1  -5  11 883.644 173.745   1
  -1   5  11 388.863 244.506   1
   1   5 -11 741.876 152.270   1
   1  -5 -10 688.546 201.230   1
  -1   5  10 78.7244 218.943   1
  -1   5   9 2155.32 313.737   1
   1  -5  -9 2394.61 300.044   1
   1   5  -9 2905.49 231.960   1
  -1  -5   9 2721.57 245.529   1
  -1   5   8 2098.90 275.007   1
   1  -5  -8 1931.43 249.109   1
   1   5  -8 1742.01 186.442   1
  -1  -5   8 2189.89 197.482   1
   1  -5  -7 23567.2 1590.33   1
  -1   5   7 22456.9 1600.18   1
  -1  -5   7 24217.3 1563.99   1
  -1  -5   6 84192.2 5591.49   1
  -1   5   6 86473.6 5632.95   1
   1  -5  -6 87641.4 5624.74   1
   1   5  -6 87086.2 5590.33   1
   1  -5  -5 25862.7 1623.90   1
   1   5  -5 25201.8 1583.92   1
  -1  -5   5 22728.3 1584.96   1
  -1   5   5 24142.1 1634.65   1
   1  -5  -4 102610. 7046.17   1
   1   5  -4 113003. 7016.69   1
  -1   5   4 98905.3 7052.55   1
  -1  -5   4 107337. 7016.14   1
   1  -5  -3 12155.5 844.902   1
  -1  -5   3 13358.6 810.078   1
  -1   5   3 12357.2 854.468   1
   1   5  -3 11346.0 809.744   1
   1  -5  -2 9304.11 596.583   1
  -1  -5   2 8668.02 567.516   1
  -1   5   2 7591.05 605.192   1
   1   5  -2 8352.02 568.341   1
   1  -5  -1 39316.4 2626.28   1
   1   5  -1 40450.1 2618.51   1
  -1  -5   1 42237.3 2616.41   1
  -1   5   1 36678.2 2632.37   1
   1  -5   0 28642.0 1992.64   1
  -1  -5   0 31574.3 1993.86   1
  -1   5   0 30631.9 1997.40   1
   1   5   0 31143.1 1998.32   1
  -1   5  -1 40148.1 2575.69   1
   1  -5   1 42387.8 2572.48   1
  -1  -5  -1 38970.7 2584.49   1
   1   5   1 33933.6 2584.88   1
   1  -5   2 7579.17 542.249   1
  -1  -5  -2 8948.85 577.374   1
  -1   5  -2 8520.34 544.885   1
   1   5   2 8836.35 588.105   1
  -1  -5  -3 10947.3 770.960   1
   1   5   3 11296.6 775.489   1
  -1  -5  -4 100517. 6576.66   1
   1   5   4 101476. 6583.14   1
   1   5   5 22462.4 1631.70   1
   1  -5   5 24678.6 1585.84   1
  -1  -5  -5 24781.1 1622.82   1
  -1   5  -5 24216.1 1584.04   1
   1   5   6 83622.0 5311.15   1
  -1   5  -6 87080.7 5266.98   1
  -1  -5  -6 85887.6 5303.12   1
   1  -5   6 72532.7 5267.64   1
   1   5   7 22858.9 1468.00   1
   1  -5   7 22521.8 1422.28   1
  -1  -5  -7 24040.3 1460.50   1
  -1   5  -7 19208.0 1418.64   1
  -1  -5  -8 2594.89 267.115   1
  -1   5  -8 2000.95 191.543   1
   1  -5   8 2341.81 204.165   1
   1   5   8 2229.91 281.626   1
  -1  -5  -9 2021.51 247.766   1
  -1   5  -9 2300.37 205.926   1
   1  -5   9 2315.07 213.311   1
   1   5   9 2425.75 277.293   1
  -1  -5 -10-66.5239 198.501   1
   1   5  10-49.8982 221.712   1
  -1  -5 -11 703.332 188.028   1
  -1   5 -11 1081.23 165.738   1
   1   5  11 847.465 205.265   1
   1  -5  11 699.970 167.966   1
  -1  -5 -12 3026.42 353.579   1
  -1   5 -12 3703.53 322.019   1
   1  -5  12 4446.36 344.871   1
   1   5  12 3438.40 390.604   1
   1  -5  13 422.089 164.297   1
   1   5  13-236.601 213.398   1
  -1   5 -13 129.974 143.677   1
  -1  -5 -13 77.3427 189.470   1
   1  -5  14 856.078 224.995   1
   1   5  14 555.562 266.731   1
  -1   5 -14 722.760 188.955   1
  -1  -5 -14 699.249 229.330   1
   1  -5  15 502.116 192.135   1
   1   5  15 257.662 245.504   1
  -1  -5 -15 223.718 217.783   1
  -1   5 -15 585.805 181.207   1
   1  -5  16 216.483 219.279   1
  -1   5 -16 160.931 190.187   1
   1   5  17-138.210 285.689   1
  -1  -5 -17 869.469 269.636   1
   1  -5  18 588.193 244.681   1
   1   5  18 781.289 255.799   1
  -1  -5 -18 893.170 242.725   1
  -1   5 -18 683.869 206.213   1
   1   5  19 363.124 299.839   1
   1  -5  19-130.886 227.077   1
  -1  -5 -19-189.308 244.598   1
  -1   5 -19-139.252 182.151   1
  -1   5 -20 796.640 229.011   1
   1   5  20 666.855 264.589   1
   1  -5  20 584.714 251.648   1
  -1  -5 -20 575.747 237.884   1
   1   5  21 486.482 261.003   1
   1  -5  21 36.1130 210.637   1
  -1   5 -21 123.401 189.974   1
  -1  -5 -21 224.980 236.356   1
  -1   5 -22 32.0580 228.612   1
   1   5  22-188.237 259.146   1
   1   5  23-75.5974 241.504   1
  -1  -5 -23 31.7885 188.186   1
   1   5  24 266.709 258.658   1
  -1  -5 -24 638.285 245.280   1
   1   5  25 454.282 222.721   1
  -1  -5 -25 254.767 195.879   1
   1   5  26 787.997 277.711   1
  -1  -5 -26 126.567 224.512   1
   1   5  27 296.563 223.344   1
  -1  -5 -27 472.377 203.792   1
  -1  -5 -28 402.363 231.355   1
   1   5  28 182.987 235.778   1
   1  -6 -28-30.8233 193.404   1
  -1   6  28 355.558 206.014   1
   1  -6 -27 439.035 237.885   1
  -1   6  27-108.973 232.425   1
   1  -6 -26 126.714 222.429   1
  -1   6  26-74.1572 235.796   1
   1  -6 -24 192.712 207.022   1
  -1   6  24 419.871 239.957   1
   1  -6 -23 64.6542 237.670   1
  -1   6  23 342.587 260.119   1
   1  -6 -22 32.2889 239.624   1
   1   6 -21-30.9867 195.187   1
  -1   6  21 75.2870 258.048   1
   1  -6 -21 127.499 239.850   1
  -1   6  20 410.456 286.454   1
  -1  -6  20 267.103 205.153   1
   1   6 -20-265.114 196.075   1
   1  -6 -20 31.5251 233.981   1
  -1   6  19-295.462 276.003   1
  -1  -6  19-95.0295 220.675   1
   1   6 -19-27.9198 186.632   1
   1  -6 -19 186.431 246.198   1
  -1   6  18 1055.99 303.272   1
  -1  -6  18 746.393 228.520   1
   1   6 -18 581.119 204.625   1
   1  -6 -18 610.280 246.800   1
  -1   6  17 423.645 306.070   1
   1   6 -17 791.882 207.434   1
  -1  -6  17 251.746 211.924   1
   1  -6 -17 924.291 281.491   1
   1   6 -16 5250.98 451.067   1
   1  -6 -16 5841.41 513.587   1
  -1   6  16 6166.43 559.370   1
  -1  -6  16 5673.66 474.860   1
   1  -6 -15-199.712 227.480   1
  -1  -6  15 120.087 164.026   1
  -1   6  15-234.419 268.608   1
   1   6 -15 362.873 172.275   1
   1  -6 -14-27.8523 217.271   1
  -1  -6  14 241.675 192.828   1
  -1   6  14-32.4277 249.737   1
   1   6 -14-38.8525 159.035   1
   1  -6 -13 917.414 214.171   1
  -1  -6  13 1093.41 193.578   1
  -1   6  13 500.743 213.957   1
   1   6 -13 1055.01 175.830   1
  -1   6  12 3905.67 382.607   1
   1  -6 -12 4166.57 365.729   1
   1   6 -12 3362.50 295.908   1
  -1  -6  12 3019.78 307.109   1
   1  -6 -11 1441.03 259.416   1
  -1   6  11 1462.08 273.223   1
  -1  -6  10 10176.0 665.102   1
   1   6 -10 8742.31 651.974   1
   1  -6  -9 9419.95 629.156   1
   1   6  -9 7360.71 560.889   1
  -1  -6   9 8152.71 572.760   1
  -1   6   9 9166.25 643.595   1
   1  -6  -8 4535.63 407.400   1
   1   6  -8 4776.58 341.290   1
  -1   6   8 4471.19 428.996   1
  -1  -6   8 4737.14 348.700   1
   1  -6  -7 4396.38 414.417   1
   1   6  -7 4766.89 353.403   1
  -1  -6   7 5423.54 357.573   1
  -1   6   7 5221.33 441.128   1
   1   6  -6 2736.00 188.614   1
  -1  -6   6 2207.40 185.020   1
   1  -6  -6 2621.76 262.866   1
  -1   6   6 2324.21 288.766   1
   1  -6  -5 1323.78 191.041   1
  -1   6   5 1104.64 202.361   1
  -1   6   4 65486.3 4271.67   1
   1  -6  -4 64885.0 4266.46   1
   1   6  -3 3268.87 235.337   1
  -1  -6   3 3424.48 232.836   1
   1  -6  -2 22684.7 1483.07   1
  -1   6   2 23426.3 1494.31   1
   1   6  -2 20872.3 1462.34   1
  -1  -6   2 23147.9 1460.57   1
   1  -6  -1 59038.9 3968.98   1
  -1  -6   1 59000.3 3958.90   1
   1   6  -1 63670.0 3962.05   1
  -1   6   1 62025.3 3976.16   1
  -1  -6   0 39.1856 105.249   1
   1   6   0-53.4898 112.872   1
   1  -6   0 7.46257 108.544   1
  -1   6   0-184.368 118.273   1
  -1   6  -1 61536.1 4008.63   1
   1  -6   1 60938.7 4005.66   1
   1   6   1 62376.3 4022.57   1
  -1  -6  -1 62090.2 4019.43   1
   1  -6   2 22842.1 1537.23   1
  -1   6  -2 24884.6 1540.02   1
  -1  -6  -2 24165.2 1566.60   1
   1   6   2 21573.8 1568.12   1
  -1  -6  -4 57646.6 3813.83   1
   1   6   4 58945.4 3823.33   1
  -1  -6  -5 1316.60 183.321   1
   1   6   5 1255.55 217.969   1
  -1   6  -6 2304.22 177.881   1
   1  -6   6 2678.13 180.749   1
  -1  -6  -6 2341.19 256.626   1
   1   6   6 2397.28 284.574   1
   1   6   7 4823.89 427.079   1
   1  -6   7 5347.59 348.457   1
  -1  -6  -7 4893.58 411.998   1
  -1   6  -7 4726.34 345.059   1
   1   6   8 4426.95 419.199   1
   1  -6   8 4631.79 343.136   1
  -1  -6  -8 3828.48 395.662   1
  -1   6  -8 5120.06 338.933   1
   1   6   9 7848.51 659.789   1
  -1   6  -9 9325.05 609.266   1
  -1  -6  -9 8095.57 650.748   1
   1  -6   9 9211.11 617.368   1
   1  -6  10 8824.71 633.135   1
  -1   6 -10 9183.70 626.233   1
  -1  -6 -11 1449.68 249.310   1
   1   6  11 1209.33 265.260   1
   1   6  12 4056.65 378.697   1
  -1   6 -12 3283.19 302.580   1
   1  -6  12 3116.15 319.224   1
  -1  -6 -12 4584.21 365.331   1
  -1   6 -13 554.619 153.731   1
  -1  -6 -13 1030.26 260.761   1
   1   6  13 788.775 280.404   1
   1  -6  13 921.029 191.655   1
  -1  -6 -14 54.9546 215.710   1
  -1   6 -14 166.839 154.801   1
   1  -6  14-43.9711 183.075   1
   1   6  14-63.2762 232.330   1
  -1   6 -15 61.0920 156.731   1
  -1  -6 -15 370.136 222.388   1
   1  -6  15 216.485 192.662   1
   1   6  15 131.309 235.215   1
   1  -6  16 6230.77 502.355   1
   1   6  16 6430.84 572.869   1
  -1   6 -16 5455.02 475.424   1
  -1  -6 -16 6282.94 533.211   1
   1   6  17 244.966 244.757   1
   1  -6  17 674.195 222.281   1
  -1   6 -17 144.307 172.231   1
  -1  -6 -17 394.300 229.261   1
  -1   6 -18 593.829 209.906   1
   1  -6  18 691.720 242.546   1
   1   6  18 896.445 303.839   1
  -1  -6 -18 465.969 242.764   1
   1   6  19 110.290 283.232   1
  -1   6 -19 137.186 190.536   1
   1  -6  19-32.1021 207.189   1
  -1  -6 -19 287.687 239.002   1
   1   6  20-74.4014 230.950   1
  -1   6 -20 86.8662 195.303   1
   1  -6  20-33.9212 232.603   1
  -1  -6 -20 320.840 201.193   1
  -1   6 -21-243.937 211.754   1
   1   6  21 37.4862 257.106   1
  -1  -6 -21-160.853 239.742   1
  -1  -6 -22 191.274 233.568   1
   1   6  23 37.6716 241.836   1
   1   6  24 340.900 260.317   1
  -1  -6 -24 253.633 236.851   1
   1   6  26 37.1244 258.605   1
  -1  -6 -26-31.2620 211.632   1
   1   6  27 439.033 223.896   1
  -1  -6 -27-31.0419 203.269   1
   1   6  28 432.248 238.042   1
  -1  -6 -28 60.8705 227.089   1
  -1   7  27-322.306 238.456   1
   1  -7 -27 30.8015 215.557   1
  -1   7  26 916.165 271.033   1
   1  -7 -26-31.2759 217.362   1
  -1   7  25-111.994 218.845   1
   1  -7 -25 379.651 194.686   1
  -1   7  24 265.378 224.522   1
   1  -7 -24-31.8777 206.635   1
   1  -7 -23 128.622 237.162   1
  -1   7  23 189.464 270.355   1
  -1   7  22-75.5622 260.048   1
   1  -7 -22-32.2026 226.999   1
  -1   7  21-113.016 265.561   1
   1  -7 -21-32.0054 244.910   1
   1   7 -20 230.024 186.742   1
  -1   7  20 711.413 306.055   1
   1  -7 -20 538.329 250.186   1
   1   7 -19 27.0618 185.650   1
  -1  -7  19 247.222 221.295   1
  -1   7  18 989.496 327.759   1
   1  -7 -18 1539.72 299.362   1
  -1   7  17 288.781 283.355   1
   1   7 -17-94.4602 172.156   1
  -1  -7  17-267.811 192.386   1
   1  -7 -17 362.390 261.701   1
  -1   7  16 314.612 288.763   1
   1   7 -16-21.7809 155.579   1
  -1  -7  16 272.780 170.932   1
   1  -7 -16 147.432 244.312   1
   1   7 -15 218.325 163.600   1
  -1  -7  15 634.639 188.392   1
  -1   7  14 2018.54 307.947   1
   1   7 -14 2064.37 234.867   1
  -1  -7  14 1960.27 251.067   1
   1  -7 -14 2526.83 290.561   1
  -1   7  13 640.857 272.085   1
   1   7 -13 511.361 150.056   1
  -1  -7  13 612.056 163.838   1
   1  -7 -13 469.142 231.891   1
  -1   7  12 431.881 266.228   1
   1  -7 -12 26.5635 210.806   1
  -1   7  11 1064.61 251.978   1
   1   7 -11 384.971 128.723   1
  -1  -7  11 392.165 143.540   1
   1  -7 -11 844.826 223.382   1
  -1   7  10 1465.68 289.896   1
   1  -7 -10 1488.18 264.090   1
   1   7 -10 1148.55 153.921   1
  -1  -7  10 1338.48 165.303   1
   1  -7  -9 209.777 201.223   1
   1   7  -9 169.759 94.8083   1
  -1  -7   9 112.831 101.104   1
  -1   7   9 293.833 234.079   1
   1  -7  -8 23535.9 1445.84   1
  -1   7   8 23155.8 1456.10   1
  -1  -7   8 19991.4 1383.46   1
   1   7  -8 20958.7 1383.25   1
   1  -7  -7 9754.36 665.563   1
  -1   7   7 10362.4 691.129   1
  -1  -7   7 8979.29 600.448   1
   1   7  -7 8769.51 600.048   1
  -1   7   6 36485.9 2454.66   1
   1  -7  -6 37079.0 2444.50   1
   1  -7  -5 1121.69 190.068   1
  -1   7   5 798.212 210.224   1
   1  -7  -4 2176.00 234.934   1
  -1   7   4 2223.37 255.463   1
  -1   7   3 38705.3 2652.89   1
   1  -7  -3 41189.9 2647.53   1
  -1  -7   3 40229.6 2610.63   1
   1   7  -2 21560.1 1350.53   1
  -1  -7   2 19660.8 1347.56   1
   1   7  -1 128.670 104.670   1
   1  -7  -1-40.9809 130.383   1
  -1  -7   1 100.006 91.7232   1
  -1   7   1 48.6469 145.446   1
  -1  -7   0 3251.79 254.205   1
  -1   7   0 2921.07 259.878   1
   1   7   0 3120.24 257.269   1
   1   7   1-23.8320 136.353   1
   1  -7   1-53.1880 88.1057   1
  -1   7  -1 107.235 99.5947   1
   1  -7   2 20808.6 1367.14   1
  -1   7  -2 20946.5 1369.97   1
  -1  -7  -3 43878.9 2734.76   1
   1   7   3 38992.4 2739.15   1
   1   7   4 2205.76 250.913   1
  -1  -7  -4 2200.25 234.991   1
   1   7   5 516.704 189.348   1
  -1  -7  -5 1230.38 179.328   1
  -1  -7  -6 35906.4 2409.82   1
   1   7   6 36803.8 2421.03   1
  -1  -7  -7 9359.87 693.499   1
   1   7   7 9741.32 706.520   1
   1   7   8 21527.7 1328.46   1
   1  -7   8 20798.8 1257.34   1
  -1  -7  -8 22575.2 1323.85   1
  -1   7  -9 115.576 81.6184   1
   1   7   9-178.178 207.333   1
   1  -7   9 218.631 94.5929   1
  -1  -7  -9 158.573 193.448   1
   1  -7  10 1673.14 167.621   1
   1   7  10 1509.56 283.194   1
  -1  -7 -10 1546.92 250.487   1
  -1   7 -10 1447.05 152.686   1
   1   7  11 399.878 249.972   1
   1  -7  11 596.310 140.377   1
  -1   7 -11 316.642 115.825   1
  -1  -7 -11 723.105 219.260   1
   1   7  12 149.715 206.171   1
  -1  -7 -12 52.0820 179.329   1
   1  -7  13 644.703 164.258   1
   1   7  13 1090.98 259.114   1
  -1  -7 -13 623.259 226.357   1
  -1   7 -13 644.584 137.819   1
  -1   7 -14 1874.71 233.840   1
   1  -7  14 2059.60 242.298   1
   1   7  14 1615.38 339.770   1
  -1  -7 -14 2241.36 306.835   1
  -1   7 -15 269.956 151.174   1
   1  -7  15 338.001 182.274   1
   1   7  16 138.149 226.836   1
  -1   7 -16-105.488 154.376   1
   1  -7  16 149.309 177.439   1
  -1  -7 -16 29.9088 196.440   1
  -1   7 -17 22.9854 172.988   1
   1  -7  17-242.096 191.830   1
  -1  -7 -17 122.635 241.446   1
   1   7  18 798.733 301.838   1
  -1   7 -18 918.686 209.158   1
   1  -7  18 1038.98 250.738   1
  -1  -7 -18 1573.68 282.776   1
   1   7  19 74.0131 235.370   1
  -1   7 -19 159.951 191.563   1
   1  -7  19-30.7563 218.505   1
  -1  -7 -19 64.2851 208.303   1
  -1   7 -20 284.508 204.323   1
   1   7  20 560.050 290.965   1
  -1  -7 -20 611.173 250.352   1
   1   7  21-112.466 267.334   1
  -1  -7 -21 223.991 246.475   1
   1   7  22-37.5527 225.038   1
  -1  -7 -22-286.249 200.652   1
   1   7  23 300.107 264.714   1
  -1  -7 -23 125.969 217.997   1
   1   7  24 75.2638 241.203   1
  -1  -7 -24 471.968 233.471   1
   1   7  25 37.2077 206.528   1
  -1  -7 -25-62.4594 187.903   1
   1   7  26 440.484 255.996   1
  -1  -7 -26 370.496 236.864   1
   1   7  27 36.0808 222.960   1
  -1  -7 -27 214.061 201.030   1
  -1   8  27 105.865 246.160   1
   1  -8 -27 273.602 225.976   1
  -1   8  26-72.3910 252.272   1
   1  -8 -26 277.736 224.306   1
  -1   8  25 73.9260 228.274   1
   1  -8 -25 62.5839 202.786   1
   1  -8 -23 191.729 205.561   1
  -1   8  23 226.249 234.388   1
  -1   8  22 452.265 263.910   1
   1  -8 -22 32.0889 221.249   1
  -1   8  21-113.000 268.909   1
   1  -8 -21-287.815 223.191   1
  -1   8  20-75.0934 260.568   1
   1  -8 -20-95.1254 220.950   1
  -1   8  19 335.395 278.662   1
   1  -8 -19 31.4124 227.558   1
  -1   8  18 406.240 269.562   1
   1   8 -18 333.979 170.226   1
  -1  -8  18 573.962 219.005   1
   1  -8 -18 371.988 236.315   1
  -1   8  17 255.446 256.662   1
   1   8 -17-21.9493 165.846   1
  -1  -8  17 184.821 192.383   1
   1  -8 -17 609.934 216.318   1
  -1   8  16 1204.58 291.757   1
   1   8 -16 980.319 202.739   1
  -1  -8  16 1149.23 214.696   1
   1  -8 -16 1044.84 251.442   1
  -1   8  15-34.6372 267.613   1
   1   8 -15 18.0410 148.112   1
  -1  -8  15-43.4880 181.545   1
   1  -8 -15-58.8914 233.300   1
  -1   8  14 67.4762 275.541   1
   1   8 -14 260.834 138.290   1
   1  -8 -14 286.765 248.682   1
  -1  -8  14-19.1293 149.982   1
  -1   8  13 491.056 251.539   1
   1  -8 -13-28.0530 198.042   1
   1  -8 -12 54.4735 219.741   1
   1   8 -12 74.9267 112.855   1
  -1   8  12-411.637 260.696   1
  -1  -8  12 111.615 137.187   1
   1  -8 -11-26.1828 210.603   1
   1   8 -11-10.3191 103.060   1
  -1   8  11 91.3330 244.881   1
  -1  -8  11 22.8658 110.601   1
  -1   8  10 3323.50 360.652   1
   1   8 -10 2818.10 226.669   1
   1  -8 -10 3554.14 332.190   1
  -1  -8  10 2765.40 233.829   1
   1  -8  -9 1079.03 207.685   1
  -1  -8   9 855.345 100.953   1
   1   8  -9 811.496 103.445   1
   1  -8  -8 8139.38 604.734   1
  -1   8   8 7685.87 624.146   1
   1  -8  -7 383.104 177.205   1
  -1   8   7 172.405 194.234   1
   1  -8  -6 198.322 167.571   1
  -1   8   6 22.9539 189.665   1
   1  -8  -5 11061.4 769.238   1
  -1   8   5 10567.3 784.282   1
   1  -8  -4 99.1784 146.991   1
  -1   8   4 463.613 184.826   1
   1  -8  -3 5226.47 409.588   1
  -1  -8   3 5359.67 360.757   1
   1   8  -3 5346.37 363.053   1
  -1   8   3 5047.43 428.097   1
   1   8  -2 24822.3 1657.29   1
  -1   8   2 27810.4 1691.28   1
  -1  -8   2 24737.1 1654.76   1
  -1  -8   1 979.187 117.903   1
   1  -8  -1 818.610 146.746   1
   1   8  -1 824.127 132.987   1
  -1   8   1 887.487 151.265   1
  -1  -8   0-86.5251 113.042   1
  -1   8   0-33.8089 120.323   1
   1   8   0-33.3212 122.528   1
   1  -8   0 152.917 107.415   1
  -1  -8  -1 996.732 147.639   1
   1   8   1 993.842 168.506   1
  -1   8  -1 871.809 133.221   1
   1  -8   1 1091.76 121.284   1
   1   8   2 25060.8 1587.07   1
  -1   8  -2 21826.1 1556.34   1
   1  -8   2 24901.2 1554.57   1
   1   8   3 5256.72 412.277   1
  -1  -8  -3 5247.24 407.588   1
  -1  -8  -4 145.995 144.141   1
   1   8   4 447.865 173.817   1
   1   8   5 9977.22 782.384   1
  -1  -8  -5 11765.2 775.784   1
  -1  -8  -6-58.4763 162.867   1
   1   8   6-153.290 195.155   1
  -1  -8  -7 187.793 185.181   1
   1   8   7 94.2609 200.730   1
  -1  -8  -8 9169.32 687.487   1
   1   8   8 9492.85 703.019   1
  -1  -8  -9 843.501 225.536   1
  -1   8  -9 565.102 73.9612   1
   1   8   9 903.130 256.264   1
   1  -8   9 735.107 77.6693   1
   1   8  10 4538.52 369.691   1
  -1  -8 -10 4202.88 340.200   1
   1  -8  10 3456.34 226.147   1
   1   8  11 29.5896 234.443   1
  -1   8 -11-81.2889 92.4596   1
   1  -8  11 10.3190 101.873   1
  -1  -8 -11 25.7015 201.757   1
   1   8  12 61.6808 229.668   1
  -1   8 -12-33.8667 104.625   1
   1  -8  12-51.6072 120.904   1
  -1  -8 -12 26.7775 195.921   1
   1   8  13 127.990 222.175   1
  -1  -8 -13 138.568 195.527   1
   1   8  14 99.3390 246.134   1
  -1   8 -14 139.746 124.201   1
   1  -8  14 410.178 154.395   1
  -1  -8 -14 171.921 215.317   1
   1   8  15 204.698 263.753   1
  -1   8 -15-35.1942 134.521   1
   1  -8  15 181.682 167.870   1
  -1  -8 -15 472.141 226.707   1
   1   8  16 1335.93 326.491   1
  -1   8 -16 1259.66 197.592   1
   1  -8  16 1395.81 210.245   1
  -1  -8 -16 1216.00 274.683   1
   1   8  17-395.640 250.572   1
  -1   8 -17-151.442 162.821   1
   1  -8  17 148.732 194.009   1
  -1  -8 -17 155.440 212.247   1
   1   8  18 915.129 270.189   1
  -1   8 -18 235.924 182.594   1
   1  -8  18 594.905 202.554   1
  -1  -8 -18 190.194 203.447   1
   1   8  19-37.1988 267.226   1
  -1  -8 -19 64.5503 243.667   1
   1   8  20-112.246 271.880   1
  -1  -8 -20 288.225 224.099   1
   1   8  21 412.474 231.721   1
  -1  -8 -21-31.9738 196.647   1
   1   8  22 149.903 247.278   1
  -1  -8 -22 31.6944 236.085   1
   1   8  23 37.7607 269.291   1
  -1  -8 -23 125.552 226.395   1
   1   8  25-110.552 242.075   1
  -1  -8 -25-61.7940 207.464   1
   1   8  26 72.5269 254.754   1
  -1  -8 -26 183.695 232.080   1
   1   8  27 35.5522 197.346   1
  -1  -8 -27 30.1073 179.220   1
  -1   9  26 391.039 242.967   1
   1  -9 -26 30.4895 220.172   1
  -1   9  25-365.657 248.743   1
   1  -9 -25 30.9225 218.145   1
  -1   9  24-298.541 252.629   1
   1  -9 -24 187.803 203.724   1
  -1   9  23-262.467 228.142   1
   1  -9 -23-31.7403 200.085   1
   1  -9 -22 415.239 203.564   1
  -1   9  22 788.978 245.091   1
   1  -9 -20 317.277 211.163   1
  -1   9  20-300.883 245.918   1
   1  -9 -19 441.192 219.102   1
  -1   9  19-74.8520 243.998   1
   1  -9 -17 153.746 232.937   1
  -1   9  17-147.335 283.668   1
   1   9 -17 41.5693 154.259   1
   1  -9 -16-90.8324 238.412   1
   1   9 -16 55.7346 148.992   1
  -1  -9  16-41.4554 165.232   1
  -1   9  16 181.373 289.161   1
   1  -9 -15 236.934 216.017   1
   1   9 -15-16.3848 129.997   1
  -1   9  15 105.578 268.457   1
  -1  -9  15 181.842 148.584   1
   1  -9 -14 2859.31 338.895   1
  -1   9  14 2886.51 369.931   1
   1  -9 -13 227.103 245.946   1
   1   9 -13 201.985 116.856   1
  -1  -9  13 283.936 122.357   1
  -1   9  13 501.881 291.913   1
   1  -9 -12 1498.59 236.025   1
  -1  -9  12 1600.35 149.290   1
  -1   9  12 1718.56 280.843   1
   1  -9 -11 1124.42 254.867   1
   1   9 -11 529.330 99.0157   1
  -1   9  11 1190.34 302.459   1
  -1  -9  11 874.246 105.117   1
   1  -9 -10 180.834 193.763   1
  -1   9  10-60.1509 227.869   1
   1  -9  -9 468.803 180.602   1
  -1   9   9 344.767 214.916   1
   1  -9  -7 132.643 170.805   1
  -1   9   7-128.797 204.094   1
  -1   9   6 4415.50 430.719   1
   1  -9  -6 5363.98 416.430   1
  -1   9   5 1880.08 258.078   1
   1  -9  -5 2047.08 246.566   1
  -1   9   4-246.914 181.480   1
   1  -9  -4-156.952 166.390   1
   1   9  -3 74.9295 71.4328   1
  -1   9   3 224.359 170.669   1
  -1  -9   3 78.2409 60.3958   1
   1  -9  -3 345.396 147.928   1
   1   9  -2 157.955 91.1393   1
   1  -9  -2 197.728 129.260   1
  -1  -9   2 159.065 82.3595   1
  -1  -9   1 3637.72 301.734   1
   1   9  -1 4713.66 313.671   1
  -1   9   0 49122.2 3136.56   1
   1   9   0 47646.4 3133.04   1
   1  -9   0 49330.8 3129.38   1
  -1  -9   0 45451.9 3127.09   1
  -1   9  -1 3967.70 308.884   1
   1  -9   1 4193.62 303.609   1
  -1  -9  -2 201.339 143.432   1
   1  -9   2 101.006 77.6345   1
  -1   9  -2 224.293 97.3594   1
  -1  -9  -3 208.173 150.779   1
   1  -9   3 63.1779 49.7882   1
   1   9   3 90.1040 165.183   1
  -1   9  -3 58.3990 58.0685   1
   1   9   4 139.089 157.684   1
   1   9   5 1810.05 261.773   1
  -1  -9  -5 2076.70 252.787   1
  -1  -9  -6 5195.26 384.157   1
   1   9   6 3400.90 381.644   1
  -1  -9  -7 196.259 177.037   1
   1   9   7-49.5136 194.403   1
  -1  -9  -9 72.7503 189.335   1
   1   9   9 194.908 219.398   1
  -1  -9 -10 126.921 187.711   1
   1   9  10 409.649 226.614   1
   1   9  11 1160.37 262.813   1
   1  -9  11 1049.43 94.9037   1
  -1  -9 -12 1207.29 223.222   1
   1   9  12 1363.93 251.017   1
   1  -9  12 1113.39 126.582   1
  -1   9 -12 708.847 109.469   1
  -1  -9 -13 596.290 217.171   1
   1   9  13 328.548 231.944   1
   1  -9  13 595.281 123.183   1
  -1   9 -13 173.980 102.914   1
  -1  -9 -14 3133.07 313.883   1
   1   9  14 2542.12 346.805   1
  -1   9 -14 1532.51 194.654   1
   1  -9  14 2168.81 216.481   1
   1   9  15 382.870 290.640   1
  -1   9 -15-44.8572 121.799   1
   1  -9  15 169.050 141.619   1
  -1  -9 -15 30.0723 237.583   1
   1   9  16-320.565 288.198   1
  -1   9 -16 240.419 135.643   1
   1  -9  16 19.4181 146.600   1
  -1  -9 -16-338.434 248.943   1
  -1   9 -17 193.422 148.997   1
   1   9  17 36.4515 288.824   1
  -1  -9 -17-220.689 257.358   1
   1   9  19 448.285 228.082   1
  -1  -9 -19 224.778 194.304   1
   1   9  20 74.9888 251.055   1
  -1  -9 -20 352.629 229.058   1
   1   9  22 112.157 275.542   1
  -1  -9 -22 62.6001 225.750   1
   1   9  23 262.819 223.627   1
  -1  -9 -23 31.1774 181.676   1
   1   9  24 704.300 270.029   1
  -1  -9 -24 61.8325 205.870   1
   1   9  25 546.989 272.040   1
  -1  -9 -25 734.462 236.428   1
   1   9  26 35.7900 201.418   1
  -1  -9 -26 271.652 192.245   1
  -1  10  26-105.150 215.451   1
   1 -10 -26 720.537 227.054   1
  -1  10  25 35.9584 245.347   1
   1 -10 -25 550.549 239.509   1
  -1  10  24 367.586 256.162   1
   1 -10 -24-62.0940 210.306   1
  -1  10  22 37.5883 274.363   1
   1 -10 -22 699.144 243.844   1
   1 -10 -21 31.9436 230.988   1
  -1  10  21 601.915 273.813   1
   1 -10 -20 286.914 233.426   1
  -1  10  20-37.6494 262.425   1
   1 -10 -19-253.235 229.213   1
  -1  10  19 75.1409 273.999   1
   1 -10 -18 502.507 224.132   1
  -1  10  18 597.785 267.683   1
   1 -10 -17-155.285 183.854   1
  -1  10  17 259.596 241.373   1
   1 -10 -16 152.957 238.922   1
  -1  10  16 220.233 256.974   1
   1 -10 -15 210.625 236.270   1
   1  10 -15 12.0489 106.708   1
  -1 -10  15 78.4723 119.441   1
  -1  10  15 469.417 293.089   1
   1 -10 -14 441.167 218.561   1
  -1 -10  14 78.8347 97.5634   1
  -1  10  14 174.957 244.981   1
   1  10 -14 208.903 100.314   1
  -1 -10  13 37.9680 64.7499   1
   1  10 -13 75.6286 66.8185   1
   1 -10 -12 1970.38 282.839   1
  -1  10  12 1394.34 302.705   1
   1 -10 -11 137.369 222.573   1
  -1  10  11 546.391 258.553   1
  -1  10  10 4926.32 469.869   1
   1 -10 -10 5190.05 451.125   1
   1 -10  -9-101.546 195.503   1
  -1  10   9 148.545 231.744   1
   1 -10  -8 532.471 205.886   1
  -1  10   8 368.282 220.173   1
  -1  10   6 7733.88 614.596   1
   1 -10  -6 7984.63 596.215   1
   1 -10  -5 1639.10 210.020   1
  -1  10   5 590.129 221.811   1
  -1  10   4 5745.32 451.055   1
   1 -10  -4 5296.89 430.112   1
  -1 -10   3 1261.03 114.673   1
   1 -10  -3 1060.01 197.870   1
   1  10  -3 1317.18 126.490   1
  -1  10   3 1268.98 221.374   1
   1  10  -2 4530.54 306.797   1
  -1  10   2 3748.83 348.794   1
   1 -10  -2 3696.22 327.327   1
  -1 -10   2 3906.60 295.584   1
   1  10  -1 2237.28 197.726   1
  -1 -10   1 2230.01 189.492   1
   1 -10  -1 1583.95 198.563   1
  -1  10   1 1880.96 222.011   1
   1 -10   0 23.3550 111.818   1
  -1  10   0-109.273 135.110   1
  -1 -10  -1 2189.40 213.090   1
   1  10   1 1716.33 209.171   1
  -1  10  -1 2299.24 199.633   1
   1 -10   1 1970.85 185.371   1
   1 -10   2 3611.40 280.626   1
  -1 -10  -2 3471.90 318.766   1
   1  10   2 3932.55 342.224   1
  -1  10  -2 4298.77 291.810   1
  -1 -10  -3 1108.78 183.658   1
   1 -10   3 959.250 92.6297   1
   1  10   3 931.322 204.550   1
  -1  10  -3 1026.70 98.5234   1
   1  10   4 5160.59 432.443   1
  -1 -10  -4 5579.63 427.332   1
   1  10   5 985.002 214.618   1
  -1 -10  -5 1261.85 195.833   1
   1  10   6 7684.86 597.276   1
  -1 -10  -6 7705.31 581.588   1
   1  10   8 221.347 227.886   1
  -1 -10  -8 335.564 207.993   1
   1  10   9 86.9134 231.147   1
  -1 -10  -9 200.815 204.531   1
  -1 -10 -10 4220.69 410.017   1
   1  10  10 5024.51 445.269   1
  -1 -10 -11 407.956 220.884   1
   1  10  11 377.751 224.186   1
  -1 -10 -12 2141.20 271.382   1
   1  10  12 1011.82 270.256   1
  -1 -10 -14 179.259 213.365   1
  -1  10 -14 115.323 82.4415   1
   1 -10  14 261.948 94.1615   1
   1  10  14 311.735 234.800   1
   1  10  15 248.307 270.549   1
  -1  10 -15 53.1706 101.716   1
   1 -10  15 59.9474 113.924   1
  -1 -10 -15 91.8091 227.951   1
  -1  10 -16 198.288 110.930   1
   1  10  16 36.2087 272.911   1
  -1 -10 -16 593.236 250.162   1
   1  10  17-36.7867 272.102   1
  -1 -10 -17 190.691 236.749   1
   1  10  18 223.817 272.914   1
  -1 -10 -18 736.554 257.357   1
   1  10  19 74.9571 269.653   1
  -1 -10 -19-448.055 242.085   1
   1  10  20-37.4893 244.296   1
  -1 -10 -20-287.029 222.478   1
   1  10  21-74.8536 210.321   1
  -1 -10 -21 63.1620 180.688   1
   1  10  22 633.178 259.804   1
  -1 -10 -22-93.4510 213.948   1
   1  10  24-36.6640 235.378   1
  -1 -10 -24-61.3402 211.112   1
   1  10  25 36.0523 197.718   1
  -1 -10 -25-211.497 173.008   1
   1  10  26 423.458 250.341   1
  -1 -10 -26 178.369 207.874   1
  -1  11  25 70.9993 217.036   1
   1 -11 -25 90.4646 188.141   1
  -1  11  23 334.462 219.134   1
   1 -11 -23 93.2959 183.503   1
   1 -11 -22 31.5708 174.212   1
  -1  11  22 149.525 216.435   1
   1 -11 -21 127.279 188.970   1
  -1  11  21 375.135 223.799   1
  -1  11  20 451.740 247.731   1
   1 -11 -20 95.4888 203.968   1
  -1  11  19 150.662 260.336   1
   1 -11 -19 31.7014 220.013   1
  -1  11  18-225.294 280.651   1
   1 -11 -18 346.995 248.459   1
  -1  11  17-111.919 272.076   1
   1 -11 -17-125.344 226.912   1
  -1  11  16 184.996 232.143   1
   1 -11 -16 154.724 188.465   1
  -1  11  15 146.398 272.559   1
   1 -11 -15-152.315 229.993   1
  -1  11  14 970.981 302.110   1
   1 -11 -14 898.292 261.114   1
  -1  11  13 139.337 257.693   1
   1 -11 -13 87.7295 217.125   1
  -1  11  11-98.9413 259.995   1
   1 -11 -11 418.935 232.223   1
  -1  11  10-127.589 236.852   1
  -1  11   9 521.873 246.506   1
   1 -11  -9 1663.19 243.587   1
  -1  11   8 470.319 228.793   1
   1 -11  -8 547.156 204.537   1
  -1  11   7-83.9269 233.046   1
   1 -11  -7-140.870 180.383   1
  -1  11   6-52.9568 205.890   1
   1 -11  -6 22.2011 167.610   1
  -1  11   5 703.117 209.783   1
   1 -11  -5 751.494 178.727   1
  -1  11   4 256.264 196.522   1
   1 -11  -4 583.326 185.927   1
  -1  11   3 192.501 174.545   1
   1  11  -3 234.223 83.4337   1
   1 -11  -3 341.056 151.639   1
  -1 -11   3 141.867 68.4753   1
   1 -11  -2-32.7959 151.028   1
   1  11  -2 10.2381 102.188   1
  -1  11   2 290.999 169.486   1
  -1 -11   2 123.183 88.5394   1
   1  11  -1 421.453 139.593   1
   1 -11  -1 509.450 142.014   1
  -1  11   1 329.208 155.143   1
  -1 -11   1 482.474 118.242   1
   1  11   1 188.229 148.163   1
   1 -11   1 313.707 115.449   1
  -1  11  -1 545.130 126.984   1
  -1 -11  -1 324.958 141.492   1
   1  11   2-95.3379 172.852   1
  -1 -11  -2 296.630 137.784   1
   1 -11   2 87.5129 84.2553   1
  -1  11  -2 125.008 100.127   1
  -1 -11  -3 126.781 162.931   1
   1 -11   3 243.013 65.8990   1
  -1  11  -3 246.618 70.9298   1
   1  11   4 703.979 207.509   1
  -1 -11  -4 726.557 193.241   1
   1  11   5 877.126 230.047   1
  -1 -11  -5 842.907 208.838   1
   1  11   6-155.486 214.558   1
  -1 -11  -6 156.922 187.163   1
  -1 -11  -7-142.370 182.373   1
   1  11   8 460.684 241.725   1
  -1 -11  -8 747.075 218.936   1
   1  11   9 1506.06 279.971   1
  -1 -11  -9 1221.40 229.015   1
   1  11  10-219.857 240.723   1
   1  11  11 32.5956 262.531   1
  -1 -11 -11 337.012 222.920   1
   1  11  13-34.5031 260.600   1
  -1 -11 -13-178.421 220.813   1
   1  11  14 883.998 294.194   1
  -1 -11 -14 1096.86 263.884   1
   1  11  15 144.522 275.568   1
  -1 -11 -15 31.1189 227.735   1
   1  11  16 257.197 266.953   1
  -1 -11 -16-31.6922 234.444   1
   1  11  17 37.2918 279.885   1
  -1 -11 -17 290.177 231.058   1
   1  11  18 75.0077 284.797   1
  -1 -11 -18 482.449 255.612   1
   1  11  19 37.5863 282.822   1
  -1 -11 -19 64.1248 231.209   1
   1  11  20 712.371 301.497   1
  -1 -11 -20 94.7926 233.893   1
   1  11  21 186.808 257.164   1
  -1 -11 -21-218.458 218.284   1
   1  11  22 187.313 230.172   1
  -1 -11 -22-31.0367 179.683   1
   1  11  23 147.723 228.195   1
  -1 -11 -23 122.922 176.031   1
   1  11  25 249.125 255.907   1
  -1 -11 -25 119.783 208.901   1
  -1  12  24 143.120 249.247   1
   1 -12 -24-151.779 204.642   1
  -1  12  23 768.925 272.122   1
   1 -12 -23 185.078 208.821   1
  -1  12  22 224.190 269.541   1
   1 -12 -22 62.4593 212.458   1
   1 -12 -21-94.9891 216.198   1
  -1  12  21 337.833 263.592   1
   1 -12 -20-159.362 185.617   1
  -1  12  20 37.6214 234.690   1
   1 -12 -18 285.292 228.853   1
  -1  12  18 37.7088 262.928   1
   1 -12 -17 31.5713 226.057   1
  -1  12  17 225.469 288.536   1
   1 -12 -15 123.469 223.417   1
  -1  12  15-36.9639 272.407   1
   1 -12 -14 365.065 229.965   1
  -1  12  14-72.8833 270.678   1
  -1  12  13 215.201 264.665   1
   1 -12 -12 991.959 232.346   1
  -1  12  12 596.606 264.055   1
   1 -12 -11 113.700 205.844   1
   1 -12 -10 1403.01 284.762   1
  -1  12  10 2199.01 316.895   1
   1 -12  -9 79.6774 210.487   1
  -1  12   9-285.334 251.237   1
   1 -12  -8-102.337 210.433   1
  -1  12   8-338.901 252.536   1
   1 -12  -7-24.4453 197.224   1
  -1  12   7 117.732 234.633   1
   1 -12  -5 328.715 175.378   1
  -1  12   5 131.391 193.578   1
  -1  12   4 4166.44 398.231   1
   1 -12  -4 4747.39 382.074   1
  -1  12   3 249.120 179.437   1
   1 -12  -3 19.0775 144.518   1
   1  12  -3-59.3328 84.4997   1
  -1 -12   3 36.7407 70.6950   1
   1  12  -2 1750.93 185.639   1
  -1 -12   2 1936.59 168.504   1
  -1  12   2 1899.94 252.660   1
   1 -12  -2 1772.84 213.290   1
  -1 -12   1 1377.61 159.500   1
  -1  12   1 1471.45 207.635   1
   1  12  -1 1588.97 179.484   1
   1 -12  -1 1266.98 183.083   1
  -1 -12   0-14.0696 122.874   1
  -1  12   0 15.9747 137.736   1
   1  12   0 49.1956 139.175   1
   1 -12   0 68.2956 121.380   1
  -1 -12  -1 1484.91 190.686   1
  -1  12  -1 1107.53 162.956   1
   1  12   1 1500.64 202.798   1
   1 -12   1 1641.43 162.307   1
   1  12   2 1927.18 232.794   1
  -1 -12  -2 1216.08 190.539   1
  -1  12  -2 1862.24 177.210   1
   1 -12   2 1714.83 157.286   1
  -1 -12  -3 134.852 155.420   1
   1 -12   3-4.92122 59.3859   1
   1  12   3 112.018 186.531   1
  -1  12  -3 5.64888 72.5313   1
   1  12   4 4883.80 397.120   1
  -1 -12  -4 4060.11 371.247   1
   1  12   5-154.166 192.052   1
  -1 -12  -5 221.284 159.019   1
   1  12   7 86.2457 206.582   1
  -1 -12  -7-197.931 175.134   1
   1  12   8 30.0530 227.743   1
  -1 -12  -8 155.156 202.454   1
   1  12   9-125.509 238.485   1
  -1 -12  -9 53.9828 190.249   1
  -1 -12 -10 1563.56 277.288   1
   1  12  11 436.113 246.623   1
  -1 -12 -11 28.8727 209.302   1
   1  12  12 863.852 283.002   1
  -1 -12 -12 1010.91 246.892   1
   1  12  13 70.9098 270.408   1
   1  12  14-253.522 280.880   1
  -1 -12 -14-62.3928 237.295   1
   1  12  15-146.892 286.210   1
  -1 -12 -15-411.281 239.636   1
   1  12  17 638.299 288.806   1
  -1 -12 -17 32.1610 236.030   1
   1  12  18 489.518 283.811   1
  -1 -12 -18 96.2013 228.377   1
   1  12  20 74.9242 272.482   1
  -1 -12 -20 315.373 219.275   1
   1  12  21-37.6374 261.145   1
  -1 -12 -21-31.1324 215.149   1
   1  12  22 742.749 278.668   1
  -1 -12 -22-216.049 208.323   1
   1  12  23 584.603 246.407   1
  -1 -12 -23-213.459 194.961   1
   1  12  24-71.7762 199.362   1
  -1 -12 -24 270.067 179.763   1
  -1  13  24 247.220 237.281   1
   1 -13 -24 89.7705 196.781   1
   1 -13 -23 548.860 229.833   1
  -1  13  22 333.663 269.290   1
   1 -13 -22 371.321 221.820   1
   1 -13 -20 635.122 236.218   1
  -1  13  20 75.4146 266.996   1
   1 -13 -19-31.9451 197.396   1
  -1  13  19 339.902 239.134   1
  -1  13  18 189.126 235.056   1
   1 -13 -18 191.484 210.890   1
  -1  13  17-302.283 269.093   1
  -1  13  16-112.865 258.963   1
   1 -13 -16-31.5823 201.828   1
   1 -13 -14 432.603 214.505   1
  -1  13  13-109.198 267.269   1
   1 -13 -13 91.0987 241.327   1
  -1  13  12 964.554 270.203   1
   1 -13 -12 923.742 233.796   1
  -1  13  11 349.330 259.940   1
   1 -13 -11 262.098 198.070   1
  -1  13  10-340.077 255.110   1
   1 -13 -10 28.3401 184.603   1
  -1  13   9 32.9513 236.718   1
   1 -13  -9 27.4712 196.615   1
  -1  13   8 1239.25 250.670   1
   1 -13  -8 476.756 204.962   1
  -1  13   7 304.294 246.194   1
   1 -13  -7 483.627 210.640   1
  -1  13   6 754.102 242.833   1
   1 -13  -6 897.814 213.428   1
  -1  13   4 128.900 192.797   1
   1 -13  -4 108.783 172.016   1
  -1 -13   3-19.1564 70.9998   1
   1 -13  -3 40.3671 140.039   1
   1  13  -3 30.4357 81.5154   1
  -1  13   3 48.0750 173.962   1
  -1  13   2 2146.47 267.875   1
   1  13  -2 2193.42 217.445   1
  -1 -13   2 2648.85 208.722   1
   1 -13  -2 2532.94 253.671   1
  -1  13   1 39.1099 156.369   1
   1 -13  -1 33.4669 135.812   1
   1  13   0 674.604 152.854   1
  -1  13   0 473.308 162.031   1
   1 -13   0 335.407 129.751   1
  -1 -13   0 756.338 138.749   1
  -1 -13  -1-34.3916 149.018   1
   1  13   1 80.1357 170.920   1
   1  13   2 1737.48 250.905   1
  -1 -13  -2 2746.61 250.611   1
  -1  13  -2 2473.40 207.556   1
   1 -13   2 1943.45 188.683   1
  -1 -13  -3 308.044 153.990   1
   1 -13   3-30.0460 54.8930   1
  -1  13  -3-45.8007 66.2785   1
   1  13   3 47.8644 178.220   1
   1  13   4 51.1977 205.226   1
  -1 -13  -4 373.669 189.113   1
   1  13   6 660.565 230.362   1
  -1 -13  -6 690.786 204.381   1
   1  13   7-30.0856 224.861   1
  -1 -13  -7 155.092 204.213   1
   1  13   8 845.956 259.591   1
  -1 -13  -8 780.796 223.427   1
   1  13   9 97.8033 255.232   1
  -1 -13  -9 139.960 203.479   1
   1  13  10 302.469 230.416   1
  -1 -13 -10-86.6018 199.546   1
   1  13  11 242.571 268.181   1
  -1 -13 -11 238.109 228.994   1
   1  13  12 1169.30 292.336   1
  -1 -13 -12 1247.29 265.846   1
   1  13  13-36.2098 239.950   1
  -1 -13 -13 124.609 207.346   1
  -1 -13 -14 350.402 224.798   1
   1  13  16 225.534 275.683   1
  -1 -13 -16 351.793 249.412   1
   1  13  17 415.116 283.280   1
   1  13  18 678.975 283.804   1
  -1 -13 -18 383.693 241.206   1
   1  13  19-112.843 273.058   1
  -1 -13 -19-474.216 225.568   1
   1  13  20 598.426 273.255   1
  -1 -13 -20 62.3390 211.775   1
   1  13  21-37.4426 258.757   1
  -1 -13 -21 92.8450 209.526   1
   1  13  22 257.553 271.351   1
  -1 -13 -22 490.715 231.368   1
  -1 -13 -23 483.377 222.452   1
   1  13  24 212.524 231.921   1
  -1 -13 -24 178.363 195.631   1
  -1  14  23 391.905 221.544   1
   1 -14 -23 90.4489 178.057   1
  -1  14  21 335.863 273.900   1
   1 -14 -19-255.079 206.167   1
  -1  14  19-189.452 261.202   1
   1 -14 -18 256.283 198.500   1
  -1  14  17 683.166 297.269   1
   1 -14 -17 802.492 248.808   1
  -1  14  16 227.410 229.259   1
   1 -14 -16-191.527 185.838   1
  -1  14  15-414.800 285.444   1
   1 -14 -15-252.905 226.351   1
  -1  14  14 37.3975 234.487   1
   1 -14 -14 156.670 200.315   1
  -1  14  13-36.9350 271.230   1
   1 -14 -13 123.833 216.541   1
  -1  14  12-181.796 281.390   1
   1 -14 -12-304.019 233.941   1
  -1  14  11-463.366 265.655   1
   1 -14 -11 59.6314 220.754   1
  -1  14   9 710.867 277.484   1
   1 -14  -9-56.5994 201.535   1
  -1  14   8 622.592 258.201   1
   1 -14  -8 521.229 220.397   1
  -1  14   7 599.364 250.330   1
   1 -14  -7 237.581 190.459   1
  -1  14   6 150.841 230.815   1
   1 -14  -6-101.511 201.066   1
  -1  14   5 114.744 218.886   1
   1 -14  -5 120.911 189.977   1
   1 -14  -4 930.226 192.114   1
  -1  14   4 655.280 226.557   1
  -1 -14   3 87.9503 71.2321   1
   1 -14  -3 254.724 147.960   1
   1  14  -3 29.8100 81.6004   1
  -1  14   3 25.2846 185.069   1
  -1 -14   2 522.886 109.857   1
   1 -14  -2 725.424 174.498   1
  -1  14   2 690.361 203.121   1
   1  14  -2 451.422 127.687   1
   1  14  -1-176.600 142.653   1
   1 -14  -1 212.148 137.910   1
  -1  14   1 20.7181 160.074   1
  -1 -14   1 13.3101 116.232   1
   1  14   0 75.2194 154.972   1
   1 -14   0 123.445 122.826   1
  -1  14   0 71.7238 139.154   1
  -1 -14   0 140.310 123.713   1
  -1 -14  -1 234.592 140.578   1
   1  14   1-21.3058 170.566   1
  -1 -14  -2 80.1700 150.548   1
   1 -14   2 407.790 100.891   1
  -1  14  -2 438.016 115.027   1
   1  14   2-23.5233 182.807   1
  -1 -14  -3 263.116 162.842   1
   1 -14   3 4.68677 52.0230   1
  -1  14  -3 193.976 65.4690   1
   1  14   3 355.221 195.506   1
   1  14   4 733.241 225.709   1
  -1 -14  -4 769.065 201.108   1
   1  14   5 200.716 208.518   1
  -1 -14  -5 122.845 177.438   1
   1  14   6 150.645 233.580   1
  -1 -14  -6 25.8287 193.072   1
   1  14   7 692.032 251.286   1
  -1 -14  -7 350.511 213.416   1
   1  14   8 293.793 232.802   1
  -1 -14  -8-83.9619 209.204   1
   1  14   9-33.7003 263.755   1
  -1 -14  -9 145.297 210.362   1
   1  14  11-142.242 283.770   1
  -1 -14 -11 458.366 237.970   1
   1  14  12 291.549 233.185   1
  -1 -14 -12 125.485 207.332   1
   1  14  13-147.965 272.584   1
  -1 -14 -13 94.7398 219.108   1
   1  14  14-299.356 269.882   1
  -1 -14 -14 63.9275 210.951   1
   1  14  15 150.804 244.264   1
  -1 -14 -15-96.0759 193.708   1
   1  14  16 302.551 273.055   1
  -1 -14 -16 160.061 224.323   1
   1  14  17 227.216 264.421   1
  -1 -14 -17 317.835 215.028   1
  -1 -14 -18 62.9167 215.668   1
   1  14  19 263.222 278.190   1
  -1 -14 -19 31.2987 210.246   1
   1  14  21-74.2352 266.683   1
   1  14  23 107.239 247.889   1
  -1 -14 -23 479.423 221.771   1
  -1  15  22 143.761 218.078   1
   1 -15 -22 364.605 205.554   1
  -1  15  21 110.384 258.340   1
   1 -15 -21-30.8983 211.798   1
  -1  15  20-261.545 285.037   1
   1 -15 -20-31.3607 207.947   1
  -1  15  19-38.0249 249.885   1
   1 -15 -19 253.229 197.610   1
  -1  15  18 342.911 277.856   1
   1 -15 -18-32.0206 197.848   1
   1 -15 -17-321.575 217.058   1
  -1  15  17 76.5694 284.323   1
   1 -15 -16 128.789 204.937   1
  -1  15  16 152.671 261.772   1
  -1  15  15-114.246 264.277   1
   1 -15 -15-64.2376 217.502   1
  -1  15  14 302.670 270.848   1
   1 -15 -14-31.8315 220.951   1
  -1  15  13-337.455 250.040   1
   1 -15 -13-189.174 205.836   1
  -1  15  12 407.164 250.162   1
   1 -15 -12 186.827 202.531   1
  -1  15  11 364.143 260.501   1
   1 -15 -11 306.208 214.363   1
  -1  15  10 35.6836 238.056   1
   1 -15 -10 419.861 207.079   1
  -1  15   8 168.963 262.490   1
   1 -15  -8 940.534 226.617   1
  -1  15   7-97.9832 239.848   1
   1 -15  -7 165.148 201.415   1
   1 -15  -6 1003.99 231.966   1
  -1  15   6 1039.75 279.515   1
   1 -15  -5 150.530 179.777   1
  -1  15   5 483.288 221.727   1
   1 -15  -3-111.824 169.983   1
  -1 -15   3-5.60389 61.7250   1
   1  15  -3 50.2397 75.3252   1
  -1  15   3 78.8325 192.949   1
   1 -15  -2 288.622 160.144   1
  -1 -15   2 530.455 112.666   1
  -1  15   2 676.745 205.033   1
   1  15  -2 552.619 122.314   1
  -1 -15   1 98.1613 115.782   1
   1 -15  -1-167.470 143.304   1
   1  15  -1-17.0492 145.074   1
  -1  15   1-43.2225 163.160   1
   1  15   0-79.8748 162.576   1
   1 -15   0 178.184 128.017   1
  -1  15   0 190.460 150.033   1
  -1 -15   0-33.1228 130.478   1
  -1 -15  -1-74.5332 137.795   1
   1  15   1 136.126 172.438   1
  -1 -15  -2 825.612 179.721   1
   1 -15   2 459.758 109.333   1
  -1  15  -2 950.745 133.242   1
   1  15   2 394.965 202.419   1
  -1 -15  -3-67.5231 150.623   1
   1  15   3-187.036 188.477   1
  -1 -15  -5 154.013 188.634   1
   1  15   5 60.2647 248.192   1
  -1 -15  -6 1021.62 226.345   1
   1  15   6 284.110 238.417   1
  -1 -15  -7 56.4506 215.950   1
   1  15   7-65.6933 221.424   1
  -1 -15  -8 905.207 227.569   1
   1  15   8 101.896 241.934   1
  -1 -15 -10 183.115 211.819   1
   1  15  10-35.7827 244.325   1
  -1 -15 -11 217.960 208.361   1
   1  15  11 73.0187 243.178   1
  -1 -15 -12 157.229 221.784   1
   1  15  12 74.1214 275.142   1
  -1 -15 -13 318.221 227.758   1
   1  15  13-262.634 263.433   1
  -1 -15 -14-127.798 206.089   1
   1  15  14 37.7917 262.238   1
  -1 -15 -15 289.084 224.998   1
   1  15  15 75.9867 250.959   1
  -1 -15 -16 287.119 217.188   1
   1  15  16 38.0572 251.328   1
  -1 -15 -17 221.174 184.295   1
   1  15  17 114.083 226.644   1
  -1 -15 -18 283.699 219.583   1
   1  15  18-344.258 271.690   1
  -1 -15 -19 595.245 230.203   1
   1  15  19-37.8488 248.377   1
  -1 -15 -20 31.0345 217.894   1
   1  15  20-74.6693 255.910   1
  -1 -15 -21 275.582 220.081   1
   1  15  21 367.696 263.934   1
  -1 -15 -22-30.1923 203.013   1
   1  15  22 505.057 276.265   1
   1 -16 -21 183.691 204.502   1
  -1  16  21 398.952 254.254   1
   1 -16 -20 155.827 203.882   1
  -1  16  20 36.9245 259.339   1
   1 -16 -19 410.247 190.582   1
  -1  16  19 37.6432 215.999   1
   1 -16 -18-31.8400 218.270   1
  -1  16  18-76.5896 264.652   1
   1 -16 -17-128.301 180.276   1
  -1  16  17 77.1696 233.406   1
   1 -16 -15 97.0357 201.343   1
  -1  16  15 462.735 257.105   1
   1 -16 -14 64.4957 201.509   1
  -1  16  14 384.521 258.414   1
   1 -16 -13 320.571 223.324   1
  -1  16  13-532.808 270.329   1
   1 -16 -12-158.713 211.245   1
  -1  16  12 263.763 263.519   1
   1 -16 -11-344.521 218.314   1
  -1  16  11 185.927 251.854   1
   1 -16 -10 215.402 211.950   1
  -1  16  10 991.374 272.709   1
   1 -16  -9-30.1181 209.822   1
  -1  16   9 143.727 232.820   1
  -1  16   8 174.986 258.329   1
   1 -16  -8 791.894 230.608   1
  -1  16   7 34.1099 231.970   1
   1 -16  -7-198.258 198.957   1
  -1  16   6-130.663 226.708   1
   1 -16  -6 245.961 197.858   1
  -1  16   5 217.655 224.096   1
   1 -16  -5 549.771 202.689   1
  -1  16   4 440.062 226.685   1
   1 -16  -4 374.268 183.083   1
  -1  16   3-109.807 196.473   1
   1 -16  -3 210.557 176.033   1
   1  16  -3-39.6715 52.6966   1
  -1 -16   2 64.9333 98.0245   1
   1 -16  -2 195.216 164.724   1
   1  16  -2 344.586 116.718   1
  -1  16   2 150.482 200.871   1
  -1 -16   1 73.5809 121.543   1
   1 -16  -1 19.4642 146.983   1
  -1  16   1 45.2649 174.325   1
   1  16  -1 52.2982 139.422   1
  -1 -16   0-121.829 128.318   1
   1 -16   0-16.8669 117.101   1
  -1  16   0-20.3841 160.064   1
   1  16   0-105.770 173.215   1
   1  16   1 165.998 172.380   1
  -1 -16  -1 78.9699 160.818   1
   1 -16   1 155.772 123.527   1
  -1  16  -1 16.6386 135.975   1
  -1 -16  -2 236.909 157.222   1
   1 -16   2 182.672 96.0695   1
  -1  16  -2-23.2220 106.459   1
   1  16   2 182.895 191.338   1
  -1 -16  -4 645.382 189.655   1
   1  16   4 445.472 216.424   1
  -1 -16  -5-235.264 198.086   1
   1  16   5 156.359 228.035   1
  -1 -16  -6 302.872 200.477   1
   1  16   6 97.9637 226.083   1
  -1 -16  -7 399.670 180.694   1
   1  16   7 67.7223 238.417   1
  -1 -16  -8 294.353 211.053   1
   1  16   8 418.891 252.686   1
  -1 -16  -9-60.4147 202.858   1
   1  16   9 322.160 256.253   1
  -1 -16 -10 431.719 225.990   1
   1  16  10 255.903 261.673   1
  -1 -16 -11-31.3657 193.856   1
   1  16  11 371.781 245.402   1
  -1 -16 -12 381.223 209.844   1
   1  16  12 301.193 241.591   1
  -1 -16 -13 254.433 209.335   1
   1  16  13 151.942 260.739   1
  -1 -16 -14 447.761 217.084   1
   1  16  14-38.2060 259.119   1
  -1 -16 -15 317.943 190.792   1
   1  16  15 76.6111 228.438   1
  -1 -16 -17 158.487 212.088   1
   1  16  17 616.159 278.543   1
  -1 -16 -18-31.5173 193.689   1
   1  16  18 228.736 231.855   1
  -1 -16 -19 62.4849 184.957   1
   1  16  19-37.6342 226.437   1
  -1 -16 -20 92.5481 195.288   1
   1  16  20 37.0906 257.383   1
  -1 -16 -21-91.3036 194.456   1
   1  16  21 182.094 253.693   1
  -1  17  21 285.391 256.823   1
   1 -17 -21 243.167 211.567   1
  -1  17  20-182.227 224.013   1
   1 -17 -20-61.8758 175.062   1
  -1  17  19 223.577 264.114   1
   1 -17 -19 251.211 198.379   1
  -1  17  18 1171.41 297.244   1
   1 -17 -18-222.920 215.541   1
  -1  17  17 191.891 268.424   1
   1 -17 -17-32.1252 195.369   1
  -1  17  16 425.232 280.269   1
   1 -17 -16 161.763 189.087   1
  -1  17  14-273.354 265.477   1
   1 -17 -14 259.340 207.134   1
  -1  17  13-233.691 244.159   1
   1 -17 -13 32.3159 192.418   1
  -1  17  11 191.485 252.699   1
   1 -17 -11-254.167 189.193   1
  -1  17  10 302.059 253.606   1
   1 -17 -10 31.3282 202.240   1
  -1  17   9-257.982 255.860   1
   1 -17  -9-61.6421 196.192   1
  -1  17   8 396.319 249.514   1
   1 -17  -8 150.536 201.896   1
  -1  17   7-278.852 247.821   1
   1 -17  -7-87.9689 202.930   1
  -1  17   6 167.611 249.786   1
   1 -17  -6 113.616 187.575   1
  -1  17   5 32.1128 215.954   1
   1 -17  -5 328.615 188.927   1
  -1  17   4 30.5062 210.104   1
   1 -17  -4 181.801 173.015   1
  -1  17   2-78.5809 188.911   1
   1  17  -2 164.418 111.626   1
   1 -17  -2-22.4969 165.828   1
  -1  17   1 95.9361 181.438   1
   1  17  -1-17.6190 144.275   1
   1 -17  -1 443.339 156.122   1
  -1  17   0 264.631 166.957   1
   1  17   0 194.928 165.110   1
  -1 -17   0 255.446 133.823   1
   1 -17   0 383.781 130.777   1
   1  17   1-25.0568 188.529   1
  -1 -17  -1-82.3943 141.769   1
  -1  17  -1 101.750 138.820   1
   1  17   2 272.878 209.526   1
  -1  17  -2 42.8157 100.432   1
  -1 -17  -2 45.5362 153.569   1
   1  17   3-176.229 210.236   1
  -1 -17  -3 219.015 177.440   1
   1  17   4 62.4460 217.699   1
  -1 -17  -4 205.833 186.439   1
   1  17   5-32.8560 228.872   1
  -1 -17  -5 26.9673 179.465   1
   1  17   6 410.552 236.550   1
  -1 -17  -6-56.1563 177.009   1
   1  17   7-69.9533 239.772   1
  -1 -17  -7 144.766 200.915   1
   1  17   8 467.128 240.584   1
  -1 -17  -8 59.5182 181.499   1
   1  17   9-293.958 238.117   1
  -1 -17  -9 91.2806 198.097   1
   1  17  10-74.7849 233.225   1
  -1 -17 -10-30.9785 191.306   1
   1  17  11-37.9006 234.052   1
  -1 -17 -11 125.578 196.800   1
   1  17  12 38.2650 241.100   1
  -1 -17 -12 158.561 199.851   1
   1  17  13-272.493 257.358   1
  -1 -17 -13-255.891 207.935   1
   1  17  14 273.167 237.580   1
  -1 -17 -14 128.284 194.353   1
   1  17  16 116.194 241.887   1
  -1 -17 -16 255.775 206.582   1
   1  17  17-38.3698 240.630   1
  -1 -17 -17-190.850 197.574   1
   1  17  18 797.348 276.204   1
  -1 -17 -18 189.233 214.441   1
   1  17  19 374.346 263.071   1
  -1 -17 -19 31.0890 215.135   1
   1  17  20-220.624 217.794   1
  -1 -17 -20-30.6915 176.771   1
   1  17  21-72.0478 209.782   1
  -1 -17 -21-90.4851 171.633   1
  -1  18  20-72.1198 236.839   1
   1 -18 -20 122.724 182.642   1
  -1  18  19-147.226 254.424   1
   1 -18 -19-62.6182 192.445   1
  -1  18  18-37.4540 226.544   1
   1 -18 -18 31.7498 181.653   1
  -1  18  17 265.853 252.764   1
   1 -18 -17-257.505 226.892   1
  -1  18  16 154.179 256.889   1
   1 -18 -16 259.555 209.703   1
  -1  18  15-38.8170 233.564   1
   1 -18 -15 97.9871 189.078   1
  -1  18  14-77.9228 252.430   1
   1 -18 -14 65.5676 194.077   1
  -1  18  13 155.908 256.039   1
   1 -18 -13 32.7913 207.593   1
  -1  18  12 271.927 264.727   1
   1 -18 -12 294.087 199.541   1
  -1  18  10-381.719 242.739   1
   1 -18 -10 320.982 198.200   1
  -1  18   9-37.4336 236.198   1
   1 -18  -9 411.940 208.604   1
  -1  18   8 220.222 227.885   1
   1 -18  -8 31.0641 189.016   1
  -1  18   6-485.061 233.800   1
   1 -18  -6 58.9279 167.912   1
  -1  18   5 33.3147 239.801   1
   1 -18  -5 368.370 194.821   1
  -1  18   4 125.636 213.536   1
   1 -18  -4-27.1210 193.386   1
  -1  18   3-88.6779 199.346   1
  -1  18   2 110.030 204.257   1
   1  18   2 200.034 204.924   1
   1  18   3 123.074 217.852   1
  -1 -18  -4 323.736 188.174   1
   1  18   4 259.503 232.083   1
   1  18   5 135.897 240.391   1
  -1 -18  -5-56.2416 191.965   1
   1  18   6-35.2473 253.555   1
  -1 -18  -6 349.676 190.986   1
   1  18   8 111.824 237.117   1
  -1 -18  -8 92.0840 185.771   1
   1  18   9 113.948 255.122   1
  -1 -18  -9 156.464 194.407   1
   1  18  10-38.5334 246.207   1
  -1 -18 -10-31.7423 198.956   1
   1  18  12 274.243 241.924   1
  -1 -18 -12-258.274 191.142   1
   1  18  13-353.595 270.470   1
  -1 -18 -13 420.959 225.649   1
   1  18  14-352.662 250.217   1
   1  18  15-78.0696 259.777   1
  -1 -18 -15 96.9455 215.059   1
   1  18  16-116.256 244.291   1
  -1 -18 -16-192.846 196.726   1
   1  18  17 115.027 254.214   1
  -1 -18 -17 159.037 211.870   1
   1  18  18 75.6049 235.019   1
  -1 -18 -18 315.169 180.876   1
   1  18  19-74.3792 254.080   1
  -1 -18 -19-217.603 190.281   1
   1  18  20-36.4170 256.887   1
  -1 -18 -20-243.594 202.899   1
  -1  19  19-72.8409 226.064   1
  -1  19  18 111.526 260.567   1
   1 -19 -18 380.410 205.184   1
  -1  19  17 302.908 260.807   1
   1 -19 -17 64.3209 201.839   1
  -1  19  16 422.235 241.793   1
   1 -19 -16-162.981 182.107   1
  -1  19  15-232.669 248.956   1
   1 -19 -15 65.8750 205.456   1
  -1  19  14 156.239 264.960   1
   1 -19 -14 331.706 208.582   1
  -1  19  13-548.928 254.056   1
   1 -19 -13 332.840 212.684   1
  -1  19  12 744.969 273.739   1
   1 -19 -12-33.2854 212.452   1
  -1  19  11 351.732 254.228   1
  -1  19   9 191.445 229.478   1
  -1  19   8-37.6526 226.557   1
  -1  19   7-73.7012 225.279   1
   1  19   7-149.836 234.974   1
   1  19   8 420.648 244.691   1
   1  19   9 388.416 243.543   1
   1  19  11-39.5431 255.352   1
  -1 -19 -11 360.104 206.590   1
   1  19  12 158.650 254.873   1
  -1 -19 -12 197.047 197.942   1
   1  19  13 158.572 263.876   1
  -1 -19 -13 32.8307 196.552   1
   1  19  14-78.9615 257.053   1
  -1 -19 -14 229.952 213.916   1
   1  19  15-39.1874 242.239   1
  -1 -19 -15-260.928 194.479   1
   1  19  16 620.323 273.156   1
  -1 -19 -16 161.929 213.911   1
   1  19  17 76.5418 244.520   1
  -1 -19 -17-63.8845 172.809   1
   1  19  18-264.486 267.351   1
  -1 -19 -18 125.607 196.821   1
   1  19  19 37.0187 250.615   1
   2   0 -26-172.133 219.201   1
  -2   0  25-39.1019 230.534   1
   2   0 -25 375.744 223.673   1
  -2   0  24 465.708 240.746   1
   2   0 -24 271.103 226.705   1
  -2   0  23-38.3563 240.412   1
   2   0 -23 100.495 218.044   1
  -2   0  22 226.686 229.723   1
   2   0 -22-198.227 215.032   1
  -2   0  21 37.0928 224.464   1
   2   0 -21-226.182 207.531   1
  -2   0  20 1014.61 282.720   1
   2   0 -20 1068.99 246.835   1
  -2   0  19-141.575 246.560   1
   2   0 -19 182.972 223.130   1
  -2   0  18 619.706 279.626   1
   2   0 -18 972.483 238.157   1
  -2   0  17 66.3850 262.174   1
   2   0 -17-56.6732 233.952   1
  -2   0  16 2178.21 304.372   1
   2   0 -16 1440.86 265.172   1
  -2   0  15-30.4086 246.823   1
   2   0 -15 156.246 199.962   1
  -2   0  14 8666.55 682.561   1
   2   0 -14 8929.45 671.986   1
   2   0 -13-93.4039 192.564   1
  -2   0  13-271.543 233.153   1
  -2   0  12 5812.37 473.260   1
   2   0 -12 5107.01 447.363   1
  -2   0  11-95.0454 208.055   1
   2   0 -11-40.8526 177.513   1
  -2   0  10 22.0852 213.219   1
   2   0 -10-75.5890 175.139   1
  -2   0   9-162.084 178.698   1
   2   0  -9 121.330 164.541   1
  -2   0   8 13665.1 907.612   1
   2   0  -8 12191.4 888.873   1
  -2   0   7-230.461 180.428   1
   2   0  -7-212.283 166.551   1
  -2   0   5-76.2977 172.892   1
   2   0  -5 66.3851 147.582   1
   2   0  -4 25734.9 1737.03   1
  -2   0   4 26879.8 1742.45   1
  -2   0   3-19.3297 167.309   1
   2   0  -3-48.3397 150.259   1
   2   0  -2 121594. 7801.85   1
  -2   0   2 118555. 7805.88   1
   2   0  -1 25.1416 124.879   1
  -2   0   1-20.8801 144.999   1
   2   0   0 20463.1 1466.95   1
  -2   0   0 24192.9 1467.98   1
  -2   0  -1 162.303 147.683   1
   2   0   1 83.3395 136.995   1
  -2   0  -2 108653. 7279.81   1
   2   0   2 115561. 7279.71   1
   2   0   3 78.3828 150.761   1
  -2   0  -3-16.0998 138.811   1
  -2   0  -4 24900.0 1602.55   1
   2   0   4 23395.6 1601.10   1
   2   0   5-177.797 179.726   1
  -2   0  -5 148.676 158.304   1
   2   0   7 77.4670 178.587   1
  -2   0  -7-41.1086 146.549   1
   2   0   8 12224.2 863.241   1
  -2   0  -8 12407.7 860.071   1
   2   0   9-18.9814 175.049   1
  -2   0  -9 322.679 161.237   1
   2   0  10 20.5874 180.232   1
   2   0  11-110.922 177.151   1
  -2   0 -11 384.789 162.731   1
  -2   0 -12 5012.19 410.693   1
   2   0  12 4593.87 421.050   1
  -2   0 -13 249.255 189.461   1
   2   0  13 50.5733 201.830   1
  -2   0 -14 9192.95 667.384   1
   2   0  14 8150.29 671.619   1
   2   0  15 114.259 215.049   1
   2   0  16 1059.55 262.399   1
  -2   0 -16 1561.18 246.642   1
   2   0  17-31.7422 218.465   1
  -2   0 -17 27.6602 184.874   1
   2   0  18 1130.32 258.692   1
  -2   0 -18 1185.91 261.031   1
   2   0  20 1288.10 288.404   1
  -2   0 -20 1338.39 269.332   1
   2   0  21-36.9986 247.290   1
  -2   0 -21 32.3011 212.139   1
   2   0  22-113.113 231.967   1
  -2   0 -22 454.582 229.201   1
   2   0  23-38.2731 232.902   1
  -2   0 -23-227.853 218.696   1
   2   0  24 38.7657 247.815   1
  -2   0 -24 196.117 225.109   1
   2   0  25 354.798 231.339   1
  -2   0 -25 165.519 209.094   1
  -2   0 -26 267.057 210.954   1
  -2   1  26 426.838 243.689   1
   2  -1 -26 101.591 213.836   1
  -2  -1  25-78.0365 235.698   1
   2   1 -25 658.244 246.029   1
  -2   1  24-115.748 232.392   1
  -2  -1  24 117.124 241.309   1
   2   1 -24 443.822 238.064   1
   2  -1 -24 201.979 214.337   1
  -2   1  23 38.2606 233.270   1
   2  -1 -23 468.034 241.661   1
  -2  -1  22 113.291 237.154   1
   2   1 -22 330.128 228.622   1
  -2   1  21 371.940 264.353   1
  -2  -1  21-406.379 254.442   1
   2   1 -21 323.259 220.872   1
   2  -1 -21 257.982 218.514   1
  -2   1  20-292.790 256.965   1
  -2  -1  20 396.152 258.717   1
   2  -1 -20 31.4969 212.333   1
   2   1 -20 31.3914 225.512   1
  -2   1  19 215.135 249.810   1
  -2  -1  19 174.561 268.074   1
   2   1 -19 273.019 236.223   1
   2  -1 -19 643.666 233.289   1
  -2  -1  18 673.964 267.272   1
   2   1 -18 673.285 233.178   1
  -2  -1  17 975.891 286.691   1
   2   1 -17 1486.36 253.303   1
   2  -1 -17 1239.34 264.300   1
  -2   1  16 2691.00 381.922   1
   2   1 -16 3747.95 354.380   1
   2  -1 -16 2496.48 345.790   1
  -2  -1  16 3781.41 373.692   1
   2  -1 -15 239.091 212.426   1
   2   1 -15 585.682 199.394   1
  -2  -1  15 208.186 228.755   1
  -2   1  14 1561.15 288.629   1
   2  -1 -14 1413.40 253.627   1
   2   1 -13 4428.52 374.906   1
  -2  -1  13 3911.80 390.193   1
   2   1 -12 147.775 165.943   1
  -2   1  12-26.3290 228.914   1
   2  -1 -12 225.526 183.224   1
  -2   1  11 2934.83 317.208   1
   2  -1 -11 2217.45 290.205   1
   2   1 -11 2780.34 285.730   1
  -2  -1  11 2883.51 312.637   1
  -2  -1  10 23675.9 1600.49   1
  -2   1  10 24949.8 1610.04   1
   2  -1 -10 24800.0 1600.42   1
   2   1 -10 21681.0 1585.28   1
  -2   1   9 931.052 219.187   1
   2  -1  -9 1014.48 189.376   1
  -2  -1   9 631.792 183.661   1
   2   1  -9 1038.50 190.644   1
   2   1  -8 22080.7 1489.71   1
   2  -1  -8 22219.7 1496.31   1
  -2   1   8 22424.1 1507.69   1
  -2  -1   8 22080.8 1501.35   1
   2  -1  -7 15941.4 1085.09   1
  -2   1   7 15932.7 1096.70   1
   2  -1  -6 2633.74 290.544   1
   2   1  -6 3160.95 276.706   1
  -2   1   6 3481.58 315.780   1
  -2  -1   6 3169.19 295.395   1
  -2  -1   5 7133.52 574.278   1
   2   1  -5 8767.65 567.318   1
   2  -1  -5 7197.53 575.626   1
  -2   1   5 8766.66 593.584   1
  -2  -1   4 3974.25 334.905   1
  -2   1   4 4779.93 352.004   1
   2   1  -4 4079.66 318.287   1
   2   1  -3 116095. 7635.90   1
   2  -1  -3 116231. 7639.78   1
  -2  -1   3 116364. 7639.69   1
  -2   1   3 122648. 7644.52   1
   2   1  -2 3628.68 281.510   1
  -2  -1   2 3690.34 283.706   1
  -2   1   2 4128.58 309.693   1
   2   1  -1 23247.1 1525.80   1
  -2   1   1 21276.5 1530.76   1
  -2  -1   1 23389.8 1525.78   1
   2  -1  -1 24568.7 1526.72   1
   2  -1   0-55.0351 137.421   1
   2   1   0 56.9278 144.671   1
  -2   1   0 45.4907 143.513   1
  -2  -1   0 103.866 140.672   1
   2   1   1 21254.9 1276.17   1
   2  -1   1 17424.8 1271.32   1
  -2  -1  -1 19313.4 1275.44   1
  -2   1  -1 19200.3 1272.55   1
   2  -1   2 3298.60 272.297   1
   2   1   2 2852.04 285.572   1
  -2   1  -2 3475.07 272.558   1
  -2  -1  -2 3738.07 277.348   1
   2   1   3 118303. 7259.87   1
   2  -1   3 109992. 7252.29   1
  -2  -1  -3 118661. 7256.00   1
  -2   1  -3 103193. 7249.50   1
   2  -1   4 3824.49 295.071   1
   2   1   4 3511.57 324.055   1
  -2   1  -4 2984.85 293.861   1
  -2  -1  -4 4238.39 315.916   1
   2   1   5 6875.13 564.059   1
  -2   1  -5 7694.64 540.444   1
  -2  -1  -5 8335.45 548.727   1
   2  -1   5 7274.85 543.865   1
  -2  -1  -6 2830.07 290.119   1
  -2   1  -6 3323.89 273.008   1
   2   1   6 2563.69 302.181   1
   2  -1   6 3598.20 287.294   1
  -2  -1  -7 14746.5 1005.49   1
   2   1   7 14429.9 1011.25   1
  -2  -1  -8 23275.3 1498.15   1
  -2   1  -8 23760.0 1491.14   1
   2   1   8 20848.9 1503.10   1
   2  -1   8 20783.9 1494.77   1
  -2   1  -9 866.022 185.255   1
  -2  -1  -9 985.080 196.910   1
   2   1   9 1082.16 229.532   1
   2  -1   9 931.040 203.633   1
   2  -1  10 22865.6 1542.34   1
   2   1  10 22722.0 1550.49   1
   2   1  11 2660.41 282.810   1
   2  -1  11 2099.53 266.009   1
  -2   1 -11 2320.35 246.812   1
  -2  -1 -11 2405.33 269.845   1
   2  -1  12 114.673 179.657   1
  -2   1 -12-120.586 163.780   1
  -2  -1 -12 64.6603 179.642   1
  -2   1 -13 3814.18 354.941   1
   2  -1  13 3518.68 356.365   1
   2   1  14 1271.91 254.999   1
  -2  -1 -14 1210.83 243.606   1
  -2   1 -15 221.598 193.874   1
  -2  -1 -15 128.906 223.833   1
   2   1  16 2254.56 360.505   1
   2  -1  16 3476.71 349.949   1
  -2   1 -16 3405.14 340.487   1
  -2  -1 -16 2831.46 333.500   1
   2   1  17 1576.59 298.493   1
   2  -1  17 1660.54 294.146   1
  -2   1 -17 1474.66 260.547   1
  -2  -1 -17 1544.50 270.789   1
   2  -1  18 1019.95 278.404   1
   2   1  18 1072.66 280.979   1
  -2   1 -18 1060.64 239.345   1
  -2  -1 -18 1341.47 251.709   1
   2   1  19 278.523 243.188   1
   2  -1  19 34.2615 253.111   1
  -2   1 -19 566.810 228.203   1
  -2  -1 -19 181.610 233.038   1
   2  -1  20-35.6456 241.349   1
   2   1  20 36.0301 234.549   1
  -2  -1 -20 62.5947 233.110   1
  -2   1 -20 186.567 224.248   1
   2   1  21 222.793 267.757   1
   2  -1  21 36.8206 242.919   1
  -2  -1 -21 32.3835 228.273   1
  -2   1 -21-31.9144 205.847   1
   2  -1  22 564.255 257.350   1
   2   1  22 528.838 270.870   1
  -2   1 -22 678.477 231.293   1
  -2  -1 -22 65.3142 224.793   1
   2   1  23-76.3930 226.124   1
   2  -1  23-76.7402 235.726   1
  -2   1 -23-32.3834 210.776   1
  -2  -1 -23 65.4660 208.153   1
   2   1  24 270.003 241.157   1
   2  -1  24 315.148 260.423   1
  -2   1 -24 65.9583 214.343   1
  -2  -1 -24 422.357 226.950   1
  -2   1 -25 133.916 215.084   1
   2   1  26-156.324 236.739   1
  -2  -1 -26 460.948 212.732   1
  -2   2  27 301.748 252.395   1
   2  -2 -27 100.203 225.490   1
  -2   2  26 690.870 261.161   1
   2  -2 -26 200.726 227.053   1
  -2   2  25 115.350 230.115   1
   2  -2 -25-134.059 214.139   1
  -2  -2  24 38.8631 241.358   1
  -2   2  24 115.161 224.934   1
   2  -2 -24 301.524 216.271   1
   2   2 -24 68.7252 211.313   1
  -2  -2  23 267.188 230.976   1
  -2   2  23 152.792 239.504   1
   2  -2 -23 33.2102 204.139   1
   2   2 -23 33.9132 207.390   1
  -2   2  22 189.063 223.850   1
  -2  -2  22 113.297 244.686   1
   2  -2 -22-131.059 222.740   1
   2   2 -22-33.0474 208.140   1
  -2  -2  21 257.605 247.074   1
  -2   2  21-187.285 243.843   1
   2   2 -21 128.779 217.085   1
   2  -2 -21 128.844 229.711   1
  -2   2  20 702.065 265.460   1
   2  -2 -20 1136.05 247.421   1
  -2  -2  19-69.0761 218.724   1
  -2   2  19 363.509 267.033   1
   2   2 -19 181.437 213.287   1
   2  -2 -19 61.5930 225.462   1
  -2  -2  18 631.057 259.481   1
  -2   2  18 563.172 253.996   1
   2   2 -18 377.294 214.061   1
  -2   2  17 1189.19 299.276   1
   2  -2 -17 1313.28 268.383   1
   2   2 -17 1249.75 243.518   1
  -2  -2  17 1178.33 286.710   1
  -2   2  16-98.4449 267.073   1
   2   2 -16-52.7591 197.805   1
  -2  -2  16 60.7051 221.273   1
   2  -2 -16 112.726 227.353   1
  -2   2  15 693.537 248.115   1
   2  -2 -15 890.562 222.569   1
   2   2 -15 399.874 202.646   1
  -2  -2  15 747.571 253.494   1
   2  -2 -14 4058.60 389.566   1
   2   2 -14 4307.70 382.838   1
  -2   2  14 3437.79 410.193   1
  -2  -2  14 4117.02 389.346   1
   2  -2 -13 586.860 197.909   1
   2   2 -13 440.680 182.847   1
  -2  -2  13 355.095 213.439   1
  -2   2  13 200.979 224.136   1
  -2  -2  12 13868.9 980.638   1
  -2   2  11 25.5602 241.575   1
   2  -2 -11 195.503 196.884   1
   2   2 -11 170.088 171.058   1
  -2  -2  11 544.044 204.501   1
  -2  -2  10 12458.5 863.263   1
  -2   2  10 12850.7 885.426   1
   2  -2 -10 12016.6 862.315   1
   2   2 -10 11578.4 843.192   1
  -2   2   9 3058.85 324.420   1
  -2  -2   9 2699.66 282.271   1
   2  -2  -9 2886.28 292.125   1
   2   2  -9 2580.37 263.974   1
   2  -2  -8 4702.60 392.364   1
   2   2  -8 4500.73 369.188   1
  -2   2   8 4751.55 413.846   1
  -2  -2   8 4965.14 387.166   1
  -2   2   7 278.745 194.703   1
   2  -2  -7 492.442 169.865   1
  -2  -2   6 14786.5 990.344   1
   2   2  -6 13909.6 984.850   1
   2  -2  -6 15074.8 998.159   1
  -2   2   6 14587.2 1011.34   1
   2   2  -5 7880.99 564.556   1
  -2  -2   5 8333.06 580.174   1
  -2  -2   4 8910.52 624.896   1
   2   2  -4 8909.58 613.541   1
  -2   2   4 9043.65 646.694   1
   2  -2  -4 8794.97 634.398   1
   2   2  -3 4612.07 325.869   1
   2  -2  -3 4612.32 348.473   1
  -2  -2   3 4331.65 330.547   1
   2  -2  -2 12282.7 818.207   1
  -2  -2   2 12736.9 810.663   1
  -2   2   2 12099.2 826.829   1
   2   2  -2 11241.0 807.516   1
   2   2  -1 129728. 9063.61   1
  -2   2   1 146071. 9069.64   1
  -2  -2   1 140982. 9062.74   1
   2  -2  -1 143746. 9065.54   1
   2  -2   0 31151.9 2141.45   1
   2   2   0 32585.4 2143.69   1
  -2   2   0 36250.4 2146.22   1
  -2  -2   0 31425.7 2144.53   1
   2  -2   1 109353. 7308.98   1
  -2   2  -1 110098. 7310.78   1
  -2  -2  -1 97624.5 7311.33   1
   2   2   2 13388.0 684.065   1
  -2   2  -2 9162.47 653.255   1
  -2  -2  -2 11260.4 675.782   1
   2  -2   2 7667.19 651.862   1
   2   2   3 3339.56 343.548   1
  -2  -2  -3 3864.71 346.500   1
  -2   2  -3 4135.43 313.894   1
   2  -2   3 4708.59 311.866   1
  -2  -2  -4 9966.21 637.431   1
  -2   2  -4 8514.84 620.279   1
   2  -2   4 9019.21 625.392   1
   2   2   4 9061.96 645.403   1
  -2   2  -5 6471.81 475.695   1
   2  -2   5 6528.33 472.914   1
   2  -2   6 14107.0 921.347   1
   2   2   6 12833.7 943.115   1
  -2   2  -6 14926.6 916.756   1
  -2  -2  -6 11577.4 927.151   1
  -2   2  -7 524.498 141.376   1
  -2  -2  -7 534.898 168.563   1
   2  -2   7 409.559 157.524   1
   2   2   7 679.109 189.634   1
   2   2   8 3780.00 355.813   1
   2  -2   8 3994.06 326.034   1
  -2   2  -8 4189.38 312.303   1
  -2  -2  -8 3013.92 329.861   1
  -2  -2  -9 2295.69 272.405   1
  -2   2  -9 2801.32 255.921   1
   2  -2   9 2788.02 266.256   1
   2   2   9 2593.18 290.739   1
   2   2  10 11600.2 838.049   1
  -2   2 -11 17.6258 153.150   1
  -2  -2 -11-20.8309 164.041   1
   2   2  11-168.475 213.338   1
   2  -2  11-20.1565 179.981   1
   2  -2  12 14374.1 1010.14   1
   2  -2  13 283.829 191.565   1
   2   2  13 350.756 226.853   1
  -2   2 -13 464.791 182.224   1
  -2  -2 -13 547.965 206.081   1
  -2   2 -14 4224.69 356.780   1
   2   2  14 3349.37 394.451   1
   2  -2  14 3377.46 365.941   1
  -2  -2 -14 3662.96 371.518   1
   2   2  15 89.3341 257.088   1
  -2  -2 -15 158.346 220.926   1
  -2   2 -15 216.047 190.414   1
   2   2  16 187.868 243.928   1
   2  -2  16 495.120 224.063   1
  -2   2 -16 178.015 183.297   1
  -2  -2 -16 109.671 201.158   1
   2  -2  17 1420.62 267.140   1
   2   2  17 1208.75 271.502   1
  -2   2 -17 1292.35 244.459   1
  -2  -2 -17 1167.77 242.676   1
   2  -2  18 943.817 260.417   1
  -2   2 -18 425.469 216.731   1
   2  -2  19 34.1429 243.433   1
   2   2  19 175.689 271.477   1
  -2   2 -19-59.6042 219.608   1
  -2  -2 -19-91.5461 225.660   1
   2   2  20 685.509 286.474   1
  -2  -2 -20 940.120 269.160   1
   2   2  21 111.158 231.535   1
   2  -2  21 293.074 242.098   1
  -2   2 -21-158.007 210.798   1
  -2  -2 -21 644.458 220.436   1
   2  -2  22 450.820 243.578   1
   2   2  22 113.364 250.549   1
  -2   2 -22 96.0456 212.329   1
  -2  -2 -22-32.6530 227.644   1
   2   2  23 114.463 246.358   1
   2  -2  23 38.8771 234.221   1
  -2   2 -23 227.925 210.335   1
  -2  -2 -23 327.920 245.340   1
   2  -2  24-354.877 258.079   1
   2   2  24-115.078 228.638   1
  -2   2 -24-99.9330 218.118   1
  -2  -2 -24-195.418 196.323   1
   2   2  25 233.428 251.990   1
  -2  -2 -25 454.579 222.880   1
   2   2  26 387.423 266.992   1
  -2  -2 -26 454.633 227.891   1
   2   2  27 269.186 231.373   1
  -2  -2 -27-162.168 193.056   1
  -2   3  27-37.6445 229.171   1
   2  -3 -27 360.628 230.456   1
  -2   3  26 493.578 264.580   1
   2  -3 -26 297.521 237.871   1
  -2   3  25 190.785 257.233   1
   2  -3 -25-66.5391 228.057   1
  -2   3  24 382.254 267.257   1
   2  -3 -24 331.904 236.853   1
  -2  -3  23-38.2795 217.738   1
  -2   3  23 266.594 254.565   1
   2   3 -23 202.435 220.609   1
   2  -3 -23-197.783 216.509   1
  -2   3  22 911.025 269.965   1
  -2  -3  22 336.039 241.299   1
   2  -3 -22 913.475 250.850   1
   2   3 -22 495.808 228.787   1
  -2  -3  21 253.867 227.498   1
  -2   3  21 113.106 255.405   1
   2  -3 -21 193.042 213.389   1
   2   3 -21 32.2440 215.720   1
  -2  -3  20 141.843 234.966   1
  -2   3  20 149.347 270.213   1
   2  -3 -20-94.8049 221.880   1
   2   3 -20-31.0490 218.850   1
  -2  -3  19 273.092 234.250   1
  -2   3  19 218.390 279.615   1
   2   3 -19 239.051 203.437   1
   2  -3 -19-31.1003 235.057   1
  -2  -3  18 2584.99 320.853   1
   2   3 -18 2033.44 293.033   1
   2  -3 -18 2064.97 323.492   1
  -2  -3  17 187.249 236.445   1
   2   3 -17-27.3104 220.370   1
  -2   3  16 2165.49 318.164   1
  -2  -3  16 1717.64 277.659   1
   2   3 -16 2358.02 280.098   1
   2  -3 -16 2508.44 296.509   1
  -2   3  15 64.2801 242.743   1
   2  -3 -15 136.760 205.214   1
  -2   3  14 339.380 252.689   1
  -2  -3  14 944.087 224.879   1
   2   3 -14 872.913 194.393   1
   2  -3 -14 892.573 239.387   1
  -2   3  13-147.316 220.283   1
  -2  -3  13 195.437 210.187   1
   2  -3 -13 250.234 204.961   1
   2   3 -13 107.009 187.019   1
   2  -3 -12 9036.40 703.339   1
   2   3 -12 9734.80 681.883   1
  -2  -3  12 9686.88 696.221   1
  -2   3  12 8877.30 722.274   1
  -2   3  11 1931.58 293.066   1
  -2  -3  11 1698.97 229.689   1
   2  -3 -11 2066.63 263.114   1
   2   3 -11 1177.40 202.807   1
   2   3 -10 10731.3 713.346   1
   2  -3 -10 8900.83 730.472   1
  -2  -3  10 10186.4 723.649   1
  -2   3  10 10084.6 744.715   1
  -2   3   9 1436.30 270.619   1
  -2  -3   9 2093.89 230.940   1
   2   3  -9 1872.94 215.717   1
   2  -3  -9 1907.07 254.663   1
   2  -3  -8 200.042 167.312   1
  -2   3   8 278.613 193.783   1
   2   3  -7 4602.87 387.656   1
  -2  -3   7 5657.05 398.699   1
  -2   3   7 5211.30 436.215   1
   2  -3  -7 5297.80 420.649   1
   2   3  -6 13740.0 978.280   1
   2  -3  -6 14434.9 996.168   1
  -2  -3   6 15088.3 989.420   1
  -2   3   6 15264.7 1009.54   1
   2   3  -5 497.937 136.079   1
   2  -3  -5 288.313 163.213   1
  -2   3   5 483.394 199.479   1
  -2  -3   5 458.432 148.279   1
   2   3  -4 8297.18 543.514   1
  -2  -3   4 7195.06 547.894   1
  -2   3   3 8882.60 612.335   1
  -2  -3   3 8955.25 582.508   1
   2  -3  -3 9620.82 604.344   1
   2  -3  -2 42312.6 2697.85   1
  -2   3   2 40562.6 2701.73   1
  -2  -3   2 41559.6 2688.53   1
   2   3  -2 40359.3 2689.99   1
  -2   3   1 58031.7 3647.41   1
   2   3  -1 55760.6 3637.20   1
   2  -3  -1 62835.0 3642.54   1
  -2  -3   1 48576.3 3637.75   1
  -2   3   0-15.4636 135.373   1
   2   3   0-37.3622 144.796   1
   2  -3   0 82.5735 129.170   1
  -2  -3   0-44.7706 140.909   1
   2   3   1 55148.9 3590.11   1
   2  -3   1 53905.3 3579.51   1
  -2  -3  -1 52997.1 3587.51   1
  -2   3  -1 57572.2 3581.09   1
   2  -3   2 45089.3 2777.06   1
  -2  -3  -2 40531.6 2789.74   1
  -2   3  -2 40229.7 2776.16   1
   2   3   2 44998.4 2795.17   1
   2  -3   3 7852.42 526.236   1
  -2  -3  -3 8485.53 552.310   1
  -2   3  -3 7082.32 524.820   1
   2   3   3 7528.72 556.339   1
  -2   3  -4 7557.58 513.772   1
   2  -3   4 7334.63 516.756   1
   2   3   5 666.005 204.346   1
  -2  -3  -5 484.524 194.194   1
   2  -3   5 383.113 116.678   1
  -2   3  -5 332.571 135.013   1
  -2   3  -6 15536.7 987.905   1
  -2  -3  -6 14825.5 1011.44   1
   2  -3   6 13428.1 991.503   1
   2   3   6 15190.4 1022.90   1
  -2  -3  -7 5251.50 428.016   1
  -2   3  -7 5164.92 383.647   1
   2  -3   7 5018.30 394.947   1
   2   3   7 5703.89 441.346   1
  -2  -3  -8 329.067 186.939   1
   2   3   8 328.050 217.717   1
  -2   3  -9 1585.49 191.241   1
  -2  -3  -9 1280.94 206.132   1
   2   3   9 1675.82 223.091   1
   2  -3   9 1609.99 199.755   1
  -2  -3 -10 9178.06 698.026   1
   2  -3  10 10108.9 696.392   1
   2   3  10 9466.66 711.834   1
  -2  -3 -11 1561.33 255.370   1
  -2   3 -11 1810.03 221.116   1
   2   3  11 2194.31 294.513   1
   2  -3  11 1319.25 231.520   1
   2  -3  12 8230.30 662.865   1
   2   3  12 9104.50 692.222   1
  -2   3 -12 10229.9 665.573   1
  -2  -3 -12 8450.86 674.396   1
   2  -3  13 22.6896 178.664   1
   2   3  13 27.6898 222.062   1
  -2   3 -13-61.0924 165.740   1
  -2  -3 -13-24.7324 199.529   1
   2   3  14 436.436 249.870   1
   2  -3  14 891.716 231.971   1
  -2  -3 -14 960.026 230.934   1
  -2   3 -14 872.081 192.841   1
   2   3  15-397.126 239.230   1
  -2  -3 -15 53.8502 208.240   1
   2   3  16 2039.44 334.824   1
   2  -3  16 2423.62 300.824   1
  -2   3 -16 1942.56 280.935   1
  -2  -3 -16 2955.83 322.499   1
   2  -3  17 30.3543 205.488   1
  -2   3 -17-26.4911 197.959   1
   2  -3  18 2410.46 315.888   1
  -2   3 -18 1681.96 284.365   1
  -2  -3 -18 2472.94 313.143   1
   2  -3  19 237.148 231.472   1
   2   3  19-105.903 261.234   1
  -2  -3 -19 306.248 258.681   1
  -2   3 -19 148.325 222.657   1
   2   3  20-181.482 253.852   1
   2  -3  20-35.1888 248.037   1
  -2  -3 -20 251.796 228.634   1
  -2   3 -20 60.7686 204.842   1
   2   3  21-37.1654 249.489   1
   2  -3  21 145.518 232.451   1
  -2   3 -21 31.0322 203.823   1
  -2  -3 -21 32.2864 224.921   1
   2  -3  22 525.316 249.812   1
   2   3  22 416.026 275.761   1
  -2   3 -22 793.043 230.692   1
  -2  -3 -22 723.803 275.459   1
   2  -3  23-116.519 219.778   1
   2   3  23-114.218 229.254   1
  -2   3 -23-196.315 204.265   1
  -2  -3 -23-130.702 201.967   1
   2   3  24 572.494 252.974   1
  -2  -3 -24-226.559 230.858   1
   2   3  25 610.869 271.009   1
  -2  -3 -25 417.286 233.661   1
   2   3  26 115.061 227.058   1
  -2  -3 -26-32.1143 193.231   1
   2   3  27-227.832 233.311   1
  -2  -3 -27 287.816 219.240   1
   2  -4 -28 509.151 231.500   1
  -2   4  28 182.817 234.796   1
   2  -4 -27-32.3051 219.623   1
  -2   4  27-37.1401 229.336   1
   2  -4 -25-98.8697 214.611   1
  -2   4  25-113.516 207.496   1
   2  -4 -24 197.757 213.549   1
  -2   4  24-189.936 233.373   1
   2   4 -23-101.795 219.994   1
   2  -4 -23 262.560 223.260   1
  -2   4  23 189.769 244.907   1
   2  -4 -22 227.851 248.108   1
   2   4 -22 98.8769 217.273   1
  -2  -4  22 335.203 247.495   1
  -2   4  22 569.008 264.911   1
   2  -4 -21 96.5712 226.023   1
  -2   4  21-226.607 249.159   1
   2  -4 -20 253.628 233.047   1
   2   4 -20 739.196 218.452   1
  -2   4  20 487.341 287.568   1
  -2   4  19-36.6439 244.114   1
   2  -4 -19-93.8300 235.589   1
   2   4 -19 590.725 226.252   1
  -2  -4  19 200.068 217.312   1
  -2   4  18 428.782 257.664   1
  -2  -4  18 1495.99 261.579   1
   2   4 -18 764.723 228.063   1
   2  -4 -18 1469.65 262.103   1
  -2   4  17 487.503 253.437   1
  -2  -4  17 302.379 220.479   1
   2   4 -17 591.881 217.425   1
   2  -4 -17 297.574 211.458   1
  -2   4  16-236.832 269.737   1
   2  -4 -16 316.431 232.803   1
  -2   4  15 3339.67 367.375   1
  -2  -4  15 2793.92 324.106   1
   2   4 -15 2947.64 304.147   1
   2  -4 -15 2588.55 332.474   1
  -2   4  14 2143.71 326.237   1
  -2  -4  14 2754.46 301.947   1
   2   4 -14 2360.74 275.514   1
   2  -4 -14 2380.75 316.713   1
  -2   4  13 2750.14 330.926   1
   2   4 -13 2289.87 264.491   1
  -2  -4  13 2204.48 281.685   1
   2  -4 -13 2563.93 299.091   1
   2   4 -12 6209.92 510.694   1
  -2   4  12 7017.11 564.411   1
   2  -4 -12 7464.64 544.505   1
  -2  -4  12 6572.80 519.073   1
  -2  -4  11 5579.88 433.911   1
   2   4 -11 5170.90 416.792   1
  -2   4  10-103.355 188.376   1
  -2  -4  10 122.648 156.447   1
   2   4 -10 30.9574 140.858   1
   2  -4 -10 21.8212 163.634   1
   2  -4  -9 2841.62 291.819   1
  -2   4   9 3050.65 325.755   1
   2   4  -8 8886.00 651.644   1
   2  -4  -8 9393.37 685.371   1
  -2  -4   8 9020.97 661.907   1
  -2   4   8 10496.2 703.908   1
  -2   4   7 1576.78 224.944   1
   2  -4  -7 1494.54 198.108   1
   2   4  -7 1023.55 145.804   1
  -2  -4   7 1243.82 181.183   1
  -2  -4   6 16646.5 1129.32   1
   2  -4  -6 15234.0 1146.49   1
  -2   4   6 17454.6 1161.26   1
   2   4  -6 17762.3 1127.62   1
   2  -4  -5 50075.0 3393.53   1
  -2  -4   5 48950.4 3374.42   1
  -2   4   5 52934.4 3403.77   1
   2   4  -5 54919.9 3375.48   1
  -2  -4   4 9687.78 679.738   1
   2   4  -4 10263.6 678.603   1
   2  -4  -3 52835.9 3287.12   1
   2   4  -3 48226.9 3269.64   1
  -2   4   3 53490.7 3294.63   1
  -2  -4   3 49032.3 3269.29   1
   2   4  -2 5807.04 446.346   1
   2  -4  -2 6673.84 465.885   1
  -2  -4   2 6348.74 448.089   1
  -2   4   2 7368.63 481.624   1
  -2   4   1 62506.5 3893.46   1
   2   4  -1 54866.9 3882.84   1
  -2  -4   1 62006.4 3884.49   1
   2  -4  -1 60400.4 3888.31   1
  -2   4   0 22818.7 1408.75   1
  -2  -4   0 20835.4 1407.78   1
   2   4   0 20499.0 1407.63   1
   2  -4   0 21029.9 1404.76   1
   2   4   1 56029.8 3860.74   1
  -2  -4  -1 61745.5 3858.27   1
   2  -4   1 58214.4 3848.43   1
  -2   4  -1 60404.2 3851.61   1
   2   4   2 6260.34 489.285   1
  -2   4  -2 6136.90 458.869   1
   2  -4   2 7323.06 460.023   1
  -2  -4  -2 6783.50 484.699   1
   2  -4   3 46597.6 3087.11   1
  -2  -4  -3 48239.8 3107.89   1
  -2   4  -3 48883.2 3088.34   1
   2   4   3 45088.1 3113.77   1
  -2   4  -4 11447.1 739.716   1
  -2  -4  -4 11083.0 767.719   1
   2  -4   4 10593.8 738.770   1
   2   4   4 11206.7 783.779   1
  -2  -4  -5 45475.9 3135.95   1
  -2   4  -5 45865.2 3114.45   1
   2  -4   5 50797.1 3113.92   1
   2   4   5 47587.2 3144.49   1
  -2   4  -6 16622.7 1123.65   1
  -2  -4  -6 17124.8 1156.30   1
   2  -4   6 16658.4 1129.18   1
   2   4   6 18097.1 1168.17   1
  -2  -4  -7 1207.13 199.803   1
  -2   4  -7 1231.84 145.164   1
   2  -4   7 1295.82 156.685   1
   2   4   7 1020.80 208.244   1
  -2   4  -8 10067.9 681.476   1
  -2  -4  -8 10062.1 711.580   1
   2  -4   8 9431.37 684.049   1
   2   4   8 9768.23 725.837   1
   2   4   9 2991.86 304.249   1
   2   4  10 293.739 197.558   1
   2  -4  10 96.5244 136.274   1
  -2  -4 -10-42.2366 175.920   1
  -2   4 -10 70.2154 121.202   1
   2  -4  11 5171.78 380.454   1
  -2   4 -11 4005.67 354.683   1
   2   4  12 6116.64 506.050   1
   2  -4  12 6366.90 466.025   1
  -2  -4 -12 7020.65 498.552   1
  -2  -4 -13 2081.73 272.624   1
  -2   4 -13 1877.47 234.785   1
   2  -4  13 2751.64 267.846   1
   2   4  13 1735.65 283.216   1
   2   4  14 2025.50 286.043   1
  -2  -4 -14 2228.87 272.899   1
  -2   4 -14 1679.02 242.531   1
   2  -4  15 2829.61 317.673   1
   2   4  15 2648.79 340.245   1
  -2   4 -15 2949.76 291.477   1
  -2  -4 -15 2464.68 326.229   1
   2   4  16 421.443 279.023   1
  -2  -4 -16 28.3266 228.838   1
   2  -4  17 29.8824 219.614   1
   2   4  17 201.688 242.553   1
  -2   4 -17 130.452 189.738   1
  -2  -4 -17 204.707 199.843   1
   2  -4  18 1812.74 281.584   1
   2   4  18 971.741 279.776   1
  -2  -4 -18 992.800 263.127   1
  -2   4 -18 1393.75 251.790   1
   2   4  19 249.151 263.936   1
   2  -4  19 600.019 260.168   1
  -2  -4 -19 524.290 269.789   1
  -2   4 -19 806.736 221.343   1
   2   4  20 510.778 245.167   1
   2  -4  20 903.826 260.474   1
  -2  -4 -20 916.629 231.258   1
  -2   4 -20 860.798 228.544   1
   2   4  21 558.888 288.122   1
  -2  -4 -21-64.6663 229.975   1
   2   4  22 605.061 273.871   1
   2  -4  22 37.7286 242.407   1
  -2   4 -22 63.6305 204.488   1
  -2  -4 -22 32.8663 230.079   1
   2   4  23 417.621 217.609   1
  -2   4 -23 197.545 223.268   1
  -2  -4 -23 32.5607 200.458   1
   2   4  24 721.396 279.520   1
  -2  -4 -24 291.984 253.369   1
   2   4  25 416.808 241.854   1
  -2  -4 -25 254.552 218.206   1
   2   4  27-224.826 244.157   1
  -2  -4 -27 472.199 218.718   1
   2   4  28-73.8211 210.082   1
  -2  -4 -28-156.077 187.978   1
   2  -5 -28 406.739 198.040   1
  -2   5  28-359.884 211.904   1
   2  -5 -27 127.355 209.286   1
  -2   5  27 146.572 221.813   1
   2  -5 -26 129.098 224.001   1
  -2   5  26 37.1383 252.533   1
   2  -5 -25 554.888 239.603   1
  -2   5  25-37.5157 253.646   1
   2  -5 -24 130.492 228.660   1
  -2   5  24 377.622 260.346   1
   2  -5 -23 65.1539 227.138   1
  -2   5  23 265.874 263.708   1
   2   5 -22 360.739 208.494   1
  -2   5  22 228.356 266.909   1
   2  -5 -21 64.2687 231.707   1
   2   5 -21 31.7035 211.904   1
  -2  -5  21-35.9023 226.122   1
   2   5 -20 121.706 202.555   1
  -2  -5  20-308.866 214.099   1
  -2   5  19 147.544 292.405   1
  -2  -5  19 262.163 232.072   1
   2   5 -19 87.1794 200.237   1
   2  -5 -19 125.737 258.237   1
  -2   5  18 252.366 278.428   1
  -2  -5  18 311.742 225.748   1
   2   5 -18 358.937 205.960   1
   2  -5 -18 339.448 225.119   1
  -2   5  17 246.709 274.080   1
  -2  -5  17-147.395 217.265   1
   2   5 -17 78.2935 186.821   1
   2  -5 -17 120.331 219.344   1
  -2  -5  16 3269.84 331.637   1
   2   5 -16 2380.19 292.258   1
  -2   5  15 299.968 285.659   1
  -2  -5  15 569.619 212.088   1
   2   5 -15 160.421 187.368   1
   2  -5 -15 84.7411 242.282   1
  -2   5  14 1738.46 277.640   1
  -2  -5  14 1176.02 217.985   1
   2   5 -14 1552.34 214.248   1
   2  -5 -14 1910.14 267.734   1
  -2   5  13 1023.39 274.835   1
  -2  -5  13 950.565 207.444   1
   2   5 -13 744.013 191.889   1
   2  -5 -13 471.344 229.084   1
  -2   5  12 445.503 220.473   1
  -2  -5  12 162.125 179.775   1
   2   5 -12 285.822 157.953   1
   2  -5 -12 350.892 197.068   1
  -2   5  11 28.2830 236.786   1
   2   5 -11-48.0895 148.886   1
  -2  -5  11-18.5077 163.644   1
   2  -5 -11 167.045 201.971   1
  -2  -5  10 6894.01 530.559   1
   2  -5 -10 7728.79 558.542   1
  -2   5  10 7554.41 586.896   1
   2   5 -10 6651.96 514.267   1
  -2   5   9 277.436 216.700   1
   2  -5  -9 787.097 184.345   1
  -2  -5   8 18272.0 1133.88   1
  -2   5   8 17094.4 1169.13   1
   2  -5  -8 17001.2 1153.83   1
   2   5  -8 15201.7 1122.61   1
   2  -5  -7 1608.41 226.822   1
  -2  -5   7 1519.77 177.530   1
  -2   5   7 2118.32 258.195   1
   2  -5  -6 7839.25 588.118   1
  -2  -5   6 7655.58 550.294   1
  -2   5   6 8824.08 610.607   1
   2   5  -6 7808.61 548.177   1
  -2   5   5 1373.02 219.851   1
   2  -5  -5 1621.68 202.067   1
   2   5  -5 1538.00 158.668   1
  -2   5   4 17176.7 1111.15   1
  -2  -5   4 15634.0 1070.50   1
   2  -5  -4 17111.3 1097.59   1
   2   5  -4 15755.3 1070.62   1
   2   5  -3 79.6941 98.8476   1
  -2  -5   3 247.580 104.570   1
   2  -5  -2 37414.4 2393.75   1
   2   5  -2 32435.1 2380.19   1
  -2   5   2 38872.8 2401.87   1
  -2  -5   2 38384.4 2379.96   1
  -2   5   1 1877.61 201.491   1
   2  -5  -1 1591.62 185.265   1
  -2  -5   1 1389.16 161.014   1
   2   5  -1 1905.31 173.200   1
  -2   5   0-98.4773 146.863   1
  -2  -5   0-119.099 127.583   1
   2  -5   0-174.536 113.165   1
   2   5   0-28.9432 138.945   1
  -2  -5  -1 1907.87 193.541   1
   2   5   1 1623.83 201.907   1
  -2   5  -1 1586.39 179.977   1
   2  -5   1 1896.36 172.468   1
  -2  -5  -2 35136.3 2182.20   1
  -2   5  -2 32502.6 2164.62   1
   2   5   2 36237.3 2191.25   1
   2  -5   2 31211.0 2164.60   1
   2  -5   3 86.2112 80.9961   1
  -2   5  -3 115.818 85.8770   1
  -2   5  -4 17679.6 1052.33   1
   2  -5   4 15735.4 1049.97   1
   2   5   4 15379.1 1096.01   1
   2   5   5 1237.58 240.897   1
  -2  -5  -5 1494.52 214.453   1
  -2   5  -5 1693.83 145.258   1
   2  -5   5 1474.89 144.805   1
   2   5   6 7322.66 568.663   1
   2  -5   6 7572.00 512.731   1
  -2   5  -6 7287.13 508.151   1
  -2  -5  -6 7514.91 553.434   1
   2   5   7 1768.70 251.143   1
   2  -5   7 1502.42 169.004   1
  -2  -5  -7 1760.62 233.042   1
  -2   5  -7 1806.29 159.322   1
   2   5   8 15680.3 1032.74   1
   2  -5   8 12676.1 985.020   1
  -2  -5  -8 15167.8 1025.03   1
  -2   5  -8 15809.9 985.008   1
   2  -5   9 906.034 148.108   1
   2   5   9 240.082 220.324   1
  -2  -5  -9 495.671 187.507   1
  -2   5  -9 530.247 118.459   1
  -2  -5 -10 6855.69 515.027   1
   2   5  10 6018.31 532.722   1
  -2   5 -11-44.9551 132.201   1
  -2  -5 -11-186.054 178.545   1
   2  -5  11-83.6021 141.544   1
   2   5  11 240.901 217.868   1
   2   5  12 420.851 205.494   1
   2  -5  12 168.841 164.602   1
  -2  -5 -12 197.514 171.761   1
  -2   5 -12 466.239 164.908   1
   2   5  13 1643.04 275.160   1
   2  -5  13 901.495 202.969   1
  -2  -5 -13 1144.36 240.990   1
  -2   5 -13 423.605 163.571   1
   2   5  14 2071.25 317.106   1
   2  -5  14 1912.89 257.980   1
  -2  -5 -14 2114.14 299.653   1
  -2   5 -14 1875.47 237.663   1
   2  -5  15 351.871 204.901   1
   2   5  15-127.046 237.641   1
  -2   5 -15 219.878 181.924   1
  -2  -5 -15 251.042 202.217   1
   2  -5  16 2858.80 315.362   1
  -2   5 -16 2474.93 286.743   1
   2  -5  17-234.498 204.996   1
  -2  -5 -17-207.158 234.472   1
  -2   5 -17 51.4202 180.511   1
   2   5  18 245.443 238.877   1
   2  -5  18 279.417 219.387   1
  -2  -5 -18 91.0886 207.859   1
  -2   5 -18 376.078 202.038   1
   2   5  19-35.9945 278.098   1
   2  -5  19-130.713 223.994   1
  -2  -5 -19 31.1542 234.409   1
  -2   5 -19 27.9490 194.694   1
   2   5  20 146.617 261.580   1
   2  -5  20-34.6958 230.166   1
  -2  -5 -20 317.173 225.561   1
  -2   5 -20 204.077 194.341   1
   2   5  21 112.004 252.833   1
   2  -5  21 108.233 216.013   1
  -2  -5 -21 32.3603 236.004   1
  -2   5 -21 152.849 187.921   1
   2   5  22 377.902 281.621   1
  -2   5 -22 63.6794 186.710   1
  -2  -5 -22 131.268 238.609   1
   2   5  23 264.971 239.869   1
  -2  -5 -23 129.670 213.253   1
   2   5  24-226.554 248.652   1
  -2  -5 -24-322.249 239.833   1
   2   5  25 563.785 246.877   1
  -2  -5 -25-252.229 185.660   1
   2   5  26 525.895 260.328   1
  -2  -5 -26 156.929 213.382   1
   2   5  27-221.936 217.817   1
  -2  -5 -27 31.0339 189.735   1
   2   5  28-254.392 226.726   1
  -2  -5 -28 30.6987 205.265   1
   2  -6 -27 62.7352 219.891   1
  -2   6  27 795.077 257.875   1
   2  -6 -26 127.772 223.495   1
  -2   6  26 73.4931 242.502   1
   2  -6 -24 32.3715 226.345   1
  -2   6  24 675.208 259.958   1
   2  -6 -23 388.851 225.573   1
  -2   6  23 151.286 228.296   1
   2  -6 -22 129.309 191.466   1
  -2   6  22 37.9859 229.838   1
   2  -6 -21 96.3545 223.085   1
   2   6 -21 124.974 194.168   1
  -2   6  21 304.432 261.047   1
   2   6 -20 119.300 186.440   1
   2  -6 -20-191.784 227.386   1
  -2  -6  20 345.212 214.603   1
  -2   6  19-554.067 291.761   1
  -2  -6  19 228.130 208.229   1
   2  -6 -19-31.5879 247.184   1
   2   6 -19 113.177 186.657   1
  -2   6  18 1381.98 326.063   1
  -2  -6  18 1447.96 277.397   1
   2   6 -18 1016.57 241.847   1
   2  -6 -18 1617.07 284.375   1
  -2   6  17-249.486 265.413   1
   2  -6 -17 212.721 242.973   1
  -2   6  16 69.6364 224.549   1
  -2  -6  16-27.0800 199.550   1
   2   6 -16-23.5058 170.738   1
   2  -6 -16-29.5413 183.326   1
  -2   6  15-542.107 303.970   1
   2   6 -15 65.4576 161.920   1
  -2  -6  15 75.9171 177.671   1
   2  -6 -15 172.154 237.557   1
   2   6 -14 4652.10 399.202   1
   2  -6 -14 4949.15 436.184   1
  -2  -6  14 5038.19 418.556   1
  -2   6  14 4695.91 462.545   1
   2  -6 -13 133.846 217.244   1
   2   6 -13-18.3650 139.135   1
  -2  -6  13-172.026 159.032   1
  -2   6  12 2958.74 335.951   1
   2  -6 -12 2957.02 316.468   1
  -2  -6  12 2933.11 299.238   1
   2   6 -12 3050.38 278.163   1
  -2   6  11 1020.55 263.276   1
   2  -6 -11 1032.18 236.404   1
   2   6 -11 1200.13 161.711   1
  -2  -6  11 815.370 181.766   1
  -2  -6   9 1353.53 175.570   1
   2  -6  -9 1745.11 239.279   1
   2   6  -9 1648.41 173.641   1
  -2   6   9 1206.06 267.832   1
   2  -6  -8 7760.62 572.360   1
  -2   6   8 7734.73 590.275   1
   2   6  -8 7492.21 532.435   1
  -2  -6   8 7567.30 542.523   1
  -2  -6   7 448.705 119.344   1
   2  -6  -7 368.569 190.063   1
   2   6  -7 410.780 103.477   1
  -2   6   7 504.660 216.252   1
   2   6  -6 40555.7 2569.15   1
   2  -6  -6 36363.4 2602.28   1
  -2  -6   6 39578.7 2569.90   1
  -2   6   6 38571.8 2614.05   1
  -2  -6   5 8781.97 591.893   1
   2  -6  -5 8616.14 630.799   1
  -2   6   5 8685.56 644.681   1
   2   6  -4 20443.2 1326.55   1
   2  -6  -4 20621.7 1358.13   1
  -2  -6   4 18705.1 1326.84   1
  -2   6   4 22879.4 1372.82   1
   2   6  -3 359.562 99.7188   1
  -2  -6   3 229.128 100.904   1
   2  -6  -3 107.966 136.472   1
  -2   6   3-95.5073 165.240   1
  -2  -6   2 28957.1 1907.10   1
   2   6  -2 29229.1 1910.23   1
  -2   6   1 4644.04 327.834   1
   2  -6  -1 4886.90 319.766   1
  -2  -6   1 3409.56 307.829   1
   2   6  -1 3576.01 313.755   1
  -2   6   0 4806.24 355.563   1
   2  -6   0 4184.75 341.637   1
  -2  -6   0 4818.36 350.546   1
   2   6   0 5024.25 353.893   1
   2  -6   1 4084.56 304.485   1
  -2  -6  -1 4849.33 322.408   1
  -2   6  -1 3491.41 306.051   1
   2   6   1 4282.75 333.375   1
   2  -6   2 24394.2 1722.78   1
  -2   6  -2 28706.0 1727.72   1
   2   6   3 312.578 179.202   1
  -2  -6  -3 245.850 144.850   1
  -2   6  -3 304.564 84.3079   1
   2  -6   3 426.600 82.2967   1
   2  -6   4 20491.9 1349.55   1
  -2  -6  -4 19101.0 1385.84   1
  -2   6  -4 21839.7 1350.82   1
   2   6   4 18323.8 1394.03   1
  -2   6  -5 9059.71 619.065   1
  -2  -6  -5 9536.17 668.224   1
   2  -6   5 9601.95 621.718   1
   2   6   5 8765.03 680.841   1
  -2   6  -6 38635.0 2511.40   1
  -2  -6  -6 39121.3 2555.05   1
   2   6   6 38908.7 2565.27   1
   2  -6   6 38059.6 2513.08   1
  -2   6  -7 464.262 97.4095   1
  -2  -6  -7 472.261 186.284   1
   2   6   7 397.750 216.093   1
   2  -6   7 540.567 102.315   1
   2  -6   8 7878.75 544.452   1
   2   6   8 7582.57 613.424   1
   2   6   9 1970.08 283.306   1
   2  -6   9 1926.92 181.050   1
  -2   6  -9 1658.60 170.300   1
  -2  -6  -9 1611.22 255.150   1
   2  -6  10 4786.21 350.807   1
  -2   6 -10 4203.85 347.038   1
  -2  -6 -11 1541.59 240.106   1
  -2   6 -11 819.817 153.246   1
   2  -6  11 1438.57 181.940   1
   2   6  11 997.275 240.772   1
  -2   6 -12 2135.26 236.581   1
   2   6  12 2216.58 314.127   1
   2  -6  12 2629.31 258.005   1
  -2   6 -13-17.3652 139.694   1
  -2  -6 -13 160.283 227.918   1
   2   6  13-270.524 257.803   1
   2  -6  13-59.4982 162.829   1
  -2   6 -14 5049.46 422.025   1
   2  -6  14 5924.60 444.809   1
   2   6  14 6064.31 496.614   1
   2  -6  15 193.782 185.413   1
   2   6  15-32.5747 244.323   1
  -2   6 -15 84.9038 161.425   1
  -2  -6 -15 56.7943 220.881   1
   2   6  16 33.6083 263.119   1
   2  -6  16 474.026 205.591   1
  -2  -6 -16-58.3746 232.811   1
  -2   6 -16 45.8732 172.774   1
   2   6  17 345.809 261.281   1
   2  -6  17 395.218 221.842   1
  -2  -6 -17-59.8814 214.535   1
  -2   6 -17 97.3935 171.934   1
   2  -6  18 1446.38 254.145   1
   2   6  18 637.164 302.305   1
  -2  -6 -18 1898.44 292.047   1
  -2   6 -18 741.044 208.484   1
   2   6  19 181.181 230.873   1
   2  -6  19 644.700 231.147   1
  -2  -6 -19 156.649 197.842   1
  -2   6 -19 54.4471 184.854   1
   2  -6  20 611.044 226.702   1
  -2  -6 -20 572.900 238.926   1
  -2   6 -20 316.655 194.295   1
   2   6  21 299.178 226.350   1
  -2   6 -21 30.4370 201.840   1
  -2  -6 -21 64.7601 197.053   1
  -2  -6 -22 163.748 244.956   1
   2   6  23 377.262 229.493   1
   2   6  24 975.769 271.824   1
  -2  -6 -24-31.9995 233.007   1
   2   6  26 260.094 252.724   1
  -2  -6 -26 31.0119 224.586   1
   2   6  27 328.450 218.745   1
  -2  -6 -27 91.7823 191.195   1
  -2   7  27-71.2425 237.085   1
   2  -7 -27 154.460 219.450   1
  -2   7  26-36.3036 237.553   1
   2  -7 -26 283.713 211.822   1
  -2   7  25 294.975 227.035   1
   2  -7 -25 191.307 212.740   1
  -2   7  24 446.911 228.243   1
   2  -7 -24 128.418 193.892   1
  -2   7  23 37.6502 227.741   1
   2  -7 -23 32.2084 194.828   1
  -2   7  21 152.269 262.433   1
   2  -7 -21 288.758 214.975   1
   2  -7 -20 320.148 235.779   1
   2   7 -20-87.3611 186.068   1
  -2  -7  19-33.5399 201.897   1
   2   7 -19 192.492 176.634   1
  -2   7  18 732.946 292.192   1
   2  -7 -18 93.9063 243.759   1
  -2   7  17 324.138 257.210   1
   2  -7 -17 337.424 220.344   1
  -2  -7  17 559.377 220.875   1
   2   7 -17 434.412 194.817   1
   2  -7 -16 4306.77 422.541   1
  -2  -7  16 5272.60 422.210   1
   2   7 -16 3806.99 378.438   1
  -2   7  16 4375.95 461.527   1
  -2  -7  15 49.6479 199.693   1
   2   7 -15 41.6702 160.479   1
  -2   7  14 401.672 235.057   1
  -2  -7  14-89.7920 176.272   1
   2   7 -14 19.1541 148.536   1
   2  -7 -14 84.9316 182.639   1
  -2   7  13 810.179 303.155   1
  -2  -7  13 753.950 179.112   1
   2   7 -13 629.992 168.366   1
   2  -7 -13 1151.00 263.305   1
  -2   7  12 844.990 266.152   1
  -2  -7  12 745.287 170.890   1
   2  -7 -12 448.008 219.025   1
   2   7 -12 446.475 150.606   1
  -2   7  11 1681.40 291.113   1
   2  -7 -11 2300.49 263.764   1
  -2  -7  10 3865.94 321.011   1
   2  -7 -10 4006.26 369.661   1
  -2   7  10 3182.42 386.682   1
   2   7 -10 4278.15 312.854   1
   2   7  -9 1173.12 146.516   1
  -2  -7   9 1127.39 159.360   1
  -2  -7   8 3700.46 304.847   1
   2   7  -8 4148.78 304.372   1
   2  -7  -8 4367.44 377.305   1
  -2   7   8 4418.94 396.429   1
   2   7  -7 14806.0 981.224   1
  -2   7   7 14590.9 1045.53   1
   2  -7  -7 14317.1 1026.02   1
  -2  -7   7 14841.2 980.584   1
  -2   7   6 984.643 234.319   1
   2   7  -6 554.968 98.2914   1
   2  -7  -6 889.809 190.223   1
  -2  -7   6 596.606 99.0457   1
   2  -7  -5 1701.93 221.919   1
  -2  -7   5 1944.96 150.746   1
   2  -7  -4 29191.6 1986.76   1
  -2  -7   4 31099.6 1957.00   1
   2   7  -4 29150.2 1955.80   1
  -2   7   4 29538.0 1998.26   1
   2  -7  -3 6842.41 490.190   1
  -2  -7   3 6044.98 454.933   1
   2   7  -2 2372.47 223.432   1
  -2  -7   2 3243.78 226.745   1
   2   7  -1 29316.1 1915.18   1
   2  -7  -1 29775.0 1919.45   1
  -2   7   1 28830.3 1925.51   1
  -2  -7   1 28410.9 1910.53   1
   2   7   0 71.0236 140.973   1
  -2   7   0-11.3985 122.989   1
  -2  -7   0 121.479 120.741   1
  -2  -7  -1 28600.2 1927.49   1
   2  -7   1 29396.0 1917.40   1
   2   7   1 29283.9 1935.35   1
  -2   7  -1 29331.6 1922.34   1
   2   7   2 2239.54 245.636   1
  -2  -7  -2 2548.36 236.301   1
   2  -7   2 2598.33 200.642   1
  -2   7  -2 2347.38 203.356   1
   2   7   3 6681.38 494.363   1
  -2   7  -3 6346.24 444.305   1
  -2  -7  -3 6795.84 487.504   1
   2  -7   3 6499.71 443.801   1
  -2   7  -4 29225.4 1874.27   1
  -2  -7  -4 26993.1 1913.93   1
   2  -7   4 28734.7 1874.00   1
   2   7   4 28568.2 1924.74   1
  -2   7  -5 2118.46 160.614   1
  -2  -7  -5 2000.23 252.416   1
   2   7   5 1811.53 259.367   1
   2  -7   5 2249.39 160.755   1
   2   7   6 801.348 224.186   1
   2  -7   6 845.999 87.7299   1
  -2  -7  -6 828.264 197.572   1
  -2   7  -6 548.820 80.8942   1
   2  -7   7 15159.4 1000.40   1
   2   7   7 15085.3 1071.33   1
   2   7   8 4740.14 400.408   1
   2  -7   8 4273.35 305.665   1
  -2   7  -8 4008.51 299.421   1
  -2  -7  -8 3969.22 372.991   1
  -2   7  -9 1098.02 133.797   1
   2  -7   9 1108.28 135.842   1
   2   7  10 5271.43 441.340   1
  -2   7 -10 4867.23 342.210   1
   2  -7  10 4036.05 344.844   1
  -2  -7 -10 4815.02 409.434   1
  -2  -7 -11 2326.57 290.247   1
  -2   7 -11 2161.93 218.705   1
   2   7  11 2707.00 323.999   1
   2  -7  11 2588.96 229.107   1
  -2   7 -12 764.942 140.833   1
  -2  -7 -12 262.845 200.994   1
   2  -7  12 533.226 141.028   1
   2   7  12 416.090 226.480   1
  -2  -7 -13 464.539 230.819   1
  -2   7 -13 647.254 150.154   1
   2  -7  13 1106.51 187.062   1
   2   7  13 769.503 258.764   1
  -2   7 -14 54.1116 146.103   1
  -2  -7 -14 308.498 198.555   1
   2   7  14 64.0439 217.793   1
   2  -7  14 41.3609 160.438   1
  -2   7 -15 295.039 155.915   1
   2  -7  15 91.0999 168.933   1
  -2   7 -16 3317.21 343.388   1
  -2  -7 -16 4208.86 398.131   1
   2  -7  16 4653.23 374.994   1
   2   7  16 3794.57 414.070   1
   2  -7  17 135.956 200.615   1
   2   7  17-139.880 279.779   1
  -2  -7 -17 605.164 255.593   1
  -2   7 -17 45.9850 169.720   1
   2   7  18-107.601 250.265   1
  -2  -7 -18 495.577 228.700   1
   2  -7  19 218.254 244.943   1
  -2   7 -19 106.617 189.573   1
   2   7  20 593.679 280.047   1
  -2  -7 -20 160.108 231.084   1
   2   7  21-224.579 261.079   1
  -2  -7 -21-194.242 238.936   1
   2   7  22 263.714 250.449   1
  -2  -7 -22 356.176 234.356   1
   2   7  23 37.5692 250.194   1
  -2  -7 -23 224.737 222.058   1
   2   7  24 298.231 246.677   1
   2   7  25 258.544 238.839   1
  -2  -7 -25 278.249 216.919   1
   2   7  26 36.7324 251.872   1
  -2  -7 -26 153.113 214.267   1
   2   7  27 35.9962 218.879   1
  -2  -7 -27 30.1359 203.161   1
   2  -8 -27-30.3969 210.064   1
  -2   8  26 143.374 236.469   1
   2  -8 -26-186.531 215.718   1
  -2   8  25 145.966 223.303   1
   2  -8 -25 189.175 214.618   1
  -2   8  23 449.318 244.211   1
   2  -8 -23 96.0267 209.870   1
  -2   8  22-188.950 250.642   1
   2  -8 -22-160.446 212.913   1
  -2   8  21 418.504 279.786   1
   2  -8 -21 448.437 240.195   1
  -2   8  20 565.642 300.000   1
   2  -8 -20 544.685 260.956   1
   2  -8 -19 636.541 243.979   1
  -2   8  19 37.4645 282.027   1
  -2   8  18 147.634 273.075   1
   2   8 -18 102.411 166.864   1
  -2  -8  18 28.6630 196.660   1
   2  -8 -18 283.412 243.450   1
  -2   8  17-109.106 252.588   1
   2   8 -17 260.743 173.174   1
  -2  -8  17 79.6082 188.101   1
   2  -8 -17 402.255 218.389   1
  -2   8  16 107.214 295.161   1
   2  -8 -16 242.043 246.362   1
   2   8 -16 131.768 163.158   1
  -2  -8  16 24.3979 189.265   1
   2  -8 -15 59.2319 216.757   1
  -2  -8  15 66.9069 175.158   1
   2   8 -15 199.836 172.823   1
  -2   8  15-34.9887 266.874   1
  -2  -8  14 1781.05 224.893   1
   2   8 -14 1429.11 214.288   1
   2  -8 -13-27.9705 214.057   1
  -2  -8  13 124.866 143.991   1
   2   8 -13 16.1208 137.621   1
  -2   8  13 298.007 258.335   1
   2  -8 -12 1298.21 281.627   1
  -2   8  12 2113.52 333.842   1
   2  -8 -11 233.772 220.890   1
  -2  -8  11 226.284 127.651   1
   2   8 -11 445.472 124.424   1
  -2   8  11 401.502 259.463   1
   2  -8 -10 1145.00 234.393   1
  -2   8  10 1036.06 266.595   1
   2   8 -10 1048.80 136.189   1
  -2  -8  10 1015.45 143.909   1
   2   8  -9 5291.98 378.664   1
  -2   8   9 4712.00 482.048   1
   2  -8  -9 5005.79 449.392   1
  -2  -8   9 5397.13 377.931   1
   2   8  -8 665.566 106.458   1
   2  -8  -8 1126.44 223.200   1
  -2  -8   8 792.716 103.462   1
  -2   8   8 907.577 240.150   1
   2  -8  -7 1442.90 210.993   1
   2   8  -7 1098.13 118.620   1
  -2  -8   7 1177.77 118.803   1
   2  -8  -6 29840.0 1992.99   1
  -2  -8   6 28343.9 1941.62   1
  -2   8   6 28835.7 2005.70   1
   2   8  -6 31613.6 1944.60   1
   2  -8  -5 4280.07 325.881   1
  -2  -8   5 3237.57 249.733   1
  -2   8   5 3731.87 340.672   1
   2   8  -5 3640.78 254.480   1
   2  -8  -4 8902.26 652.203   1
  -2  -8   4 8850.48 611.622   1
  -2   8   4 8631.43 673.688   1
   2   8  -4 9504.02 612.525   1
   2  -8  -3 8281.49 590.252   1
  -2   8   3 7587.91 594.645   1
  -2  -8   3 8636.87 551.372   1
   2   8  -3 7591.53 555.054   1
   2   8  -2 9814.15 704.920   1
  -2   8   2 10779.3 733.407   1
  -2  -8   2 10497.5 699.371   1
   2   8  -1 2435.39 221.171   1
  -2  -8   1 2325.62 206.521   1
   2   8   0 7671.71 573.307   1
   2  -8   0 8497.60 564.960   1
  -2  -8   0 7860.17 565.087   1
  -2   8  -1 2604.65 217.436   1
   2  -8   1 2303.27 203.522   1
   2  -8   2 9885.74 690.113   1
  -2   8  -2 10665.9 695.298   1
   2   8   2 10169.6 727.605   1
  -2  -8  -3 7245.90 534.509   1
   2   8   3 6991.40 544.835   1
  -2   8  -3 6075.21 492.384   1
  -2   8  -4 8106.23 575.158   1
  -2  -8  -4 8230.43 629.512   1
   2  -8   4 9345.79 576.854   1
   2   8   4 8973.18 648.676   1
  -2  -8  -5 3243.52 297.704   1
   2   8   5 2781.20 307.585   1
   2   8   6 28167.9 1901.88   1
   2   8   7 1402.16 262.880   1
  -2  -8  -7 1638.77 231.648   1
  -2  -8  -8 529.408 187.622   1
  -2   8  -8 567.204 79.0180   1
   2  -8   8 701.263 83.5701   1
   2   8   8 790.993 220.331   1
   2   8   9 4367.68 448.053   1
   2  -8   9 5726.41 353.949   1
  -2   8  -9 4400.65 344.941   1
  -2  -8  -9 5448.51 437.046   1
  -2   8 -10 751.159 121.304   1
  -2  -8 -10 1012.09 213.098   1
   2   8  10 872.716 232.532   1
   2  -8  10 1055.55 130.195   1
  -2  -8 -11 701.047 227.644   1
  -2   8 -11 162.828 105.378   1
   2   8  11 793.690 261.348   1
   2  -8  11 280.772 120.586   1
  -2  -8 -12 1702.32 242.405   1
  -2   8 -12 1570.75 181.543   1
   2  -8  12 1927.04 195.300   1
   2   8  12 1554.21 261.220   1
  -2  -8 -13 139.105 235.534   1
   2   8  13 31.6180 258.888   1
  -2   8 -14 1044.85 175.848   1
   2  -8  14 1775.08 204.904   1
  -2   8 -15 356.042 147.597   1
  -2  -8 -15 293.265 227.977   1
   2   8  15 473.856 261.241   1
   2  -8  15 20.9302 174.651   1
  -2   8 -16-19.8506 153.022   1
  -2  -8 -16 270.215 237.974   1
   2  -8  16 23.1812 167.283   1
   2   8  16 382.329 280.483   1
  -2  -8 -17 91.9376 213.564   1
  -2   8 -17-109.154 160.986   1
   2  -8  17 381.581 196.002   1
   2   8  17 106.529 239.455   1
  -2  -8 -18 155.956 244.261   1
  -2   8 -18 212.805 168.215   1
   2  -8  18 111.710 170.076   1
   2   8  18 72.3153 268.493   1
  -2  -8 -19-95.2527 201.017   1
   2   8  19-73.5997 234.076   1
  -2  -8 -20 577.367 239.571   1
   2   8  20 223.259 258.558   1
  -2  -8 -21 423.440 246.287   1
   2   8  21-37.6482 262.610   1
  -2  -8 -22-64.5346 200.079   1
   2   8  22-563.783 247.523   1
  -2  -8 -23-317.538 222.124   1
   2   8  23 261.418 259.157   1
  -2  -8 -25 183.498 240.601   1
   2   8  25 329.182 257.297   1
  -2  -8 -26 302.205 186.374   1
   2   8  26 181.434 209.468   1
  -2  -8 -27-88.9871 214.098   1
   2   8  27 496.565 246.282   1
   2  -9 -26-61.2788 221.836   1
  -2   9  26 318.272 245.448   1
   2  -9 -25-249.140 230.573   1
  -2   9  25-72.1874 245.624   1
   2  -9 -24 189.064 227.234   1
  -2   9  24-109.934 255.290   1
   2  -9 -23-127.101 223.228   1
  -2   9  23 446.500 254.113   1
   2  -9 -22 351.259 241.934   1
  -2   9  22 263.612 272.295   1
   2  -9 -20-351.293 227.848   1
  -2   9  20-303.839 279.702   1
   2  -9 -19 319.147 224.219   1
  -2   9  19-112.823 254.720   1
   2  -9 -18 474.961 227.601   1
  -2   9  18 408.670 265.458   1
   2   9 -17 44.0310 166.819   1
   2  -9 -17 592.664 261.533   1
  -2   9  17 844.143 299.671   1
   2  -9 -16 798.956 255.154   1
  -2  -9  16 925.268 179.620   1
   2   9 -16 540.828 171.745   1
   2  -9 -15 30.0125 231.889   1
  -2  -9  15-39.2037 149.989   1
   2   9 -15-198.693 139.574   1
  -2   9  15 354.951 265.253   1
   2  -9 -14 792.238 251.468   1
  -2  -9  14 910.762 162.696   1
   2   9 -14 309.718 144.135   1
  -2   9  14 590.040 276.986   1
   2  -9 -13 770.244 251.443   1
  -2  -9  13 979.000 159.256   1
   2   9 -13 498.313 138.010   1
  -2   9  13 1183.26 305.113   1
   2  -9 -12 1300.43 235.932   1
  -2  -9  12 1022.18 158.263   1
   2   9 -12 1177.84 149.168   1
  -2   9  12 1246.22 272.581   1
   2  -9 -11-106.890 187.149   1
  -2   9  11 126.717 224.372   1
  -2  -9  11 118.580 97.2795   1
   2   9 -11 280.023 99.8697   1
   2  -9 -10 4572.41 387.875   1
  -2   9  10 4357.16 412.000   1
  -2  -9  10 4508.51 283.282   1
  -2   9   9-29.1445 204.624   1
   2   9  -9 5.80912 69.2540   1
   2  -9  -9-98.3026 179.160   1
  -2  -9   9 45.7888 70.7758   1
  -2  -9   8 4893.61 271.256   1
   2   9  -8 3050.25 267.622   1
  -2   9   7 2913.70 314.958   1
   2  -9  -7 2526.68 279.069   1
  -2   9   6 2293.82 304.553   1
   2  -9  -6 2950.01 283.973   1
   2   9  -5 544.708 84.9576   1
  -2  -9   5 697.724 74.8259   1
  -2   9   5 483.483 212.909   1
   2  -9  -4 9030.14 625.715   1
  -2  -9   4 8556.01 573.294   1
  -2   9   4 8899.50 640.679   1
   2   9  -4 8251.65 576.557   1
   2  -9  -3 5065.11 386.755   1
  -2  -9   3 4965.40 335.264   1
  -2   9   3 5194.22 401.795   1
   2   9  -3 3993.96 339.283   1
  -2  -9   2 8403.47 532.552   1
   2   9  -2 6631.57 536.273   1
   2  -9  -2 7918.15 556.939   1
   2   9  -1-61.0257 123.532   1
   2  -9  -1 26.6716 118.493   1
  -2   9   1 15.3318 129.062   1
  -2  -9   1-10.6425 107.918   1
   2  -9   0-114.732 112.617   1
  -2   9   0 53.9584 126.162   1
   2   9   1-31.4760 155.058   1
   2  -9   1-39.4543 103.000   1
  -2  -9  -1 55.6811 134.683   1
  -2   9  -1-104.518 118.881   1
  -2  -9  -2 7070.13 530.298   1
   2  -9   2 7326.42 503.540   1
  -2   9  -2 7333.93 508.777   1
   2  -9   3 4573.56 304.657   1
   2   9   3 4250.78 380.660   1
  -2   9  -3 4066.42 303.831   1
  -2  -9  -3 4041.71 359.958   1
   2  -9   4 7466.35 490.487   1
   2   9   4 8301.61 571.879   1
  -2   9  -4 7131.94 490.063   1
   2   9   5 646.484 193.715   1
  -2  -9  -5 516.009 158.066   1
   2   9   6 2258.98 287.158   1
  -2  -9  -6 2632.51 271.150   1
   2   9   7 2218.75 300.470   1
  -2  -9  -7 2877.22 291.655   1
  -2  -9  -8 6160.69 485.497   1
   2   9   8 5673.56 504.496   1
  -2  -9  -9 317.085 200.596   1
   2   9   9 27.8517 217.587   1
   2  -9  10 3716.61 242.394   1
  -2  -9 -10 5238.63 383.091   1
  -2   9 -10 2978.40 237.319   1
   2   9  10 4630.21 400.029   1
  -2   9 -11 208.866 81.4938   1
  -2  -9 -11 80.2595 193.077   1
   2   9  11 211.472 228.993   1
   2  -9  11 31.0145 83.3317   1
  -2   9 -12 905.098 120.141   1
   2   9  12 972.656 267.583   1
   2  -9  12 1053.53 140.098   1
  -2   9 -13 551.920 124.361   1
  -2  -9 -13 1134.44 253.557   1
   2  -9  13 762.053 142.286   1
   2   9  13 620.338 259.427   1
   2   9  14 740.087 268.831   1
  -2  -9 -14 553.117 224.996   1
  -2   9 -15 171.212 131.065   1
  -2  -9 -15-59.6321 219.949   1
   2   9  15 517.022 270.758   1
   2  -9  15 126.475 145.258   1
  -2   9 -16 495.491 151.243   1
  -2  -9 -16 1066.48 280.254   1
   2   9  16 777.715 293.041   1
   2  -9  16 1408.23 202.765   1
   2   9  17 108.082 258.937   1
  -2  -9 -17 186.243 219.783   1
  -2   9 -17 99.1610 142.702   1
   2   9  18 255.893 257.564   1
  -2  -9 -18 661.502 237.462   1
   2   9  19 111.427 269.685   1
  -2  -9 -19 511.661 240.779   1
   2   9  20 37.4207 222.890   1
  -2  -9 -20 193.673 196.437   1
   2   9  22 374.425 245.354   1
  -2  -9 -22 159.670 231.690   1
   2   9  23 519.742 230.464   1
  -2  -9 -23-189.258 180.571   1
   2   9  24 183.581 262.870   1
  -2  -9 -24 61.8639 219.823   1
   2   9  25-146.358 234.028   1
  -2  -9 -25-181.838 195.750   1
   2   9  26 143.248 239.376   1
  -2  -9 -26-178.748 213.229   1
  -2  10  25 142.455 237.306   1
   2 -10 -25 215.678 213.250   1
  -2  10  24 471.708 274.968   1
   2 -10 -24-125.078 222.232   1
  -2  10  23 478.164 273.391   1
   2 -10 -23 63.1785 226.602   1
  -2  10  22 37.3049 250.629   1
   2 -10 -22 254.455 220.931   1
  -2  10  21 75.4007 231.709   1
   2 -10 -21 127.712 199.244   1
  -2  10  20 38.0082 223.764   1
   2 -10 -20-31.9127 190.984   1
  -2  10  19-75.4501 274.175   1
   2 -10 -19-191.882 229.920   1
   2 -10 -18 699.627 241.486   1
  -2  10  18 225.214 285.250   1
  -2  10  16 182.768 286.951   1
   2  10 -16-115.378 140.281   1
   2 -10 -16 310.269 224.564   1
  -2  10  15 143.910 260.432   1
   2 -10 -15-244.275 225.075   1
   2 -10 -14 1311.14 267.781   1
  -2  10  14 1058.57 293.832   1
  -2 -10  14 1073.40 139.945   1
  -2 -10  13 49.9604 98.7595   1
   2  10 -13 108.151 105.448   1
   2 -10 -12 849.888 240.656   1
   2  10 -12 545.520 107.147   1
  -2 -10  12 1105.37 110.485   1
  -2  10  12 1006.73 283.010   1
   2 -10 -11 960.598 243.196   1
  -2  10  11 747.875 272.695   1
  -2  10  10 909.973 272.520   1
   2 -10 -10 1271.06 234.403   1
  -2  10   9 783.538 237.745   1
   2 -10  -9 711.974 211.284   1
   2 -10  -8 7090.03 530.104   1
  -2  10   8 5756.45 545.295   1
   2 -10  -6 2260.70 271.121   1
  -2  10   6 2712.58 305.701   1
   2 -10  -5 1110.09 214.394   1
   2  10  -5 894.765 84.7234   1
   2 -10  -4 877.322 166.974   1
   2  10  -4 464.902 91.1862   1
  -2  10   4 519.522 195.961   1
   2 -10  -3 17.6085 164.319   1
  -2 -10   3 70.3980 84.9999   1
   2  10  -3 106.627 100.244   1
  -2  10   3-102.879 189.861   1
   2 -10  -2-16.0382 136.903   1
  -2 -10   2 165.361 102.006   1
   2  10  -2-11.0321 112.377   1
  -2  10   2 130.488 168.892   1
   2 -10  -1-157.562 124.533   1
  -2 -10   1 46.0927 108.550   1
  -2  10   1-115.402 155.564   1
   2  10  -1-104.214 126.104   1
  -2  10  -1-100.926 129.866   1
   2  10   1 16.7924 151.404   1
   2 -10   1-42.8089 100.552   1
   2  10   2 129.923 163.043   1
   2 -10   2 79.8052 93.1646   1
  -2  10  -2 140.602 113.608   1
  -2 -10  -3-156.004 139.428   1
   2  10   3 60.7485 165.763   1
   2 -10   3 32.3676 76.1230   1
  -2  10  -3-34.3513 84.9551   1
   2  10   4 721.072 205.164   1
  -2 -10  -4 674.090 164.280   1
   2  10   5 1588.99 246.575   1
  -2 -10  -5 1208.43 211.732   1
  -2 -10  -6 2804.01 282.553   1
   2  10   6 2044.71 284.367   1
   2  10   8 6160.89 536.888   1
  -2 -10  -8 6796.59 522.943   1
  -2 -10  -9 991.833 214.255   1
   2  10   9 346.372 234.540   1
  -2 -10 -10 265.197 212.639   1
   2  10  10 839.881 255.962   1
  -2 -10 -11 601.635 236.558   1
   2  10  11 467.353 271.596   1
  -2 -10 -12 1351.49 275.333   1
   2  10  12 1947.23 318.807   1
   2  10  13 33.4813 248.497   1
  -2 -10 -13 28.9379 201.619   1
   2 -10  13 115.970 73.6792   1
  -2  10 -13 29.7550 64.5169   1
   2  10  14 789.592 260.323   1
  -2 -10 -14 622.808 220.423   1
   2 -10  14 729.590 117.812   1
  -2  10 -14 457.200 104.011   1
   2  10  15 35.0708 264.015   1
  -2 -10 -15 241.799 230.647   1
   2 -10  15 169.311 109.971   1
  -2  10 -15 92.4987 110.564   1
  -2 -10 -16 587.314 257.632   1
   2  10  16 287.374 288.731   1
  -2 -10 -18 317.815 207.795   1
   2  10  18-406.305 228.074   1
  -2 -10 -19-128.225 225.976   1
   2  10  19 37.2728 280.469   1
  -2 -10 -20 487.545 232.749   1
   2  10  20 414.198 280.993   1
  -2 -10 -21-32.1523 179.646   1
   2  10  21 262.859 227.188   1
  -2 -10 -22 254.082 226.599   1
   2  10  22-37.2918 259.906   1
  -2 -10 -23-93.0835 212.693   1
   2  10  23 36.8761 242.198   1
  -2 -10 -24 60.7172 171.875   1
   2  10  24 254.816 214.499   1
  -2 -10 -25-29.9180 210.883   1
   2  10  25-36.1600 245.826   1
  -2  11  25-70.2786 191.397   1
   2 -11 -25-60.7349 168.609   1
  -2  11  23-72.9575 216.003   1
   2 -11 -23 187.775 189.356   1
  -2  11  21-714.106 282.076   1
   2 -11 -21 222.571 228.721   1
  -2  11  20 604.046 290.331   1
   2 -11 -20 31.9327 235.138   1
  -2  11  19-38.0142 248.773   1
   2 -11 -19 318.913 215.251   1
  -2  11  18 490.202 282.271   1
   2 -11 -18 415.046 207.894   1
  -2  11  17-37.4764 268.175   1
   2 -11 -17 666.189 255.430   1
  -2  11  16-73.9183 235.318   1
   2 -11 -16 377.070 210.352   1
   2 -11 -15 556.113 254.481   1
  -2  11  15 36.4411 278.666   1
   2 -11 -14 759.505 225.422   1
  -2  11  14 501.809 255.138   1
   2 -11 -13 297.659 220.694   1
  -2  11  13 491.755 265.408   1
   2 -11 -11 197.695 240.323   1
  -2  11  11-133.349 261.701   1
  -2  11  10 2646.00 376.836   1
   2 -11  -9 421.356 205.224   1
  -2  11   9 746.265 259.150   1
   2 -11  -8 1944.29 258.189   1
   2 -11  -7 48.3145 186.820   1
  -2  11   7 227.667 211.347   1
   2 -11  -5 107.315 171.159   1
  -2  11   5 25.6468 212.992   1
   2 -11  -4 3157.53 290.409   1
  -2  11   4 2913.59 307.905   1
  -2 -11   4 2797.21 211.593   1
   2  11  -4 2803.96 216.622   1
  -2 -11   3 3217.91 218.288   1
   2 -11  -3 2036.22 265.032   1
   2  11  -3 2487.90 223.946   1
  -2  11   3 2744.46 310.930   1
   2  11  -2 11104.4 754.378   1
  -2 -11   2 11034.1 746.583   1
   2 -11  -2 11558.3 777.854   1
  -2  11   2 9999.89 782.834   1
  -2  11   1 334.999 158.668   1
   2 -11  -1 91.4306 131.281   1
  -2 -11   0-95.8346 116.502   1
  -2  11   0 173.692 143.019   1
   2  11   0-15.9194 134.016   1
   2 -11   0 79.9673 117.562   1
  -2 -11  -1 215.374 125.356   1
   2  11   1-178.353 163.159   1
   2 -11   1 184.530 114.232   1
  -2  11  -1 54.4470 125.725   1
   2  11   2 10013.6 722.822   1
  -2 -11  -2 10731.3 713.781   1
   2 -11   2 9902.81 679.230   1
  -2  11  -2 9499.33 684.511   1
   2  11   3 2357.73 266.633   1
  -2 -11  -3 2776.34 256.110   1
   2 -11   3 2615.86 191.677   1
  -2  11  -3 2131.92 191.182   1
   2  11   4 3021.26 319.527   1
  -2 -11  -4 3326.69 300.621   1
   2  11   5 392.558 218.452   1
  -2 -11  -5 792.716 196.752   1
  -2 -11  -7 264.946 164.633   1
   2  11   8 1230.89 252.892   1
  -2 -11  -8 1415.80 229.699   1
   2  11   9 478.673 235.431   1
  -2 -11  -9 1494.64 229.362   1
   2  11  10 2800.19 341.649   1
   2  11  11 290.795 214.132   1
  -2 -11 -11-111.943 194.997   1
   2  11  13 34.2231 234.136   1
  -2 -11 -13 413.383 221.199   1
   2  11  14 140.001 260.217   1
  -2 -11 -14 632.396 234.210   1
   2  11  15 35.7107 271.561   1
  -2 -11 -15 214.972 236.669   1
   2  11  16 364.594 292.602   1
  -2 -11 -16 407.211 236.231   1
   2  11  17-184.649 267.373   1
  -2 -11 -17 349.080 222.939   1
   2  11  18 559.579 238.712   1
  -2 -11 -18-32.0437 191.186   1
   2  11  19-225.081 254.053   1
  -2 -11 -19-32.2708 205.333   1
   2  11  20 677.958 286.551   1
  -2 -11 -20 454.496 245.995   1
   2  11  21 37.4199 259.637   1
  -2 -11 -21 31.8296 224.357   1
   2  11  23 695.286 292.644   1
  -2 -11 -23-276.821 202.984   1
   2  11  25 71.2270 202.625   1
  -2 -11 -25 88.6754 176.020   1
  -2  12  24-212.502 241.772   1
   2 -12 -24 122.280 217.138   1
  -2  12  23 866.915 280.624   1
   2 -12 -23-93.1712 207.559   1
  -2  12  22 256.687 241.951   1
   2 -12 -22-62.8415 210.066   1
  -2  12  21-186.189 205.395   1
   2 -12 -21 158.388 181.240   1
  -2  12  20 301.593 243.773   1
   2 -12 -20 254.742 196.422   1
  -2  12  18-38.0671 262.245   1
   2 -12 -18 318.968 219.826   1
  -2  12  17 113.162 290.679   1
   2 -12 -17 191.314 217.011   1
  -2  12  16 374.557 273.471   1
   2 -12 -16 126.677 239.564   1
  -2  12  15 405.949 282.615   1
   2 -12 -15 31.3377 231.244   1
  -2  12  14 291.310 239.530   1
   2 -12 -14 494.386 213.427   1
  -2  12  13 250.520 254.208   1
   2 -12 -13-242.906 218.942   1
  -2  12  12 1401.59 326.974   1
   2 -12 -12 2437.24 311.607   1
   2 -12 -11 231.930 241.843   1
  -2  12  10 564.185 287.555   1
   2 -12 -10 534.781 231.787   1
   2 -12  -9 2639.70 302.815   1
  -2  12   9 2117.31 331.661   1
   2 -12  -8 2801.27 315.244   1
  -2  12   8 2963.33 355.222   1
   2 -12  -7 175.400 195.085   1
  -2  12   7 118.728 228.795   1
   2 -12  -6 736.193 206.107   1
  -2  12   6 568.027 246.123   1
   2 -12  -5 832.000 201.327   1
  -2  12   5 1547.56 239.540   1
  -2 -12   4 274.683 70.7666   1
   2 -12  -4 232.757 165.098   1
   2  12  -4 286.697 80.9664   1
  -2  12   4 619.302 226.727   1
  -2 -12   3 280.729 89.3332   1
   2 -12  -3 748.553 188.335   1
   2  12  -3 396.504 105.690   1
  -2  12   3 527.953 188.015   1
  -2 -12   2 545.775 120.564   1
   2 -12  -2 797.858 160.534   1
  -2  12   2 420.732 177.831   1
   2  12  -2 588.264 135.019   1
   2 -12  -1 162.397 136.335   1
  -2  12   1-131.237 140.102   1
   2  12   0 8614.56 672.715   1
   2 -12   0 9670.79 664.401   1
  -2  12   0 8867.85 678.714   1
  -2 -12   0 10376.0 671.106   1
   2  12   1-38.0155 140.067   1
  -2 -12  -1 16.6818 130.948   1
  -2 -12  -2 659.213 164.020   1
   2 -12   2 550.751 114.237   1
   2  12   2 751.117 180.111   1
  -2  12  -2 612.129 127.613   1
  -2 -12  -3 396.757 170.381   1
   2 -12   3 352.827 86.8125   1
   2  12   3 406.620 183.711   1
  -2  12  -3 340.004 94.0603   1
   2  12   4 314.638 201.533   1
  -2 -12  -4 467.703 172.491   1
   2  12   5 1028.05 223.547   1
  -2 -12  -5 1223.80 196.182   1
   2  12   6 840.461 231.033   1
  -2 -12  -6 549.959 184.999   1
   2  12   7 199.725 228.807   1
  -2 -12  -7 324.644 198.032   1
   2  12   8 3016.10 339.163   1
  -2 -12  -8 2364.87 291.118   1
   2  12   9 2868.03 348.835   1
  -2 -12  -9 2562.59 312.439   1
  -2 -12 -10 306.723 232.361   1
   2  12  12 1678.62 334.420   1
  -2 -12 -12 2208.12 297.060   1
   2  12  13-140.419 280.827   1
   2  12  14 143.346 266.684   1
  -2 -12 -14 738.288 254.294   1
   2  12  15 72.8914 276.546   1
  -2 -12 -15 375.468 235.969   1
   2  12  16 147.847 261.638   1
  -2 -12 -16 95.1356 230.468   1
   2  12  17-410.853 249.802   1
  -2 -12 -17 64.0886 202.019   1
   2  12  18-37.5831 224.919   1
  -2 -12 -18 32.3030 197.433   1
   2  12  20 37.6028 263.238   1
  -2 -12 -20 288.986 227.499   1
   2  12  21-260.687 256.322   1
  -2 -12 -21 126.028 221.223   1
   2  12  22-294.466 237.400   1
  -2 -12 -22 308.996 202.953   1
   2  12  23-108.872 205.372   1
  -2 -12 -23 332.154 188.535   1
   2  12  24 72.0187 243.471   1
  -2 -12 -24 445.745 208.669   1
  -2  13  24-139.767 211.404   1
   2 -13 -24 241.020 192.551   1
  -2  13  23 142.930 257.390   1
   2 -13 -23 398.973 214.624   1
  -2  13  22 400.063 261.479   1
   2 -13 -22 373.567 229.938   1
  -2  13  21 147.482 253.148   1
   2 -13 -21 283.890 227.909   1
  -2  13  20-187.067 226.321   1
   2 -13 -20 222.441 190.201   1
  -2  13  19-75.6514 257.141   1
   2 -13 -19 31.9206 214.269   1
  -2  13  18 265.531 281.500   1
   2 -13 -18 704.119 239.833   1
  -2  13  17-38.1364 242.521   1
  -2  13  16-265.885 278.905   1
   2 -13 -16 222.455 223.996   1
  -2  13  14 37.0703 241.326   1
   2 -13 -14-156.500 203.779   1
  -2  13  13 182.677 284.995   1
   2 -13 -13-92.5294 229.687   1
  -2  13  12-717.837 280.215   1
   2 -13 -12 242.219 230.415   1
  -2  13  11 35.1063 269.783   1
   2 -13 -11 325.830 232.869   1
  -2  13  10 1949.21 326.835   1
   2 -13 -10 2250.61 281.566   1
   2 -13  -9-55.9717 201.871   1
  -2  13   9 298.563 246.247   1
   2 -13  -8-26.9237 200.530   1
  -2  13   8 193.322 259.961   1
   2 -13  -7 361.928 203.098   1
  -2  13   7-154.758 220.835   1
   2 -13  -6-24.7327 195.368   1
  -2  13   6 117.520 207.895   1
  -2  13   4 1841.00 259.186   1
  -2 -13   4 1442.57 124.906   1
   2 -13  -4 1625.99 223.630   1
   2  13  -4 1565.03 135.310   1
   2  13  -3-115.938 102.174   1
   2 -13  -3 248.512 172.426   1
  -2  13   3-48.2939 187.763   1
  -2 -13   3 62.7771 82.9283   1
   2  13  -2 1435.65 184.591   1
   2 -13  -2 1733.27 217.955   1
  -2  13   2 1736.86 239.466   1
  -2 -13   2 1583.67 170.873   1
   2  13  -1 757.068 149.404   1
   2 -13  -1 412.403 152.038   1
  -2  13   1 598.297 177.781   1
  -2 -13   1 746.299 132.208   1
   2  13   0-91.5667 144.208   1
   2 -13   0 90.0217 127.669   1
  -2 -13   0 110.552 124.749   1
  -2  13   0-91.4242 150.541   1
   2  13   1 243.291 159.409   1
  -2 -13  -1 563.485 149.434   1
  -2 -13  -2 2040.91 222.120   1
   2 -13   2 1412.19 158.870   1
   2  13   2 1597.25 240.984   1
  -2  13  -2 1420.42 172.792   1
  -2 -13  -3 83.1337 165.683   1
   2 -13   3 28.3974 76.9640   1
   2  13   3-119.696 188.510   1
  -2  13  -3 45.6820 84.0110   1
   2  13   4 1635.68 284.836   1
  -2 -13  -4 2530.91 267.894   1
   2  13   6 114.472 215.336   1
  -2 -13  -6-24.7237 191.646   1
   2  13   7 418.510 238.170   1
  -2 -13  -7 154.982 191.090   1
   2  13   8 156.011 229.340   1
  -2 -13  -8 161.157 197.490   1
   2  13   9-32.3495 242.579   1
  -2 -13  -9 83.5093 209.453   1
   2  13  10 1797.52 302.566   1
  -2 -13 -10 1891.22 286.320   1
   2  13  11-136.923 250.461   1
  -2 -13 -11 176.222 217.209   1
   2  13  12 315.837 249.742   1
  -2 -13 -12 180.601 219.188   1
   2  13  13 35.8563 229.324   1
  -2 -13 -13 276.629 216.047   1
  -2 -13 -14 62.5672 190.258   1
   2  13  16 187.196 230.004   1
  -2 -13 -16-160.406 189.920   1
   2  13  17 678.583 242.694   1
  -2 -13 -17 291.259 214.607   1
   2  13  18 75.8079 257.888   1
  -2 -13 -18 228.208 224.625   1
   2  13  19 453.060 272.234   1
  -2 -13 -19-257.690 221.699   1
   2  13  20-74.9507 254.779   1
  -2 -13 -20-31.8027 213.501   1
   2  13  21 222.202 266.080   1
  -2 -13 -21-31.0501 213.756   1
   2  13  22 657.949 274.245   1
  -2 -13 -22-182.199 193.324   1
   2  13  23 145.220 216.104   1
  -2 -13 -23-59.8470 177.148   1
   2  13  24 212.701 226.506   1
  -2 -13 -24-88.0417 179.380   1
   2 -14 -23-121.423 170.590   1
  -2  14  23 211.502 204.044   1
  -2  14  21 292.908 270.466   1
   2 -14 -19-95.6927 199.031   1
   2 -14 -18 32.0659 208.241   1
  -2  14  18 945.225 287.448   1
   2 -14 -17 128.298 195.113   1
  -2  14  17 38.0720 245.603   1
   2 -14 -16 288.241 229.058   1
  -2  14  16 266.186 268.632   1
   2 -14 -15 95.4372 226.003   1
  -2  14  15-304.517 266.245   1
   2 -14 -13-31.1825 192.630   1
  -2  14  13-186.617 254.849   1
   2 -14 -12 337.796 216.605   1
  -2  14  12 294.156 274.605   1
   2 -14 -11-60.2446 202.208   1
  -2  14  11 180.400 243.230   1
   2 -14  -9-258.352 208.121   1
  -2  14   9-102.953 247.759   1
   2 -14  -8 166.801 197.151   1
  -2  14   8 264.357 254.000   1
   2 -14  -7 295.258 195.927   1
  -2  14   7 538.789 248.541   1
   2 -14  -6 1211.61 238.600   1
  -2  14   6 725.503 271.826   1
   2 -14  -5-98.3742 174.238   1
  -2  14   5-201.325 218.771   1
   2  14  -4 528.456 67.9615   1
   2  14  -3 151.253 103.866   1
   2 -14  -3-21.8030 180.259   1
  -2  14   3 275.760 196.398   1
  -2 -14   3 158.206 88.2906   1
   2 -14  -2 2538.34 252.142   1
  -2  14   2 1964.43 269.993   1
   2  14  -1 259.661 151.167   1
   2 -14  -1 179.846 140.672   1
  -2  14   1 127.590 166.576   1
  -2 -14   1 324.673 128.794   1
   2  14   0 157.663 156.667   1
  -2 -14   0 185.064 133.500   1
   2 -14   0 301.495 132.368   1
  -2  14   0 99.5309 163.451   1
  -2 -14  -1 261.456 147.336   1
   2 -14   1 239.514 122.433   1
  -2  14  -1 96.9331 134.817   1
   2  14   1-108.723 165.519   1
   2  14   2 2326.12 268.766   1
  -2 -14  -2 2418.01 241.588   1
   2 -14   2 1778.41 184.275   1
  -2  14  -2 2046.22 199.796   1
  -2 -14  -3 131.207 159.419   1
   2 -14   3 27.1828 74.9709   1
  -2  14  -3-73.3824 80.1835   1
   2  14   3-127.348 199.304   1
   2  14   5 228.769 210.356   1
  -2 -14  -5 171.890 182.669   1
   2  14   6 509.118 239.445   1
  -2 -14  -6 1466.60 230.615   1
   2  14   7 187.593 234.608   1
  -2 -14  -7 428.729 198.601   1
   2  14   8-64.7577 234.559   1
  -2 -14  -8 332.970 207.610   1
   2  14   9 335.107 260.895   1
  -2 -14  -9 114.795 203.476   1
   2  14  10-103.127 263.369   1
  -2 -14 -10-294.443 210.389   1
   2  14  11 458.799 239.087   1
  -2 -14 -11-90.5953 198.535   1
   2  14  12 72.1165 231.962   1
  -2 -14 -12 370.443 214.719   1
   2  14  13 293.817 275.439   1
  -2 -14 -13-62.8587 215.486   1
   2  14  15 675.958 303.070   1
  -2 -14 -15 192.840 230.481   1
   2  14  16 151.369 283.861   1
  -2 -14 -16 97.3081 224.278   1
   2  14  17-76.1461 286.464   1
  -2 -14 -17 32.6970 226.860   1
  -2 -14 -18 355.665 232.544   1
   2  14  19 376.918 275.105   1
  -2 -14 -19 95.8063 212.028   1
   2  14  21-368.199 279.929   1
   2  14  23 178.962 218.774   1
  -2 -14 -23-177.511 177.072   1
   2 -15 -22 61.1567 177.124   1
  -2  15  22-320.043 215.195   1
   2 -15 -21-31.0874 214.036   1
  -2  15  21 254.060 253.889   1
   2 -15 -20-126.268 206.477   1
  -2  15  20 405.474 258.872   1
   2 -15 -19 95.5227 188.528   1
  -2  15  19-261.166 232.714   1
   2 -15 -18 449.569 229.362   1
  -2  15  18 263.439 278.373   1
   2 -15 -17 160.919 202.952   1
  -2  15  17 151.976 222.667   1
   2 -15 -16 64.4599 212.384   1
  -2  15  16 570.833 271.886   1
   2 -15 -15 224.771 231.507   1
  -2  15  15 419.888 275.937   1
   2 -15 -14 63.8877 204.100   1
  -2  15  14-37.9809 257.121   1
   2 -15 -13-126.650 195.529   1
  -2  15  13 75.3065 242.852   1
   2 -15 -12-156.412 195.266   1
  -2  15  12 557.799 255.022   1
   2 -15 -11 153.893 225.190   1
  -2  15  11-183.076 242.608   1
   2 -15 -10 90.6898 210.958   1
  -2  15  10 358.897 278.466   1
   2 -15  -8 603.659 219.719   1
  -2  15   8 876.972 267.132   1
   2 -15  -7-222.939 199.454   1
  -2  15   7 358.787 267.010   1
   2 -15  -6 214.815 187.107   1
  -2  15   6-93.9011 205.620   1
   2 -15  -5-127.896 187.852   1
  -2  15   5 59.7468 217.016   1
   2 -15  -4 1065.91 220.906   1
  -2  15   4 877.357 245.341   1
   2 -15  -3-248.647 175.775   1
  -2 -15   3 95.0215 83.9286   1
   2  15  -3 10.6233 104.669   1
  -2  15   3 131.236 187.855   1
   2 -15  -2 356.062 163.120   1
  -2  15   2 97.3805 181.363   1
   2  15  -1 36.6559 151.829   1
   2 -15  -1 113.292 134.720   1
  -2  15   1 136.217 169.726   1
  -2 -15   1 46.3067 118.204   1
   2  15   0-147.205 160.367   1
  -2 -15   0 17.9475 136.413   1
   2 -15   0-118.487 134.113   1
  -2  15   0 224.693 157.821   1
  -2 -15  -1-99.0793 153.123   1
   2 -15   1 191.699 120.741   1
  -2  15  -1-151.877 147.012   1
   2  15   1 278.870 188.607   1
  -2 -15  -2 258.287 170.246   1
   2 -15   2 365.442 109.797   1
  -2  15  -2 266.591 122.312   1
   2  15   2 428.667 213.290   1
  -2 -15  -3-23.1105 153.798   1
  -2  15  -3 32.2686 71.5334   1
   2  15   3 134.785 176.249   1
   2 -15   3-23.6830 61.2640   1
   2  15   4 686.836 230.229   1
  -2 -15  -4 757.367 190.984   1
   2  15   5-60.1878 213.791   1
  -2 -15  -5 154.224 185.383   1
   2  15   6 157.132 212.779   1
  -2 -15  -6-26.8479 198.575   1
   2  15   7 228.210 242.310   1
  -2 -15  -7 195.056 196.105   1
   2  15   8 437.547 271.070   1
  -2 -15  -8 721.910 239.523   1
   2  15  10 993.760 293.274   1
  -2 -15 -10 970.958 252.879   1
   2  15  11-217.856 265.777   1
  -2 -15 -11-62.0832 191.839   1
   2  15  12 222.113 268.428   1
  -2 -15 -12 284.652 239.362   1
   2  15  13-74.8802 271.209   1
  -2 -15 -13 383.780 237.624   1
   2  15  14-189.311 256.341   1
  -2 -15 -14 226.827 206.088   1
   2  15  15 535.197 264.712   1
  -2 -15 -15 393.573 196.330   1
   2  15  16 344.362 264.927   1
  -2 -15 -16 520.731 222.216   1
   2  15  17 190.723 273.063   1
  -2 -15 -17 32.2734 211.098   1
   2  15  18-303.093 266.864   1
  -2 -15 -18-351.279 218.148   1
   2  15  19-112.641 254.293   1
  -2 -15 -19 282.530 216.190   1
   2  15  20 333.918 268.776   1
  -2 -15 -20 92.2692 199.629   1
   2  15  21-36.9277 261.470   1
  -2 -15 -21 273.173 208.281   1
   2  15  22 361.268 243.662   1
  -2 -15 -22-29.8258 181.521   1
   2 -16 -21 92.4442 203.703   1
  -2  16  21 358.810 254.221   1
   2 -16 -20 94.1374 208.840   1
  -2  16  20-36.5427 255.574   1
   2 -16 -19 254.157 207.877   1
  -2  16  19-37.1462 235.229   1
   2 -16 -18-32.1202 205.247   1
  -2  16  18-75.1275 258.552   1
   2 -16 -17-32.2809 205.534   1
  -2  16  17 454.378 272.204   1
   2 -16 -16 32.4160 186.564   1
   2 -16 -15 713.918 233.260   1
  -2  16  15-152.364 254.423   1
   2 -16 -14 32.3710 210.730   1
  -2  16  14 114.543 285.343   1
   2 -16 -13 385.311 215.523   1
  -2  16  13 189.860 266.295   1
   2 -16 -12 63.7853 211.867   1
  -2  16  12 451.561 244.280   1
   2 -16 -11 31.4863 209.002   1
  -2  16  11 850.360 278.203   1
   2 -16 -10 619.145 213.702   1
  -2  16  10 509.180 253.058   1
   2 -16  -9 121.616 207.916   1
  -2  16   9 284.885 245.402   1
   2 -16  -7 201.704 200.893   1
  -2  16   7 33.6357 223.996   1
   2 -16  -6 415.793 189.725   1
  -2  16   6 1004.79 263.128   1
   2 -16  -5 79.6908 191.735   1
  -2  16   5 217.400 240.110   1
   2 -16  -4 176.480 198.530   1
  -2  16   4-262.653 221.076   1
  -2 -16   3 150.352 77.3143   1
   2  16  -3 95.4986 96.1043   1
   2 -16  -2 130.412 158.597   1
  -2  16   2 386.140 196.886   1
   2  16  -1 114.969 157.960   1
   2 -16  -1 374.131 148.323   1
  -2  16   1 438.443 189.716   1
  -2 -16   1 267.020 120.040   1
   2  16   0 242.459 176.224   1
  -2 -16   0 54.9871 140.425   1
   2 -16   0 180.054 144.597   1
  -2  16   0 416.497 166.051   1
  -2 -16  -1 229.706 148.176   1
   2 -16   1 151.880 127.990   1
  -2  16  -1 86.9412 137.372   1
   2  16   1 271.083 195.571   1
  -2 -16  -2 22.9485 171.320   1
   2 -16   2 208.725 98.8230   1
  -2  16  -2 161.598 119.119   1
   2  16   2 402.776 200.325   1
   2  16   4-90.5563 223.224   1
  -2 -16  -4 102.895 187.533   1
   2  16   5 284.894 210.665   1
  -2 -16  -5-188.876 194.559   1
   2  16   6 659.219 256.800   1
  -2 -16  -6 1011.66 211.782   1
   2  16   7-102.278 236.082   1
  -2 -16  -7-319.693 193.164   1
   2  16   9 179.625 256.471   1
  -2 -16  -9 214.448 187.696   1
   2  16  10 183.072 253.428   1
  -2 -16 -10 251.304 220.157   1
   2  16  11 74.6460 244.044   1
  -2 -16 -11 31.9045 200.964   1
   2  16  12 531.631 267.855   1
  -2 -16 -12 292.712 236.782   1
   2  16  13-76.5799 261.472   1
  -2 -16 -13-131.154 199.488   1
   2  16  14-38.4509 243.461   1
  -2 -16 -14 228.626 200.792   1
   2  16  15 538.674 291.988   1
  -2 -16 -15 97.5274 217.988   1
   2  16  16-115.192 265.375   1
  -2 -16 -16-32.4590 202.482   1
   2  16  17 76.3198 253.951   1
  -2 -16 -17-64.2517 204.288   1
   2  16  18 37.8340 232.461   1
  -2 -16 -18-126.375 195.120   1
   2  16  19 187.035 222.818   1
  -2 -16 -19 92.8851 181.461   1
   2  16  20-148.992 226.537   1
  -2 -16 -20-30.5786 172.955   1
   2  16  21-145.877 212.643   1
  -2 -16 -21-210.502 166.301   1
   2 -17 -20 31.0036 174.311   1
  -2  17  20-253.359 226.911   1
   2 -17 -19 126.452 220.525   1
  -2  17  19 258.110 269.061   1
   2 -17 -18-128.277 172.981   1
  -2  17  18-374.088 238.339   1
   2 -17 -17 64.8372 226.721   1
  -2  17  17-113.437 264.441   1
   2 -17 -16 325.791 213.187   1
  -2  17  16-114.462 245.076   1
   2 -17 -14 32.7379 204.342   1
  -2  17  14-306.783 238.119   1
   2 -17 -13-97.9615 220.124   1
  -2  17  13 114.769 232.611   1
   2 -17 -12-97.3524 200.406   1
  -2  17  12 266.175 250.870   1
   2 -17 -11 64.2727 203.603   1
  -2  17  11 263.641 241.957   1
   2 -17 -10 95.3454 193.715   1
  -2  17  10 371.033 239.666   1
   2 -17  -9 624.404 228.471   1
  -2  17   9 400.996 249.099   1
   2 -17  -8-60.9338 206.320   1
  -2  17   8 285.039 238.202   1
   2 -17  -7 207.494 204.198   1
  -2  17   7 34.6808 239.818   1
   2 -17  -6-28.7943 182.296   1
  -2  17   6 234.936 226.303   1
   2 -17  -5-137.616 191.918   1
  -2  17   5-127.564 221.435   1
   2 -17  -4 392.299 180.313   1
  -2  17   4 758.287 246.351   1
   2 -17  -3-24.5380 180.244   1
  -2  17   3-143.872 198.102   1
   2 -17  -2 90.6600 159.756   1
  -2  17   2-81.8857 187.864   1
   2 -17  -1 83.4135 151.063   1
   2  17  -1 157.851 150.114   1
  -2  17   1 50.4166 183.223   1
  -2 -17   0 94.8900 142.896   1
   2 -17   0 56.3735 145.285   1
  -2  17   0 237.750 164.910   1
   2  17   0-46.1149 171.196   1
  -2  17  -1 158.856 140.152   1
   2  17   1 205.306 182.517   1
  -2 -17  -1 84.5741 142.833   1
   2  17   2 754.673 211.795   1
  -2 -17  -2 139.480 167.634   1
   2  17   3-119.834 211.275   1
  -2 -17  -3-100.912 180.008   1
   2  17   4 126.689 215.216   1
  -2 -17  -4 402.432 187.811   1
   2  17   5 165.627 232.077   1
  -2 -17  -5 252.661 202.146   1
   2  17   6-103.189 233.860   1
  -2 -17  -6-29.3992 191.387   1
   2  17   7-141.921 239.369   1
  -2 -17  -7-151.611 195.787   1
   2  17   8 473.076 251.892   1
  -2 -17  -8 373.380 214.091   1
   2  17   9 37.1522 250.499   1
  -2 -17  -9-158.808 205.844   1
   2  17  10 528.329 254.431   1
  -2 -17 -10 256.096 210.648   1
   2  17  11 229.241 239.516   1
  -2 -17 -11-32.4045 195.036   1
   2  17  12 192.682 272.851   1
  -2 -17 -12 129.949 199.830   1
   2  17  13-38.7149 227.936   1
  -2 -17 -13-32.6662 196.555   1
   2  17  14 116.169 252.249   1
  -2 -17 -14 195.296 215.923   1
   2  17  16 577.148 256.660   1
  -2 -17 -16 64.1426 198.807   1
   2  17  17 725.553 285.742   1
  -2 -17 -17 252.476 203.565   1
  -2 -17 -18 62.5625 202.710   1
   2  17  19 714.463 280.029   1
  -2 -17 -19 369.893 227.929   1
   2  17  20 147.334 257.736   1
  -2 -17 -20 121.332 193.074   1
   2 -18 -20-30.6300 179.324   1
  -2  18  20 71.6211 222.232   1
   2 -18 -19 62.5482 198.923   1
  -2  18  19-256.002 250.720   1
   2 -18 -18 127.285 201.866   1
  -2  18  18 334.889 252.283   1
   2 -18 -17 32.2708 179.470   1
  -2  18  17 377.333 239.061   1
   2 -18 -16 228.278 205.251   1
  -2  18  16 381.441 268.467   1
   2 -18 -15 98.5527 200.304   1
  -2  18  15 845.973 283.482   1
   2 -18 -13 65.9998 207.914   1
  -2  18  13 115.928 258.339   1
   2 -18 -12 164.497 201.761   1
  -2  18  12 384.966 255.613   1
   2 -18 -10 355.826 204.246   1
  -2  18  10 37.8577 243.451   1
   2 -18  -9-31.8831 185.792   1
  -2  18   9 410.681 269.325   1
   2 -18  -8 125.144 192.754   1
  -2  18   8 366.368 251.548   1
   2 -18  -7-91.9786 200.505   1
  -2  18   7-35.3786 230.308   1
   2 -18  -6-29.4778 173.685   1
  -2  18   6 309.012 227.606   1
   2 -18  -5 28.4504 176.557   1
  -2  18   5-66.0754 197.719   1
   2 -18  -4-135.295 171.249   1
  -2  18   4 222.334 202.935   1
  -2  18   3-30.3580 186.510   1
  -2  18   2 503.187 239.597   1
   2  18   3-31.4960 204.072   1
   2  18   4-131.342 209.109   1
  -2 -18  -4 378.980 173.328   1
   2  18   5 616.731 239.563   1
  -2 -18  -5 341.874 197.516   1
   2  18   6 141.885 241.368   1
  -2 -18  -6 178.481 192.138   1
   2  18   7 218.847 231.990   1
  -2 -18  -7-30.5950 195.535   1
   2  18   8 522.088 249.759   1
  -2 -18  -8 62.5901 193.889   1
   2  18   9-189.772 231.976   1
  -2 -18  -9 127.387 209.155   1
   2  18  10-38.4444 248.040   1
  -2 -18 -10-161.364 217.675   1
   2  18  11-38.7996 239.587   1
  -2 -18 -11 97.6984 207.104   1
   2  18  12 234.065 262.981   1
  -2 -18 -12-129.893 212.319   1
   2  18  13-117.260 253.416   1
  -2 -18 -13-162.731 197.083   1
   2  18  15 116.594 245.269   1
  -2 -18 -15 320.753 203.589   1
   2  18  16-194.915 260.556   1
  -2 -18 -16 159.553 207.697   1
   2  18  17-231.289 246.318   1
  -2 -18 -17 63.1034 198.750   1
   2  18  18-113.703 231.681   1
  -2 -18 -18 186.959 189.503   1
   2  18  19 148.656 222.411   1
  -2 -18 -19-92.0534 167.093   1
   2  18  20-582.302 263.969   1
  -2 -18 -20-60.2121 180.059   1
  -2  19  19 217.386 235.161   1
  -2  19  18 258.901 265.230   1
   2 -19 -17 32.1311 202.411   1
  -2  19  17 112.875 253.671   1
   2 -19 -16 195.486 194.032   1
  -2  19  16-38.1595 235.702   1
   2 -19 -15-32.9219 190.618   1
  -2  19  15 231.398 256.696   1
   2 -19 -14 397.989 202.923   1
  -2  19  14-194.244 235.167   1
   2 -19 -12 33.3105 165.486   1
  -2  19  12 234.195 260.956   1
  -2  19  11-155.722 243.006   1
  -2  19   9-113.444 238.274   1
  -2  19   8 186.227 245.995   1
   2  19   7-76.0259 217.543   1
   2  19   8 268.271 232.458   1
   2  19   9-155.472 248.538   1
   2  19  11 39.4728 253.398   1
   2  19  12 359.977 263.171   1
  -2 -19 -12 522.973 221.383   1
   2  19  14 318.049 272.093   1
  -2 -19 -14 292.365 215.189   1
   2  19  15-196.720 233.189   1
  -2 -19 -15-161.480 181.844   1
   2  19  16 233.348 264.793   1
  -2 -19 -16 223.574 197.760   1
   2  19  17-38.2694 238.674   1
  -2 -19 -17 31.5500 183.668   1
   2  19  18-37.6081 247.415   1
  -2 -19 -18-341.703 190.410   1
   2  19  19 294.545 261.727   1
  -2 -19 -19 91.6945 185.181   1
   3   0 -26 582.462 233.056   1
   3   0 -25 34.1720 226.430   1
  -3   0  25-115.893 234.898   1
   3   0 -24 575.946 247.883   1
  -3   0  24 38.4353 251.050   1
   3   0 -23 336.732 222.237   1
  -3   0  23 342.410 244.070   1
   3   0 -22 200.081 219.658   1
  -3   0  22 337.447 239.022   1
   3   0 -21 260.798 220.928   1
  -3   0  21 37.2276 219.410   1
   3   0 -20 541.688 242.570   1
  -3   0  20 400.437 284.773   1
   3   0 -19-155.176 227.961   1
  -3   0  19 425.471 264.104   1
   3   0 -18 271.019 214.219   1
  -3   0  18 68.7972 246.472   1
   3   0 -17-29.0812 221.224   1
  -3   0  17 365.609 256.960   1
   3   0 -16 448.497 216.772   1
  -3   0  16 703.956 252.186   1
  -3   0  15 30.6500 230.621   1
   3   0 -14 255.898 205.748   1
  -3   0  14 438.308 235.336   1
   3   0 -12 137.405 188.776   1
  -3   0  12 156.902 205.489   1
   3   0 -11 85.7556 179.140   1
  -3   0  11 147.161 202.056   1
   3   0 -10 10854.1 802.371   1
  -3   0  10 11713.6 823.224   1
   3   0  -9-129.729 169.367   1
  -3   0   9-212.115 195.980   1
   3   0  -8 14358.1 991.504   1
  -3   0   8 14276.2 997.825   1
  -3   0   7-17.6511 176.288   1
   3   0  -7-15.5588 167.240   1
  -3   0   6 258.543 199.050   1
   3   0  -6-126.804 156.167   1
   3   0  -4 69531.2 4493.05   1
  -3   0   4 67974.7 4499.73   1
   3   0  -3-54.1087 164.775   1
  -3   0   3 72.4414 168.208   1
  -3   0   2 330375. 22014.7   1
   3   0  -2 348132. 22011.9   1
  -3   0   1-19.6776 182.664   1
   3   0  -1-9.34106 165.389   1
  -3   0   0-132.168 158.875   1
   3   0   0 27.7889 165.351   1
  -3   0  -1-18.9414 186.890   1
   3   0   1 83.4051 169.549   1
  -3   0  -2 352127. 22534.1   1
   3   0   2 343285. 22534.1   1
  -3   0  -3-86.0863 170.545   1
   3   0   3-10.7152 177.836   1
   3   0   4 69161.5 4642.61   1
  -3   0  -4 72999.6 4641.23   1
   3   0   6 267.586 161.155   1
  -3   0  -6 239.155 159.197   1
  -3   0  -7-103.399 149.794   1
   3   0   7 100.444 185.266   1
   3   0   8 13019.1 943.064   1
  -3   0  -8 13941.0 937.364   1
  -3   0  -9-105.801 145.997   1
   3   0   9 160.717 165.865   1
   3   0  10 10171.3 781.830   1
  -3   0 -10 11340.4 777.153   1
  -3   0 -11 145.192 178.856   1
   3   0  11-46.4953 188.690   1
  -3   0 -12 265.000 182.441   1
   3   0  12 197.553 200.383   1
  -3   0 -14 572.322 198.064   1
   3   0  14 27.4048 220.178   1
   3   0  15-115.120 222.481   1
   3   0  16 693.072 242.917   1
  -3   0 -16 455.333 213.340   1
   3   0  17 62.9020 229.281   1
  -3   0 -17-55.6862 190.850   1
   3   0  18 197.459 237.772   1
  -3   0 -18 259.325 207.538   1
   3   0  19-444.738 264.398   1
  -3   0 -19 506.783 229.673   1
   3   0  20 424.861 267.164   1
  -3   0 -20 491.741 239.331   1
   3   0  21 36.5169 228.892   1
  -3   0 -21-126.803 225.188   1
   3   0  22 75.0876 241.102   1
  -3   0 -22 130.208 203.133   1
   3   0  23-153.831 232.616   1
  -3   0 -23 133.902 212.871   1
   3   0  24 271.888 248.609   1
  -3   0 -24 200.137 214.638   1
   3   0  25 234.358 218.338   1
  -3   0 -25 66.2610 201.644   1
  -3   0 -26 165.263 221.175   1
   3  -1 -26 135.293 228.020   1
  -3   1  26-76.5287 235.084   1
   3   1 -25 138.118 227.126   1
   3  -1 -25 405.109 229.844   1
  -3   1  25-76.6604 242.908   1
  -3  -1  25 272.715 243.306   1
   3  -1 -24-202.649 223.968   1
   3   1 -24 273.713 228.855   1
  -3  -1  24 425.028 247.034   1
  -3   1  24 114.594 245.367   1
   3  -1 -23-33.6625 230.739   1
  -3  -1  23 76.3737 233.396   1
  -3   1  23-75.7986 234.015   1
   3   1 -22 66.5324 228.894   1
  -3  -1  22 638.177 262.260   1
   3  -1 -21 65.1843 212.130   1
   3   1 -21-65.1174 221.335   1
  -3   1  21 223.674 240.419   1
  -3  -1  21-220.523 260.056   1
   3  -1 -20 2461.85 307.918   1
   3   1 -20 1850.19 291.642   1
  -3   1  20 1790.67 323.143   1
  -3  -1  20 1756.58 310.887   1
   3  -1 -19-62.5574 238.702   1
  -3   1  19 928.941 296.593   1
   3   1 -18 1253.16 265.874   1
  -3  -1  18 1396.51 293.846   1
   3   1 -17 775.659 239.251   1
   3  -1 -17 1117.46 238.448   1
  -3  -1  17 885.746 267.932   1
  -3   1  17 269.807 262.974   1
   3  -1 -16 2241.41 296.988   1
   3   1 -16 2479.11 305.003   1
  -3  -1  16 2737.01 339.653   1
  -3   1  16 2310.66 334.571   1
   3   1 -15 78.8817 196.271   1
   3  -1 -15 327.110 232.951   1
  -3  -1  15 270.313 233.188   1
  -3  -1  14 14296.0 963.842   1
  -3   1  14 12564.1 956.813   1
   3   1 -14 13337.7 943.690   1
   3  -1 -14 12317.6 941.059   1
  -3   1  13-28.4684 232.375   1
  -3  -1  13-350.652 241.416   1
   3   1 -13 23.6061 182.977   1
   3  -1 -13 148.410 189.252   1
  -3   1  12 7549.67 672.737   1
   3   1 -12 9652.10 656.313   1
   3  -1 -12 8663.39 657.853   1
   3   1 -11-20.7423 178.367   1
   3  -1 -11-110.620 183.181   1
  -3  -1  11-213.346 191.245   1
  -3   1  11 380.982 221.793   1
   3  -1 -10 724.880 200.298   1
   3   1 -10 580.459 185.803   1
  -3   1  10 618.298 240.800   1
  -3  -1  10 697.043 204.928   1
   3  -1  -9-77.3062 176.676   1
   3   1  -9 106.187 166.562   1
  -3  -1   9 20.1107 182.995   1
  -3   1   9-110.564 209.915   1
  -3  -1   8 22208.9 1438.00   1
  -3   1   8 21275.6 1442.94   1
   3   1  -8 21182.2 1426.58   1
   3  -1  -8 20023.3 1432.06   1
   3   1  -7 1327.93 192.877   1
   3  -1  -7 1151.41 211.652   1
  -3  -1   7 1183.03 205.176   1
  -3   1   7 1244.20 230.713   1
   3  -1  -6 12370.9 833.302   1
  -3   1   6 11420.2 841.971   1
   3  -1  -5 1843.65 233.331   1
   3   1  -5 2388.69 227.565   1
  -3   1   5 1761.71 256.279   1
  -3  -1   5 1702.98 250.722   1
   3   1  -4 11072.3 785.873   1
  -3  -1   4 11651.1 792.720   1
   3  -1  -3 4998.35 428.272   1
   3   1  -3 5868.96 424.025   1
  -3   1   3 5539.73 444.311   1
  -3  -1   3 6036.85 440.546   1
  -3  -1   2 21803.2 1483.18   1
  -3   1   2 23713.4 1492.17   1
   3  -1  -2 23090.7 1481.91   1
   3   1  -2 20927.0 1478.66   1
   3  -1  -1 12200.2 801.566   1
   3   1  -1 12675.0 803.145   1
  -3  -1   1 10249.5 801.381   1
  -3   1   1 11685.8 807.284   1
   3  -1   0 11423.4 861.063   1
   3   1   0 12959.6 863.174   1
  -3   1   0 13834.8 865.946   1
  -3  -1   0 12623.6 865.261   1
   3  -1   1 10607.2 813.034   1
   3   1   1 13239.3 823.104   1
  -3   1  -1 12448.4 817.668   1
  -3  -1  -1 11969.6 822.515   1
   3   1   2 24287.3 1530.95   1
   3  -1   2 21180.4 1521.85   1
  -3   1  -2 24382.1 1525.24   1
  -3  -1  -2 22449.4 1529.83   1
   3   1   3 5014.58 429.047   1
  -3  -1  -3 4751.40 433.702   1
  -3   1  -3 5044.95 422.084   1
   3  -1   4 10627.6 730.785   1
   3   1   4 10334.6 739.176   1
  -3  -1  -4 8929.09 731.549   1
  -3   1  -4 11974.9 731.101   1
  -3   1  -5 1985.22 207.551   1
   3  -1   5 1925.04 233.381   1
   3   1   6 10103.7 717.793   1
  -3  -1  -6 9877.45 708.998   1
   3   1   7 1045.10 199.911   1
   3  -1   7 1174.37 214.600   1
  -3  -1  -7 1270.63 186.967   1
  -3   1  -7 1204.45 184.404   1
   3  -1   8 20071.1 1340.76   1
   3   1   8 19980.2 1348.70   1
  -3  -1  -8 19658.0 1336.84   1
  -3   1  -8 19239.6 1329.45   1
   3   1   9 189.763 190.635   1
   3  -1   9-95.4408 177.417   1
  -3  -1  -9 111.451 159.453   1
  -3   1  -9 200.101 153.984   1
   3  -1  10 855.673 209.400   1
   3   1  10 776.453 221.238   1
  -3  -1 -10 823.148 199.241   1
  -3   1 -10 790.519 176.059   1
   3  -1  11-44.6322 185.333   1
   3   1  11 48.3038 203.904   1
  -3   1 -11 99.6627 174.108   1
  -3  -1 -11 150.675 181.736   1
   3   1  12 8047.59 655.105   1
   3  -1  12 8361.65 656.804   1
  -3   1 -12 8934.13 647.909   1
  -3  -1 -12 9151.59 655.760   1
   3  -1  13 126.267 206.135   1
   3   1  13-107.433 207.517   1
  -3  -1 -13 208.671 187.058   1
  -3   1 -13-87.3910 170.971   1
   3   1  14 12202.7 886.073   1
   3  -1  14 11534.6 878.528   1
  -3   1 -14 11830.6 865.951   1
  -3  -1 -14 12611.0 873.046   1
   3  -1  15 28.1067 236.178   1
  -3   1 -15 99.3374 197.630   1
  -3  -1 -15 334.530 212.705   1
   3  -1  16 1890.52 329.875   1
   3   1  16 2640.53 328.430   1
  -3   1 -16 2444.45 302.105   1
  -3  -1 -16 2862.51 309.280   1
   3  -1  17 652.401 239.477   1
   3   1  17 1117.84 257.669   1
  -3  -1 -17 593.133 212.806   1
  -3   1 -17 492.661 215.398   1
   3  -1  18 881.464 280.405   1
  -3   1 -18 1110.88 240.991   1
   3   1  19 448.893 235.374   1
  -3  -1 -19 120.203 207.545   1
   3  -1  20 2083.77 319.180   1
   3   1  20 1994.50 320.668   1
  -3   1 -20 2607.76 316.575   1
  -3  -1 -20 1482.46 278.977   1
   3  -1  21-255.841 251.724   1
   3   1  21 329.727 258.399   1
  -3   1 -21 222.168 211.428   1
  -3  -1 -21 222.353 222.349   1
   3  -1  22 75.3166 241.761   1
  -3   1 -22 32.7528 210.275   1
   3   1  23 38.3723 250.883   1
  -3  -1 -23-33.1126 230.659   1
   3  -1  24 39.0070 228.369   1
   3   1  24 309.346 258.453   1
  -3   1 -24 100.180 209.296   1
  -3  -1 -24-300.147 223.864   1
  -3   1 -25-33.1765 208.961   1
   3   1  26 38.7848 236.023   1
  -3  -1 -26 228.030 215.111   1
   3  -2 -27 165.837 216.606   1
  -3   2  27 413.175 246.225   1
   3  -2 -26 33.3290 226.788   1
  -3   2  26 303.039 236.452   1
   3  -2 -25 503.422 237.961   1
  -3   2  25-75.9881 240.937   1
   3   2 -24 275.720 219.481   1
   3  -2 -24 67.3544 223.455   1
  -3  -2  24 468.331 250.807   1
  -3   2  24-75.8796 246.095   1
   3  -2 -23 66.7228 225.996   1
   3   2 -23 305.422 237.473   1
  -3   2  23-152.654 249.656   1
  -3  -2  23 267.765 235.142   1
   3  -2 -22 495.576 243.889   1
   3   2 -22 831.282 258.074   1
  -3   2  22 1134.14 279.530   1
  -3  -2  22 863.138 265.572   1
   3   2 -21-129.580 221.138   1
   3  -2 -21-163.023 206.342   1
  -3   2  21 74.6481 228.122   1
  -3  -2  21 293.453 237.659   1
   3  -2 -20 96.3582 209.144   1
   3   2 -20-188.955 224.621   1
  -3   2  20 367.235 238.010   1
  -3  -2  20 142.654 237.418   1
   3  -2 -19 250.992 262.062   1
   3   2 -19 91.8732 200.386   1
  -3   2  19 144.042 277.435   1
  -3  -2  19 34.5516 235.995   1
   3   2 -18 3839.43 357.469   1
  -3   2  18 2880.34 375.260   1
  -3  -2  18 2731.78 363.030   1
   3   2 -17 398.651 204.742   1
   3  -2 -17 29.6408 221.669   1
  -3   2  17-170.711 255.285   1
  -3  -2  17 191.907 245.671   1
  -3  -2  16 7153.21 565.592   1
  -3   2  16 6112.81 559.794   1
   3   2 -16 6207.86 534.681   1
   3  -2 -16 6740.06 548.730   1
  -3   2  15 959.515 286.430   1
  -3  -2  15 1425.43 263.870   1
   3  -2 -15 1185.62 251.981   1
   3   2 -15 1320.87 244.696   1
  -3   2  14 92.0927 248.606   1
   3  -2 -14 211.591 205.274   1
  -3  -2  13 337.154 207.717   1
  -3   2  13 234.501 228.250   1
   3  -2 -13 151.508 192.303   1
   3   2 -13 69.2262 186.004   1
  -3  -2  12 14969.4 1061.24   1
   3   2 -11 837.252 201.422   1
   3  -2 -11 1088.97 207.318   1
  -3   2  11 948.093 251.198   1
  -3  -2  11 791.635 223.677   1
   3  -2 -10 35592.7 2318.49   1
  -3  -2  10 34132.3 2315.01   1
  -3   2  10 36313.7 2331.19   1
   3   2 -10 33365.4 2303.63   1
  -3  -2   9 771.047 190.161   1
  -3   2   9 1313.09 239.983   1
   3   2  -9 780.667 178.550   1
   3  -2  -9 561.034 208.526   1
  -3  -2   8-17.9029 165.928   1
  -3   2   8 170.969 194.028   1
   3   2  -8-15.4093 147.856   1
   3  -2  -8 74.6166 180.845   1
  -3   2   7 630.429 207.201   1
  -3  -2   7 403.381 184.215   1
   3  -2  -7 240.374 174.597   1
   3   2  -7 751.977 167.229   1
  -3   2   6 18611.5 1264.67   1
   3  -2  -6 18343.6 1253.20   1
  -3  -2   5 4542.48 365.753   1
  -3   2   5 5356.97 393.973   1
   3   2  -5 4387.14 352.009   1
   3  -2  -5 4053.60 370.752   1
   3   2  -4 3735.01 304.588   1
  -3  -2   4 3480.28 307.754   1
  -3   2   3 15827.3 1006.37   1
   3   2  -3 16405.8 987.847   1
   3  -2  -3 14994.2 990.852   1
   3   2  -2 3189.82 278.233   1
  -3  -2   2 2970.06 270.473   1
   3  -2  -2 2807.75 284.375   1
   3  -2  -1 5357.07 399.689   1
   3   2  -1 4754.83 391.252   1
  -3   2   1 5998.04 409.070   1
  -3  -2   1 4626.18 393.042   1
   3  -2   0 147.065 167.799   1
  -3   2   0 58.5611 175.687   1
   3   2   0-48.6750 173.138   1
  -3  -2   0 58.7060 162.852   1
  -3  -2  -1 3675.26 338.021   1
   3   2   1 4725.53 343.646   1
   3  -2   1 4115.33 338.229   1
  -3   2  -1 4493.92 339.962   1
   3   2   2 3678.30 276.528   1
  -3   2  -2 2518.91 252.872   1
   3  -2   2 2202.30 255.946   1
  -3  -2  -2 3197.33 274.785   1
   3  -2   3 15328.5 1023.86   1
   3   2   3 16105.8 1039.06   1
  -3   2  -3 14702.3 1025.65   1
  -3  -2  -3 14982.7 1033.38   1
  -3   2  -4 2750.97 245.978   1
   3  -2   4 2368.57 238.366   1
  -3  -2  -5 4140.21 370.866   1
  -3   2  -5 4423.31 346.416   1
   3   2   5 4200.97 373.269   1
   3  -2   5 4728.96 355.106   1
  -3   2  -6 17822.2 1124.78   1
  -3  -2  -6 15914.7 1135.62   1
   3   2   6 15250.3 1144.23   1
   3  -2   6 16973.6 1126.70   1
  -3  -2  -7 311.589 172.256   1
   3   2   7 362.149 198.747   1
  -3  -2  -8 35.7342 180.853   1
  -3   2  -8 114.131 146.835   1
   3  -2   8-231.558 171.769   1
   3   2   8-102.399 204.155   1
  -3  -2  -9 623.016 179.154   1
  -3   2  -9 742.830 165.464   1
   3   2   9 776.324 215.452   1
   3  -2   9 955.745 190.791   1
   3   2  10 31354.2 2216.83   1
  -3   2 -10 35630.6 2200.85   1
  -3  -2 -10 31660.1 2207.45   1
  -3  -2 -11 847.022 214.126   1
  -3   2 -11 916.774 188.766   1
   3   2  11 876.328 222.021   1
   3  -2  11 833.027 215.006   1
   3  -2  12 14457.5 1031.94   1
  -3   2 -12 14805.6 1021.12   1
  -3  -2 -13 95.2668 176.148   1
  -3   2 -13-147.991 175.557   1
   3  -2  13 122.014 196.307   1
   3   2  13 165.715 193.177   1
  -3  -2 -14 300.243 202.949   1
   3   2  14 115.263 233.592   1
  -3   2 -15 1517.41 224.635   1
  -3  -2 -15 688.026 235.879   1
   3   2  15 1262.25 271.394   1
   3  -2  15 1065.89 238.080   1
   3   2  16 6468.97 570.366   1
   3  -2  16 7163.36 561.164   1
  -3   2 -16 6302.70 535.529   1
  -3  -2 -16 7068.09 551.745   1
   3  -2  17 215.012 235.972   1
   3   2  17 32.4042 246.472   1
  -3  -2 -17 114.503 212.646   1
  -3   2 -17 215.448 203.543   1
   3   2  18 3202.51 384.528   1
   3  -2  18 3486.84 369.611   1
  -3  -2 -18 3032.30 366.526   1
  -3   2 -18 3494.70 351.114   1
   3  -2  19 168.775 238.131   1
   3   2  19 174.068 258.547   1
  -3   2 -19 58.7549 202.442   1
  -3  -2 -19 272.494 252.984   1
   3  -2  20-140.771 233.265   1
   3   2  20-143.293 259.327   1
  -3   2 -20 275.512 197.521   1
  -3  -2 -20 310.369 250.464   1
   3  -2  21 511.880 253.681   1
   3   2  21-109.801 253.941   1
  -3   2 -21 63.5303 212.311   1
  -3  -2 -21-317.017 220.831   1
   3  -2  22 378.394 253.793   1
   3   2  22 897.381 271.473   1
  -3  -2 -22 518.112 251.665   1
  -3   2 -22 659.841 248.822   1
   3   2  23 456.706 235.145   1
   3  -2  23-154.400 252.508   1
  -3   2 -23 33.2158 212.383   1
  -3  -2 -23 131.958 219.698   1
   3   2  24 692.284 236.574   1
   3  -2  24 39.2125 244.845   1
  -3   2 -24 233.277 221.131   1
  -3  -2 -24-165.679 204.948   1
   3   2  25 346.024 244.725   1
  -3  -2 -25 32.8209 223.381   1
   3   2  26 268.375 248.594   1
  -3  -2 -26 64.9396 229.954   1
   3   2  27-77.0681 226.953   1
  -3  -2 -27 224.535 208.874   1
   3  -3 -28 161.161 198.289   1
   3  -3 -27-195.696 213.444   1
  -3   3  27-74.1942 209.935   1
   3  -3 -25 200.338 224.200   1
  -3   3  25-37.6526 218.019   1
   3  -3 -23-33.1841 228.425   1
   3   3 -23-67.9340 213.966   1
  -3  -3  23 77.4245 230.463   1
  -3   3  23 304.067 234.721   1
   3  -3 -22 197.724 211.446   1
   3   3 -22 199.814 227.225   1
  -3  -3  22-37.6739 244.862   1
  -3   3  22 830.708 246.530   1
   3   3 -21 680.727 239.215   1
  -3  -3  21 620.727 248.712   1
   3  -3 -20-32.1190 243.310   1
  -3   3  20 110.700 280.462   1
   3   3 -19 30.3150 209.489   1
   3  -3 -19-189.235 236.494   1
  -3   3  19 325.976 283.422   1
  -3  -3  19-102.584 234.386   1
   3   3 -18 203.940 215.936   1
   3  -3 -18 338.197 221.339   1
  -3  -3  18 98.5998 240.904   1
   3   3 -17 223.007 203.605   1
  -3  -3  17 157.300 227.188   1
   3  -3 -16 144.942 201.759   1
   3   3 -16 318.599 203.884   1
  -3  -3  16 928.732 265.981   1
  -3   3  16 303.038 243.968   1
   3   3 -15 201.291 183.672   1
   3  -3 -15-140.113 223.579   1
  -3  -3  15 284.043 220.364   1
  -3   3  15 260.435 277.162   1
   3  -3 -14-53.8283 206.035   1
   3   3 -14 189.845 203.110   1
  -3  -3  14 53.5860 217.537   1
  -3   3  14 314.786 257.774   1
   3   3 -13 1825.02 233.205   1
   3  -3 -13 1469.63 251.916   1
  -3   3  13 1055.62 259.789   1
  -3  -3  13 753.969 226.714   1
   3  -3 -12 3195.34 301.535   1
   3   3 -12 2428.56 270.560   1
  -3  -3  12 2904.37 295.828   1
   3   3 -11 692.222 192.061   1
  -3  -3  11 744.022 209.780   1
   3   3 -10 1195.52 205.031   1
   3  -3 -10 1940.43 261.244   1
  -3   3  10 2153.66 290.742   1
  -3  -3  10 2089.80 235.120   1
   3  -3  -9 786.278 208.447   1
   3   3  -9 691.798 157.455   1
  -3   3   9 673.795 237.184   1
  -3  -3   9 667.103 188.049   1
  -3   3   8 13827.9 923.325   1
   3  -3  -8 12127.6 904.103   1
   3   3  -8 12644.7 883.163   1
  -3  -3   8 12943.1 896.425   1
   3  -3  -7 3513.70 338.248   1
  -3   3   7 3906.64 356.759   1
   3   3  -6 37789.6 2573.83   1
  -3  -3   6 40226.4 2579.98   1
  -3   3   6 38294.1 2596.56   1
   3  -3  -6 40254.7 2587.60   1
  -3   3   5 4761.78 393.472   1
   3   3  -5 4467.55 361.480   1
   3  -3  -5 5361.26 387.089   1
  -3  -3   5 3806.87 366.465   1
   3  -3  -4 39943.4 2486.24   1
   3   3  -4 37302.6 2473.49   1
  -3   3   4 35213.5 2490.10   1
  -3  -3   4 38019.4 2476.25   1
   3   3  -3 42274.1 2680.10   1
  -3  -3   3 39445.3 2681.16   1
   3  -3  -2 51338.3 3196.73   1
  -3  -3   2 50547.7 3191.33   1
   3   3  -2 44517.1 3191.75   1
  -3   3   2 49165.0 3203.38   1
   3   3  -1 22013.4 1606.52   1
  -3   3   1 25326.5 1615.53   1
  -3  -3   1 24668.7 1604.96   1
   3  -3  -1 25350.5 1609.79   1
   3  -3   0 187487. 12085.4   1
  -3  -3   0 186568. 12087.9   1
   3   3   0 176194. 12089.3   1
  -3   3   0 194814. 12089.7   1
   3  -3   1 23480.4 1548.35   1
   3   3   1 23278.0 1557.12   1
  -3  -3  -1 22749.7 1556.92   1
  -3   3  -1 24033.3 1550.08   1
   3  -3   2 49996.8 3261.68   1
   3   3   2 48402.9 3272.65   1
  -3  -3  -2 50442.4 3271.47   1
  -3   3  -2 50610.4 3261.63   1
   3  -3   3 42478.0 2866.76   1
  -3   3  -3 45236.0 2867.96   1
   3  -3   4 36456.9 2374.91   1
   3   3   4 36324.1 2395.40   1
  -3   3  -4 35759.0 2375.26   1
  -3  -3  -4 36394.8 2397.19   1
   3  -3   5 4446.51 342.272   1
   3   3   5 3624.16 373.691   1
  -3   3  -5 4948.43 342.429   1
  -3  -3  -5 4210.71 372.564   1
   3   3   6 37607.5 2479.72   1
   3  -3   6 35742.0 2454.98   1
  -3  -3  -6 37283.4 2469.56   1
  -3   3  -6 38627.0 2452.59   1
  -3  -3  -7 3002.90 304.803   1
   3   3   7 3416.01 332.067   1
  -3  -3  -8 11850.6 841.906   1
  -3   3  -8 12199.7 823.980   1
   3   3   8 11501.9 858.962   1
   3  -3   9 645.532 171.516   1
   3   3   9 557.414 215.942   1
  -3  -3  -9 733.176 198.356   1
  -3   3  -9 760.205 165.471   1
   3  -3  10 1470.27 206.223   1
   3   3  10 1819.03 243.309   1
  -3  -3 -10 1436.64 219.210   1
   3  -3  11 508.810 179.138   1
  -3   3 -11 601.235 172.655   1
   3   3  12 3039.51 334.630   1
   3  -3  12 2739.13 306.440   1
   3  -3  13 1361.64 215.231   1
   3   3  13 851.149 259.658   1
  -3  -3 -13 1026.44 240.680   1
  -3   3 -13 692.685 181.123   1
   3   3  14-177.249 236.206   1
   3  -3  14 175.985 199.805   1
  -3   3 -14 22.0228 171.796   1
  -3  -3 -14 51.3108 200.131   1
   3   3  15 122.682 226.011   1
  -3  -3 -15-53.9530 195.952   1
   3   3  16-254.189 225.176   1
   3  -3  16 566.506 222.707   1
  -3   3 -16 125.806 179.165   1
  -3  -3 -16 337.952 202.709   1
   3  -3  17 423.675 234.676   1
  -3   3 -17 714.556 207.369   1
   3   3  18 204.472 256.430   1
   3  -3  18-95.5920 239.769   1
  -3   3 -18 166.681 190.447   1
  -3  -3 -18-89.1731 238.399   1
   3  -3  19 167.535 246.910   1
   3   3  19 35.0917 258.587   1
  -3   3 -19-145.829 212.621   1
   3   3  20 143.383 257.893   1
  -3  -3 -20 279.508 238.033   1
   3  -3  21 255.586 242.055   1
  -3   3 -21 31.8193 199.583   1
   3   3  22 261.752 226.638   1
   3  -3  22-151.071 237.150   1
  -3  -3 -22 517.401 219.391   1
  -3   3 -22 130.805 207.459   1
   3   3  23 379.541 250.624   1
   3  -3  23-193.178 236.402   1
  -3   3 -23 430.815 214.015   1
  -3  -3 -23 32.8638 225.540   1
   3   3  25 458.332 264.671   1
  -3  -3 -25 196.170 230.393   1
   3   3  26 379.434 232.760   1
  -3  -3 -26 545.482 207.317   1
   3   3  27 304.288 218.659   1
  -3  -3 -27 347.868 209.703   1
  -3  -3 -28-501.249 230.676   1
  -3   4  28-395.458 239.764   1
   3  -4 -28-126.464 226.813   1
  -3   4  27 548.903 261.213   1
   3  -4 -27-64.5466 226.058   1
  -3   4  26 555.411 263.849   1
   3  -4 -26 426.490 233.337   1
  -3   4  25 566.022 259.901   1
   3  -4 -25 263.379 229.836   1
  -3   4  24 605.878 250.964   1
   3  -4 -24 198.175 213.389   1
  -3   4  23-227.088 256.273   1
   3   4 -23 204.222 209.169   1
   3  -4 -23 198.101 226.375   1
  -3  -4  22 304.450 228.992   1
  -3   4  22-188.584 267.911   1
   3   4 -22 132.377 202.292   1
   3  -4 -22-65.8533 234.781   1
  -3  -4  21 221.471 251.509   1
  -3   4  21 112.239 249.566   1
   3   4 -21 160.391 213.234   1
   3  -4 -21 555.232 250.469   1
  -3  -4  20 283.418 250.808   1
  -3   4  20 148.050 268.973   1
   3   4 -20 93.3644 201.807   1
   3  -4 -20 32.1819 233.051   1
  -3   4  19 36.4516 229.741   1
  -3  -4  19 442.985 258.272   1
   3   4 -19 89.7672 204.444   1
   3  -4 -19 63.1735 216.684   1
  -3  -4  18 914.104 256.121   1
  -3   4  18 502.800 292.577   1
   3  -4 -18 525.236 269.894   1
   3   4 -18 257.980 212.463   1
  -3  -4  17 93.0131 232.509   1
  -3   4  17 280.662 266.666   1
   3   4 -17 137.086 184.070   1
   3  -4 -17-241.408 232.414   1
   3  -4 -16 4366.52 429.592   1
  -3   4  16 4150.47 448.335   1
  -3  -4  16 3987.30 404.239   1
   3   4 -16 4551.88 404.898   1
   3  -4 -15 852.284 219.275   1
  -3   4  15 498.872 255.194   1
   3   4 -14-183.876 183.257   1
   3  -4 -14 54.8374 217.269   1
  -3  -4  14 157.192 199.157   1
  -3   4  14 513.661 276.801   1
   3   4 -13 662.719 204.820   1
   3  -4 -13 1314.72 254.950   1
  -3   4  13 962.299 283.857   1
  -3  -4  13 985.178 234.349   1
   3   4 -12 954.175 198.777   1
   3  -4 -12 1282.88 245.026   1
  -3  -4  12 1542.61 222.865   1
  -3   4  12 1128.71 277.230   1
   3   4 -11 164.030 160.448   1
   3  -4 -11 766.300 221.570   1
  -3  -4  11 108.271 187.454   1
  -3   4  11 84.3392 249.147   1
   3  -4 -10 10161.7 647.703   1
  -3  -4  10 9357.62 646.516   1
  -3   4  10 9855.48 666.535   1
   3  -4  -9 578.153 199.453   1
   3   4  -9 421.445 150.948   1
  -3  -4   9 450.109 182.874   1
  -3   4   9 803.022 258.050   1
   3  -4  -8 9626.62 674.714   1
  -3  -4   8 9518.80 654.797   1
  -3   4   8 8565.16 688.186   1
   3   4  -8 8656.86 643.378   1
   3  -4  -7-282.103 184.392   1
  -3   4   7 65.0344 198.383   1
  -3  -4   6 5616.98 422.141   1
  -3   4   6 5543.95 466.391   1
   3   4  -6 5074.14 410.544   1
   3  -4  -6 6534.35 453.848   1
  -3   4   5 2314.57 269.214   1
   3   4  -5 1930.52 199.669   1
  -3  -4   5 1697.95 206.840   1
   3  -4  -5 2570.64 249.620   1
  -3   4   4 38472.3 2665.28   1
   3   4  -4 41021.5 2644.27   1
  -3  -4   4 40114.8 2645.26   1
   3  -4  -4 41296.3 2659.35   1
   3   4  -3 5925.86 432.986   1
  -3  -4   3 5921.33 432.398   1
   3   4  -2 1361.02 191.790   1
  -3   4   2 1920.45 239.888   1
  -3  -4   2 1707.17 187.753   1
   3  -4  -2 1380.09 196.894   1
  -3   4   1 14158.7 917.523   1
   3   4  -1 15417.6 905.948   1
   3  -4  -1 12666.5 906.712   1
  -3  -4   1 11361.7 902.532   1
  -3  -4   0 10.7817 151.792   1
  -3   4   0 399.872 158.328   1
   3  -4   0 10.0625 144.830   1
   3   4   0 152.665 144.132   1
  -3  -4  -1 13123.8 942.219   1
  -3   4  -1 14867.5 935.581   1
   3  -4   1 14534.0 932.629   1
   3   4   1 12425.7 944.973   1
   3  -4   2 1420.56 185.248   1
  -3   4  -2 2164.00 187.562   1
   3  -4   3 5170.34 410.935   1
  -3  -4  -3 6560.11 441.209   1
  -3   4  -3 5734.65 412.298   1
   3   4   3 5621.28 443.146   1
   3  -4   4 37641.1 2382.03   1
  -3  -4  -4 35960.9 2401.53   1
  -3   4  -4 34576.2 2379.73   1
   3   4   4 37687.9 2407.37   1
   3   4   5 2373.89 275.960   1
   3  -4   5 2317.56 211.025   1
  -3  -4  -5 2351.10 249.958   1
  -3   4  -5 2059.44 203.599   1
   3   4   6 5556.93 454.387   1
  -3   4  -6 5432.59 404.539   1
  -3  -4  -6 5562.07 436.559   1
  -3   4  -7-11.6645 128.292   1
  -3  -4  -7 292.615 191.949   1
   3  -4   7-112.029 140.558   1
   3   4   7 252.152 202.027   1
   3   4   8 8909.37 657.849   1
  -3  -4  -8 8437.74 649.487   1
  -3   4  -9 351.085 135.865   1
  -3  -4  -9 467.632 211.572   1
   3   4   9 532.036 231.556   1
   3  -4   9 589.270 153.865   1
   3   4  10 9004.44 675.953   1
   3  -4  10 10010.0 647.201   1
  -3   4 -10 7754.46 622.519   1
  -3  -4 -10 8991.50 661.114   1
  -3   4 -11 190.042 136.283   1
  -3  -4 -11 23.7760 205.142   1
   3  -4  11 115.680 149.182   1
   3   4  11 106.830 235.701   1
   3  -4  12 1983.08 242.293   1
   3   4  12 1256.58 253.114   1
  -3  -4 -13 1051.43 227.074   1
  -3   4 -13 903.575 189.105   1
   3   4  13 581.377 231.826   1
   3  -4  13 495.126 176.072   1
  -3  -4 -14 366.984 192.509   1
  -3   4 -14 85.7172 165.335   1
   3   4  14 211.515 238.512   1
   3  -4  14 410.958 195.157   1
  -3   4 -15 278.041 187.993   1
  -3  -4 -15 137.314 205.993   1
   3   4  15 312.571 257.783   1
   3  -4  15 801.733 208.247   1
   3   4  16 4263.12 450.558   1
   3  -4  16 4684.12 422.055   1
  -3   4 -16 4384.87 407.787   1
  -3  -4 -16 4944.97 426.745   1
   3   4  17 565.878 250.662   1
   3  -4  17 29.6756 211.831   1
  -3  -4 -17 88.0376 207.095   1
  -3   4 -17 51.9476 193.024   1
   3   4  18 240.993 242.921   1
   3  -4  18 440.173 250.275   1
  -3   4 -18-27.4113 201.287   1
  -3  -4 -18 809.909 220.010   1
   3  -4  19 233.220 232.186   1
  -3   4 -19-87.0587 210.129   1
  -3  -4 -19 214.752 219.670   1
   3  -4  20 174.929 227.765   1
   3   4  20 217.108 260.891   1
  -3  -4 -20 531.797 243.489   1
  -3   4 -20 396.865 215.493   1
   3   4  21-183.817 249.918   1
   3  -4  21 109.450 228.659   1
  -3  -4 -21 158.903 231.682   1
  -3   4 -21-94.8617 207.669   1
   3   4  22-37.3701 229.737   1
   3  -4  22 75.2252 235.891   1
  -3  -4 -22 322.952 205.542   1
  -3   4 -22 96.9102 206.569   1
   3   4  23-227.069 244.129   1
  -3  -4 -23 32.7342 230.786   1
   3   4  24-418.706 247.772   1
  -3  -4 -24 230.985 233.508   1
   3   4  25 227.338 235.938   1
  -3  -4 -25 356.403 227.427   1
   3   4  26 337.851 231.119   1
  -3  -4 -26 158.627 216.208   1
   3   4  27-75.0770 245.658   1
  -3  -4 -27 342.959 225.883   1
   3   4  28 73.7061 243.145   1
  -3  -4 -28-153.713 215.036   1
  -3   5  28-35.4190 187.812   1
   3  -5 -26 291.558 229.997   1
  -3   5  26 585.699 233.306   1
   3  -5 -25 32.5854 223.376   1
  -3   5  25-149.555 224.977   1
   3  -5 -24 262.128 226.846   1
  -3   5  24 150.426 244.041   1
   3   5 -22-32.9284 224.565   1
  -3   5  22 564.615 235.438   1
   3  -5 -21 97.6526 219.521   1
   3   5 -20 614.910 235.832   1
  -3  -5  20 969.200 264.489   1
   3   5 -19 117.816 204.372   1
   3  -5 -19 158.580 241.067   1
  -3   5  19-256.482 291.198   1
  -3  -5  19 34.3911 253.436   1
   3   5 -18 1854.28 259.230   1
   3  -5 -18 964.319 251.618   1
  -3   5  18 1375.55 296.239   1
  -3  -5  18 1607.56 286.180   1
   3   5 -17 80.0375 191.666   1
   3  -5 -17-30.4128 242.443   1
  -3  -5  17 155.741 235.166   1
  -3   5  17-106.891 273.509   1
   3  -5 -16 178.002 211.879   1
  -3   5  16 208.573 257.361   1
   3  -5 -15-86.3335 237.618   1
   3   5 -15-189.497 172.086   1
  -3  -5  15-195.778 204.655   1
   3  -5 -14 12090.0 889.339   1
  -3  -5  14 13158.1 886.627   1
  -3   5  14 10599.3 901.163   1
   3   5 -14 12391.5 868.656   1
   3  -5 -13 322.262 191.371   1
   3   5 -13 616.082 169.837   1
  -3   5  13 666.506 243.438   1
  -3  -5  13 443.919 190.282   1
   3  -5 -12 5619.31 476.291   1
  -3  -5  12 6784.89 480.441   1
  -3   5  12 5667.26 505.545   1
   3   5 -12 4889.45 441.383   1
  -3   5  11 116.452 194.584   1
  -3  -5  11-102.594 190.577   1
   3  -5 -11 98.4998 155.091   1
   3   5 -11-106.906 158.701   1
  -3  -5  10 8240.70 574.906   1
   3   5 -10 7218.07 557.295   1
  -3   5   9 1040.92 247.578   1
  -3  -5   9 1464.67 201.601   1
   3  -5  -9 1086.89 226.584   1
   3   5  -9 1589.44 196.103   1
  -3   5   8 24387.6 1688.42   1
   3  -5  -8 24996.3 1673.00   1
  -3   5   7 453.473 225.759   1
  -3  -5   7 269.910 134.792   1
   3  -5  -7 117.512 179.831   1
  -3  -5   6 6176.13 460.153   1
   3   5  -6 6617.12 458.874   1
  -3   5   6 7157.68 515.330   1
   3  -5  -6 5526.83 489.146   1
   3   5  -5 147.135 118.543   1
   3  -5  -5-100.969 171.960   1
  -3   5   5 38.7658 183.649   1
  -3  -5   4 746.696 136.949   1
   3   5  -4 513.383 132.003   1
   3  -5  -4 417.821 175.456   1
  -3   5   4 772.457 200.017   1
  -3  -5   3 1201.40 143.468   1
   3   5  -3 868.185 145.854   1
   3  -5  -3 1228.67 176.444   1
   3   5  -2 498.824 150.761   1
  -3  -5   2 724.888 149.216   1
  -3   5   1 1281.20 203.964   1
  -3  -5   1 1705.42 184.813   1
   3   5  -1 1301.76 184.035   1
   3  -5  -1 1688.91 188.454   1
   3  -5   0 515.544 154.679   1
  -3  -5   0 456.231 156.643   1
  -3   5   0 437.523 158.137   1
   3   5   0 538.276 163.304   1
   3  -5   1 1319.67 161.637   1
  -3  -5  -1 1509.57 189.610   1
  -3   5  -1 1190.32 165.753   1
   3   5   1 1595.96 198.912   1
  -3   5  -2 426.104 114.518   1
   3  -5   2 592.252 125.331   1
  -3  -5  -3 984.385 188.122   1
   3   5   3 593.591 195.283   1
   3  -5   3 749.041 127.480   1
  -3   5  -3 919.568 137.908   1
  -3  -5  -4 1086.13 195.214   1
  -3   5  -4 1207.61 139.140   1
  -3   5  -5 237.449 108.971   1
   3   5   5 326.783 202.348   1
  -3  -5  -5 49.3302 173.885   1
   3  -5   5 295.272 103.632   1
  -3   5  -6 5426.43 440.293   1
  -3  -5  -6 6731.51 485.961   1
   3   5   6 5473.54 496.726   1
   3  -5   6 7277.39 449.941   1
  -3  -5  -7 96.9344 174.595   1
  -3   5  -7 353.251 120.956   1
   3  -5   7 353.640 128.313   1
   3   5   7 287.438 197.891   1
   3   5   8 21756.8 1649.94   1
   3  -5   8 25798.4 1614.73   1
  -3   5  -8 24692.0 1607.42   1
  -3  -5  -8 23002.4 1639.55   1
  -3  -5  -9 1239.96 224.615   1
   3   5   9 2080.29 258.808   1
   3  -5  10 7868.97 566.970   1
  -3   5 -10 7501.07 557.898   1
  -3  -5 -11 441.336 219.978   1
  -3   5 -11-129.996 143.687   1
   3   5  11 27.5055 220.590   1
   3  -5  11 18.0693 156.194   1
   3  -5  12 5338.29 438.191   1
   3   5  12 5448.53 478.093   1
  -3  -5 -12 5840.60 459.705   1
  -3   5 -12 5037.02 421.238   1
   3   5  13 922.133 235.934   1
  -3  -5 -13 849.429 220.461   1
   3  -5  13 580.236 179.633   1
   3   5  14 10422.3 863.314   1
  -3   5 -14 11807.3 834.383   1
  -3  -5 -14 12404.2 860.910   1
   3  -5  14 11936.4 840.230   1
  -3  -5 -15 28.2095 222.130   1
  -3   5 -15-22.2395 174.577   1
   3  -5  15 25.1378 193.593   1
   3   5  15-126.962 233.895   1
  -3  -5 -16-29.0788 228.713   1
   3   5  16 557.109 267.876   1
  -3  -5 -17-326.460 247.204   1
  -3   5 -17-50.8416 186.800   1
   3   5  17-202.223 258.816   1
   3  -5  17 58.2548 218.531   1
  -3   5 -18 2030.38 262.197   1
  -3  -5 -18 1421.68 283.875   1
   3   5  18 1007.86 299.608   1
   3  -5  18 1489.74 277.314   1
  -3  -5 -19 154.306 195.485   1
  -3   5 -19-144.197 192.103   1
   3  -5  19 297.248 211.182   1
   3   5  19 249.290 224.447   1
  -3   5 -20 753.551 231.838   1
   3  -5  20 729.597 247.692   1
  -3  -5 -21 254.416 234.698   1
  -3   5 -21 124.209 195.043   1
   3   5  21 257.824 266.865   1
   3  -5  21 180.643 231.190   1
  -3  -5 -22 676.776 229.341   1
   3   5  22 448.032 255.506   1
  -3  -5 -24 327.729 238.158   1
   3   5  24 340.606 262.413   1
  -3  -5 -25-96.2875 209.852   1
   3   5  25 187.867 235.495   1
  -3  -5 -26 219.459 209.060   1
   3   5  26 185.754 225.101   1
  -3  -5 -28 272.088 208.698   1
   3   5  28 217.678 221.185   1
  -3   6  27 71.1712 230.579   1
   3  -6 -27 31.3082 210.180   1
  -3   6  26 36.1771 244.326   1
   3  -6 -26 383.774 241.085   1
  -3   6  25-74.0700 253.443   1
   3  -6 -25 870.290 252.321   1
  -3   6  24 672.118 274.533   1
   3  -6 -24-129.995 233.006   1
  -3   6  23-225.025 258.207   1
   3  -6 -23 391.607 253.031   1
  -3   6  22-112.635 259.459   1
   3  -6 -22 32.7220 235.946   1
  -3   6  21 149.880 250.444   1
   3  -6 -21-162.574 212.590   1
   3   6 -21 128.039 204.520   1
  -3   6  20 223.292 237.166   1
  -3  -6  20 327.940 235.513   1
   3   6 -20 183.940 196.493   1
   3  -6 -20 257.579 220.343   1
  -3  -6  19 493.315 240.888   1
  -3   6  19 517.997 293.268   1
   3  -6 -19 540.030 259.960   1
   3   6 -19 520.960 212.885   1
  -3  -6  18 132.043 227.210   1
  -3   6  18-182.308 267.740   1
   3  -6 -18-93.8982 237.108   1
   3   6 -18-27.4829 184.497   1
  -3   6  17 71.9779 275.374   1
  -3  -6  17 249.641 232.410   1
   3   6 -17-78.7214 180.637   1
   3  -6 -17 61.3717 209.504   1
  -3   6  16 986.078 286.215   1
  -3  -6  16 880.189 235.870   1
   3   6 -16 740.093 217.753   1
   3  -6 -16 1170.88 261.061   1
  -3  -6  15 679.270 225.291   1
   3   6 -15 743.179 206.000   1
  -3  -6  14 798.960 218.915   1
  -3   6  14 234.716 236.446   1
   3  -6 -14 425.189 217.133   1
   3   6 -14 738.485 201.479   1
  -3   6  13 616.147 262.951   1
  -3  -6  13 456.386 192.875   1
   3   6 -13 387.157 165.795   1
   3  -6 -13 740.057 232.489   1
  -3   6  12 593.162 271.499   1
  -3  -6  12 377.965 183.024   1
   3  -6 -12 342.972 220.473   1
   3   6 -12 547.291 165.016   1
   3   6 -11 17.2774 154.643   1
  -3   6  11 59.8627 236.422   1
   3  -6 -11-25.2897 199.760   1
  -3  -6  11 57.5493 162.365   1
   3   6 -10 1053.15 159.396   1
  -3  -6  10 677.809 172.170   1
   3  -6 -10 627.488 183.896   1
  -3   6  10 342.826 205.968   1
   3   6  -8 17882.5 1226.49   1
  -3   6   8 18457.9 1277.78   1
   3  -6  -8 18595.7 1261.54   1
  -3  -6   8 18430.6 1232.18   1
   3   6  -7 5290.83 379.636   1
  -3   6   7 5708.86 445.545   1
  -3  -6   7 4484.92 378.990   1
   3  -6  -7 4891.12 414.524   1
  -3   6   6 132.536 199.179   1
   3   6  -6 64.3888 115.833   1
  -3  -6   6 22.1458 117.319   1
   3  -6  -6 172.066 177.635   1
  -3  -6   5 7324.99 538.581   1
  -3   6   5 8660.80 591.336   1
   3  -6  -5 7494.48 570.211   1
   3   6  -4 64388.8 3989.36   1
  -3  -6   4 60185.6 3988.42   1
  -3   6   4 62787.0 4017.15   1
   3  -6  -4 56448.8 4004.09   1
   3   6  -3 2061.77 190.457   1
  -3  -6   3 1618.65 185.640   1
   3  -6  -3 1927.47 212.548   1
  -3   6   3 1727.96 231.437   1
   3   6  -2 10452.3 738.247   1
  -3  -6   2 11550.9 741.163   1
  -3   6   2 10775.5 762.158   1
   3  -6  -2 10176.2 749.238   1
   3   6  -1 1207.43 188.845   1
  -3  -6   1 1863.95 183.708   1
  -3   6   0 100.984 160.217   1
  -3  -6   0 81.2429 142.488   1
   3   6   0 154.763 148.724   1
   3  -6   0-33.5567 146.168   1
  -3   6  -1 1968.78 199.036   1
   3  -6   1 1749.24 190.345   1
  -3  -6  -2 11902.5 778.068   1
  -3   6  -2 10846.3 756.610   1
   3   6   2 10748.0 778.523   1
  -3   6  -3 1718.05 174.201   1
  -3  -6  -3 2033.09 228.426   1
   3  -6   3 1829.37 171.230   1
   3   6   3 1800.02 241.593   1
  -3  -6  -4 62507.7 4024.37   1
  -3   6  -4 64303.3 3998.67   1
   3  -6   4 59047.6 3997.59   1
   3   6   4 58880.1 4031.20   1
   3  -6   5 6476.91 508.681   1
  -3  -6  -5 8455.98 557.981   1
  -3   6  -5 7749.28 511.294   1
   3   6   5 7592.03 569.063   1
  -3   6  -6 145.228 98.4117   1
   3   6   6-130.216 192.007   1
   3  -6   6 160.258 111.660   1
  -3  -6  -6 37.8320 164.059   1
  -3  -6  -7 4710.92 409.764   1
  -3   6  -7 4623.91 355.553   1
   3  -6   7 5126.78 357.589   1
   3   6   7 4481.27 426.259   1
  -3  -6  -8 17621.0 1199.72   1
  -3   6  -8 17498.5 1159.24   1
   3   6   8 16506.6 1209.72   1
   3  -6   8 17377.8 1163.07   1
  -3   6  -9 156.064 113.264   1
   3  -6   9 81.2859 127.197   1
  -3  -6 -10 506.818 195.471   1
   3   6  10 570.645 221.936   1
   3   6  11-311.659 221.707   1
   3  -6  11 133.471 138.522   1
   3   6  12 205.911 221.374   1
   3  -6  12 276.392 146.552   1
  -3   6 -12 662.523 148.005   1
  -3  -6 -12 328.557 195.765   1
   3   6  13 732.053 260.482   1
  -3   6 -13 688.516 166.035   1
  -3  -6 -13 263.994 215.794   1
   3  -6  14 1089.11 216.187   1
   3   6  14 440.669 248.090   1
  -3   6 -14 590.819 178.605   1
  -3  -6 -14 634.599 237.818   1
   3  -6  15 975.731 203.198   1
  -3   6 -15 406.435 162.225   1
   3  -6  16 871.451 219.527   1
   3   6  16 731.526 271.085   1
  -3  -6 -16 884.191 255.005   1
  -3   6 -16 784.491 191.400   1
   3   6  17-102.701 211.379   1
  -3  -6 -17 89.8042 198.344   1
   3   6  18 105.721 270.588   1
   3  -6  18 244.810 210.717   1
  -3  -6 -18 61.0365 224.185   1
  -3   6 -18 26.7495 182.721   1
   3   6  19 107.514 277.882   1
   3  -6  19-32.5091 218.350   1
  -3  -6 -19 372.279 237.478   1
  -3   6 -19 28.2369 202.986   1
   3   6  20 401.283 239.924   1
   3  -6  20 511.946 236.194   1
  -3  -6 -20 31.4666 188.745   1
  -3   6 -20 29.3664 183.591   1
   3   6  21 185.129 268.650   1
  -3  -6 -21 383.093 233.528   1
   3   6  22 261.046 277.252   1
  -3  -6 -22 257.170 244.085   1
   3   6  23 112.717 211.264   1
   3   6  24 827.007 284.497   1
  -3  -6 -24 225.752 224.964   1
   3   6  25 74.4929 241.334   1
  -3  -6 -25-127.131 216.975   1
   3   6  26-257.092 213.840   1
  -3  -6 -26 92.9181 196.990   1
   3   6  27 219.294 247.347   1
  -3  -6 -27 422.969 232.178   1
   3  -7 -27-92.8708 225.720   1
  -3   7  27-35.0502 233.296   1
   3  -7 -25-286.817 220.227   1
  -3   7  25 366.628 258.414   1
   3  -7 -24 451.005 238.155   1
  -3   7  24 111.170 244.121   1
   3  -7 -23 64.9832 232.695   1
  -3   7  23 223.995 267.319   1
   3  -7 -21-32.4733 215.196   1
  -3   7  21 187.237 263.967   1
   3  -7 -20 96.6355 178.803   1
  -3   7  20-74.5707 220.732   1
   3  -7 -19 159.331 244.608   1
   3   7 -19-235.189 185.158   1
  -3   7  19 334.402 289.834   1
  -3  -7  19-131.425 209.926   1
   3  -7 -18 31.4915 249.950   1
   3   7 -18 166.646 191.737   1
  -3  -7  18 527.522 225.888   1
  -3   7  18 220.350 263.256   1
   3  -7 -17-61.8862 227.271   1
  -3   7  17-108.990 244.965   1
   3   7 -16 245.901 190.394   1
   3  -7 -16 728.304 261.433   1
  -3  -7  16 927.423 217.837   1
  -3   7  16 391.983 291.451   1
   3  -7 -15 473.662 236.725   1
   3   7 -15 274.429 178.623   1
  -3   7  15 701.012 277.237   1
  -3  -7  15 330.218 198.624   1
   3  -7 -14 1873.08 267.499   1
  -3   7  14 1842.72 299.106   1
   3   7 -14 1525.09 229.630   1
  -3  -7  14 1479.06 235.314   1
   3  -7 -13 1509.11 272.144   1
  -3   7  13 1224.66 304.362   1
   3   7 -13 1383.35 208.309   1
  -3  -7  13 1095.07 203.556   1
   3  -7 -12 1106.74 251.783   1
   3   7 -12 1049.97 184.640   1
  -3  -7  12 884.305 199.154   1
   3  -7 -11 103.844 202.520   1
  -3   7  11 30.7576 252.510   1
   3   7 -11 177.290 149.041   1
  -3  -7  11-141.344 154.686   1
  -3   7  10 235.599 206.626   1
   3  -7 -10 273.367 185.810   1
   3  -7  -9 473.568 207.592   1
  -3   7   9 757.748 273.300   1
   3   7  -9 1151.87 151.295   1
  -3  -7   9 538.916 150.501   1
   3  -7  -8 1011.93 212.165   1
  -3   7   8 423.104 228.180   1
  -3  -7   8 786.893 137.752   1
   3   7  -8 549.476 135.466   1
  -3   7   7 744.268 234.691   1
   3  -7  -7 1061.62 217.627   1
  -3  -7   7 569.307 129.657   1
   3   7  -7 772.276 134.410   1
   3  -7  -6 32901.8 2170.32   1
   3   7  -6 33759.8 2135.20   1
  -3  -7   6 32047.9 2135.47   1
  -3   7   6 29885.3 2179.05   1
  -3   7   5 64.5123 201.578   1
  -3  -7   5 59.0224 106.404   1
   3   7  -5 177.232 99.9939   1
   3  -7  -5-93.2877 167.476   1
   3   7  -4 5744.08 409.204   1
   3  -7  -4 5625.42 443.464   1
  -3  -7   4 5636.70 409.947   1
  -3   7   4 5501.41 456.103   1
  -3  -7   3 1225.14 149.133   1
   3  -7  -3 847.289 167.073   1
  -3   7   3 1080.53 197.171   1
  -3  -7   2 3666.53 302.970   1
   3  -7  -2 3743.61 315.907   1
  -3   7   2 4033.49 330.711   1
   3   7  -2 3927.00 310.464   1
   3   7  -1 516.545 145.123   1
  -3  -7   1 639.704 129.674   1
  -3   7   0 25107.3 1672.01   1
   3  -7   1 814.412 139.139   1
   3   7   1 717.862 172.909   1
  -3   7  -1 854.896 153.324   1
  -3  -7  -1 566.925 156.986   1
   3  -7   2 4026.22 312.048   1
   3   7   2 4290.09 351.540   1
  -3  -7  -2 4102.97 340.379   1
   3   7   3 1290.94 204.763   1
   3  -7   3 1271.24 144.561   1
  -3  -7  -3 1604.92 202.087   1
  -3   7  -3 1204.55 146.830   1
   3  -7   4 4807.59 366.582   1
  -3   7  -4 5192.75 366.938   1
  -3  -7  -4 5032.95 410.297   1
   3   7   4 5954.95 434.364   1
   3  -7   5 77.5196 85.8049   1
   3   7   5-63.9570 162.583   1
  -3  -7  -5-55.6757 161.247   1
  -3   7  -5 31.4507 92.3390   1
   3   7   6 29091.0 2179.64   1
  -3  -7  -6 28970.4 2171.75   1
  -3   7  -6 34120.9 2135.66   1
   3  -7   6 33960.1 2138.26   1
  -3   7  -7 843.249 112.149   1
  -3  -7  -7 789.873 196.845   1
   3   7   7 633.780 211.131   1
   3  -7   7 603.219 122.268   1
  -3  -7  -8 701.758 192.979   1
  -3   7  -8 488.417 112.570   1
   3  -7   8 564.641 120.950   1
   3   7   8 665.320 214.966   1
  -3   7  -9 749.445 138.559   1
  -3  -7  -9 1213.96 239.273   1
   3  -7   9 1086.90 150.819   1
   3   7   9 995.211 240.509   1
   3   7  10 392.045 229.918   1
   3  -7  10-53.7570 128.444   1
   3   7  11-87.3877 231.573   1
  -3  -7 -11 224.769 203.937   1
   3   7  12 753.177 246.259   1
   3  -7  12 1117.51 176.833   1
  -3   7 -12 1486.43 177.116   1
  -3  -7 -12 1066.37 228.335   1
   3  -7  13 1721.97 210.162   1
   3   7  13 1500.52 296.389   1
  -3  -7 -13 2057.75 264.722   1
  -3   7 -13 1393.59 189.564   1
   3  -7  14 1583.97 215.327   1
   3   7  14 1728.57 313.048   1
  -3   7 -14 1408.67 201.736   1
  -3  -7 -14 1447.55 276.803   1
   3   7  15 296.971 256.244   1
   3  -7  15 442.892 186.489   1
  -3   7 -15 468.768 169.598   1
  -3  -7 -15 873.133 247.867   1
   3  -7  16 254.634 194.476   1
   3   7  16 507.705 235.739   1
  -3   7 -16 489.607 181.409   1
  -3  -7 -16 564.971 215.624   1
   3  -7  17-83.3468 195.070   1
   3   7  17 34.8456 280.290   1
  -3  -7 -17 60.5169 229.219   1
  -3   7 -17 97.4092 163.479   1
   3   7  18 461.969 268.643   1
  -3  -7 -18 30.7426 236.392   1
   3  -7  19 63.0633 222.250   1
   3   7  19-72.2669 226.470   1
  -3  -7 -19 155.888 196.366   1
  -3   7 -19-80.7876 185.345   1
   3   7  20-36.7482 260.028   1
  -3  -7 -20 94.9342 234.025   1
   3   7  21 296.318 239.441   1
  -3  -7 -21 223.401 209.308   1
  -3  -7 -23-32.2568 229.122   1
   3   7  24 74.6795 224.713   1
   3   7  25 811.810 264.858   1
  -3  -7 -25 220.192 222.950   1
   3   7  27 36.0400 234.352   1
  -3  -7 -27 507.104 224.562   1
   3  -8 -26 154.868 214.908   1
  -3   8  26-142.602 242.360   1
   3  -8 -25 125.996 228.961   1
  -3   8  25 145.062 251.767   1
   3  -8 -24 127.633 225.161   1
  -3   8  24 220.464 256.184   1
   3  -8 -23-193.608 223.324   1
  -3   8  23-185.499 258.727   1
   3  -8 -22 518.809 248.195   1
  -3   8  22 111.906 253.429   1
   3  -8 -21 323.909 231.740   1
  -3   8  21 261.839 263.326   1
   3  -8 -20 225.526 215.420   1
  -3   8  20-74.6666 229.429   1
   3  -8 -19-351.515 249.390   1
  -3   8  19 223.803 281.708   1
  -3   8  17 109.953 279.571   1
  -3  -8  17 55.5440 200.358   1
   3  -8 -17 311.833 233.921   1
   3   8 -17-25.2441 180.110   1
  -3   8  16 2235.02 358.532   1
  -3  -8  16 2478.69 272.835   1
   3  -8 -16 1993.26 304.583   1
   3   8 -16 1638.83 244.256   1
  -3   8  15-142.179 288.480   1
  -3  -8  15 23.8561 175.222   1
   3  -8 -15-119.956 241.257   1
   3   8 -15-86.8036 167.718   1
  -3  -8  14 1173.19 194.099   1
   3   8 -14 681.067 183.394   1
  -3   8  13 371.408 253.264   1
   3   8 -13 357.893 158.186   1
  -3  -8  13 215.996 166.299   1
   3  -8 -13 455.631 208.008   1
  -3  -8  12 4317.19 337.497   1
   3  -8 -12 3669.06 377.979   1
  -3   8  12 4547.37 421.985   1
   3   8 -12 3626.01 331.950   1
   3  -8 -11-79.8511 208.289   1
  -3   8  11 63.1405 240.752   1
  -3  -8  10 4911.25 388.951   1
   3   8 -10 4797.58 379.999   1
  -3   8  10 5519.45 472.029   1
   3  -8 -10 5266.17 445.240   1
   3   8  -9 166.763 120.155   1
  -3  -8   9 415.290 127.290   1
   3  -8  -9-97.9888 199.374   1
  -3   8   9 374.832 241.867   1
  -3  -8   8 153.224 111.048   1
   3   8  -8 231.487 116.348   1
   3   8  -7 337.390 114.035   1
  -3  -8   7 319.210 108.420   1
   3  -8  -7 596.394 204.336   1
  -3   8   7 542.585 231.993   1
   3   8  -6 247.809 101.929   1
  -3   8   6 749.998 222.427   1
  -3  -8   6 368.936 107.964   1
   3  -8  -6 459.677 178.884   1
  -3   8   5 2799.76 320.496   1
   3   8  -5 3264.90 249.641   1
  -3  -8   5 3527.63 254.755   1
   3  -8  -4 6324.82 520.537   1
  -3  -8   4 7136.41 488.693   1
   3   8  -4 7213.78 492.634   1
  -3   8   4 6618.62 530.939   1
  -3  -8   3 5908.54 424.331   1
   3  -8  -3 6176.76 457.648   1
   3   8  -3 5676.36 429.501   1
  -3   8   3 5951.11 465.211   1
  -3  -8   2 3118.66 259.167   1
   3  -8  -2 2842.89 274.787   1
   3   8  -2 3259.08 263.994   1
  -3   8   2 3484.28 299.374   1
  -3  -8   1 5231.83 404.552   1
   3  -8  -1 5099.79 407.832   1
  -3   8   1 6082.79 434.583   1
   3   8  -1 5200.83 404.716   1
   3  -8   1 5196.59 396.180   1
   3   8   1 5613.61 429.354   1
  -3  -8  -1 4898.43 409.771   1
  -3   8  -1 5856.79 407.449   1
   3   8   2 3066.19 292.441   1
  -3   8  -2 3179.85 254.549   1
   3  -8   2 3070.36 250.930   1
   3  -8   3 5903.69 430.260   1
   3   8   3 5829.10 486.548   1
  -3   8  -3 6741.80 433.224   1
  -3  -8  -3 5304.84 459.944   1
   3  -8   4 7164.99 469.653   1
  -3   8  -4 6535.27 469.774   1
  -3  -8  -4 6774.44 515.894   1
   3   8   4 6204.91 525.529   1
   3  -8   5 3156.87 226.714   1
   3   8   5 2961.59 324.588   1
  -3   8  -5 2885.00 228.279   1
  -3  -8  -5 2620.31 300.453   1
   3   8   6 576.779 213.659   1
  -3  -8  -6 84.0802 174.488   1
  -3   8  -6 223.219 81.1791   1
   3  -8   6 529.695 93.7613   1
  -3   8  -7 340.111 84.8857   1
  -3  -8  -7 669.649 203.981   1
   3  -8   7 451.595 96.8274   1
   3   8   7 505.040 221.063   1
  -3   8  -8 233.381 88.9563   1
   3  -8   8 305.636 103.098   1
   3   8   9 249.292 222.435   1
   3  -8   9 336.881 106.561   1
  -3   8 -10 5845.25 383.998   1
  -3  -8 -10 4567.40 438.374   1
   3  -8  10 4900.11 389.989   1
   3   8  10 5189.80 467.780   1
   3  -8  11 197.303 116.842   1
  -3   8 -11 118.599 105.661   1
  -3  -8 -11-77.2007 208.360   1
   3   8  11 119.383 232.938   1
   3   8  12 3557.25 419.082   1
  -3  -8 -12 4887.82 420.339   1
   3   8  13 573.265 241.035   1
   3  -8  13 191.491 141.869   1
  -3   8 -13 244.097 132.950   1
  -3  -8 -13 194.964 189.307   1
   3  -8  14 1277.95 209.406   1
  -3   8 -14 960.233 175.862   1
   3  -8  15 65.6804 161.517   1
   3   8  15 335.002 271.966   1
  -3  -8 -15 29.6248 228.276   1
  -3   8 -15 134.314 144.086   1
   3   8  16 1686.54 304.725   1
   3  -8  16 2191.30 258.016   1
  -3   8 -16 1237.86 219.039   1
  -3  -8 -16 1621.48 266.951   1
   3   8  17 351.931 287.474   1
   3  -8  17 209.083 200.925   1
  -3   8 -17 156.474 160.366   1
  -3  -8 -17 30.5273 242.862   1
  -3   8 -18 287.886 172.060   1
   3   8  19-218.846 279.065   1
  -3  -8 -19 125.610 228.098   1
   3   8  20 73.6586 222.834   1
  -3  -8 -20 95.0422 203.442   1
   3   8  21 223.127 267.320   1
  -3  -8 -21 511.909 239.569   1
   3   8  22 372.969 245.114   1
  -3  -8 -22-32.0599 216.308   1
   3   8  23 37.4178 252.368   1
  -3  -8 -23 193.765 225.994   1
   3   8  24 555.768 259.155   1
  -3  -8 -24 222.028 215.995   1
   3   8  25 401.408 241.063   1
   3   8  26 35.8595 257.610   1
  -3  -8 -26 30.1563 209.242   1
  -3   9  26-246.071 246.874   1
   3  -9 -26 30.5095 210.059   1
  -3   9  24-36.4078 251.618   1
   3  -9 -24 126.329 221.768   1
  -3   9  23 331.488 262.285   1
   3  -9 -23 255.562 256.878   1
  -3   9  22 74.2887 250.426   1
   3  -9 -22-161.276 220.218   1
  -3   9  21-186.680 217.447   1
   3  -9 -21-32.2950 187.044   1
  -3   9  20 448.326 257.249   1
   3  -9 -20 579.711 249.501   1
  -3   9  19 409.700 295.882   1
   3  -9 -19 545.730 251.610   1
  -3   9  18 260.090 230.726   1
   3  -9 -18 31.7927 198.452   1
   3   9 -17 210.578 177.490   1
  -3   9  17-73.9115 280.101   1
   3  -9 -16 216.776 204.694   1
  -3  -9  16 447.755 192.229   1
   3   9 -16 63.8714 157.414   1
  -3   9  16 109.330 230.994   1
   3  -9 -15 121.682 224.316   1
  -3  -9  15 42.2862 165.131   1
   3   9 -15 155.519 152.341   1
  -3   9  15 250.756 277.778   1
   3  -9 -14 772.949 265.751   1
  -3  -9  14 779.050 175.871   1
  -3   9  14 1093.68 325.404   1
   3   9 -14 424.548 156.224   1
   3   9 -13 647.144 164.541   1
  -3  -9  13 1331.47 179.201   1
  -3   9  12 1237.58 284.820   1
   3  -9 -12 1042.48 242.471   1
  -3   9  11 226.626 238.030   1
  -3  -9  11 210.644 123.687   1
   3  -9 -11-109.066 211.010   1
   3   9 -11 269.163 120.187   1
  -3   9  10 2078.14 322.962   1
  -3  -9  10 2001.90 196.197   1
   3  -9 -10 1948.36 292.264   1
   3   9 -10 2133.92 202.506   1
  -3   9   9 2172.84 293.887   1
   3  -9  -9 2450.40 266.202   1
  -3  -9   9 1748.38 176.379   1
   3   9  -9 1534.68 170.144   1
   3  -9  -8 1425.64 238.469   1
  -3   9   8 1810.51 290.770   1
   3   9  -8 1833.46 167.050   1
  -3  -9   8 1638.83 165.750   1
  -3  -9   7 1898.92 168.257   1
   3   9  -7 1683.28 165.203   1
   3  -9  -6 13943.4 1004.39   1
  -3  -9   6 15008.7 957.284   1
  -3   9   6 13335.6 1018.26   1
   3   9  -6 14030.2 956.851   1
   3   9  -5 172.111 110.119   1
  -3  -9   5 210.862 87.6761   1
   3   9  -4 1194.44 141.754   1
  -3   9   4 1102.55 230.007   1
   3  -9  -4 1296.02 212.623   1
  -3  -9   4 1023.31 135.522   1
   3   9  -3 281.610 122.547   1
   3  -9  -3 105.185 162.661   1
  -3  -9   3-21.4802 111.420   1
  -3   9   3 201.648 175.377   1
   3  -9  -2 7310.01 491.494   1
  -3  -9   2 6515.93 470.146   1
  -3   9   2 6336.36 499.929   1
   3   9  -2 6085.28 474.948   1
  -3   9   1-52.1936 140.990   1
   3  -9  -1 245.184 120.004   1
  -3  -9   0 6793.91 469.479   1
   3   9   0 5801.54 476.314   1
   3  -9   1 191.483 125.437   1
   3   9   1 211.050 171.149   1
  -3  -9  -1 331.607 146.396   1
  -3   9  -1 418.502 140.667   1
  -3  -9  -2 5739.41 445.072   1
  -3   9  -2 5864.02 423.880   1
   3  -9   2 5688.30 417.716   1
   3   9   3-20.6960 172.312   1
  -3  -9  -3-126.057 155.655   1
   3  -9   3-26.7683 92.1581   1
  -3   9  -3 103.436 96.7697   1
   3   9   4 1470.33 230.496   1
   3  -9   4 1264.85 130.472   1
  -3   9  -4 1213.46 131.920   1
  -3   9  -5 223.812 79.5821   1
   3   9   5 188.894 197.539   1
   3  -9   5 196.966 74.3230   1
  -3  -9  -5 62.2596 173.729   1
  -3   9  -6 14018.6 927.547   1
  -3  -9  -6 13648.4 991.176   1
   3   9   6 12245.0 996.874   1
   3  -9   6 14571.9 929.418   1
   3  -9   7 1889.43 158.337   1
  -3   9  -7 2085.03 155.047   1
   3  -9   8 1517.94 133.780   1
   3   9   8 1069.72 261.363   1
   3   9   9 1742.82 291.441   1
  -3   9  -9 2051.49 164.958   1
  -3  -9  -9 2101.32 256.189   1
   3  -9   9 2049.54 169.122   1
   3   9  10 1717.13 314.489   1
  -3   9 -10 1972.68 174.720   1
  -3  -9 -10 1708.14 277.112   1
   3  -9  10 2246.15 183.658   1
   3  -9  11 365.174 113.390   1
   3   9  11 460.464 232.161   1
  -3   9 -11 320.065 101.211   1
  -3  -9 -11 450.044 212.331   1
   3  -9  12 1313.88 156.305   1
   3   9  12 854.325 266.710   1
  -3  -9 -12 746.195 234.571   1
  -3   9 -12 961.635 133.559   1
   3   9  14 499.932 250.010   1
   3  -9  14 361.985 153.965   1
  -3  -9 -14 205.967 211.709   1
  -3   9 -14 327.941 129.034   1
   3   9  15 34.1235 264.531   1
   3  -9  15 97.2307 155.084   1
  -3  -9 -15-59.8173 237.011   1
  -3   9 -15 115.694 128.192   1
   3   9  16 350.630 244.432   1
   3  -9  16 174.843 170.749   1
  -3   9 -16 92.4657 139.942   1
  -3  -9 -16 60.7533 216.791   1
   3   9  17-71.3872 273.239   1
  -3  -9 -17-123.223 226.378   1
  -3   9 -17 389.033 157.942   1
   3   9  18 181.224 245.710   1
  -3  -9 -18 218.308 230.995   1
   3   9  19-36.6368 272.833   1
  -3  -9 -19 62.9905 222.853   1
   3   9  20-74.0591 255.938   1
  -3  -9 -20 190.910 217.259   1
   3   9  21 111.483 246.436   1
  -3  -9 -21 191.544 216.353   1
   3   9  22 447.597 262.603   1
  -3  -9 -22 192.506 225.224   1
   3   9  23 669.558 257.896   1
  -3  -9 -23 64.1386 222.591   1
   3   9  24-477.388 245.446   1
  -3  -9 -24 312.189 220.898   1
   3   9  26-247.842 236.686   1
  -3  -9 -26 58.9666 200.476   1
  -3  10  25 460.307 247.088   1
   3 -10 -25 368.222 232.385   1
  -3  10  24 576.757 255.900   1
   3 -10 -24 124.913 223.618   1
  -3  10  23-109.639 229.066   1
   3 -10 -23 158.317 204.218   1
  -3  10  22 184.731 203.761   1
   3 -10 -22 480.727 183.688   1
  -3  10  21-260.689 240.845   1
   3 -10 -21-289.610 236.118   1
  -3  10  19 335.932 226.011   1
   3 -10 -19 32.1367 199.706   1
  -3  10  18 298.640 273.490   1
   3 -10 -18 159.535 238.851   1
   3  10 -16 133.887 149.389   1
  -3  10  16 331.255 298.140   1
   3 -10 -16 312.431 245.652   1
  -3 -10  15 246.380 135.840   1
  -3  10  15-108.824 254.848   1
   3 -10 -15 153.933 209.489   1
   3  10 -15 138.225 136.781   1
  -3  10  14 71.2318 250.258   1
   3 -10 -14 211.556 209.088   1
  -3  10  13-139.361 267.435   1
  -3 -10  13 54.3176 121.828   1
   3  10 -13 13.5387 109.867   1
   3 -10 -13-88.6766 223.910   1
  -3  10  12 713.238 283.486   1
  -3 -10  12 315.404 119.138   1
   3  10 -12 451.279 119.874   1
   3 -10 -12 749.066 251.987   1
   3  10 -11 199.229 102.234   1
   3 -10 -11 195.729 206.275   1
  -3 -10  11 189.340 104.675   1
  -3 -10  10 4068.34 255.752   1
  -3  10  10 4304.18 386.813   1
   3 -10 -10 3217.22 332.201   1
  -3  10   9 611.071 279.944   1
  -3 -10   9 718.806 101.567   1
   3  10  -9 381.966 99.8713   1
   3 -10  -9 990.462 240.177   1
   3  10  -8 1503.28 145.887   1
  -3  10   8 1990.40 289.258   1
  -3 -10   8 1590.29 142.421   1
   3 -10  -8 1248.76 255.620   1
  -3 -10   7 81.2020 75.8941   1
   3  10  -7 45.0386 83.2667   1
  -3  10   7 305.562 222.128   1
  -3 -10   6 186.288 83.1832   1
   3  10  -6 272.460 91.6618   1
  -3  10   6 525.715 222.581   1
   3 -10  -6 568.438 198.844   1
   3  10  -5 179.938 100.214   1
   3 -10  -5 171.034 170.104   1
  -3 -10   5 68.3991 92.1145   1
   3  10  -4 3227.76 261.553   1
  -3 -10   4 3491.20 255.586   1
   3 -10  -4 2852.00 302.630   1
  -3  10   4 3057.96 323.428   1
  -3 -10   3 20.7938 100.618   1
   3  10  -3 109.263 119.394   1
   3 -10  -3-129.290 150.786   1
  -3  10   3 255.214 177.096   1
  -3 -10   2 27632.7 1806.20   1
  -3  10   2 25906.3 1833.06   1
   3  10  -2 27748.8 1815.06   1
   3 -10  -2 27462.0 1825.06   1
  -3  10   1 599.482 169.876   1
  -3 -10   1 673.170 137.615   1
   3  10  -1 678.374 155.135   1
   3 -10  -1 856.604 150.172   1
  -3  10   0-146.521 140.035   1
   3  10   0 16.9778 148.295   1
  -3 -10   0-29.4200 135.752   1
   3 -10   0-42.7003 130.463   1
   3  10   1 915.582 178.673   1
  -3 -10  -1 892.779 168.166   1
   3  10   2 23053.8 1757.68   1
   3 -10   2 25840.9 1730.14   1
  -3 -10  -2 27734.5 1755.95   1
  -3  10  -2 27443.8 1734.85   1
   3  10   3-87.4476 173.742   1
  -3  10  -3 19.4513 102.782   1
  -3 -10  -3 38.1366 146.371   1
   3 -10   3 18.4161 93.0236   1
   3  10   4 2389.92 297.150   1
   3 -10   4 2479.40 203.033   1
  -3 -10  -4 3190.39 293.093   1
  -3  10  -4 2560.03 207.048   1
   3  10   5 123.154 200.122   1
  -3 -10  -5 238.812 180.019   1
  -3  10  -5 182.555 71.2093   1
   3 -10   5 113.616 68.2016   1
  -3 -10  -6 183.342 193.104   1
   3  10   6 544.635 226.378   1
   3  10   7-27.1540 195.799   1
  -3 -10  -8 1573.85 256.784   1
   3  10   8 2664.73 310.748   1
  -3 -10  -9 429.789 206.155   1
   3  10   9 793.673 250.909   1
  -3 -10 -10 4546.55 417.716   1
   3  10  10 4363.28 442.430   1
  -3 -10 -11 494.109 216.993   1
   3 -10  11 87.8005 60.9626   1
  -3  10 -11 135.520 61.5050   1
   3  10  11 220.274 232.864   1
  -3 -10 -12 171.035 214.537   1
   3 -10  12 406.322 101.437   1
  -3  10 -12 394.848 87.5095   1
   3  10  12 645.281 263.824   1
  -3 -10 -13 29.2775 224.003   1
   3 -10  13-32.0785 102.806   1
  -3  10 -13-55.2898 88.4141   1
   3  10  13 265.522 271.694   1
  -3 -10 -14 178.669 208.539   1
   3 -10  14 304.924 132.099   1
   3  10  14 680.340 253.350   1
  -3  10 -14 317.082 109.171   1
  -3 -10 -15 121.042 248.717   1
   3  10  15 279.779 288.993   1
  -3 -10 -16-30.7134 211.496   1
   3  10  16 285.043 234.104   1
  -3 -10 -18-157.154 217.472   1
   3  10  18-183.116 267.207   1
  -3 -10 -19 253.382 203.596   1
   3  10  19 36.9050 247.955   1
  -3 -10 -21 223.701 194.523   1
   3  10  21 37.2629 200.468   1
  -3 -10 -22 223.372 214.901   1
   3  10  22 334.240 265.355   1
  -3 -10 -23-63.0573 208.071   1
   3  10  23 295.418 233.773   1
  -3 -10 -24 61.7833 199.230   1
   3  10  24-36.3750 239.961   1
  -3 -10 -25 269.285 208.072   1
   3  10  25 142.643 250.768   1
  -3  11  25 69.8399 201.104   1
   3 -11 -25 151.145 176.139   1
  -3  11  24 213.867 207.896   1
   3 -11 -24 185.077 171.689   1
  -3  11  23 144.916 239.196   1
   3 -11 -23 156.775 212.489   1
  -3  11  21 148.217 254.290   1
   3 -11 -21 224.715 220.394   1
  -3  11  20-37.3025 201.840   1
   3 -11 -20 128.717 181.967   1
  -3  11  19 859.572 291.521   1
   3 -11 -19 32.1432 222.432   1
  -3  11  18 261.142 274.622   1
   3 -11 -18 609.528 231.581   1
  -3  11  17 260.993 275.848   1
   3 -11 -17 31.8281 233.857   1
  -3  11  15 401.908 273.055   1
   3 -11 -15-186.991 232.112   1
  -3  11  14 433.677 303.698   1
   3  11 -14 154.754 102.346   1
   3 -11 -14 306.344 240.857   1
  -3  11  13 106.367 280.947   1
  -3 -11  13 72.1283 81.3867   1
   3  11 -13 24.7325 84.3377   1
   3 -11 -13 300.492 245.312   1
  -3 -11  12 1226.14 100.920   1
   3 -11 -12 1556.23 272.966   1
   3 -11 -11 916.589 250.439   1
  -3  11  11 906.845 295.771   1
   3 -11 -10 611.139 221.875   1
  -3  11  10 65.1584 246.956   1
   3 -11  -9 53.6488 207.300   1
  -3  11   9-220.257 250.865   1
   3 -11  -8 2687.79 307.096   1
  -3 -11   7-16.8554 46.6323   1
   3  11  -7 20.3940 62.5640   1
   3 -11  -7-24.7890 193.977   1
  -3  11   7 201.594 226.770   1
  -3 -11   6 987.209 103.892   1
   3  11  -6 1013.05 115.356   1
  -3 -11   5 120.889 82.1719   1
   3  11  -5 257.270 103.208   1
   3 -11  -5 133.805 168.194   1
  -3  11   5 310.343 220.362   1
  -3 -11   4 147.460 93.1242   1
   3  11  -4 268.162 109.684   1
   3 -11  -4 273.469 165.731   1
  -3  11   4 288.266 188.507   1
  -3 -11   3-98.5715 102.632   1
   3  11  -3 12.6238 120.095   1
   3 -11  -3 58.3625 161.975   1
  -3  11   3 156.505 199.141   1
   3 -11  -2 1851.40 223.479   1
  -3  11   2 2194.38 244.553   1
  -3 -11   1 113.667 123.016   1
   3  11  -1 163.670 134.933   1
   3 -11  -1-32.3650 143.960   1
  -3  11   1 218.248 172.961   1
  -3 -11   0 5167.95 406.037   1
   3 -11   0 5475.19 401.523   1
   3  11   0 5827.05 427.907   1
  -3  11   0 4387.01 407.913   1
  -3 -11  -1-34.5503 143.913   1
   3  11   1 236.596 173.966   1
  -3  11  -2 2441.16 213.217   1
  -3 -11  -2 2077.57 243.328   1
   3 -11   2 2519.47 207.515   1
   3  11   3-205.455 192.697   1
  -3 -11  -3-80.3649 176.776   1
  -3  11  -3 50.0932 104.239   1
   3 -11   3 113.896 98.0493   1
   3 -11   4 120.734 77.5604   1
  -3  11  -4 163.220 83.1570   1
  -3 -11  -4 21.3913 165.072   1
  -3  11  -5 157.164 54.7113   1
   3  11   5 102.355 209.107   1
   3 -11   5 157.570 49.7759   1
   3  11   6 941.192 235.967   1
  -3 -11  -6 917.422 210.048   1
  -3 -11  -7-23.9915 185.963   1
   3  11   8 2224.37 324.693   1
  -3 -11  -8 2743.84 295.543   1
  -3 -11  -9 157.292 179.280   1
   3  11   9 182.517 229.132   1
   3  11  10 282.057 230.020   1
  -3 -11 -11 283.471 231.035   1
   3  11  11 613.683 265.092   1
  -3 -11 -12 2361.94 299.918   1
   3  11  12 1489.41 319.240   1
  -3 -11 -13-148.391 204.260   1
   3  11  13 237.615 238.328   1
  -3 -11 -14 422.129 259.548   1
   3  11  14 242.799 291.233   1
  -3 -11 -15 61.2831 226.914   1
   3  11  15 355.912 265.317   1
  -3 -11 -17 1001.50 264.630   1
   3  11  17 328.265 302.119   1
  -3 -11 -18 221.651 210.568   1
   3  11  18 702.195 277.449   1
  -3 -11 -19 222.846 198.936   1
   3  11  19 148.541 248.516   1
  -3 -11 -20 127.538 242.949   1
   3  11  20 446.416 271.749   1
  -3 -11 -21-223.937 199.653   1
   3  11  21 37.2783 231.456   1
  -3 -11 -23-31.0451 224.144   1
   3  11  23 475.813 269.955   1
  -3 -11 -24-273.346 178.816   1
   3  11  24 467.262 204.440   1
  -3 -11 -25 176.996 220.026   1
   3  11  25 211.178 243.536   1
   3 -12 -24 212.999 211.157   1
  -3  12  24-140.797 253.832   1
   3 -12 -23 31.0066 205.488   1
  -3  12  23 107.622 248.934   1
   3 -12 -22 157.417 181.190   1
  -3  12  22-254.955 224.897   1
   3 -12 -21-95.7153 206.713   1
  -3  12  21 110.598 244.270   1
   3 -12 -20 128.627 218.028   1
  -3  12  20 706.099 284.357   1
   3 -12 -19 257.682 198.870   1
  -3  12  19 373.707 232.759   1
   3 -12 -18 128.532 230.141   1
  -3  12  18 149.695 264.945   1
   3 -12 -17 64.0997 183.386   1
  -3  12  17-186.580 229.259   1
   3 -12 -16 350.352 235.852   1
  -3  12  16 630.846 275.149   1
   3 -12 -15 283.290 253.872   1
  -3  12  15 295.378 282.178   1
  -3  12  14-182.310 265.108   1
   3 -12 -13 152.833 195.754   1
  -3  12  13 286.977 247.252   1
   3 -12 -12-149.787 208.815   1
  -3  12  12-70.3275 246.998   1
   3 -12 -10 2938.24 325.695   1
  -3  12  10 2494.06 367.818   1
   3 -12  -9-138.183 213.608   1
  -3  12   9-32.2223 231.553   1
   3 -12  -8 2004.91 274.216   1
  -3  12   8 1553.63 286.943   1
   3 -12  -7-25.7128 194.129   1
  -3  12   7-29.7820 221.790   1
   3 -12  -6 661.294 201.927   1
   3  12  -6 353.678 64.4739   1
  -3  12   6 227.302 221.533   1
   3  12  -5 1285.06 133.264   1
  -3 -12   4 1367.33 137.131   1
   3  12  -4 835.876 143.059   1
   3 -12  -4 1247.75 202.596   1
  -3  12   4 1106.53 224.695   1
  -3 -12   3 342.112 115.094   1
   3  12  -3 169.194 129.747   1
   3 -12  -3 530.607 181.453   1
  -3  12   3 609.949 204.067   1
   3 -12  -2 1723.71 212.397   1
  -3  12   2 1981.70 240.619   1
  -3 -12   1 1545.76 190.816   1
   3  12  -1 1881.12 204.629   1
   3 -12  -1 1314.49 199.640   1
  -3  12   1 1660.59 238.734   1
  -3 -12   0-16.6391 145.296   1
   3  12   0-18.8997 159.957   1
   3 -12   0 64.1856 137.982   1
  -3  12   0-54.7834 161.461   1
   3  12   1 927.239 198.352   1
  -3  12  -1 1427.92 200.281   1
  -3  12  -2 1908.84 200.041   1
   3 -12   2 1843.83 190.932   1
   3  12   2 1801.78 260.133   1
   3 -12   3 242.389 95.9147   1
  -3 -12  -3 222.698 154.507   1
  -3  12  -3 441.158 112.569   1
   3 -12   4 997.988 107.891   1
  -3 -12  -4 752.212 187.972   1
  -3  12  -4 920.933 114.330   1
   3  12   4 1237.22 234.344   1
   3  12   6-390.645 217.903   1
  -3 -12  -6 742.906 211.620   1
  -3 -12  -7-125.488 181.052   1
   3  12   7-29.1637 223.933   1
  -3 -12  -8 1865.43 262.277   1
   3  12   8 1631.33 277.993   1
  -3 -12  -9 27.4403 205.088   1
   3  12   9 93.4220 216.956   1
  -3 -12 -10 2513.47 308.151   1
  -3 -12 -12 236.815 239.259   1
   3  12  12 745.790 279.096   1
   3  12  13 383.861 271.619   1
  -3 -12 -14 153.002 197.405   1
   3  12  14-35.6022 238.005   1
  -3 -12 -15-248.276 213.611   1
   3  12  15 288.850 267.957   1
  -3 -12 -16 532.209 238.812   1
   3  12  16 36.5131 264.061   1
  -3 -12 -17-158.476 218.375   1
   3  12  17 629.431 277.814   1
  -3 -12 -18 573.667 203.434   1
   3  12  18-111.711 232.908   1
  -3 -12 -19-31.9457 205.067   1
   3  12  19 37.3189 248.353   1
  -3 -12 -20 255.322 218.500   1
   3  12  20 261.202 269.570   1
  -3 -12 -21 96.1668 217.221   1
   3  12  21 223.968 252.883   1
  -3 -12 -22-94.2014 183.916   1
   3  12  22-73.7253 213.444   1
  -3 -12 -23 215.035 221.184   1
   3  12  23 253.792 259.907   1
  -3 -12 -24-89.1679 189.953   1
   3  12  24-35.5067 233.232   1
  -3  13  23 70.9372 233.376   1
   3 -13 -23 336.863 210.393   1
  -3  13  22 180.572 259.657   1
   3 -13 -22 155.833 229.100   1
  -3  13  21-36.6165 240.557   1
   3 -13 -21 189.674 200.155   1
  -3  13  20-148.139 267.181   1
   3 -13 -20-128.047 209.482   1
  -3  13  19 335.657 269.847   1
   3 -13 -19 354.565 224.762   1
  -3  13  17-37.4812 267.330   1
   3 -13 -17-161.297 223.937   1
  -3  13  16-448.419 271.803   1
   3 -13 -16-32.0556 230.717   1
   3 -13 -15 318.293 222.675   1
  -3  13  14 551.304 259.083   1
   3 -13 -14-409.731 195.631   1
  -3  13  13 544.056 265.717   1
   3 -13 -13 310.807 215.521   1
  -3  13  12 1140.78 277.655   1
   3 -13 -12 886.246 238.827   1
  -3  13  11 314.341 285.851   1
   3 -13 -11 329.165 235.824   1
  -3  13   9-33.1053 247.575   1
   3 -13  -9-227.654 201.582   1
  -3  13   8 480.019 255.130   1
   3 -13  -8 413.934 198.791   1
  -3  13   7-30.7930 226.501   1
   3 -13  -7 371.178 191.637   1
  -3  13   6 884.755 247.315   1
   3 -13  -6 787.311 219.864   1
   3 -13  -5 315.565 181.654   1
  -3 -13   5 111.462 66.4467   1
  -3  13   5 250.021 216.230   1
   3  13  -5 151.982 78.8337   1
   3 -13  -4 795.858 207.286   1
  -3 -13   4 1134.45 133.262   1
  -3  13   4 1260.87 230.143   1
   3  13  -4 1147.13 138.133   1
   3 -13  -3 213.492 173.870   1
  -3 -13   3 158.160 103.839   1
  -3  13   3 246.742 191.198   1
   3  13  -3 317.460 120.137   1
   3 -13  -2 668.272 155.236   1
  -3 -13   2 506.607 130.331   1
  -3  13   2 328.829 188.861   1
   3  13  -2 436.977 143.671   1
  -3 -13   1-45.5516 126.440   1
   3 -13  -1 72.5623 153.137   1
   3  13  -1 177.592 146.227   1
  -3  13   1-66.3419 177.360   1
  -3 -13   0 8909.71 599.525   1
   3 -13   0 7903.29 592.165   1
   3  13   0 8481.90 607.378   1
  -3  13   0 7292.08 603.258   1
  -3 -13  -1-18.4378 148.961   1
   3  13   1-86.1761 170.356   1
   3 -13   1 298.388 131.832   1
  -3  13  -1 219.441 152.733   1
  -3 -13  -2 218.855 147.573   1
   3 -13   2 615.328 130.572   1
   3  13   2 534.531 188.758   1
  -3  13  -2 454.004 132.608   1
  -3 -13  -3 298.330 180.112   1
   3 -13   3 68.3221 98.1203   1
   3  13   3 223.678 198.938   1
  -3  13  -3 155.554 99.1043   1
   3 -13   4 804.415 94.5018   1
  -3  13  -4 765.496 96.9593   1
   3  13   5 416.204 219.858   1
  -3 -13  -5-214.597 190.096   1
   3  13   6 636.577 221.765   1
  -3 -13  -6 1458.05 223.498   1
   3  13   7 240.093 217.456   1
  -3 -13  -7 105.633 192.114   1
   3  13   8 280.975 230.465   1
  -3 -13  -8 163.964 195.327   1
   3  13   9-128.643 235.513   1
  -3 -13  -9 339.114 193.165   1
   3  13  11 374.542 246.664   1
  -3 -13 -11 29.5095 198.391   1
   3  13  12 523.735 265.817   1
  -3 -13 -12 993.286 238.771   1
   3  13  13 819.602 281.403   1
  -3 -13 -13 30.6035 208.267   1
  -3 -13 -14 155.252 224.938   1
   3  13  15 404.358 284.046   1
  -3 -13 -15-157.226 234.214   1
   3  13  16-74.2707 275.933   1
  -3 -13 -16-317.367 222.388   1
   3  13  17 298.873 237.901   1
  -3 -13 -17 127.781 189.534   1
   3  13  19 487.433 285.155   1
  -3 -13 -19-64.0583 214.312   1
   3  13  20 600.672 292.526   1
  -3 -13 -20 64.3786 234.571   1
   3  13  21 37.0997 245.842   1
  -3 -13 -21 63.1257 206.390   1
   3  13  22 292.299 212.101   1
  -3 -13 -22 216.367 183.687   1
   3  13  23-286.631 244.741   1
  -3 -13 -23-30.1963 207.171   1
   3 -14 -23 362.457 179.852   1
  -3  14  23 490.345 222.228   1
  -3  14  22 250.208 245.540   1
  -3  14  21 363.505 272.653   1
   3 -14 -20 635.173 202.225   1
  -3  14  20 441.976 239.111   1
   3 -14 -19-32.1203 221.077   1
   3 -14 -18 129.260 180.525   1
  -3  14  18-37.4520 226.565   1
   3 -14 -17 194.443 244.924   1
  -3  14  17 150.248 282.847   1
   3 -14 -16 96.9143 225.033   1
  -3  14  16-112.783 271.071   1
   3 -14 -15-32.1810 204.936   1
  -3  14  15 449.315 255.835   1
   3 -14 -13-252.844 225.345   1
  -3  14  13 331.026 232.774   1
   3 -14 -12 373.858 221.213   1
  -3  14  12 181.346 242.074   1
   3 -14 -11 520.304 248.721   1
  -3  14  11-142.519 254.378   1
   3 -14 -10 720.404 226.928   1
  -3  14  10 452.929 255.160   1
   3 -14  -9-145.962 209.710   1
  -3  14   9 169.800 243.046   1
   3 -14  -8 793.432 228.473   1
  -3  14   8 823.409 270.014   1
   3 -14  -7 27.3612 189.884   1
  -3  14   7 127.275 248.237   1
   3 -14  -6 26.4069 196.152   1
  -3  14   6 272.129 222.183   1
   3  14  -5 67.1232 54.8032   1
  -3 -14   5 7.53188 38.5737   1
   3 -14  -5-149.885 182.118   1
  -3  14   5 57.7797 198.840   1
  -3 -14   4 1778.62 158.944   1
   3  14  -4 1449.46 168.818   1
   3  14  -3-13.5491 122.475   1
   3 -14  -3 177.098 160.247   1
  -3  14   3-286.696 212.151   1
  -3 -14   3 163.344 107.206   1
   3  14  -2 113.544 144.461   1
   3 -14  -2 143.417 158.600   1
  -3  14   2-74.6748 187.545   1
  -3 -14   2 283.588 125.141   1
   3  14  -1 186.166 147.149   1
  -3 -14   1 97.4277 123.257   1
   3 -14  -1 267.950 147.949   1
  -3  14   1 321.716 188.545   1
  -3 -14   0 126.659 151.985   1
   3 -14   0 17.6858 135.854   1
   3  14   0 123.870 154.890   1
  -3  14   0 60.7953 155.640   1
  -3 -14  -1 534.293 162.535   1
   3 -14   1 125.087 117.197   1
   3  14   1 135.314 171.925   1
  -3  14  -1 105.526 141.251   1
  -3 -14  -2 255.881 156.236   1
   3  14   2-48.5861 191.471   1
   3 -14   3 28.9751 89.8530   1
  -3  14  -3-30.7299 99.2021   1
  -3 -14  -4 1728.11 219.245   1
   3  14   4 1621.21 265.216   1
  -3 -14  -5-100.707 177.476   1
   3  14   5 28.8169 213.868   1
  -3 -14  -6 79.0228 183.849   1
   3  14   6 330.269 238.160   1
  -3 -14  -7 489.876 200.236   1
   3  14   7-156.295 230.693   1
  -3 -14  -8 1545.28 268.155   1
   3  14   8 1161.53 272.604   1
  -3 -14  -9-86.4525 213.912   1
   3  14   9-66.6075 226.455   1
  -3 -14 -10 265.763 197.551   1
   3  14  10 377.398 244.526   1
  -3 -14 -11 120.577 204.995   1
   3  14  11 35.1558 238.055   1
  -3 -14 -12 460.502 209.850   1
   3  14  12 179.123 232.079   1
  -3 -14 -13-93.3129 192.075   1
   3  14  13 36.3784 242.109   1
  -3 -14 -15 190.902 193.142   1
   3  14  15 335.435 233.019   1
  -3 -14 -16 32.0353 201.375   1
   3  14  16 562.817 273.968   1
  -3 -14 -17 353.732 232.291   1
   3  14  17 37.6624 258.535   1
  -3 -14 -18 64.3280 215.017   1
  -3 -14 -19 452.835 235.869   1
   3  14  19 151.092 272.149   1
  -3 -14 -20 158.718 222.001   1
   3  14  20-186.793 261.270   1
   3  14  21 625.853 263.618   1
  -3 -14 -22 121.693 192.545   1
   3  14  22-108.429 224.300   1
  -3 -14 -23-118.177 200.862   1
   3  14  23 283.002 248.384   1
  -3  15  22-318.021 213.258   1
   3 -15 -22-213.048 166.575   1
  -3  15  20 768.848 260.913   1
   3 -15 -20 283.668 201.882   1
  -3  15  18-74.8081 226.242   1
   3 -15 -18 64.3929 183.122   1
  -3  15  17 75.2225 274.225   1
   3 -15 -17 64.7601 216.467   1
  -3  15  16-37.7371 259.958   1
   3 -15 -16-260.123 223.147   1
  -3  15  15 37.6895 254.516   1
   3 -15 -15 389.760 222.228   1
  -3  15  14 788.251 258.590   1
   3 -15 -14 129.318 203.290   1
  -3  15  12 110.462 248.844   1
   3 -15 -12 412.362 236.059   1
  -3  15  11-290.131 273.803   1
   3 -15 -11 249.412 211.063   1
  -3  15  10 142.416 248.021   1
   3 -15 -10-153.008 207.170   1
  -3  15   9 69.6108 236.759   1
   3 -15  -9 179.520 216.698   1
  -3  15   8 542.450 243.881   1
   3 -15  -8 466.023 218.556   1
  -3  15   7 32.4745 209.836   1
   3 -15  -7 368.399 220.033   1
  -3  15   6 281.889 232.487   1
   3 -15  -6 733.941 217.390   1
  -3  15   5 239.610 225.599   1
   3 -15  -5 103.858 194.977   1
   3  15  -4-47.3843 95.7483   1
  -3 -15   4 69.7201 75.8733   1
  -3  15   4 114.328 206.093   1
   3 -15  -4-49.3557 179.256   1
   3  15  -3 28.0174 121.485   1
  -3 -15   3 71.0743 98.1853   1
  -3  15   3 191.734 209.615   1
   3 -15  -3 69.3629 181.551   1
   3  15  -2 239.677 140.952   1
  -3 -15   2 72.9813 117.197   1
  -3  15   2 160.962 185.696   1
   3 -15  -2 235.954 153.313   1
   3  15  -1 59.2391 154.606   1
   3 -15  -1 20.2154 154.246   1
  -3  15   1 140.986 191.313   1
  -3 -15   1 118.242 142.673   1
  -3 -15   0 490.234 152.576   1
   3 -15   0 241.208 146.628   1
  -3  15   0 380.458 180.425   1
   3  15   0 329.684 174.120   1
  -3 -15  -1 268.129 153.724   1
   3 -15   1 96.5097 128.375   1
  -3  15  -1-54.4900 145.799   1
   3  15   1 71.6424 178.565   1
   3  15   2 282.650 201.920   1
  -3 -15  -2 288.400 171.293   1
  -3  15  -3 165.390 95.4851   1
   3 -15   3 37.1059 90.3352   1
  -3 -15  -4-149.307 175.411   1
   3  15   4 115.227 208.489   1
  -3 -15  -5-182.282 189.878   1
   3  15   5 90.4140 208.304   1
  -3 -15  -6 1165.09 235.042   1
   3  15   6 788.202 242.513   1
  -3 -15  -7 28.0264 186.587   1
   3  15   7 163.029 226.287   1
  -3 -15  -8-115.475 198.732   1
   3  15   8 337.218 228.323   1
  -3 -15  -9 207.541 218.648   1
   3  15   9 34.6458 248.102   1
  -3 -15 -10 30.2646 211.830   1
   3  15  10 282.808 261.561   1
  -3 -15 -11-61.5719 195.771   1
   3  15  11 36.0493 228.146   1
  -3 -15 -12 31.2951 180.102   1
   3  15  12-36.6928 223.105   1
  -3 -15 -14 384.685 214.071   1
   3  15  14 451.176 271.401   1
  -3 -15 -15 387.434 218.562   1
   3  15  15 189.405 278.866   1
  -3 -15 -16-162.113 216.902   1
   3  15  16-114.170 267.355   1
  -3 -15 -17 324.944 234.611   1
   3  15  17 418.703 289.294   1
  -3 -15 -18-65.0574 209.966   1
   3  15  18 418.232 263.943   1
  -3 -15 -20 93.9683 177.090   1
   3  15  20-148.471 225.690   1
  -3 -15 -22 297.897 204.329   1
   3  15  22 607.286 278.217   1
  -3  16  21 35.6481 254.165   1
   3 -16 -21-30.6671 198.691   1
  -3  16  20-72.6555 233.198   1
   3 -16 -20 31.2452 186.991   1
  -3  16  19 922.311 278.603   1
   3 -16 -19-31.7190 216.047   1
  -3  16  18 186.649 237.409   1
   3 -16 -18-32.0919 190.019   1
  -3  16  17-112.961 264.563   1
   3 -16 -17 356.006 219.333   1
  -3  16  16 340.635 267.731   1
   3 -16 -16 357.871 230.429   1
  -3  16  15 189.611 264.270   1
   3 -16 -15 65.1826 210.322   1
  -3  16  14 151.441 256.384   1
   3 -16 -14 65.0868 211.914   1
  -3  16  13-301.458 267.817   1
   3 -16 -13-32.3731 212.823   1
  -3  16  12 635.594 278.678   1
   3 -16 -12-96.3184 221.291   1
  -3  16  11 369.385 239.404   1
   3 -16 -11-95.1772 191.996   1
  -3  16  10 909.536 278.672   1
   3 -16 -10 93.7398 208.692   1
  -3  16   9 71.3549 242.624   1
   3 -16  -9 122.545 203.985   1
  -3  16   7-100.499 225.835   1
   3 -16  -7 145.255 211.025   1
  -3  16   6-97.0376 254.705   1
   3 -16  -6 140.094 202.036   1
  -3  16   5 218.207 214.693   1
   3 -16  -5 53.7885 183.003   1
   3  16  -4 371.716 87.5663   1
  -3  16   4 390.291 237.645   1
   3 -16  -4 381.699 204.902   1
  -3 -16   3 146.110 101.525   1
   3  16  -3 41.3017 120.699   1
   3  16  -2 464.360 152.383   1
  -3 -16   2 213.462 133.741   1
  -3  16   2 386.671 198.295   1
   3 -16  -2-22.7261 151.406   1
   3  16  -1 41.7926 162.893   1
   3 -16  -1 257.406 165.058   1
  -3 -16   1 248.053 135.157   1
  -3  16   1 122.550 189.716   1
  -3 -16   0 237.728 146.890   1
   3 -16   0 269.531 151.973   1
  -3  16   0 21.8893 168.364   1
   3  16   0 93.3314 164.806   1
  -3 -16  -1 281.234 169.195   1
   3 -16   1 406.196 141.611   1
   3  16   1 254.497 185.748   1
  -3  16  -1 149.085 150.107   1
  -3 -16  -2 394.502 179.762   1
   3  16   2 626.960 227.893   1
  -3 -16  -3 295.894 176.570   1
   3  16   3 375.343 197.181   1
  -3  16  -3-25.3453 85.2304   1
  -3 -16  -4 777.877 203.799   1
   3  16   4 546.484 227.191   1
  -3 -16  -5 54.1198 180.892   1
   3  16   5-190.062 209.915   1
  -3 -16  -6 364.887 197.699   1
   3  16   6 98.8431 214.052   1
  -3 -16  -7 202.679 195.416   1
   3  16   7 67.9221 233.930   1
  -3 -16  -8 475.304 213.770   1
   3  16   8 174.235 239.896   1
  -3 -16  -9-152.280 196.287   1
   3  16   9-429.100 259.377   1
  -3 -16 -10 185.942 212.657   1
   3  16  10 109.176 261.618   1
  -3 -16 -11 126.163 201.529   1
   3  16  11-222.327 232.246   1
  -3 -16 -13 582.242 228.905   1
   3  16  13-37.9910 255.833   1
  -3 -16 -14 32.4582 218.084   1
   3  16  14-381.286 260.451   1
  -3 -16 -15 195.627 223.543   1
   3  16  15-76.6333 259.440   1
  -3 -16 -16 65.3718 223.159   1
   3  16  16-230.035 259.573   1
  -3 -16 -17 163.637 218.432   1
   3  16  17 383.130 260.984   1
  -3 -16 -19 31.5430 202.178   1
   3  16  19 561.589 266.411   1
  -3 -16 -21 210.291 203.397   1
   3  16  21-180.404 252.353   1
   3 -17 -20 310.457 179.101   1
  -3  17  20 35.5869 213.337   1
   3 -17 -19-221.276 214.919   1
  -3  17  19 439.868 255.363   1
   3 -17 -18 287.547 200.383   1
  -3  17  18-111.617 237.831   1
   3 -17 -17 290.857 220.010   1
  -3  17  17 37.6351 240.746   1
   3 -17 -16 553.795 221.616   1
  -3  17  16 37.9387 258.838   1
   3 -17 -15 32.7316 203.190   1
  -3  17  15 152.506 268.780   1
   3 -17 -14 98.3641 208.893   1
  -3  17  14 343.794 266.402   1
   3 -17 -13 196.324 216.846   1
  -3  17  13-114.383 255.968   1
   3 -17 -12 65.0986 195.950   1
  -3  17  12 151.771 237.897   1
   3 -17 -11-259.148 220.858   1
  -3  17  11-263.228 256.190   1
   3 -17 -10-95.9999 222.040   1
  -3  17  10 220.397 253.854   1
   3 -17  -9-93.9750 202.094   1
  -3  17   9-72.3098 227.773   1
   3 -17  -8 91.6587 197.258   1
  -3  17   8-424.882 224.267   1
   3 -17  -6 86.7405 191.978   1
  -3  17   6 335.379 235.795   1
   3 -17  -5 55.2888 173.265   1
  -3  17   5-32.6389 218.155   1
   3 -17  -4 290.423 198.034   1
  -3  17   4-221.777 232.686   1
   3 -17  -3-99.6747 176.318   1
  -3  17   3 187.302 218.319   1
   3 -17  -2 119.447 165.437   1
  -3  17   2 361.716 201.655   1
   3  17  -2 90.7275 146.352   1
   3  17  -1 21.7193 154.867   1
  -3  17   1 51.1852 185.225   1
   3 -17  -1 22.2609 153.223   1
  -3 -17   0 21.0144 145.820   1
   3  17   0 172.075 190.548   1
  -3  17   0-272.493 180.477   1
  -3 -17  -1-22.8329 152.751   1
   3  17   1 188.531 203.439   1
  -3  17  -1 168.457 155.109   1
   3  17   3-121.995 222.423   1
  -3 -17  -3-77.6780 171.673   1
   3  17   4 32.0079 206.490   1
  -3 -17  -4-163.145 186.451   1
   3  17   5-165.970 210.178   1
  -3 -17  -5-56.4114 174.287   1
   3  17   6 205.940 223.673   1
  -3 -17  -6 145.811 190.130   1
   3  17   8-108.744 234.855   1
  -3 -17  -8 123.230 205.027   1
   3  17   9-36.9236 241.411   1
  -3 -17  -9 31.3787 191.785   1
   3  17  10 150.445 240.361   1
  -3 -17 -10 31.9561 196.387   1
   3  17  11 152.020 238.197   1
  -3 -17 -11-129.259 208.406   1
   3  17  12-76.9140 249.168   1
  -3 -17 -12 98.0344 198.702   1
   3  17  13 232.462 280.559   1
  -3 -17 -13 98.9205 223.432   1
   3  17  14 310.099 264.149   1
  -3 -17 -14 264.013 226.028   1
   3  17  15 310.937 246.221   1
  -3 -17 -15 66.3103 196.582   1
   3  17  16-77.2625 224.048   1
  -3 -17 -16 457.488 210.234   1
   3  17  17-38.2433 233.942   1
  -3 -17 -17 289.693 204.914   1
   3  17  18-150.919 254.343   1
  -3 -17 -18 126.545 201.176   1
   3  17  19-260.041 254.709   1
  -3 -17 -19 339.745 211.796   1
   3  17  20 255.279 249.614   1
  -3 -17 -20 300.615 200.022   1
  -3  18  19 35.9621 244.481   1
   3 -18 -19 31.1731 188.566   1
  -3  18  18 73.2162 257.334   1
   3 -18 -18 286.923 214.369   1
  -3  18  17-111.435 241.806   1
   3 -18 -17 226.411 212.473   1
  -3  18  16-112.686 224.834   1
   3 -18 -16-32.7102 191.549   1
  -3  18  15 302.951 255.553   1
   3 -18 -15 98.9294 190.146   1
   3 -18 -14 99.3804 185.130   1
  -3  18  13 457.357 252.331   1
   3 -18 -13 232.196 211.011   1
  -3  18  12 228.235 253.194   1
   3 -18 -12-296.520 219.310   1
  -3  18  11 37.8299 240.647   1
   3 -18 -11-196.600 191.941   1
  -3  18  10 74.9896 232.785   1
   3 -18 -10 129.270 197.644   1
  -3  18   9 480.444 246.180   1
   3 -18  -9-63.9046 199.564   1
  -3  18   8 145.132 229.304   1
   3 -18  -8 408.314 203.450   1
  -3  18   7-35.6316 230.952   1
   3 -18  -7-153.436 198.932   1
  -3  18   6 209.978 220.839   1
   3 -18  -6 533.013 190.933   1
  -3  18   5 686.558 220.276   1
   3 -18  -5 57.1792 170.474   1
  -3  18   4 67.4098 238.523   1
  -3  18   3 190.197 216.740   1
   3  18   2-30.3881 199.584   1
   3  18   3 32.2410 206.004   1
  -3 -18  -4 114.146 190.748   1
   3  18   4-67.2219 222.717   1
  -3 -18  -5-415.165 197.501   1
   3  18   5 349.081 231.427   1
  -3 -18  -7-62.3825 187.674   1
   3  18   7 147.150 224.848   1
  -3 -18  -8 95.9798 188.359   1
   3  18   8-75.0326 225.728   1
  -3 -18  -9 682.267 206.116   1
   3  18   9-38.2271 238.519   1
  -3 -18 -10 295.705 208.368   1
   3  18  10 77.3282 260.987   1
  -3 -18 -11 600.464 223.316   1
   3  18  11 350.674 260.126   1
  -3 -18 -12 368.441 217.506   1
   3  18  12 39.3321 259.879   1
  -3 -18 -13 232.632 211.607   1
   3  18  13 78.6846 263.179   1
  -3 -18 -14-132.605 199.470   1
   3  18  14 117.715 249.522   1
  -3 -18 -15 229.369 197.446   1
   3  18  15 77.9797 248.172   1
  -3 -18 -16 161.519 216.525   1
   3  18  16 385.839 275.578   1
  -3 -18 -17-31.6514 210.764   1
   3  18  17-228.675 263.475   1
  -3 -18 -18-62.3519 200.131   1
   3  18  18 37.5327 258.321   1
  -3 -18 -19 151.748 200.934   1
   3  18  19 737.317 264.072   1
  -3  19  18-218.184 240.300   1
  -3  19  17-259.119 254.285   1
  -3  19  16 413.189 267.120   1
  -3  19  15-304.022 261.229   1
  -3  19  14 38.2932 255.955   1
  -3  19  12-192.683 238.276   1
  -3  19  11 384.094 266.586   1
  -3  19  10 458.243 265.548   1
  -3  19   9 188.921 248.449   1
   3  19   8 271.672 247.419   1
   3  19   9 589.247 234.394   1
   3  19  10 316.820 272.226   1
   3  19  11-278.154 247.249   1
   3  19  12 39.7676 245.563   1
   3  19  13 158.497 263.779   1
  -3 -19 -13 66.2490 195.126   1
   3  19  14-118.175 243.229   1
  -3 -19 -14 98.7908 205.376   1
   3  19  15-195.183 242.252   1
  -3 -19 -15 161.806 176.226   1
   3  19  16-270.132 262.402   1
  -3 -19 -16 348.856 211.134   1
   3  19  17 152.026 260.662   1
  -3 -19 -17 124.948 202.575   1
   3  19  18-37.7176 234.075   1
  -3 -19 -18-30.7436 173.828   1
   4   0 -26-170.153 221.766   1
  -4   0  24-116.102 259.912   1
   4   0 -24-136.341 223.008   1
  -4   0  23 38.2254 243.147   1
   4   0 -23 135.082 226.763   1
  -4   0  21 148.007 245.256   1
   4   0 -21 557.896 240.428   1
  -4   0  20 1885.95 336.083   1
   4   0 -20 3472.32 353.731   1
  -4   0  19 106.359 259.469   1
   4   0 -19-250.573 229.253   1
  -4   0  17-33.4149 253.120   1
   4   0 -17 29.5172 213.617   1
  -4   0  16 2934.85 360.099   1
   4   0 -16 2649.60 337.985   1
  -4   0  15-62.0342 238.123   1
  -4   0  14 1811.99 303.770   1
   4   0 -14 2910.11 311.684   1
  -4   0  13 141.638 209.383   1
   4   0 -13 349.967 201.136   1
  -4   0  11 304.493 217.627   1
   4   0 -11-179.811 190.233   1
  -4   0  10 2997.94 326.709   1
   4   0 -10 2918.53 299.570   1
  -4   0   9 293.434 211.427   1
   4   0  -9 118.523 191.517   1
   4   0  -8 53620.9 3673.89   1
  -4   0   8 58798.6 3691.47   1
  -4   0   7-82.1192 203.435   1
   4   0  -7 391.555 167.849   1
   4   0  -6 3887.57 365.009   1
  -4   0   6 4668.17 386.673   1
   4   0  -5-76.5679 182.307   1
  -4   0   5 51.4136 203.469   1
  -4   0   4 65624.8 4297.01   1
   4   0  -4 65528.9 4290.91   1
  -4   0   2-13.4590 192.647   1
   4   0  -2 25.0825 185.485   1
  -4   0   1-127.133 190.324   1
   4   0  -1-110.061 191.993   1
  -4   0   0 136.839 198.440   1
   4   0   0 259.249 198.863   1
  -4   0  -1 74.4261 190.203   1
   4   0   1 97.1852 178.965   1
  -4   0  -2 177.356 183.634   1
   4   0   2 137.620 155.985   1
   4   0   4 60403.1 3889.62   1
  -4   0  -4 58279.5 3890.32   1
  -4   0  -5-29.3320 182.512   1
   4   0   5 142.011 188.892   1
   4   0   6 4484.56 372.393   1
  -4   0  -6 3960.13 350.744   1
  -4   0  -7-70.3402 160.019   1
   4   0   7 124.479 157.238   1
  -4   0  -8 56614.6 3629.78   1
   4   0   8 53608.0 3632.25   1
  -4   0  -9 55.6273 162.735   1
   4   0   9-43.1943 191.430   1
  -4   0 -10 3124.60 308.785   1
   4   0  10 3085.74 325.873   1
  -4   0 -11 128.592 174.429   1
   4   0  11-146.217 193.078   1
  -4   0 -12 10591.8 751.449   1
   4   0  12 9752.61 764.156   1
  -4   0 -13-24.1594 184.240   1
   4   0  14 1901.66 295.840   1
  -4   0 -14 2177.46 269.761   1
  -4   0 -15-203.511 200.343   1
   4   0  15 472.326 225.887   1
  -4   0 -16 2843.08 325.574   1
   4   0  16 3215.38 357.823   1
   4   0  17-127.069 229.470   1
  -4   0 -17-279.576 198.299   1
   4   0  19 271.524 247.636   1
  -4   0 -19 59.9346 227.989   1
   4   0  20 1342.37 296.430   1
  -4   0 -20 1841.38 282.014   1
   4   0  21 181.417 240.790   1
  -4   0 -21 597.609 234.885   1
   4   0  23 304.348 235.023   1
  -4   0 -23-32.9222 211.469   1
   4   0  24-193.617 229.257   1
  -4   0 -24 268.405 242.826   1
  -4   1  26 538.149 243.408   1
   4  -1 -26-168.567 201.931   1
  -4   1  25 38.3589 230.901   1
   4   1 -25 344.280 226.217   1
   4  -1 -25-33.8793 210.364   1
  -4  -1  24 156.920 242.442   1
  -4   1  24 381.272 259.388   1
   4   1 -24-136.434 204.376   1
   4  -1 -24 304.366 237.654   1
  -4  -1  23-308.354 241.578   1
  -4   1  23 303.335 256.686   1
   4   1 -23 67.7453 207.030   1
   4  -1 -23 33.5994 224.573   1
  -4  -1  22 378.213 264.091   1
  -4   1  22 337.813 251.554   1
   4   1 -22 702.619 247.466   1
   4  -1 -22 399.012 240.708   1
  -4  -1  21 111.362 237.249   1
  -4   1  21 37.0660 230.102   1
   4   1 -21 98.4706 217.571   1
   4  -1 -21 130.876 216.878   1
  -4  -1  20-72.2734 251.731   1
  -4   1  20 182.142 257.759   1
   4   1 -20-192.591 222.713   1
   4  -1 -20 225.961 236.182   1
  -4  -1  19-246.256 253.719   1
  -4   1  19-35.6470 222.389   1
   4   1 -19 93.7658 227.095   1
   4  -1 -19-157.946 212.116   1
  -4  -1  18 443.834 260.111   1
  -4   1  18 1008.38 269.158   1
   4   1 -18 394.037 241.414   1
   4  -1 -18 708.603 258.335   1
  -4  -1  17 198.130 247.938   1
  -4   1  17 506.661 257.855   1
   4   1 -17 497.879 237.500   1
   4  -1 -17 300.664 224.423   1
  -4  -1  16-63.5638 248.019   1
  -4   1  16 424.958 255.898   1
   4   1 -16-225.466 217.162   1
   4  -1 -16 378.209 225.614   1
  -4  -1  15 731.241 270.397   1
   4   1 -15 1080.95 247.663   1
   4  -1 -15 869.133 221.610   1
  -4  -1  14 174.426 208.719   1
  -4   1  14 544.779 241.100   1
   4   1 -14 335.316 201.888   1
   4  -1 -14 53.8542 199.119   1
  -4   1  13-144.725 223.653   1
   4  -1 -13 25.7479 194.411   1
  -4   1  12 3115.25 349.121   1
   4   1 -12 3248.02 328.476   1
   4  -1 -12 3122.91 336.220   1
  -4   1  11 1097.89 241.070   1
  -4  -1  11 1019.44 234.937   1
   4   1 -11 1068.01 201.125   1
   4  -1 -11 1174.69 236.287   1
   4   1 -10 16524.4 1308.17   1
   4  -1 -10 19758.8 1327.20   1
  -4  -1  10 21048.8 1335.34   1
  -4   1  10 20780.2 1339.23   1
  -4   1   9 2060.22 275.955   1
  -4  -1   9 1739.49 272.004   1
   4   1  -9 1751.63 243.510   1
   4  -1  -9 2374.99 242.927   1
  -4   1   8 21.8376 203.510   1
  -4  -1   8 173.032 192.893   1
   4  -1  -8 267.241 179.524   1
   4   1  -8 123.809 157.836   1
  -4   1   7 56612.1 3654.45   1
  -4  -1   7 59977.3 3653.33   1
   4   1  -7 52133.3 3636.74   1
   4  -1  -7 54222.5 3643.34   1
  -4  -1   6 10801.2 754.398   1
  -4   1   6 11612.5 764.546   1
   4   1  -6 10556.1 746.811   1
   4  -1  -6 9354.21 739.416   1
   4   1  -5 637.992 166.793   1
   4  -1  -5 435.606 179.102   1
  -4  -1   5 1086.06 214.207   1
  -4   1   5 648.264 196.448   1
   4  -1  -4 31616.4 2036.11   1
  -4   1   4 29544.2 2039.11   1
   4   1  -2 42990.5 2911.53   1
  -4  -1   2 45510.3 2910.26   1
   4   1  -1 10878.7 688.236   1
   4  -1  -1 8369.58 681.208   1
  -4   1   1 9122.95 683.340   1
  -4  -1   1 10308.2 687.702   1
   4  -1   0 155.598 176.861   1
   4   1   0 24.5521 190.442   1
  -4  -1   0 274.908 197.989   1
  -4   1   0 12.4339 181.270   1
   4  -1   1 11780.9 747.934   1
  -4   1  -1 12071.3 744.382   1
  -4  -1  -1 10237.3 748.939   1
   4  -1   2 41078.0 2791.22   1
  -4   1  -2 43914.8 2792.76   1
   4  -1   3 18016.9 1168.42   1
  -4   1  -3 16574.8 1167.18   1
   4   1   4 25652.3 1719.53   1
  -4  -1  -4 25747.1 1718.06   1
  -4  -1  -5 771.091 184.617   1
  -4   1  -5 542.665 179.224   1
   4   1   5 564.659 207.297   1
   4  -1   5 402.514 172.234   1
   4  -1   6 10001.2 689.739   1
   4   1   6 9567.96 690.006   1
  -4   1  -6 9551.85 676.054   1
  -4  -1  -6 9072.86 680.515   1
   4   1   7 48950.2 3465.63   1
   4  -1   7 52191.2 3463.43   1
  -4  -1  -7 54983.8 3467.67   1
  -4   1  -7 54382.6 3461.28   1
  -4  -1  -8 18.3959 176.199   1
  -4   1  -8 85.6072 151.107   1
   4  -1   8 37.3243 172.641   1
   4   1   8 206.687 187.712   1
  -4   1  -9 2333.28 254.531   1
  -4  -1  -9 1949.24 274.301   1
   4  -1   9 2628.77 278.033   1
  -4   1 -10 17492.7 1218.57   1
  -4  -1 -10 16921.3 1225.23   1
   4   1  10 18367.6 1241.38   1
   4  -1  10 18443.4 1232.77   1
   4   1  11 481.404 220.504   1
   4  -1  11 705.526 220.727   1
  -4  -1 -11 643.897 198.569   1
  -4   1 -11 659.414 186.231   1
   4  -1  12 2342.89 318.484   1
  -4   1 -12 2988.40 296.832   1
   4   1  13 250.910 230.981   1
  -4  -1 -13 49.5523 192.230   1
   4   1  14 319.604 237.935   1
   4  -1  14 110.748 207.788   1
  -4   1 -14 271.878 199.734   1
  -4  -1 -14 491.744 212.733   1
  -4  -1 -15 492.620 204.086   1
  -4   1 -15 648.268 190.315   1
   4   1  15 210.837 221.651   1
   4  -1  15 866.873 240.539   1
  -4   1 -16 681.320 215.113   1
   4   1  16 31.1453 239.159   1
   4  -1  16 512.026 240.279   1
   4  -1  17 563.548 229.992   1
   4   1  17 644.324 274.089   1
  -4   1 -17 523.964 224.462   1
  -4  -1 -17 424.746 225.600   1
   4  -1  18 422.184 233.152   1
   4   1  18 830.785 255.639   1
  -4   1 -18 547.781 234.555   1
  -4  -1 -18 647.532 228.626   1
   4  -1  19-135.105 211.762   1
   4   1  19 307.917 250.376   1
  -4  -1 -19 30.1809 217.684   1
  -4   1 -19 178.133 213.343   1
   4  -1  20 35.1327 234.873   1
   4   1  20 106.010 238.264   1
  -4   1 -20-152.873 208.773   1
  -4  -1 -20-215.716 207.801   1
   4  -1  21 144.757 234.702   1
   4   1  21 217.603 257.809   1
  -4   1 -21 345.328 217.193   1
  -4  -1 -21-31.4776 223.823   1
   4  -1  22 670.398 252.057   1
   4   1  22 407.753 250.876   1
  -4   1 -22 225.930 215.946   1
  -4  -1 -22 192.412 205.139   1
   4  -1  23-457.972 243.888   1
   4   1  23 188.844 242.497   1
  -4   1 -23 330.538 218.103   1
  -4  -1 -23 130.628 205.735   1
   4  -1  24-235.103 247.467   1
   4   1  24 729.054 256.017   1
  -4  -1 -24 364.624 218.472   1
  -4   1 -24 202.782 229.530   1
   4   1  25 271.877 231.450   1
  -4   1 -25 170.217 230.727   1
  -4  -1 -25 101.016 210.292   1
   4   1  26 271.188 224.593   1
  -4  -1 -26 132.598 212.166   1
   4  -2 -27-165.004 200.662   1
  -4   2  27 263.588 222.921   1
   4  -2 -26 300.477 208.561   1
  -4   2  26 37.8334 223.054   1
   4  -2 -25 234.776 219.796   1
  -4   2  25 226.996 228.118   1
   4   2 -24 172.039 225.992   1
  -4  -2  24-321.160 247.897   1
   4  -2 -23 266.603 232.215   1
  -4   2  23-113.315 249.240   1
   4   2 -22 333.229 221.553   1
   4  -2 -22 231.444 250.286   1
  -4  -2  22-153.175 240.703   1
  -4   2  22 824.842 280.770   1
   4   2 -21-195.626 228.246   1
  -4  -2  21-112.406 219.595   1
   4   2 -20 797.729 240.916   1
   4  -2 -20 162.366 234.966   1
  -4  -2  20 254.106 248.373   1
  -4   2  20 511.068 254.836   1
   4  -2 -19 382.325 232.197   1
  -4   2  19 179.107 258.982   1
   4   2 -18 209.810 222.658   1
  -4   2  18 177.088 271.167   1
  -4  -2  18 68.1895 248.760   1
   4   2 -17-347.664 215.001   1
  -4  -2  17 492.818 254.655   1
   4  -2 -16 380.982 220.313   1
   4   2 -16 528.168 221.628   1
  -4   2  16 435.113 267.698   1
  -4  -2  16 536.301 269.408   1
   4  -2 -15 2550.03 306.005   1
   4   2 -15 1907.33 273.781   1
  -4   2  15 2362.64 341.514   1
  -4  -2  15 1628.36 298.229   1
   4  -2 -14 1282.03 246.260   1
   4   2 -14 529.371 204.242   1
  -4   2  14 1340.02 283.008   1
  -4  -2  14 545.472 223.666   1
   4   2 -13 7114.59 581.557   1
  -4   2  13 8128.66 618.858   1
   4  -2 -13 7610.68 593.706   1
  -4  -2  12 7756.69 581.091   1
  -4   2  12 6679.16 581.444   1
   4  -2 -12 7117.95 568.961   1
   4   2 -11 4453.04 393.152   1
  -4  -2  11 4492.69 411.846   1
   4  -2 -10 606.730 214.784   1
   4   2 -10 531.915 178.300   1
  -4  -2  10 781.738 215.254   1
  -4   2  10 584.881 242.133   1
   4  -2  -9 1075.47 201.117   1
   4   2  -9 1095.07 199.018   1
  -4  -2   9 1173.57 229.192   1
  -4   2   9 1294.27 233.248   1
   4   2  -8 10994.1 749.503   1
   4  -2  -8 9856.65 756.199   1
  -4   2   8 10149.0 764.843   1
  -4  -2   8 10890.2 759.886   1
   4  -2  -7 16893.8 1186.07   1
   4   2  -7 17727.4 1178.12   1
  -4  -2   7 17011.8 1185.66   1
  -4   2   7 17448.7 1198.80   1
   4  -2  -6 21359.6 1577.28   1
   4   2  -6 25419.2 1575.87   1
  -4  -2   6 22578.3 1578.33   1
  -4   2   6 24580.9 1592.21   1
   4  -2  -5 17406.6 1169.98   1
   4   2  -5 16892.6 1166.06   1
  -4  -2   5 18147.7 1172.93   1
  -4   2   5 16144.6 1189.08   1
   4  -2  -4 19577.7 1313.35   1
  -4   2   4 19320.2 1324.20   1
   4  -2  -3 43847.2 3000.87   1
  -4   2   3 47635.8 3007.45   1
   4   2  -2 32232.5 2146.42   1
  -4  -2   2 32773.9 2148.74   1
   4  -2  -1 814.068 172.978   1
  -4   2   1 1124.26 190.359   1
  -4  -2   1 1063.61 183.903   1
   4   2  -1 619.110 183.548   1
   4   2   0 96394.5 6552.76   1
  -4   2   0 98674.0 6550.77   1
  -4  -2   0 103985. 6552.82   1
   4  -2   0 103378. 6551.14   1
   4  -2   1 914.161 176.148   1
  -4   2  -1 869.763 178.726   1
  -4   2  -2 31298.8 2131.64   1
   4  -2   2 33320.5 2133.54   1
   4   2   3 47099.4 2886.63   1
  -4   2  -3 42946.6 2875.27   1
  -4  -2  -3 48347.6 2886.32   1
   4  -2   3 38864.6 2872.05   1
  -4  -2  -4 19696.0 1325.41   1
   4   2   4 19530.8 1334.07   1
  -4  -2  -5 15965.0 1126.74   1
   4   2   5 17148.1 1139.12   1
  -4  -2  -6 23089.7 1518.83   1
  -4   2  -6 22605.6 1502.08   1
   4  -2   6 23020.1 1508.04   1
   4   2   6 20873.5 1517.69   1
  -4  -2  -7 16611.9 1127.67   1
  -4   2  -7 16051.7 1115.91   1
   4   2   7 15552.5 1129.14   1
   4  -2   7 17228.3 1122.96   1
   4   2   8 8847.32 688.037   1
   4  -2   8 9430.64 674.848   1
  -4   2  -8 9537.27 667.465   1
  -4  -2  -8 9137.77 676.055   1
  -4   2  -9 1533.80 194.035   1
  -4  -2  -9 785.054 208.976   1
   4  -2   9 1315.10 202.334   1
   4   2   9 1148.14 239.116   1
  -4  -2 -10 749.928 200.462   1
  -4   2 -10 532.539 177.249   1
   4  -2  10 404.278 183.627   1
   4   2  10 566.469 230.033   1
   4  -2  11 4280.77 388.147   1
  -4   2 -11 4390.86 372.815   1
   4   2  12 6693.02 539.640   1
   4  -2  12 6696.22 528.733   1
  -4  -2 -12 6751.31 521.016   1
  -4   2 -12 5719.03 501.695   1
   4   2  13 9239.20 708.002   1
   4  -2  13 8910.93 694.679   1
  -4   2 -13 9069.05 683.481   1
  -4  -2 -13 9547.85 694.574   1
  -4  -2 -14 1189.81 257.374   1
  -4   2 -14 915.869 204.145   1
   4  -2  14 943.926 233.481   1
   4   2  14 296.431 241.108   1
  -4  -2 -15 1531.73 249.585   1
  -4   2 -15 1952.22 256.018   1
   4  -2  15 2428.66 295.549   1
   4   2  15 1535.02 284.134   1
   4  -2  16 354.525 222.387   1
  -4   2 -16 694.690 206.613   1
  -4  -2 -16 658.039 235.027   1
   4  -2  17 460.827 237.904   1
  -4   2 -17 82.3169 205.674   1
   4   2  18-100.766 234.947   1
   4  -2  18 160.321 222.515   1
  -4   2 -18-142.965 210.748   1
  -4  -2 -18 415.964 236.169   1
   4   2  19 172.364 229.323   1
  -4  -2 -19 425.370 204.100   1
   4   2  20 923.477 268.671   1
   4  -2  20 315.091 229.572   1
  -4   2 -20 518.161 218.548   1
  -4  -2 -20 494.879 210.611   1
   4  -2  21-181.168 232.748   1
  -4   2 -21 377.270 204.802   1
  -4  -2 -21 126.053 206.214   1
   4  -2  22 186.960 212.653   1
   4   2  22 518.716 237.844   1
  -4   2 -22 291.837 217.950   1
  -4  -2 -22 416.109 210.538   1
   4   2  23 188.304 235.603   1
  -4  -2 -23 357.825 215.383   1
   4   2  24 343.380 240.619   1
  -4  -2 -24 987.760 247.782   1
  -4   2 -24 274.277 234.831   1
   4   2  25 77.0043 259.589   1
  -4  -2 -25 66.7218 222.061   1
   4   2  26 306.538 249.326   1
  -4  -2 -26 392.973 227.473   1
  -4  -2 -27 226.271 222.954   1
   4  -3 -28 32.0163 217.657   1
   4  -3 -27 260.810 235.669   1
  -4   3  27 258.876 224.322   1
   4  -3 -26 65.9404 206.743   1
  -4   3  26 148.916 245.678   1
   4  -3 -25-66.3511 222.744   1
  -4   3  25 262.586 259.271   1
   4  -3 -24 33.1841 223.825   1
  -4   3  24 225.968 252.913   1
   4  -3 -23 497.000 241.508   1
   4   3 -23 373.826 229.005   1
  -4   3  23 375.951 257.423   1
  -4  -3  23-120.638 249.113   1
   4   3 -22 133.685 203.806   1
   4  -3 -22 165.483 230.157   1
  -4   3  22 224.440 241.742   1
  -4  -3  22 506.573 239.893   1
   4   3 -21-32.5937 199.215   1
   4  -3 -21-164.702 204.424   1
  -4   3  21 111.196 237.935   1
  -4  -3  21 76.0313 232.353   1
   4   3 -20 190.415 211.236   1
   4  -3 -20 129.573 241.261   1
  -4  -3  20-73.2673 239.549   1
  -4   3  20-73.9858 282.126   1
   4  -3 -19 318.538 207.414   1
   4   3 -19 30.7240 233.595   1
  -4  -3  19 35.4680 235.087   1
  -4   3  19-72.7943 235.895   1
   4   3 -18 1510.74 269.195   1
  -4  -3  18 1950.06 308.449   1
   4   3 -17-28.4602 206.164   1
   4  -3 -17 335.178 231.765   1
  -4  -3  17 197.242 243.266   1
  -4   3  17 69.6484 243.709   1
  -4  -3  16 5001.69 447.552   1
   4   3 -16 4521.69 430.487   1
  -4   3  16 4032.90 449.154   1
   4  -3 -16 4623.24 436.941   1
   4   3 -15 337.396 206.282   1
   4  -3 -15 172.294 245.536   1
  -4  -3  15 269.804 232.194   1
  -4   3  15 197.058 273.938   1
   4  -3 -14 554.410 232.211   1
  -4   3  14 190.261 259.346   1
   4  -3 -13 373.198 231.413   1
   4   3 -13 786.340 211.034   1
  -4   3  13 1036.96 255.453   1
  -4  -3  13 1288.84 256.450   1
   4   3 -12 3989.86 364.378   1
  -4  -3  12 3743.22 383.052   1
  -4   3  12 3330.49 389.382   1
   4  -3 -12 3957.17 365.663   1
   4  -3 -11 1071.56 234.043   1
   4   3 -11 495.543 177.567   1
  -4   3  11 640.989 240.427   1
  -4  -3  11 1008.38 217.783   1
   4  -3 -10 12097.8 900.238   1
   4   3 -10 12487.2 883.914   1
  -4  -3  10 13025.5 898.327   1
  -4   3  10 12575.8 917.126   1
   4   3  -9 1308.37 208.116   1
   4  -3  -9 1530.01 255.463   1
  -4  -3   9 1839.23 229.253   1
  -4   3   9 1832.74 273.626   1
  -4   3   8 23.3079 183.847   1
  -4  -3   8 211.875 161.173   1
   4  -3  -8 122.882 174.134   1
   4   3  -8 275.649 157.135   1
  -4   3   7 2856.02 305.464   1
   4   3  -7 2502.88 261.750   1
  -4  -3   7 2828.11 285.932   1
   4  -3  -7 2884.87 293.006   1
  -4   3   6 25496.7 1729.55   1
   4   3  -6 26719.6 1711.69   1
   4  -3  -6 22926.5 1716.35   1
  -4  -3   6 27218.9 1718.01   1
   4  -3  -5 827.384 186.164   1
  -4   3   5 370.262 208.864   1
  -4   3   4 10216.5 753.498   1
   4  -3  -4 10579.6 735.300   1
  -4   3   3 8601.91 594.159   1
   4   3  -3 6840.70 563.317   1
  -4  -3   3 8350.25 576.070   1
   4  -3  -3 8067.48 576.654   1
  -4  -3   2 1158.02 204.836   1
   4   3  -2 1326.82 194.320   1
  -4   3   2 817.384 217.405   1
   4  -3  -2 1283.60 200.033   1
   4   3  -1 214.505 149.226   1
  -4  -3   1 217.705 173.403   1
   4  -3   0-24.4612 159.957   1
  -4   3   0 116.647 155.989   1
   4  -3   1 225.047 156.674   1
  -4   3  -1 246.827 153.171   1
   4  -3   2 1267.49 195.626   1
  -4  -3  -2 1376.31 215.556   1
  -4   3  -2 1724.38 198.598   1
   4   3   2 1438.46 226.508   1
   4  -3   3 8019.68 606.795   1
  -4  -3  -3 9511.18 628.924   1
  -4   3  -3 8602.69 607.631   1
   4   3   3 8492.85 631.913   1
   4  -3   4 11544.7 761.664   1
   4   3   4 11766.3 789.643   1
  -4  -3  -4 11545.5 781.856   1
  -4   3  -4 9723.21 758.491   1
  -4  -3  -5 350.960 185.888   1
   4   3   5 221.931 192.955   1
   4   3   6 22034.0 1613.14   1
  -4  -3  -6 25726.2 1612.51   1
   4   3   7 2136.69 286.434   1
   4  -3   7 3104.53 261.640   1
  -4  -3  -7 2422.39 274.660   1
  -4   3  -7 2705.47 246.862   1
  -4   3  -8 177.484 151.246   1
  -4  -3  -8 137.464 175.805   1
   4   3   8-206.706 202.612   1
  -4   3  -9 1181.12 196.400   1
  -4  -3  -9 1926.30 242.282   1
   4  -3   9 1059.14 218.369   1
   4   3   9 2017.49 279.508   1
  -4  -3 -10 11547.6 809.902   1
   4  -3  10 10970.4 804.729   1
   4   3  10 10964.3 822.684   1
  -4   3 -11 439.383 165.279   1
  -4  -3 -11 686.632 207.506   1
   4  -3  11 413.319 196.768   1
   4   3  11 676.688 241.770   1
  -4  -3 -12 4060.36 366.473   1
  -4   3 -12 3246.16 323.716   1
   4   3  12 3244.16 377.103   1
   4  -3  12 3944.40 350.757   1
  -4  -3 -13 805.400 229.259   1
  -4   3 -13 1305.41 222.284   1
   4  -3  13 1015.99 219.641   1
   4   3  13 1113.51 259.919   1
   4   3  14 272.626 217.509   1
   4   3  15 719.380 279.624   1
   4  -3  15 660.370 236.160   1
  -4  -3 -15 644.862 250.361   1
  -4   3 -15 142.852 184.176   1
   4  -3  16 4086.81 410.390   1
   4   3  16 4089.64 423.546   1
  -4   3 -16 3721.55 379.222   1
  -4  -3 -16 4406.67 405.012   1
   4  -3  17 485.396 218.326   1
   4   3  17 99.1963 225.161   1
  -4   3 -17 161.875 204.788   1
  -4  -3 -17 87.0020 204.826   1
   4   3  18 881.936 262.172   1
   4  -3  18 1333.63 276.553   1
  -4   3 -18 1068.69 250.542   1
  -4  -3 -18 1408.50 254.863   1
   4  -3  19-368.529 235.664   1
   4   3  19-243.067 233.531   1
  -4   3 -19-87.6390 204.811   1
   4   3  20 392.482 245.633   1
   4  -3  20-104.608 234.128   1
  -4   3 -20 181.856 216.174   1
  -4  -3 -20-62.0652 197.416   1
   4  -3  21 362.638 235.176   1
   4   3  21-109.255 208.617   1
  -4   3 -21 314.807 212.464   1
  -4  -3 -21 126.146 199.846   1
   4  -3  22 563.168 250.700   1
   4   3  22 592.412 241.893   1
  -4   3 -22 781.914 229.065   1
  -4  -3 -22 95.8567 204.587   1
   4   3  23 262.776 256.259   1
  -4  -3 -23-64.7581 217.350   1
  -4   3 -23-203.409 215.584   1
   4   3  24-37.9372 242.673   1
  -4  -3 -24 359.630 236.027   1
   4   3  25 911.630 273.101   1
  -4  -3 -25 32.8049 237.976   1
   4   3  27 149.870 215.757   1
  -4  -3 -27 95.5887 188.778   1
  -4   4  28-71.9323 228.722   1
   4  -4 -28 125.814 216.494   1
   4  -4 -27 513.746 235.587   1
  -4   4  26 110.384 233.323   1
   4  -4 -26 325.407 234.222   1
  -4   4  25 520.123 252.685   1
   4  -4 -25-196.926 234.146   1
  -4   4  24 373.840 252.422   1
   4  -4 -24 460.812 230.904   1
  -4  -4  22-365.779 264.759   1
  -4   4  22 74.5904 228.218   1
   4   4 -22 66.8734 219.879   1
  -4  -4  21 38.9089 241.466   1
  -4   4  21-37.4617 263.025   1
   4   4 -21 227.514 204.711   1
   4  -4 -21-360.448 237.152   1
  -4   4  19-255.874 273.449   1
  -4  -4  19 218.294 244.549   1
   4  -4 -19 287.547 235.778   1
   4   4 -19 425.280 207.754   1
  -4   4  18 502.901 275.630   1
   4  -4 -18 345.275 238.937   1
   4   4 -18 87.6209 215.107   1
  -4   4  17 140.596 264.516   1
  -4  -4  17 301.531 233.443   1
   4  -4 -17 92.1878 243.525   1
   4   4 -17-111.869 197.195   1
  -4  -4  16 127.852 240.533   1
   4   4 -16 26.6781 202.813   1
  -4   4  15 799.916 258.965   1
  -4  -4  15 987.297 260.224   1
   4  -4 -15 465.869 223.901   1
   4   4 -15 887.252 218.524   1
  -4  -4  14 10540.1 714.138   1
  -4   4  14 8454.48 704.818   1
   4   4 -14 9088.00 673.630   1
   4  -4 -14 8089.15 688.555   1
  -4   4  13 279.992 216.528   1
  -4  -4  13 402.934 228.601   1
   4  -4 -13 54.3366 183.945   1
   4   4 -13 387.992 191.317   1
  -4   4  12 119.554 241.928   1
  -4  -4  12 24.8995 228.765   1
   4   4 -12 368.326 185.453   1
   4  -4 -12-130.477 206.225   1
  -4  -4  11 5753.02 442.010   1
  -4   4  11 5033.07 468.372   1
   4   4 -11 4192.71 415.289   1
   4  -4 -11 5665.48 453.076   1
  -4  -4  10 7426.34 562.818   1
   4   4 -10 7271.68 553.190   1
  -4  -4   9 5432.26 425.110   1
  -4   4   9 5685.77 464.063   1
   4  -4  -9 5276.97 443.347   1
   4   4  -9 4607.52 409.375   1
  -4  -4   8 6100.89 484.762   1
  -4   4   8 5769.65 501.015   1
   4  -4  -8 6064.06 492.403   1
   4   4  -8 6433.37 470.313   1
  -4   4   7 1611.13 262.994   1
   4   4  -7 1353.56 195.155   1
  -4  -4   7 1440.40 207.861   1
   4  -4  -7 1752.41 237.083   1
  -4   4   6 20157.7 1465.29   1
   4   4  -6 23421.2 1440.71   1
  -4  -4   6 24635.3 1447.88   1
   4  -4  -5 13844.1 940.571   1
  -4   4   5 13163.4 953.699   1
  -4   4   4 2615.44 277.467   1
   4  -4  -4 1774.27 240.823   1
  -4   4   3 7460.54 580.891   1
  -4  -4   3 7960.49 555.831   1
   4  -4  -3 8541.82 570.082   1
   4   4  -3 6990.32 555.178   1
   4   4  -2 38242.8 2412.73   1
  -4  -4   2 36566.7 2409.34   1
   4  -4  -2 35919.5 2415.57   1
  -4   4   2 35264.0 2422.58   1
   4  -4   1 54505.2 3522.15   1
   4   4   1 54389.1 3529.98   1
  -4  -4  -1 50027.3 3526.45   1
  -4   4  -1 56099.1 3523.87   1
   4   4   2 34788.3 2308.32   1
   4  -4   2 34236.1 2291.54   1
  -4  -4  -2 36527.7 2306.28   1
  -4   4  -2 34117.8 2292.45   1
   4  -4   3 7308.29 534.254   1
  -4   4  -3 7006.29 530.791   1
  -4  -4  -3 7963.58 546.826   1
   4   4   3 7614.73 561.781   1
  -4  -4  -4 1658.52 209.389   1
  -4   4  -4 1984.48 194.739   1
   4   4   4 1742.66 229.311   1
   4  -4   4 1689.92 187.634   1
   4  -4   5 14068.4 941.655   1
  -4  -4  -5 12794.7 965.551   1
  -4   4  -5 14536.2 942.822   1
   4   4   5 13391.1 967.975   1
  -4  -4  -6 22616.3 1488.29   1
   4   4   6 21142.9 1494.26   1
  -4   4  -7 1127.84 181.885   1
   4   4   7 1431.55 237.789   1
  -4  -4  -7 1253.54 219.075   1
   4  -4   7 1652.84 202.462   1
  -4  -4  -8 5534.14 459.983   1
   4   4   8 4878.83 475.099   1
   4  -4   8 6257.02 441.201   1
  -4  -4  -9 4351.43 389.379   1
  -4   4  -9 4414.29 368.933   1
   4  -4   9 4817.78 382.438   1
   4   4   9 4587.53 409.547   1
  -4   4 -10 5671.11 469.653   1
   4  -4  10 6885.90 492.208   1
  -4  -4 -11 5934.44 493.180   1
  -4   4 -11 5608.41 454.312   1
   4   4  11 5962.67 516.073   1
   4  -4  11 5972.25 467.865   1
  -4  -4 -12 358.088 200.837   1
  -4   4 -12 19.9132 159.771   1
   4  -4  12-22.5095 192.609   1
   4   4  12-28.8794 207.518   1
  -4   4 -13 192.235 166.609   1
  -4  -4 -13 531.618 250.128   1
   4   4  13 600.008 276.465   1
   4  -4  13 334.692 189.635   1
   4  -4  14 7670.59 609.924   1
   4   4  14 7970.19 637.527   1
  -4  -4 -15 764.615 220.178   1
   4   4  15 1271.42 263.308   1
  -4   4 -16-24.9624 180.654   1
   4  -4  16 28.2345 230.460   1
  -4   4 -17 26.5715 179.552   1
  -4  -4 -17 557.036 231.186   1
   4   4  17 133.851 253.786   1
   4  -4  17 118.915 210.715   1
  -4  -4 -18 634.601 236.534   1
  -4   4 -18 636.299 214.901   1
   4   4  18 479.378 258.861   1
   4  -4  18 251.095 221.964   1
  -4  -4 -19 922.195 249.766   1
  -4   4 -19 463.399 220.850   1
   4  -4  19 464.788 245.329   1
  -4   4 -20-30.2063 200.206   1
   4  -4  20 208.447 223.068   1
  -4   4 -21 505.714 219.334   1
  -4  -4 -21 441.826 222.478   1
   4  -4  21 181.991 226.763   1
   4   4  21 72.9280 222.617   1
  -4  -4 -22 95.6872 197.341   1
  -4   4 -22 230.279 203.511   1
   4   4  22 295.888 242.143   1
  -4  -4 -23-193.436 222.829   1
   4   4  23 112.211 242.377   1
  -4  -4 -24 129.852 229.917   1
   4   4  24 188.548 247.863   1
  -4  -4 -25 64.9911 229.251   1
   4   4  25 263.660 248.667   1
  -4  -4 -26 450.419 206.109   1
   4   4  26-75.0332 222.604   1
  -4  -4 -27 219.838 186.541   1
   4   4  27 258.749 216.942   1
  -4  -4 -28-60.7295 200.310   1
   4   4  28 72.7276 214.084   1
  -4   5  27-35.7952 202.402   1
   4  -5 -27-63.2502 188.272   1
  -4   5  26-181.901 203.868   1
   4  -5 -26 610.113 201.941   1
  -4   5  24 111.334 248.231   1
   4  -5 -24 589.774 225.054   1
  -4   5  23 37.2147 251.187   1
   4  -5 -23 330.271 240.228   1
  -4   5  22-74.3891 260.164   1
  -4  -5  21-77.0081 241.334   1
   4  -5 -21 32.7108 209.008   1
   4   5 -21 132.011 224.365   1
  -4   5  20 185.666 289.658   1
  -4  -5  20 37.1693 252.679   1
   4  -5 -20-291.951 254.637   1
   4   5 -20 95.5704 214.752   1
  -4   5  19-36.7021 247.804   1
  -4  -5  19 357.576 249.472   1
   4  -5 -19 224.380 238.280   1
   4   5 -19 306.349 212.155   1
  -4  -5  18 513.829 259.735   1
  -4   5  18 361.520 280.351   1
   4  -5 -18 220.946 247.390   1
   4   5 -18 410.951 214.572   1
  -4  -5  17-65.4090 255.119   1
  -4   5  17 106.420 251.004   1
   4  -5 -17 30.9661 213.998   1
   4   5 -17-168.029 205.642   1
  -4   5  16 1352.99 333.810   1
  -4  -5  16 1719.50 273.708   1
   4  -5 -16 1453.39 305.367   1
   4   5 -16 1552.92 249.755   1
  -4  -5  14 1220.56 233.381   1
   4   5 -14 743.996 184.710   1
   4  -5 -14 889.316 251.305   1
  -4  -5  13 865.552 216.653   1
  -4   5  13 793.948 278.793   1
   4  -5 -13 693.537 258.418   1
   4   5 -13 848.994 198.142   1
  -4   5  12 366.771 269.741   1
  -4  -5  12 525.725 194.252   1
   4   5 -12 643.820 187.230   1
  -4   5  11 87.9868 199.423   1
  -4  -5  11 199.511 189.670   1
   4  -5 -11-127.877 188.509   1
   4   5 -11 140.581 166.330   1
  -4   5  10 1149.11 277.190   1
   4   5 -10 1643.48 216.763   1
  -4  -5  10 1937.70 230.505   1
   4  -5 -10 1416.90 256.406   1
   4   5  -9 997.964 192.553   1
  -4  -5   9 837.326 197.774   1
   4  -5  -8 28323.5 1697.44   1
  -4  -5   8 29455.3 1680.27   1
  -4   5   8 29462.3 1714.08   1
  -4   5   7 7399.58 587.794   1
  -4  -5   7 8078.77 553.323   1
   4  -5  -7 6886.90 572.797   1
  -4   5   6 2165.37 273.118   1
   4  -5  -6 1981.69 249.295   1
  -4   5   5 3098.77 323.501   1
   4  -5  -5 3453.85 316.574   1
   4   5  -4 50427.7 3289.45   1
  -4  -5   4 51103.6 3289.47   1
   4  -5  -4 47096.6 3297.37   1
  -4   5   4 52155.5 3312.76   1
   4  -5  -3 970.992 174.985   1
   4   5  -3 774.100 153.826   1
  -4  -5   3 1123.23 167.608   1
  -4   5   3 1168.93 224.780   1
   4  -5  -2 66410.8 4291.63   1
  -4   5   2 64599.5 4297.68   1
  -4   5   1 265.331 169.730   1
   4  -5  -1 69.6706 150.111   1
   4  -5   1 306.889 141.348   1
  -4  -5  -1 103.354 164.486   1
   4   5   1 200.883 168.312   1
  -4   5  -1 207.473 147.929   1
   4  -5   2 67640.3 4308.77   1
  -4  -5  -2 66221.8 4320.33   1
  -4   5  -2 63341.8 4308.45   1
   4   5   2 67184.8 4326.06   1
  -4  -5  -3 1106.59 180.046   1
   4  -5   3 877.000 145.153   1
  -4   5  -3 911.212 158.748   1
   4   5   3 932.973 192.251   1
  -4   5  -4 50295.4 3176.82   1
  -4  -5  -4 49949.3 3202.22   1
   4   5   4 44368.6 3197.03   1
  -4   5  -5 3474.79 291.662   1
  -4  -5  -5 3809.57 333.650   1
   4   5   5 3858.83 350.805   1
   4  -5   5 3556.45 292.672   1
  -4  -5  -6 1949.30 239.190   1
   4   5   6 1988.52 266.673   1
   4  -5   6 1605.71 188.423   1
   4   5   7 6821.86 576.827   1
  -4  -5  -7 7822.29 562.610   1
  -4   5  -8 29595.3 1873.07   1
  -4  -5  -8 26446.4 1890.57   1
   4  -5   8 28530.2 1872.38   1
   4   5   8 27110.4 1908.48   1
  -4   5  -9 1062.05 174.170   1
   4  -5   9 1033.44 187.932   1
  -4  -5 -10 1367.36 243.331   1
  -4   5 -10 1132.75 177.181   1
   4   5  10 1374.96 275.699   1
   4  -5  10 1614.98 202.895   1
  -4   5 -11 438.953 149.018   1
  -4  -5 -11 100.675 189.696   1
   4  -5  11 19.8950 172.323   1
   4   5  11-57.1401 240.102   1
  -4  -5 -12 366.898 204.971   1
  -4   5 -12 439.132 182.495   1
   4   5  12 799.811 247.323   1
   4  -5  12 471.319 195.733   1
  -4   5 -13 738.533 189.907   1
  -4  -5 -13 1112.81 252.013   1
   4  -5  13 617.788 208.915   1
   4   5  13 704.005 275.899   1
  -4  -5 -14 808.675 237.160   1
  -4   5 -14 823.785 181.293   1
   4   5  14 1100.93 286.451   1
   4  -5  14 658.048 205.289   1
  -4  -5 -15 529.124 233.958   1
  -4   5 -15 613.965 177.603   1
   4  -5  15 363.699 191.164   1
   4   5  15-64.5473 237.558   1
  -4  -5 -16 1178.63 265.652   1
  -4   5 -16 1399.02 239.533   1
   4  -5  16 1459.68 250.051   1
   4   5  16 1593.93 292.371   1
  -4  -5 -17 59.8321 231.303   1
  -4   5 -17 259.032 189.044   1
   4  -5  17 350.215 205.894   1
   4   5  17-202.537 252.404   1
  -4  -5 -18 244.336 238.889   1
  -4   5 -18 353.973 215.785   1
   4  -5  18 280.464 209.917   1
   4   5  18 172.588 277.374   1
  -4  -5 -19 678.268 250.513   1
  -4   5 -19-28.6998 180.325   1
   4   5  19-35.3164 253.072   1
   4  -5  19 263.807 207.067   1
  -4   5 -20 60.3228 196.584   1
  -4  -5 -20 374.459 229.365   1
   4   5  20 71.9019 257.503   1
   4  -5  20 104.021 235.942   1
  -4  -5 -21-126.227 216.308   1
   4   5  21 219.091 248.234   1
  -4  -5 -22 190.851 182.092   1
   4   5  22-36.9426 215.148   1
  -4  -5 -23 384.903 220.353   1
   4   5  23 37.2708 232.914   1
  -4  -5 -24 257.819 226.283   1
   4   5  24-224.778 257.852   1
  -4  -5 -26-31.7850 203.081   1
   4   5  26 74.2077 231.406   1
  -4  -5 -27 309.482 200.098   1
   4   5  27 109.406 197.810   1
  -4   6  27-176.344 235.762   1
   4  -6 -27 249.072 220.328   1
  -4   6  26-71.8516 243.207   1
   4  -6 -26 31.6729 229.220   1
  -4   6  25 401.068 255.488   1
   4  -6 -25 128.145 223.733   1
  -4   6  24 331.278 225.423   1
   4  -6 -24 129.895 197.965   1
  -4   6  23 259.037 229.108   1
  -4   6  21-37.4043 270.827   1
   4  -6 -21 261.096 246.539   1
  -4   6  20 260.274 233.288   1
  -4  -6  20 35.9903 225.827   1
   4  -6 -20 259.565 207.583   1
   4   6 -20 64.5722 215.133   1
  -4  -6  19 379.313 230.428   1
   4   6 -19 773.111 244.011   1
  -4   6  18 181.861 237.785   1
  -4  -6  18 493.780 230.395   1
   4  -6 -18 380.658 222.096   1
   4   6 -18 327.084 195.691   1
  -4  -6  17 125.201 225.056   1
  -4   6  17 536.734 307.037   1
   4  -6 -17 62.4037 248.154   1
   4   6 -17 28.2708 210.017   1
  -4   6  16 140.395 263.228   1
   4  -6 -16 30.6557 218.623   1
   4  -6 -15 1287.37 247.987   1
   4   6 -15 1109.53 224.156   1
  -4  -6  15 1430.72 252.007   1
  -4   6  15 926.069 268.453   1
  -4   6  14 4139.00 422.909   1
  -4  -6  14 5049.15 406.828   1
   4   6 -14 4539.67 387.688   1
   4  -6 -13 3982.68 396.688   1
  -4  -6  13 3993.70 389.472   1
  -4   6  13 4629.02 430.240   1
   4   6 -13 4565.24 387.406   1
  -4   6  12 281.371 248.532   1
  -4  -6  12 45.7893 186.974   1
   4  -6 -12-27.2748 208.767   1
   4   6 -12 124.656 170.668   1
  -4   6  11 902.002 258.135   1
  -4  -6  11 613.725 189.352   1
   4   6 -11 156.073 149.970   1
  -4   6  10-172.899 215.488   1
  -4  -6  10-58.5304 168.831   1
   4  -6 -10-225.869 198.392   1
   4   6 -10-87.8681 159.742   1
  -4   6   9 220.009 183.018   1
   4   6  -9 65.3812 142.009   1
   4  -6  -9-143.642 171.979   1
  -4  -6   9-88.7496 158.481   1
   4  -6  -8 6734.96 573.256   1
  -4   6   8 7501.60 589.822   1
  -4  -6   8 8175.86 552.259   1
   4   6  -8 7246.58 540.653   1
   4  -6  -7 193.609 197.011   1
  -4   6   7 391.408 234.880   1
   4  -6  -6 28892.4 1941.72   1
  -4   6   6 28949.1 1949.99   1
   4  -6  -5 4712.53 411.718   1
  -4   6   5 5537.50 432.849   1
  -4  -6   4 854.211 152.514   1
   4  -6  -4 859.858 192.003   1
   4   6  -4 1031.07 153.598   1
   4  -6  -3 3896.12 317.721   1
  -4   6   3 4226.26 346.173   1
  -4  -6   3 3754.51 306.804   1
   4  -6  -2 3272.30 297.780   1
  -4   6   2 3805.92 326.119   1
   4  -6  -1 452.253 148.525   1
  -4   6   1 637.284 182.041   1
   4   6   0 24296.7 1627.47   1
  -4  -6   0 24310.3 1623.71   1
   4   6   1 1101.40 182.349   1
  -4  -6  -1 704.567 177.021   1
   4   6   2 3044.12 296.541   1
  -4   6  -2 3080.51 261.584   1
  -4  -6  -2 2896.27 278.546   1
   4   6   3 2778.67 314.673   1
  -4   6  -3 3440.07 287.794   1
  -4  -6  -3 3992.31 327.721   1
   4  -6   3 3609.28 288.072   1
   4   6   4 912.220 192.962   1
   4  -6   4 955.259 144.363   1
  -4  -6  -4 750.524 185.151   1
  -4  -6  -5 5530.09 441.645   1
  -4   6  -5 5138.76 406.077   1
   4  -6   5 5540.37 406.028   1
   4   6   5 6073.09 462.286   1
   4  -6   6 31397.5 2034.45   1
   4   6   6 29629.4 2069.71   1
  -4   6  -6 32661.2 2034.39   1
  -4  -6  -6 28048.7 2053.79   1
   4   6   7 220.439 201.653   1
  -4   6  -7-83.9449 109.129   1
   4  -6   7-53.1198 125.803   1
  -4  -6  -7 21.0211 154.908   1
   4   6   8 7731.02 599.457   1
  -4  -6  -8 7254.47 579.372   1
   4  -6   9-47.2047 140.220   1
   4   6   9-27.0845 234.752   1
  -4  -6  -9-47.1933 198.683   1
  -4   6  -9 247.104 130.117   1
   4  -6  10 17.1982 149.050   1
   4   6  10-56.6752 225.900   1
  -4   6 -10 15.0223 127.158   1
  -4  -6 -10 173.452 205.166   1
   4   6  11 614.957 251.397   1
   4  -6  11 978.633 177.349   1
  -4  -6 -11 388.120 205.382   1
  -4   6 -11 382.385 157.003   1
   4  -6  12 60.7260 161.839   1
   4   6  12 424.995 259.288   1
  -4  -6 -12 187.759 224.906   1
  -4   6 -12 217.561 148.083   1
   4   6  13 2962.33 390.178   1
   4  -6  13 3651.37 326.693   1
   4  -6  14 4026.10 367.108   1
  -4  -6 -14 3319.92 401.255   1
   4   6  14 4737.60 448.575   1
  -4   6 -14 4188.13 357.222   1
   4   6  15 591.334 280.711   1
   4  -6  15 1069.77 221.176   1
  -4   6 -15 714.126 186.549   1
  -4  -6 -15 1105.76 252.039   1
   4  -6  16 187.238 196.479   1
   4   6  16-100.706 275.633   1
  -4  -6 -16-176.055 247.059   1
  -4   6 -16 213.900 158.257   1
   4  -6  17 519.030 208.346   1
   4   6  17 614.142 280.419   1
  -4  -6 -17 241.641 249.037   1
  -4   6 -17-201.593 177.432   1
   4  -6  18 1041.93 241.079   1
   4   6  18 139.175 258.987   1
  -4  -6 -18 676.571 246.386   1
  -4   6 -18 400.818 207.025   1
   4  -6  19 326.615 231.659   1
  -4   6 -19 199.023 184.910   1
   4   6  20 289.864 240.212   1
  -4   6 -20 540.524 204.224   1
  -4  -6 -20 657.387 233.808   1
   4   6  21 146.590 266.337   1
  -4  -6 -21 126.202 233.478   1
   4   6  22 221.160 243.271   1
  -4  -6 -22 31.7187 221.949   1
   4   6  23 37.1060 230.398   1
  -4  -6 -23 638.051 223.553   1
   4   6  24-111.681 229.867   1
  -4  -6 -24 127.917 215.582   1
   4   6  25 74.4072 246.507   1
  -4  -6 -25-64.1704 226.148   1
   4   6  26 183.425 236.082   1
  -4  -6 -26 313.833 213.109   1
   4   6  27 143.851 202.442   1
  -4  -6 -27 213.403 194.224   1
   4  -7 -27-183.733 230.470   1
  -4   7  27 34.7572 226.290   1
   4  -7 -26 405.207 233.429   1
  -4   7  26 35.5090 236.809   1
   4  -7 -25 94.9993 240.767   1
  -4   7  25 108.237 245.353   1
   4  -7 -23-195.396 204.202   1
  -4   7  23 36.7909 231.797   1
   4  -7 -22 455.764 216.331   1
  -4   7  22 336.102 228.559   1
   4  -7 -21 65.0977 237.291   1
  -4   7  21-149.410 265.312   1
   4  -7 -20 324.327 246.805   1
  -4   7  20 37.2251 241.489   1
  -4   7  19 295.741 274.459   1
  -4  -7  19-169.256 194.986   1
   4  -7 -19 386.536 244.958   1
   4   7 -19 92.2637 184.237   1
  -4   7  18 73.1561 262.781   1
  -4  -7  18 225.233 234.585   1
   4  -7 -18-127.467 228.938   1
   4   7 -18 58.5186 197.264   1
  -4   7  17 505.405 305.601   1
  -4  -7  17 91.2092 213.554   1
   4  -7 -17 31.4882 241.790   1
   4   7 -17-27.6820 183.529   1
  -4   7  16 709.594 262.951   1
  -4  -7  16 1234.11 223.633   1
   4  -7 -16 1052.01 242.143   1
   4   7 -16 756.753 202.973   1
  -4   7  15 243.273 245.098   1
  -4  -7  15 593.236 214.243   1
   4  -7 -15-60.6055 214.836   1
   4   7 -15 662.059 197.418   1
  -4  -7  14 704.600 195.812   1
   4   7 -14 759.008 190.453   1
  -4   7  13 1516.55 302.957   1
   4   7 -13 1643.30 220.057   1
  -4  -7  13 1538.59 247.860   1
   4  -7 -13 1925.34 289.144   1
  -4  -7  12 9066.65 629.253   1
   4   7 -12 8006.48 609.793   1
   4  -7 -12 7627.21 636.031   1
  -4   7  12 8432.66 657.815   1
   4  -7 -11 107.445 219.965   1
  -4   7  11 61.6567 250.975   1
   4   7 -11 108.517 144.295   1
  -4  -7  11 78.7272 150.207   1
   4  -7 -10 1983.73 269.786   1
  -4   7  10 1895.27 302.399   1
   4   7 -10 1923.10 218.155   1
  -4  -7  10 2166.75 233.391   1
   4  -7  -9 961.464 231.353   1
  -4   7   9 1389.17 273.181   1
   4   7  -9 497.149 160.687   1
  -4  -7   9 1168.04 177.702   1
   4   7  -8 104.156 134.189   1
  -4  -7   8 15.2894 142.696   1
   4  -7  -7 604.541 203.871   1
  -4   7   7 355.075 227.602   1
   4  -7  -6 2535.52 279.246   1
  -4   7   6 2731.63 304.421   1
   4   7  -5 1285.85 168.159   1
  -4   7   5 1259.00 239.127   1
   4  -7  -5 1105.36 201.652   1
  -4  -7   5 974.986 156.386   1
   4  -7  -4 25783.8 1665.84   1
  -4  -7   4 25211.8 1646.55   1
  -4   7   4 23973.6 1676.48   1
   4   7  -4 23974.2 1647.49   1
   4  -7  -3 17505.2 1155.17   1
  -4   7   3 16102.7 1169.96   1
   4  -7  -2 9281.92 656.372   1
  -4   7   2 8849.01 673.304   1
   4   7  -1 5749.98 428.535   1
   4  -7  -1 5601.81 421.834   1
  -4  -7   1 5264.95 418.434   1
  -4   7   1 5253.98 428.656   1
   4   7   0-48.7122 150.182   1
  -4  -7   0-73.4070 146.955   1
  -4   7   0-47.3466 163.341   1
   4   7   1 5274.68 440.978   1
  -4  -7  -1 5816.05 433.505   1
   4   7   2 10293.8 738.618   1
   4  -7   2 10024.6 712.098   1
  -4  -7  -2 10674.1 732.600   1
   4   7   3 16080.3 1144.17   1
  -4   7  -3 16297.4 1116.23   1
  -4  -7  -3 17333.5 1141.63   1
   4  -7   3 16758.2 1116.29   1
   4  -7   4 25708.3 1651.19   1
  -4  -7  -4 23343.4 1673.85   1
  -4   7  -4 25290.8 1651.15   1
   4   7   4 24525.6 1688.76   1
  -4   7  -5 976.024 141.842   1
  -4  -7  -5 1188.85 206.448   1
   4   7   5 778.718 216.614   1
   4  -7   5 1060.32 142.379   1
   4   7   6 2974.80 332.571   1
  -4   7  -6 3191.38 257.207   1
  -4  -7  -6 2778.18 312.597   1
   4  -7   6 3268.92 264.009   1
   4   7   7 481.136 229.968   1
  -4   7  -7 391.778 117.272   1
   4  -7   7 346.558 121.931   1
  -4  -7  -7 197.099 202.893   1
  -4   7  -8-24.7753 119.595   1
   4  -7   8-13.0143 118.978   1
  -4  -7  -9 684.598 230.349   1
   4   7   9 926.791 252.984   1
  -4   7 -10 1361.87 191.070   1
  -4  -7 -10 1738.48 274.182   1
   4  -7  10 2227.12 213.927   1
   4   7  10 2327.17 317.044   1
  -4  -7 -11 451.017 222.914   1
  -4   7 -11 139.792 135.949   1
   4  -7  11 17.4905 152.626   1
   4   7  11 90.1922 249.785   1
   4  -7  12 9403.20 665.968   1
   4   7  12 8442.67 712.430   1
  -4  -7 -12 8995.71 701.588   1
  -4   7 -12 9370.27 659.765   1
   4   7  13 1844.27 316.932   1
   4  -7  13 1734.68 226.307   1
  -4   7 -13 1863.43 216.782   1
  -4  -7 -13 1902.98 280.376   1
   4  -7  14 618.120 179.406   1
  -4   7 -14 744.039 172.415   1
   4   7  15 367.634 283.332   1
   4  -7  15 667.157 187.145   1
  -4   7 -15 320.383 169.209   1
  -4  -7 -15 202.058 247.675   1
   4  -7  16 1219.23 228.922   1
   4   7  16 373.981 278.731   1
  -4   7 -16 570.197 192.260   1
  -4  -7 -16 1187.43 257.624   1
   4   7  17-138.488 242.135   1
  -4  -7 -17 152.259 216.299   1
   4  -7  18 301.354 212.634   1
   4   7  18 246.466 233.503   1
  -4  -7 -18 61.6897 212.519   1
  -4   7 -18 52.5267 185.376   1
   4   7  19-179.665 260.055   1
  -4  -7 -19 93.3432 241.945   1
  -4   7 -19-28.0118 172.971   1
   4   7  20 108.980 262.119   1
  -4  -7 -20 188.028 232.772   1
   4   7  21-256.442 229.617   1
  -4  -7 -21 252.143 200.434   1
   4   7  22 443.295 245.539   1
  -4  -7 -22 190.337 222.703   1
  -4  -7 -23 63.4392 219.234   1
   4   7  25-36.8384 232.295   1
  -4  -7 -25 349.098 233.310   1
   4   7  26-289.759 255.302   1
  -4  -7 -26 278.763 221.685   1
   4   7  27 106.360 217.891   1
  -4  -7 -27 90.0431 198.097   1
   4  -8 -26-276.397 213.359   1
  -4   8  26-420.289 234.115   1
   4  -8 -25 157.012 230.830   1
  -4   8  25 178.382 243.776   1
   4  -8 -24 382.091 248.662   1
  -4   8  24 325.637 258.028   1
   4  -8 -23 226.229 214.257   1
  -4   8  23-36.5355 234.639   1
   4  -8 -22 226.695 190.082   1
  -4   8  22 185.892 220.510   1
   4  -8 -20 226.912 216.872   1
  -4   8  20 37.2448 249.118   1
   4  -8 -19 419.387 244.306   1
  -4   8  19 148.255 254.773   1
   4  -8 -18-160.002 239.951   1
  -4   8  18 183.855 265.134   1
   4   8 -18 28.6216 200.951   1
  -4   8  17 654.815 315.376   1
  -4  -8  17 29.2333 210.971   1
   4  -8 -17 126.787 252.058   1
   4   8 -17-27.0419 197.337   1
  -4   8  16 71.6896 253.833   1
  -4  -8  16 273.345 204.521   1
   4  -8 -16 343.489 212.526   1
   4   8 -16-50.1244 187.564   1
  -4   8  15 35.1908 258.494   1
  -4  -8  15 127.236 190.291   1
   4  -8 -15 214.559 221.122   1
   4   8 -15 68.9885 156.491   1
  -4   8  14 860.757 275.804   1
  -4  -8  14 467.261 191.536   1
   4  -8 -14 359.802 235.464   1
   4   8 -14 235.669 164.020   1
  -4   8  13 570.819 254.238   1
   4   8 -13 418.172 168.290   1
  -4  -8  13 21.4298 177.492   1
   4  -8 -13 321.456 212.379   1
  -4  -8  12 3833.49 339.561   1
   4   8 -12 3789.71 334.577   1
  -4   8  12 3097.57 378.900   1
   4  -8 -12 4059.01 378.167   1
  -4   8  11 126.234 245.419   1
   4   8 -11-157.327 148.788   1
  -4  -8  11 126.197 159.836   1
   4  -8 -11-247.210 229.989   1
  -4  -8  10 3575.43 292.943   1
  -4   8  10 2888.26 364.289   1
   4   8 -10 3331.80 298.623   1
   4  -8 -10 3276.18 345.564   1
  -4  -8   9 445.384 139.699   1
  -4   8   9 584.092 247.356   1
   4   8  -9 594.618 150.502   1
   4  -8  -9 405.738 221.071   1
  -4   8   8 3629.58 378.448   1
   4  -8  -8 3904.55 364.593   1
   4   8  -6 18285.5 1231.50   1
  -4   8   6 18081.1 1272.28   1
   4  -8  -6 19061.6 1264.02   1
  -4  -8   6 17988.9 1231.83   1
   4  -8  -5 2097.03 249.118   1
  -4   8   5 1594.07 266.218   1
  -4  -8   5 2175.25 202.283   1
   4   8  -5 1894.67 207.162   1
   4  -8  -4 8131.24 592.295   1
  -4   8   4 7763.21 605.373   1
  -4   8   3 149.570 195.930   1
   4  -8  -3 302.035 169.353   1
   4  -8  -2 4268.47 349.478   1
  -4   8   2 4233.50 376.616   1
   4   8  -1 6035.92 453.054   1
   4  -8  -1 5875.59 446.978   1
  -4  -8   1 5529.80 445.408   1
  -4   8   1 6080.44 458.880   1
   4   8   0 35958.1 2360.13   1
  -4  -8   0 36522.1 2350.94   1
   4  -8   0 34294.9 2347.11   1
   4   8   1 6104.49 492.838   1
  -4  -8  -1 6862.38 493.677   1
   4   8   2 4146.80 356.137   1
   4   8   3-83.9416 184.062   1
  -4   8  -3 195.067 125.286   1
  -4  -8  -3 164.529 162.953   1
   4  -8   4 7513.30 549.443   1
  -4  -8  -4 8135.51 590.452   1
  -4   8  -4 8345.05 553.057   1
   4   8   4 7265.81 598.177   1
  -4   8  -5 1874.28 189.996   1
  -4  -8  -5 1985.78 238.365   1
   4   8   5 1841.47 272.380   1
   4  -8   5 2022.03 186.611   1
   4   8   6 18417.3 1297.84   1
  -4   8  -6 19929.0 1246.71   1
  -4  -8  -6 16622.2 1279.51   1
   4  -8   6 18602.5 1245.66   1
  -4   8  -7 5533.35 391.815   1
   4  -8   7 5140.57 394.558   1
   4   8   8 3394.52 354.804   1
  -4   8  -8 3673.77 273.886   1
  -4  -8  -8 3169.55 332.323   1
   4  -8   8 3234.03 277.270   1
   4   8   9 634.296 228.991   1
   4  -8   9 317.882 126.411   1
  -4   8  -9 402.608 118.013   1
  -4  -8  -9 202.455 202.545   1
   4   8  10 3340.51 374.243   1
  -4  -8 -10 3759.66 368.911   1
   4   8  11 92.2940 230.704   1
   4  -8  11-63.1550 146.672   1
  -4  -8 -11 135.913 209.356   1
  -4   8 -11 70.9257 116.820   1
   4  -8  12 4095.63 315.828   1
  -4  -8 -12 3206.59 352.298   1
   4   8  12 3383.61 379.722   1
  -4   8 -12 3130.05 284.723   1
   4   8  13 388.690 231.993   1
  -4  -8 -13 193.804 191.823   1
  -4   8 -13 447.572 149.640   1
   4  -8  13 301.135 156.947   1
   4   8  14 530.513 253.050   1
   4  -8  14 349.728 174.687   1
  -4   8 -14 424.884 151.222   1
  -4  -8 -14 114.197 212.364   1
   4  -8  15-91.1640 171.563   1
  -4   8 -15 319.817 152.015   1
  -4  -8 -15 324.329 246.901   1
   4  -8  16-49.7914 176.884   1
   4   8  16-205.869 262.552   1
  -4   8 -16-43.4816 144.751   1
  -4  -8 -16-30.3048 240.879   1
   4  -8  17-27.1177 188.477   1
   4   8  17 174.621 230.655   1
  -4   8 -17 164.961 171.534   1
  -4  -8 -17 338.765 196.152   1
   4   8  19 432.931 262.296   1
  -4  -8 -19-31.2060 235.862   1
   4   8  20 364.967 227.890   1
  -4  -8 -20 408.624 202.408   1
   4   8  22-257.730 272.302   1
  -4  -8 -22 94.7848 224.448   1
   4   8  23 405.633 221.756   1
  -4  -8 -23 284.597 198.413   1
  -4  -8 -24 600.354 248.748   1
   4   8  25 437.478 258.513   1
   4   8  26 679.405 255.143   1
  -4  -8 -26 151.773 221.020   1
   4  -9 -26-30.2369 205.571   1
  -4   9  26 138.078 239.520   1
   4  -9 -25 154.926 218.257   1
  -4   9  25 740.054 261.904   1
   4  -9 -24 283.486 215.294   1
  -4   9  24 429.839 251.505   1
   4  -9 -23 320.399 204.190   1
  -4   9  23 72.5473 222.114   1
   4  -9 -22 64.3563 207.527   1
  -4   9  22-36.9930 227.266   1
   4  -9 -21 161.609 243.445   1
  -4   9  21 185.853 277.028   1
   4  -9 -20 97.1121 213.647   1
  -4   9  20 111.701 231.158   1
   4  -9 -19 258.327 238.792   1
  -4   9  19-297.107 278.480   1
   4  -9 -18 160.557 198.277   1
  -4   9  18-184.691 233.769   1
   4   9 -17-124.989 176.378   1
   4  -9 -16 314.841 236.842   1
  -4  -9  16 300.570 187.489   1
  -4   9  16 470.333 278.364   1
   4   9 -16 187.025 174.524   1
   4  -9 -15 433.794 224.156   1
  -4  -9  15 414.045 177.503   1
  -4   9  15-249.288 244.781   1
   4   9 -15 373.056 177.446   1
   4  -9 -14-91.1834 199.663   1
  -4  -9  14 63.5582 154.508   1
  -4   9  14-34.9397 234.573   1
   4   9 -14 265.525 173.385   1
   4  -9 -13-178.250 199.440   1
  -4  -9  13 290.515 154.415   1
  -4   9  13 34.1572 245.390   1
   4   9 -13-18.9751 160.622   1
   4  -9 -12 260.367 215.440   1
   4   9 -12-17.4329 147.550   1
  -4  -9  12-142.430 147.827   1
  -4   9  12 199.606 246.883   1
  -4  -9  11 147.263 138.511   1
   4   9 -11-146.574 139.703   1
  -4   9  11-96.7969 260.315   1
   4  -9 -11 364.192 226.024   1
   4  -9 -10 6607.77 539.414   1
  -4   9  10 6488.75 560.485   1
   4  -9  -9 1773.32 257.246   1
  -4   9   9 1412.54 279.993   1
  -4  -9   8 1121.21 168.347   1
  -4   9   8 1297.29 263.071   1
   4   9  -8 1476.96 171.831   1
   4  -9  -8 1525.32 243.321   1
  -4  -9   7 890.181 142.383   1
  -4   9   7 626.065 234.886   1
   4  -9  -7 407.663 200.703   1
   4   9  -7 426.087 131.608   1
   4   9  -6 459.303 128.496   1
  -4   9   6 957.466 227.220   1
   4  -9  -6 632.282 199.084   1
  -4  -9   6 523.573 122.418   1
   4   9  -5 687.291 139.132   1
  -4  -9   5 691.925 136.935   1
  -4   9   5 415.248 215.751   1
   4  -9  -4 15252.6 1046.32   1
  -4   9   4 14706.2 1053.54   1
   4  -9  -3 1468.59 200.771   1
   4  -9  -2 8947.89 608.952   1
  -4  -9   2 8931.14 596.244   1
  -4   9   2 9512.83 631.075   1
   4   9  -1 3047.56 282.289   1
   4  -9  -1 3031.28 284.042   1
  -4   9   1 3315.63 295.696   1
  -4  -9   1 2978.58 273.301   1
  -4  -9   0 33.0721 150.844   1
   4  -9   0-15.4682 145.606   1
  -4   9   0-52.1552 157.850   1
   4   9   0-141.840 155.238   1
   4   9   1 2998.33 306.554   1
   4  -9   1 2958.61 259.991   1
  -4  -9  -1 2982.20 281.041   1
  -4   9  -1 3017.61 274.570   1
  -4  -9  -2 9218.21 668.219   1
   4   9   3 1228.89 228.474   1
  -4   9  -3 956.424 150.903   1
   4  -9   3 1312.65 153.003   1
  -4  -9  -3 1121.03 202.667   1
   4  -9   4 16058.8 996.275   1
   4   9   4 14051.7 1042.05   1
  -4   9  -4 13845.9 995.728   1
   4   9   5 721.082 226.452   1
  -4   9  -5 443.665 113.757   1
   4  -9   5 985.347 125.330   1
  -4  -9  -5 667.299 199.560   1
   4   9   6 761.849 233.431   1
  -4   9  -6 713.191 118.775   1
  -4  -9  -6 296.397 192.089   1
   4  -9   6 738.204 123.606   1
   4   9   7 662.354 222.998   1
  -4   9  -7 531.548 107.317   1
   4  -9   7 602.101 121.134   1
  -4   9  -8 2010.30 178.466   1
  -4  -9  -8 1680.35 270.732   1
   4  -9   8 2037.57 184.577   1
   4   9   8 1659.35 296.234   1
  -4  -9  -9 1434.24 253.296   1
  -4   9  -9 1573.75 158.205   1
   4  -9   9 1463.32 165.828   1
   4   9   9 1184.82 277.632   1
  -4  -9 -10 6445.45 536.314   1
  -4   9 -10 5713.40 467.479   1
   4   9  10 6298.10 550.698   1
   4  -9  10 7580.98 475.967   1
   4   9  11-314.324 239.004   1
   4  -9  11-40.8164 125.715   1
   4   9  12 96.6467 262.256   1
  -4  -9 -12 82.5051 222.597   1
   4  -9  13 100.860 141.607   1
   4   9  13 692.095 286.031   1
  -4  -9 -13 396.273 246.418   1
  -4   9 -13 195.115 137.473   1
   4   9  14 168.840 227.893   1
   4  -9  14 416.109 163.002   1
  -4  -9 -14 145.483 213.924   1
  -4   9 -14 16.6115 131.656   1
   4  -9  15 105.197 163.939   1
   4   9  15 307.697 260.062   1
  -4   9 -15-55.1960 142.542   1
  -4  -9 -15 633.326 243.531   1
   4  -9  16 302.763 187.947   1
   4   9  16 662.094 292.493   1
  -4  -9 -16 122.313 235.657   1
  -4   9 -16 325.433 159.542   1
  -4   9 -17 244.137 163.150   1
   4   9  18 540.566 292.023   1
  -4  -9 -18 871.720 246.691   1
   4   9  19-36.3869 249.437   1
  -4  -9 -19 125.263 220.752   1
   4   9  20 329.711 245.087   1
  -4  -9 -20 31.4331 221.805   1
   4   9  21 36.7214 259.074   1
  -4  -9 -21 661.067 240.607   1
   4   9  22 184.096 211.923   1
  -4  -9 -22-31.5474 179.465   1
   4   9  24 255.257 225.184   1
  -4  -9 -24-93.8332 189.216   1
   4   9  25 72.0756 237.897   1
  -4  -9 -25 184.291 203.707   1
   4   9  26 176.320 253.581   1
  -4  10  25-69.5462 236.415   1
   4 -10 -25 152.065 207.638   1
  -4  10  24 106.311 222.102   1
   4 -10 -24-62.2559 200.751   1
  -4  10  23-107.883 209.346   1
   4 -10 -23 95.2226 178.369   1
  -4  10  22 257.398 254.802   1
   4 -10 -22 319.507 237.025   1
  -4  10  21-259.359 257.204   1
   4 -10 -21-32.1886 221.693   1
  -4  10  20-37.1794 245.513   1
   4 -10 -20 322.892 201.680   1
  -4  10  19 37.1982 281.939   1
   4 -10 -19 226.101 235.663   1
  -4  10  18 407.906 263.583   1
   4 -10 -18-32.2014 224.541   1
  -4  10  17 147.364 252.607   1
   4 -10 -17 63.9718 215.718   1
   4  10 -16-21.8862 146.053   1
   4 -10 -16 253.315 237.255   1
  -4 -10  15 633.628 183.023   1
  -4  10  15 900.490 302.618   1
   4 -10 -15 1126.94 267.314   1
   4  10 -15 260.947 167.854   1
  -4  10  14 673.194 288.956   1
   4  10 -14 165.856 147.036   1
   4 -10 -14 738.942 257.950   1
  -4 -10  14 525.169 154.890   1
  -4  10  13-104.206 263.131   1
   4  10 -13 17.1167 142.529   1
   4 -10 -13-90.4989 223.091   1
  -4 -10  13-34.1701 142.266   1
   4 -10 -11 1087.44 231.857   1
  -4  10  11 263.955 238.654   1
  -4  10  10 1119.52 290.095   1
   4  10 -10 716.242 141.117   1
   4 -10 -10 1192.72 258.436   1
  -4 -10  10 943.548 143.682   1
  -4  10   9 123.625 219.523   1
  -4 -10   9 24.6696 112.764   1
   4  10  -9 25.0206 116.198   1
   4 -10  -9-133.947 204.290   1
   4  10  -8 4948.49 343.459   1
  -4 -10   8 4087.46 339.499   1
  -4  10   8 4073.29 424.973   1
   4  10  -7 325.059 111.856   1
   4 -10  -7 616.563 208.296   1
  -4  10   7 337.940 221.709   1
  -4 -10   7 59.0104 112.837   1
  -4 -10   6 253.958 108.808   1
   4  10  -6 151.779 120.563   1
   4  10  -5 3097.28 267.310   1
   4 -10  -5 2825.55 306.015   1
  -4 -10   5 3286.01 258.559   1
   4 -10  -4 582.987 178.441   1
  -4  10   4 681.215 216.760   1
   4 -10  -3 952.093 203.132   1
  -4  10   3 327.949 197.785   1
   4  10  -2 6114.12 523.986   1
   4 -10  -2 6954.00 534.809   1
  -4  10   2 7314.86 557.251   1
   4  10  -1 366.590 154.056   1
  -4 -10   1 299.975 138.042   1
  -4  10   1 178.787 160.238   1
   4 -10  -1-52.6872 142.610   1
   4  10   0 3371.68 317.302   1
  -4  10   0 3190.54 302.558   1
  -4 -10   0 3176.53 288.176   1
   4 -10   0 3414.35 291.434   1
   4  10   1 269.106 178.955   1
  -4  10  -1 49.3029 142.302   1
   4 -10   1 260.940 119.405   1
  -4 -10  -1 245.532 165.945   1
  -4 -10  -2 7206.25 554.936   1
   4  10   2 7746.13 573.398   1
   4 -10   3 671.372 130.890   1
  -4 -10  -3 620.645 175.876   1
   4  10   3 488.201 196.343   1
  -4  10  -3 420.162 135.417   1
   4 -10   4 912.648 130.620   1
   4  10   4 1034.45 230.953   1
  -4 -10  -4 577.712 184.621   1
  -4  10  -4 797.982 132.549   1
   4  10   5 3264.02 333.152   1
   4 -10   5 3146.22 239.456   1
  -4  10  -5 2791.24 239.182   1
  -4 -10  -5 2557.58 299.031   1
  -4  10  -6 143.459 98.6528   1
   4 -10   6 355.233 98.4078   1
   4  10   7 339.937 223.659   1
   4 -10   7 255.037 91.1638   1
  -4  10  -7 233.961 93.8863   1
   4  10   8 3210.65 401.388   1
  -4 -10  -8 3287.93 382.011   1
  -4  10  -8 3639.45 286.258   1
  -4 -10  -9-26.7984 209.041   1
  -4  10  -9-7.91769 80.2878   1
   4 -10   9 8.79125 89.1459   1
   4  10   9-30.4069 233.405   1
   4 -10  10 1044.46 134.099   1
   4  10  10 1032.45 243.326   1
   4  10  11 320.996 262.893   1
   4 -10  11 832.896 127.863   1
  -4  10 -11 551.639 109.294   1
   4 -10  12 2337.48 220.677   1
  -4  10 -12 2512.07 211.623   1
   4  10  13-33.6668 229.850   1
   4 -10  13-42.3958 120.942   1
  -4  10 -13 173.118 108.315   1
  -4 -10 -13 28.9730 201.858   1
   4  10  14 1094.35 313.094   1
  -4 -10 -14 773.531 263.121   1
   4  10  15 556.605 234.802   1
  -4 -10 -15 1097.57 233.715   1
  -4  10 -15 554.409 142.353   1
   4  10  16 211.951 284.122   1
  -4 -10 -16 678.386 254.297   1
   4  10  17 143.098 234.017   1
  -4 -10 -17 93.1474 204.052   1
   4  10  18 145.586 271.107   1
  -4 -10 -18 531.846 245.155   1
   4  10  19 219.415 238.164   1
  -4 -10 -19 502.737 227.848   1
   4  10  20 625.600 288.456   1
  -4 -10 -20 315.070 222.162   1
   4  10  21-110.392 245.005   1
  -4 -10 -21-125.965 206.963   1
   4  10  22 441.612 270.296   1
  -4 -10 -22-125.944 224.581   1
   4  10  23 292.249 253.494   1
  -4 -10 -23-93.7241 212.420   1
   4  10  24 399.371 244.292   1
  -4 -10 -24 155.814 211.636   1
   4  10  25 462.724 247.622   1
  -4 -10 -25 151.522 199.846   1
   4 -11 -24 337.933 190.240   1
  -4  11  24 70.0437 216.728   1
   4 -11 -23 31.3982 217.967   1
  -4  11  23 213.735 239.226   1
   4 -11 -22 190.976 213.893   1
  -4  11  22 108.354 258.684   1
   4 -11 -21 63.9996 180.118   1
  -4  11  21 295.094 233.669   1
   4 -11 -20 386.386 246.821   1
  -4  11  20 1224.58 298.662   1
   4 -11 -18 290.309 241.208   1
  -4  11  18 409.152 301.756   1
   4 -11 -17-32.1255 209.116   1
  -4  11  17-74.0789 268.075   1
   4 -11 -16 159.427 197.363   1
  -4  11  16 294.151 248.248   1
   4 -11 -15 94.6456 209.207   1
  -4  11  15 181.934 257.597   1
   4 -11 -14 62.1883 214.030   1
  -4  11  14 35.8692 260.561   1
   4  11 -13 41.0295 116.067   1
  -4 -11  13 40.5111 117.923   1
   4 -11 -13-305.614 220.363   1
  -4  11  13 35.2608 250.452   1
   4  11 -12 111.544 108.842   1
  -4 -11  12-12.2411 114.023   1
   4 -11 -12 149.596 194.924   1
  -4  11  11 404.535 289.366   1
   4  11 -11 173.010 112.658   1
  -4 -11  11 155.030 107.993   1
   4 -11 -10 4257.65 363.911   1
  -4  11  10 4096.87 381.120   1
  -4 -11  10 3495.33 257.198   1
  -4  11   9 222.245 235.008   1
  -4 -11   9 142.943 96.4284   1
   4  11  -9 167.794 107.426   1
   4 -11  -9 137.478 200.706   1
  -4 -11   8 3319.87 262.773   1
   4  11  -8 3459.07 267.735   1
   4 -11  -8 2769.64 331.982   1
   4 -11  -7 891.207 213.546   1
  -4 -11   7 1037.50 137.208   1
   4  11  -7 933.236 140.592   1
  -4  11   6 555.849 246.206   1
   4 -11  -6 558.449 200.651   1
  -4 -11   6 373.066 103.346   1
   4  11  -6 195.953 121.879   1
  -4 -11   5 525.312 121.962   1
   4  11  -5 425.764 133.752   1
  -4  11   4 1547.38 264.552   1
   4 -11  -4 1669.83 223.085   1
   4  11  -3 109.405 131.997   1
  -4  11   3 97.9358 187.993   1
   4 -11  -3-142.009 166.128   1
  -4 -11   3 166.532 127.816   1
  -4 -11   2 5719.63 423.105   1
   4  11  -2 5077.04 431.602   1
  -4  11   2 6166.61 469.598   1
   4 -11  -2 5404.24 445.914   1
  -4 -11   1 95.5899 131.119   1
   4  11  -1 150.702 157.427   1
   4 -11  -1 404.669 146.810   1
  -4  11   1 208.549 163.243   1
   4  11   0 141.990 163.565   1
  -4 -11   0 189.792 134.657   1
   4 -11   0 118.586 144.990   1
  -4  11   0 286.564 178.995   1
   4  11   1 432.532 179.550   1
  -4 -11  -1 111.127 135.363   1
  -4  11  -1 274.754 153.003   1
   4 -11   1 408.490 139.590   1
  -4 -11  -2 5425.55 428.563   1
   4 -11   2 5753.90 402.677   1
  -4  11  -2 5065.83 408.203   1
   4  11   2 4575.47 439.491   1
   4  11   3 318.355 207.826   1
  -4  11  -3-208.065 121.870   1
  -4 -11  -3 105.970 166.379   1
   4 -11   3-12.3792 113.443   1
   4  11   4 1969.29 283.423   1
  -4  11  -4 1571.93 178.288   1
   4 -11   4 1871.73 175.958   1
  -4 -11  -4 1974.61 249.055   1
  -4  11  -5 649.719 115.591   1
   4 -11   5 818.146 118.732   1
   4  11   6 422.369 243.374   1
  -4 -11  -6 469.718 215.098   1
   4 -11   6 546.524 93.1702   1
  -4  11  -6 211.470 89.1187   1
  -4  11  -7 871.363 104.209   1
   4 -11   7 1223.11 108.253   1
  -4 -11  -8 2878.53 299.755   1
   4 -11   8 2764.00 170.678   1
  -4 -11  -9-185.391 216.988   1
   4  11   9 623.711 263.383   1
   4  11  10 4096.74 420.022   1
   4 -11  12 161.759 64.1892   1
  -4 -11 -12-115.564 201.323   1
  -4  11 -12 15.8077 57.8222   1
   4  11  13-102.490 263.096   1
   4 -11  13 72.2430 80.6314   1
  -4  11 -13-7.00359 73.6315   1
  -4 -11 -13-178.094 240.874   1
  -4  11 -14 160.176 90.8301   1
   4  11  14 173.838 248.105   1
  -4 -11 -14 152.162 213.917   1
   4  11  15 70.3734 260.587   1
  -4 -11 -15 339.949 238.416   1
   4  11  16 501.103 263.718   1
  -4 -11 -16 465.369 214.919   1
   4  11  17 36.2596 261.507   1
  -4 -11 -17 125.008 229.542   1
   4  11  18 109.926 260.411   1
  -4 -11 -18 157.223 227.738   1
   4  11  20-73.8441 247.842   1
  -4 -11 -20 31.5579 229.226   1
   4  11  21-257.673 237.633   1
  -4 -11 -21-94.4004 181.399   1
   4  11  22 220.421 264.665   1
  -4 -11 -22 658.940 244.322   1
   4  11  23-36.3476 199.224   1
  -4 -11 -23-31.1042 180.054   1
   4  11  24 35.8823 237.431   1
  -4 -11 -24 488.330 231.936   1
  -4  12  24 138.221 251.663   1
   4 -12 -24 391.991 226.068   1
  -4  12  23-35.2577 221.045   1
   4 -12 -23-123.560 198.367   1
  -4  12  22 644.899 250.597   1
   4 -12 -22 725.188 224.131   1
  -4  12  20 481.054 224.054   1
   4 -12 -20-64.1260 167.966   1
  -4  12  19 260.431 260.256   1
   4 -12 -19-32.2288 217.339   1
  -4  12  18 37.2594 232.515   1
   4 -12 -18 193.677 202.472   1
  -4  12  17 632.540 274.323   1
  -4  12  16 1000.16 308.678   1
   4 -12 -16 32.0681 227.550   1
  -4  12  14 326.872 275.931   1
  -4  12  13 286.407 294.865   1
   4 -12 -13 30.9890 239.573   1
  -4  12  12 667.901 268.456   1
   4 -12 -12 182.535 217.666   1
   4  12 -12 150.554 76.8139   1
  -4 -12  12 572.366 65.8378   1
  -4  12  11-240.833 261.495   1
   4  12 -11 6.23553 65.5721   1
  -4 -12  11 27.0208 51.3231   1
  -4  12  10-100.678 247.330   1
  -4 -12  10 54.9209 58.1859   1
   4  12 -10 130.364 73.7075   1
   4 -12 -10-174.228 220.003   1
  -4 -12   9 486.681 81.6674   1
  -4  12   9 195.571 255.544   1
   4  12  -9 222.777 86.7049   1
   4  12  -8 778.991 108.902   1
  -4 -12   8 796.572 107.315   1
   4  12  -7 699.854 118.071   1
  -4  12   7 871.662 241.246   1
   4 -12  -7 758.386 208.419   1
  -4 -12   7 955.434 115.793   1
  -4  12   6 2447.54 338.659   1
   4  12  -6 3203.07 261.337   1
  -4 -12   6 3366.72 254.172   1
   4 -12  -6 3266.85 330.398   1
   4  12  -5 988.162 151.740   1
  -4  12   5 1019.67 233.408   1
   4 -12  -5 1125.90 217.410   1
  -4 -12   5 954.141 137.014   1
  -4  12   4 717.943 229.118   1
   4 -12  -4 542.190 187.578   1
   4  12  -3 279.368 150.907   1
  -4  12   3 285.090 201.908   1
  -4 -12   3 279.271 124.219   1
   4 -12  -3 445.091 175.671   1
   4  12  -2 2034.79 226.275   1
  -4  12   2 1756.95 253.761   1
  -4 -12   2 1981.73 218.832   1
   4 -12  -2 1987.34 236.424   1
   4  12  -1-136.914 167.320   1
  -4 -12   1 50.5311 140.640   1
  -4  12   1 109.203 181.851   1
   4 -12  -1 96.1798 155.196   1
   4  12   0 7218.08 526.811   1
  -4  12   0 5922.40 505.643   1
  -4 -12   0 6504.50 501.010   1
   4 -12   0 6952.50 501.723   1
   4 -12   1-15.7650 141.474   1
  -4  12  -1 179.215 153.738   1
  -4 -12  -1-19.6766 162.944   1
   4  12   1 68.3135 189.618   1
   4 -12   2 2069.42 207.552   1
   4  12   2 2081.84 274.057   1
  -4 -12  -2 2267.59 250.211   1
  -4  12  -2 1892.18 218.147   1
   4  12   3 357.110 210.828   1
  -4  12  -3 304.619 129.918   1
   4 -12   3 553.742 129.469   1
  -4 -12  -3 200.398 175.403   1
  -4  12  -4 624.982 127.047   1
   4 -12   4 802.190 123.990   1
   4 -12   5 719.449 102.967   1
   4  12   5 839.398 233.870   1
  -4  12  -5 378.953 96.0390   1
  -4 -12  -5 564.207 215.148   1
   4 -12   6 2397.25 183.217   1
  -4  12  -6 2240.85 182.532   1
   4  12   7 722.012 251.352   1
  -4 -12  -8 765.345 200.462   1
   4  12   8 621.274 244.329   1
  -4 -12  -9 409.192 217.680   1
   4  12   9 733.421 259.661   1
  -4 -12 -10 280.811 201.347   1
   4  12  10 65.5547 234.903   1
   4  12  11 302.322 268.304   1
  -4 -12 -11 230.687 233.247   1
   4  12  12 817.511 296.931   1
  -4 -12 -12 1227.34 262.294   1
   4  12  13 313.047 240.249   1
   4  12  14 563.429 277.425   1
  -4 -12 -14 216.322 232.129   1
   4  12  16 181.637 237.714   1
  -4 -12 -16 125.085 215.444   1
   4  12  17 146.928 275.002   1
  -4 -12 -17 346.308 239.076   1
   4  12  18-36.8575 245.425   1
  -4 -12 -18 251.998 212.509   1
   4  12  19-36.9091 254.037   1
  -4 -12 -19 94.5776 217.870   1
   4  12  20-147.969 242.963   1
  -4 -12 -20 189.433 214.646   1
   4  12  22 510.587 266.498   1
  -4 -12 -22 404.517 220.395   1
   4  12  23-36.1929 220.144   1
  -4 -12 -23 185.958 199.039   1
   4  12  24 212.679 242.105   1
  -4 -12 -24 60.2175 216.444   1
   4 -13 -23-152.435 209.109   1
  -4  13  23-69.6691 241.808   1
   4 -13 -22 124.210 212.539   1
  -4  13  22 390.473 248.735   1
   4 -13 -21 253.310 186.753   1
  -4  13  21 72.0485 214.724   1
   4 -13 -20 224.212 227.891   1
  -4  13  20 182.179 261.102   1
   4 -13 -19-128.591 194.481   1
  -4  13  19 297.090 233.915   1
  -4  13  18 37.3059 269.996   1
   4 -13 -17-96.9326 219.651   1
  -4  13  17 112.023 265.226   1
   4 -13 -16 128.941 217.530   1
  -4  13  16 670.753 284.103   1
   4 -13 -15 160.260 218.137   1
   4 -13 -14 63.5601 223.282   1
  -4  13  14 220.480 258.132   1
   4 -13 -13-282.566 226.803   1
  -4  13  13-108.928 272.613   1
   4 -13 -12 123.683 237.180   1
  -4  13  12 464.956 292.426   1
   4 -13 -11-121.323 208.822   1
  -4  13  11-35.1037 239.691   1
   4 -13  -9-116.032 214.547   1
  -4  13   9 297.600 258.779   1
   4 -13  -8 812.651 227.602   1
  -4  13   8-96.3022 262.587   1
  -4 -13   7 699.881 89.8545   1
   4  13  -7 717.535 99.8649   1
   4 -13  -7 621.002 212.752   1
  -4  13   7 619.276 247.939   1
  -4 -13   6 254.369 93.4887   1
   4  13  -6 379.730 109.158   1
   4 -13  -6 233.760 187.532   1
  -4  13   6 208.364 223.231   1
  -4 -13   5-43.5560 103.370   1
   4  13  -5 114.165 119.644   1
   4 -13  -5-24.7501 170.343   1
  -4  13   5-172.204 215.209   1
  -4 -13   3 14.5441 120.475   1
   4  13  -3-16.8869 140.256   1
   4 -13  -3-198.747 166.759   1
  -4  13   3-109.824 208.014   1
  -4 -13   2 1004.61 171.665   1
   4  13  -2 1011.53 194.084   1
   4 -13  -2 1079.05 192.631   1
  -4  13   2 1192.14 224.819   1
   4  13  -1 225.499 162.247   1
  -4 -13   1 533.591 157.854   1
  -4  13   1 205.973 181.951   1
   4 -13  -1 260.962 169.791   1
   4  13   0 88.3870 172.369   1
  -4 -13   0-19.2604 136.807   1
  -4  13   0-41.8138 168.669   1
   4 -13   0 55.5351 146.221   1
   4  13   1 212.407 183.352   1
  -4 -13  -1 144.523 158.612   1
  -4  13  -1 408.079 156.479   1
   4 -13   1 377.228 138.277   1
   4  13   2 1353.91 232.301   1
  -4 -13  -2 1623.83 221.151   1
  -4  13  -2 968.861 174.945   1
   4 -13   2 1381.02 181.615   1
  -4 -13  -3 301.119 177.246   1
   4  13   3 237.576 197.962   1
   4 -13   3-140.658 115.855   1
   4  13   4 248.925 207.706   1
  -4  13  -4 95.1809 111.186   1
   4 -13   4 223.307 97.0273   1
  -4  13  -5 13.9905 75.2025   1
   4 -13   5 20.6155 75.9398   1
   4  13   5 86.5828 220.817   1
   4  13   6 389.476 235.119   1
  -4 -13  -6 813.128 205.508   1
   4  13   7 278.708 250.591   1
  -4 -13  -7 946.455 217.048   1
   4  13   8 893.611 273.249   1
  -4 -13  -8 354.814 212.618   1
  -4 -13  -9 28.1462 190.581   1
   4  13   9-197.048 239.448   1
  -4 -13 -10 232.334 211.387   1
   4  13  10 502.862 244.552   1
  -4 -13 -11-119.732 210.166   1
   4  13  11 102.308 244.987   1
  -4 -13 -12 701.506 246.488   1
   4  13  12 209.065 258.563   1
  -4 -13 -13 585.342 243.016   1
   4  13  13-212.548 258.655   1
  -4 -13 -15-156.631 225.925   1
   4  13  15 36.4362 266.626   1
  -4 -13 -16 441.632 233.048   1
   4  13  16 331.819 294.129   1
   4  13  17 296.006 244.836   1
  -4 -13 -18 63.2626 198.349   1
   4  13  18 148.318 242.513   1
  -4 -13 -19-63.1548 213.929   1
   4  13  19-222.258 276.935   1
  -4 -13 -20 220.872 215.501   1
   4  13  20-37.0128 228.643   1
  -4 -13 -21-93.8918 202.956   1
   4  13  21-183.641 237.023   1
  -4 -13 -22 124.805 218.643   1
   4  13  22 328.435 256.587   1
  -4 -13 -23-151.714 183.692   1
   4  13  23-71.5333 220.979   1
  -4  14  22 210.648 249.737   1
  -4  14  21-71.4697 235.756   1
   4 -14 -21-31.2312 206.959   1
   4 -14 -20 31.8182 219.886   1
  -4  14  19 183.142 231.013   1
   4 -14 -19 192.894 200.874   1
  -4  14  18 258.181 275.108   1
   4 -14 -18 550.418 226.347   1
  -4  14  16 224.770 239.795   1
   4 -14 -16 226.642 209.319   1
  -4  14  15-74.7441 234.228   1
   4 -14 -15 64.5633 215.763   1
  -4  14  14 779.981 255.612   1
   4 -14 -14 64.1881 194.448   1
  -4  14  13-294.413 252.255   1
   4 -14 -13 222.523 230.060   1
  -4  14  12-72.6928 258.296   1
   4 -14 -12 283.622 222.276   1
  -4  14  11 353.761 266.355   1
   4 -14 -11 31.0023 196.450   1
  -4  14  10 450.989 263.837   1
   4 -14 -10-90.7921 223.999   1
  -4  14   8 230.910 250.061   1
   4 -14  -8 85.9184 212.747   1
  -4  14   7 127.604 222.527   1
   4 -14  -7 222.430 197.076   1
  -4  14   6 1050.37 243.190   1
   4  14  -6 989.449 119.760   1
  -4 -14   6 1105.89 108.663   1
   4 -14  -6 643.099 220.498   1
   4 -14  -5 178.563 177.801   1
  -4  14   5-89.8296 208.674   1
   4  14  -5 116.108 105.341   1
  -4  14   4-146.528 209.051   1
   4 -14  -4-72.6130 179.745   1
   4  14  -3 203.060 141.109   1
   4 -14  -2 156.591 145.599   1
  -4  14   2-51.2596 186.165   1
   4  14  -2-133.528 149.268   1
   4 -14  -1 273.000 161.536   1
   4  14  -1 42.0498 157.999   1
  -4  14   1 190.607 184.968   1
   4 -14   0 1527.45 213.717   1
   4  14   0 1619.88 233.463   1
  -4  14   0 1592.91 234.437   1
   4 -14   1 238.175 133.858   1
  -4  14  -1 496.814 160.931   1
   4  14   1 24.4475 184.777   1
   4 -14   2-45.8214 119.579   1
  -4 -14  -2-21.9575 149.936   1
  -4  14  -2 114.002 134.514   1
   4  14   2 337.109 195.808   1
   4 -14   3 141.350 104.461   1
  -4  14  -3 40.0999 115.997   1
  -4 -14  -4-48.5205 171.051   1
  -4  14  -4 97.6843 94.5994   1
   4  14   4 28.6126 213.858   1
   4 -14   4 85.4296 92.1185   1
  -4 -14  -5 355.323 195.525   1
   4  14   5 505.934 232.940   1
  -4  14  -5 41.9943 45.9588   1
   4  14   6 772.730 255.913   1
  -4 -14  -6 1319.87 241.218   1
   4  14   7 223.718 202.419   1
  -4 -14  -7 27.3583 200.325   1
   4  14   8 327.795 259.914   1
  -4 -14  -8 368.784 211.749   1
   4  14  10 137.366 226.156   1
  -4 -14 -10 359.103 209.948   1
   4  14  11 139.649 255.766   1
  -4 -14 -11 244.318 206.287   1
   4  14  12 462.036 260.966   1
  -4 -14 -12 246.924 234.060   1
   4  14  13-363.064 252.972   1
  -4 -14 -13 124.663 216.311   1
   4  14  14 367.636 249.327   1
  -4 -14 -14 125.728 222.050   1
   4  14  15 148.120 257.423   1
  -4 -14 -15 316.475 202.839   1
   4  14  16-148.741 234.462   1
  -4 -14 -16-190.211 200.938   1
  -4 -14 -18-191.099 210.470   1
   4  14  19-149.031 273.584   1
  -4 -14 -19 158.610 202.693   1
   4  14  20 147.995 206.940   1
  -4 -14 -20 188.929 188.769   1
   4  14  21 439.060 267.278   1
   4  14  22 577.554 272.879   1
  -4 -14 -22-30.5763 203.081   1
   4 -15 -22-30.1387 178.649   1
  -4  15  22-277.359 214.266   1
   4 -15 -21 61.5200 206.931   1
  -4  15  21 424.680 263.900   1
   4 -15 -20 188.439 196.845   1
  -4  15  20-179.951 222.230   1
   4 -15 -19-95.4958 202.495   1
  -4  15  19-72.9463 256.137   1
   4 -15 -18 32.2930 218.595   1
  -4  15  18 663.072 268.308   1
   4 -15 -17 64.9953 207.661   1
  -4  15  17 37.0781 231.269   1
   4 -15 -15 65.2015 190.097   1
  -4  15  15 297.679 224.145   1
   4 -15 -14 162.465 189.429   1
  -4  15  14 148.352 233.804   1
   4 -15 -13 290.514 221.981   1
  -4  15  13 257.904 266.259   1
   4 -15 -12 286.260 221.866   1
  -4  15  12 36.5048 261.514   1
   4 -15 -11 251.208 216.339   1
  -4  15  11 36.0251 237.851   1
   4 -15 -10 122.964 202.032   1
  -4  15  10 106.265 254.568   1
   4 -15  -9 120.659 210.639   1
  -4  15   9 381.383 262.166   1
   4 -15  -7-142.967 206.260   1
  -4  15   7-32.9913 231.711   1
   4 -15  -6 27.4390 199.458   1
  -4  15   6 257.795 248.285   1
   4  15  -5 102.299 97.4026   1
   4 -15  -5-26.3865 201.357   1
  -4  15   5 188.842 216.747   1
  -4 -15   5 146.569 83.5716   1
   4  15  -4 1317.49 169.943   1
   4 -15  -4 1408.45 216.198   1
  -4  15   4 894.429 266.269   1
  -4 -15   4 1283.02 150.855   1
   4  15  -3 220.849 145.793   1
  -4 -15   3-14.6145 113.395   1
   4  15  -2 664.631 169.612   1
  -4 -15   2 583.106 140.885   1
   4 -15  -2 445.674 195.781   1
  -4  15   2 400.131 206.467   1
  -4 -15   1-36.9356 142.739   1
   4 -15  -1 131.283 169.098   1
  -4  15   1 148.557 179.888   1
   4  15  -1 43.3794 169.237   1
  -4 -15   0 20.1281 150.980   1
   4 -15   0-40.4496 151.185   1
  -4  15   0 225.372 167.878   1
   4  15   0 70.8927 183.205   1
  -4 -15  -1-151.306 165.401   1
   4 -15   1 17.5882 137.659   1
   4  15   1 101.465 194.734   1
  -4  15  -1 255.985 165.782   1
  -4  15  -2 329.708 153.354   1
   4 -15   2 685.836 150.156   1
  -4 -15  -3 121.447 190.151   1
  -4  15  -3 65.5833 113.513   1
   4  15   3 56.8528 211.026   1
   4 -15   3 101.728 111.740   1
  -4  15  -4 551.622 105.049   1
   4 -15   4 488.048 99.3097   1
   4  15   5 92.4721 212.152   1
  -4 -15  -5-26.6258 186.946   1
   4  15   6 127.184 231.857   1
  -4 -15  -6-222.538 203.593   1
   4  15   7 65.7877 234.891   1
  -4 -15  -7 314.895 218.690   1
   4  15   9-34.4295 246.558   1
  -4 -15  -9 270.777 219.505   1
   4  15  10 246.327 256.317   1
  -4 -15 -10 335.683 231.954   1
   4  15  11-215.068 262.462   1
  -4 -15 -11-123.583 215.469   1
   4  15  12 36.4768 250.280   1
  -4 -15 -12 281.460 233.158   1
   4  15  13-73.8926 254.325   1
  -4 -15 -13 189.340 226.739   1
   4  15  14 409.468 266.834   1
  -4 -15 -14 667.425 233.641   1
   4  15  15 187.890 266.229   1
  -4 -15 -15 223.711 223.031   1
   4  15  17 338.918 276.903   1
  -4 -15 -17 160.091 195.242   1
   4  15  18 337.779 217.551   1
  -4 -15 -18 63.8082 172.992   1
   4  15  19-149.168 242.805   1
  -4 -15 -19-63.3709 195.752   1
   4  15  20 147.569 256.258   1
  -4 -15 -20 219.845 217.375   1
   4  15  21-437.205 263.762   1
  -4 -15 -21 123.292 212.249   1
   4  15  22 392.107 255.685   1
  -4 -15 -22 179.982 192.419   1
  -4  16  21-314.918 262.652   1
   4 -16 -21-91.1186 212.752   1
  -4  16  20 35.6823 210.097   1
   4 -16 -20 61.9536 176.215   1
  -4  16  19 761.576 279.567   1
   4 -16 -19 692.288 234.113   1
   4 -16 -18-96.0472 206.569   1
  -4  16  17-111.265 230.239   1
   4 -16 -17 258.508 215.127   1
  -4  16  16 37.3093 229.582   1
   4 -16 -16 325.105 192.908   1
  -4  16  15 187.160 237.724   1
   4 -16 -15 391.205 192.952   1
  -4  16  14 224.536 239.417   1
   4 -16 -14 162.931 204.604   1
  -4  16  13 335.515 242.806   1
   4 -16 -13 681.800 235.686   1
  -4  16  11 146.616 235.346   1
   4 -16 -11 31.7661 190.175   1
  -4  16  10 541.485 251.128   1
   4 -16 -10 94.1677 201.383   1
  -4  16   9 35.4483 235.908   1
   4 -16  -9-61.6952 205.291   1
  -4  16   8 34.8520 237.288   1
   4 -16  -8 331.895 195.925   1
  -4  16   7-204.545 228.178   1
   4 -16  -7-175.823 197.914   1
  -4  16   6 267.856 235.681   1
   4 -16  -6 255.012 207.249   1
  -4  16   5-65.8569 249.504   1
   4 -16  -5-108.590 182.324   1
   4  16  -4 27.0364 119.231   1
   4 -16  -4 52.6498 177.460   1
  -4  16   4-192.443 218.946   1
   4  16  -3 241.678 147.158   1
   4 -16  -3 279.778 186.971   1
  -4 -16   3 73.1323 109.664   1
  -4  16   3-29.4885 217.481   1
  -4 -16   2 120.565 126.513   1
   4  16  -2 240.962 142.520   1
  -4 -16   1 194.253 138.725   1
   4 -16  -1 136.168 164.271   1
  -4  16   1 308.857 193.533   1
   4  16  -1 292.362 182.004   1
  -4 -16   0 213.554 152.701   1
   4 -16   0 184.804 146.307   1
  -4  16   0 256.209 178.580   1
   4  16   0 49.0388 181.690   1
  -4 -16  -1 114.910 163.541   1
   4 -16   1 162.947 148.117   1
  -4  16  -1 341.207 159.820   1
   4  16   1-26.3849 166.474   1
  -4 -16  -2 195.407 151.471   1
   4 -16   2 327.580 133.118   1
  -4  16  -2 33.0754 127.717   1
   4  16   2 364.504 179.693   1
   4  16   3 235.811 204.081   1
  -4  16  -3 135.850 110.183   1
  -4 -16  -3 282.707 164.685   1
  -4 -16  -4 26.8292 189.101   1
   4  16   4 215.404 231.530   1
  -4  16  -4-9.99771 49.8287   1
   4  16   5 287.267 223.882   1
  -4 -16  -5 250.509 182.794   1
   4  16   6 330.641 232.358   1
  -4 -16  -6 372.096 220.894   1
   4  16   8 174.342 234.057   1
  -4 -16  -8-150.041 208.207   1
   4  16   9 143.009 228.511   1
  -4 -16  -9 61.2021 191.891   1
   4  16  10-36.4609 235.189   1
  -4 -16 -10 155.447 203.320   1
   4  16  11 147.570 264.056   1
  -4 -16 -11-189.156 203.349   1
   4  16  12 223.790 269.108   1
  -4 -16 -12 95.3682 224.270   1
   4  16  13 338.280 280.447   1
  -4 -16 -13 223.694 214.300   1
   4  16  14 37.8319 255.166   1
  -4 -16 -14 192.815 208.374   1
   4  16  16 379.479 269.551   1
  -4 -16 -16 612.286 222.507   1
   4  16  17-340.407 271.735   1
  -4 -16 -17 160.564 215.593   1
   4  16  18 451.289 286.242   1
  -4 -16 -18 638.335 234.668   1
   4  16  19-37.4290 253.393   1
  -4 -16 -19 95.6473 216.752   1
   4  16  20 367.734 262.418   1
  -4 -16 -20 31.0719 207.071   1
   4  16  21-252.022 239.661   1
  -4 -16 -21 30.2601 174.233   1
   4 -17 -20 30.6870 169.403   1
  -4  17  20 211.627 213.452   1
   4 -17 -18 285.251 209.461   1
  -4  17  18 73.1481 244.777   1
   4 -17 -16 194.286 208.229   1
  -4  17  16 186.828 234.514   1
   4 -17 -15-195.414 204.386   1
  -4  17  15-112.769 240.388   1
   4 -17 -14 195.862 205.856   1
  -4  17  14 113.048 257.442   1
   4 -17 -13-32.6931 215.669   1
  -4  17  13 37.6236 240.384   1
   4 -17 -12 32.5640 204.106   1
  -4  17  12 37.4817 255.871   1
   4 -17 -10 31.9791 203.606   1
  -4  17  10 331.001 253.325   1
   4 -17  -9-314.980 190.952   1
  -4  17   9-36.4001 234.015   1
   4 -17  -8 153.436 202.069   1
  -4  17   8-645.710 245.315   1
   4 -17  -7 120.109 203.533   1
  -4  17   7 213.120 250.567   1
   4 -17  -6 319.186 199.316   1
  -4  17   6 35.2108 227.450   1
   4 -17  -5 281.023 193.552   1
  -4  17   5-140.345 232.593   1
   4 -17  -4 82.2991 168.425   1
  -4  17   4 526.402 239.505   1
   4 -17  -3 26.8559 160.829   1
  -4  17   3 183.542 196.456   1
   4 -17  -1-23.6220 163.895   1
  -4  17   1 26.7337 197.695   1
   4  17  -1 23.5906 171.354   1
  -4 -17   0 44.0524 149.765   1
  -4  17   0 119.754 180.231   1
   4  17   0-25.9354 183.533   1
  -4  17  -1-161.404 152.674   1
  -4 -17  -2 201.762 160.583   1
   4  17   2 29.5091 175.838   1
  -4 -17  -3 52.9766 180.896   1
   4  17   3 124.048 212.637   1
  -4 -17  -4 331.452 188.689   1
   4  17   4 226.312 215.959   1
  -4 -17  -5 457.904 193.590   1
   4  17   5-33.4607 224.218   1
  -4 -17  -6 29.4569 194.387   1
   4  17   6 138.448 225.335   1
  -4 -17  -7 332.004 193.493   1
   4  17   7 460.810 265.109   1
  -4 -17  -8-277.707 201.883   1
   4  17   8 145.011 240.324   1
  -4 -17  -9 62.6824 189.571   1
   4  17   9-110.483 247.207   1
  -4 -17 -10 158.649 191.620   1
   4  17  10 784.912 261.628   1
  -4 -17 -12 129.696 212.007   1
   4  17  12-76.1312 240.916   1
  -4 -17 -13 162.495 220.605   1
   4  17  13 383.280 268.538   1
  -4 -17 -14 130.394 208.285   1
   4  17  14-230.565 245.526   1
  -4 -17 -15 325.858 196.487   1
   4  17  15 38.4392 226.674   1
  -4 -17 -16-129.977 185.957   1
   4  17  16 38.3414 252.962   1
  -4 -17 -18 64.2867 177.412   1
   4  17  18 151.141 227.432   1
  -4 -17 -20 30.5405 182.772   1
   4  17  20-36.3842 243.183   1
  -4  18  19-106.827 231.930   1
   4 -18 -19-154.781 180.423   1
  -4  18  17 73.7573 248.667   1
   4 -18 -17 96.0716 206.604   1
  -4  18  15 828.090 265.758   1
   4 -18 -15 359.720 236.000   1
  -4  18  14 37.8607 270.093   1
   4 -18 -14-263.171 206.376   1
  -4  18  13 303.578 246.148   1
   4 -18 -13 98.9141 191.221   1
  -4  18  12 151.707 257.069   1
   4 -18 -12 230.446 211.715   1
  -4  18  11-75.8626 244.647   1
   4 -18 -11-32.7859 194.115   1
  -4  18   9 150.367 235.621   1
   4 -18  -9-31.9254 185.873   1
  -4  18   8 260.926 239.304   1
   4 -18  -8-94.4367 193.417   1
  -4  18   7 37.2386 222.968   1
   4 -18  -7 153.281 170.304   1
  -4  18   5 248.014 210.358   1
  -4  18   4 166.547 216.080   1
  -4  18   3 95.3550 192.353   1
   4  18   3-97.9101 207.633   1
   4  18   4 339.677 223.171   1
   4  18   5 70.1711 214.533   1
  -4 -18  -5 118.761 181.573   1
   4  18   6 36.0221 228.036   1
  -4 -18  -6 121.991 192.157   1
   4  18   7 220.736 251.356   1
  -4 -18  -7 124.610 191.671   1
   4  18   8 336.725 246.513   1
  -4 -18  -8 285.184 204.370   1
   4  18   9 266.476 249.176   1
  -4 -18  -9 128.872 194.207   1
   4  18  11-38.7767 247.904   1
  -4 -18 -11 262.623 213.842   1
   4  18  12 234.202 249.441   1
  -4 -18 -12-33.0383 196.716   1
   4  18  13 311.917 261.719   1
  -4 -18 -13-198.043 212.870   1
   4  18  14 234.041 266.284   1
  -4 -18 -14-99.0412 197.588   1
   4  18  15 194.364 269.289   1
  -4 -18 -15 362.533 221.089   1
   4  18  17-114.490 247.277   1
  -4 -18 -17 160.793 201.576   1
   4  18  19 551.204 255.754   1
  -4 -18 -19 153.392 197.044   1
  -4  19  18 36.1558 233.187   1
  -4  19  17 110.516 242.043   1
  -4  19  16-74.8300 249.040   1
  -4  19  14 229.290 239.971   1
  -4  19  13 154.337 262.487   1
  -4  19  12 309.450 260.419   1
  -4  19  11 155.594 252.224   1
   4  19   8 193.989 264.047   1
   4  19  10 356.279 274.529   1
   4  19  11 39.6832 254.749   1
   4  19  12-119.374 238.260   1
   4  19  13 79.6853 253.411   1
   4  19  14 276.948 250.629   1
  -4 -19 -14 100.665 205.382   1
   4  19  16 192.957 249.023   1
  -4 -19 -16 96.8841 173.763   1
   4  19  18 260.322 257.541   1
   5   0 -26-33.9227 217.769   1
  -5   0  25-80.1803 230.848   1
   5   0 -25 271.052 215.593   1
  -5   0  24-158.212 240.913   1
   5   0 -24 509.018 226.275   1
  -5   0  23-157.153 258.085   1
   5   0 -23-33.7609 230.528   1
  -5   0  22 154.169 236.048   1
   5   0 -22 300.623 223.762   1
  -5   0  21 377.499 265.348   1
   5   0 -21 65.7634 220.144   1
  -5   0  20 445.111 251.615   1
   5   0 -20 96.9158 221.107   1
  -5   0  19 217.889 254.107   1
   5   0 -19 63.2234 222.105   1
  -5   0  18 389.759 273.771   1
   5   0 -18 308.329 240.012   1
  -5   0  17 137.778 261.796   1
   5   0 -17-60.1991 217.033   1
  -5   0  16 767.551 290.639   1
   5   0 -16 1394.00 277.910   1
  -5   0  15-161.152 226.529   1
  -5   0  14 2015.87 311.142   1
   5   0 -14 1914.88 276.201   1
  -5   0  13-269.445 229.228   1
   5   0 -13-25.8966 202.200   1
  -5   0  12 288.687 229.885   1
   5   0 -12 172.950 202.772   1
   5   0 -10 23586.2 1634.01   1
  -5   0  10 24766.2 1654.44   1
  -5   0   9 101.710 222.602   1
   5   0  -9-106.661 183.916   1
  -5   0   8 1022.72 232.300   1
   5   0  -8 1122.20 214.997   1
  -5   0   7 21.9244 207.236   1
   5   0  -7-19.6855 179.542   1
   5   0  -6 16107.1 1121.51   1
  -5   0   6 16401.7 1129.62   1
   5   0  -5 141.372 183.912   1
  -5   0   5 19.5429 195.631   1
  -5   0   4 22020.9 1440.48   1
   5   0  -4 20472.7 1429.82   1
   5   0  -3-109.968 184.979   1
  -5   0   3 85.0844 200.370   1
  -5   0   2 41719.3 2769.69   1
   5   0  -2 42211.9 2768.99   1
  -5   0   1-46.6036 190.138   1
   5   0  -1 15.0208 176.126   1
  -5   0   0-76.4780 151.605   1
   5   0   0-15.3490 145.425   1
  -5   0  -1 152.527 184.519   1
   5   0   1-134.916 198.440   1
  -5   0  -2 44725.0 2989.70   1
   5   0   2 46111.3 2991.31   1
  -5   0  -3-62.8354 163.146   1
   5   0   3-16.0773 172.830   1
  -5   0  -4 19082.8 1266.34   1
   5   0   4 18213.2 1267.26   1
  -5   0  -5 34.5789 168.654   1
   5   0   5-142.339 186.753   1
   5   0   6 15049.0 1065.40   1
  -5   0  -6 15539.7 1056.58   1
  -5   0  -7 397.978 178.972   1
   5   0   7 204.042 190.980   1
  -5   0  -8 1390.55 212.967   1
   5   0   8 1154.58 225.838   1
  -5   0  -9 20.5613 177.820   1
   5   0   9 180.055 201.523   1
  -5   0 -10 23921.7 1588.72   1
   5   0  10 22832.8 1596.49   1
   5   0  11-77.4315 212.732   1
  -5   0 -11-221.597 196.190   1
   5   0  12-268.933 216.346   1
  -5   0 -12 116.908 174.156   1
  -5   0 -13 247.972 201.282   1
   5   0  14 1717.36 303.669   1
  -5   0 -14 2028.49 284.239   1
   5   0  15-30.5612 229.169   1
  -5   0 -15 81.3367 211.498   1
   5   0  16 913.340 249.641   1
  -5   0 -17-55.7380 202.431   1
   5   0  17 97.2152 221.208   1
   5   0  18 1000.17 264.548   1
  -5   0 -18 577.633 216.811   1
   5   0  19 204.473 236.508   1
  -5   0 -19-333.122 225.584   1
   5   0  20 454.631 245.638   1
  -5   0 -20 279.338 206.018   1
   5   0  21 71.8468 232.141   1
  -5   0 -21 345.883 209.770   1
   5   0  22 405.804 246.288   1
  -5   0 -22 511.759 225.707   1
   5   0  23-75.3875 237.423   1
  -5   0 -23-32.5504 219.452   1
   5   0  24 268.168 254.538   1
  -5   0 -24 628.084 238.523   1
   5   0  25 349.198 253.814   1
  -5   0 -25-33.4551 211.887   1
  -5   1  26 39.1262 253.571   1
   5  -1 -26 134.144 221.313   1
  -5   1  25-157.017 246.249   1
   5  -1 -25 302.793 241.010   1
   5   1 -25 274.902 238.647   1
  -5  -1  24-122.672 246.156   1
   5   1 -24 307.523 220.509   1
  -5   1  23 192.357 242.637   1
  -5  -1  23 239.675 255.544   1
   5  -1 -23 133.900 232.612   1
   5   1 -23 236.546 214.243   1
  -5   1  22 76.3322 243.864   1
   5  -1 -22-132.773 233.064   1
  -5  -1  21-38.3737 235.828   1
   5   1 -21 197.661 217.413   1
  -5  -1  20 338.469 278.947   1
  -5   1  20 1181.01 293.274   1
   5   1 -20 548.797 239.464   1
   5  -1 -20 454.094 240.569   1
  -5  -1  19-218.534 243.536   1
  -5   1  19 288.656 275.238   1
   5   1 -19 189.469 236.074   1
   5  -1 -19 159.666 240.366   1
  -5   1  18 635.052 234.613   1
   5  -1 -18 312.251 216.067   1
  -5  -1  17 206.315 256.934   1
   5   1 -17 417.254 231.970   1
  -5  -1  16-33.2346 240.524   1
  -5   1  16 133.591 239.921   1
   5   1 -16 115.180 213.691   1
   5  -1 -16-118.129 210.564   1
  -5  -1  15 1195.01 274.489   1
   5   1 -15 886.004 217.829   1
   5  -1 -15 1143.39 231.118   1
  -5   1  14 1283.30 296.744   1
   5   1 -14 797.251 228.729   1
   5  -1 -14 854.536 259.912   1
   5  -1 -13 13812.7 1006.15   1
   5   1 -13 13739.5 1003.22   1
  -5  -1  13 14597.9 1023.43   1
  -5   1  13 14263.0 1020.16   1
   5  -1 -12 21762.0 1449.13   1
  -5   1  12 20036.1 1453.42   1
   5   1 -11 5056.36 433.511   1
  -5  -1  11 5293.57 470.646   1
  -5  -1  10 855.875 243.869   1
  -5   1  10 1177.94 230.126   1
   5  -1 -10 640.504 197.665   1
   5   1 -10 797.422 205.216   1
  -5  -1   9 2348.69 286.894   1
  -5   1   9 2447.33 316.667   1
   5   1  -9 2411.60 270.828   1
   5  -1  -9 2488.56 286.222   1
  -5  -1   8 4415.65 370.108   1
  -5   1   8 3681.10 369.483   1
   5   1  -8 3863.42 348.346   1
   5  -1  -8 3311.81 351.737   1
  -5  -1   7 4602.05 410.871   1
  -5   1   7 4722.14 425.944   1
   5  -1  -7 4766.35 402.479   1
   5   1  -7 4679.17 396.326   1
  -5   1   6 2830.50 316.079   1
  -5  -1   6 3059.47 302.807   1
   5   1  -6 2619.56 292.049   1
   5  -1  -6 2652.54 293.695   1
   5   1  -5 2712.36 277.895   1
   5  -1  -5 2368.06 279.968   1
  -5   1   5 2847.96 300.835   1
  -5  -1   5 2821.43 296.147   1
  -5  -1   4 86622.2 5579.19   1
  -5   1   4 85419.4 5583.40   1
   5   1  -4 84197.8 5572.96   1
   5  -1  -4 85227.3 5577.70   1
   5  -1  -3 3106.76 305.251   1
   5   1  -3 2743.67 296.461   1
  -5   1   3 3699.35 321.821   1
  -5  -1   3 3039.92 309.133   1
   5   1  -2 33546.1 2529.05   1
   5  -1  -2 38492.1 2531.25   1
  -5  -1   2 39946.2 2533.35   1
  -5   1   2 41578.7 2535.47   1
   5  -1  -1 850.476 195.607   1
  -5   1   1 831.910 199.477   1
  -5  -1   1 341.628 193.169   1
   5   1  -1 708.974 196.279   1
   5   1   0 38466.7 2547.55   1
  -5   1   0 36875.6 2546.91   1
   5  -1   0 35958.6 2543.89   1
  -5  -1   0 43007.2 2549.81   1
  -5  -1  -1 816.250 195.870   1
  -5   1  -1 681.153 161.513   1
   5  -1   1 390.473 171.834   1
   5   1   1 661.545 185.141   1
   5   1   2 40030.9 2618.66   1
   5  -1   2 38697.5 2615.63   1
  -5  -1  -2 40665.4 2619.05   1
  -5   1  -2 39196.2 2616.56   1
   5  -1   3 3449.78 307.997   1
   5   1   3 3061.21 294.340   1
  -5  -1  -3 2948.32 294.558   1
  -5   1  -3 2928.83 291.527   1
   5  -1   4 85051.3 5371.78   1
   5   1   4 77632.6 5373.66   1
  -5  -1  -4 85410.3 5376.52   1
  -5   1  -4 80793.0 5371.32   1
  -5   1  -5 2453.73 267.308   1
  -5  -1  -5 2403.44 266.316   1
   5   1   5 2436.41 274.379   1
   5  -1   5 2499.27 269.133   1
  -5   1  -6 2490.84 263.890   1
  -5  -1  -6 2276.97 268.069   1
   5   1   6 2230.36 283.117   1
   5  -1   6 2534.57 266.422   1
  -5  -1  -7 4380.01 377.283   1
  -5   1  -7 4375.16 372.482   1
   5  -1   7 4361.69 384.529   1
   5   1   7 4243.65 392.088   1
   5  -1   8 2396.00 302.588   1
   5   1   8 2720.99 313.541   1
  -5  -1  -8 3929.59 319.244   1
  -5   1  -8 3585.22 314.852   1
  -5  -1  -9 1916.62 257.843   1
  -5   1  -9 2310.43 255.932   1
   5   1   9 1992.95 268.390   1
   5  -1   9 1969.68 256.862   1
  -5   1 -10 1066.93 197.557   1
  -5  -1 -10 951.532 200.076   1
   5  -1  10 1168.15 240.024   1
   5   1  10 733.549 223.250   1
  -5   1 -11 3931.54 358.051   1
   5   1  12 17565.6 1343.53   1
  -5  -1 -12 21034.5 1342.44   1
   5   1  13 13063.1 970.698   1
   5  -1  13 14303.2 980.114   1
  -5  -1 -13 12889.8 961.260   1
   5   1  14 963.739 263.834   1
   5  -1  14 1072.43 248.204   1
  -5  -1 -14 1009.91 234.020   1
  -5   1 -14 1273.77 226.329   1
   5   1  15 1306.09 278.723   1
   5  -1  15 1019.74 256.349   1
  -5  -1 -15 826.604 242.176   1
  -5   1 -15 1438.69 247.391   1
   5   1  16-223.768 229.667   1
   5  -1  16 123.995 226.830   1
  -5   1 -17 330.477 196.418   1
   5  -1  17-255.906 223.766   1
  -5  -1 -18 436.935 210.251   1
   5   1  18 403.845 229.455   1
  -5   1 -19 210.712 208.024   1
  -5  -1 -19 331.804 230.027   1
   5  -1  19 507.386 239.154   1
   5   1  19 103.191 254.161   1
  -5   1 -20 587.829 238.195   1
  -5  -1 -20 622.530 250.225   1
   5  -1  20 940.232 263.823   1
  -5   1 -21-31.4583 212.962   1
  -5  -1 -21 94.3952 200.086   1
   5  -1  21 108.320 229.603   1
   5   1  21-143.910 225.488   1
  -5   1 -22 256.988 204.401   1
  -5  -1 -22 31.9133 197.185   1
   5   1  22 36.8469 233.302   1
  -5   1 -23 98.1209 223.340   1
  -5  -1 -23 129.120 210.175   1
   5  -1  23 37.8443 216.597   1
   5   1  23 74.7724 220.177   1
  -5   1 -24-33.3234 211.255   1
  -5  -1 -24 359.519 217.858   1
   5  -1  24 38.5713 239.683   1
   5   1  24 379.074 243.652   1
  -5  -1 -25 131.932 205.178   1
   5   1  25 344.417 255.071   1
  -5  -1 -26 66.4297 207.195   1
   5  -2 -27 262.035 238.949   1
  -5   2  27 38.2390 202.947   1
   5  -2 -26-331.355 230.188   1
  -5   2  26 38.2877 241.415   1
   5  -2 -25 233.229 226.557   1
  -5   2  25 462.222 263.800   1
   5  -2 -24 299.912 224.492   1
   5   2 -24 241.689 236.458   1
  -5   2  24 344.964 254.678   1
   5  -2 -23-467.495 217.660   1
   5   2 -23 34.1019 222.271   1
  -5   2  23-38.0094 226.553   1
  -5  -2  23-124.288 250.868   1
   5  -2 -22 665.971 254.466   1
   5   2 -22-134.255 225.906   1
  -5   2  22 642.336 276.945   1
  -5  -2  22-40.1491 255.845   1
   5  -2 -21 164.878 197.474   1
   5   2 -21 230.452 210.464   1
  -5   2  21 373.046 235.058   1
  -5  -2  21-433.238 257.605   1
   5  -2 -20 227.964 238.366   1
   5   2 -20 579.295 233.884   1
  -5   2  20 36.8043 257.260   1
  -5  -2  20 423.422 263.627   1
   5  -2 -19-224.201 230.985   1
   5   2 -19 375.547 234.711   1
  -5   2  19-216.335 243.101   1
  -5  -2  19-184.881 269.598   1
   5   2 -18 455.616 246.054   1
  -5   2  18 247.436 246.261   1
  -5  -2  18 323.145 270.149   1
   5  -2 -17 919.498 257.902   1
   5   2 -17 499.516 232.348   1
  -5   2  17 1070.12 287.099   1
  -5  -2  17 382.121 274.852   1
   5  -2 -16 2416.09 305.271   1
   5   2 -16 2468.40 292.608   1
  -5   2  16 1613.46 315.969   1
  -5  -2  16 2173.76 324.135   1
   5  -2 -15-28.9386 215.578   1
   5   2 -15 81.7952 193.743   1
  -5   2  15 195.621 239.467   1
  -5  -2  15 130.578 226.567   1
   5  -2 -14 1202.81 241.550   1
   5   2 -14 1645.16 245.153   1
  -5   2  14 1324.39 262.925   1
  -5  -2  14 1619.86 279.589   1
   5  -2 -13 538.793 232.607   1
   5   2 -13 1183.66 227.927   1
  -5   2  13 731.934 261.135   1
   5  -2 -12 749.720 218.467   1
  -5   2  12 351.475 237.847   1
  -5  -2  12 591.951 242.746   1
   5   2 -11 4186.41 363.229   1
   5  -2 -11 4044.23 364.376   1
  -5   2  11 3207.73 370.617   1
  -5  -2  11 3909.87 377.726   1
   5   2 -10 13625.6 963.470   1
   5  -2  -9 1045.88 215.317   1
   5   2  -9 861.154 198.297   1
  -5   2   9 886.596 255.821   1
  -5  -2   9 937.486 213.871   1
  -5  -2   8 8275.43 637.402   1
   5   2  -8 7906.34 624.556   1
   5  -2  -8 8520.74 631.986   1
  -5   2   8 9124.17 666.395   1
  -5  -2   7 10874.4 785.595   1
  -5   2   7 10835.1 789.827   1
   5   2  -7 12122.4 779.090   1
   5  -2  -7 9588.50 769.104   1
   5  -2  -6 1041.39 212.856   1
  -5  -2   6 1299.40 224.421   1
   5   2  -6 1497.12 208.975   1
  -5   2   6 1820.72 247.496   1
   5  -2  -5 222.339 172.526   1
  -5   2   5-20.7171 190.307   1
   5   2  -5-66.3193 177.668   1
  -5  -2   5 126.917 205.983   1
   5   2  -4 23465.8 1499.13   1
   5  -2  -4 21472.6 1500.30   1
  -5   2   4 21485.5 1509.26   1
  -5  -2   4 22492.3 1502.00   1
  -5   2   3 293.993 195.623   1
  -5  -2   3 372.941 191.182   1
   5   2  -3 47.0692 181.943   1
   5  -2  -3 369.572 181.097   1
  -5  -2   2 52491.1 3345.14   1
  -5   2   2 49326.0 3348.28   1
   5   2  -2 49881.5 3345.40   1
   5  -2  -2 51626.5 3343.26   1
   5  -2  -1 8982.48 702.420   1
   5   2  -1 10042.7 704.111   1
  -5   2   1 9978.91 708.216   1
  -5  -2   1 10457.3 706.150   1
   5  -2   0 14.8906 181.100   1
  -5   2   0-169.543 185.490   1
  -5  -2   0 30.9919 165.747   1
   5   2   0-46.2927 155.615   1
   5   2   1 10680.1 678.174   1
  -5   2  -1 8112.30 668.851   1
   5  -2   1 9814.75 674.148   1
  -5  -2  -1 9179.37 674.790   1
   5  -2   2 49747.5 3379.32   1
   5   2   2 52474.7 3385.92   1
  -5  -2  -2 51839.9 3385.73   1
  -5   2  -2 52002.8 3381.00   1
   5  -2   3 315.432 170.661   1
  -5  -2  -3 454.948 192.456   1
  -5   2  -3 151.373 164.370   1
   5   2   3-17.0083 172.700   1
   5  -2   4 22159.9 1400.01   1
  -5   2  -4 19515.0 1393.96   1
  -5  -2  -4 19387.1 1404.73   1
   5   2   4 21968.0 1409.34   1
  -5   2  -5 112.841 165.656   1
  -5  -2  -5 54.0044 175.631   1
   5  -2   5 194.305 167.604   1
   5   2   5-117.361 195.029   1
  -5  -2  -6 959.046 211.501   1
  -5   2  -6 1162.09 191.052   1
   5  -2   6 1233.00 192.978   1
   5   2   6 1334.48 237.196   1
  -5  -2  -7 10965.3 777.728   1
  -5   2  -7 10563.0 762.825   1
   5  -2   7 11708.0 774.521   1
   5   2   7 9780.25 777.012   1
  -5  -2  -8 8391.07 681.039   1
  -5   2  -8 9753.63 670.152   1
   5  -2   8 9028.71 679.354   1
   5   2   8 9687.35 698.631   1
   5   2   9 758.867 228.055   1
  -5   2  -9 490.673 182.478   1
  -5  -2  -9 578.442 210.890   1
   5  -2   9 770.137 198.932   1
  -5   2 -10 13406.0 935.066   1
   5  -2  10 13148.7 947.094   1
  -5  -2 -11 3382.86 360.244   1
   5   2  11 3785.88 387.500   1
   5  -2  11 3881.73 365.713   1
   5  -2  12 944.714 227.800   1
   5   2  12 1107.11 266.355   1
  -5  -2 -12 223.530 215.239   1
  -5   2 -12 354.005 181.417   1
   5   2  13 1012.55 268.677   1
  -5  -2 -13 1066.20 235.252   1
   5  -2  14 1303.21 264.333   1
   5   2  14 1597.23 277.449   1
  -5  -2 -14 1326.72 267.108   1
  -5   2 -14 1520.59 242.742   1
   5   2  15-94.8862 222.160   1
   5  -2  15 470.453 225.057   1
  -5   2 -15 209.195 202.786   1
  -5  -2 -15-140.026 205.002   1
   5  -2  16 1188.92 270.566   1
  -5   2 -17 951.861 220.143   1
  -5  -2 -17 512.573 209.543   1
   5   2  17 298.589 237.552   1
   5  -2  17 851.773 262.340   1
   5  -2  18 32.7147 236.800   1
   5   2  18 237.709 251.098   1
  -5   2 -18 512.453 210.816   1
  -5  -2 -18 410.983 218.079   1
   5   2  19 173.103 254.514   1
   5  -2  19 269.880 233.454   1
  -5   2 -19 119.603 218.333   1
  -5  -2 -19 212.211 228.437   1
   5   2  20-246.798 239.700   1
   5  -2  20 139.228 230.652   1
  -5   2 -20-30.7046 204.363   1
  -5  -2 -20 343.337 233.264   1
   5  -2  21 360.434 230.672   1
   5   2  21 252.197 245.281   1
  -5   2 -21-94.3062 211.430   1
  -5  -2 -21 346.108 223.880   1
   5   2  22-110.377 232.458   1
   5  -2  22-37.1844 233.783   1
  -5   2 -22 644.192 232.977   1
  -5  -2 -22 604.819 246.633   1
   5  -2  23 114.509 246.699   1
   5   2  23 409.633 232.817   1
[truncated: 889,084 more chars]
