# Supplementary material for: Structural insight into the cooperativity of spin crossover compounds
Source: Acta Crystallogr B Struct Sci Cryst Eng Mater. 2023 Aug 11;79(Pt 5):354–67. doi: 10.1107/S2052520623005814 (PMC10552598; doi:10.1107/S2052520623005814)
Supplement: Supplementary file 5 [file b-79-00354-sup5.zip › Bia_Portho_315K.cif]

data_Bia_dw4400_315K
 
_audit_creation_method            'SHELXL-2019/2'
_shelx_SHELXL_version_number      '2019/2'
_chemical_name_systematic         ?
_chemical_name_common             ?
_chemical_melting_point           ?
_chemical_formula_moiety          ?
_chemical_formula_sum
 'C10.86 H8 Fe0.29 N1.71 S0.57' 
_chemical_formula_weight          196.75

loop_
 _atom_type_symbol
 _atom_type_description
 _atom_type_scat_dispersion_real
 _atom_type_scat_dispersion_imag
 _atom_type_scat_source
 'Fe'  'Fe'   0.3265   0.6960
 'International Tables Vol C Tables 4.2.6.8 and 6.1.1.4'
 'C'  'C'   0.0024   0.0013
 'International Tables Vol C Tables 4.2.6.8 and 6.1.1.4'
 'H'  'H'   0.0000   0.0000
 'International Tables Vol C Tables 4.2.6.8 and 6.1.1.4'
 'N'  'N'   0.0049   0.0027
 'International Tables Vol C Tables 4.2.6.8 and 6.1.1.4'
 'S'  'S'   0.1051   0.1002
 'International Tables Vol C Tables 4.2.6.8 and 6.1.1.4'
 
_space_group_crystal_system       orthorhombic
_space_group_IT_number            56
_space_group_name_H-M_alt         'P c c n'
_space_group_name_Hall            '-P 2ab 2ac'
 
_shelx_space_group_comment
;
The symmetry employed for this shelxl refinement is uniquely defined
by the following loop, which should always be used as a source of
symmetry information in preference to the above space-group names.
They are only intended as comments.
;
 
loop_
 _space_group_symop_operation_xyz
 'x, y, z'
 '-x+1/2, -y+1/2, z'
 '-x, y+1/2, -z+1/2'
 'x+1/2, -y, -z+1/2'
 '-x, -y, -z'
 'x-1/2, y-1/2, -z'
 'x, -y-1/2, z-1/2'
 '-x-1/2, y, z-1/2'
 
_cell_length_a                    12.9579(5)
_cell_length_b                    15.2440(6)
_cell_length_c                    17.5986(6)
_cell_angle_alpha                 90
_cell_angle_beta                  90
_cell_angle_gamma                 90
_cell_volume                      3476.3(2)
_cell_formula_units_Z             14
_cell_measurement_temperature     315(2)
_cell_measurement_reflns_used     2586
_cell_measurement_theta_min       1.889
_cell_measurement_theta_max       21.27
 
_exptl_crystal_description        irregular
_exptl_crystal_colour             ?
_exptl_crystal_density_meas       ?
_exptl_crystal_density_method     ?
_exptl_crystal_density_diffrn     1.316          
_exptl_crystal_F_000              1424
_exptl_transmission_factor_min    ?
_exptl_transmission_factor_max    ?
_exptl_crystal_size_max           ?
_exptl_crystal_size_mid           ?
_exptl_crystal_size_min           ?
_exptl_absorpt_coefficient_mu     0.433
_shelx_estimated_absorpt_T_min    ?
_shelx_estimated_absorpt_T_max    ?
_exptl_absorpt_correction_type    ?
_exptl_absorpt_correction_T_min   ?
_exptl_absorpt_correction_T_max   ?
_exptl_absorpt_process_details    ?
_exptl_absorpt_special_details    ?
_diffrn_ambient_temperature       293(2)
_diffrn_radiation_wavelength      0.65524
_diffrn_radiation_type            Synchrotron
_diffrn_source                    ?
_diffrn_measurement_device_type   '4-circle diffractometer'
_diffrn_measurement_method        ?
_diffrn_detector_area_resol_mean  ?
_diffrn_reflns_number             36649
_diffrn_reflns_av_unetI/netI      0.0765
_diffrn_reflns_av_R_equivalents   0.1005
_diffrn_reflns_limit_h_min        -20
_diffrn_reflns_limit_h_max        20
_diffrn_reflns_limit_k_min        -19
_diffrn_reflns_limit_k_max        19
_diffrn_reflns_limit_l_min        -28
_diffrn_reflns_limit_l_max        28
_diffrn_reflns_theta_min          1.902
_diffrn_reflns_theta_max          32.938
_diffrn_reflns_theta_full         23.150
_diffrn_measured_fraction_theta_max   0.829
_diffrn_measured_fraction_theta_full  0.984
_diffrn_reflns_Laue_measured_fraction_max    0.829
_diffrn_reflns_Laue_measured_fraction_full   0.984
_diffrn_reflns_point_group_measured_fraction_max   0.829
_diffrn_reflns_point_group_measured_fraction_full  0.984
_reflns_number_total              6904
_reflns_number_gt                 2759
_reflns_threshold_expression      'I > 2\s(I)'
_reflns_Friedel_coverage          0.000
_reflns_Friedel_fraction_max      .
_reflns_Friedel_fraction_full     .
 
_reflns_special_details
;
 Reflections were merged by SHELXL according to the crystal
 class for the calculation of statistics and refinement.
 
 _reflns_Friedel_fraction is defined as the number of unique
 Friedel pairs measured divided by the number that would be
 possible theoretically, ignoring centric projections and
 systematic absences.
;
 
_computing_data_collection        ?
_computing_cell_refinement        ?
_computing_data_reduction         ?
_computing_structure_solution     ?
_computing_structure_refinement 'SHELXL-2019/2 (Sheldrick, 2019)'
_computing_molecular_graphics     ?
_computing_publication_material   ?
_refine_special_details           ?
_refine_ls_structure_factor_coef  Fsqd
_refine_ls_matrix_type            full
_refine_ls_weighting_scheme       calc
_refine_ls_weighting_details
'w=1/[\s^2^(Fo^2^)+(0.0304P)^2^+1.4572P] where P=(Fo^2^+2Fc^2^)/3'
_atom_sites_solution_primary      ?
_atom_sites_solution_secondary    ?
_atom_sites_solution_hydrogens    geom
_refine_ls_hydrogen_treatment     constr
_refine_ls_extinction_method      none
_refine_ls_extinction_coef        .
_refine_ls_number_reflns          6904
_refine_ls_number_parameters      213
_refine_ls_number_restraints      0
_refine_ls_R_factor_all           0.2477
_refine_ls_R_factor_gt            0.1134
_refine_ls_wR_factor_ref          0.1996
_refine_ls_wR_factor_gt           0.1591
_refine_ls_goodness_of_fit_ref    1.164
_refine_ls_restrained_S_all       1.164
_refine_ls_shift/su_max           0.000
_refine_ls_shift/su_mean          0.000
 
loop_
 _atom_site_label
 _atom_site_type_symbol
 _atom_site_fract_x
 _atom_site_fract_y
 _atom_site_fract_z
 _atom_site_U_iso_or_equiv
 _atom_site_adp_type
 _atom_site_occupancy
 _atom_site_site_symmetry_order  
 _atom_site_calc_flag
 _atom_site_refinement_flags_posn
 _atom_site_refinement_flags_adp
 _atom_site_refinement_flags_occupancy
 _atom_site_disorder_assembly
 _atom_site_disorder_group
Fe01 Fe 0.750000 0.750000 0.57580(4) 0.0720(2) Uani 1 2 d S T P . .
S002 S 0.90832(11) 0.55791(10) 0.39554(7) 0.1256(5) Uani 1 1 d . . . . .
N003 N 0.7440(3) 0.84332(19) 0.67435(16) 0.0746(7) Uani 1 1 d . . . . .
N004 N 0.8007(3) 0.6616(2) 0.49604(17) 0.0941(10) Uani 1 1 d . . . . .
N005 N 0.9098(2) 0.7964(2) 0.59357(17) 0.0793(8) Uani 1 1 d . . . . .
C006 C 0.6559(3) 0.8604(2) 0.7201(2) 0.0745(10) Uani 1 1 d . . . . .
C007 C 0.5641(3) 0.8825(2) 0.6849(2) 0.0782(10) Uani 1 1 d . . . . .
H007 H 0.561678 0.889494 0.632469 0.094 Uiso 1 1 calc R U . . .
C008 C 0.9244(3) 0.8473(3) 0.6548(2) 0.0824(11) Uani 1 1 d . . . . .
C009 C 0.8315(4) 0.8698(3) 0.6968(2) 0.0853(11) Uani 1 1 d . . . . .
H009 H 0.836376 0.903805 0.740507 0.102 Uiso 1 1 calc R U . . .
C00A C 0.6589(3) 0.8499(3) 0.7984(2) 0.0877(12) Uani 1 1 d . . . . .
H00A H 0.720352 0.834914 0.822407 0.105 Uiso 1 1 calc R U . . .
C00B C 0.4781(3) 0.8836(2) 0.8058(2) 0.0827(11) Uani 1 1 d . . . . .
C00C C 0.4769(3) 0.8941(2) 0.7274(2) 0.0849(11) Uani 1 1 d . . . . .
H00C H 0.415508 0.909257 0.703396 0.102 Uiso 1 1 calc R U . . .
C00D C 0.8455(3) 0.6190(3) 0.4538(2) 0.0807(11) Uani 1 1 d . . . . .
C00E C 0.5704(3) 0.8620(3) 0.8401(2) 0.0934(12) Uani 1 1 d . . . . .
H00E H 0.572751 0.855429 0.892615 0.112 Uiso 1 1 calc R U . . .
C00F C 0.3828(4) 0.8981(3) 0.8510(3) 0.0911(12) Uani 1 1 d . . . . .
C00G C 0.9927(3) 0.7738(3) 0.5528(2) 0.0927(12) Uani 1 1 d . . . . .
H00G H 0.983847 0.738840 0.509969 0.111 Uiso 1 1 calc R U . . .
C00H C 0.3847(4) 0.9423(3) 0.9196(3) 0.1024(14) Uani 1 1 d . . . . .
H00H H 0.447231 0.962979 0.938226 0.123 Uiso 1 1 calc R U . . .
C00I C 1.0205(4) 0.8766(3) 0.6764(3) 0.1088(14) Uani 1 1 d . . . . .
H00I H 1.028389 0.912063 0.718992 0.131 Uiso 1 1 calc R U . . .
C00J C 0.2894(4) 0.8678(3) 0.8256(3) 0.1198(16) Uani 1 1 d . . . . .
H00J H 0.285854 0.837293 0.779878 0.144 Uiso 1 1 calc R U . . .
C00K C 0.1993(5) 0.8823(4) 0.8674(4) 0.1380(19) Uani 1 1 d . . . . .
H00K H 0.136391 0.861497 0.849549 0.166 Uiso 1 1 calc R U . . .
C00L C 1.1047(4) 0.8521(4) 0.6337(4) 0.1300(19) Uani 1 1 d . . . . .
H00L H 1.170564 0.870719 0.647133 0.156 Uiso 1 1 calc R U . . .
C00M C 0.2951(5) 0.9563(4) 0.9612(3) 0.1224(17) Uani 1 1 d . . . . .
H00M H 0.297840 0.985981 1.007351 0.147 Uiso 1 1 calc R U . . .
C00N C 0.2038(5) 0.9266(4) 0.9341(4) 0.130(2) Uani 1 1 d . . . . .
H00N H 0.143592 0.936704 0.961482 0.157 Uiso 1 1 calc R U . . .
C00O C 1.0905(4) 0.8007(4) 0.5719(3) 0.1172(16) Uani 1 1 d . . . . .
H00O H 1.146650 0.783546 0.542503 0.141 Uiso 1 1 calc R U . . .
 
loop_
 _atom_site_aniso_label
 _atom_site_aniso_U_11
 _atom_site_aniso_U_22
 _atom_site_aniso_U_33
 _atom_site_aniso_U_23
 _atom_site_aniso_U_13
 _atom_site_aniso_U_12
Fe01 0.0766(5) 0.0854(5) 0.0540(4) 0.000 0.000 0.0071(4)
S002 0.1294(11) 0.1667(13) 0.0806(7) -0.0133(8) 0.0191(7) 0.0567(9)
N003 0.082(2) 0.0791(18) 0.0629(15) -0.0004(14) -0.0069(17) 0.0147(17)
N004 0.108(3) 0.105(3) 0.0685(19) -0.0129(18) 0.0142(19) 0.004(2)
N005 0.078(2) 0.091(2) 0.0693(18) 0.0085(16) 0.0022(16) 0.0048(17)
C006 0.084(3) 0.075(2) 0.064(2) -0.0072(18) -0.0012(19) 0.0153(19)
C007 0.087(3) 0.083(3) 0.065(2) -0.0001(18) -0.005(2) 0.017(2)
C008 0.083(3) 0.089(3) 0.074(2) 0.007(2) -0.010(2) 0.002(2)
C009 0.100(3) 0.088(3) 0.067(2) -0.0046(19) -0.010(2) 0.010(2)
C00A 0.088(3) 0.105(3) 0.070(2) -0.001(2) -0.006(2) 0.023(2)
C00B 0.090(3) 0.078(3) 0.080(3) -0.0016(19) 0.005(2) 0.017(2)
C00C 0.085(3) 0.088(3) 0.082(3) 0.001(2) -0.009(2) 0.020(2)
C00D 0.079(3) 0.105(3) 0.058(2) 0.002(2) -0.0027(18) 0.002(2)
C00E 0.105(3) 0.109(3) 0.066(2) 0.005(2) 0.000(2) 0.027(3)
C00F 0.098(3) 0.082(3) 0.093(3) 0.004(2) 0.004(3) 0.018(2)
C00G 0.085(3) 0.109(3) 0.084(3) 0.007(2) 0.012(2) -0.003(2)
C00H 0.102(3) 0.110(3) 0.095(3) 0.001(3) 0.005(3) 0.034(3)
C00I 0.093(3) 0.125(4) 0.108(3) -0.005(3) -0.023(3) -0.007(3)
C00J 0.109(4) 0.127(4) 0.123(4) -0.018(3) 0.015(3) 0.009(3)
C00K 0.102(4) 0.159(5) 0.153(5) -0.013(4) 0.009(4) 0.008(4)
C00L 0.079(4) 0.169(5) 0.142(5) 0.008(4) -0.017(3) -0.018(3)
C00M 0.130(4) 0.139(4) 0.098(3) -0.002(3) 0.012(4) 0.060(4)
C00N 0.107(4) 0.156(5) 0.129(5) 0.015(4) 0.024(4) 0.043(4)
C00O 0.084(3) 0.148(5) 0.120(4) 0.018(4) 0.011(3) -0.001(3)
 
_geom_special_details
;
 All esds (except the esd in the dihedral angle between two l.s. planes)
 are estimated using the full covariance matrix.  The cell esds are taken
 into account individually in the estimation of esds in distances, angles
 and torsion angles; correlations between esds in cell parameters are only
 used when they are defined by crystal symmetry.  An approximate (isotropic)
 treatment of cell esds is used for estimating esds involving l.s. planes.
;
 
loop_
 _geom_bond_atom_site_label_1
 _geom_bond_atom_site_label_2
 _geom_bond_distance
 _geom_bond_site_symmetry_2
 _geom_bond_publ_flag
Fe01 N004 2.054(3) . ?
Fe01 N004 2.054(3) 2_665 ?
Fe01 N005 2.210(3) 2_665 ?
Fe01 N005 2.210(3) . ?
Fe01 N003 2.244(3) . ?
Fe01 N003 2.244(3) 2_665 ?
S002 C00D 1.607(4) . ?
N003 C009 1.266(5) . ?
N003 C006 1.421(4) . ?
N004 C00D 1.145(4) . ?
N005 C00G 1.337(5) . ?
N005 C008 1.342(5) . ?
C006 C007 1.383(5) . ?
C006 C00A 1.387(5) . ?
C007 C00C 1.367(5) . ?
C008 C00I 1.376(6) . ?
C008 C009 1.453(5) . ?
C00A C00E 1.375(5) . ?
C00B C00E 1.380(5) . ?
C00B C00C 1.388(5) . ?
C00B C00F 1.486(6) . ?
C00F C00J 1.371(6) . ?
C00F C00H 1.382(6) . ?
C00G C00O 1.373(6) . ?
C00H C00M 1.389(6) . ?
C00I C00L 1.376(7) . ?
C00J C00K 1.397(7) . ?
C00K C00N 1.355(7) . ?
C00L C00O 1.354(7) . ?
C00M C00N 1.354(7) . ?
 
loop_
 _geom_angle_atom_site_label_1
 _geom_angle_atom_site_label_2
 _geom_angle_atom_site_label_3
 _geom_angle
 _geom_angle_site_symmetry_1
 _geom_angle_site_symmetry_3
 _geom_angle_publ_flag
N004 Fe01 N004 93.78(19) . 2_665 ?
N004 Fe01 N005 100.77(13) . 2_665 ?
N004 Fe01 N005 90.37(13) 2_665 2_665 ?
N004 Fe01 N005 90.37(13) . . ?
N004 Fe01 N005 100.77(13) 2_665 . ?
N005 Fe01 N005 163.73(16) 2_665 . ?
N004 Fe01 N003 162.73(13) . . ?
N004 Fe01 N003 95.81(12) 2_665 . ?
N005 Fe01 N003 93.50(12) 2_665 . ?
N005 Fe01 N003 73.75(12) . . ?
N004 Fe01 N003 95.81(12) . 2_665 ?
N004 Fe01 N003 162.73(13) 2_665 2_665 ?
N005 Fe01 N003 73.75(12) 2_665 2_665 ?
N005 Fe01 N003 93.51(12) . 2_665 ?
N003 Fe01 N003 78.81(14) . 2_665 ?
C009 N003 C006 119.0(3) . . ?
C009 N003 Fe01 114.3(3) . . ?
C006 N003 Fe01 125.5(2) . . ?
C00D N004 Fe01 168.0(4) . . ?
C00G N005 C008 117.8(4) . . ?
C00G N005 Fe01 126.5(3) . . ?
C008 N005 Fe01 115.5(3) . . ?
C007 C006 C00A 119.7(4) . . ?
C007 C006 N003 118.9(3) . . ?
C00A C006 N003 121.3(3) . . ?
C00C C007 C006 119.9(3) . . ?
N005 C008 C00I 122.5(4) . . ?
N005 C008 C009 115.3(4) . . ?
C00I C008 C009 122.2(4) . . ?
N003 C009 C008 120.5(4) . . ?
C00E C00A C006 119.5(4) . . ?
C00E C00B C00C 118.2(4) . . ?
C00E C00B C00F 121.4(4) . . ?
C00C C00B C00F 120.3(4) . . ?
C007 C00C C00B 121.3(4) . . ?
N004 C00D S002 179.0(4) . . ?
C00A C00E C00B 121.4(4) . . ?
C00J C00F C00H 117.7(5) . . ?
C00J C00F C00B 120.6(4) . . ?
C00H C00F C00B 121.7(4) . . ?
N005 C00G C00O 122.2(4) . . ?
C00F C00H C00M 121.4(5) . . ?
C008 C00I C00L 118.6(5) . . ?
C00F C00J C00K 120.8(5) . . ?
C00N C00K C00J 120.0(6) . . ?
C00O C00L C00I 119.2(5) . . ?
C00N C00M C00H 119.5(5) . . ?
C00M C00N C00K 120.6(6) . . ?
C00L C00O C00G 119.7(5) . . ?
 
_refine_diff_density_max    0.184
_refine_diff_density_min   -0.180
_refine_diff_density_rms    0.034

_shelx_res_file
;
TITL Bia_dw4400_085K_a.res in Pccn
    Bia_dw4400_315K.res
    created by SHELXL-2019/2 at 05:34:58 on 03-May-2022
REM Old TITL Bia_dw4400_085K in Pccn
REM SHELXT solution in Pccn: R1 0.089, Rweak 0.045, Alpha 0.023
REM <I/s>   0.567 for  392 systematic absences,  Orientation as input
REM Formula found by SHELXT:  Fe C38 N6 S2

CELL 0.65524 12.9579 15.2440 17.5986 90.0000 90.0000 90.0000
ZERR 14.000 0.0005 0.0006 0.0006 0.0000 0.0000 0.0000
LATT  1
SYMM 1/2-X, 1/2-Y, Z
SYMM -X, 1/2+Y, 1/2-Z
SYMM 1/2+X, -Y, 1/2-Z
SFAC FE C H N S
DISP $C  0.00244  0.00131  9.14798!source kissel
DISP $N  0.00493  0.00266 15.07095!source kissel
DISP $S  0.10506  0.10024 379.49005!source kissel
DISP $Fe  0.32649  0.69602 2544.24973!source kissel
UNIT 4 152 112 24 8
ACTA
L.S. 10
BOND
LIST 6
FMAP 2
PLAN 20
WGHT    0.030400    1.457200
FVAR       2.95255
FE01  1    0.750000    0.750000    0.575803    10.50000    0.07662    0.08536 =
         0.05402    0.00000    0.00000    0.00706
S002  5    0.908316    0.557913    0.395536    11.00000    0.12935    0.16669 =
         0.08062   -0.01329    0.01910    0.05674
N003  4    0.744045    0.843321    0.674350    11.00000    0.08170    0.07906 =
         0.06292   -0.00041   -0.00692    0.01468
N004  4    0.800750    0.661603    0.496043    11.00000    0.10823    0.10543 =
         0.06852   -0.01291    0.01419    0.00362
N005  4    0.909776    0.796352    0.593568    11.00000    0.07778    0.09078 =
         0.06935    0.00852    0.00216    0.00484
C006  2    0.655939    0.860382    0.720077    11.00000    0.08444    0.07491 =
         0.06409   -0.00723   -0.00125    0.01534
C007  2    0.564089    0.882503    0.684936    11.00000    0.08716    0.08261 =
         0.06472   -0.00009   -0.00486    0.01727
AFIX  43
H007  3    0.561678    0.889494    0.632469    11.00000   -1.20000
AFIX   0
C008  2    0.924394    0.847346    0.654809    11.00000    0.08341    0.08948 =
         0.07420    0.00748   -0.01034    0.00166
C009  2    0.831532    0.869765    0.696798    11.00000    0.10021    0.08818 =
         0.06750   -0.00461   -0.01009    0.01016
AFIX  43
H009  3    0.836376    0.903805    0.740507    11.00000   -1.20000
AFIX   0
C00A  2    0.658934    0.849941    0.798363    11.00000    0.08834    0.10472 =
         0.06994   -0.00111   -0.00628    0.02289
AFIX  43
H00A  3    0.720352    0.834914    0.822407    11.00000   -1.20000
AFIX   0
C00B  2    0.478106    0.883591    0.805791    11.00000    0.09013    0.07776 =
         0.08034   -0.00165    0.00548    0.01749
C00C  2    0.476877    0.894070    0.727433    11.00000    0.08488    0.08754 =
         0.08240    0.00070   -0.00871    0.02043
AFIX  43
H00C  3    0.415508    0.909257    0.703396    11.00000   -1.20000
AFIX   0
C00D  2    0.845519    0.619014    0.453809    11.00000    0.07918    0.10533 =
         0.05761    0.00236   -0.00268    0.00187
C00E  2    0.570389    0.861987    0.840105    11.00000    0.10479    0.10885 =
         0.06641    0.00483   -0.00011    0.02747
AFIX  43
H00E  3    0.572751    0.855429    0.892615    11.00000   -1.20000
AFIX   0
C00F  2    0.382800    0.898118    0.850999    11.00000    0.09813    0.08172 =
         0.09350    0.00399    0.00369    0.01836
C00G  2    0.992702    0.773844    0.552757    11.00000    0.08472    0.10946 =
         0.08380    0.00677    0.01163   -0.00260
AFIX  43
H00G  3    0.983847    0.738840    0.509969    11.00000   -1.20000
AFIX   0
C00H  2    0.384672    0.942256    0.919555    11.00000    0.10169    0.11013 =
         0.09534    0.00071    0.00505    0.03351
AFIX  43
H00H  3    0.447231    0.962979    0.938226    11.00000   -1.20000
AFIX   0
C00I  2    1.020496    0.876553    0.676416    11.00000    0.09270    0.12515 =
         0.10844   -0.00480   -0.02331   -0.00722
AFIX  43
H00I  3    1.028389    0.912063    0.718992    11.00000   -1.20000
AFIX   0
C00J  2    0.289361    0.867828    0.825555    11.00000    0.10862    0.12748 =
         0.12322   -0.01817    0.01514    0.00914
AFIX  43
H00J  3    0.285854    0.837293    0.779878    11.00000   -1.20000
AFIX   0
C00K  2    0.199349    0.882285    0.867423    11.00000    0.10179    0.15863 =
         0.15344   -0.01298    0.00873    0.00822
AFIX  43
H00K  3    0.136391    0.861497    0.849549    11.00000   -1.20000
AFIX   0
C00L  2    1.104696    0.852110    0.633694    11.00000    0.07936    0.16867 =
         0.14189    0.00825   -0.01742   -0.01833
AFIX  43
H00L  3    1.170564    0.870719    0.647133    11.00000   -1.20000
AFIX   0
C00M  2    0.295097    0.956347    0.961203    11.00000    0.13013    0.13941 =
         0.09762   -0.00242    0.01217    0.05964
AFIX  43
H00M  3    0.297840    0.985981    1.007351    11.00000   -1.20000
AFIX   0
C00N  2    0.203816    0.926616    0.934097    11.00000    0.10686    0.15565 =
         0.12889    0.01494    0.02391    0.04342
AFIX  43
H00N  3    0.143592    0.936704    0.961482    11.00000   -1.20000
AFIX   0
C00O  2    1.090479    0.800651    0.571872    11.00000    0.08440    0.14761 =
         0.11967    0.01789    0.01069   -0.00062
AFIX  43
H00O  3    1.146650    0.783546    0.542503    11.00000   -1.20000
AFIX   0
HKLF 4


REM  Bia_dw4400_085K_a.res in Pccn
REM wR2 = 0.1996, GooF = S = 1.164, Restrained GooF = 1.164 for all data
REM R1 = 0.1134 for 2759 Fo > 4sig(Fo) and 0.2477 for all 6904 data
REM 213 parameters refined using 0 restraints

END

WGHT      0.0280      1.5061

REM Highest difference peak  0.184,  deepest hole -0.180,  1-sigma level  0.034
Q1    1   0.8357  0.5341  0.3905  11.00000  0.05    0.18
Q2    1   0.9182  0.6258  0.3779  11.00000  0.05    0.13
Q3    1   0.9288  0.5443  0.4452  11.00000  0.05    0.13
Q4    1   0.7500  0.7500  0.5315  10.50000  0.05    0.12
Q5    1   0.8819  0.8455  0.6899  11.00000  0.05    0.12
Q6    1   0.8210  0.8112  0.5778  11.00000  0.05    0.12
Q7    1   0.2331  0.8578  0.9238  11.00000  0.05    0.12
Q8    1   0.7631  0.6160  0.4988  11.00000  0.05    0.11
Q9    1   0.4745  0.9190  0.5728  11.00000  0.05    0.11
Q10   1   0.5230  0.9816  0.8617  11.00000  0.05    0.11
Q11   1   0.0211  0.9694  0.9691  11.00000  0.05    0.10
Q12   1   0.4334  0.8933  0.8331  11.00000  0.05    0.10
Q13   1   0.4623  1.0603  0.9593  11.00000  0.05    0.10
Q14   1   1.0183  0.7497  0.7063  11.00000  0.05    0.10
Q15   1   0.7612  0.7707  0.8992  11.00000  0.05    0.10
Q16   1   0.4922  0.9178  0.7721  11.00000  0.05    0.10
Q17   1   0.9115  0.4506  0.4100  11.00000  0.05    0.10
Q18   1   0.1171  0.7662  0.8264  11.00000  0.05    0.10
Q19   1   1.1988  0.7822  0.4255  11.00000  0.05    0.10
Q20   1   1.1575  0.7208  0.4871  11.00000  0.05    0.10
;
_shelx_res_checksum   27831

_shelx_hkl_file
;
   0   0  -2 1135.67 114.917   1
   0   0   2 669.800 118.395   1
   0   0  -3 66.7513 125.145   1
   0   0   3-149.277 151.470   1
   0   0   4 263516. 18608.2   1
   0   0  -4 273529. 18606.1   1
   0   0  -5 216.064 161.140   1
   0   0   5-94.4273 176.976   1
   0   0  -6 446.255 173.497   1
   0   0   6 558.142 179.857   1
   0   0   8 196069. 13178.9   1
   0   0  -8 184644. 13168.6   1
   0   0  -9 16.3599 170.327   1
   0   0   9-131.144 186.150   1
   0   0 -10 18853.0 1361.45   1
   0   0  10 18565.1 1374.80   1
   0   0 -11-19.5583 177.931   1
   0   0  11-90.4575 197.738   1
   0   0 -12 19478.2 1391.54   1
   0   0  12 18403.6 1404.69   1
   0   0 -13 112.230 179.601   1
   0   0  13 184.280 216.017   1
   0   0  15 29.3540 236.072   1
   0   0 -16 235.721 225.710   1
   0   0  16 212.385 248.416   1
   0   0 -17 81.9959 213.396   1
   0   0  17 125.766 244.603   1
   0   0 -18-112.716 230.986   1
   0   0  18 130.707 237.697   1
   0   0 -20 59.6064 204.465   1
   0   0  20-279.163 262.799   1
   0   0 -21 61.3523 223.244   1
   0   0  21 142.676 253.298   1
   0   0 -22-125.565 220.979   1
   0   0  22 183.431 271.067   1
   0   0  24 77.2833 263.898   1
   0   0 -24 97.2884 227.401   1
   0   0  25 155.303 263.287   1
   0   0 -25 329.037 226.361   1
   0   0 -26 864.238 267.050   1
   0   1   1-69.4618 79.1958   1
   0  -1  -1 29.6506 64.8250   1
   0  -1  -2 140262. 9573.19   1
   0   1   2 135835. 9575.83   1
   0   1  -3-8.92386 106.257   1
   0  -1  -3 226.069 147.901   1
   0  -1   3 4.98843 117.242   1
   0   1   3-82.1502 164.061   1
   0   1   4 23937.4 1667.09   1
   0  -1   4 23422.2 1658.85   1
   0  -1  -4 24690.5 1664.01   1
   0   1  -4 22546.6 1654.06   1
   0  -1   5-158.378 161.474   1
   0   1   5 46.4763 164.315   1
   0   1  -5 98.0203 132.277   1
   0  -1  -5 165.966 140.887   1
   0  -1   6 34344.3 2655.12   1
   0   1  -6 40937.3 2651.46   1
   0  -1  -7 126.378 185.004   1
   0   1  -7-23.6630 143.333   1
   0   1   7 175.356 205.386   1
   0  -1   7 107.841 178.464   1
   0   1  -8 37046.4 2692.07   1
   0   1   8 37576.1 2706.86   1
   0  -1   8 37957.4 2701.05   1
   0  -1  -8 40696.2 2703.46   1
   0  -1  -9-52.2840 172.773   1
   0   1  -9 61.1750 152.586   1
   0  -1   9 17.6224 179.124   1
   0   1   9 79.2018 191.622   1
   0  -1  10 41541.8 2991.45   1
   0   1  10 42740.6 2999.26   1
   0   1 -10 42455.0 2981.44   1
   0  -1 -10 42452.8 2989.33   1
   0   1 -11-37.0745 175.346   1
   0  -1 -11 41.0224 190.799   1
   0   1  11 518.298 224.918   1
   0  -1  11-195.160 212.206   1
   0   1  12 9615.38 783.167   1
   0  -1 -12 10233.3 770.210   1
   0   1 -12 9545.78 752.976   1
   0   1 -13 21.5914 194.929   1
   0  -1  13 101.699 208.448   1
   0  -1 -14 3196.51 360.203   1
   0   1 -14 3382.91 352.289   1
   0  -1  14 3424.59 369.082   1
   0   1  14 3742.20 403.038   1
   0   1 -15 48.5542 203.313   1
   0  -1 -15-283.217 214.976   1
   0  -1  15 422.385 240.713   1
   0   1 -16 2351.82 288.385   1
   0  -1 -16 2445.99 306.486   1
   0   1  16 1778.80 321.907   1
   0  -1  16 1767.25 311.768   1
   0   1 -17 132.929 208.211   1
   0  -1 -17-139.297 214.414   1
   0   1  17 64.4384 250.582   1
   0  -1  17 247.113 238.566   1
   0   1 -18 2087.34 305.091   1
   0  -1 -18 2681.66 342.004   1
   0  -1  18 2421.30 366.830   1
   0   1  18 1721.34 337.703   1
   0  -1 -19-262.729 222.247   1
   0   1 -19 57.1525 211.160   1
   0  -1  19-234.670 256.148   1
   0   1  19 410.652 281.400   1
   0   1 -20 326.003 218.624   1
   0  -1 -20 269.218 227.364   1
   0   1  20 70.4748 239.944   1
   0  -1  20 138.112 247.577   1
   0   1 -21-183.402 237.707   1
   0  -1 -21-61.4377 243.814   1
   0  -1  21 320.945 245.660   1
   0   1  21 71.8422 264.394   1
   0   1 -22 313.409 236.579   1
   0  -1 -22 1005.57 249.954   1
   0   1  22 292.837 255.962   1
   0  -1  22 956.504 273.282   1
   0  -1 -23 606.349 223.260   1
   0   1  23 334.991 251.132   1
   0  -1  23-37.8386 251.724   1
   0   1 -23-64.1168 214.433   1
   0   1  24 228.345 266.803   1
   0   1 -24-32.7263 216.322   1
   0  -1 -24 32.3525 234.442   1
   0  -1  24 77.3786 259.384   1
   0  -1 -25 292.639 226.094   1
   0   1 -25-66.5965 205.989   1
   0   1  25 193.306 246.872   1
   0  -1  25 39.0474 225.039   1
   0  -1 -26 1021.08 264.697   1
   0   1  26 771.668 284.424   1
   0  -1 -27 495.773 222.137   1
   0  -2  -1-4.15738 103.168   1
   0   2   1-115.671 105.213   1
   0  -2  -2 11404.1 753.653   1
   0   2   2 9391.29 756.957   1
   0   2   3 219.205 195.147   1
   0  -2   3 118.248 96.9315   1
   0   2  -3 60.4887 80.7103   1
   0  -2  -3 134.695 164.453   1
   0   2   4 32.5382 207.526   1
   0  -2   4 356.015 120.642   1
   0   2  -4 177.737 107.735   1
   0  -2  -4 193.009 180.175   1
   0   2   5 141.697 202.978   1
   0  -2   5-55.9167 152.038   1
   0  -2  -5 287.786 190.233   1
   0   2  -5 13.9041 122.207   1
   0  -2   6 1797.65 200.923   1
   0   2  -6 1530.12 170.368   1
   0  -2   7 98.1733 147.776   1
   0   2   7-17.1580 197.392   1
   0  -2  -7-226.937 175.164   1
   0   2  -7-106.313 130.792   1
   0   2   8 44327.0 3049.68   1
   0  -2  -8 42158.8 3040.68   1
   0   2  -9 42.4952 135.541   1
   0  -2  -9 18.4312 197.716   1
   0  -2   9-165.222 179.168   1
   0   2   9 41.8257 227.990   1
   0   2 -10 1015.83 191.335   1
   0  -2 -10 1036.72 216.641   1
   0   2  10 956.199 256.123   1
   0  -2 -11 107.011 173.999   1
   0   2 -11-87.6627 155.611   1
   0  -2  11 123.776 179.568   1
   0   2  11 564.949 221.306   1
   0   2  12 18455.9 1312.96   1
   0  -2  12 16532.4 1293.13   1
   0  -2 -12 17582.2 1292.97   1
   0  -2 -13-96.4129 203.659   1
   0   2 -13-20.6549 166.107   1
   0   2  13-27.9424 243.616   1
   0  -2  13 192.690 201.107   1
   0   2  14 13901.6 1167.37   1
   0  -2  14 15790.9 1162.98   1
   0  -2 -14 15325.3 1159.52   1
   0   2 -14 16236.0 1150.82   1
   0   2  15 62.0152 244.564   1
   0  -2 -15-211.500 193.969   1
   0   2  16 1025.97 281.537   1
   0  -2  16 949.403 251.309   1
   0  -2 -16 577.462 228.696   1
   0   2 -16 1038.45 237.374   1
   0   2  17 32.9732 279.490   1
   0  -2  17 121.800 236.052   1
   0  -2 -17-283.433 238.858   1
   0   2 -17-154.325 212.894   1
   0  -2  18 1080.95 273.934   1
   0   2 -18 974.185 252.465   1
   0   2  19 137.859 258.559   1
   0  -2  19 66.0408 249.566   1
   0   2 -19 28.2993 224.627   1
   0  -2 -19-29.8059 215.974   1
   0   2  20 424.234 285.006   1
   0  -2 -20 1208.33 265.008   1
   0   2 -21 91.1908 216.827   1
   0  -2  21 428.933 268.257   1
   0   2  21-36.0422 265.400   1
   0  -2 -21 30.8713 222.916   1
   0   2 -22 501.254 239.792   1
   0  -2  22 185.168 244.836   1
   0   2  23 333.342 267.564   1
   0   2 -23 644.339 233.118   1
   0  -2  23 572.323 265.379   1
   0  -2 -23 31.8920 245.158   1
   0   2  24 600.791 255.787   1
   0   2 -24-33.0226 229.131   1
   0  -2 -24 257.194 208.003   1
   0  -2  24 193.919 259.331   1
   0  -2 -25 64.6796 216.883   1
   0   2  25-303.840 262.871   1
   0  -2 -26 779.073 256.930   1
   0   2  26 572.881 274.198   1
   0   3   0 112.270 104.272   1
   0  -3   0 32.4612 95.8635   1
   0   3   1-18.3656 126.765   1
   0  -3  -1 5.38921 120.830   1
   0  -3  -2 750217. 52728.5   1
   0   3   2 775545. 52731.1   1
   0  -3  -3 36.4163 167.705   1
   0   3   3 140.929 176.713   1
   0   3  -4 711755. 49373.6   1
   0  -3   4 707678. 49375.5   1
   0   3   4 735495. 49400.6   1
   0  -3  -4 715456. 49397.2   1
   0   3  -5 45.0603 95.9501   1
   0  -3   5-73.2501 118.181   1
   0   3  -6 780.958 131.591   1
   0  -3  -6 1066.32 201.905   1
   0   3   6 991.943 228.749   1
   0  -3   6 646.259 148.847   1
   0   3  -7-37.4314 117.903   1
   0  -3  -7 64.8246 186.692   1
   0   3   7-36.7216 196.596   1
   0  -3   7 11.0317 135.454   1
   0   3  -8 12194.8 907.137   1
   0  -3   8 12306.1 916.803   1
   0   3   8 13417.6 951.260   1
   0  -3  -8 12593.0 945.443   1
   0  -3  -9 19.3906 203.018   1
   0   3   9 44.0962 236.518   1
   0   3  10 31959.5 2334.54   1
   0  -3  10 33471.0 2315.78   1
   0  -3 -10 32463.0 2326.19   1
   0   3 -10 32347.4 2303.96   1
   0   3 -11 180.535 167.057   1
   0  -3 -11-22.2822 199.763   1
   0   3  11 229.896 225.938   1
   0  -3  11 134.243 173.777   1
   0   3 -12 342.591 179.023   1
   0  -3  12 566.783 209.410   1
   0   3 -13 176.822 167.258   1
   0  -3 -13 99.4352 203.363   1
   0  -3  13 204.480 206.355   1
   0   3  13 57.5483 218.469   1
   0  -3 -14 650.749 230.035   1
   0   3 -14 947.799 217.378   1
   0  -3  14 442.047 223.275   1
   0   3  14 453.907 264.666   1
   0  -3 -15 27.0560 216.316   1
   0   3 -15 89.4439 172.867   1
   0   3  15 158.244 269.884   1
   0  -3  15 211.085 201.755   1
   0  -3 -16 700.771 244.890   1
   0   3 -16 1425.77 230.742   1
   0   3  16 751.125 312.376   1
   0  -3  16 985.998 249.382   1
   0  -3 -17 318.077 212.905   1
   0   3 -17-380.034 195.039   1
   0   3  17 468.655 253.976   1
   0  -3  17 177.701 224.717   1
   0  -3 -18 29.6529 245.351   1
   0   3 -18 26.6683 206.681   1
   0  -3  18 62.5566 232.895   1
   0  -3 -19 150.514 252.308   1
   0   3 -19 111.768 211.421   1
   0  -3  19 426.598 241.751   1
   0   3  19-139.064 277.043   1
   0   3 -20 145.604 210.991   1
   0  -3 -20-121.701 225.671   1
   0   3  20-35.5502 238.308   1
   0  -3  20 102.881 253.391   1
   0  -3 -21-185.262 237.644   1
   0   3  21 108.760 276.025   1
   0   3 -21 120.912 199.822   1
   0  -3  21 289.539 249.363   1
   0  -3 -22-126.051 235.544   1
   0   3  22 36.4905 262.289   1
   0   3 -22 188.220 218.984   1
   0  -3  22 148.825 257.465   1
   0  -3 -23-31.8053 209.282   1
   0   3  23-110.857 239.557   1
   0   3 -23 291.635 222.330   1
   0  -3  23 343.108 254.441   1
   0   3 -24-33.5092 223.005   1
   0  -3 -24 640.049 249.304   1
   0   3  24-37.2084 258.999   1
   0  -3 -25-96.3967 224.103   1
   0   3  25 791.456 269.326   1
   0   3  26-151.694 226.779   1
   0  -3 -26-127.974 221.574   1
   0   3  27 635.875 274.059   1
   0  -3 -27 96.2954 220.266   1
   0  -3 -28-31.9013 203.620   1
   0   4   0 956937. 65284.8   1
   0  -4   0 932094. 65283.1   1
   0   4   1 37.2631 151.457   1
   0  -4  -1 112.517 116.114   1
   0   4   2 734453. 51654.4   1
   0  -4  -2 757642. 51651.7   1
   0  -4  -3-102.112 165.254   1
   0   4   3-149.050 190.056   1
   0  -4  -5-42.0752 179.719   1
   0  -4   5 9.89561 87.6342   1
   0   4   5-46.8299 198.745   1
   0   4  -5 4.19708 72.6261   1
   0   4  -6 439873. 30089.1   1
   0   4   6 416820. 30123.3   1
   0  -4   6 430930. 30093.1   1
   0  -4  -6 447217. 30120.0   1
   0   4  -7-15.8601 100.441   1
   0  -4  -7 155.484 202.450   1
   0  -4   7-27.7831 116.838   1
   0   4   7-78.3749 228.908   1
   0   4  -8-29.5244 116.905   1
   0  -4  -8 75.3689 193.836   1
   0  -4   8 79.8367 119.863   1
   0   4   8-192.753 243.577   1
   0  -4  -9-81.6173 207.051   1
   0   4  -9 128.349 125.980   1
   0   4   9 92.4036 229.075   1
   0  -4   9 108.160 136.138   1
   0   4 -10 240.469 130.682   1
   0  -4 -10 283.365 208.296   1
   0  -4  10 327.739 164.584   1
   0   4  10 24.8441 248.958   1
   0   4 -11 90.7148 140.982   1
   0  -4 -11 162.089 198.760   1
   0  -4  11 264.877 168.481   1
   0   4  11 26.5048 243.720   1
   0  -4  12 7055.09 578.479   1
   0   4  12 6602.86 603.791   1
   0  -4 -12 7547.78 591.185   1
   0   4 -12 6986.98 559.347   1
   0   4 -13-219.676 163.118   1
   0  -4 -13 25.5973 206.540   1
   0   4  13 148.026 220.441   1
   0  -4  13 21.7513 185.422   1
   0  -4 -14 3363.55 366.554   1
   0   4 -14 2902.22 303.080   1
   0   4  14 3037.96 387.185   1
   0  -4  14 3044.96 337.057   1
   0   4 -15 21.6742 165.330   1
   0  -4 -15 387.834 237.715   1
   0  -4  15 355.403 204.419   1
   0   4  15-193.807 275.521   1
   0  -4 -16 85.6734 252.183   1
   0   4  16 930.113 295.933   1
   0   4 -17-24.7361 200.868   1
   0  -4  17 116.360 239.950   1
   0   4 -18 1360.16 252.078   1
   0  -4 -18 1260.65 274.935   1
   0  -4  18 524.700 249.048   1
   0   4  18 1001.98 273.681   1
   0  -4 -19 122.576 269.635   1
   0   4  19 595.549 294.494   1
   0   4 -19 55.1341 210.953   1
   0  -4  19 65.4163 229.577   1
   0  -4 -20 581.816 262.724   1
   0   4  20 1322.77 307.363   1
   0   4 -20 777.495 233.737   1
   0  -4  20 1622.69 297.378   1
   0  -4 -22 314.323 236.828   1
   0   4  22-36.5879 257.705   1
   0   4 -22 126.344 224.393   1
   0  -4  22 36.9005 249.807   1
   0   4 -23 296.141 221.225   1
   0  -4 -23 190.589 231.689   1
   0   4  23 258.012 264.376   1
   0   4  25 37.0879 258.233   1
   0  -4 -25 382.051 238.473   1
   0  -4 -27 31.5531 218.370   1
   0   4  27-185.016 236.216   1
   0  -4 -28 471.753 241.332   1
   0   4  28-290.236 256.640   1
   0   5   0-131.780 131.460   1
   0  -5   0-78.9220 111.498   1
   0   5   1-134.335 131.725   1
   0   5  -1-4.71863 90.3786   1
   0  -5   1 142.250 85.0917   1
   0  -5  -1 39.8650 114.162   1
   0  -5  -2 40188.2 2636.73   1
   0   5   2 34975.3 2637.11   1
   0  -5  -3 11.6908 163.418   1
   0   5   3 104.175 163.463   1
   0  -5  -5 362.182 190.209   1
   0   5   5-68.3519 209.819   1
   0  -5   6 11061.7 867.781   1
   0   5  -6 12860.2 864.578   1
   0   5   6 13150.5 936.044   1
   0  -5  -6 13077.0 922.190   1
   0   5   7 41.5754 216.799   1
   0  -5   7-54.7944 102.715   1
   0  -5  -7 146.792 203.539   1
   0  -5  -8 576.091 203.261   1
   0   5  -8 495.519 117.619   1
   0  -5   8 555.961 134.374   1
   0   5   8 879.628 225.589   1
   0   5  -9-10.2428 101.332   1
   0  -5  -9-128.291 188.471   1
   0   5   9 24.1803 207.297   1
   0  -5   9-12.0521 123.500   1
   0   5  10 10550.3 801.896   1
   0  -5 -10 9679.34 788.712   1
   0   5 -11-111.035 129.855   1
   0  -5  11-49.0210 155.382   1
   0  -5  12 10118.6 754.799   1
   0   5  12 9301.55 792.564   1
   0   5 -12 10474.5 738.101   1
   0  -5 -12 8550.13 770.847   1
   0   5 -13-174.036 153.321   1
   0  -5 -13-78.9976 220.095   1
   0  -5  13-102.406 162.871   1
   0   5  13-243.244 243.139   1
   0  -5 -14 383.007 269.581   1
   0   5 -14-57.4021 170.216   1
   0   5  14 412.496 269.802   1
   0  -5  14 45.0905 190.673   1
   0  -5 -15 28.2351 237.170   1
   0   5  15-32.9493 300.462   1
   0  -5  15 73.8101 201.055   1
   0   5 -15 20.8159 176.410   1
   0  -5  16 8206.20 630.799   1
   0   5  16 7497.71 665.168   1
   0  -5 -16 6421.82 629.385   1
   0   5 -16 7469.10 607.746   1
   0   5  17-34.4075 248.926   1
   0  -5 -17 476.693 224.200   1
   0   5  18 523.721 256.709   1
   0   5 -18 539.507 214.971   1
   0  -5  18 1162.26 279.013   1
   0  -5 -18 759.139 249.101   1
   0   5  19-35.2904 271.625   1
   0   5 -19 191.049 201.746   1
   0  -5  19 32.2298 236.374   1
   0  -5 -19 92.7254 256.576   1
   0   5  20-179.583 285.236   1
   0   5 -20-86.5492 223.788   1
   0  -5  20 337.718 255.418   1
   0  -5 -20 554.661 267.351   1
   0   5  21 182.128 263.529   1
   0   5 -21 363.732 199.271   1
   0  -5  21 211.827 241.774   1
   0  -5 -21 279.910 222.498   1
   0   5 -22 507.304 221.156   1
   0   5  22 292.659 244.525   1
   0   5  23 219.506 268.733   1
   0  -5 -23 253.550 243.578   1
   0   5  24 441.729 267.547   1
   0  -5 -24 476.170 230.374   1
   0   5  25 257.460 246.674   1
   0  -5 -25 695.732 238.864   1
   0  -5 -26 440.095 250.855   1
   0   5  26 294.138 262.306   1
   0  -5 -27 31.1867 215.855   1
   0   5  27 146.105 241.454   1
   0  -5 -28 246.597 226.295   1
   0   5  28 71.6162 224.081   1
   0   6   0 21514.0 1579.67   1
   0  -6   0 23184.6 1576.05   1
   0  -6   1-5.19018 84.4482   1
   0  -6  -1-91.6231 127.867   1
   0   6   1-251.176 137.594   1
   0   6  -1-54.9632 98.0436   1
   0   6   2 41716.8 3093.23   1
   0   6  -2 45139.2 3062.67   1
   0  -6  -2 42894.8 3090.42   1
   0   6   4 11306.2 880.085   1
   0  -6  -4 12105.7 871.997   1
   0  -6  -5 64.9238 168.983   1
   0   6   5-183.975 183.186   1
   0   6   6 137098. 9431.79   1
   0  -6  -6 133980. 9424.97   1
   0   6   7 264.046 215.802   1
   0  -6   7 133.861 77.4058   1
   0  -6  -7-135.713 195.469   1
   0   6  -7-14.4715 64.1289   1
   0  -6  -8 9914.82 782.795   1
   0   6  -8 9765.37 728.809   1
   0  -6   8 10764.7 736.426   1
   0   6   8 10166.9 798.719   1
   0   6   9 50.6799 240.783   1
   0   6  -9 35.9623 110.698   1
   0  -6   9-10.4115 116.863   1
   0  -6  -9-111.387 193.688   1
   0   6 -10 249.593 122.628   1
   0  -6  10 585.057 151.584   1
   0   6  11 56.9720 267.070   1
   0  -6 -11-272.892 213.528   1
   0   6  12 538.806 278.048   1
   0   6 -12 202.858 140.289   1
   0  -6  12 293.646 168.045   1
   0  -6 -12 648.456 235.888   1
   0   6  13 31.2766 261.941   1
   0   6 -13-16.3202 142.707   1
   0  -6  13 136.195 169.184   1
   0  -6 -13 26.9831 231.336   1
   0   6  14 1170.54 304.081   1
   0   6 -14 507.494 176.719   1
   0  -6  14 842.653 206.471   1
   0  -6 -14 1229.17 276.239   1
   0   6  15 168.012 281.410   1
   0   6 -15-139.954 170.426   1
   0  -6  15 70.9549 203.346   1
   0  -6 -15-57.5960 236.067   1
   0   6  16 171.498 259.435   1
   0   6 -16 284.106 187.657   1
   0  -6  16 281.904 192.545   1
   0  -6 -16-88.6787 201.192   1
   0   6  17 417.949 249.548   1
   0   6 -17 47.0957 187.225   1
   0  -6  17 55.2181 192.189   1
   0  -6 -17 211.461 225.190   1
   0   6  18 775.743 275.752   1
   0   6 -18 480.972 209.466   1
   0  -6  18 619.851 246.578   1
   0  -6 -18 705.968 260.708   1
   0   6  19 213.243 284.890   1
   0   6 -19-162.187 202.026   1
   0  -6  19-188.012 223.378   1
   0  -6 -19 155.835 257.076   1
   0   6 -20 371.484 208.220   1
   0  -6  20 991.475 264.100   1
   0   6 -21 180.048 210.344   1
   0   6  21-255.349 274.665   1
   0  -6 -21 31.1881 222.322   1
   0  -6 -22 251.763 216.531   1
   0   6  24-365.826 273.496   1
   0  -6 -24 442.232 232.608   1
   0   6  25 145.877 223.489   1
   0  -6 -25 282.577 210.048   1
   0  -6 -26 31.1298 226.160   1
   0   6  26 545.328 279.259   1
   0  -6 -27-215.674 223.245   1
   0   6  27 216.196 250.419   1
   0  -6 -28 91.1213 188.797   1
   0   6  28-140.951 201.678   1
   0  -7   0-75.4940 110.604   1
   0   7   0 106.905 127.215   1
   0  -7  -1 20.6915 125.992   1
   0  -7   1 113.013 83.3257   1
   0   7   1-59.1895 153.834   1
   0   7  -1-22.2025 106.088   1
   0   7   2 12993.5 916.373   1
   0   7  -2 13400.2 878.050   1
   0  -7  -2 12275.8 909.392   1
   0  -7   2 11636.0 873.101   1
   0   7   3 302.303 174.184   1
   0  -7  -3 69.9150 158.719   1
   0  -7  -4 28220.3 2027.95   1
   0   7   4 28954.5 2038.09   1
   0  -7  -5-242.802 175.741   1
   0   7   5-137.858 206.251   1
   0   7   6 18867.0 1321.22   1
   0  -7  -6 17144.8 1305.30   1
   0  -7  -7 225.306 199.605   1
   0   7   7-393.425 224.515   1
   0   7  -8 23411.2 1714.70   1
   0  -7  -8 27434.0 1786.73   1
   0   7   8 28036.3 1800.79   1
   0  -7   8 24845.6 1717.85   1
   0  -7  -9 162.336 224.430   1
   0  -7   9 8.00174 95.6266   1
   0   7  -9 20.5566 81.0453   1
   0   7   9-52.9731 251.097   1
   0  -7 -10 1910.10 311.754   1
   0  -7  10 2646.74 237.479   1
   0   7  10 2515.23 347.460   1
   0   7 -10 2582.88 221.546   1
   0   7  11-29.4123 251.460   1
   0   7 -11-88.6699 118.974   1
   0  -7  11-76.2864 128.777   1
   0  -7 -11 51.2922 231.525   1
   0   7  12-277.050 244.011   1
   0  -7 -12-186.947 221.517   1
   0   7  13 192.276 244.996   1
   0   7 -13 30.2259 134.569   1
   0  -7  13 87.3941 158.413   1
   0  -7 -13 387.529 227.069   1
   0   7  14 830.037 269.008   1
   0   7 -14 937.451 177.340   1
   0  -7  14 887.430 190.306   1
   0  -7 -14 599.768 244.065   1
   0   7 -15-37.8844 153.812   1
   0  -7  15 87.6503 184.059   1
   0   7  16 556.744 282.587   1
   0   7 -16 832.006 193.148   1
   0  -7  16 721.932 211.227   1
   0  -7 -16 330.277 269.214   1
   0   7  17-140.950 292.584   1
   0   7 -17 180.522 175.726   1
   0  -7  17 209.047 199.147   1
   0  -7 -17 183.609 256.442   1
   0   7  18 640.261 338.322   1
   0   7 -18 1046.57 224.088   1
   0  -7  18 845.523 242.182   1
   0  -7 -18 960.270 289.362   1
   0   7  19 35.7719 289.620   1
   0   7 -19 183.292 196.548   1
   0  -7  19 119.258 219.553   1
   0  -7 -19 31.1309 248.818   1
   0   7 -20 110.580 197.905   1
   0   7  20-253.367 267.460   1
   0  -7 -20-31.1319 227.381   1
   0   7  21-36.5178 221.062   1
   0  -7 -21 343.872 195.738   1
   0   7  22-182.355 257.869   1
   0  -7 -22 31.4542 233.351   1
   0   7  23 363.037 277.148   1
   0  -7 -23 252.230 249.428   1
   0   7  24 109.044 261.458   1
   0  -7 -24 188.553 227.030   1
   0   7  25 216.828 219.350   1
   0  -7 -25 623.051 213.008   1
   0  -7 -26 123.277 232.131   1
   0   7  26 35.9426 253.088   1
   0  -7 -27 182.486 232.896   1
   0   7  27 284.235 258.918   1
   0   8   0 92092.6 6483.76   1
   0  -8   0 94193.7 6477.77   1
   0  -8   1 36.6213 92.8977   1
   0  -8  -1 11.4552 115.010   1
   0   8   1 79.6234 132.119   1
   0   8  -1-34.1970 106.864   1
   0   8  -2 42090.4 2889.56   1
   0  -8   2 41015.3 2885.86   1
   0  -8  -3 30.2893 149.600   1
   0   8   3 155.428 173.835   1
   0  -8  -4 1178.60 198.472   1
   0   8   4 1035.78 215.090   1
   0  -8  -5-92.2574 164.397   1
   0   8   5 189.013 191.999   1
   0   8   6 14784.0 1151.09   1
   0  -8  -6 15999.7 1143.66   1
   0  -8  -7 21.4302 209.818   1
   0   8   7-244.006 229.255   1
   0   8   8 25999.5 1909.80   1
   0  -8  -8 26543.9 1899.00   1
   0  -8  10 2031.99 189.027   1
   0   8 -10 2191.86 183.791   1
   0   8  10 1654.31 325.795   1
   0  -8 -11 132.032 224.445   1
   0  -8  11 10.2343 111.805   1
   0   8  11-152.091 232.421   1
   0   8 -11 86.0222 99.1374   1
   0  -8 -12 520.673 207.053   1
   0  -8  12 369.653 138.304   1
   0   8 -12 129.702 110.087   1
   0   8  12 31.7058 252.230   1
   0   8  13 361.747 274.046   1
   0  -8 -13 56.6111 232.371   1
   0  -8 -14 3319.23 368.296   1
   0  -8  14 3266.65 298.209   1
   0   8  14 3289.25 413.270   1
   0   8 -14 2658.20 278.066   1
   0   8  15 276.209 283.901   1
   0   8 -15-119.188 140.447   1
   0  -8  15-39.4282 171.882   1
   0  -8 -15 268.295 237.392   1
   0   8  16 910.078 312.005   1
   0   8 -16 360.784 167.126   1
   0  -8  16 505.276 194.458   1
   0  -8 -16 425.843 248.481   1
   0   8  17 424.247 275.890   1
   0   8 -17 20.9158 157.500   1
   0  -8  17-48.4295 182.338   1
   0  -8 -17-92.5380 222.603   1
   0   8  18 249.072 246.960   1
   0   8 -18 729.797 191.082   1
   0  -8  18 264.480 205.024   1
   0  -8 -18 406.440 233.845   1
   0   8  19 35.9649 237.693   1
   0  -8 -19 31.3386 212.041   1
   0   8  20 145.154 253.369   1
   0  -8 -20 62.5059 224.721   1
   0   8  21 365.185 261.537   1
   0  -8 -21-62.5997 236.704   1
   0   8  22 473.016 286.666   1
   0  -8 -22 188.527 240.994   1
   0   8  23 544.034 282.728   1
   0  -8 -23 94.2972 235.732   1
   0   8  25-357.808 255.066   1
   0  -8 -25 247.079 214.639   1
   0  -8 -26 426.687 245.033   1
   0   8  26 567.963 273.301   1
   0  -8 -27 210.027 217.515   1
   0   8  27-35.0059 243.386   1
   0  -9   0-10.5373 115.923   1
   0   9   0 110.546 126.143   1
   0  -9   1-115.280 99.0603   1
   0   9  -1 9.74453 110.365   1
   0   9  -2 9169.19 630.406   1
   0  -9   2 8341.03 624.476   1
   0  -9  -2 8679.19 659.365   1
   0  -9  -3-16.2572 152.466   1
   0   9   3 261.956 179.985   1
   0  -9  -4 358.484 179.946   1
   0   9   4 123.686 184.870   1
   0  -9  -5-58.5345 175.967   1
   0   9   5-268.962 204.648   1
   0  -9  -6 840.496 194.959   1
   0   9   6 651.160 228.832   1
   0  -9  -7-44.8697 192.328   1
   0   9   7 51.4746 223.769   1
   0  -9  -9 174.793 201.638   1
   0   9   9 57.5368 224.650   1
   0  -9 -10 2326.11 332.460   1
   0   9  10 2949.16 368.838   1
   0   9 -11-26.0260 56.0929   1
   0  -9  11 83.9395 53.3940   1
   0   9  11 188.375 224.730   1
   0  -9 -12 1459.91 268.625   1
   0   9 -12 1159.63 132.811   1
   0  -9  12 1293.56 143.182   1
   0   9  12 1141.00 293.730   1
   0  -9 -13 28.9094 233.994   1
   0   9 -13 10.1697 102.313   1
   0  -9  13 45.5248 113.786   1
   0   9  13-168.251 285.159   1
   0   9  14-345.534 299.767   1
   0   9 -14 211.292 122.865   1
   0  -9  14 213.772 129.062   1
   0  -9 -14 177.829 250.643   1
   0   9  15-175.404 290.258   1
   0   9 -15 14.4960 123.231   1
   0  -9  15-223.734 154.966   1
   0  -9 -15 394.267 284.145   1
   0   9  16 992.778 324.631   1
   0   9 -16 959.683 177.729   1
   0  -9  16 1177.85 199.367   1
   0  -9 -16 1326.60 313.585   1
   0   9 -17 147.830 143.213   1
   0   9  17 249.965 305.491   1
   0  -9 -17 187.174 251.980   1
   0   9  19-289.692 278.750   1
   0  -9 -19 31.2072 242.798   1
   0   9  20 291.908 296.361   1
   0  -9 -20-31.2842 239.116   1
   0   9  21 327.572 287.155   1
   0  -9 -21 31.4522 250.703   1
   0   9  22 144.682 250.398   1
   0  -9 -22 94.4369 234.512   1
   0   9  23-252.437 232.593   1
   0  -9 -23 344.250 202.882   1
   0   9  24 429.342 251.329   1
   0  -9 -24 93.0405 206.595   1
   0   9  25 35.3913 268.907   1
   0  -9 -25 367.069 235.909   1
   0  -9 -26-60.1740 223.479   1
   0   9  26 495.388 259.707   1
   0  10   0 41774.8 2886.39   1
   0 -10   0 40496.7 2879.16   1
   0 -10  -1 68.0915 126.668   1
   0 -10   1-148.855 94.7573   1
   0  10  -1-10.9030 115.887   1
   0  10   1 223.348 151.946   1
   0  10   2 3078.52 309.703   1
   0  10  -2 2775.58 243.470   1
   0 -10  -2 2779.81 277.769   1
   0 -10   2 3037.01 236.895   1
   0  10   3 80.6099 171.280   1
   0 -10   3 24.6298 49.5573   1
   0  10  -3-4.46094 64.8503   1
   0 -10  -3 69.1855 146.580   1
   0 -10  -4 2562.43 265.562   1
   0  10   4 1630.81 271.882   1
   0 -10  -5 308.540 186.793   1
   0  10   5 118.749 211.044   1
   0 -10  -6 396.712 204.556   1
   0  10   6 660.694 236.701   1
   0  10   7 350.694 261.599   1
   0 -10  -8 3104.86 347.307   1
   0  10   8 2794.42 369.682   1
   0 -10  -9 155.013 197.465   1
   0  10   9-29.8783 227.521   1
   0 -10 -10 967.612 254.937   1
   0  10  10 686.742 281.988   1
   0 -10 -11 83.6377 232.857   1
   0  10  11 97.0636 258.572   1
   0 -10 -12 2212.95 310.002   1
   0  10  12 2039.42 342.290   1
   0 -10 -14 634.307 286.045   1
   0  10 -14 304.616 89.9099   1
   0 -10  14 370.923 97.4511   1
   0  10  14 349.167 295.165   1
   0 -10 -15 61.4941 253.610   1
   0  10 -15 31.0208 105.532   1
   0 -10  15 22.9024 116.868   1
   0  10  15-141.256 276.520   1
   0 -10 -16 124.493 266.811   1
   0  10 -16 65.4938 113.569   1
   0  10  16-320.416 260.001   1
   0  10  17 107.303 239.863   1
   0 -10 -17 94.4713 222.722   1
   0  10  18-36.0776 251.909   1
   0 -10 -18 220.490 228.328   1
   0  10  19-72.6869 242.485   1
   0 -10 -19 31.3617 221.707   1
   0  10  20 182.580 244.038   1
   0 -10 -20 219.527 217.446   1
   0  10  21 108.989 252.471   1
   0 -10 -21-94.3069 224.087   1
   0  10  22 180.106 264.406   1
   0 -10 -22 188.272 227.706   1
   0  10  24-106.787 264.054   1
   0 -10 -24-30.7896 228.412   1
   0  10  25-35.2739 246.560   1
   0 -10 -25 364.185 222.910   1
   0  10  26 313.844 210.502   1
   0 -10 -26 267.209 179.524   1
   0 -11   1 20.6220 108.030   1
   0  11  -1 121.795 129.277   1
   0  11   1-16.8550 153.363   1
   0 -11  -1 117.279 140.330   1
   0  11   2 1154.57 225.791   1
   0  11  -2 1083.36 152.852   1
   0 -11   2 1500.61 145.000   1
   0 -11  -2 1593.44 205.139   1
   0  11   3 85.5473 180.173   1
   0  11  -3 31.2352 73.8356   1
   0 -11   3-12.6674 54.9320   1
   0 -11  -3-165.306 161.457   1
   0  11   4 234.121 190.999   1
   0 -11  -4 300.449 193.411   1
   0  11   5-150.810 210.517   1
   0 -11  -5 215.917 185.128   1
   0  11   6 80.2928 250.243   1
   0 -11  -6 115.036 185.158   1
   0 -11  -7 48.6495 204.952   1
   0  11   8 1751.00 292.996   1
   0 -11  -8 1558.92 272.291   1
   0  11   9 30.9759 274.672   1
   0 -11  -9 532.639 230.041   1
   0  11  10 1834.89 317.055   1
   0  11  11-199.553 269.330   1
   0 -11 -11-57.2123 246.775   1
   0  11  12 1562.08 300.867   1
   0 -11 -12 1850.53 295.905   1
   0  11  13 345.129 300.874   1
   0 -11 -13 300.446 247.261   1
   0  11  14 176.120 280.512   1
   0 -11 -14-61.3703 249.970   1
   0  11  15 213.192 260.677   1
   0 -11 -15 62.1654 248.511   1
   0  11  16 214.294 236.100   1
   0 -11 -16 471.990 235.483   1
   0  11  17 36.0718 234.936   1
   0 -11 -17 31.5144 196.961   1
   0  11  18 109.085 250.716   1
   0 -11 -18 188.393 207.784   1
   0  11  19-36.5546 255.565   1
   0 -11 -19 408.415 232.602   1
   0  11  21-542.039 254.204   1
   0 -11 -21-126.005 223.720   1
   0  11  22 71.9399 241.143   1
   0 -11 -22 31.2787 207.730   1
   0  11  23 320.787 226.915   1
   0 -11 -23 185.760 180.209   1
   0  11  24 457.809 246.109   1
   0 -11 -24-30.5021 206.744   1
   0  11  25 313.330 246.551   1
   0 -11 -25 449.916 237.996   1
   0  12   0 902.358 181.521   1
   0 -12   0 1163.02 163.160   1
   0  12   1-18.2133 165.252   1
   0 -12  -1 77.1793 141.478   1
   0  12  -1 134.732 130.691   1
   0 -12   1-45.2827 102.201   1
   0  12   2 2327.30 292.199   1
   0 -12  -2 2814.82 282.245   1
   0  12  -2 2826.07 245.327   1
   0 -12   2 2808.28 232.932   1
   0 -12  -3-58.1368 166.131   1
   0  12  -3 5.68545 73.2258   1
   0  12   3 200.999 206.712   1
   0 -12   3-14.1683 60.7498   1
   0  12   4 97.3055 221.828   1
   0 -12  -4-42.1153 188.103   1
   0  12   5 209.807 225.714   1
   0 -12  -5 112.930 184.858   1
   0  12   7-58.4896 228.296   1
   0 -12  -7 201.852 199.688   1
   0  12   8 489.113 257.795   1
   0 -12  -8 237.653 195.708   1
   0  12   9-95.3380 237.675   1
   0 -12  -9 302.206 202.412   1
   0 -12 -10 255.860 238.734   1
   0  12  11-33.5836 269.274   1
   0 -12 -11 175.414 221.848   1
   0  12  12 1927.69 320.214   1
   0 -12 -12 1229.52 289.147   1
   0  12  13 34.8856 267.503   1
   0  12  14 1902.40 348.450   1
   0 -12 -14 1303.42 319.618   1
   0  12  15-178.510 271.299   1
   0 -12 -15-283.276 241.898   1
   0  12  17 582.285 279.030   1
   0 -12 -17 408.813 228.438   1
   0  12  18-36.6256 278.820   1
   0 -12 -18 31.4995 234.526   1
   0  12  19 146.059 278.990   1
   0 -12 -19-158.198 246.906   1
   0  12  20 652.729 286.066   1
   0 -12 -20 569.652 256.305   1
   0  12  21 72.2809 272.387   1
   0 -12 -21 251.602 237.111   1
   0  12  22 824.406 290.578   1
   0 -12 -22 311.579 233.995   1
   0  12  23 177.279 259.983   1
   0 -12 -23-30.7328 215.463   1
   0 -12 -24 60.5180 215.726   1
   0  12  24 35.0944 264.266   1
   0  13   0-224.184 150.782   1
   0 -13   0 102.070 129.927   1
   0 -13  -1 83.1378 147.457   1
   0  13   1 116.415 164.517   1
   0 -13   1 61.9986 116.581   1
   0  13   2 1447.21 260.117   1
   0 -13  -2 2184.52 248.656   1
   0  13  -2 2020.19 194.914   1
   0 -13   2 1822.15 182.813   1
   0 -13   3-9.84841 56.1301   1
   0  13  -3 94.3536 76.6483   1
   0  13   3 46.8655 185.992   1
   0 -13  -3 20.0965 155.204   1
   0  13   4 2998.45 347.575   1
   0 -13  -4 3197.73 329.934   1
   0  13   6-256.764 215.730   1
   0 -13  -6 24.8685 203.343   1
   0  13   7 179.431 260.256   1
   0 -13  -7 156.450 205.191   1
   0  13   8 1066.75 285.048   1
   0 -13  -8 461.972 217.397   1
   0  13   9-161.267 278.933   1
   0 -13  -9 253.608 214.611   1
   0  13  10 964.084 294.388   1
   0 -13 -10 1453.35 272.688   1
   0  13  12 207.631 302.759   1
   0 -13 -12-396.309 239.807   1
   0  13  13 35.2236 256.234   1
   0 -13 -13 31.0524 227.679   1
   0 -13 -14 31.2615 217.261   1
   0  13  16 182.340 248.661   1
   0 -13 -16 378.553 232.144   1
   0  13  17 183.622 267.442   1
   0  13  18 146.535 286.021   1
   0 -13 -18 127.069 235.806   1
   0  13  19 509.777 271.688   1
   0 -13 -19 63.6029 245.357   1
   0  13  20 433.913 282.988   1
   0 -13 -20 221.191 238.017   1
   0  13  22 426.671 271.203   1
   0 -13 -22 402.339 239.021   1
   0  13  23-385.930 260.383   1
   0 -13 -23 60.8870 218.095   1
   0 -13 -24 657.758 259.115   1
   0  13  24 831.076 278.577   1
   0 -14   0 329.529 144.800   1
   0  14   0 829.762 183.662   1
   0 -14  -1 53.2158 154.329   1
   0  14   1-250.973 179.894   1
   0  14   2 456.017 205.892   1
   0 -14  -2 215.547 171.447   1
   0 -14   2 398.437 110.242   1
   0  14  -2 414.791 125.255   1
   0 -14   3 104.252 52.8886   1
   0  14  -3 101.216 68.5977   1
   0 -14  -3 84.9139 181.067   1
   0  14   3-24.7387 210.360   1
   0 -14  -4-22.6811 168.900   1
   0  14   4-79.7817 203.939   1
   0 -14  -5-48.2620 175.642   1
   0  14   5 337.247 242.379   1
   0 -14  -6 359.160 224.596   1
   0  14   6 560.157 246.642   1
   0 -14  -7 214.390 199.754   1
   0  14   7 30.7865 234.562   1
   0 -14  -8 361.869 235.342   1
   0  14   8 191.519 263.215   1
   0 -14  -9 608.996 240.087   1
   0  14   9-65.9145 249.012   1
   0 -14 -11 90.7987 213.988   1
   0  14  11-242.520 265.676   1
   0 -14 -12-216.005 213.524   1
   0  14  12 423.473 258.743   1
   0 -14 -13 527.398 246.327   1
   0  14  13 287.246 278.816   1
   0 -14 -14 31.3972 201.471   1
   0  14  14 108.935 230.604   1
   0 -14 -15 221.118 237.686   1
   0  14  15 917.582 305.608   1
   0 -14 -16 63.4783 235.689   1
   0  14  16 294.859 270.468   1
   0 -14 -17 287.303 209.954   1
   0  14  17-257.535 223.659   1
   0 -14 -18 351.707 241.969   1
   0 -14 -19 159.103 230.901   1
   0  14  19 219.077 279.259   1
   0 -14 -20 94.6099 225.784   1
   0  14  20 36.1779 266.324   1
   0  14  21 286.451 269.334   1
   0 -14 -23 30.1962 215.471   1
   0  14  23 279.572 245.153   1
   0 -15   0 16.8514 146.918   1
   0  15   0-19.4210 175.748   1
   0 -15  -1 75.3394 153.735   1
   0  15  -1 175.998 142.879   1
   0  15   1 177.855 180.211   1
   0 -15   2 39.8597 98.6586   1
   0 -15  -2 62.2481 176.908   1
   0  15   2 365.837 213.262   1
   0  15  -2-12.1891 117.765   1
   0 -15  -3 179.510 154.187   1
   0  15   3 78.2766 187.008   1
   0 -15  -5 126.194 192.838   1
   0  15   5-117.227 227.117   1
   0 -15  -6 395.303 203.127   1
   0  15   6 154.013 253.338   1
   0 -15  -7-82.3489 208.314   1
   0  15   7 352.468 254.402   1
   0 -15  -8 341.594 230.421   1
   0  15   8 429.288 266.854   1
   0 -15 -10 150.186 233.500   1
   0  15  10 417.416 271.130   1
   0 -15 -11 30.6413 233.389   1
   0  15  11 212.812 272.070   1
   0 -15 -12-31.0773 232.280   1
   0  15  12 144.555 266.012   1
   0 -15 -13 283.223 216.551   1
   0  15  13 219.401 258.025   1
   0 -15 -14 126.971 225.758   1
   0  15  14 294.861 273.724   1
   0 -15 -15 32.0449 208.777   1
   0  15  15 147.709 233.313   1
   0 -15 -16 418.923 238.318   1
   0  15  16 221.243 281.668   1
   0 -15 -18 160.200 208.666   1
   0  15  18 514.331 273.280   1
   0 -15 -19-190.905 218.284   1
   0  15  19 73.0482 265.744   1
   0 -15 -20 346.148 233.333   1
   0  15  20 721.666 294.131   1
   0  15  21 178.296 263.127   1
   0 -15 -21 340.995 228.931   1
   0  15  22 246.855 249.443   1
   0 -15 -22 30.4950 206.497   1
   0  16   0 601.193 196.317   1
   0 -16   0 707.404 164.123   1
   0  16  -1 66.5036 142.945   1
   0  16   1-185.861 194.568   1
   0 -16   1 57.0174 124.287   1
   0 -16  -1-121.378 158.412   1
   0  16   2 231.966 194.257   1
   0  16  -2 143.167 119.336   1
   0 -16   2 20.2276 97.1533   1
   0 -16  -2 308.335 191.145   1
   0  16   3 55.3157 216.759   1
   0 -16  -3 188.808 194.877   1
   0 -16  -4-100.378 174.464   1
   0  16   4-29.2097 216.710   1
   0 -16  -5-184.870 192.114   1
   0  16   5 213.819 224.827   1
   0 -16  -6 496.672 227.849   1
   0  16   6 63.5179 250.406   1
   0 -16  -7 143.153 204.947   1
   0  16   7-263.453 245.200   1
   0 -16  -8 559.144 229.237   1
   0  16   8 1055.17 293.954   1
   0 -16  -9 332.130 231.978   1
   0  16   9 383.816 271.497   1
   0 -16 -10 123.355 219.331   1
   0  16  10 641.167 259.200   1
   0 -16 -11 250.919 214.251   1
   0  16  11 398.284 272.458   1
   0 -16 -12 476.655 234.724   1
   0  16  12 549.703 262.524   1
   0 -16 -13 515.109 242.989   1
   0  16  13-110.564 276.977   1
   0 -16 -14-32.3745 212.945   1
   0  16  14 148.185 254.089   1
   0 -16 -15-129.820 238.355   1
   0  16  15-296.887 264.906   1
   0 -16 -17-32.3403 226.928   1
   0  16  17 407.076 285.964   1
   0 -16 -18-288.784 221.045   1
   0  16  18 331.259 240.898   1
   0 -16 -19 95.2570 203.286   1
   0  16  19 401.778 234.863   1
   0 -16 -20 345.053 233.668   1
   0  16  20 761.705 301.331   1
   0  16  21 391.622 269.559   1
   0 -16 -21 123.242 219.338   1
   0  17   0 84.3615 165.718   1
   0 -17   0-18.1423 142.557   1
   0  17  -1-34.8455 144.591   1
   0  17   1 24.1699 185.328   1
   0 -17  -1 42.1645 169.543   1
   0  17   2 348.626 216.834   1
   0 -17  -2 281.129 187.104   1
   0  17  -2 133.886 110.105   1
   0  17   4 93.0621 227.576   1
   0 -17  -4 131.128 192.446   1
   0  17   5-96.7344 242.076   1
   0 -17  -5-165.588 190.356   1
   0 -17  -6 344.277 230.414   1
   0  17   6 33.2733 248.144   1
   0  17   7-34.2426 251.196   1
   0 -17  -7 237.268 216.758   1
   0  17   8 35.0724 232.169   1
   0 -17  -8 334.933 223.639   1
   0  17   9 286.721 256.730   1
   0 -17  -9 31.1513 224.108   1
   0  17  10 36.4632 254.550   1
   0 -17 -10-158.559 224.237   1
   0  17  11 221.628 246.623   1
   0 -17 -11 64.3025 213.698   1
   0  17  13 149.907 251.240   1
   0 -17 -13-32.6715 212.805   1
   0  17  14 225.266 273.105   1
   0 -17 -14-163.988 220.879   1
   0  17  16 561.272 273.326   1
   0 -17 -16 456.761 238.927   1
   0  17  17 335.409 251.231   1
   0 -17 -17 421.233 214.762   1
   0  17  18-73.6824 267.071   1
   0 -17 -18 289.263 238.553   1
   0  17  19 366.187 250.157   1
   0 -17 -19-63.3681 201.353   1
   0  17  20 254.191 239.981   1
   0 -17 -20 404.337 203.924   1
   0  17  21 318.800 266.439   1
   0 -17 -21 520.583 224.784   1
   0  18   2 278.291 204.941   1
   0  18   3-60.3401 224.666   1
   0  18   4-192.082 233.806   1
   0 -18  -4 194.598 209.329   1
   0  18   5-269.545 219.500   1
   0 -18  -5 86.4646 190.551   1
   0  18   6-140.372 248.218   1
   0 -18  -6 297.773 205.294   1
   0  18   8-36.6239 244.717   1
   0 -18  -8 346.496 202.517   1
   0  18   9-148.019 253.455   1
   0 -18  -9-384.321 221.545   1
   0  18  10-37.5080 245.485   1
   0 -18 -10 32.5005 217.863   1
   0  18  12 190.427 253.262   1
   0 -18 -12 198.330 203.664   1
   0  18  13 152.667 251.024   1
   0 -18 -13-66.3026 212.682   1
   0  18  14 76.2358 254.630   1
   0 -18 -14 264.943 230.491   1
   0  18  15 344.442 276.802   1
   0 -18 -15 529.291 249.167   1
   0  18  16-37.9654 246.123   1
   0 -18 -16 197.046 203.132   1
   0  18  17 262.781 287.468   1
   0 -18 -17 292.432 228.580   1
   0  18  18-37.3605 234.794   1
   0 -18 -18 160.030 184.427   1
   0  18  19-36.5786 262.357   1
   0 -18 -19 442.862 223.308   1
   0  18  20 358.064 250.662   1
   0 -18 -20 216.861 205.651   1
   0  19   7 148.204 246.247   1
   0  19   8 530.634 261.367   1
   0  19   9-347.482 264.696   1
   0  19  11 39.2413 258.405   1
   0 -19 -11 301.514 223.891   1
   0  19  12 78.6610 263.758   1
   0 -19 -12-235.242 207.890   1
   0  19  13-196.461 265.991   1
   0 -19 -13 369.426 217.822   1
   0  19  14 391.035 276.922   1
   0 -19 -14 133.799 213.024   1
   0  19  15 853.435 297.559   1
   0 -19 -15 298.889 222.483   1
   0  19  16 458.771 294.674   1
   0 -19 -16 99.1170 212.628   1
   0  19  17 113.004 242.881   1
   0 -19 -17-65.1635 199.193   1
   0  19  18 37.0021 270.237   1
   0 -19 -18 32.0257 220.629   1
   0  19  19 180.701 250.179   1
   0 -19 -19 63.0927 194.097   1
   1   0 -26 203.235 221.049   1
  -1   0  25 347.099 275.286   1
   1   0 -25 101.153 238.783   1
  -1   0  24-76.5758 256.672   1
   1   0 -24 132.435 237.971   1
  -1   0  23-37.9159 258.885   1
   1   0 -23 97.4840 227.791   1
  -1   0  22 1196.98 303.366   1
   1   0 -22 1525.87 276.101   1
  -1   0  21 330.873 264.380   1
   1   0 -21-30.9543 238.368   1
   1   0 -20 301.431 232.157   1
  -1   0  20 598.634 283.782   1
   1   0 -18 2966.97 344.855   1
  -1   0  18 2399.30 361.060   1
   1   0 -17-27.1743 211.512   1
  -1   0  17-252.212 250.382   1
  -1   0  16 5574.49 553.978   1
   1   0 -16 6355.69 532.121   1
   1   0 -15 147.727 204.580   1
  -1   0  15 144.838 230.134   1
   1   0 -14 2899.00 332.191   1
  -1   0  14 2874.24 358.640   1
   1   0 -13 264.199 198.193   1
  -1   0  13 129.005 214.579   1
  -1   0  12 8961.83 745.082   1
   1   0 -12 9691.76 736.283   1
   1   0 -11-155.743 192.173   1
  -1   0  11 134.134 202.836   1
  -1   0  10 70615.2 4950.16   1
   1   0 -10 70579.5 4939.98   1
   1   0  -9-65.2146 180.900   1
  -1   0   9 187.471 180.246   1
   1   0  -8 1451.63 207.154   1
  -1   0   8 1079.72 223.233   1
  -1   0   6 56130.6 3835.97   1
   1   0  -6 53713.9 3829.84   1
   1   0  -5 75.3882 146.416   1
  -1   0   5 88.7414 174.993   1
   1   0  -4 1233.40 184.094   1
  -1   0   4 1440.99 200.732   1
   1   0  -3-24.8100 138.716   1
  -1   0   3 59.5123 168.246   1
   1   0  -2 363824. 25592.5   1
  -1   0   2 376726. 25594.5   1
  -1   0   1-48.4933 98.3582   1
   1   0  -1-17.8134 82.0121   1
   1   0   1 85.2598 85.7228   1
  -1   0  -1 39.5835 91.4710   1
  -1   0  -2 377045. 26442.4   1
   1   0   2 387755. 26443.6   1
  -1   0  -3-109.938 140.085   1
   1   0   3-70.3352 159.270   1
  -1   0  -4 1348.28 205.758   1
   1   0   4 1963.14 225.860   1
  -1   0  -5 38.2628 158.043   1
   1   0   5-32.9307 174.534   1
   1   0   6 56362.3 3786.35   1
  -1   0  -6 52160.5 3780.09   1
  -1   0  -8 1329.38 201.962   1
   1   0   8 983.197 211.592   1
  -1   0  -9 111.409 153.308   1
   1   0   9 202.792 202.643   1
  -1   0 -10 71399.6 4853.09   1
   1   0  10 67134.3 4854.90   1
   1   0  11-372.746 229.886   1
  -1   0 -11-19.5384 181.266   1
   1   0  12 10165.2 802.493   1
  -1   0 -12 10081.1 783.144   1
  -1   0 -13-22.7587 194.744   1
   1   0  13-234.149 223.842   1
   1   0  15 117.229 241.868   1
   1   0  16 4797.07 523.038   1
  -1   0 -16 6456.18 517.237   1
   1   0  17 32.4712 253.870   1
  -1   0 -17 386.605 243.249   1
   1   0  18 877.822 313.074   1
  -1   0 -18 2635.02 324.539   1
   1   0  20 557.641 278.477   1
  -1   0 -20 392.827 241.178   1
   1   0  21 71.5059 273.181   1
  -1   0 -21 30.7253 225.292   1
   1   0  22 917.442 284.016   1
  -1   0 -22 1084.93 263.521   1
   1   0  24 301.733 238.653   1
  -1   0 -24 128.867 229.145   1
   1   0  25 651.039 269.197   1
  -1   0 -25 32.5659 219.229   1
  -1   0 -26 262.377 215.418   1
   1  -1 -27 200.800 233.995   1
  -1   1  26 153.237 240.897   1
   1  -1 -26 134.211 218.741   1
  -1  -1  25 194.084 241.943   1
  -1   1  25 114.900 252.532   1
   1   1 -25 441.473 235.655   1
   1  -1 -25 233.403 244.167   1
  -1   1  24 76.3829 256.764   1
  -1  -1  24 153.815 253.668   1
   1   1 -24 268.534 248.794   1
   1  -1 -24 557.439 239.333   1
  -1   1  23-151.672 247.039   1
  -1  -1  23 379.124 265.835   1
   1  -1 -23-96.8702 210.402   1
   1   1 -23-392.801 244.726   1
  -1   1  22 75.0808 262.031   1
  -1  -1  22 37.2746 236.689   1
   1  -1 -22-95.0141 220.115   1
   1   1 -22-127.579 217.779   1
  -1   1  21-438.345 267.835   1
   1  -1 -21-31.1355 230.955   1
   1   1 -21 154.858 206.663   1
  -1  -1  21 36.5020 242.407   1
  -1   1  20 353.024 270.652   1
   1   1 -20 269.525 218.996   1
  -1  -1  20 178.116 255.971   1
   1  -1 -20 485.630 243.535   1
   1  -1 -19-29.5425 234.978   1
  -1  -1  19 307.333 258.529   1
  -1   1  19 68.6120 255.886   1
   1   1 -19 551.463 240.629   1
  -1   1  18-198.971 242.326   1
  -1  -1  18-228.581 256.704   1
   1  -1 -18 57.2611 217.326   1
   1   1 -18-167.378 233.068   1
  -1  -1  17 1123.59 271.174   1
  -1   1  17 706.734 259.449   1
   1   1 -17 802.280 236.077   1
   1  -1 -17 688.931 236.208   1
  -1  -1  16 356.530 244.244   1
  -1   1  16 61.9706 236.607   1
   1   1 -16 178.376 206.422   1
   1  -1 -16 448.440 208.785   1
  -1  -1  15 1966.72 296.142   1
   1   1 -15 2199.31 291.133   1
   1  -1 -15 2072.94 292.259   1
  -1   1  14 2807.77 365.622   1
   1  -1 -14 2721.04 327.470   1
  -1  -1  13 1976.04 302.192   1
   1   1 -13 2651.46 282.991   1
   1  -1 -12 12070.0 954.291   1
   1   1 -12 13300.1 952.934   1
  -1   1  12 12439.0 973.038   1
  -1  -1  11-21.4250 196.423   1
  -1   1  11 94.0102 189.080   1
   1  -1 -11 101.765 184.729   1
   1   1 -11 109.455 160.881   1
  -1  -1  10 22738.2 1616.60   1
  -1   1  10 22896.1 1630.47   1
   1   1 -10 21856.9 1602.26   1
   1  -1 -10 22064.4 1613.35   1
  -1   1   9 46247.7 3343.51   1
  -1  -1   9 48139.1 3337.73   1
   1   1  -9 48495.1 3329.03   1
   1  -1  -9 46478.3 3335.37   1
  -1  -1   8 32141.6 2235.23   1
  -1   1   8 32500.1 2243.10   1
   1  -1  -8 30179.6 2230.33   1
   1   1  -8 31418.1 2224.21   1
  -1   1   7 5169.75 408.384   1
   1  -1  -7 4141.13 389.314   1
  -1  -1   6 7084.21 546.475   1
   1   1  -6 6856.55 531.248   1
  -1   1   5 23164.8 1628.53   1
   1  -1  -5 25206.8 1620.18   1
   1   1  -5 24927.9 1609.31   1
  -1  -1   4 11840.2 835.045   1
  -1   1   4 12402.1 849.883   1
   1   1  -4 10417.2 826.859   1
   1  -1  -4 11826.9 838.012   1
  -1  -1   3 44773.4 3604.03   1
  -1   1   3 53818.7 3613.29   1
   1   1  -3 56198.2 3602.68   1
   1  -1  -3 52904.9 3607.65   1
  -1  -1   2 1791.13 189.954   1
  -1   1   2 1370.11 191.721   1
   1  -1  -2 1724.69 187.175   1
   1  -1  -1 4396.84 349.998   1
  -1   1   1 5609.15 356.554   1
  -1  -1   1 3686.94 346.464   1
   1   1  -1 5310.02 344.836   1
  -1   1   0 349097. 23578.2   1
   1   1   0 345866. 23577.0   1
  -1  -1   0 348533. 23577.3   1
   1  -1   0 323338. 23575.6   1
   1   1   1 5479.37 433.494   1
  -1  -1  -1 6277.60 432.583   1
   1  -1   2 2081.41 172.064   1
  -1   1  -2 2068.11 172.308   1
  -1  -1  -2 1726.96 191.777   1
   1   1   2 1578.50 207.448   1
  -1   1  -3 50618.6 3691.23   1
  -1  -1  -3 54824.8 3701.50   1
   1   1   3 51010.6 3704.03   1
   1  -1   3 56365.7 3694.78   1
  -1  -1  -4 12666.5 880.766   1
  -1   1  -4 12759.9 869.482   1
   1   1   4 11591.3 894.085   1
   1  -1   4 11216.1 874.253   1
  -1  -1  -5 26075.3 1703.78   1
  -1   1  -5 22682.5 1694.15   1
   1   1   5 24115.7 1710.82   1
   1  -1   5 23574.2 1699.80   1
  -1   1  -6 7173.17 518.696   1
   1  -1   6 6265.32 518.581   1
   1  -1   7 5537.25 415.271   1
   1   1   7 4880.37 424.874   1
  -1  -1  -7 5148.95 402.465   1
  -1   1  -7 3992.59 384.979   1
   1  -1   8 32463.3 2245.85   1
   1   1   8 32290.6 2255.23   1
  -1   1  -8 32268.6 2236.31   1
  -1  -1  -8 29894.2 2239.50   1
   1  -1   9 44732.7 3181.04   1
   1   1   9 45177.2 3188.52   1
  -1  -1  -9 45425.3 3179.47   1
  -1   1  -9 45272.2 3172.68   1
   1   1  10 22441.0 1575.44   1
   1  -1  10 21584.0 1566.10   1
  -1   1 -10 22860.1 1559.45   1
  -1  -1 -10 19790.6 1559.00   1
  -1   1 -11 208.290 163.953   1
  -1  -1 -11-143.110 176.484   1
   1  -1  11 84.8006 198.336   1
   1   1  11 389.655 193.869   1
   1   1  12 11369.0 904.747   1
  -1  -1 -12 12106.1 897.423   1
  -1   1 -12 11495.1 887.813   1
   1  -1  13 2481.32 319.327   1
  -1   1 -13 2460.48 292.753   1
   1  -1  14 2316.02 335.024   1
   1   1  14 3178.83 346.893   1
  -1   1 -14 2472.27 313.426   1
  -1  -1 -14 3118.53 334.124   1
   1  -1  15 2119.80 323.468   1
  -1   1 -15 2517.78 310.302   1
  -1  -1 -15 1695.34 279.741   1
   1   1  16 31.5002 259.986   1
   1  -1  16-303.565 258.166   1
  -1   1 -16 155.353 194.456   1
  -1  -1 -16-488.661 247.103   1
   1   1  17 1251.96 303.662   1
   1  -1  17 1053.45 282.909   1
  -1  -1 -17 1211.67 251.328   1
  -1   1 -17 729.734 235.487   1
   1   1  18 171.088 261.478   1
   1  -1  18-396.404 279.977   1
  -1   1 -18-225.042 229.918   1
  -1  -1 -18 174.406 230.757   1
   1  -1  19 168.760 252.380   1
   1   1  19-105.042 266.680   1
  -1   1 -19 319.185 219.444   1
  -1  -1 -19 29.8959 240.562   1
   1  -1  20 69.2113 262.671   1
   1   1  20-141.520 251.352   1
  -1   1 -20 59.4043 222.197   1
  -1  -1 -20 488.036 226.452   1
   1  -1  21-214.041 255.367   1
   1   1  21-215.295 263.103   1
  -1  -1 -21-280.304 237.979   1
  -1   1 -21 393.199 219.168   1
   1   1  22-256.363 232.539   1
   1  -1  22 182.714 242.661   1
  -1  -1 -22 217.975 214.512   1
  -1   1 -22-124.201 218.580   1
   1   1  23 223.400 266.828   1
   1  -1  23 408.649 257.376   1
  -1   1 -23 63.5894 221.339   1
  -1  -1 -23 126.583 232.383   1
   1   1  24 672.813 264.674   1
   1  -1  24 342.054 258.760   1
  -1   1 -24 129.488 228.387   1
  -1  -1 -24-96.2480 209.495   1
  -1   1 -25 98.6074 233.552   1
   1   1  25-302.820 265.522   1
   1  -1  25 506.105 263.589   1
  -1  -1 -25 290.982 235.400   1
   1   1  26 418.675 262.370   1
  -1  -1 -26 356.508 234.430   1
  -1  -1 -27 32.3853 214.037   1
  -1   2  27 301.479 253.914   1
   1  -2 -27-33.0603 231.872   1
  -1   2  26-75.8897 241.066   1
   1  -2 -26 264.671 214.550   1
  -1   2  25 494.097 267.981   1
   1  -2 -25 362.565 237.690   1
  -1   2  24 152.346 270.406   1
  -1  -2  24-115.768 253.833   1
   1  -2 -24 162.408 231.582   1
   1   2 -24 33.7026 235.268   1
  -1   2  23 303.652 258.134   1
  -1  -2  23-37.9550 230.908   1
   1   2 -23 132.288 220.837   1
   1  -2 -23 128.304 239.889   1
  -1  -2  22 37.1414 247.133   1
   1   2 -22 385.999 240.006   1
   1   2 -21 990.969 247.384   1
   1  -2 -21 592.775 239.149   1
  -1  -2  21 543.829 278.151   1
  -1   2  20 213.059 265.395   1
   1  -2 -20-214.006 240.220   1
  -1   2  19 241.227 276.334   1
   1   2 -19 200.451 225.882   1
  -1  -2  19 68.2277 263.543   1
   1  -2 -19-59.6388 240.701   1
   1   2 -18 522.879 226.251   1
  -1  -2  18 908.235 278.868   1
   1  -2 -17 948.192 249.674   1
   1   2 -17 209.821 219.481   1
  -1  -2  17 922.610 260.338   1
  -1   2  17 817.759 288.306   1
   1   2 -16 398.698 219.623   1
   1  -2 -16 1051.21 250.068   1
  -1  -2  16 698.915 252.562   1
  -1   2  16 283.212 277.646   1
   1  -2 -15 1385.39 261.272   1
  -1   2  15 452.220 270.854   1
   1   2 -14 2716.89 301.183   1
   1  -2 -14 3445.05 351.017   1
  -1  -2  14 2476.99 330.226   1
  -1   2  14 2305.59 361.490   1
   1   2 -13 1399.33 221.019   1
   1  -2 -13 1076.18 254.225   1
  -1   2  13 1231.69 270.899   1
  -1  -2  13 1390.10 245.549   1
   1  -2 -12-248.682 186.765   1
  -1  -2  12-177.466 199.987   1
  -1   2  12 52.1219 222.380   1
   1  -2 -11 106.470 189.505   1
   1   2 -11 52.1568 164.000   1
  -1  -2  11 326.450 196.401   1
  -1   2  11 172.510 208.500   1
  -1   2  10 17405.5 1247.78   1
  -1  -2  10 15639.7 1224.34   1
   1   2 -10 17140.2 1214.87   1
   1  -2 -10 16888.6 1231.38   1
   1  -2  -9 1852.23 250.367   1
   1   2  -9 1898.86 218.087   1
  -1   2   9 2372.46 286.373   1
  -1  -2   9 1570.61 232.073   1
  -1   2   8 43085.3 2982.64   1
   1  -2  -8 41374.8 2970.38   1
  -1   2   7 20262.6 1394.85   1
  -1  -2   7 15759.9 1369.94   1
   1  -2  -7 20329.6 1380.66   1
   1   2  -7 20683.4 1367.43   1
  -1  -2   6 9589.53 716.673   1
  -1   2   6 10185.0 737.581   1
   1  -2  -6 9395.16 721.992   1
   1   2  -6 9559.21 705.956   1
  -1   2   5-68.3776 205.759   1
   1  -2  -5-35.3011 168.291   1
   1   2  -5 196.516 122.761   1
  -1  -2   5-97.9700 141.977   1
   1   2  -4 7812.99 597.096   1
   1  -2  -4 9283.06 623.710   1
  -1  -2   4 8262.30 606.278   1
  -1   2   4 7807.44 633.957   1
  -1   2   3 287553. 19987.8   1
  -1  -2   3 278594. 19975.8   1
   1  -2  -3 295433. 19983.4   1
   1   2  -3 292964. 19971.1   1
   1  -2  -2 52891.8 3694.17   1
   1   2  -2 52304.1 3682.67   1
  -1  -2   2 52634.3 3684.99   1
  -1   2   2 56282.4 3699.42   1
   1   2  -1 14114.6 969.518   1
   1  -2  -1 11850.1 978.041   1
  -1  -2   1 14530.0 970.832   1
  -1   2   1 14348.5 983.271   1
  -1   2   0 13.2062 113.503   1
   1   2   0 102.708 94.3571   1
   1  -2   0-25.3898 100.058   1
  -1  -2   0-61.3691 101.101   1
  -1  -2  -1 13501.3 1018.84   1
   1   2   1 15345.7 1020.55   1
   1  -2   2 53103.6 3689.89   1
   1   2   2 49563.9 3705.28   1
  -1  -2  -2 53770.8 3703.39   1
  -1   2  -2 54547.2 3689.80   1
   1   2   3 270850. 19011.2   1
   1  -2   3 283469. 18994.0   1
  -1   2  -3 266091. 18994.2   1
  -1  -2  -3 276299. 19007.1   1
  -1   2  -4 7552.35 529.803   1
   1  -2   4 6274.53 534.091   1
   1   2   4 7035.67 577.275   1
  -1   2  -5 43.9995 129.890   1
  -1  -2  -5 70.6431 155.998   1
   1   2   5 26.8609 168.770   1
   1  -2   5-67.2471 144.539   1
   1   2   6 9337.30 729.632   1
   1  -2   6 9267.74 710.507   1
  -1  -2  -6 9078.87 723.798   1
  -1   2  -6 10539.4 707.461   1
  -1  -2  -7 20103.3 1403.98   1
  -1   2  -7 18921.8 1388.45   1
   1   2   7 19742.0 1416.34   1
   1  -2   7 19518.6 1394.95   1
  -1  -2  -8 38785.4 2817.92   1
   1   2   8 41380.7 2829.21   1
   1  -2   9 1772.26 237.852   1
   1   2   9 1671.69 255.873   1
  -1   2  -9 1894.40 218.957   1
  -1  -2  -9 1445.83 224.586   1
  -1  -2 -10 16946.5 1219.99   1
  -1   2 -10 17921.2 1206.79   1
   1   2  10 14580.2 1219.35   1
   1   2  11 453.853 212.298   1
   1  -2  11-61.1131 185.346   1
  -1   2 -11 35.7058 156.148   1
  -1  -2 -11-63.9973 186.044   1
   1  -2  12-22.3132 194.543   1
   1   2  12 261.377 246.048   1
  -1  -2 -12-92.0460 206.099   1
   1   2  13 775.978 252.939   1
   1  -2  13 1016.04 237.316   1
  -1   2 -13 1135.80 213.202   1
  -1  -2 -13 1072.04 245.047   1
   1  -2  14 2848.80 347.807   1
   1   2  14 2566.48 349.298   1
  -1  -2 -14 2744.64 325.214   1
  -1   2 -14 3102.92 332.046   1
   1   2  15 1225.01 296.999   1
  -1  -2 -15 774.988 235.792   1
   1   2  16 802.796 240.434   1
   1  -2  16 742.710 254.258   1
  -1  -2 -16 778.062 232.944   1
  -1   2 -16 529.048 217.156   1
   1   2  17 1137.97 305.815   1
   1  -2  17 745.713 258.305   1
  -1   2 -17 369.723 219.637   1
  -1  -2 -17 716.768 257.810   1
   1  -2  18 640.293 260.236   1
  -1   2 -18 329.761 222.547   1
   1   2  19 282.809 269.128   1
   1  -2  19-198.475 250.002   1
  -1  -2 -19 181.353 233.420   1
  -1   2 -19-85.7795 214.506   1
   1   2  20 179.416 271.259   1
  -1  -2 -20 30.8628 235.039   1
   1  -2  21 106.803 243.127   1
   1   2  21-108.019 251.369   1
  -1  -2 -21 312.965 210.841   1
  -1   2 -21-59.9766 216.472   1
   1  -2  22 436.392 254.938   1
  -1   2 -22 279.673 220.048   1
   1  -2  23-224.937 256.352   1
   1   2  23 185.795 250.652   1
  -1   2 -23 446.205 230.431   1
  -1  -2 -23 283.365 213.489   1
  -1   2 -24-325.063 234.601   1
   1  -2  24 38.3550 244.824   1
  -1  -2 -24 31.8518 238.073   1
   1   2  25-37.4555 230.352   1
  -1  -2 -25-128.347 208.025   1
   1   2  26 338.999 253.822   1
  -1  -2 -26-32.1244 230.109   1
   1   2  27-226.606 221.368   1
  -1  -2 -27-384.449 216.876   1
  -1   3  27 632.315 267.094   1
   1  -3 -27 65.3645 235.863   1
  -1   3  26 337.889 271.278   1
   1  -3 -26 456.648 245.375   1
  -1   3  25 188.943 234.232   1
   1  -3 -25 292.951 211.631   1
  -1   3  24-151.533 264.450   1
   1   3 -24-33.7301 226.152   1
   1  -3 -24-32.3602 227.846   1
  -1  -3  23-37.9029 237.590   1
  -1   3  23 416.507 281.449   1
   1   3 -23 462.857 235.422   1
   1  -3 -23 224.223 245.426   1
  -1   3  22 258.012 268.313   1
   1   3 -22 32.2289 220.278   1
   1  -3 -22 95.1354 241.627   1
  -1  -3  22 258.841 242.225   1
  -1   3  21 290.171 265.971   1
   1   3 -21-373.264 216.213   1
  -1  -3  21 35.9766 248.970   1
   1  -3 -21-62.5970 224.992   1
  -1   3  20 1317.38 305.016   1
   1   3 -20 1464.66 287.937   1
  -1  -3  20 1980.75 319.334   1
   1  -3 -20 2121.27 294.750   1
  -1   3  19 312.834 259.894   1
   1   3 -19 57.1030 207.838   1
  -1  -3  19 33.4864 238.835   1
   1  -3 -19 90.3028 213.828   1
   1   3 -18 2390.75 320.692   1
  -1  -3  18 2794.84 353.441   1
   1  -3 -18 2897.23 340.567   1
  -1   3  17 99.5256 237.732   1
   1   3 -17 385.693 198.650   1
  -1  -3  17 675.082 250.345   1
   1  -3 -17 283.281 221.628   1
  -1   3  16-128.073 241.419   1
   1   3 -16 170.300 201.689   1
  -1  -3  16 116.214 229.405   1
   1  -3 -16 494.424 216.925   1
  -1   3  15 615.870 242.967   1
   1  -3 -15 427.504 203.390   1
   1   3 -15 366.540 194.164   1
  -1  -3  15 351.872 229.308   1
  -1  -3  14 13369.3 937.563   1
  -1   3  14 11807.8 939.704   1
   1   3 -14 11972.0 909.521   1
   1  -3 -14 11058.5 920.302   1
   1  -3 -13 49.3359 200.302   1
  -1  -3  13-93.0690 206.740   1
  -1   3  13 113.532 220.719   1
   1   3 -13-19.7938 171.136   1
  -1  -3  12 14676.4 1100.57   1
   1   3 -12 14823.8 1086.98   1
  -1   3  11 4606.38 428.798   1
  -1  -3  11 4576.65 383.340   1
   1  -3 -11 4825.92 404.902   1
  -1  -3  10 7672.57 586.191   1
  -1   3  10 7343.72 610.071   1
   1  -3 -10 7059.46 598.009   1
   1   3 -10 7441.66 570.832   1
  -1  -3   9 3710.49 356.839   1
  -1   3   9 4364.16 425.796   1
   1   3  -9 4075.73 343.741   1
   1  -3  -9 4570.12 398.387   1
  -1   3   8 19117.6 1401.76   1
  -1  -3   8 19274.2 1374.79   1
   1   3  -8 18908.8 1365.10   1
   1  -3  -8 19317.1 1391.54   1
  -1   3   7 360.580 190.208   1
   1  -3  -7 242.972 185.717   1
   1   3  -7 198.066 129.485   1
  -1  -3   7 303.281 144.778   1
   1   3  -6 30308.1 2289.81   1
   1  -3  -6 35503.3 2312.67   1
  -1  -3   6 32058.4 2296.31   1
  -1   3   6 35477.1 2324.53   1
   1   3  -5 16841.9 1099.51   1
  -1  -3   5 14050.8 1101.65   1
  -1  -3   4 28788.1 1953.53   1
  -1   3   4 27922.8 1981.41   1
   1  -3  -4 28451.5 1970.53   1
   1   3  -4 27016.2 1948.67   1
   1  -3  -3 163900. 11706.8   1
  -1  -3   3 163226. 11691.3   1
  -1   3   3 177133. 11712.7   1
   1   3  -3 172649. 11688.5   1
   1  -3  -2 74685.3 5364.41   1
   1   3  -2 75794.0 5350.90   1
  -1  -3   2 80329.2 5351.54   1
  -1   3   2 76238.3 5369.98   1
   1  -3  -1 111993. 7426.15   1
   1   3  -1 109285. 7418.97   1
  -1   3   1 95105.9 7430.49   1
  -1  -3   1 108143. 7419.41   1
  -1   3   0 118604. 8150.71   1
  -1  -3   0 121644. 8149.98   1
   1  -3   0 120391. 8148.39   1
   1   3   0 109540. 8150.12   1
   1   3   1 107377. 7456.91   1
  -1  -3  -1 105814. 7453.66   1
   1  -3   1 107690. 7443.71   1
  -1   3  -1 108341. 7445.37   1
  -1  -3  -2 80935.9 5634.70   1
   1   3   2 81315.2 5638.69   1
  -1   3  -3 171024. 11352.2   1
  -1  -3  -3 164313. 11374.1   1
   1  -3   3 155220. 11353.6   1
   1   3   3 166307. 11378.7   1
  -1  -3  -4 28627.2 1949.14   1
  -1   3  -4 27171.2 1920.63   1
   1   3   4 25280.2 1954.60   1
   1  -3   4 28396.3 1923.62   1
  -1   3  -5 16114.3 1124.98   1
   1  -3   5 15695.5 1128.80   1
   1  -3   6 34179.1 2327.45   1
   1   3   6 31297.5 2356.17   1
   1  -3   7 262.712 136.867   1
   1   3   7-91.9700 213.381   1
  -1   3  -7 129.888 125.074   1
  -1  -3  -7-15.5267 179.325   1
   1  -3   8 17202.0 1267.63   1
   1   3   8 18849.9 1302.63   1
  -1  -3  -8 17590.2 1288.49   1
  -1   3  -8 17556.0 1266.35   1
   1   3   9 3918.76 374.916   1
  -1  -3  -9 3119.81 339.976   1
   1   3  10 6511.08 588.692   1
  -1   3 -10 6983.30 555.388   1
  -1  -3 -10 6888.28 586.218   1
   1  -3  10 7738.06 569.482   1
  -1  -3 -11 4485.55 431.470   1
  -1   3 -11 4686.07 406.746   1
   1   3  11 4346.57 437.396   1
   1  -3  11 5126.68 420.356   1
   1  -3  12 13526.3 1068.11   1
  -1   3 -12 14823.6 1056.10   1
  -1   3 -13 180.290 183.370   1
  -1  -3 -13 326.654 225.238   1
   1  -3  13 163.282 211.834   1
   1   3  13-171.295 248.394   1
   1  -3  14 11193.8 888.612   1
   1   3  14 12804.1 922.740   1
  -1  -3 -14 11122.0 895.602   1
  -1   3 -14 11261.1 874.041   1
   1  -3  15-54.3851 211.674   1
  -1  -3 -15 191.731 233.655   1
  -1   3 -15-23.0198 187.158   1
   1  -3  16-114.941 235.561   1
   1   3  16 65.3949 241.607   1
  -1   3 -16-24.3952 195.563   1
  -1  -3 -16 198.300 204.441   1
   1  -3  17 388.968 246.268   1
   1   3  17 271.097 280.200   1
  -1  -3 -17 350.374 258.351   1
  -1   3 -17 589.648 208.270   1
   1  -3  18 2059.52 316.103   1
  -1   3 -18 2073.11 288.945   1
  -1  -3 -18 1855.17 298.772   1
   1  -3  19 392.708 240.895   1
   1   3  19 251.446 294.155   1
  -1   3 -19 497.940 225.221   1
  -1  -3 -19 550.772 267.741   1
   1  -3  20 1127.12 299.805   1
   1   3  20 1515.62 296.747   1
  -1  -3 -20 2207.59 303.793   1
  -1   3 -20 1292.72 271.807   1
   1  -3  21-35.1795 248.711   1
   1   3  21 145.596 288.907   1
  -1  -3 -21-314.730 239.614   1
  -1   3 -21 359.973 215.618   1
   1  -3  22 109.630 230.933   1
   1   3  22 36.5701 237.100   1
  -1  -3 -22 31.5623 215.614   1
  -1   3 -22 248.092 223.904   1
  -1   3 -23-318.822 218.173   1
   1  -3  23 37.6758 244.596   1
   1   3  23 554.223 277.560   1
  -1  -3 -23 756.483 264.375   1
  -1   3 -24 163.390 215.966   1
   1   3  24-259.864 226.963   1
  -1  -3 -24 31.7380 203.614   1
   1   3  25-407.086 266.609   1
  -1  -3 -25-159.320 231.590   1
   1   3  26 185.649 230.822   1
  -1  -3 -26-222.726 219.219   1
   1   3  27-37.2950 247.862   1
  -1  -3 -27 285.101 229.740   1
  -1   4  28-108.295 241.996   1
   1  -4 -28 159.165 249.276   1
  -1   4  27 110.230 235.962   1
   1  -4 -27 192.845 233.118   1
  -1   4  25 299.980 283.936   1
   1  -4 -25 226.310 243.174   1
  -1   4  24-151.216 277.396   1
   1  -4 -24 416.476 245.027   1
  -1   4  23-37.3630 246.432   1
   1  -4 -23 352.128 226.109   1
   1   4 -23 464.111 236.065   1
  -1   4  22 700.272 260.861   1
   1  -4 -22 63.4730 210.478   1
   1   4 -22 448.014 222.105   1
  -1  -4  22 514.720 244.480   1
  -1   4  20-286.215 292.831   1
   1   4 -20 447.464 237.357   1
  -1  -4  20 788.819 272.722   1
   1  -4 -20-30.9416 254.976   1
  -1   4  19 245.214 299.663   1
   1   4 -19 342.682 216.112   1
  -1  -4  19-131.552 242.331   1
   1  -4 -19 182.233 267.224   1
  -1   4  18-172.444 288.302   1
   1   4 -18 541.324 220.920   1
  -1  -4  18 188.186 244.308   1
   1  -4 -18 59.2416 262.167   1
   1   4 -17 510.423 213.200   1
  -1  -4  17 1040.37 261.127   1
  -1   4  16 2702.62 384.443   1
   1  -4 -16 2656.91 348.283   1
  -1   4  15 1507.68 332.193   1
   1   4 -15 1363.41 215.921   1
  -1  -4  15 735.891 231.780   1
   1  -4 -15 1610.50 274.776   1
  -1   4  14-30.2169 252.499   1
   1   4 -14 123.861 161.967   1
  -1  -4  14 318.145 197.710   1
   1  -4 -14 132.396 226.580   1
  -1   4  13 700.235 268.508   1
   1  -4 -13 1015.09 246.918   1
   1   4 -13 893.738 203.415   1
  -1  -4  13 1083.02 228.172   1
  -1   4  12 4116.79 408.497   1
  -1  -4  12 4508.00 395.380   1
   1   4 -12 3869.71 370.820   1
   1  -4 -12 4077.26 404.783   1
  -1  -4  11 8082.45 660.787   1
   1   4 -11 8845.00 650.800   1
  -1   4  10 5158.82 473.548   1
  -1  -4  10 4934.66 433.991   1
   1  -4 -10 5153.67 457.579   1
   1   4 -10 5128.75 417.358   1
  -1   4   9-355.380 242.124   1
   1  -4  -9-60.8171 193.502   1
  -1  -4   8 6675.34 529.825   1
  -1   4   8 7158.06 571.217   1
   1   4  -8 6474.15 516.490   1
   1  -4  -8 7021.83 549.322   1
  -1  -4   7 8145.63 646.214   1
   1  -4  -7 7855.90 674.319   1
   1   4  -7 9333.07 641.244   1
  -1   4   7 9375.51 700.039   1
  -1  -4   6 3498.98 275.361   1
   1  -4  -6 2890.68 304.914   1
   1   4  -6 3325.41 265.760   1
  -1   4   6 2800.01 326.972   1
  -1  -4   5 4968.75 341.169   1
  -1   4   5 4081.26 412.526   1
   1   4  -5 3856.99 331.885   1
   1  -4  -5 4883.25 389.368   1
   1   4  -4 245149. 16707.3   1
  -1  -4   4 236876. 16710.3   1
   1  -4  -3 8261.38 638.396   1
   1   4  -3 8369.97 601.810   1
  -1   4   3 7860.23 640.863   1
  -1  -4   3 8798.66 601.393   1
   1   4  -2 1599.47 151.571   1
  -1   4   2 1847.67 231.301   1
   1  -4  -2 1440.76 197.835   1
  -1  -4   2 1901.99 152.002   1
   1   4  -1 8916.86 612.001   1
   1  -4  -1 8194.73 623.149   1
  -1   4   1 9315.10 633.618   1
  -1  -4   1 7986.23 607.185   1
   1  -4   0 126.357 109.103   1
   1   4   0-65.0085 117.514   1
  -1  -4   0-11.4723 106.973   1
  -1   4   0 25.4832 137.183   1
   1   4   1 8638.26 639.419   1
  -1   4  -1 8127.57 617.202   1
  -1  -4  -1 8991.43 632.598   1
   1  -4   1 8730.20 611.439   1
   1   4   2 1560.35 240.871   1
  -1  -4  -2 2406.04 228.860   1
   1   4   3 6904.29 574.066   1
  -1  -4  -3 7850.55 567.783   1
   1  -4   4 250910. 17236.1   1
  -1   4  -4 247504. 17234.6   1
   1   4   5 5200.79 432.592   1
   1  -4   5 5710.27 360.039   1
  -1   4  -5 4046.81 351.252   1
  -1  -4  -5 4362.01 411.931   1
   1   4   6 3388.59 346.908   1
  -1  -4  -6 2508.88 307.467   1
   1  -4   6 2912.79 262.028   1
  -1   4  -6 3493.32 254.887   1
   1  -4   7 7093.74 558.258   1
   1   4   7 7257.81 618.601   1
  -1  -4  -7 5946.95 589.020   1
  -1  -4  -8 6924.90 578.118   1
  -1   4  -8 6893.69 540.569   1
   1  -4   8 7269.83 544.617   1
   1   4   8 7715.95 602.130   1
   1   4   9-45.1659 205.992   1
   1  -4   9-222.089 145.413   1
  -1  -4  -9 79.8330 185.255   1
  -1   4  -9-36.3619 115.822   1
  -1  -4 -10 5011.77 460.757   1
   1  -4  10 5006.83 435.978   1
   1   4  10 5526.51 481.156   1
  -1   4 -10 5374.78 422.150   1
  -1   4 -11 8827.71 697.359   1
   1  -4  11 9767.02 713.655   1
  -1   4 -12 4230.19 390.173   1
   1  -4  12 4661.85 407.976   1
   1   4  12 3770.17 422.824   1
  -1  -4 -12 5397.20 426.634   1
  -1   4 -13 1251.11 205.497   1
  -1  -4 -13 931.401 259.949   1
   1  -4  13 1026.88 230.887   1
   1   4  13 1235.04 288.718   1
  -1  -4 -14 270.311 190.959   1
  -1   4 -14 205.300 176.726   1
   1   4  14 122.590 233.861   1
   1  -4  14 316.572 210.561   1
  -1  -4 -15 1648.97 304.544   1
  -1   4 -15 1609.23 235.251   1
   1   4  15 990.630 311.993   1
   1  -4  15 1240.86 254.390   1
  -1  -4 -16 2135.84 325.553   1
   1   4  16 3094.46 372.962   1
  -1   4 -17 1137.67 239.270   1
   1  -4  17 1013.53 264.693   1
  -1  -4 -18 454.352 234.096   1
  -1   4 -18 284.634 187.712   1
   1   4  18-106.259 264.876   1
   1  -4  18-245.216 230.129   1
  -1  -4 -19-92.6716 250.295   1
  -1   4 -19-272.384 206.929   1
   1   4  19-434.627 274.967   1
   1  -4  19 161.046 243.691   1
  -1   4 -20 28.5806 206.551   1
  -1  -4 -20 876.285 264.540   1
   1  -4  20 335.654 246.084   1
   1   4  20 72.5545 254.125   1
  -1  -4 -22 505.777 251.072   1
   1   4  22-219.406 274.481   1
   1  -4  22 36.8833 243.937   1
  -1   4 -22 185.853 219.181   1
  -1  -4 -23-188.896 238.035   1
   1   4  23-258.001 262.833   1
  -1   4 -23 127.663 223.833   1
  -1  -4 -24-126.429 245.864   1
   1   4  24 406.159 278.080   1
  -1  -4 -25 63.3144 214.235   1
   1   4  25 73.4419 238.012   1
   1   4  27 511.004 249.896   1
  -1  -4 -27 93.6821 211.121   1
   1   4  28 36.6216 244.663   1
  -1  -4 -28-338.990 222.742   1
  -1   5  28 35.5876 228.824   1
   1  -5 -28 376.447 229.619   1
  -1   5  27 145.058 228.380   1
   1  -5 -27 285.875 224.143   1
  -1   5  26 294.015 251.829   1
   1  -5 -26 320.185 244.680   1
  -1   5  25-111.790 250.049   1
   1  -5 -25 383.171 239.802   1
  -1   5  24 451.059 247.502   1
   1  -5 -24-31.8947 209.089   1
  -1   5  23 149.004 247.499   1
   1  -5 -23 95.8325 231.590   1
  -1   5  22 36.8310 270.603   1
   1   5 -22 444.451 235.222   1
  -1  -5  21 174.056 236.320   1
   1  -5 -21 315.042 251.623   1
   1   5 -21 338.418 240.856   1
  -1   5  20 572.631 285.503   1
  -1  -5  20 910.758 269.372   1
   1  -5 -20 373.180 259.148   1
   1   5 -20 381.060 220.527   1
  -1   5  19 141.501 285.411   1
  -1  -5  19-160.974 237.884   1
   1  -5 -19-91.5684 273.367   1
   1   5 -19 56.0043 195.447   1
  -1   5  18 592.167 306.275   1
  -1  -5  18 763.291 252.858   1
   1  -5 -18 1103.68 268.950   1
   1   5 -18 318.399 209.217   1
   1  -5 -17 29.2175 259.096   1
  -1   5  17 237.793 265.258   1
   1   5 -17 150.172 213.548   1
  -1  -5  16 162.025 194.084   1
   1   5 -16-93.7602 165.009   1
  -1   5  15 544.316 306.281   1
   1  -5 -15 55.7173 251.336   1
   1   5 -15 370.736 191.819   1
  -1   5  14 587.260 261.952   1
  -1  -5  14 627.026 213.731   1
   1  -5 -14 1274.53 254.564   1
   1   5 -14 503.002 191.292   1
  -1   5  13 299.432 248.674   1
   1   5 -13 220.749 164.158   1
  -1  -5  13-21.2406 180.242   1
   1  -5 -13 104.338 205.857   1
   1   5 -12 4391.30 380.885   1
   1  -5 -12 4656.72 425.967   1
  -1  -5  12 4600.81 397.084   1
  -1   5  12 3751.22 418.844   1
   1   5 -11 890.869 147.528   1
  -1  -5  11 290.582 160.572   1
  -1   5  11 332.081 254.648   1
   1  -5 -11 429.416 229.427   1
  -1   5  10 392.536 240.800   1
   1  -5 -10 67.6328 190.394   1
  -1   5   9 2872.38 323.061   1
   1  -5  -9 2524.26 304.733   1
  -1  -5   9 2212.57 235.235   1
   1   5  -9 2235.27 224.555   1
  -1  -5   8 1986.09 198.995   1
   1  -5  -8 1640.42 249.792   1
   1   5  -8 1466.89 186.211   1
  -1  -5   7 20852.0 1533.74   1
  -1   5   7 23134.2 1580.31   1
   1  -5  -7 21961.6 1565.59   1
  -1   5   6 92443.5 5783.64   1
   1  -5  -6 80551.6 5769.47   1
  -1  -5   6 83207.4 5736.38   1
   1   5  -6 79967.0 5734.20   1
   1  -5  -5 24246.4 1749.92   1
   1   5  -5 24548.8 1711.15   1
  -1   5   5 24765.7 1763.24   1
   1  -5  -4 104964. 7416.56   1
   1   5  -4 112731. 7384.11   1
  -1   5   4 101067. 7420.58   1
  -1  -5   4 102605. 7383.26   1
   1  -5  -3 12425.2 865.805   1
  -1  -5   3 13319.5 826.606   1
  -1   5   3 11949.3 872.338   1
   1   5  -3 10076.0 826.246   1
   1  -5  -2 8870.57 672.288   1
  -1  -5   2 9136.40 645.884   1
  -1   5   2 8897.58 682.887   1
   1   5  -2 9224.36 647.102   1
   1  -5  -1 40333.5 2833.67   1
   1   5  -1 39848.3 2826.82   1
  -1  -5   1 42281.3 2824.75   1
  -1   5   1 39007.7 2839.80   1
   1  -5   0 30406.7 2158.81   1
  -1  -5   0 29917.3 2160.31   1
  -1   5   0 31186.8 2164.13   1
   1   5   0 32364.0 2165.13   1
  -1   5  -1 40956.3 2830.20   1
   1  -5   1 41453.7 2826.92   1
  -1  -5  -1 39798.5 2840.13   1
   1   5   1 39406.3 2844.42   1
   1  -5   2 7950.92 593.903   1
  -1  -5  -2 9165.04 630.444   1
  -1   5  -2 8762.95 596.902   1
   1   5   2 8291.33 637.595   1
  -1  -5  -3 12157.4 903.359   1
   1   5   3 12554.3 913.564   1
  -1  -5  -4 97852.2 6931.19   1
   1   5   4 101702. 6939.83   1
   1  -5   5 20170.9 1550.22   1
   1   5   5 22040.2 1603.13   1
  -1   5  -5 23436.0 1547.45   1
  -1  -5  -5 24311.4 1591.02   1
   1   5   6 86023.4 5773.60   1
  -1  -5  -6 84973.5 5763.88   1
  -1   5  -6 86693.3 5727.25   1
   1  -5   6 76017.8 5729.40   1
   1   5   7 23990.4 1586.85   1
   1  -5   7 22608.6 1533.64   1
  -1   5  -7 19708.0 1529.43   1
  -1  -5  -7 23002.5 1568.93   1
  -1  -5  -8 2178.04 272.475   1
  -1   5  -8 1856.27 202.311   1
   1  -5   8 2492.11 213.913   1
   1   5   8 1978.56 305.059   1
  -1  -5  -9 1992.87 250.410   1
  -1   5  -9 2209.65 213.547   1
   1   5   9 1918.00 255.925   1
   1  -5   9 2016.76 217.360   1
  -1  -5 -10 723.649 225.588   1
   1   5  10 176.772 241.614   1
  -1   5 -11 1072.62 169.061   1
  -1  -5 -11 730.245 198.798   1
   1   5  11 1272.31 253.372   1
   1  -5  11 758.711 187.368   1
   1   5  12 3571.08 435.832   1
  -1   5 -12 4214.38 371.225   1
   1  -5  12 4435.69 394.408   1
  -1  -5 -12 4681.60 434.650   1
   1   5  13-90.6022 234.884   1
   1  -5  13-62.9026 177.201   1
  -1   5 -13-141.933 150.830   1
  -1  -5 -13 159.384 211.567   1
   1  -5  14 792.284 215.704   1
  -1   5 -14 947.661 196.468   1
  -1  -5 -14 858.388 253.873   1
   1  -5  15 195.141 186.684   1
   1   5  15 130.772 276.449   1
  -1  -5 -15 142.662 228.222   1
  -1   5 -15 146.896 169.113   1
   1  -5  16 158.024 217.100   1
  -1   5 -16 266.322 184.251   1
   1   5  17 452.657 306.008   1
  -1  -5 -17 450.337 268.582   1
   1   5  18 429.536 250.961   1
   1  -5  18 357.997 238.316   1
  -1  -5 -18 735.481 233.122   1
  -1   5 -18 380.429 193.133   1
   1  -5  19-221.445 216.959   1
  -1   5 -19-294.834 200.314   1
  -1  -5 -19 249.272 255.413   1
  -1   5 -20 959.351 239.629   1
   1   5  20 401.089 293.079   1
   1  -5  20 267.706 243.779   1
  -1  -5 -20 566.906 238.723   1
   1   5  21-36.5619 256.753   1
   1  -5  21 35.2557 225.551   1
  -1   5 -21 236.637 197.032   1
  -1  -5 -21 602.402 250.437   1
  -1   5 -22 463.867 226.416   1
   1   5  22 255.885 273.379   1
   1   5  23 146.961 237.133   1
  -1  -5 -23 157.132 219.598   1
   1   5  24 552.280 278.572   1
  -1  -5 -24 283.250 237.669   1
   1   5  25 218.582 234.900   1
  -1  -5 -25-157.234 205.815   1
   1   5  26 543.741 270.561   1
  -1  -5 -26 561.543 252.172   1
   1   5  27-252.155 226.497   1
  -1  -5 -27-30.8585 192.011   1
  -1  -5 -28-91.2257 229.809   1
   1   5  28 107.068 248.020   1
   1  -6 -28 216.367 199.424   1
  -1   6  28-35.0185 196.654   1
   1  -6 -27 596.069 245.729   1
  -1   6  27 214.603 245.964   1
   1  -6 -26 346.683 248.039   1
  -1   6  26 619.270 285.105   1
   1  -6 -24 349.172 222.381   1
  -1   6  24 186.740 227.853   1
   1  -6 -23-31.8721 244.385   1
  -1   6  23 37.1059 269.916   1
   1  -6 -22 412.852 249.458   1
   1   6 -21 59.7735 210.678   1
  -1   6  21 72.7441 275.099   1
   1  -6 -21 346.935 259.575   1
  -1   6  20 71.8414 280.315   1
  -1  -6  20-33.1473 214.822   1
   1   6 -20 28.4834 189.159   1
   1  -6 -20 93.7541 254.577   1
  -1   6  19 462.988 308.072   1
  -1  -6  19-31.2343 225.602   1
   1   6 -19 107.964 202.706   1
   1  -6 -19 123.069 248.419   1
  -1   6  18 316.518 285.672   1
  -1  -6  18 792.158 233.570   1
   1   6 -18 794.758 208.668   1
   1  -6 -18 663.103 248.306   1
  -1   6  17 721.769 298.166   1
  -1  -6  17 384.799 229.888   1
   1  -6 -17 1273.31 287.633   1
   1   6 -17 480.411 203.325   1
   1   6 -16 6080.84 504.496   1
   1  -6 -16 5437.19 554.618   1
  -1   6  16 5508.85 582.745   1
  -1  -6  16 6189.27 517.037   1
   1  -6 -15 312.402 251.687   1
  -1  -6  15-23.5744 173.529   1
  -1   6  15-260.812 297.292   1
   1   6 -15 83.1548 168.279   1
   1  -6 -14 110.935 228.934   1
  -1  -6  14 21.6054 177.887   1
  -1   6  14 94.7175 270.815   1
   1   6 -14 245.463 161.197   1
   1  -6 -13 803.135 216.644   1
  -1  -6  13 899.959 198.438   1
  -1   6  13 982.188 275.155   1
   1   6 -13 1145.21 185.564   1
  -1   6  12 4245.83 425.578   1
   1  -6 -12 3481.98 389.450   1
   1   6 -12 3821.81 325.999   1
  -1  -6  12 3230.68 341.655   1
   1  -6 -11 1157.50 247.060   1
  -1   6  11 851.063 270.065   1
   1   6 -10 8381.66 657.581   1
  -1  -6  10 9516.56 673.351   1
  -1  -6   9 7744.73 624.824   1
   1   6  -9 8532.06 614.456   1
  -1   6   9 8972.85 698.548   1
   1  -6  -9 8661.35 675.131   1
  -1  -6   8 4769.51 349.817   1
  -1   6   8 4114.55 433.105   1
   1   6  -8 4026.81 342.463   1
   1  -6  -8 4677.30 413.477   1
   1   6  -7 4451.51 350.872   1
   1  -6  -7 4473.33 427.451   1
  -1  -6   7 5104.39 360.053   1
  -1   6   7 4773.14 445.838   1
   1   6  -6 2254.58 190.656   1
   1  -6  -6 1789.36 269.502   1
  -1   6   6 1743.07 286.266   1
   1  -6  -5 1436.32 220.449   1
  -1   6   5 1577.34 237.407   1
  -1   6   4 64972.1 4549.10   1
   1  -6  -4 64992.2 4541.18   1
   1   6  -3 2779.52 244.271   1
  -1  -6   3 3733.99 243.845   1
   1  -6  -2 21155.6 1599.25   1
  -1   6   2 23726.7 1606.71   1
   1   6  -2 21350.8 1577.59   1
  -1  -6   2 23795.7 1575.77   1
   1  -6  -1 62629.0 4400.63   1
  -1  -6   1 62544.7 4391.84   1
   1   6  -1 64317.9 4393.67   1
  -1   6   1 63256.7 4405.89   1
  -1  -6   0-23.7586 108.401   1
   1   6   0 172.733 126.646   1
  -1   6   0-70.9152 118.858   1
   1  -6   0 52.4346 104.355   1
  -1   6  -1 52535.0 4118.70   1
   1   6   1 63814.0 4139.99   1
   1  -6   1 61243.1 4120.23   1
  -1  -6  -1 64358.1 4134.58   1
  -1  -6  -2 22547.9 1625.39   1
  -1   6  -2 23629.9 1598.89   1
   1  -6   2 22668.0 1596.58   1
   1   6   2 21837.0 1630.47   1
  -1  -6  -4 63487.4 4279.71   1
   1   6   4 58630.5 4285.22   1
  -1  -6  -5 1204.16 208.553   1
   1   6   5 1583.83 249.388   1
  -1   6  -6 2346.72 187.525   1
   1  -6   6 2567.85 190.363   1
  -1  -6  -6 2158.40 275.851   1
   1   6   6 2716.35 308.758   1
   1   6   7 4301.75 419.398   1
   1  -6   7 4639.47 328.351   1
  -1  -6  -7 4465.85 393.362   1
  -1   6  -7 3983.19 321.756   1
   1   6   8 4145.51 439.134   1
  -1   6  -8 4666.34 357.938   1
  -1  -6  -8 4506.67 426.404   1
   1  -6   8 4964.69 364.771   1
  -1   6  -9 8076.84 617.377   1
  -1  -6  -9 8137.87 663.324   1
   1   6   9 7514.65 678.362   1
   1  -6   9 9424.69 627.482   1
   1  -6  10 9166.58 694.635   1
  -1   6 -10 9481.09 688.400   1
  -1  -6 -11 951.794 242.396   1
   1   6  11 1303.45 280.415   1
   1   6  12 4010.77 425.972   1
  -1   6 -12 3709.62 327.694   1
   1  -6  12 3621.93 340.611   1
  -1  -6 -12 3933.41 395.361   1
  -1  -6 -13 1036.62 273.903   1
  -1   6 -13 713.671 161.804   1
   1   6  13 278.790 287.749   1
   1  -6  13 628.175 183.591   1
  -1  -6 -14 310.649 227.057   1
  -1   6 -14 284.274 160.096   1
   1  -6  14 275.932 186.905   1
   1   6  14 64.3664 270.093   1
  -1   6 -15-215.150 165.312   1
  -1  -6 -15-29.1149 217.629   1
   1  -6  15 278.515 191.479   1
   1   6  15-266.537 246.205   1
   1  -6  16 6506.75 563.160   1
   1   6  16 5873.11 621.706   1
  -1  -6 -16 7417.79 614.213   1
  -1   6 -16 6566.08 541.468   1
   1   6  17 601.151 285.837   1
   1  -6  17 163.465 202.589   1
  -1  -6 -17 182.638 221.546   1
  -1   6 -17 736.327 195.415   1
  -1   6 -18 788.111 212.898   1
   1  -6  18 643.248 242.806   1
   1   6  18 578.177 278.815   1
  -1  -6 -18 216.847 239.855   1
   1   6  19 550.995 298.403   1
  -1   6 -19 26.2473 179.428   1
   1  -6  19-31.3349 222.624   1
  -1  -6 -19 156.685 271.084   1
   1   6  20 183.044 258.214   1
  -1   6 -20 640.969 214.295   1
   1  -6  20-166.659 225.058   1
  -1  -6 -20 189.949 198.505   1
  -1   6 -21-58.9094 193.020   1
   1   6  21 219.701 290.782   1
  -1  -6 -21 349.724 261.603   1
  -1  -6 -22 31.6404 240.005   1
   1   6  23 146.446 246.771   1
   1   6  24 109.789 269.748   1
  -1  -6 -24 281.902 240.604   1
   1   6  26 716.842 285.883   1
  -1  -6 -26 185.391 234.374   1
   1   6  27-106.604 224.456   1
  -1  -6 -27 30.4807 213.667   1
   1   6  28-245.864 245.339   1
  -1  -6 -28-59.9320 222.474   1
  -1   7  27 423.210 251.369   1
   1  -7 -27 247.794 243.578   1
  -1   7  26 216.016 248.011   1
   1  -7 -26 436.652 244.497   1
  -1   7  25-73.2037 210.880   1
   1  -7 -25 188.672 199.721   1
  -1   7  24 37.0894 243.964   1
   1  -7 -24-126.266 217.489   1
   1  -7 -23 571.980 250.044   1
  -1   7  23 332.526 262.072   1
  -1   7  22-330.441 275.430   1
   1  -7 -22 222.229 241.686   1
  -1   7  21 1055.24 301.206   1
   1  -7 -21 94.9485 246.851   1
   1   7 -20 222.662 199.729   1
  -1   7  20 1009.39 307.586   1
   1  -7 -20 847.539 276.997   1
   1   7 -19 471.699 194.393   1
  -1  -7  19 364.264 221.912   1
  -1   7  18 602.875 300.652   1
   1  -7 -18 578.480 277.820   1
  -1   7  17 104.671 293.969   1
   1   7 -17-22.8334 180.072   1
  -1  -7  17 158.308 192.743   1
   1  -7 -17 59.8459 258.025   1
  -1   7  16-306.565 272.146   1
   1   7 -16 189.609 175.902   1
  -1  -7  16-219.129 195.802   1
   1  -7 -16 205.550 245.174   1
   1   7 -15 308.299 165.230   1
  -1  -7  15 200.595 183.023   1
  -1   7  14 2224.26 326.237   1
   1   7 -14 2176.89 246.758   1
  -1  -7  14 2453.86 286.633   1
   1  -7 -14 2125.44 301.778   1
  -1   7  13 1005.74 286.247   1
   1   7 -13 497.099 163.439   1
  -1  -7  13 728.242 183.327   1
   1  -7 -13 850.849 273.956   1
  -1   7  12 121.141 274.202   1
   1  -7 -12 449.326 233.958   1
  -1   7  11 497.373 219.065   1
   1   7 -11 410.233 124.994   1
  -1  -7  11 699.837 161.822   1
   1  -7 -11 508.605 223.926   1
  -1   7  10 1730.47 304.862   1
   1  -7 -10 1381.87 259.074   1
   1   7 -10 1073.82 157.748   1
  -1  -7  10 1391.01 168.063   1
   1  -7  -9 92.0835 201.568   1
   1   7  -9 162.445 95.2505   1
  -1  -7   9 209.187 115.282   1
  -1   7   9 53.3544 231.563   1
   1  -7  -8 22939.5 1556.60   1
  -1   7   8 22144.6 1565.71   1
  -1  -7   8 22243.6 1499.09   1
   1   7  -8 19949.6 1495.78   1
   1  -7  -7 9625.34 692.986   1
  -1   7   7 9075.01 701.420   1
  -1  -7   7 9255.10 624.557   1
   1   7  -7 8176.62 621.060   1
  -1   7   6 36773.0 2570.94   1
   1  -7  -6 35490.1 2556.56   1
   1  -7  -5 790.934 185.278   1
  -1   7   5 1232.02 245.625   1
   1  -7  -4 2065.00 254.705   1
  -1   7   4 2541.47 284.334   1
  -1   7   3 39911.5 2860.81   1
   1  -7  -3 39723.6 2850.70   1
  -1  -7   3 40951.5 2817.95   1
   1   7  -2 21621.5 1433.17   1
  -1  -7   2 19376.6 1429.49   1
   1   7  -1-8.26939 109.180   1
   1  -7  -1-10.2499 121.947   1
  -1  -7   1 29.0374 90.2583   1
  -1   7   1 107.912 142.226   1
  -1  -7   0 3293.35 280.080   1
  -1   7   0 3665.50 288.425   1
   1   7   0 2867.96 284.550   1
   1   7   1 147.983 156.425   1
   1  -7   1-6.71750 92.5323   1
  -1   7  -1 270.965 103.048   1
   1  -7   2 20346.4 1413.80   1
  -1   7  -2 20034.2 1416.44   1
  -1  -7  -3 40616.5 2920.30   1
   1   7   3 42869.2 2932.94   1
   1   7   4 2503.85 286.672   1
  -1  -7  -4 2605.29 277.646   1
   1   7   5 902.494 195.125   1
  -1  -7  -5 522.031 182.843   1
  -1  -7  -6 33938.6 2500.30   1
   1   7   6 37111.2 2520.20   1
  -1  -7  -7 10387.0 743.251   1
   1   7   7 8551.51 743.207   1
  -1   7  -8 19660.8 1490.38   1
   1   7   8 22768.7 1564.30   1
   1  -7   8 23105.5 1495.42   1
  -1  -7  -8 21675.2 1552.82   1
  -1   7  -9 228.162 86.2509   1
   1   7   9 129.000 217.104   1
   1  -7   9 147.088 98.8049   1
  -1  -7  -9 208.278 206.045   1
   1   7  10 1020.19 294.898   1
   1  -7  10 1809.80 180.369   1
  -1  -7 -10 1043.09 275.996   1
  -1   7 -10 1648.11 163.301   1
   1   7  11 498.215 270.371   1
   1  -7  11 474.747 142.171   1
  -1   7 -11 607.777 130.264   1
  -1  -7 -11 983.512 254.910   1
   1   7  12 152.969 236.822   1
  -1  -7 -12 296.538 200.622   1
  -1   7 -13 659.741 146.418   1
   1  -7  13 625.605 170.001   1
   1   7  13 633.753 272.560   1
  -1  -7 -13 392.436 249.952   1
  -1   7 -14 1999.79 250.033   1
   1   7  14 2069.36 375.522   1
   1  -7  14 2888.19 275.662   1
  -1  -7 -14 2482.96 354.684   1
  -1   7 -15 368.069 168.788   1
   1  -7  15 523.721 198.222   1
   1   7  16 139.871 232.786   1
  -1   7 -16 222.250 172.010   1
   1  -7  16 170.752 200.009   1
  -1  -7 -16 393.369 204.450   1
   1   7  17-35.7776 268.465   1
  -1   7 -17 88.2736 173.510   1
   1  -7  17 264.377 189.344   1
  -1  -7 -17-30.8364 246.452   1
   1   7  18 1021.85 321.957   1
  -1   7 -18 789.750 217.876   1
   1  -7  18 739.328 244.964   1
  -1  -7 -18 1592.50 299.710   1
   1   7  19 220.217 280.844   1
  -1   7 -19 180.430 201.732   1
   1  -7  19 242.907 229.144   1
  -1  -7 -19 252.636 221.899   1
  -1   7 -20 220.436 197.659   1
   1   7  20 477.570 274.407   1
  -1  -7 -20 318.091 245.768   1
   1   7  21 363.791 299.668   1
  -1  -7 -21 477.469 260.972   1
   1   7  22 182.237 215.284   1
  -1  -7 -22-284.612 197.740   1
   1   7  23 36.4636 256.696   1
  -1  -7 -23 31.2580 233.619   1
   1   7  24 362.497 255.358   1
  -1  -7 -24-31.1526 233.889   1
   1   7  25-143.151 204.842   1
  -1  -7 -25 185.830 197.693   1
   1   7  26 318.874 258.046   1
  -1  -7 -26 428.005 247.257   1
   1   7  27 210.208 230.472   1
  -1  -7 -27-30.0914 194.089   1
  -1   8  27 451.551 278.110   1
   1  -8 -27 122.218 236.650   1
  -1   8  26 177.770 252.427   1
   1  -8 -26-246.730 234.821   1
  -1   8  25 217.416 224.155   1
   1  -8 -25 31.1718 214.889   1
   1  -8 -23 31.6505 218.997   1
  -1   8  23-73.5057 239.362   1
   1  -8 -22 158.477 222.377   1
  -1   8  22 109.869 262.314   1
  -1   8  21 182.526 285.587   1
   1  -8 -21 380.188 243.777   1
  -1   8  20 399.154 288.968   1
   1  -8 -20-220.794 243.586   1
  -1   8  19-574.396 283.514   1
   1  -8 -19-281.646 241.654   1
  -1   8  18 356.405 281.486   1
   1   8 -18 343.969 193.823   1
  -1  -8  18 663.955 231.127   1
   1  -8 -18 832.911 269.236   1
  -1   8  17-70.5152 257.514   1
   1   8 -17 21.1054 152.348   1
  -1  -8  17-50.9127 191.711   1
   1  -8 -17-151.444 212.346   1
  -1   8  16 1070.23 288.225   1
   1   8 -16 1096.99 201.858   1
  -1  -8  16 1544.88 229.241   1
   1  -8 -16 1102.57 258.905   1
  -1   8  15 640.782 290.244   1
   1   8 -15 105.004 145.394   1
  -1  -8  15 292.684 176.616   1
   1  -8 -15-88.3552 255.692   1
  -1   8  14 493.165 280.489   1
   1   8 -14 362.742 152.179   1
   1  -8 -14 545.170 266.049   1
  -1  -8  14 221.121 148.751   1
  -1   8  13 414.798 252.959   1
   1  -8 -13 365.029 209.967   1
   1  -8 -12-27.1650 221.281   1
   1   8 -12-11.9986 114.017   1
  -1   8  12 62.1783 250.830   1
  -1  -8  12-40.4208 135.270   1
   1  -8 -11 209.001 222.711   1
   1   8 -11-9.81332 104.367   1
  -1   8  11 119.679 268.689   1
  -1  -8  11 66.2117 110.848   1
  -1   8  10 3378.03 399.906   1
   1   8 -10 3390.35 272.220   1
   1  -8 -10 3866.82 377.072   1
  -1  -8  10 3322.07 279.297   1
   1  -8  -9 740.805 211.152   1
  -1  -8   9 1063.46 114.845   1
  -1   8   9 522.457 249.174   1
   1   8  -9 946.054 110.585   1
   1  -8  -8 8228.78 655.158   1
  -1   8   8 7862.74 673.916   1
   1  -8  -7 191.184 176.260   1
  -1   8   7 195.781 216.121   1
   1  -8  -6 79.1816 169.985   1
  -1   8   6-433.790 218.171   1
   1  -8  -5 10492.9 807.922   1
  -1   8   5 10726.4 820.171   1
   1  -8  -4 182.816 164.244   1
  -1   8   4 209.153 182.841   1
   1  -8  -3 4930.73 411.223   1
  -1  -8   3 4757.63 358.629   1
   1   8  -3 5198.62 364.812   1
  -1   8   3 5185.04 424.403   1
   1   8  -2 23453.5 1762.66   1
  -1   8   2 27118.9 1794.04   1
  -1  -8   2 25662.0 1756.52   1
  -1  -8   1 1016.38 122.092   1
   1  -8  -1 886.421 144.634   1
   1   8  -1 742.663 138.881   1
  -1   8   1 997.726 171.507   1
  -1  -8   0 48.7300 112.673   1
  -1   8   0 34.0879 126.513   1
   1   8   0 57.5069 132.743   1
   1  -8   0 48.2419 110.843   1
  -1  -8  -1 826.916 153.899   1
   1   8   1 730.131 184.404   1
  -1   8  -1 881.503 140.799   1
   1  -8   1 1044.14 129.215   1
   1   8   2 27533.4 1737.89   1
  -1   8  -2 25155.9 1701.50   1
   1  -8   2 22568.8 1695.81   1
   1   8   3 5315.85 438.750   1
  -1  -8  -3 4900.29 420.480   1
  -1  -8  -4 82.5898 154.901   1
   1   8   4 685.802 191.375   1
   1   8   5 10691.4 777.986   1
  -1  -8  -5 9462.19 760.683   1
  -1  -8  -6 139.851 194.660   1
   1   8   6-44.0337 188.231   1
  -1  -8  -7 212.469 206.273   1
   1   8   7 428.033 225.401   1
  -1  -8  -8 8230.35 683.665   1
   1   8   8 8839.25 704.249   1
  -1  -8  -9 730.962 227.890   1
   1  -8   9 885.389 87.5255   1
  -1   8  -9 771.821 83.6669   1
   1   8  10 3676.07 417.715   1
   1  -8  10 3724.39 294.804   1
  -1  -8 -10 4066.29 396.908   1
  -1   8 -10 3721.68 288.248   1
   1   8  11-242.039 254.907   1
  -1   8 -11-43.9736 93.5454   1
   1  -8  11-61.0091 115.324   1
  -1  -8 -11 80.0165 226.054   1
   1   8  12 31.3723 238.829   1
  -1   8 -12 76.7123 116.262   1
   1  -8  12-25.4737 130.769   1
  -1  -8 -12-138.838 212.913   1
   1   8  13 97.6545 235.963   1
  -1  -8 -13-257.661 210.851   1
   1   8  14 134.490 260.442   1
  -1   8 -14 165.269 132.211   1
   1  -8  14 352.078 153.986   1
  -1  -8 -14 706.478 251.734   1
   1   8  15-207.606 282.749   1
  -1   8 -15 51.3067 159.086   1
   1  -8  15 199.202 171.759   1
  -1  -8 -15-90.3962 256.101   1
   1   8  16 1492.57 357.544   1
  -1   8 -16 1125.33 198.636   1
   1  -8  16 1266.64 226.937   1
  -1  -8 -16 1072.72 294.283   1
   1   8  17-145.042 288.053   1
  -1   8 -17 189.114 161.007   1
   1  -8  17 244.337 186.408   1
  -1  -8 -17 311.431 246.655   1
   1   8  18 662.185 252.832   1
  -1   8 -18 526.715 200.738   1
   1  -8  18 718.339 225.879   1
  -1  -8 -18 693.371 241.430   1
   1   8  19-147.608 293.979   1
  -1  -8 -19 349.557 257.347   1
   1   8  20-109.671 284.369   1
  -1  -8 -20-95.4080 250.821   1
   1   8  21 72.7630 228.585   1
  -1  -8 -21-31.8744 195.960   1
   1   8  22 218.186 274.551   1
  -1  -8 -22 347.518 235.196   1
   1   8  23 145.587 260.730   1
  -1  -8 -23 155.426 236.016   1
   1   8  25 141.746 247.499   1
  -1  -8 -25 122.824 219.073   1
   1   8  26 245.690 251.716   1
  -1  -8 -26 211.927 234.318   1
   1   8  27-138.086 204.008   1
  -1  -8 -27 326.586 187.742   1
  -1   9  26 34.9995 256.684   1
   1  -9 -26 582.457 250.031   1
  -1   9  25-107.515 253.480   1
   1  -9 -25-123.488 229.995   1
  -1   9  24-36.4990 240.080   1
   1  -9 -24 124.581 212.679   1
  -1   9  23-146.154 238.325   1
   1  -9 -23-220.560 209.640   1
  -1   9  22 36.4893 229.289   1
   1  -9 -22 63.2659 203.997   1
  -1   9  20 290.761 217.951   1
   1  -9 -20 253.065 203.793   1
  -1   9  19 36.0514 243.129   1
   1  -9 -19 314.669 225.597   1
   1  -9 -17 306.102 253.461   1
   1   9 -17 59.5420 166.522   1
  -1   9  17 142.407 285.558   1
   1  -9 -16-30.1511 257.911   1
   1   9 -16 88.9775 147.084   1
  -1  -9  16 119.899 165.601   1
  -1   9  16 561.191 303.397   1
   1  -9 -15 59.2868 230.600   1
   1   9 -15 266.138 146.090   1
  -1   9  15-102.969 261.362   1
  -1  -9  15-17.4811 147.829   1
   1  -9 -14 1843.51 295.451   1
  -1   9  14 1674.46 334.016   1
   1  -9 -13 427.417 264.944   1
   1   9 -13 230.716 114.100   1
  -1  -9  13 213.389 126.140   1
  -1   9  13 293.507 296.372   1
   1  -9 -12 1560.02 259.749   1
   1   9 -12 1285.46 150.477   1
  -1  -9  12 1421.99 156.373   1
  -1   9  12 917.408 272.881   1
  -1   9  11 1293.06 315.352   1
   1   9 -11 1232.15 132.397   1
   1  -9 -11 1559.24 267.466   1
  -1  -9  11 1213.96 134.043   1
   1  -9 -10 232.650 221.243   1
  -1   9  10 88.7673 213.803   1
   1  -9  -9-148.231 208.797   1
  -1   9   9 56.5912 241.226   1
   1  -9  -7-88.6656 183.396   1
  -1   9   7 101.671 204.409   1
  -1   9   6 3648.25 394.215   1
   1  -9  -6 4194.91 382.498   1
  -1   9   5 2112.59 281.326   1
   1  -9  -5 2004.67 261.498   1
  -1   9   4-223.044 192.775   1
   1  -9  -4 17.5757 167.901   1
   1   9  -3 27.7444 80.2017   1
  -1   9   3 295.716 166.096   1
  -1  -9   3 56.8843 66.8622   1
   1  -9  -3 379.359 155.828   1
   1   9  -2 73.8142 102.111   1
  -1  -9   2 202.675 92.0890   1
   1  -9  -2-127.905 126.401   1
  -1  -9   1 4048.69 336.856   1
   1   9  -1 4380.99 342.127   1
  -1   9   0 46464.3 3212.61   1
   1   9   0 50794.7 3214.83   1
   1  -9   0 45062.0 3204.39   1
  -1  -9   0 42413.1 3202.68   1
  -1   9  -1 4424.18 352.139   1
   1  -9   1 4372.35 343.040   1
  -1  -9  -2 88.7422 148.954   1
   1  -9   2 108.829 83.6685   1
  -1   9  -2 91.9980 96.1984   1
   1  -9   3 10.5498 50.8264   1
  -1   9  -3 8.03031 66.1894   1
   1   9   4 261.414 179.588   1
  -1  -9  -5 1963.63 248.633   1
   1   9   5 1612.34 261.417   1
  -1  -9  -6 3860.37 385.007   1
   1   9   6 4538.25 415.158   1
   1   9   7-253.900 214.655   1
  -1  -9  -7 22.8731 192.834   1
   1   9   9 400.584 233.935   1
  -1  -9  -9 202.368 208.965   1
   1   9  10-179.644 242.358   1
  -1  -9 -10 211.266 206.806   1
  -1  -9 -11 1569.04 247.909   1
   1  -9  11 762.300 96.4507   1
  -1   9 -11 1096.98 101.007   1
   1   9  11 1367.69 271.815   1
  -1  -9 -12 1392.31 245.658   1
   1  -9  12 1513.30 154.523   1
   1   9  12 1323.72 296.148   1
  -1   9 -12 1186.14 140.236   1
  -1  -9 -13 555.636 244.626   1
   1  -9  13 471.492 125.473   1
  -1   9 -13 279.052 108.254   1
   1   9  13 66.7598 236.213   1
  -1  -9 -14 2517.63 342.931   1
   1  -9  14 2759.24 255.957   1
   1   9  14 2922.34 369.414   1
  -1   9 -14 2452.04 243.638   1
   1   9  15-70.5045 275.088   1
  -1   9 -15-57.5276 122.586   1
   1  -9  15 50.0896 144.357   1
  -1  -9 -15 183.460 252.980   1
   1   9  16-35.9980 291.490   1
  -1   9 -16 131.993 142.097   1
   1  -9  16 153.493 159.937   1
  -1  -9 -16 155.427 263.559   1
  -1   9 -17 111.464 150.020   1
   1   9  17 622.364 319.471   1
  -1  -9 -17 94.2589 264.263   1
   1   9  19 110.284 246.862   1
  -1  -9 -19 287.057 212.308   1
   1   9  20-292.988 244.359   1
  -1  -9 -20 350.932 235.732   1
   1   9  22 290.597 263.206   1
  -1  -9 -22-124.854 227.979   1
   1   9  23 72.3605 218.716   1
  -1  -9 -23 30.9408 187.050   1
   1   9  24-35.6870 241.940   1
  -1  -9 -24 430.478 227.715   1
   1   9  25 457.624 265.830   1
  -1  -9 -25 791.406 253.433   1
   1   9  26-103.886 215.312   1
  -1  -9 -26-59.8350 193.953   1
  -1  10  26 34.4903 234.685   1
   1 -10 -26-302.511 204.975   1
  -1  10  25 918.660 290.891   1
   1 -10 -25 215.003 247.944   1
  -1  10  24 864.974 295.151   1
   1 -10 -24 155.346 226.261   1
  -1  10  22 952.805 298.287   1
   1 -10 -22 284.616 247.380   1
   1 -10 -21 190.279 240.555   1
  -1  10  21-182.777 272.176   1
   1 -10 -20 126.987 244.503   1
  -1  10  20 618.475 301.875   1
   1 -10 -19-126.561 251.958   1
  -1  10  19 181.645 286.408   1
   1 -10 -18 534.718 239.119   1
  -1  10  18 396.137 292.415   1
   1 -10 -17 310.582 202.530   1
  -1  10  17-71.6270 238.035   1
   1 -10 -16 122.186 230.178   1
  -1  10  16 141.961 275.176   1
   1 -10 -15-90.1695 253.239   1
   1  10 -15-34.6788 111.426   1
  -1 -10  15 90.7992 119.825   1
   1 -10 -14 324.687 226.938   1
  -1 -10  14 38.7720 104.170   1
  -1  10  14 341.541 262.411   1
   1  10 -14 391.761 106.919   1
  -1 -10  13 122.064 75.6613   1
   1  10 -13 97.2379 72.9037   1
   1 -10 -12 1614.24 277.771   1
  -1  10  12 1717.89 310.725   1
   1 -10 -11-27.6569 239.614   1
  -1  10  11 533.598 268.754   1
  -1  10  10 4906.82 484.299   1
   1 -10 -10 4906.45 468.001   1
   1 -10  -9-76.7444 191.208   1
  -1  10   9 232.597 239.091   1
   1 -10  -8 268.377 206.327   1
  -1  10   8-27.7557 209.164   1
  -1  10   6 7497.26 640.694   1
   1 -10  -6 7864.81 634.368   1
   1 -10  -5 827.503 207.673   1
  -1  10   5 1184.90 232.009   1
  -1  10   4 5003.54 436.209   1
   1 -10  -4 4733.91 416.095   1
   1 -10  -3 1491.08 206.458   1
  -1 -10   3 1024.28 109.329   1
  -1  10   3 1263.95 215.675   1
   1  10  -3 1058.77 122.786   1
  -1  10   2 4032.25 364.107   1
   1  10  -2 4068.93 314.958   1
   1 -10  -2 4139.40 349.403   1
  -1 -10   2 3541.36 303.486   1
  -1  10   1 2180.21 240.520   1
   1  10  -1 2034.42 210.521   1
  -1 -10   1 1927.87 200.278   1
   1 -10  -1 1903.38 216.301   1
   1 -10   0-142.911 136.033   1
  -1  10   0-27.6310 137.977   1
   1  10   1 2288.15 227.617   1
  -1 -10  -1 1982.04 218.573   1
  -1  10  -1 1907.81 212.193   1
   1 -10   1 1979.58 190.199   1
   1 -10   2 3627.34 290.411   1
  -1 -10  -2 4468.87 339.234   1
   1  10   2 4037.49 356.585   1
  -1  10  -2 3316.99 297.668   1
  -1 -10  -3 1185.27 189.030   1
   1 -10   3 921.707 96.9616   1
   1  10   3 1039.09 228.850   1
  -1  10  -3 1006.11 108.004   1
   1  10   4 4787.42 432.746   1
  -1 -10  -4 4875.18 425.540   1
   1  10   5 712.130 217.531   1
  -1 -10  -5 986.487 205.898   1
   1  10   6 8362.83 726.795   1
  -1 -10  -6 9777.81 722.784   1
  -1 -10  -8 625.157 224.743   1
   1  10   8 28.3601 247.817   1
  -1 -10  -9 130.921 244.874   1
   1  10   9 118.689 250.124   1
   1  10  10 5426.72 507.071   1
  -1 -10 -10 4892.14 484.782   1
  -1 -10 -11-225.874 221.187   1
   1  10  11 513.045 249.448   1
  -1 -10 -12 2327.09 318.541   1
   1  10  12 1725.43 302.513   1
  -1 -10 -14 335.099 218.296   1
  -1  10 -14 172.316 82.3245   1
   1 -10  14 104.612 90.4609   1
   1  10  14 35.1023 229.972   1
  -1 -10 -15 247.948 245.990   1
   1  10  15-143.468 282.767   1
   1 -10  15 69.2235 121.711   1
  -1  10 -15-62.1222 104.378   1
  -1  10 -16 192.139 127.218   1
   1  10  16 438.144 284.768   1
  -1 -10 -16 628.410 263.244   1
   1  10  17 184.883 301.226   1
  -1 -10 -17-31.7414 247.722   1
   1  10  18 111.037 310.102   1
  -1 -10 -18-286.939 256.566   1
   1  10  19 73.2413 294.562   1
  -1 -10 -19 95.7688 241.328   1
   1  10  20-145.552 252.892   1
  -1 -10 -20 31.9442 215.151   1
   1  10  21-108.947 223.271   1
  -1 -10 -21 31.6155 188.900   1
   1  10  22 253.240 270.489   1
  -1 -10 -22 435.792 233.080   1
   1  10  24 35.2482 248.473   1
  -1 -10 -24 306.080 227.399   1
   1  10  25 382.566 219.141   1
  -1 -10 -25 421.580 195.196   1
   1  10  26 170.655 240.349   1
  -1 -10 -26 29.5254 216.565   1
  -1  11  25 313.762 222.977   1
   1 -11 -25 121.386 192.222   1
  -1  11  23 72.7058 216.402   1
   1 -11 -23 310.857 189.532   1
   1 -11 -22 157.424 185.061   1
  -1  11  22 145.745 226.725   1
   1 -11 -21-253.275 197.857   1
  -1  11  21 328.004 237.358   1
  -1  11  20 36.4801 241.859   1
   1 -11 -20 476.690 225.485   1
  -1  11  19 291.316 266.042   1
   1 -11 -19-31.7573 228.367   1
  -1  11  18 434.263 282.795   1
   1 -11 -18 379.794 239.051   1
  -1  11  17-323.864 282.964   1
   1 -11 -17 566.114 252.360   1
  -1  11  16 107.263 246.349   1
   1 -11 -16-186.175 201.138   1
  -1  11  15 283.180 269.497   1
   1 -11 -15-122.005 236.396   1
  -1  11  14 905.626 315.236   1
   1 -11 -14 839.371 263.875   1
  -1  11  13 136.137 258.170   1
   1 -11 -13-176.567 226.467   1
  -1  11  11-128.946 268.629   1
   1 -11 -11-225.451 256.627   1
  -1  11  10 530.392 275.958   1
  -1  11   9 1383.08 289.858   1
   1 -11  -9 1495.92 266.490   1
  -1  11   8 115.255 221.755   1
   1 -11  -8 427.357 217.570   1
   1 -11  -7-118.486 207.903   1
  -1  11   6 78.1910 223.442   1
   1 -11  -6-22.4207 196.556   1
  -1  11   5 1228.39 244.389   1
   1 -11  -5 1197.32 214.281   1
  -1  11   4 524.778 200.637   1
   1 -11  -4 902.386 207.358   1
  -1  11   3 41.9040 167.716   1
   1  11  -3 204.443 88.5988   1
   1 -11  -3-108.729 148.904   1
  -1 -11   3 195.297 73.7668   1
   1 -11  -2 16.4633 154.201   1
   1  11  -2 197.107 112.748   1
  -1  11   2-76.9500 186.025   1
  -1 -11   2 228.211 93.6671   1
   1  11  -1 223.571 151.267   1
   1 -11  -1 678.355 158.294   1
  -1  11   1 365.443 174.867   1
  -1 -11   1 484.292 118.536   1
   1  11   1 422.564 186.932   1
   1 -11   1 561.887 132.729   1
  -1  11  -1 582.495 141.648   1
  -1 -11  -1 727.655 160.857   1
   1  11   2-19.6765 171.699   1
  -1 -11  -2 69.0919 151.180   1
   1 -11   2 178.463 94.0171   1
  -1  11  -2 77.0880 99.7792   1
  -1 -11  -3 151.772 183.629   1
   1 -11   3 207.599 62.5977   1
  -1  11  -3 133.831 81.5760   1
   1  11   3 323.832 206.490   1
   1  11   4 584.431 208.153   1
  -1 -11  -4 473.049 201.025   1
   1  11   5 851.506 243.979   1
  -1 -11  -5 1478.22 246.068   1
   1  11   6 532.306 239.049   1
  -1 -11  -6-211.175 193.605   1
  -1 -11  -7-148.848 197.820   1
   1  11   8 734.558 279.227   1
  -1 -11  -8 728.881 233.129   1
   1  11   9 645.369 255.895   1
  -1 -11  -9 1244.78 250.660   1
   1  11  10 479.766 264.270   1
   1  11  11-198.779 277.075   1
  -1 -11 -11-260.176 249.749   1
   1  11  13 279.865 289.990   1
  -1 -11 -13 243.052 255.060   1
   1  11  14 930.062 298.786   1
  -1 -11 -14 866.063 263.286   1
   1  11  15 182.268 267.424   1
  -1 -11 -15-376.659 245.948   1
   1  11  16 702.060 281.209   1
  -1 -11 -16 285.644 257.380   1
   1  11  17-111.001 280.691   1
  -1 -11 -17 223.717 262.837   1
   1  11  18 73.8479 284.134   1
  -1 -11 -18-96.2605 253.821   1
   1  11  19-220.286 284.516   1
  -1 -11 -19 192.278 252.645   1
   1  11  20 145.562 267.967   1
  -1 -11 -20 95.1077 244.087   1
   1  11  21-399.283 278.383   1
  -1 -11 -21 468.818 235.400   1
   1  11  22 288.752 252.329   1
  -1 -11 -22 154.654 193.832   1
   1  11  23 319.924 212.481   1
  -1 -11 -23-92.0729 193.963   1
   1  11  25-308.875 248.869   1
  -1 -11 -25 506.506 227.053   1
  -1  12  24 175.741 263.744   1
   1 -12 -24 30.6189 221.934   1
  -1  12  23-107.712 261.259   1
   1 -12 -23 248.134 229.272   1
  -1  12  22 365.655 290.773   1
   1 -12 -22 187.745 227.427   1
   1 -12 -21 94.9593 229.354   1
  -1  12  21-36.6037 276.643   1
   1 -12 -20 158.948 205.195   1
  -1  12  20-511.957 253.200   1
   1 -12 -18 191.011 231.665   1
  -1  12  18-36.4806 263.331   1
   1 -12 -17 31.7070 251.095   1
  -1  12  17 362.297 305.449   1
   1 -12 -15 434.599 228.885   1
  -1  12  15-107.250 262.459   1
   1 -12 -14 61.2238 240.250   1
  -1  12  14 493.840 307.117   1
  -1  12  13-104.294 266.662   1
   1 -12 -12 732.636 233.508   1
  -1  12  12 612.911 276.118   1
   1 -12 -11-85.7164 244.349   1
  -1  12  11-132.840 280.699   1
   1 -12 -10 1389.31 297.551   1
  -1  12  10 1929.67 330.955   1
   1 -12  -9-26.8553 218.799   1
  -1  12   9 186.581 258.893   1
   1 -12  -8-257.616 213.820   1
  -1  12   8 330.175 261.714   1
   1 -12  -7 172.400 193.071   1
  -1  12   7 86.1634 216.455   1
   1 -12  -5 442.844 186.677   1
  -1  12   5-308.416 214.066   1
  -1  12   4 4983.49 452.989   1
   1 -12  -4 4865.21 433.451   1
   1 -12  -3 134.675 170.950   1
   1  12  -3-37.9295 86.9726   1
  -1  12   3 22.3508 180.326   1
  -1 -12   3-12.4463 73.0387   1
  -1 -12   2 1542.74 165.644   1
  -1  12   2 1545.43 239.188   1
   1  12  -2 1680.03 189.972   1
   1 -12  -2 2215.61 228.722   1
  -1 -12   1 1572.12 179.108   1
  -1  12   1 1485.39 222.915   1
   1  12  -1 1493.62 192.519   1
   1 -12  -1 1455.69 203.494   1
  -1 -12   0 187.101 144.936   1
  -1  12   0 16.1371 143.532   1
   1 -12   0 126.056 131.379   1
   1  12   0 33.6922 152.585   1
  -1 -12  -1 1265.28 193.725   1
   1 -12   1 1441.80 180.320   1
   1  12   1 1312.84 217.720   1
   1  12   2 1916.23 251.023   1
  -1 -12  -2 1831.16 229.245   1
   1 -12   2 1940.11 180.491   1
  -1  12  -2 1776.85 186.777   1
  -1 -12  -3 401.055 183.382   1
   1 -12   3 39.7236 64.9423   1
   1  12   3 91.8955 181.186   1
  -1  12  -3 47.3329 78.0740   1
   1  12   4 4663.47 424.474   1
  -1 -12  -4 4260.29 416.108   1
   1  12   5 394.822 219.839   1
  -1 -12  -5 323.857 208.652   1
   1  12   7-352.228 232.967   1
  -1 -12  -7 256.997 206.680   1
   1  12   8 153.209 242.546   1
  -1 -12  -8 107.438 213.362   1
   1  12   9-63.8884 261.866   1
  -1 -12  -9-27.8584 207.437   1
  -1 -12 -10 2477.33 335.083   1
   1  12  11 136.258 260.406   1
  -1 -12 -11 118.324 207.532   1
   1  12  12 770.128 299.596   1
  -1 -12 -12 635.597 246.472   1
   1  12  13 573.146 308.765   1
   1  12  14 692.176 300.125   1
  -1 -12 -14-62.6566 257.466   1
   1  12  15 36.9489 298.104   1
  -1 -12 -15-31.7572 252.890   1
   1  12  17 221.794 277.213   1
  -1 -12 -17 418.056 243.216   1
   1  12  18 367.921 268.220   1
  -1 -12 -18 160.683 238.110   1
   1  12  20 36.3455 265.530   1
  -1 -12 -20 158.535 239.730   1
   1  12  21 397.669 264.181   1
  -1 -12 -21-62.2097 221.007   1
   1  12  22-250.267 265.206   1
  -1 -12 -22 278.015 231.758   1
   1  12  23 140.466 244.057   1
  -1 -12 -23-30.5573 218.741   1
   1  12  24 34.6079 220.126   1
  -1 -12 -24 300.285 189.117   1
  -1  13  24 173.406 236.098   1
   1 -13 -24 211.773 222.214   1
   1 -13 -23 30.7239 214.451   1
  -1  13  22 72.5382 268.040   1
   1 -13 -22-186.479 234.081   1
   1 -13 -20-95.5037 228.889   1
  -1  13  20 367.885 284.164   1
   1 -13 -19 191.641 215.642   1
  -1  13  19 257.009 250.007   1
  -1  13  18 146.777 236.671   1
   1 -13 -18 32.0100 206.478   1
  -1  13  17-146.299 279.623   1
  -1  13  16 182.247 272.407   1
   1 -13 -16-127.242 230.477   1
   1 -13 -14 655.039 250.048   1
  -1  13  13 211.602 297.196   1
   1 -13 -13 30.6205 247.949   1
  -1  13  12 866.235 292.083   1
   1 -13 -12 1322.72 257.136   1
  -1  13  11 271.246 261.107   1
   1 -13 -11 58.8113 216.677   1
  -1  13  10-264.308 264.038   1
   1 -13 -10 28.6366 216.508   1
  -1  13   9 64.1375 243.574   1
   1 -13  -9 277.634 221.449   1
  -1  13   8 557.189 262.607   1
   1 -13  -8 642.869 224.887   1
  -1  13   7 267.513 237.390   1
   1 -13  -7 257.920 214.812   1
  -1  13   6 480.923 233.233   1
   1 -13  -6 664.023 207.447   1
  -1  13   4-50.7474 193.871   1
   1 -13  -4 87.6545 165.010   1
   1 -13  -3 40.8078 158.187   1
  -1 -13   3 118.335 78.8100   1
   1  13  -3 15.6291 88.8532   1
  -1  13   3 47.7997 195.965   1
   1  13  -2 2278.57 225.644   1
   1 -13  -2 2830.66 272.738   1
  -1 -13   2 2279.47 214.327   1
  -1  13   2 1849.25 284.330   1
  -1  13   1-39.5302 176.168   1
   1 -13  -1-103.391 146.549   1
  -1 -13   0 641.248 160.048   1
  -1  13   0 733.621 179.556   1
   1  13   0 783.078 182.894   1
   1 -13   0 463.629 148.098   1
   1  13   1 122.787 180.493   1
  -1 -13  -1 69.5951 156.769   1
   1  13   2 2770.85 287.259   1
  -1 -13  -2 2179.73 264.939   1
  -1  13  -2 2295.61 221.851   1
   1 -13   2 2457.11 217.492   1
  -1 -13  -3 21.0285 174.288   1
   1 -13   3 156.206 64.8983   1
  -1  13  -3 183.682 75.6571   1
   1  13   3 48.9559 187.973   1
   1  13   4 26.1839 221.266   1
  -1 -13  -4 67.9062 186.157   1
   1  13   6 1172.25 282.070   1
  -1 -13  -6 1193.29 247.222   1
   1  13   7 582.789 252.452   1
  -1 -13  -7 132.944 217.087   1
   1  13   8 829.433 280.454   1
  -1 -13  -8 1217.74 266.620   1
   1  13   9-363.221 280.748   1
  -1 -13  -9 57.2080 230.169   1
   1  13  10 102.304 233.186   1
  -1 -13 -10 265.325 228.822   1
   1  13  11 350.663 296.076   1
  -1 -13 -11 241.539 250.581   1
   1  13  12 1181.93 323.169   1
  -1 -13 -12 956.670 285.141   1
   1  13  13 255.384 269.832   1
  -1 -13 -13-438.967 232.869   1
  -1 -13 -14-31.7379 225.315   1
   1  13  16 407.535 289.695   1
  -1 -13 -16 160.600 242.552   1
   1  13  17 295.108 299.533   1
  -1 -13 -17-193.458 249.867   1
   1  13  18 73.2153 271.546   1
  -1 -13 -18 32.2258 244.460   1
   1  13  19 766.562 299.458   1
  -1 -13 -19-223.059 231.186   1
   1  13  20 326.969 272.133   1
  -1 -13 -20 219.424 231.448   1
   1  13  21 72.1324 278.550   1
  -1 -13 -21 61.9411 229.758   1
   1  13  22 141.868 260.981   1
  -1 -13 -22 460.284 238.830   1
   1  13  23 279.109 262.716   1
  -1 -13 -23-121.181 228.977   1
   1  13  24 34.2450 252.150   1
  -1 -13 -24 148.518 212.727   1
  -1  14  23 384.949 219.095   1
   1 -14 -23 30.5517 185.136   1
  -1  14  21-109.568 273.058   1
   1 -14 -19 64.0600 221.650   1
  -1  14  19 36.9852 281.581   1
   1 -14 -18 321.211 214.451   1
  -1  14  17 442.128 290.126   1
   1 -14 -17 160.814 236.594   1
  -1  14  16 331.416 261.995   1
   1 -14 -16 192.736 227.757   1
  -1  14  15 73.1181 271.336   1
   1 -14 -15 191.567 242.368   1
  -1  14  14 326.512 238.251   1
   1 -14 -14 253.344 195.675   1
  -1  14  13 430.581 294.127   1
   1 -14 -13-281.617 240.784   1
  -1  14  12 774.572 292.837   1
   1 -14 -12 369.581 253.691   1
  -1  14  11-207.400 276.199   1
   1 -14 -11 60.4049 235.713   1
  -1  14   9 427.668 277.150   1
   1 -14  -9-229.717 218.603   1
  -1  14   8-192.044 253.305   1
   1 -14  -8-55.6334 217.201   1
  -1  14   7-30.8451 235.838   1
   1 -14  -7 267.822 207.016   1
  -1  14   6 237.120 226.546   1
   1 -14  -6-25.6666 207.843   1
  -1  14   5 113.275 234.302   1
   1 -14  -5-48.8090 206.207   1
  -1  14   4 323.232 230.364   1
   1 -14  -4 1013.48 207.994   1
   1  14  -3 54.3756 88.6489   1
  -1  14   3-151.899 184.963   1
  -1 -14   3 107.966 74.5011   1
   1 -14  -3 215.922 174.849   1
  -1  14   2 324.817 198.108   1
   1  14  -2 421.052 131.423   1
   1 -14  -2 585.118 178.539   1
  -1 -14   2 223.636 108.986   1
   1  14  -1 95.3656 150.011   1
   1 -14  -1 91.0555 156.157   1
  -1  14   1-62.6497 174.921   1
   1  14   0-112.056 170.754   1
   1 -14   0-47.2599 135.464   1
  -1  14   0-36.6031 160.027   1
  -1 -14   0 15.8427 134.284   1
  -1 -14  -1 146.118 153.711   1
   1  14   1 127.112 176.073   1
  -1 -14  -2 344.413 172.979   1
   1 -14   2 476.319 114.759   1
  -1  14  -2 507.687 126.522   1
   1  14   2 658.379 204.373   1
  -1 -14  -3 374.131 176.695   1
   1 -14   3 100.347 55.4387   1
  -1  14  -3 186.277 72.3824   1
   1  14   3 51.6814 195.546   1
   1  14   4 635.057 225.982   1
  -1 -14  -4 778.663 223.310   1
   1  14   5 58.3714 226.173   1
  -1 -14  -5-25.0456 187.180   1
   1  14   6 30.6470 239.234   1
  -1 -14  -6 131.582 198.250   1
   1  14   7 415.327 263.926   1
  -1 -14  -7 329.605 237.503   1
   1  14   8-66.2385 246.720   1
  -1 -14  -8 256.393 212.262   1
   1  14   9 34.1629 269.377   1
  -1 -14  -9-146.717 232.169   1
   1  14  11 287.029 289.643   1
  -1 -14 -11 30.8372 253.763   1
   1  14  12 181.380 273.329   1
  -1 -14 -12 125.402 213.320   1
   1  14  13 515.255 310.970   1
  -1 -14 -13 222.345 255.724   1
   1  14  14-110.695 262.405   1
  -1 -14 -14-321.201 240.563   1
   1  14  15 332.084 257.577   1
  -1 -14 -15-96.7552 205.898   1
   1  14  16 183.727 274.191   1
  -1 -14 -16 323.482 237.868   1
   1  14  17-220.740 277.038   1
  -1 -14 -17 64.2337 236.422   1
  -1 -14 -18 444.215 246.942   1
   1  14  19 219.221 285.133   1
  -1 -14 -19-63.0958 222.108   1
   1  14  21-35.7218 255.702   1
   1  14  23 344.585 272.979   1
  -1 -14 -23 419.475 228.842   1
  -1  15  22 141.251 207.251   1
   1 -15 -22-30.8528 192.844   1
  -1  15  21 541.380 272.435   1
   1 -15 -21 562.839 241.096   1
  -1  15  20 294.402 282.277   1
   1 -15 -20 412.850 247.375   1
  -1  15  19 409.848 278.621   1
   1 -15 -19 351.502 228.326   1
  -1  15  18 334.885 262.299   1
   1 -15 -18 96.7437 218.615   1
   1 -15 -17-162.055 228.343   1
  -1  15  17 561.355 296.177   1
   1 -15 -16 32.3693 216.046   1
  -1  15  16 148.728 244.611   1
  -1  15  15 334.344 265.919   1
   1 -15 -15-323.173 248.695   1
  -1  15  14 36.8190 266.100   1
   1 -15 -14 353.337 239.608   1
  -1  15  13-219.167 255.273   1
   1 -15 -13-159.220 219.742   1
  -1  15  12 180.535 275.892   1
   1 -15 -12-31.4469 217.618   1
  -1  15  11 142.217 285.929   1
   1 -15 -11-123.790 218.780   1
  -1  15  10-104.608 274.921   1
   1 -15 -10 151.689 214.492   1
  -1  15   8 231.748 270.870   1
   1 -15  -8 172.513 220.880   1
  -1  15   7 225.021 254.422   1
   1 -15  -7 55.5934 207.127   1
   1 -15  -6 696.121 232.099   1
  -1  15   6 498.710 266.738   1
   1 -15  -5-127.513 200.422   1
  -1  15   5 30.0648 234.648   1
   1 -15  -3 345.811 187.803   1
  -1 -15   3-56.5610 60.5965   1
   1  15  -3-95.2962 86.9713   1
  -1  15   3 158.605 208.410   1
   1 -15  -2 384.317 164.670   1
  -1 -15   2 548.327 122.678   1
   1  15  -2 418.659 138.976   1
  -1  15   2 901.343 228.281   1
   1 -15  -1 38.3296 149.551   1
  -1 -15   1-85.5537 115.782   1
   1  15  -1 17.1675 140.725   1
  -1  15   1 65.3123 173.939   1
   1  15   0 374.874 170.462   1
   1 -15   0 83.2594 140.302   1
  -1  15   0 153.694 169.695   1
  -1 -15   0 84.2361 141.095   1
  -1 -15  -1-75.5762 152.438   1
   1  15   1 44.6262 180.023   1
  -1  15  -1 33.1977 142.298   1
  -1 -15  -2 820.672 197.868   1
   1 -15   2 852.544 129.180   1
  -1  15  -2 789.642 148.869   1
   1  15   2 828.889 220.088   1
  -1 -15  -3 229.322 177.763   1
   1  15   3-158.926 198.746   1
  -1 -15  -5 233.617 204.059   1
   1  15   5 299.804 240.214   1
  -1 -15  -6 1168.78 263.070   1
   1  15   6 1106.75 283.068   1
  -1 -15  -7 254.920 223.860   1
   1  15   7 197.114 240.440   1
  -1 -15  -8 29.2900 229.591   1
   1  15   8 305.471 256.722   1
  -1 -15 -10-30.7789 217.662   1
   1  15  10-177.071 285.782   1
  -1 -15 -11 251.111 220.422   1
   1  15  11 108.265 263.885   1
  -1 -15 -12 31.7544 240.046   1
   1  15  12 146.521 274.843   1
  -1 -15 -13 385.677 238.723   1
   1  15  13-36.7715 240.999   1
  -1 -15 -14-64.7342 226.910   1
   1  15  14-36.7671 255.537   1
  -1 -15 -15-97.5852 235.904   1
   1  15  15 480.089 285.369   1
  -1 -15 -16 420.029 231.057   1
   1  15  16 73.9706 255.450   1
  -1 -15 -17-31.9368 198.535   1
   1  15  17 147.908 234.803   1
  -1 -15 -18 126.821 211.907   1
   1  15  18 258.231 267.574   1
  -1 -15 -19 252.558 236.064   1
   1  15  19 401.024 275.372   1
  -1 -15 -20 406.900 231.843   1
   1  15  20 576.013 296.941   1
  -1 -15 -21-154.111 226.307   1
   1  15  21 635.746 281.518   1
  -1 -15 -22 332.896 223.086   1
   1  15  22-34.7763 265.028   1
   1 -16 -21 467.524 232.866   1
  -1  16  21 35.6459 271.069   1
   1 -16 -20 190.428 222.845   1
  -1  16  20 581.160 291.215   1
   1 -16 -19-160.177 200.388   1
  -1  16  19-73.9418 234.903   1
   1 -16 -18 289.979 237.611   1
  -1  16  18 112.596 277.712   1
   1 -16 -17 64.9434 218.693   1
  -1  16  17 643.631 272.927   1
   1 -16 -15 65.3598 191.780   1
  -1  16  15-37.7402 247.010   1
   1 -16 -14 32.6142 228.772   1
  -1  16  14 753.734 300.972   1
   1 -16 -13 161.725 228.715   1
  -1  16  13-37.1708 270.439   1
   1 -16 -12-96.1253 232.323   1
  -1  16  12 479.238 284.816   1
   1 -16 -11 379.503 242.480   1
  -1  16  11 182.074 276.958   1
   1 -16 -10 155.936 212.978   1
  -1  16  10-72.2821 269.122   1
   1 -16  -9-213.665 213.078   1
  -1  16   9 212.492 257.648   1
  -1  16   8-103.583 257.326   1
   1 -16  -8 1041.23 247.673   1
  -1  16   7-33.8437 257.656   1
   1 -16  -7 86.4285 210.412   1
  -1  16   6-195.259 248.946   1
   1 -16  -6-167.527 199.417   1
  -1  16   5 310.893 243.803   1
   1 -16  -5 376.148 204.482   1
  -1  16   4 471.313 241.494   1
   1 -16  -4 334.797 209.563   1
  -1  16   3-82.8148 217.658   1
   1 -16  -3-48.5453 190.094   1
   1  16  -3-48.6491 59.4486   1
   1 -16  -2 112.236 187.169   1
  -1 -16   2 231.584 108.218   1
   1  16  -2 78.9280 115.830   1
  -1  16   2 176.210 205.338   1
  -1 -16   1 121.321 131.948   1
   1 -16  -1-20.0220 156.323   1
  -1  16   1 137.664 179.113   1
   1  16  -1 53.0559 148.193   1
   1 -16   0 156.162 135.539   1
  -1 -16   0-17.7192 144.466   1
   1  16   0 212.396 179.038   1
  -1  16   0 20.4735 172.588   1
   1  16   1 257.102 188.045   1
  -1 -16  -1 160.128 158.623   1
   1 -16   1 232.708 131.254   1
  -1  16  -1 284.727 147.710   1
  -1 -16  -2 153.443 177.929   1
   1 -16   2 312.533 107.738   1
  -1  16  -2 316.177 122.275   1
   1  16   2 256.274 214.220   1
  -1 -16  -4 303.991 196.862   1
   1  16   4 526.226 228.212   1
  -1 -16  -5 186.589 196.442   1
   1  16   5 429.985 232.111   1
  -1 -16  -6-112.236 224.246   1
   1  16   6-32.0267 247.380   1
  -1 -16  -7 319.951 233.240   1
   1  16   7-165.837 243.260   1
  -1 -16  -8 179.853 233.645   1
   1  16   8 585.190 267.006   1
  -1 -16  -9-92.2152 214.542   1
   1  16   9 105.773 262.509   1
  -1 -16 -10 313.726 238.912   1
   1  16  10-178.411 256.528   1
  -1 -16 -11 127.555 225.431   1
   1  16  11-181.243 256.253   1
  -1 -16 -12-387.493 249.975   1
   1  16  12-403.512 262.911   1
  -1 -16 -13 64.5947 208.284   1
   1  16  13-221.998 257.155   1
  -1 -16 -14 552.121 259.518   1
   1  16  14 855.105 302.699   1
  -1 -16 -15-64.4294 207.761   1
   1  16  15 223.845 229.400   1
  -1 -16 -17 319.525 229.098   1
   1  16  17 37.1506 266.250   1
  -1 -16 -18 31.8324 186.013   1
   1  16  18 367.325 252.181   1
  -1 -16 -19 726.299 223.621   1
   1  16  19 108.581 252.439   1
  -1 -16 -20 62.2859 222.216   1
   1  16  20 250.481 275.526   1
  -1 -16 -21 61.2186 215.538   1
   1  16  21 633.944 282.132   1
  -1  17  21 491.878 281.718   1
   1 -17 -21-187.038 223.245   1
  -1  17  20 143.654 258.199   1
   1 -17 -20 63.3630 193.800   1
  -1  17  19-73.3364 241.165   1
   1 -17 -19 32.0559 234.108   1
  -1  17  18 744.399 297.928   1
   1 -17 -18-65.0478 225.774   1
  -1  17  17 641.391 259.573   1
   1 -17 -17 32.6939 217.047   1
  -1  17  16 380.414 285.751   1
   1 -17 -16 98.8532 214.043   1
  -1  17  14 38.4182 247.792   1
   1 -17 -14 131.696 236.707   1
  -1  17  13 460.176 276.736   1
   1 -17 -13-229.942 207.493   1
  -1  17  11 340.161 258.059   1
   1 -17 -11-193.977 224.682   1
  -1  17  10-111.965 257.242   1
   1 -17 -10 286.976 213.915   1
  -1  17   9 73.1252 256.290   1
   1 -17  -9-62.9957 203.095   1
  -1  17   8 286.249 254.287   1
   1 -17  -8 92.3865 214.344   1
  -1  17   7 382.252 259.834   1
   1 -17  -7-90.3618 214.867   1
  -1  17   6 134.180 252.927   1
   1 -17  -6 234.364 223.415   1
  -1  17   5-96.6207 224.825   1
   1 -17  -5 170.258 199.793   1
  -1  17   4-336.819 231.604   1
   1 -17  -4 539.820 196.572   1
   1  17  -2 205.912 121.419   1
  -1  17   2-53.2213 193.154   1
   1 -17  -2 300.302 192.061   1
  -1  17   1 119.934 181.417   1
   1  17  -1 35.6622 149.050   1
   1 -17  -1 166.900 165.735   1
   1  17   0 306.700 180.219   1
  -1  17   0 151.777 181.140   1
  -1 -17   0 282.975 147.666   1
   1 -17   0 415.121 152.575   1
   1  17   1 225.794 193.298   1
  -1 -17  -1 126.067 164.809   1
  -1  17  -1 101.745 141.491   1
   1  17   2 80.7285 201.864   1
  -1  17  -2-89.7030 113.969   1
  -1 -17  -2 138.537 165.270   1
   1  17   3-57.6984 194.381   1
  -1 -17  -3 198.491 176.235   1
   1  17   4 183.174 230.720   1
  -1 -17  -4-104.848 193.678   1
   1  17   5 32.1000 226.217   1
  -1 -17  -5 246.526 205.755   1
   1  17   6 498.897 245.489   1
  -1 -17  -6 341.946 210.831   1
   1  17   7 205.994 254.650   1
  -1 -17  -7-177.077 209.511   1
   1  17   8 105.740 248.814   1
  -1 -17  -8 394.016 215.962   1
   1  17   9-71.9543 250.021   1
  -1 -17  -9 61.9657 206.717   1
   1  17  10 73.1792 243.015   1
  -1 -17 -10 63.0369 215.243   1
   1  17  11 296.260 266.823   1
  -1 -17 -11 255.495 221.780   1
   1  17  12 261.521 256.942   1
  -1 -17 -12 290.109 220.917   1
   1  17  13-150.700 271.891   1
  -1 -17 -13 32.3566 228.760   1
   1  17  14-490.489 258.978   1
  -1 -17 -14 97.2841 207.243   1
   1  17  16 224.172 238.821   1
  -1 -17 -16 161.876 213.330   1
   1  17  17 369.406 285.724   1
  -1 -17 -17 451.383 221.033   1
   1  17  18 693.805 288.132   1
  -1 -17 -18-191.339 224.809   1
   1  17  19 252.841 264.890   1
  -1 -17 -19-31.4519 200.829   1
   1  17  20 35.5631 218.695   1
  -1 -17 -20-154.662 181.590   1
   1  17  21 209.622 229.934   1
  -1 -17 -21 60.6117 178.046   1
   1 -18 -20 31.5364 209.415   1
  -1  18  20-35.5228 234.760   1
   1 -18 -19 161.021 223.196   1
  -1  18  19 217.758 274.579   1
   1 -18 -18 260.817 197.784   1
  -1  18  18 221.669 236.401   1
   1 -18 -17-33.0676 225.218   1
  -1  18  17 524.942 277.428   1
   1 -18 -16 166.147 212.104   1
  -1  18  16-114.062 251.284   1
   1 -18 -15-133.877 205.948   1
  -1  18  15-114.972 253.422   1
   1 -18 -14 336.111 228.894   1
  -1  18  14 38.5159 262.173   1
   1 -18 -13 370.002 246.941   1
  -1  18  13-38.5558 268.243   1
   1 -18 -12-201.219 219.708   1
  -1  18  12 654.226 292.066   1
   1 -18 -10-98.9385 208.822   1
  -1  18  10-378.964 274.961   1
   1 -18  -9-228.837 218.200   1
  -1  18   9 111.857 254.642   1
   1 -18  -8-224.458 215.957   1
  -1  18   8 366.073 247.682   1
   1 -18  -6-30.6452 199.704   1
  -1  18   6 277.434 225.962   1
   1 -18  -5 117.845 213.557   1
  -1  18   5 66.6315 233.623   1
   1 -18  -4-28.1519 203.160   1
  -1  18   4 94.1419 229.181   1
  -1  18   3 148.800 210.632   1
  -1  18   2 82.8100 197.663   1
   1  18   2 28.6167 215.479   1
   1  18   3-61.0637 223.015   1
   1  18   4 478.456 251.858   1
  -1 -18  -4 274.446 211.166   1
   1  18   5-199.518 251.375   1
  -1 -18  -5 287.008 202.981   1
   1  18   6 377.460 246.798   1
  -1 -18  -6 327.262 216.041   1
   1  18   8 289.828 248.812   1
  -1 -18  -8 469.004 228.133   1
   1  18   9-36.8822 257.474   1
  -1 -18  -9 159.244 214.551   1
   1  18  10 112.118 257.457   1
  -1 -18 -10-32.2905 202.888   1
   1  18  12 417.132 259.795   1
  -1 -18 -12 229.714 221.025   1
   1  18  13 151.951 277.170   1
  -1 -18 -13 427.687 224.640   1
   1  18  14-302.469 272.841   1
  -1 -18 -14 263.805 216.882   1
   1  18  15 301.012 279.265   1
  -1 -18 -15 32.8412 216.231   1
   1  18  16 74.9297 269.558   1
  -1 -18 -16 260.891 221.000   1
   1  18  17 111.117 260.201   1
  -1 -18 -17 354.858 229.657   1
   1  18  18 36.5970 228.219   1
  -1 -18 -18 445.798 212.245   1
   1  18  19 288.735 269.741   1
  -1 -18 -19-250.464 206.915   1
   1  18  20 317.803 271.266   1
  -1 -18 -20 183.964 216.474   1
  -1  19  19 287.206 240.840   1
   1 -19 -19 64.1819 167.928   1
  -1  19  18-220.068 278.216   1
   1 -19 -18 229.354 214.454   1
  -1  19  17 74.7488 253.063   1
   1 -19 -17 199.052 214.145   1
  -1  19  16 341.406 276.159   1
   1 -19 -16 33.6423 202.478   1
  -1  19  15-38.3708 272.727   1
   1 -19 -15 373.975 232.515   1
  -1  19  14-77.3413 266.664   1
   1 -19 -14 376.817 237.329   1
  -1  19  13-233.129 271.142   1
   1 -19 -13-444.895 243.182   1
  -1  19  12 505.927 277.245   1
   1 -19 -12 206.470 237.141   1
  -1  19  11-116.481 245.374   1
  -1  19   9 38.1506 259.311   1
  -1  19   8 412.747 249.612   1
  -1  19   7-73.4403 247.348   1
   1  19   7 183.327 256.223   1
   1  19   8 149.521 258.846   1
   1  19   9 75.6253 251.146   1
   1  19  11 191.962 267.223   1
  -1 -19 -11 233.516 220.969   1
   1  19  12 346.183 265.429   1
  -1 -19 -12 133.795 214.049   1
   1  19  13 76.8080 258.952   1
  -1 -19 -13 267.318 223.308   1
   1  19  14 76.6636 278.937   1
  -1 -19 -14 133.216 220.227   1
   1  19  15 38.0121 247.577   1
  -1 -19 -15-99.1706 206.607   1
   1  19  16 789.090 288.619   1
  -1 -19 -16-163.484 221.868   1
   1  19  17 223.052 230.521   1
  -1 -19 -17 290.290 205.591   1
   1  19  18 331.383 285.026   1
  -1 -19 -18 254.293 226.519   1
   1  19  19-216.249 252.159   1
  -1 -19 -19-280.170 207.450   1
   2   0 -26 136.048 226.049   1
  -2   0  25 38.3391 231.777   1
   2   0 -25-134.909 218.604   1
  -2   0  24 495.647 269.074   1
   2   0 -24 637.457 247.283   1
  -2   0  23 188.763 255.712   1
   2   0 -23 165.937 226.913   1
  -2   0  22 111.732 233.004   1
   2   0 -22 196.026 236.010   1
  -2   0  21 292.475 256.781   1
   2   0 -21 191.229 232.409   1
  -2   0  20 1785.33 307.859   1
   2   0 -20 1331.51 278.010   1
  -2   0  19-34.8241 243.083   1
   2   0 -19 119.752 224.610   1
  -2   0  18 980.838 277.788   1
   2   0 -18 893.431 251.190   1
  -2   0  17-360.066 265.852   1
   2   0 -17 138.168 224.455   1
  -2   0  16 1445.73 293.982   1
   2   0 -16 1458.57 254.435   1
  -2   0  15-89.1660 237.533   1
   2   0 -15-76.0543 206.583   1
  -2   0  14 9716.71 781.195   1
   2   0 -14 9489.04 760.474   1
   2   0 -13 68.0576 204.397   1
  -2   0  13 185.346 242.797   1
  -2   0  12 6589.01 563.667   1
   2   0 -12 6561.30 542.991   1
  -2   0  11-46.3961 194.422   1
   2   0 -11 258.196 190.189   1
  -2   0  10-21.4814 214.763   1
   2   0 -10-18.3814 184.543   1
   2   0  -9 84.5642 162.571   1
  -2   0   9-59.6795 195.514   1
  -2   0   8 13652.3 978.550   1
   2   0  -8 12577.2 961.653   1
   2   0  -7 13.9601 160.881   1
  -2   0   7 163.887 212.193   1
   2   0  -5 44.1084 151.592   1
  -2   0   5-88.6083 174.788   1
   2   0  -4 26398.0 1863.42   1
  -2   0   4 26421.7 1870.08   1
   2   0  -3-23.9103 149.699   1
  -2   0   3-9.54820 180.402   1
   2   0  -2 119275. 8217.21   1
  -2   0   2 117631. 8220.39   1
  -2   0   1 147.646 147.172   1
   2   0  -1 129.620 135.626   1
  -2   0   0 23954.3 1514.41   1
   2   0   0 19201.5 1512.74   1
   2   0   1-110.870 146.746   1
  -2   0  -1 19.4596 150.718   1
  -2   0  -2 116952. 8247.32   1
   2   0   2 120919. 8247.48   1
   2   0   3 165.493 158.072   1
  -2   0  -3 31.8539 141.659   1
  -2   0  -4 25841.2 1725.75   1
   2   0   4 22919.2 1725.26   1
   2   0   5 71.7787 194.380   1
  -2   0  -5 106.230 172.492   1
   2   0   7 15.7835 178.373   1
  -2   0  -7 82.8110 162.764   1
   2   0   8 12191.4 909.975   1
  -2   0  -8 11986.5 897.244   1
   2   0   9-19.3070 194.654   1
  -2   0  -9 84.5319 160.295   1
   2   0  10 253.674 195.970   1
   2   0  11-68.0565 198.333   1
  -2   0 -11 19.1317 172.245   1
  -2   0 -12 4861.87 455.102   1
   2   0  12 5827.92 488.948   1
  -2   0 -13 136.521 198.037   1
   2   0  13 126.527 217.746   1
  -2   0 -14 8307.41 675.175   1
   2   0  14 8456.34 701.809   1
   2   0  15-146.968 224.804   1
  -2   0 -16 1884.98 265.741   1
   2   0  16 1111.67 296.018   1
  -2   0 -17 140.135 224.161   1
   2   0  17 161.255 248.388   1
  -2   0 -18 753.461 236.304   1
   2   0  18 707.508 286.689   1
  -2   0 -20 1774.07 314.521   1
   2   0  20 1695.94 333.515   1
  -2   0 -21 93.6244 225.235   1
   2   0  21 587.704 269.037   1
  -2   0 -22 189.873 212.159   1
   2   0  22-147.555 264.064   1
  -2   0 -23 382.419 227.410   1
   2   0  23-148.822 247.281   1
  -2   0 -24 862.315 259.724   1
   2   0  24 339.644 265.890   1
  -2   0 -25 129.075 215.304   1
   2   0  25-114.132 241.565   1
  -2   0 -26 227.791 221.735   1
  -2   1  26 646.636 254.051   1
   2  -1 -26-201.125 226.050   1
  -2  -1  25 651.005 271.315   1
   2   1 -25-34.1459 237.980   1
  -2   1  24 455.677 255.410   1
  -2  -1  24 114.839 253.848   1
   2   1 -24 437.009 243.488   1
   2  -1 -24 200.647 228.256   1
  -2   1  23 75.4112 233.127   1
   2  -1 -23-165.677 213.692   1
  -2  -1  22 483.348 268.878   1
  -2   1  22 633.687 271.697   1
   2   1 -22 1043.94 263.955   1
  -2  -1  21 655.539 267.995   1
  -2   1  21-146.673 264.533   1
   2   1 -21 765.380 250.764   1
   2  -1 -21 63.6858 245.236   1
  -2  -1  20-390.552 280.971   1
  -2   1  20 359.978 266.104   1
   2  -1 -20 309.970 232.669   1
   2   1 -20 123.590 230.189   1
  -2   1  19 281.705 263.306   1
  -2  -1  19 34.4353 257.540   1
   2   1 -19 569.135 252.035   1
   2  -1 -19 450.906 233.411   1
  -2  -1  18 531.893 264.367   1
  -2   1  18 377.571 257.844   1
   2   1 -18 834.236 250.662   1
  -2  -1  17 1569.85 295.786   1
  -2   1  17 986.509 296.933   1
   2  -1 -17 871.120 258.661   1
   2   1 -17 1428.85 273.382   1
  -2   1  16 3357.43 416.559   1
   2   1 -16 3683.66 378.880   1
   2  -1 -16 2922.26 371.007   1
  -2  -1  16 3747.95 408.566   1
   2   1 -15 596.597 209.193   1
   2  -1 -15 155.163 216.154   1
  -2  -1  15 614.142 243.903   1
   2  -1 -14 1823.93 288.844   1
  -2   1  14 1716.55 305.095   1
  -2  -1  13 4366.46 407.389   1
   2   1 -13 3477.19 366.650   1
   2   1 -12 143.962 184.548   1
  -2   1  12 153.678 230.278   1
   2  -1 -12 198.375 193.041   1
  -2   1  11 2281.16 324.444   1
   2  -1 -11 2829.33 313.498   1
   2   1 -11 2976.94 295.738   1
  -2  -1  11 2745.25 323.284   1
  -2  -1  10 25810.1 1731.48   1
  -2   1  10 24499.6 1734.17   1
   2   1 -10 23434.4 1714.40   1
   2  -1 -10 22396.9 1717.88   1
  -2   1   9 1073.36 215.970   1
   2  -1  -9 957.413 199.955   1
  -2  -1   9 929.206 213.551   1
   2   1  -9 1166.33 195.143   1
  -2   1   8 21682.2 1562.67   1
  -2  -1   8 21696.5 1557.36   1
   2  -1  -8 20868.1 1549.96   1
   2   1  -8 22069.4 1548.82   1
  -2   1   7 15793.6 1096.55   1
   2  -1  -7 14111.3 1079.55   1
   2  -1  -6 2795.38 302.248   1
   2   1  -6 3015.61 282.398   1
  -2   1   6 3674.24 331.346   1
  -2  -1   6 2741.88 303.399   1
  -2  -1   5 7353.36 611.617   1
   2   1  -5 8539.71 601.658   1
   2  -1  -5 7590.29 613.379   1
  -2   1   5 8351.50 626.311   1
  -2   1   4 4350.95 365.272   1
  -2  -1   4 3825.38 343.992   1
   2   1  -4 4041.22 334.684   1
   2  -1  -4 3622.26 343.845   1
   2  -1  -3 114974. 8121.97   1
   2   1  -3 117044. 8118.32   1
  -2  -1   3 114836. 8120.81   1
  -2   1   3 122258. 8127.78   1
   2  -1  -2 3231.39 298.037   1
   2   1  -2 3532.40 292.669   1
  -2  -1   2 3260.77 297.934   1
  -2   1   2 4003.41 316.327   1
   2   1  -1 23672.3 1623.11   1
  -2  -1   1 24572.5 1627.54   1
  -2   1   1 20522.3 1626.38   1
   2  -1  -1 23608.7 1622.73   1
   2  -1   0 6.00823 145.197   1
   2   1   0-147.282 152.617   1
  -2   1   0 6.58800 152.834   1
  -2  -1   0-51.7285 148.063   1
   2  -1   1 17989.3 1401.20   1
   2   1   1 21693.6 1406.63   1
  -2   1  -1 20117.4 1401.97   1
  -2  -1  -1 19929.5 1405.68   1
   2  -1   2 3530.24 287.464   1
   2   1   2 2837.67 287.195   1
  -2  -1  -2 3531.06 288.793   1
  -2   1  -2 3178.29 283.560   1
   2   1   3 121644. 8023.32   1
   2  -1   3 114825. 8014.62   1
  -2  -1  -3 120899. 8018.19   1
  -2   1  -3 107862. 8012.33   1
   2   1   4 3204.43 321.082   1
   2  -1   4 3771.14 308.364   1
  -2   1  -4 2856.18 292.171   1
  -2  -1  -4 3358.93 314.302   1
  -2  -1  -5 8309.87 575.667   1
  -2   1  -5 7917.41 564.490   1
   2   1   5 6717.33 588.433   1
   2  -1   5 6576.95 571.756   1
   2  -1   6 4097.58 315.944   1
  -2   1  -6 3189.55 293.580   1
  -2  -1  -6 3250.41 316.377   1
   2   1   7 13743.6 1055.65   1
  -2  -1  -7 14664.9 1047.74   1
   2   1   8 21190.2 1625.19   1
   2  -1   8 21251.9 1616.53   1
  -2  -1  -8 24166.9 1621.09   1
  -2   1  -8 23369.4 1610.23   1
  -2   1  -9 971.773 193.605   1
  -2  -1  -9 1143.52 211.151   1
   2   1   9 733.856 230.039   1
   2  -1   9 873.866 208.856   1
   2   1  10 24033.2 1748.19   1
   2  -1  10 24170.1 1739.52   1
  -2  -1 -11 2397.05 282.690   1
  -2   1 -11 2101.28 261.283   1
   2  -1  11 2472.10 294.383   1
   2   1  11 2602.60 307.900   1
  -2   1 -12 59.9906 177.699   1
  -2  -1 -12 193.423 197.960   1
   2   1  12-50.3859 222.072   1
   2  -1  12-93.0294 208.309   1
  -2   1 -13 2964.78 339.321   1
   2  -1  13 4009.51 369.346   1
  -2  -1 -14 1267.98 278.897   1
   2   1  14 1397.67 286.319   1
  -2  -1 -15 686.135 234.743   1
  -2   1 -15 225.612 215.928   1
   2  -1  15 229.675 255.123   1
  -2   1 -16 3006.84 340.084   1
  -2  -1 -16 3140.08 359.374   1
   2   1  16 2867.19 386.502   1
   2  -1  16 2595.64 356.950   1
  -2  -1 -17 2003.59 312.660   1
  -2   1 -17 1372.94 274.270   1
   2   1  17 1045.23 330.373   1
   2  -1  17 1208.37 305.511   1
  -2   1 -18 913.191 254.102   1
  -2  -1 -18 1001.15 254.683   1
   2   1  18 1122.51 283.665   1
   2  -1  18 465.073 266.252   1
  -2   1 -19 883.487 241.116   1
  -2  -1 -19 452.969 240.070   1
   2   1  19 704.933 281.448   1
  -2  -1 -20 339.242 237.486   1
  -2   1 -20-60.5228 215.903   1
   2  -1  20 35.8615 257.896   1
   2   1  20 254.279 288.450   1
  -2   1 -21 402.563 227.642   1
  -2  -1 -21 282.890 251.652   1
   2   1  21 816.949 278.742   1
   2  -1  21 72.5580 240.019   1
  -2   1 -22 536.146 233.160   1
   2  -1  22 694.689 250.016   1
   2   1  22 1078.73 270.864   1
  -2   1 -23 284.104 227.293   1
  -2  -1 -23 385.234 221.576   1
   2  -1  23 74.7378 256.652   1
   2   1  23-37.1111 237.259   1
  -2   1 -24 575.814 231.357   1
  -2  -1 -24 254.548 235.612   1
   2   1  24 525.717 270.022   1
   2  -1  24 114.147 255.172   1
  -2   1 -25 130.412 214.702   1
   2  -1  25 191.247 240.566   1
  -2  -1 -26 611.980 231.495   1
   2   1  26 188.387 232.230   1
  -2   2  27 443.354 261.829   1
   2  -2 -27 431.160 249.700   1
  -2   2  26 113.080 261.875   1
   2  -2 -26 532.515 258.998   1
  -2   2  25 264.818 263.739   1
   2  -2 -25 333.708 248.401   1
  -2  -2  24-76.2566 239.571   1
  -2   2  24-75.6365 242.625   1
   2   2 -24 303.097 238.087   1
   2  -2 -24-233.020 223.158   1
  -2  -2  23 486.284 272.868   1
  -2   2  23 564.593 243.554   1
   2  -2 -23 164.597 226.690   1
   2   2 -23 66.6845 219.174   1
  -2   2  22 74.5287 249.805   1
  -2  -2  22 259.325 241.282   1
   2   2 -22-97.3996 214.573   1
   2  -2 -22-226.940 219.355   1
  -2  -2  21 325.458 275.668   1
  -2   2  21 478.858 276.697   1
   2   2 -21-31.7074 228.339   1
   2  -2 -21 158.883 223.206   1
  -2   2  20 1088.03 294.074   1
   2  -2 -20 930.722 254.066   1
  -2  -2  19-102.152 268.541   1
  -2   2  19-178.049 272.163   1
   2  -2 -19-181.066 219.636   1
   2   2 -19 59.5208 233.939   1
  -2   2  18 274.847 252.865   1
  -2  -2  18 65.5383 268.691   1
   2   2 -18 572.627 247.149   1
  -2   2  17 1025.05 307.920   1
   2  -2 -17 1621.98 269.521   1
   2   2 -17 1145.75 269.676   1
  -2  -2  17 1319.90 291.137   1
   2  -2 -16 329.844 243.275   1
  -2   2  16 543.279 281.583   1
   2   2 -16 387.918 205.839   1
  -2  -2  16 419.262 250.889   1
   2  -2 -15 26.4153 203.073   1
  -2   2  15-153.055 226.651   1
  -2  -2  15 113.610 234.726   1
   2  -2 -14 3785.80 378.957   1
  -2   2  14 3653.72 408.836   1
   2   2 -14 3349.53 350.035   1
  -2  -2  14 3721.33 386.405   1
   2  -2 -13 697.011 227.431   1
   2   2 -13 713.840 202.724   1
  -2  -2  13 526.687 231.879   1
  -2   2  13 612.424 255.198   1
  -2  -2  12 13206.0 1001.06   1
  -2   2  11-197.822 234.419   1
   2  -2 -11 21.3952 197.059   1
   2   2 -11 55.7106 165.881   1
  -2  -2  11 21.5426 200.371   1
  -2  -2  10 11538.3 868.912   1
  -2   2  10 12745.4 890.895   1
   2  -2 -10 11240.9 868.927   1
   2   2 -10 10670.4 852.792   1
  -2   2   9 3149.19 335.346   1
  -2  -2   9 3090.45 318.158   1
   2  -2  -9 2582.00 305.512   1
   2   2  -9 2798.07 289.170   1
   2   2  -8 4634.92 371.679   1
   2  -2  -8 4393.52 396.675   1
  -2   2   8 4071.92 409.860   1
  -2  -2   8 4295.40 387.399   1
  -2   2   7 308.973 181.568   1
   2  -2  -7 249.683 168.793   1
  -2  -2   6 15250.9 1053.34   1
   2   2  -6 13397.4 1045.56   1
   2  -2  -6 14869.2 1058.16   1
  -2   2   6 14669.8 1071.51   1
   2   2  -5 8003.15 604.600   1
  -2  -2   5 8263.92 615.298   1
  -2  -2   4 8963.17 635.497   1
   2   2  -4 7760.70 625.001   1
  -2   2   4 8774.85 662.167   1
   2  -2  -4 8907.62 643.568   1
   2   2  -3 4846.46 329.510   1
   2  -2  -3 4349.41 363.282   1
  -2  -2   3 3729.59 342.784   1
   2  -2  -2 12260.3 859.698   1
  -2  -2   2 13113.9 853.006   1
  -2   2   2 12310.0 866.707   1
   2   2  -2 10364.6 845.757   1
   2   2  -1 129648. 9788.46   1
  -2   2   1 147282. 9794.00   1
  -2  -2   1 145781. 9788.11   1
   2  -2  -1 143601. 9790.22   1
   2  -2   0 30736.2 2254.74   1
   2   2   0 33017.1 2259.81   1
  -2   2   0 34676.9 2260.73   1
  -2  -2   0 31246.3 2259.19   1
   2   2   1 131698. 7948.94   1
   2  -2   1 116894. 7942.13   1
  -2   2  -1 100757. 7946.24   1
  -2  -2  -1 109381. 7949.63   1
  -2   2  -2 8702.63 689.197   1
   2  -2   2 7936.52 690.201   1
  -2   2  -3 3905.13 326.742   1
  -2  -2  -3 3464.75 355.101   1
   2   2   3 4014.60 359.150   1
   2  -2   3 4395.23 322.756   1
  -2   2  -4 8811.82 666.144   1
  -2  -2  -4 9829.69 681.792   1
   2  -2   4 8714.17 670.009   1
   2   2   4 9395.08 690.382   1
  -2   2  -5 6719.30 519.603   1
   2  -2   5 6785.65 519.333   1
   2  -2   6 14630.7 1000.81   1
   2   2   6 12548.7 1024.63   1
  -2  -2  -6 13048.2 1014.26   1
  -2   2  -6 14128.1 991.214   1
  -2   2  -7 633.450 150.957   1
  -2  -2  -7 586.478 175.110   1
   2  -2   7 592.344 170.072   1
   2   2   7 598.003 207.333   1
   2   2   8 4513.36 410.196   1
   2  -2   8 4249.00 377.185   1
  -2  -2  -8 4207.61 386.561   1
  -2   2  -8 4305.78 364.611   1
  -2   2  -9 3015.39 272.608   1
  -2  -2  -9 2320.20 294.568   1
   2  -2   9 2577.87 279.507   1
   2   2   9 2855.21 319.797   1
   2   2  10 10853.7 849.594   1
  -2   2 -11-17.4290 141.974   1
  -2  -2 -11 62.4102 185.830   1
   2  -2  11-61.8717 183.741   1
   2   2  11-24.6085 218.659   1
   2  -2  12 13807.7 1041.42   1
   2   2  13 269.271 225.248   1
   2  -2  13 475.324 210.577   1
  -2   2 -13 797.520 206.987   1
  -2  -2 -13 574.478 226.841   1
  -2   2 -14 3826.33 368.684   1
   2   2  14 3930.82 414.691   1
   2  -2  14 3135.90 372.457   1
  -2  -2 -14 3772.43 403.751   1
   2   2  15 608.013 280.980   1
   2  -2  15 531.413 248.000   1
  -2  -2 -15 679.181 254.840   1
  -2   2 -15 584.514 228.104   1
   2   2  16 673.105 277.128   1
   2  -2  16 444.068 243.694   1
  -2   2 -16 384.738 216.166   1
  -2  -2 -16 280.950 229.295   1
   2   2  17 1393.51 287.351   1
   2  -2  17 1345.99 299.956   1
  -2   2 -17 1395.67 252.878   1
  -2  -2 -17 989.454 252.728   1
   2  -2  18 789.474 276.702   1
  -2   2 -18 782.259 234.662   1
   2  -2  19-102.926 256.416   1
   2   2  19 355.665 288.804   1
  -2   2 -19-86.9850 222.335   1
  -2  -2 -19 61.0290 250.920   1
   2   2  20 1531.41 326.089   1
  -2  -2 -20 1120.68 288.717   1
   2   2  21 223.565 241.519   1
   2  -2  21-71.6627 257.574   1
  -2   2 -21 306.617 223.098   1
  -2  -2 -21-126.311 209.751   1
   2   2  22 297.687 278.139   1
   2  -2  22 146.132 242.642   1
  -2  -2 -22 350.944 229.348   1
  -2   2 -22-311.867 223.281   1
   2  -2  23 187.816 247.391   1
   2   2  23 186.575 251.639   1
  -2   2 -23 126.095 212.699   1
  -2  -2 -23 256.849 231.117   1
   2   2  24 596.320 263.759   1
   2  -2  24-152.527 248.645   1
  -2   2 -24-32.3596 221.278   1
  -2  -2 -24 256.133 219.921   1
   2   2  25 450.836 269.102   1
  -2  -2 -25-63.4350 226.316   1
   2   2  26 112.161 252.746   1
  -2  -2 -26 477.082 244.864   1
   2   2  27 297.661 227.053   1
  -2  -2 -27 571.768 230.417   1
  -2   3  27 110.656 239.032   1
   2  -3 -27-65.2184 216.540   1
  -2   3  26 335.621 271.945   1
   2  -3 -26 956.115 279.919   1
  -2   3  25-300.184 259.953   1
   2  -3 -25-99.4378 236.636   1
  -2   3  24 75.2778 255.016   1
   2  -3 -24 296.921 250.610   1
  -2  -3  23 188.527 240.985   1
  -2   3  23-262.625 256.465   1
   2  -3 -23-228.904 244.716   1
   2   3 -23-361.500 223.721   1
  -2  -3  22 806.183 255.836   1
  -2   3  22 373.337 247.812   1
   2  -3 -22 773.971 251.866   1
   2   3 -22 807.620 238.904   1
  -2  -3  21-142.149 240.537   1
  -2   3  21 369.950 263.809   1
   2   3 -21 158.062 225.456   1
   2  -3 -21 31.7054 225.183   1
  -2  -3  20-173.966 244.434   1
  -2   3  20 109.695 280.845   1
   2  -3 -20 403.519 235.149   1
   2   3 -20 486.898 225.443   1
  -2  -3  19-234.926 250.839   1
  -2   3  19 355.255 288.481   1
   2  -3 -19 213.255 236.931   1
   2   3 -19-88.1022 213.648   1
  -2  -3  18 2832.14 340.930   1
   2   3 -18 2787.14 326.165   1
  -2  -3  17-153.771 232.541   1
   2   3 -17 322.500 212.721   1
  -2   3  16 2297.01 348.490   1
  -2  -3  16 2569.43 322.031   1
   2   3 -16 2142.46 296.296   1
   2  -3 -16 2012.69 300.802   1
  -2   3  15 31.1259 235.440   1
   2  -3 -15 242.421 221.707   1
  -2   3  14 1136.32 282.856   1
  -2  -3  14 725.515 234.117   1
   2   3 -14 813.112 209.379   1
   2  -3 -14 982.766 243.129   1
  -2   3  13 284.683 240.776   1
  -2  -3  13 265.748 203.204   1
   2  -3 -13-74.0738 196.912   1
   2   3 -13 189.412 181.249   1
   2   3 -12 9209.43 746.271   1
   2  -3 -12 9295.80 768.153   1
  -2  -3  12 10111.2 770.130   1
  -2   3  12 10778.6 794.074   1
  -2   3  11 1792.83 294.305   1
  -2  -3  11 1759.62 248.378   1
   2  -3 -11 1197.95 267.108   1
   2   3 -11 1480.96 216.736   1
   2   3 -10 11264.9 769.468   1
   2  -3 -10 8323.37 780.021   1
  -2  -3  10 10703.4 777.621   1
  -2   3  10 10067.0 800.632   1
  -2   3   9 1370.47 287.456   1
  -2  -3   9 2231.91 229.636   1
   2   3  -9 1756.21 219.390   1
   2  -3  -9 1982.33 272.071   1
   2  -3  -8 179.857 161.014   1
  -2   3   8 124.836 174.568   1
   2   3  -7 4860.81 417.097   1
  -2  -3   7 5941.84 434.842   1
  -2   3   7 5391.59 463.577   1
   2  -3  -7 4575.22 442.662   1
   2   3  -6 14294.7 1068.03   1
   2  -3  -6 15246.3 1086.93   1
  -2  -3   6 15616.1 1079.08   1
  -2   3   6 14466.6 1094.63   1
   2  -3  -5 162.408 170.428   1
   2   3  -5 597.346 143.461   1
  -2  -3   5 331.904 145.551   1
  -2   3   5 557.276 207.305   1
   2   3  -4 8482.97 565.712   1
  -2  -3   4 6687.00 569.390   1
   2   3  -3 8323.82 670.334   1
  -2  -3   3 9904.75 675.484   1
  -2   3   3 8811.65 705.883   1
   2  -3  -3 10231.4 696.739   1
   2  -3  -2 41372.2 2892.28   1
  -2   3   2 43270.5 2898.58   1
   2   3  -2 39204.2 2882.36   1
  -2  -3   2 42354.8 2882.66   1
  -2   3   1 54832.5 3836.03   1
   2   3  -1 54406.4 3827.03   1
   2  -3  -1 59941.2 3831.44   1
  -2  -3   1 51368.2 3828.33   1
  -2   3   0-38.1315 150.877   1
   2   3   0-7.55211 150.924   1
   2  -3   0-33.8605 133.618   1
  -2  -3   0 73.8066 147.265   1
   2   3   1 54672.9 3766.63   1
   2  -3   1 54336.9 3754.94   1
  -2  -3  -1 51527.6 3764.52   1
  -2   3  -1 55076.8 3758.09   1
   2  -3   2 45636.8 3047.17   1
  -2   3  -2 42477.7 3046.36   1
  -2  -3  -2 41618.8 3059.92   1
   2   3   2 45274.1 3064.54   1
   2  -3   3 8145.80 534.954   1
  -2  -3  -3 7630.59 557.152   1
  -2   3  -3 6024.31 530.939   1
   2   3   3 7327.71 560.170   1
  -2   3  -4 7157.16 545.199   1
   2  -3   4 7742.54 550.500   1
   2   3   5 78.4232 216.922   1
  -2  -3  -5 410.978 201.046   1
   2  -3   5 350.040 117.440   1
  -2   3  -5 302.725 133.462   1
  -2   3  -6 16231.6 1116.49   1
  -2  -3  -6 15300.1 1139.21   1
   2   3   6 16241.8 1153.96   1
   2  -3   6 14822.1 1122.20   1
  -2   3  -7 5421.67 430.903   1
  -2  -3  -7 5334.82 472.520   1
   2   3   7 5205.72 485.133   1
   2  -3   7 5983.87 444.465   1
  -2  -3  -8 200.462 203.320   1
   2   3   8 333.121 209.819   1
  -2  -3  -9 1547.03 233.884   1
  -2   3  -9 1433.11 201.339   1
   2  -3   9 1749.18 219.160   1
   2   3   9 1758.70 251.962   1
  -2  -3 -10 8585.90 712.354   1
   2  -3  10 9260.84 715.223   1
   2   3  10 9923.48 747.443   1
  -2  -3 -11 1365.68 256.132   1
  -2   3 -11 1606.77 215.822   1
   2   3  11 1838.52 295.658   1
   2  -3  11 1267.45 235.481   1
   2   3  12 9774.22 747.834   1
   2  -3  12 8465.33 713.997   1
  -2  -3 -12 8926.41 729.653   1
  -2   3 -12 9326.55 703.070   1
   2  -3  13-91.7186 182.628   1
   2   3  13-138.548 248.843   1
  -2   3 -13 81.2160 172.599   1
  -2  -3 -13-100.032 204.381   1
   2   3  14 911.724 278.995   1
   2  -3  14 786.387 233.557   1
  -2   3 -14 795.257 203.734   1
   2   3  15-94.3170 264.075   1
  -2  -3 -15 110.527 246.176   1
   2   3  16 2316.95 351.440   1
   2  -3  16 1852.14 321.955   1
  -2  -3 -16 2204.46 315.941   1
  -2   3 -16 1993.81 287.633   1
   2  -3  17 30.7307 240.195   1
  -2   3 -17 314.189 202.650   1
   2  -3  18 2204.35 339.440   1
  -2   3 -18 2161.67 294.533   1
  -2  -3 -18 2025.54 320.987   1
   2  -3  19-33.6482 238.886   1
   2   3  19 143.048 294.077   1
  -2  -3 -19-30.8898 261.786   1
  -2   3 -19-170.745 219.779   1
   2   3  20 73.3304 250.443   1
   2  -3  20 137.729 245.561   1
  -2  -3 -20 407.534 225.430   1
  -2   3 -20-176.455 214.059   1
   2   3  21-37.3578 267.552   1
   2  -3  21 566.049 263.557   1
  -2   3 -21 120.620 215.146   1
  -2  -3 -21-63.4217 237.163   1
   2   3  22 787.741 286.323   1
   2  -3  22 438.443 246.050   1
  -2   3 -22 1262.02 253.125   1
  -2  -3 -22 512.329 256.247   1
   2  -3  23 112.510 242.112   1
   2   3  23 37.2132 239.031   1
  -2   3 -23-31.6529 207.508   1
  -2  -3 -23 513.206 225.153   1
   2   3  24 333.764 259.240   1
  -2  -3 -24 701.755 253.330   1
   2   3  25 111.456 270.464   1
  -2  -3 -25 821.164 257.301   1
   2   3  26 36.9966 228.955   1
  -2  -3 -26-283.625 197.230   1
   2   3  27 403.919 260.497   1
  -2  -3 -27 251.182 226.710   1
   2  -4 -28 412.484 252.828   1
  -2   4  28 672.789 258.153   1
   2  -4 -27 226.081 236.300   1
  -2   4  27 182.323 240.247   1
   2  -4 -25 197.444 222.351   1
  -2   4  25 335.472 227.315   1
   2  -4 -24 229.904 240.708   1
  -2   4  24 374.233 266.434   1
   2   4 -23-132.055 207.459   1
   2  -4 -23-97.9038 238.362   1
  -2   4  23 485.972 259.816   1
   2   4 -22 191.669 234.985   1
   2  -4 -22 64.5388 244.615   1
  -2   4  22 559.535 266.589   1
  -2  -4  22 369.321 244.817   1
   2  -4 -21 159.034 250.562   1
  -2   4  21 1149.12 294.966   1
   2  -4 -20 1154.80 274.741   1
   2   4 -20 990.965 255.661   1
  -2  -4  20 887.259 276.480   1
  -2   4  20 1322.35 333.046   1
  -2   4  19 608.267 288.820   1
   2  -4 -19 768.000 249.665   1
   2   4 -19 374.538 216.016   1
  -2  -4  19 687.736 267.412   1
  -2   4  18 1390.22 285.298   1
  -2  -4  18 1342.62 280.686   1
   2  -4 -18 990.409 255.592   1
   2   4 -18 970.069 243.360   1
  -2   4  17 608.173 268.660   1
  -2  -4  17 148.328 252.574   1
   2   4 -17 684.451 215.693   1
   2  -4 -17 848.547 241.151   1
  -2   4  16 98.2960 269.420   1
   2  -4 -16-56.7902 234.209   1
  -2   4  15 2727.95 364.222   1
  -2  -4  15 2959.83 345.038   1
   2   4 -15 2348.94 305.611   1
   2  -4 -15 3545.16 360.242   1
  -2   4  14 2253.07 332.929   1
  -2  -4  14 2608.10 304.458   1
   2   4 -14 2604.88 293.663   1
   2  -4 -14 2751.20 331.498   1
  -2   4  13 2103.32 334.366   1
   2   4 -13 2385.72 289.142   1
  -2  -4  13 2669.17 311.780   1
   2  -4 -13 2663.39 325.611   1
  -2   4  12 6040.95 552.576   1
   2  -4 -12 6075.91 528.940   1
   2   4 -12 5960.43 500.294   1
  -2  -4  12 6349.72 514.702   1
  -2  -4  11 5370.73 438.660   1
   2   4 -11 4906.59 425.841   1
  -2   4  10 25.0725 212.479   1
  -2  -4  10 34.9570 158.182   1
   2   4 -10-105.374 147.959   1
   2  -4 -10-21.5873 178.616   1
   2  -4  -9 3217.21 310.694   1
  -2   4   9 2586.89 321.043   1
   2   4  -8 8495.23 656.928   1
   2  -4  -8 8529.90 693.901   1
  -2  -4   8 8862.95 673.681   1
  -2   4   8 9877.39 716.992   1
  -2   4   7 1492.89 221.996   1
   2  -4  -7 1238.59 202.641   1
   2   4  -7 1203.48 158.958   1
  -2  -4   7 1376.97 184.645   1
  -2  -4   6 16475.4 1232.22   1
   2   4  -6 18148.0 1229.18   1
  -2   4   6 18673.0 1262.25   1
   2  -4  -6 15790.5 1247.40   1
   2   4  -5 50250.3 3495.89   1
   2  -4  -5 55547.4 3522.73   1
  -2  -4   5 44886.7 3500.01   1
  -2   4   5 54213.5 3529.26   1
   2   4  -4 10443.7 764.517   1
  -2  -4   4 10784.2 767.309   1
   2  -4  -3 51476.3 3529.26   1
  -2   4   3 52130.1 3535.13   1
   2   4  -3 48785.6 3511.55   1
  -2  -4   3 50721.7 3511.96   1
   2   4  -2 6220.37 469.954   1
   2  -4  -2 5769.42 485.130   1
  -2  -4   2 6510.84 472.276   1
  -2   4   2 6723.18 498.021   1
  -2   4   1 64298.5 4243.50   1
   2   4  -1 58996.4 4232.63   1
  -2  -4   1 58524.9 4231.45   1
   2  -4  -1 63264.7 4238.38   1
  -2   4   0 22035.6 1509.63   1
  -2  -4   0 20294.7 1509.31   1
   2   4   0 21348.4 1511.84   1
   2  -4   0 21813.2 1507.69   1
   2   4   1 61120.9 4079.26   1
   2  -4   1 53642.0 4064.89   1
  -2   4  -1 62518.3 4069.55   1
  -2  -4  -1 58440.8 4075.49   1
   2   4   2 6119.08 532.650   1
  -2  -4  -2 7688.97 536.176   1
   2  -4   2 7113.20 505.429   1
  -2   4  -2 6669.41 505.614   1
   2   4   3 45087.6 3329.99   1
  -2  -4  -3 49452.7 3325.72   1
  -2   4  -3 47380.2 3304.13   1
   2  -4   3 47713.6 3304.75   1
   2  -4   4 10556.0 764.146   1
  -2   4  -4 10766.6 763.802   1
  -2  -4  -4 10537.9 796.768   1
   2   4   4 11030.8 810.835   1
   2  -4   5 51059.3 3320.34   1
  -2  -4  -5 45306.8 3342.19   1
  -2   4  -5 45017.7 3319.58   1
   2   4   5 48927.0 3355.79   1
  -2   4  -6 17479.0 1247.70   1
  -2  -4  -6 16915.8 1278.99   1
   2  -4   6 17894.1 1253.37   1
   2   4   6 18280.1 1294.42   1
   2   4   7 712.232 207.611   1
   2  -4   7 1286.68 162.252   1
  -2   4  -7 1215.60 150.733   1
  -2  -4  -7 1047.16 198.488   1
  -2   4  -8 8343.90 668.165   1
  -2  -4  -8 9338.16 706.682   1
   2  -4   8 9725.85 684.377   1
   2   4   8 9095.77 725.436   1
   2   4   9 2529.46 307.289   1
  -2   4 -10 124.589 120.146   1
  -2  -4 -10 126.806 200.893   1
   2  -4  10 32.9100 149.006   1
   2   4  10-25.0755 222.873   1
   2  -4  11 5139.54 448.106   1
  -2   4 -11 5190.18 424.669   1
   2   4  12 6150.00 585.176   1
  -2  -4 -12 6776.70 570.163   1
  -2   4 -12 6850.67 533.413   1
   2  -4  12 6713.46 545.006   1
  -2   4 -13 1958.20 268.783   1
  -2  -4 -13 2109.41 300.709   1
   2  -4  13 2336.57 288.495   1
   2   4  13 2647.86 340.657   1
  -2  -4 -14 3009.69 314.666   1
  -2   4 -14 2243.56 288.981   1
   2  -4  14 2679.13 313.759   1
  -2   4 -15 2876.38 312.510   1
  -2  -4 -15 3019.33 356.222   1
   2  -4  15 2793.39 335.824   1
   2   4  15 2757.87 383.732   1
  -2  -4 -16 320.692 269.912   1
   2   4  16-165.913 294.119   1
  -2   4 -17 355.691 183.156   1
  -2  -4 -17 540.124 248.028   1
   2  -4  17 572.878 246.121   1
   2   4  17 443.582 276.251   1
  -2  -4 -18 764.841 264.583   1
  -2   4 -18 1307.12 247.428   1
   2  -4  18 1105.56 278.542   1
   2   4  18 1302.37 316.405   1
  -2   4 -19 862.376 238.686   1
  -2  -4 -19 1153.51 292.358   1
   2   4  19 432.580 308.626   1
   2  -4  19 652.554 256.149   1
  -2   4 -20 575.441 218.020   1
  -2  -4 -20 1135.83 253.803   1
   2   4  20 884.417 280.462   1
   2  -4  20 811.282 259.237   1
  -2  -4 -21-190.959 232.598   1
   2   4  21-37.4475 273.623   1
  -2   4 -22 153.497 212.748   1
  -2  -4 -22 256.424 246.937   1
   2   4  22-150.033 264.308   1
   2  -4  22 437.261 250.186   1
  -2  -4 -23 480.318 208.328   1
  -2   4 -23 127.138 221.653   1
   2   4  23 111.326 237.562   1
  -2  -4 -24 381.162 236.388   1
   2   4  24 147.527 261.443   1
  -2  -4 -25 188.196 227.507   1
   2   4  25 110.549 241.413   1
  -2  -4 -27 341.042 230.029   1
   2   4  27 252.675 234.848   1
  -2  -4 -28 428.423 202.187   1
   2   4  28 71.5781 214.696   1
  -2   5  28 211.577 210.870   1
   2  -5 -28 62.5426 202.846   1
  -2   5  27 359.676 232.249   1
   2  -5 -27 31.9074 209.201   1
  -2   5  26 182.670 240.290   1
   2  -5 -26-97.1175 241.948   1
  -2   5  25 480.318 284.380   1
   2  -5 -25 261.370 253.505   1
  -2   5  24-37.1932 257.700   1
   2  -5 -24 390.170 245.189   1
  -2   5  23 709.617 264.714   1
   2  -5 -23-64.7164 233.344   1
  -2   5  22-298.712 274.874   1
   2   5 -22 350.786 206.721   1
  -2  -5  21-70.6634 244.480   1
   2   5 -21 30.7595 200.345   1
   2  -5 -21-95.1095 234.263   1
  -2  -5  20-67.7681 221.792   1
   2   5 -20-29.5370 217.427   1
  -2   5  19-35.6990 304.369   1
   2   5 -19-28.2147 191.027   1
   2  -5 -19 371.571 260.957   1
  -2  -5  19 161.822 243.794   1
   2  -5 -18 515.587 263.914   1
  -2   5  18 70.1591 272.535   1
   2   5 -18 373.922 214.775   1
  -2  -5  18 742.542 240.781   1
   2  -5 -17-29.6556 221.646   1
   2   5 -17 151.509 207.003   1
  -2  -5  17 58.5352 228.400   1
  -2   5  17-68.4124 273.303   1
   2   5 -16 3394.97 351.577   1
  -2  -5  16 3220.21 368.275   1
  -2   5  15 128.654 284.952   1
  -2  -5  15 360.199 218.291   1
   2   5 -15 443.758 190.156   1
   2  -5 -15 83.9511 240.029   1
  -2   5  14 1399.62 321.718   1
  -2  -5  14 2066.54 263.316   1
   2   5 -14 2326.58 250.801   1
   2  -5 -14 1406.88 278.991   1
  -2   5  13 570.583 265.318   1
  -2  -5  13 678.373 222.285   1
   2   5 -13 1161.39 203.508   1
   2  -5 -13 751.884 256.410   1
  -2   5  12 374.079 231.290   1
  -2  -5  12 440.341 178.259   1
   2   5 -12 538.859 170.756   1
   2  -5 -12 422.227 193.688   1
  -2   5  11 191.999 248.254   1
   2   5 -11-15.6830 134.144   1
  -2  -5  11-36.4631 171.277   1
   2  -5 -11 307.557 200.540   1
  -2  -5  10 7312.77 566.639   1
   2  -5 -10 7979.78 601.311   1
  -2   5  10 6579.28 612.177   1
   2   5 -10 6822.50 552.406   1
  -2   5   9 882.325 260.760   1
   2  -5  -9 971.077 224.498   1
  -2  -5   8 16516.0 1137.32   1
  -2   5   8 16560.7 1171.58   1
   2  -5  -8 15162.3 1156.34   1
   2   5  -8 14943.3 1128.30   1
   2  -5  -7 1397.70 235.112   1
  -2  -5   7 1153.58 177.490   1
  -2   5   7 1572.22 262.266   1
   2  -5  -6 7081.21 560.277   1
  -2  -5   6 6817.42 515.001   1
   2   5  -6 6362.45 506.336   1
  -2   5   6 7862.40 579.081   1
   2   5  -5 1096.56 148.129   1
  -2   5   5 1366.52 212.941   1
   2  -5  -5 1406.90 207.190   1
   2  -5  -4 18014.7 1159.55   1
  -2   5   4 15851.2 1167.79   1
  -2  -5   4 15211.9 1128.54   1
   2   5  -4 15724.1 1129.43   1
  -2  -5   3 40.1027 103.137   1
   2   5  -3 275.097 106.769   1
   2  -5  -2 35534.9 2562.41   1
  -2  -5   2 38511.0 2547.32   1
  -2   5   2 38456.1 2567.75   1
   2   5  -2 34013.1 2546.60   1
  -2   5   1 1487.70 201.072   1
  -2  -5   1 1930.46 173.847   1
   2   5  -1 1281.36 166.449   1
   2  -5  -1 1308.33 174.143   1
  -2   5   0 48.2285 154.763   1
  -2  -5   0-25.7293 134.428   1
   2   5   0-28.5120 152.366   1
   2  -5   0-16.0229 105.638   1
   2  -5   1 1869.39 179.741   1
   2   5   1 1608.80 214.158   1
  -2  -5  -1 1643.39 200.324   1
  -2   5  -1 1715.73 190.987   1
  -2  -5  -2 35365.2 2319.52   1
  -2   5  -2 30391.1 2299.77   1
   2   5   2 34262.5 2326.21   1
   2  -5   2 33645.5 2300.23   1
   2  -5   3 257.917 95.9592   1
  -2   5  -3 420.327 92.9401   1
  -2   5  -4 17486.8 1160.66   1
  -2  -5  -4 14113.3 1196.41   1
   2  -5   4 16625.4 1160.14   1
   2   5   4 15533.9 1203.87   1
  -2  -5  -5 1068.64 212.919   1
  -2   5  -5 1516.89 143.888   1
   2  -5   5 1445.63 141.773   1
   2   5   6 7594.46 632.649   1
   2  -5   6 8468.97 576.289   1
  -2   5  -6 7446.33 568.196   1
  -2  -5  -6 7632.99 615.126   1
   2   5   7 1565.20 266.063   1
   2  -5   7 1398.70 164.314   1
  -2  -5  -7 1300.49 220.066   1
  -2   5  -7 1143.23 141.696   1
   2  -5   8 13455.5 1106.32   1
   2   5   8 15950.0 1150.86   1
  -2  -5  -8 16065.3 1142.21   1
  -2   5  -8 16319.5 1099.08   1
   2   5   9 714.241 244.885   1
   2  -5   9 780.808 151.162   1
  -2  -5  -9 393.154 199.571   1
  -2   5  -9 587.375 132.935   1
  -2  -5 -10 7177.35 587.416   1
   2   5  10 6858.01 605.974   1
  -2   5 -11-59.1587 140.564   1
  -2  -5 -11 327.450 209.497   1
   2  -5  11-83.9567 153.144   1
   2   5  11 245.876 242.765   1
   2  -5  12 77.2380 182.075   1
   2   5  12 113.191 210.529   1
  -2  -5 -12 224.726 187.331   1
  -2   5 -12 470.835 167.144   1
   2   5  13 678.205 257.246   1
   2  -5  13 873.027 196.054   1
  -2  -5 -13 839.690 230.745   1
  -2   5 -13 628.620 166.620   1
   2  -5  14 1567.64 241.709   1
   2   5  14 1124.40 318.986   1
  -2  -5 -14 1987.69 299.101   1
  -2   5 -14 1666.98 229.325   1
   2  -5  15 458.349 222.060   1
   2   5  15 425.023 257.983   1
  -2   5 -15 367.730 180.004   1
  -2  -5 -15 143.955 222.828   1
   2  -5  16 2115.21 331.529   1
  -2   5 -16 2797.29 305.523   1
   2  -5  17 291.014 228.737   1
   2   5  17 241.934 309.604   1
  -2  -5 -17-365.175 274.748   1
  -2   5 -17 171.873 207.555   1
   2  -5  18 364.523 237.810   1
   2   5  18 853.361 279.251   1
  -2  -5 -18 495.086 234.530   1
  -2   5 -18 594.895 218.178   1
   2   5  19-109.265 289.186   1
   2  -5  19 95.3429 234.962   1
  -2  -5 -19 533.161 272.038   1
  -2   5 -19-27.0162 203.580   1
   2  -5  20-268.115 245.749   1
   2   5  20-222.097 259.497   1
  -2  -5 -20 507.707 252.717   1
  -2   5 -20 168.035 191.250   1
   2   5  21 37.5318 278.379   1
   2  -5  21 174.500 230.645   1
  -2  -5 -21 127.701 231.309   1
  -2   5 -21-205.535 192.173   1
   2   5  22-37.4853 266.105   1
  -2   5 -22 30.6664 198.731   1
  -2  -5 -22-32.0741 234.238   1
   2   5  23 36.9913 250.312   1
  -2  -5 -23-127.843 199.786   1
   2   5  24 293.153 252.109   1
  -2  -5 -24 286.964 239.133   1
   2   5  25 109.682 204.224   1
  -2  -5 -25 249.169 200.230   1
   2   5  26 36.2195 247.745   1
  -2  -5 -26-402.113 241.840   1
   2   5  27 71.2281 222.816   1
  -2  -5 -27 214.462 209.441   1
   2   5  28-211.368 232.958   1
  -2  -5 -28 361.940 231.417   1
   2  -6 -27-220.569 234.644   1
  -2   6  27 141.891 253.946   1
   2  -6 -26-352.521 252.091   1
  -2   6  26 36.1717 259.196   1
   2  -6 -24 323.530 245.513   1
  -2   6  24 591.180 269.444   1
   2  -6 -23 32.2651 215.358   1
  -2   6  23 706.676 254.871   1
   2  -6 -22 288.806 222.928   1
   2   6 -21 121.213 216.925   1
   2  -6 -21-254.123 226.456   1
  -2   6  21 74.5511 260.184   1
   2   6 -20 579.547 213.456   1
   2  -6 -20 410.226 244.422   1
  -2  -6  20 473.252 248.443   1
  -2   6  20 73.2497 268.925   1
  -2   6  19 179.594 299.970   1
  -2  -6  19 543.343 248.631   1
   2   6 -19 82.6217 197.237   1
   2  -6 -19-342.214 252.697   1
  -2   6  18 955.607 329.157   1
  -2  -6  18 1420.94 288.027   1
   2   6 -18 1015.74 234.337   1
   2  -6 -18 1623.75 302.160   1
  -2   6  17 69.1963 278.838   1
   2  -6 -17 420.454 260.302   1
  -2   6  16-168.683 221.908   1
  -2  -6  16 26.5780 207.427   1
   2   6 -16 45.7778 184.103   1
   2  -6 -16 234.445 190.889   1
  -2   6  15 98.1409 275.680   1
  -2  -6  15 198.624 194.530   1
   2   6 -15-21.2594 160.218   1
  -2   6  14 4188.89 471.840   1
   2  -6 -14 4836.56 451.687   1
  -2  -6  14 5195.99 431.536   1
   2   6 -14 4186.70 401.660   1
  -2   6  13 338.159 262.039   1
   2  -6 -13-132.915 222.629   1
  -2  -6  13 21.0555 174.217   1
   2   6 -13-142.754 171.920   1
   2  -6 -12 3576.41 342.370   1
  -2  -6  12 2875.32 321.614   1
   2   6 -12 3445.77 297.079   1
  -2   6  11 1584.07 298.990   1
   2  -6 -11 1172.50 251.246   1
   2   6 -11 1225.45 190.701   1
  -2  -6  11 1519.62 205.085   1
  -2  -6   9 1830.49 195.374   1
   2  -6  -9 1450.55 251.322   1
   2   6  -9 1656.39 181.424   1
   2  -6  -8 6589.18 575.989   1
  -2   6   8 7287.69 601.023   1
   2   6  -8 7609.06 538.363   1
  -2  -6   8 6972.90 549.514   1
  -2  -6   7 219.255 121.060   1
   2  -6  -7 444.981 189.683   1
   2   6  -7 406.655 101.276   1
  -2   6   7 470.146 233.444   1
   2   6  -6 41195.8 2757.08   1
   2  -6  -6 32848.0 2785.92   1
  -2  -6   6 40366.3 2760.84   1
  -2   6   6 41373.2 2805.63   1
  -2  -6   5 8416.07 625.877   1
   2  -6  -5 8940.84 672.978   1
  -2   6   5 9163.89 682.407   1
   2   6  -4 21812.4 1510.98   1
   2  -6  -4 22030.3 1541.52   1
  -2  -6   4 21138.4 1510.55   1
  -2   6   4 21059.0 1549.89   1
   2   6  -3 423.815 108.458   1
  -2  -6   3 320.423 105.414   1
   2  -6  -3 243.135 163.064   1
  -2   6   3 238.604 189.536   1
  -2  -6   2 30269.7 2076.24   1
   2   6  -2 29002.2 2078.14   1
  -2   6   1 4659.66 343.402   1
   2  -6  -1 5069.93 333.717   1
  -2  -6   1 3336.69 317.806   1
   2   6  -1 3142.14 327.747   1
  -2   6   0 5159.26 399.486   1
   2  -6   0 4834.14 384.297   1
  -2  -6   0 4972.76 391.375   1
   2   6   0 5008.98 396.866   1
   2  -6   1 3883.39 324.768   1
  -2  -6  -1 4531.43 341.099   1
  -2   6  -1 3917.16 327.129   1
   2   6   1 4082.38 349.357   1
  -2   6  -2 30356.4 1982.73   1
   2  -6   2 26663.6 1977.56   1
  -2  -6  -3 55.9032 158.376   1
   2   6   3 111.614 170.145   1
  -2   6  -3 77.1536 86.0042   1
   2  -6   3 438.980 87.1095   1
  -2  -6  -4 18493.3 1492.78   1
  -2   6  -4 20833.6 1455.42   1
   2  -6   4 21539.2 1456.33   1
   2   6   4 20694.2 1504.11   1
  -2   6  -5 8603.66 609.527   1
  -2  -6  -5 8431.04 662.245   1
   2  -6   5 8343.86 611.439   1
   2   6   5 9215.18 677.364   1
  -2   6  -6 38553.6 2700.49   1
  -2  -6  -6 36774.5 2740.84   1
   2   6   6 38023.1 2754.92   1
   2  -6   6 40018.5 2703.91   1
  -2   6  -7 315.656 101.258   1
  -2  -6  -7 598.079 214.366   1
   2  -6   7 749.639 114.787   1
   2   6   7 814.304 231.519   1
   2  -6   8 7503.42 556.376   1
   2   6   8 7251.17 629.059   1
   2   6   9 1454.98 287.169   1
   2  -6   9 1453.52 178.184   1
  -2   6  -9 1328.25 166.919   1
  -2  -6  -9 1774.68 263.734   1
   2  -6  10 4902.25 387.456   1
  -2   6 -10 4448.15 376.770   1
  -2  -6 -11 1582.26 264.596   1
  -2   6 -11 1266.84 184.601   1
   2   6  11 955.969 283.737   1
   2  -6  11 1267.40 193.437   1
  -2  -6 -12 3233.89 348.631   1
  -2   6 -12 3012.52 292.089   1
   2   6  12 3371.53 373.113   1
   2  -6  12 2841.30 301.620   1
  -2   6 -13 308.830 151.110   1
  -2  -6 -13-217.391 232.075   1
   2   6  13 668.620 273.290   1
   2  -6  13 140.841 181.253   1
  -2   6 -14 5474.37 449.578   1
  -2  -6 -14 5785.63 500.799   1
   2   6  14 5136.37 522.105   1
   2  -6  14 4899.99 465.443   1
   2  -6  15 146.207 190.263   1
   2   6  15 66.7045 270.895   1
  -2   6 -15-20.4242 165.970   1
  -2  -6 -15 264.205 242.968   1
   2   6  16-308.436 294.666   1
   2  -6  16 233.552 198.318   1
  -2  -6 -16 60.1938 258.052   1
  -2   6 -16 109.966 176.352   1
   2   6  17 210.726 287.951   1
   2  -6  17 219.405 219.196   1
  -2   6 -17 211.408 200.303   1
  -2  -6 -17-245.951 228.106   1
   2  -6  18 1290.60 278.337   1
   2   6  18 1758.54 360.034   1
  -2   6 -18 1205.26 235.656   1
  -2  -6 -18 1657.36 314.100   1
   2   6  19-109.975 280.177   1
   2  -6  19 31.1288 215.514   1
  -2  -6 -19 347.657 230.934   1
  -2   6 -19 104.571 175.402   1
   2  -6  20 98.1740 211.319   1
  -2  -6 -20 31.8930 249.140   1
  -2   6 -20-55.3747 186.818   1
   2   6  21 525.944 276.783   1
  -2   6 -21 116.482 203.622   1
  -2  -6 -21 32.0089 204.667   1
  -2  -6 -22 577.362 263.493   1
   2   6  23 626.526 249.679   1
   2   6  24 72.8781 268.544   1
  -2  -6 -24 283.165 227.447   1
   2   6  26 71.6325 254.471   1
  -2  -6 -26 214.389 235.072   1
   2   6  27-35.1366 216.040   1
  -2  -6 -27 121.032 195.129   1
  -2   7  27-384.626 261.786   1
   2  -7 -27 747.136 254.862   1
  -2   7  26-71.4689 250.527   1
   2  -7 -26-63.4020 240.499   1
  -2   7  25 326.698 251.491   1
   2  -7 -25 863.950 249.905   1
  -2   7  24 330.157 238.389   1
   2  -7 -24 192.976 228.059   1
  -2   7  23-74.0190 218.503   1
   2  -7 -23 32.1589 203.128   1
  -2   7  21 74.5530 233.655   1
   2  -7 -21 413.680 229.415   1
  -2   7  20-110.172 266.089   1
   2   7 -20 56.0556 186.135   1
   2  -7 -20 126.723 230.467   1
  -2  -7  19 224.545 224.924   1
   2   7 -19-26.4670 195.640   1
  -2   7  18 71.3385 287.781   1
   2  -7 -18-30.9144 243.722   1
   2  -7 -17 212.732 235.999   1
  -2  -7  17 760.561 243.450   1
   2   7 -17 162.688 180.567   1
  -2   7  17 524.501 297.359   1
   2  -7 -16 3628.67 423.515   1
   2   7 -16 3981.56 383.587   1
  -2   7  16 3555.14 444.779   1
  -2  -7  15 214.776 184.302   1
   2   7 -15-80.7088 162.811   1
  -2   7  14 32.3672 257.826   1
  -2  -7  14 172.981 178.595   1
   2   7 -14 445.384 162.385   1
   2  -7 -14 479.593 211.976   1
  -2   7  13 848.910 291.992   1
  -2  -7  13 653.591 181.683   1
   2   7 -13 423.647 160.293   1
   2  -7 -13 846.933 256.439   1
  -2   7  12 394.397 249.153   1
  -2  -7  12 584.979 182.256   1
   2  -7 -12 472.463 232.487   1
   2   7 -12 597.266 158.833   1
  -2   7  11 1835.52 314.895   1
   2  -7 -11 2418.31 299.745   1
  -2  -7  10 4163.72 348.075   1
   2  -7 -10 3296.31 390.150   1
  -2   7  10 3035.63 414.089   1
   2   7 -10 4582.04 334.299   1
   2   7  -9 1202.53 151.673   1
  -2  -7   9 1344.02 174.070   1
  -2  -7   8 4397.48 337.860   1
   2   7  -8 4125.20 330.741   1
   2  -7  -8 4056.57 402.992   1
  -2   7   8 4126.88 418.197   1
   2   7  -7 14091.5 1055.18   1
  -2   7   7 15283.1 1119.68   1
   2  -7  -7 15412.4 1103.41   1
  -2  -7   7 15392.0 1058.06   1
  -2   7   6 678.866 231.416   1
   2   7  -6 655.635 104.275   1
   2  -7  -6 491.847 187.378   1
  -2  -7   6 758.187 108.892   1
  -2   7   5 1948.23 256.797   1
   2   7  -5 1541.25 163.529   1
   2  -7  -5 1695.62 237.779   1
  -2  -7   5 1898.07 159.562   1
   2  -7  -4 29239.6 2202.89   1
  -2   7   4 32018.1 2218.44   1
   2   7  -4 30048.0 2172.19   1
  -2  -7   4 32707.7 2173.06   1
   2  -7  -3 6546.18 507.443   1
  -2  -7   3 6245.48 474.402   1
  -2   7   3 6827.97 527.719   1
  -2  -7   2 3068.47 239.448   1
   2   7  -2 2498.18 236.024   1
  -2  -7   1 29248.0 2054.34   1
   2  -7  -1 29742.9 2062.08   1
   2   7  -1 27389.7 2057.13   1
  -2   7   1 31164.5 2069.04   1
   2   7   0 71.5127 148.772   1
  -2   7   0-57.3141 124.744   1
  -2  -7   0-10.3654 121.840   1
  -2  -7  -1 30648.9 2092.23   1
   2  -7   1 28934.3 2078.90   1
   2   7   1 28765.1 2097.05   1
  -2   7  -1 30268.4 2083.70   1
   2   7   2 2007.99 265.745   1
  -2  -7  -2 2631.27 252.998   1
   2  -7   2 1801.60 208.993   1
  -2  -7  -3 6874.46 511.480   1
   2  -7   3 6404.43 463.695   1
  -2   7  -3 5957.96 464.568   1
   2   7   3 7011.67 528.624   1
  -2  -7  -4 27103.9 2013.18   1
  -2   7  -4 28684.9 1972.68   1
   2  -7   4 28051.9 1972.14   1
   2   7   4 29217.0 2027.26   1
  -2   7  -5 1810.36 150.878   1
  -2  -7  -5 1642.67 254.292   1
   2   7   5 1765.12 277.095   1
   2  -7   5 1968.58 152.876   1
   2  -7   6 747.544 89.6851   1
   2   7   6 643.130 223.159   1
  -2   7  -6 615.135 85.4294   1
  -2  -7  -6 997.509 209.153   1
   2  -7   7 15407.3 1061.87   1
   2   7   7 13395.3 1132.17   1
  -2   7  -8 4099.41 315.199   1
  -2  -7  -8 5104.72 409.325   1
   2   7   8 4432.89 426.743   1
   2  -7   8 3875.81 320.686   1
  -2   7  -9 1209.94 145.202   1
   2  -7   9 1347.24 158.609   1
   2   7  10 3800.04 438.964   1
  -2   7 -10 3892.44 343.254   1
   2  -7  10 4920.53 355.288   1
  -2  -7 -10 4588.73 422.968   1
  -2  -7 -11 2261.61 312.640   1
  -2   7 -11 2307.65 227.798   1
   2   7  11 2098.75 336.102   1
   2  -7  11 2319.28 249.174   1
  -2   7 -12 662.848 151.743   1
  -2  -7 -12 825.683 232.987   1
   2  -7  12 784.930 167.478   1
   2   7  12 567.707 254.325   1
  -2  -7 -13 612.793 262.726   1
  -2   7 -13 761.870 165.506   1
   2  -7  13 1206.31 189.943   1
   2   7  13 653.421 291.291   1
  -2   7 -14 328.049 148.218   1
  -2  -7 -14 145.435 200.261   1
   2   7  14 164.783 222.648   1
   2  -7  14 305.750 177.111   1
  -2   7 -15 151.513 153.043   1
   2  -7  15 88.5403 172.943   1
  -2  -7 -16 4775.45 438.939   1
  -2   7 -16 3918.17 371.596   1
   2  -7  16 4554.68 408.697   1
   2  -7  17 579.214 220.292   1
   2   7  17 532.840 302.815   1
  -2  -7 -17 529.060 279.929   1
  -2   7 -17 352.361 183.489   1
   2   7  18-326.909 282.466   1
  -2  -7 -18 220.603 237.291   1
   2  -7  19 665.854 240.681   1
  -2   7 -19 152.602 186.647   1
   2   7  20 373.786 291.106   1
  -2  -7 -20 127.879 249.978   1
   2   7  21 375.902 257.449   1
  -2  -7 -21 224.484 235.079   1
   2   7  22 444.758 302.666   1
  -2  -7 -22 479.688 249.902   1
  -2  -7 -23-254.282 242.610   1
   2   7  24-108.583 251.641   1
   2   7  25 107.676 233.032   1
  -2  -7 -25-429.362 223.547   1
   2   7  26 460.107 271.605   1
  -2  -7 -26-60.6090 234.278   1
   2   7  27-173.178 216.459   1
  -2  -7 -27 179.193 204.829   1
  -2   8  26 247.019 239.885   1
   2  -8 -26-94.0338 245.477   1
  -2   8  25 107.762 247.584   1
   2  -8 -25 126.822 234.406   1
  -2   8  23 368.058 225.623   1
   2  -8 -23 128.101 208.195   1
  -2   8  22 222.557 229.676   1
   2  -8 -22 159.968 218.827   1
  -2   8  21-186.281 274.251   1
   2  -8 -21 254.759 237.138   1
  -2   8  20 183.980 280.419   1
   2  -8 -20 190.691 252.580   1
   2  -8 -19 852.686 276.790   1
  -2   8  19 548.766 306.749   1
  -2   8  18 826.280 302.625   1
   2   8 -18 369.198 194.742   1
  -2  -8  18-27.7284 202.204   1
   2  -8 -18 311.755 250.946   1
  -2   8  17-70.6254 246.468   1
   2   8 -17-250.744 176.647   1
  -2  -8  17 25.6874 193.415   1
   2  -8 -17 276.572 213.558   1
  -2   8  16-207.735 303.518   1
   2  -8 -16 241.297 255.600   1
   2   8 -16 21.0122 162.833   1
  -2  -8  16-47.2439 177.202   1
   2  -8 -15-88.6095 232.534   1
  -2  -8  15 301.145 171.921   1
   2   8 -15 268.573 172.886   1
  -2   8  15 305.342 282.796   1
  -2  -8  14 2028.30 248.620   1
   2   8 -14 1574.24 221.678   1
   2  -8 -13 139.768 212.401   1
  -2  -8  13 327.382 159.975   1
   2   8 -13 122.378 133.221   1
  -2   8  13 96.1191 253.754   1
   2  -8 -12 2460.84 333.418   1
  -2   8  12 1337.48 332.478   1
   2  -8 -11 233.528 229.236   1
  -2  -8  11 170.936 127.339   1
   2   8 -11 216.667 113.868   1
  -2   8  11 449.638 258.907   1
   2  -8 -10 1144.37 240.048   1
  -2   8  10 977.875 283.882   1
   2   8 -10 868.752 141.172   1
  -2  -8  10 1467.80 159.877   1
   2   8  -9 5128.03 407.605   1
  -2   8   9 5681.04 524.972   1
   2  -8  -9 6025.78 493.365   1
  -2  -8   9 5324.94 412.768   1
  -2   8   8 1142.54 266.183   1
   2   8  -8 992.133 119.738   1
   2  -8  -8 744.861 216.215   1
  -2  -8   8 778.748 114.597   1
  -2   8   7 1298.03 264.082   1
   2   8  -7 1598.92 150.419   1
   2  -8  -7 1318.81 235.861   1
  -2  -8   7 1733.59 151.103   1
   2  -8  -6 29394.3 2083.17   1
   2   8  -6 26891.9 2030.05   1
  -2  -8   6 31550.6 2031.78   1
  -2   8   6 28737.5 2092.57   1
   2  -8  -5 4015.96 355.145   1
   2   8  -5 3557.64 283.909   1
  -2  -8   5 3820.53 283.125   1
  -2   8   5 3861.91 369.997   1
   2  -8  -4 8880.25 703.629   1
   2   8  -4 9403.61 659.082   1
  -2   8   4 9000.50 724.656   1
  -2  -8   4 9074.36 657.617   1
   2  -8  -3 8266.48 673.816   1
  -2  -8   3 9403.55 642.406   1
   2   8  -3 8883.43 645.262   1
  -2   8   3 8193.43 687.355   1
  -2  -8   2 10960.2 771.866   1
  -2   8   2 10943.6 811.461   1
   2   8  -2 10231.6 775.271   1
  -2  -8   1 2282.43 213.904   1
   2   8  -1 2108.90 222.929   1
   2   8   0 7475.55 596.334   1
   2  -8   0 7697.86 580.559   1
  -2  -8   0 7961.10 586.418   1
   2  -8   1 2350.43 213.505   1
  -2   8  -1 2212.47 223.868   1
   2   8   2 10256.3 755.011   1
   2  -8   2 9617.96 714.260   1
  -2   8  -2 10104.0 720.245   1
  -2   8  -3 7954.32 581.366   1
   2   8   3 8124.20 639.968   1
   2  -8   3 7860.05 578.962   1
  -2  -8  -3 8819.79 627.146   1
   2  -8   4 9718.42 634.009   1
  -2   8  -4 8318.52 632.784   1
  -2  -8  -4 8711.53 692.762   1
   2   8   4 8494.81 698.183   1
   2   8   5 3003.04 347.282   1
  -2  -8  -5 3358.73 325.246   1
   2   8   6 27272.3 1970.23   1
   2   8   7 1414.07 271.605   1
  -2  -8  -7 1259.52 234.154   1
   2   8   8 654.296 241.348   1
  -2  -8  -8 557.340 213.417   1
  -2   8  -8 764.950 93.8428   1
   2  -8   8 1092.61 104.259   1
   2  -8   9 6031.10 398.715   1
  -2  -8  -9 4937.71 475.325   1
  -2   8  -9 4962.26 390.799   1
   2   8   9 4301.18 493.598   1
   2  -8  10 1108.17 137.275   1
  -2   8 -10 849.515 122.884   1
  -2  -8 -10 1130.91 239.750   1
   2   8  11 206.973 260.879   1
   2  -8  11 355.308 131.227   1
  -2   8 -11 263.734 111.916   1
  -2  -8 -11 606.523 245.708   1
   2  -8  12 1725.07 189.170   1
   2   8  12 1232.84 264.088   1
  -2  -8 -12 1794.38 277.531   1
  -2   8 -12 1638.84 182.428   1
   2   8  13 225.942 279.545   1
  -2  -8 -13 522.541 268.689   1
   2  -8  14 1949.89 227.350   1
  -2   8 -14 1150.16 183.557   1
   2   8  15 517.807 304.006   1
   2  -8  15 60.5445 171.011   1
  -2   8 -15 187.375 135.546   1
  -2  -8 -15 698.539 258.778   1
   2  -8  16 67.5367 179.864   1
  -2  -8 -16-340.589 256.173   1
  -2   8 -16-75.5828 151.960   1
  -2   8 -17 20.7219 151.086   1
   2  -8  17 24.7581 188.074   1
   2   8  17 288.030 237.015   1
  -2  -8 -17 377.188 220.568   1
   2   8  18 219.640 307.849   1
  -2   8 -18 248.221 171.203   1
   2  -8  18 54.7755 165.282   1
  -2  -8 -18 508.821 265.950   1
   2   8  19 74.3390 276.975   1
  -2  -8 -19 223.756 231.876   1
   2   8  20 337.236 275.659   1
  -2  -8 -20 320.895 244.457   1
   2   8  21 186.596 289.975   1
  -2  -8 -21 384.443 241.258   1
   2   8  22-110.928 223.505   1
  -2  -8 -22 127.782 208.054   1
   2   8  23 760.762 295.292   1
  -2  -8 -23 316.267 247.564   1
   2   8  25-284.242 257.718   1
  -2  -8 -25-91.1976 236.715   1
   2   8  26 384.454 218.990   1
  -2  -8 -26 119.860 196.751   1
   2   8  27-34.1147 236.045   1
  -2  -8 -27 29.4625 223.476   1
  -2   9  26-34.8001 253.226   1
   2  -9 -26 650.022 253.228   1
  -2   9  25 639.461 286.182   1
   2  -9 -25 439.571 259.162   1
  -2   9  24 396.858 283.443   1
   2  -9 -24 285.441 244.280   1
  -2   9  23 182.928 261.030   1
   2  -9 -23 541.684 250.016   1
  -2   9  22 591.177 284.958   1
   2  -9 -22 31.9239 243.773   1
  -2   9  20 334.959 307.165   1
   2  -9 -20 413.841 248.958   1
   2  -9 -19 126.969 239.917   1
  -2   9  19-36.7246 269.280   1
   2  -9 -18 565.601 234.801   1
  -2   9  18 433.959 260.157   1
   2   9 -17-270.572 169.628   1
   2  -9 -17 248.422 263.205   1
  -2   9  17 71.2761 300.283   1
   2  -9 -16 1193.52 287.361   1
  -2  -9  16 656.244 195.098   1
   2   9 -16 1628.79 205.521   1
  -2   9  16 808.306 298.111   1
   2  -9 -15 330.048 246.014   1
  -2  -9  15 56.9959 160.626   1
   2   9 -15 66.6961 142.235   1
  -2   9  15-103.259 255.358   1
   2  -9 -14 763.017 272.267   1
  -2  -9  14 356.563 159.000   1
   2   9 -14 715.433 151.398   1
  -2   9  14 808.511 295.134   1
   2  -9 -13 1114.61 249.363   1
  -2  -9  13 885.324 160.367   1
   2   9 -13 801.187 158.482   1
  -2   9  13 1014.21 304.007   1
   2  -9 -12 1081.57 244.823   1
   2   9 -12 1121.48 155.245   1
  -2  -9  12 1623.02 167.216   1
  -2   9  12 1175.44 270.573   1
  -2  -9  11 222.288 112.016   1
  -2   9  11 337.915 255.856   1
   2   9 -11-18.5520 102.891   1
   2  -9 -11 241.175 202.693   1
   2   9 -10 5406.29 384.524   1
   2  -9 -10 5569.07 469.174   1
  -2  -9  10 4815.67 381.340   1
  -2   9  10 4021.14 475.525   1
   2   9  -9 52.2616 77.8590   1
   2  -9  -9 246.701 189.915   1
  -2  -9   9 34.1065 73.1365   1
  -2   9   9 424.862 232.239   1
  -2  -9   8 5236.46 410.525   1
   2   9  -8 6368.42 415.166   1
  -2   9   7 2336.23 308.192   1
   2  -9  -7 2113.35 273.938   1
  -2   9   6 2422.44 309.761   1
   2  -9  -6 2680.99 296.866   1
   2   9  -5 633.966 93.2205   1
  -2  -9   5 752.332 82.6981   1
  -2   9   5 477.170 216.659   1
   2  -9  -4 9037.52 703.382   1
  -2  -9   4 9521.24 655.736   1
  -2   9   4 9789.73 723.648   1
   2   9  -4 8639.11 656.943   1
   2  -9  -3 4757.01 418.183   1
  -2  -9   3 5156.82 371.679   1
  -2   9   3 5052.90 441.550   1
   2   9  -3 4517.92 379.177   1
  -2  -9   2 7922.23 575.889   1
   2   9  -2 7343.38 586.945   1
   2  -9  -2 8357.47 606.329   1
   2   9  -1-12.4478 124.712   1
   2  -9  -1 13.5624 127.672   1
  -2   9   1-15.4301 133.786   1
  -2  -9   1 65.1344 117.089   1
   2  -9   0 35.1010 115.787   1
  -2   9   0-148.668 131.128   1
   2   9   1 112.468 159.615   1
   2  -9   1-80.2779 104.052   1
  -2  -9  -1 14.0666 151.170   1
  -2   9  -1-11.5213 122.460   1
  -2  -9  -2 7614.20 613.440   1
   2  -9   2 8338.25 581.506   1
  -2   9  -2 7644.46 587.021   1
   2  -9   3 5031.34 365.572   1
   2   9   3 4680.51 445.790   1
  -2   9  -3 4673.17 366.169   1
  -2  -9  -3 5268.88 429.095   1
   2  -9   4 8123.09 536.557   1
   2   9   4 8384.43 619.452   1
  -2   9  -4 6846.23 536.398   1
   2   9   5 1099.55 220.713   1
  -2  -9  -5 580.255 193.255   1
   2   9   6 2828.56 321.329   1
  -2  -9  -6 2069.87 279.307   1
   2   9   7 1934.88 298.045   1
  -2  -9  -7 1902.41 266.049   1
  -2  -9  -8 5963.29 506.695   1
   2   9   8 5687.58 524.227   1
  -2  -9  -9 248.922 226.633   1
   2   9   9 28.1328 236.515   1
   2  -9  10 4064.88 277.191   1
  -2   9 -10 3252.62 272.422   1
   2   9  10 4571.77 451.442   1
  -2   9 -11-6.47452 75.3633   1
  -2  -9 -11 191.838 203.340   1
   2   9  11 275.118 234.452   1
   2  -9  11 145.012 94.1258   1
  -2   9 -12 1170.76 135.485   1
  -2  -9 -12 1470.62 295.682   1
   2   9  12 737.000 286.749   1
   2  -9  12 1262.49 158.187   1
  -2   9 -13 603.845 133.580   1
  -2  -9 -13 678.831 267.816   1
   2  -9  13 1187.68 153.842   1
   2   9  13 367.960 284.528   1
   2   9  14 205.938 261.961   1
  -2  -9 -14 604.319 247.066   1
  -2   9 -15 14.9301 123.527   1
  -2  -9 -15 154.630 248.706   1
   2   9  15 34.9917 275.866   1
   2  -9  15-71.1893 152.137   1
  -2   9 -16 749.684 171.127   1
  -2  -9 -16 1472.14 298.197   1
   2   9  16 1036.26 331.185   1
   2  -9  16 826.069 204.264   1
   2   9  17 437.821 288.763   1
  -2  -9 -17 190.304 231.825   1
  -2   9 -17 19.1275 142.186   1
   2   9  18 628.486 272.948   1
  -2  -9 -18 63.9512 233.579   1
   2   9  19 186.575 298.545   1
  -2  -9 -19 256.492 251.543   1
   2   9  20-112.731 271.335   1
  -2  -9 -20 289.097 216.541   1
   2   9  22-109.718 271.451   1
  -2  -9 -22 349.076 259.508   1
   2   9  23-108.033 198.851   1
  -2  -9 -23 629.366 205.750   1
   2   9  24-213.658 262.248   1
  -2  -9 -24-61.7370 224.720   1
   2   9  25 176.276 247.051   1
  -2  -9 -25 420.589 219.639   1
   2   9  26 172.384 226.839   1
  -2  -9 -26 29.5995 203.098   1
  -2  10  25-70.1220 249.930   1
   2 -10 -25 62.4211 227.032   1
  -2  10  24 35.7313 257.861   1
   2 -10 -24-94.8125 222.495   1
  -2  10  23 108.692 265.762   1
   2 -10 -23 127.493 258.113   1
  -2  10  22 293.509 270.042   1
   2 -10 -22-191.929 234.531   1
  -2  10  21 518.179 264.350   1
   2 -10 -21 352.018 221.386   1
  -2  10  20 335.188 238.552   1
   2 -10 -20 542.253 214.129   1
  -2  10  19-257.867 272.548   1
   2 -10 -19-159.408 236.883   1
   2 -10 -18 63.4553 261.820   1
  -2  10  18 183.415 290.287   1
  -2  10  16 426.288 289.053   1
   2  10 -16 254.234 143.894   1
   2 -10 -16 185.837 251.386   1
  -2  10  15-104.988 279.120   1
   2 -10 -15-304.940 248.887   1
  -2  10  14 650.800 307.159   1
   2 -10 -14 597.542 244.826   1
  -2 -10  14 776.810 145.137   1
   2  10 -14 630.900 136.610   1
  -2 -10  13 235.604 113.079   1
   2  10 -13 202.874 105.097   1
   2 -10 -12 1478.28 278.564   1
  -2 -10  12 1068.68 126.232   1
   2  10 -12 1096.69 128.963   1
   2 -10 -11 55.1328 252.201   1
  -2 -10  11 387.659 58.6371   1
   2 -10 -10 798.000 250.740   1
  -2  10  10 428.185 283.765   1
   2 -10  -9 1201.13 249.413   1
  -2  10   9 617.557 251.511   1
   2 -10  -8 6376.27 523.345   1
  -2  10   8 5484.38 536.086   1
   2 -10  -6 2459.50 296.016   1
  -2  10   6 2903.28 334.766   1
   2 -10  -5 1135.07 216.177   1
   2  10  -5 818.260 90.5237   1
   2 -10  -4 963.455 190.368   1
  -2  10   4 676.878 226.068   1
   2  10  -4 525.102 110.846   1
   2 -10  -3 107.547 180.325   1
  -2  10   3-41.3810 179.891   1
  -2 -10   3-31.9685 88.5028   1
   2  10  -3 9.18433 107.628   1
   2 -10  -2 98.6830 155.925   1
  -2  10   2-150.206 187.714   1
  -2 -10   2 19.8731 107.373   1
   2  10  -2 45.4756 112.469   1
   2 -10  -1-87.6165 145.459   1
  -2  10   1 33.1923 162.827   1
  -2 -10   1-35.3924 116.553   1
   2  10  -1-188.301 143.571   1
  -2  10  -1 50.5523 140.907   1
   2  10   1 156.347 163.915   1
   2 -10   1-120.085 112.306   1
  -2 -10  -2-241.218 142.132   1
   2  10   2 268.187 189.088   1
   2 -10   2 52.3022 93.0020   1
  -2  10  -2 79.7419 111.327   1
  -2 -10  -3 70.3478 151.291   1
   2  10   3 229.371 187.314   1
  -2  10  -3-7.10140 86.8696   1
   2 -10   3 121.990 82.0226   1
  -2 -10  -4 571.372 173.342   1
   2  10   5 1152.97 248.295   1
  -2 -10  -5 1459.85 229.243   1
  -2 -10  -6 2618.28 286.090   1
   2  10   6 1625.36 295.556   1
   2  10   8 5767.33 533.422   1
  -2 -10  -8 6105.07 523.697   1
  -2 -10  -9 648.697 225.958   1
   2  10   9 784.754 242.552   1
  -2 -10 -10 680.707 241.694   1
   2  10  10 516.249 258.484   1
  -2 -10 -11 1060.70 281.053   1
   2  10  11 1082.53 315.534   1
  -2 -10 -12 1674.03 305.360   1
   2  10  12 1197.60 340.285   1
   2  10  13-34.1745 275.784   1
  -2 -10 -13 90.3099 234.172   1
   2 -10  13 112.940 73.9326   1
  -2  10 -13 71.3727 72.3518   1
   2  10  14 1045.93 285.521   1
  -2 -10 -14 678.320 256.539   1
   2 -10  14 910.811 137.202   1
  -2  10 -14 930.882 126.795   1
   2  10  15-35.6220 271.216   1
  -2 -10 -15-93.9082 258.229   1
   2 -10  15 51.3929 126.350   1
  -2  10 -15 134.832 110.036   1
  -2 -10 -16 728.059 281.180   1
   2  10  16 398.862 317.840   1
  -2 -10 -18 321.299 216.438   1
   2  10  18-223.728 246.475   1
  -2 -10 -19 225.422 244.626   1
   2  10  19 150.115 284.970   1
  -2 -10 -20 417.309 266.819   1
   2  10  20 559.776 302.887   1
  -2 -10 -21 31.9622 194.507   1
   2  10  21 295.358 247.647   1
  -2 -10 -22 94.9060 219.848   1
   2  10  22-109.190 261.587   1
  -2 -10 -23 620.545 240.847   1
   2  10  23-321.902 274.604   1
  -2 -10 -24 727.339 198.267   1
   2  10  24 494.865 227.473   1
  -2 -10 -25-29.7237 220.924   1
   2  10  25 522.530 265.574   1
  -2  11  25 415.028 223.508   1
   2 -11 -25 369.948 201.595   1
  -2  11  23 71.8525 217.668   1
   2 -11 -23 348.126 216.591   1
  -2  11  21-221.366 269.528   1
   2 -11 -21 351.353 242.376   1
  -2  11  20 223.249 292.813   1
   2 -11 -20 577.605 267.098   1
  -2  11  19 260.929 276.709   1
   2 -11 -19 95.8410 229.885   1
  -2  11  18 847.549 279.340   1
   2 -11 -18-31.9128 208.978   1
  -2  11  17 508.785 300.084   1
   2 -11 -17 316.397 247.570   1
  -2  11  16 216.220 253.933   1
   2 -11 -16 125.412 212.428   1
   2 -11 -15 309.265 253.471   1
  -2  11  15 248.142 294.838   1
   2 -11 -14 425.992 212.693   1
  -2  11  14 453.679 261.583   1
   2 -11 -13 298.272 234.898   1
  -2  11  13 136.934 281.071   1
   2 -11 -11 84.8652 236.454   1
  -2  11  11 259.675 267.963   1
  -2  11  10 2170.86 348.519   1
   2 -11  -9 846.251 243.498   1
  -2  11   9 700.236 265.767   1
   2 -11  -8 1344.38 237.094   1
  -2  11   8 993.715 260.976   1
   2 -11  -7 48.4286 196.744   1
  -2  11   7 168.126 223.249   1
   2 -11  -5 324.825 197.938   1
  -2  11   5 229.784 222.843   1
  -2  11   4 2752.59 304.389   1
  -2 -11   4 1974.59 188.681   1
   2  11  -4 2463.30 198.699   1
   2 -11  -3 2234.54 276.993   1
  -2 -11   3 2817.98 209.455   1
  -2  11   3 2563.89 311.797   1
   2  11  -3 1803.54 216.945   1
   2  11  -2 10891.6 823.921   1
  -2 -11   2 11360.7 810.057   1
   2 -11  -2 11731.7 843.190   1
  -2  11   2 10555.9 849.679   1
  -2  11   1 71.2572 176.818   1
   2 -11  -1 170.667 154.060   1
  -2 -11   0 167.372 127.520   1
  -2  11   0-238.459 147.875   1
   2  11   0-82.3828 155.844   1
   2 -11   0-13.6134 126.327   1
  -2 -11  -1 125.654 140.169   1
   2  11   1 294.811 168.216   1
   2 -11   1 82.5037 116.122   1
  -2  11  -1 40.5403 133.922   1
   2  11   2 10298.8 831.787   1
  -2 -11  -2 10658.5 817.552   1
   2 -11   2 11274.1 784.238   1
  -2  11  -2 10605.1 788.791   1
   2  11   3 1912.06 278.782   1
  -2 -11  -3 2669.76 265.815   1
   2 -11   3 2246.87 195.933   1
  -2  11  -3 2414.02 203.691   1
   2  11   4 2847.23 330.462   1
  -2 -11  -4 3117.28 312.249   1
   2  11   5 497.166 245.215   1
  -2 -11  -5 879.001 203.610   1
  -2 -11  -7 147.865 203.527   1
   2  11   8 1451.13 274.411   1
  -2 -11  -8 1274.71 261.148   1
   2  11   9 979.529 270.059   1
  -2 -11  -9 716.422 233.025   1
   2  11  10 3400.71 407.369   1
   2  11  11-99.4108 240.539   1
  -2 -11 -11-292.710 218.433   1
   2  11  13 69.5387 256.753   1
  -2 -11 -13 523.050 259.266   1
   2  11  14 284.501 258.314   1
  -2 -11 -14 562.874 256.421   1
   2  11  15 144.881 293.247   1
  -2 -11 -15 63.4037 248.329   1
   2  11  16 295.133 303.072   1
  -2 -11 -16 287.564 253.545   1
   2  11  17 261.022 300.331   1
  -2 -11 -17 225.064 233.536   1
   2  11  18 375.689 281.168   1
  -2 -11 -18 645.191 221.461   1
   2  11  19 301.300 260.347   1
  -2 -11 -19 322.597 233.797   1
   2  11  20 485.046 283.299   1
  -2 -11 -20-32.1372 242.316   1
   2  11  21-109.577 266.753   1
  -2 -11 -21 31.7703 223.654   1
   2  11  23 35.4765 249.781   1
  -2 -11 -23 92.4496 217.901   1
   2  11  25 102.834 215.368   1
  -2 -11 -25-58.9794 192.059   1
  -2  12  24 278.983 259.645   1
   2 -12 -24-248.874 235.970   1
  -2  12  23-177.893 273.779   1
   2 -12 -23 126.142 231.209   1
  -2  12  22 72.2642 273.194   1
   2 -12 -22 159.266 225.338   1
  -2  12  21 36.6378 236.652   1
   2 -12 -21 320.103 212.011   1
  -2  12  20 407.177 250.475   1
   2 -12 -20-192.422 209.937   1
  -2  12  18 261.485 271.014   1
   2 -12 -18 160.183 234.388   1
  -2  12  17-147.555 257.479   1
   2 -12 -17 63.9395 233.487   1
  -2  12  16 219.985 276.261   1
   2 -12 -16 95.2602 247.151   1
  -2  12  15-108.044 278.115   1
   2 -12 -15 94.0609 236.951   1
  -2  12  14-142.228 246.079   1
   2 -12 -14 247.568 210.394   1
  -2  12  13-139.914 279.606   1
   2 -12 -13-121.698 237.584   1
  -2  12  12 1433.89 336.982   1
   2 -12 -12 1996.45 306.159   1
   2 -12 -11-203.292 249.363   1
  -2  12  10-130.205 272.965   1
   2 -12 -10 480.125 248.665   1
   2 -12  -9 2376.06 299.274   1
  -2  12   9 1985.50 319.364   1
   2 -12  -8 2813.57 349.173   1
  -2  12   8 3370.29 381.749   1
   2 -12  -7 126.235 204.575   1
  -2  12   7 498.815 260.020   1
   2 -12  -6 1176.56 220.669   1
  -2  12   6 706.104 255.471   1
   2 -12  -5 1460.15 239.522   1
  -2  12   5 1278.09 252.679   1
  -2 -12   4 255.102 72.5913   1
   2 -12  -4 281.224 179.296   1
   2  12  -4 213.806 86.4377   1
  -2  12   4 472.685 223.505   1
  -2 -12   3 248.887 104.240   1
   2 -12  -3 81.1368 165.135   1
   2  12  -3 288.730 113.216   1
  -2  12   3 439.145 203.945   1
  -2 -12   2 641.927 130.930   1
   2 -12  -2 428.521 170.581   1
  -2  12   2 865.979 195.990   1
   2  12  -2 493.500 148.866   1
   2 -12  -1 132.741 138.394   1
  -2  12   1 114.532 177.328   1
   2  12   0 9800.29 764.077   1
   2 -12   0 9558.99 749.919   1
  -2  12   0 9260.03 761.352   1
  -2 -12   0 11564.1 759.483   1
  -2 -12  -1 68.5521 153.489   1
   2  12   1-76.5237 166.792   1
  -2 -12  -2 620.677 176.184   1
   2 -12   2 762.993 130.601   1
  -2  12  -2 918.055 140.157   1
   2  12   2 524.195 190.927   1
  -2 -12  -3 386.951 192.480   1
   2 -12   3 442.604 90.6551   1
  -2  12  -3 399.214 103.439   1
   2  12   3 343.175 214.708   1
   2  12   4 122.449 202.890   1
  -2 -12  -4 174.601 178.091   1
   2  12   5 1097.49 254.087   1
  -2 -12  -5 1239.94 225.829   1
   2  12   6 1266.66 255.637   1
  -2 -12  -6 863.457 226.219   1
   2  12   7 263.163 235.707   1
  -2 -12  -7 210.495 215.616   1
   2  12   8 2744.64 353.865   1
  -2 -12  -8 2754.47 335.216   1
   2  12   9 1664.62 323.818   1
  -2 -12  -9 2036.29 308.061   1
  -2 -12 -10 233.176 253.222   1
   2  12  12 972.107 338.653   1
  -2 -12 -12 2298.08 331.139   1
   2  12  13 213.130 316.807   1
   2  12  14 218.044 310.067   1
  -2 -12 -14 189.930 255.772   1
   2  12  15 590.460 302.685   1
  -2 -12 -15 223.886 256.029   1
   2  12  16 186.670 308.422   1
  -2 -12 -16 289.910 242.259   1
   2  12  17 564.376 277.664   1
  -2 -12 -17 129.319 214.607   1
   2  12  18-37.7402 258.934   1
  -2 -12 -18 194.091 186.470   1
   2  12  20 369.582 276.282   1
  -2 -12 -20 801.504 255.370   1
   2  12  21 288.811 281.719   1
  -2 -12 -21-158.231 226.523   1
   2  12  22-142.743 243.798   1
  -2 -12 -22 341.232 225.820   1
   2  12  23 316.993 218.781   1
  -2 -12 -23 302.610 195.303   1
   2  12  24-103.981 252.236   1
  -2 -12 -24 266.735 212.266   1
  -2  13  24 103.182 235.881   1
   2 -13 -24-61.4488 212.588   1
  -2  13  23 175.927 255.965   1
   2 -13 -23-62.4598 225.384   1
  -2  13  22-107.479 271.823   1
   2 -13 -22 253.018 220.841   1
  -2  13  21-290.803 275.722   1
   2 -13 -21 224.477 244.127   1
  -2  13  20-147.275 267.882   1
   2 -13 -20-32.1923 209.728   1
  -2  13  19 223.066 266.429   1
   2 -13 -19 161.156 230.126   1
  -2  13  18-223.901 295.195   1
   2 -13 -18 226.326 247.922   1
  -2  13  17-37.4509 230.257   1
  -2  13  16 410.664 292.898   1
   2 -13 -16 160.102 242.677   1
   2 -13 -14 31.4830 226.281   1
  -2  13  13-143.472 290.683   1
   2 -13 -13 465.583 256.431   1
  -2  13  12-317.351 299.690   1
   2 -13 -12 183.016 238.033   1
  -2  13  11-103.608 298.059   1
   2 -13 -11 417.842 248.053   1
  -2  13  10 2054.94 346.495   1
   2 -13 -10 2239.42 307.932   1
   2 -13  -9 169.407 207.853   1
  -2  13   9-98.1597 248.216   1
   2 -13  -8-136.222 227.479   1
  -2  13   8 255.560 276.198   1
   2 -13  -7-78.5264 208.703   1
  -2  13   7-245.845 248.155   1
   2 -13  -6 25.1446 200.261   1
  -2  13   6 87.8341 244.478   1
  -2  13   4 1955.18 272.258   1
  -2 -13   4 1631.12 140.797   1
   2  13  -4 1503.47 146.248   1
   2 -13  -4 2087.41 251.286   1
   2  13  -3-119.028 114.584   1
   2 -13  -3 128.122 180.958   1
  -2  13   3 24.2483 206.685   1
  -2 -13   3 18.0876 96.1267   1
   2  13  -2 1676.44 202.058   1
   2 -13  -2 1739.50 232.366   1
  -2  13   2 1834.70 257.914   1
  -2 -13   2 1225.55 178.702   1
   2  13  -1 448.711 146.233   1
   2 -13  -1 316.652 163.851   1
  -2  13   1 261.752 175.068   1
  -2 -13   1 580.573 141.607   1
   2  13   0-19.0002 158.641   1
   2 -13   0-107.423 139.938   1
  -2  13   0-18.2680 153.443   1
  -2 -13   0 182.668 149.890   1
  -2 -13  -1 222.534 158.932   1
   2  13   1 105.720 159.023   1
  -2 -13  -2 1299.42 221.849   1
   2 -13   2 1375.26 165.351   1
  -2  13  -2 1641.96 179.641   1
   2  13   2 1452.79 255.008   1
  -2 -13  -3-153.357 196.216   1
   2 -13   3 85.3261 79.2898   1
  -2  13  -3 15.8466 89.8303   1
   2  13   3-149.110 201.798   1
   2  13   4 2066.95 320.885   1
  -2 -13  -4 2759.63 304.148   1
   2  13   6 294.663 242.321   1
  -2 -13  -6 467.992 208.147   1
   2  13   7-307.561 252.164   1
  -2 -13  -7 135.765 225.399   1
   2  13   8 191.770 277.290   1
  -2 -13  -8 112.645 217.693   1
   2  13   9 164.774 265.974   1
  -2 -13  -9 58.3052 225.236   1
   2  13  10 1558.77 348.310   1
  -2 -13 -10 2183.21 315.478   1
   2  13  11 278.699 283.241   1
  -2 -13 -11 153.254 238.787   1
   2  13  12 142.578 240.056   1
  -2 -13 -12-93.6606 233.329   1
   2  13  13 145.495 256.664   1
  -2 -13 -13 348.752 237.607   1
  -2 -13 -14-192.295 209.149   1
   2  13  16 414.972 254.721   1
  -2 -13 -16 162.186 205.701   1
   2  13  17 151.460 246.674   1
  -2 -13 -17 32.4752 208.419   1
   2  13  18 525.869 258.360   1
  -2 -13 -18 388.762 234.936   1
   2  13  19-74.2529 258.057   1
  -2 -13 -19 193.301 229.710   1
   2  13  20 109.695 261.110   1
  -2 -13 -20 318.693 239.572   1
   2  13  21 430.877 275.423   1
  -2 -13 -21-124.947 230.035   1
   2  13  22 141.909 250.748   1
  -2 -13 -22 457.551 215.899   1
   2  13  23-104.862 233.348   1
  -2 -13 -23 269.121 187.044   1
   2  13  24-204.590 214.275   1
  -2 -13 -24 264.511 182.725   1
   2 -14 -23-62.0646 175.316   1
  -2  14  23 69.4207 218.084   1
  -2  14  21 108.251 272.801   1
   2 -14 -19 161.993 204.055   1
  -2  14  19 259.193 228.082   1
   2 -14 -18 358.516 230.052   1
  -2  14  18 74.7237 283.893   1
   2 -14 -17 487.258 215.596   1
  -2  14  17 37.4658 239.949   1
   2 -14 -16 649.250 252.607   1
  -2  14  16 411.989 277.154   1
   2 -14 -15-32.1356 232.193   1
  -2  14  15 449.368 271.568   1
   2 -14 -13 220.715 229.032   1
  -2  14  13 257.585 263.899   1
   2 -14 -12 466.106 252.944   1
  -2  14  12 290.179 284.323   1
   2 -14 -11-244.020 227.366   1
  -2  14  11-35.6341 263.519   1
   2 -14  -9-232.280 248.619   1
  -2  14   9 849.433 289.971   1
   2 -14  -8 282.938 222.524   1
  -2  14   8-32.8501 243.852   1
   2 -14  -7 383.971 217.720   1
  -2  14   7 347.986 249.019   1
   2 -14  -6 1031.46 259.460   1
  -2  14   6 1150.51 282.717   1
   2 -14  -5 329.014 192.081   1
  -2  14   5 375.135 227.237   1
  -2 -14   4 460.311 58.5032   1
   2  14  -4 471.210 71.1032   1
   2  14  -3 64.3440 111.021   1
  -2 -14   3-26.7064 89.7998   1
  -2  14   3 251.200 207.219   1
   2 -14  -3 134.993 187.878   1
  -2 -14   2 2596.41 237.225   1
   2 -14  -2 2839.02 287.127   1
   2  14  -1 213.452 160.651   1
   2 -14  -1 185.477 156.318   1
  -2  14   1-21.3908 181.192   1
  -2 -14   1 287.459 136.809   1
   2  14   0 263.170 176.183   1
  -2 -14   0 296.979 158.016   1
   2 -14   0 196.308 136.210   1
  -2  14   0 136.897 162.526   1
  -2 -14  -1 331.332 173.311   1
   2 -14   1 459.708 147.555   1
   2  14   1-44.7274 183.740   1
  -2  14  -1 257.552 148.755   1
   2  14   2 1657.70 267.378   1
  -2 -14  -2 2259.15 265.128   1
  -2  14  -2 2432.22 217.476   1
   2 -14   2 1944.47 209.971   1
  -2 -14  -3 321.983 180.166   1
   2 -14   3 41.9469 79.3016   1
  -2  14  -3 77.8118 89.0850   1
   2  14   3-52.2153 207.969   1
   2  14   5 29.2463 230.570   1
  -2 -14  -5-25.8226 193.710   1
   2  14   6 1193.18 286.684   1
  -2 -14  -6 1239.71 257.454   1
   2  14   7 191.567 240.168   1
  -2 -14  -7 308.576 218.870   1
   2  14   8 99.0961 230.590   1
  -2 -14  -8 29.0361 221.885   1
   2  14   9 272.921 275.964   1
  -2 -14  -9 298.558 215.503   1
   2  14  10 629.343 284.930   1
  -2 -14 -10 122.530 244.326   1
   2  14  11-429.992 268.851   1
  -2 -14 -11-281.086 231.103   1
   2  14  12 255.865 299.374   1
  -2 -14 -12 316.937 220.233   1
   2  14  13 37.1522 298.776   1
  -2 -14 -13-32.0749 240.613   1
   2  14  15 416.358 307.092   1
  -2 -14 -15 227.975 248.829   1
   2  14  16 114.055 292.641   1
  -2 -14 -16 97.8966 246.720   1
   2  14  17-37.7371 271.231   1
  -2 -14 -17-32.5735 232.210   1
  -2 -14 -18-97.2201 241.374   1
   2  14  19 36.7801 257.858   1
  -2 -14 -19 96.2393 237.988   1
   2  14  21 142.946 261.171   1
   2  14  23 275.329 255.575   1
  -2 -14 -23 118.779 187.976   1
   2 -15 -22 156.710 206.255   1
  -2  15  22 35.0305 236.024   1
   2 -15 -21-158.987 231.363   1
  -2  15  21 393.467 275.300   1
   2 -15 -20-32.3008 216.599   1
  -2  15  20 254.526 296.240   1
   2 -15 -19-32.5326 199.147   1
  -2  15  19 368.206 242.374   1
   2 -15 -18-196.944 235.456   1
  -2  15  18-260.145 294.382   1
   2 -15 -17-32.7960 202.772   1
  -2  15  17-74.9691 236.790   1
   2 -15 -16 821.457 261.165   1
  -2  15  16 864.417 318.191   1
   2 -15 -15 489.555 232.228   1
  -2  15  15 489.369 294.685   1
   2 -15 -14 357.333 228.131   1
  -2  15  14 374.761 259.394   1
   2 -15 -13 96.6297 191.310   1
  -2  15  13-111.582 255.085   1
   2 -15 -12-31.8283 212.437   1
  -2  15  12 257.570 260.184   1
   2 -15 -11 250.753 217.574   1
  -2  15  11 253.767 242.502   1
   2 -15 -10 215.142 230.008   1
  -2  15  10 1032.12 309.011   1
   2 -15  -8 472.377 232.937   1
  -2  15   8 336.831 263.489   1
   2 -15  -7 487.927 232.128   1
  -2  15   7-97.8499 262.799   1
   2 -15  -6 277.389 204.167   1
  -2  15   6-282.307 225.442   1
   2 -15  -5 158.979 203.909   1
  -2  15   5-119.825 232.159   1
   2 -15  -4 1075.96 233.107   1
  -2  15   4 736.561 263.632   1
   2 -15  -3 208.844 191.623   1
  -2 -15   3 26.3879 94.1218   1
   2  15  -3 172.902 114.377   1
  -2  15   3 395.157 207.192   1
   2 -15  -2 409.064 178.556   1
  -2  15   2 122.710 180.897   1
   2  15  -1 73.1003 158.898   1
   2 -15  -1-116.628 158.346   1
  -2  15   1 204.697 175.643   1
  -2 -15   1-15.6525 131.092   1
   2  15   0 128.939 176.253   1
  -2 -15   0 72.7973 156.574   1
   2 -15   0 156.996 159.977   1
  -2  15   0-20.1632 165.901   1
  -2 -15  -1 304.728 170.009   1
   2 -15   1 223.992 136.995   1
  -2  15  -1 16.7581 140.392   1
   2  15   1 142.852 185.503   1
  -2 -15  -2 644.926 189.893   1
   2 -15   2 378.473 116.861   1
  -2  15  -2 262.135 129.487   1
   2  15   2 464.925 218.677   1
  -2 -15  -3 23.8647 181.057   1
  -2  15  -3 149.083 80.5693   1
   2  15   3-27.5927 188.429   1
   2 -15   3 6.05675 64.6103   1
   2  15   4 731.218 273.548   1
  -2 -15  -4 1574.20 248.224   1
   2  15   5-30.7292 230.597   1
  -2 -15  -5-133.505 207.006   1
   2  15   6 448.756 264.553   1
  -2 -15  -6-55.7542 204.602   1
   2  15   7 332.263 243.838   1
  -2 -15  -7 28.9130 207.226   1
   2  15   8 342.575 292.138   1
  -2 -15  -8 892.682 261.939   1
   2  15  10 828.830 285.326   1
  -2 -15 -10 62.4847 232.351   1
   2  15  11 257.456 262.179   1
  -2 -15 -11-190.499 219.682   1
   2  15  12-523.458 306.546   1
  -2 -15 -12 257.175 243.909   1
   2  15  13-188.908 278.115   1
  -2 -15 -13 32.5074 232.719   1
   2  15  14 495.047 277.429   1
  -2 -15 -14 359.543 240.465   1
   2  15  15-37.9302 253.440   1
  -2 -15 -15 360.151 212.617   1
   2  15  16 640.108 287.283   1
  -2 -15 -16 327.095 227.451   1
   2  15  17 707.844 304.346   1
  -2 -15 -17 97.4859 226.024   1
   2  15  18-367.416 290.326   1
  -2 -15 -18-225.941 227.102   1
   2  15  19-145.641 265.906   1
  -2 -15 -19 126.837 232.484   1
   2  15  20-324.105 272.154   1
  -2 -15 -20 248.072 220.131   1
   2  15  21 675.300 289.722   1
  -2 -15 -21-182.762 217.409   1
   2  15  22 208.425 264.843   1
  -2 -15 -22 209.956 209.843   1
   2 -16 -21 31.6597 222.095   1
  -2  16  21 247.507 266.373   1
   2 -16 -20-161.264 223.166   1
  -2  16  20 252.321 264.280   1
   2 -16 -19 195.487 221.478   1
  -2  16  19-109.947 244.550   1
   2 -16 -18 197.796 231.248   1
  -2  16  18 37.1044 277.442   1
   2 -16 -17 661.455 251.736   1
  -2  16  17 374.307 277.956   1
   2 -16 -15 33.2862 230.949   1
  -2  16  15 528.203 281.428   1
   2 -16 -14 231.201 242.917   1
  -2  16  14 339.975 287.169   1
   2 -16 -13 394.241 240.738   1
  -2  16  13 150.415 270.980   1
   2 -16 -12 65.1383 234.082   1
  -2  16  12-37.3080 272.465   1
   2 -16 -11 32.3720 239.189   1
  -2  16  11-36.7822 262.199   1
   2 -16 -10 95.5145 221.484   1
  -2  16  10 217.293 270.843   1
   2 -16  -9-689.798 250.588   1
  -2  16   9-35.5167 260.027   1
   2 -16  -7-119.289 223.732   1
  -2  16   7 67.3018 247.698   1
   2 -16  -6 546.100 244.538   1
  -2  16   6 583.193 272.496   1
   2 -16  -5-27.4743 211.723   1
  -2  16   5-310.322 237.368   1
   2 -16  -4-104.130 196.737   1
  -2  16   4 146.166 229.686   1
  -2 -16   3 196.314 90.7732   1
   2  16  -3 146.768 104.895   1
   2 -16  -2 157.514 177.940   1
  -2  16   2 258.499 214.974   1
   2  16  -1 283.273 169.467   1
   2 -16  -1 383.926 171.937   1
  -2  16   1 602.259 215.581   1
  -2 -16   1 95.9806 135.891   1
   2  16   0 21.8002 172.487   1
  -2 -16   0 112.208 154.774   1
   2 -16   0 18.4777 147.677   1
  -2  16   0 62.1023 168.130   1
  -2 -16  -1 379.161 170.107   1
   2 -16   1 306.180 137.229   1
  -2  16  -1 155.733 146.374   1
   2  16   1 418.932 194.064   1
  -2 -16  -2 323.275 186.112   1
   2 -16   2 324.447 110.238   1
  -2  16  -2 179.133 124.790   1
   2  16   2 351.122 215.248   1
   2  16   4 184.466 234.140   1
  -2 -16  -4 26.2902 205.259   1
   2  16   5 386.389 247.958   1
  -2 -16  -5-55.1406 227.607   1
   2  16   6 903.858 275.587   1
  -2 -16  -6 717.069 228.171   1
   2  16   7 138.385 242.508   1
  -2 -16  -7-89.0063 222.565   1
   2  16   9 36.3665 250.530   1
  -2 -16  -9 31.2389 225.440   1
   2  16  10 407.395 277.783   1
  -2 -16 -10 541.451 244.779   1
   2  16  11 489.092 271.982   1
  -2 -16 -11 64.5343 218.918   1
   2  16  12-76.0615 271.200   1
  -2 -16 -12-130.245 222.435   1
   2  16  13 190.185 263.074   1
  -2 -16 -13 459.660 239.036   1
   2  16  14-37.8810 278.434   1
  -2 -16 -14 493.685 225.575   1
   2  16  15 454.806 282.904   1
  -2 -16 -15 164.061 231.862   1
   2  16  16-525.306 271.858   1
  -2 -16 -16 425.683 241.013   1
   2  16  17 111.039 244.681   1
  -2 -16 -17 65.0709 235.805   1
   2  16  18 110.078 254.168   1
  -2 -16 -18 223.924 212.764   1
   2  16  19 217.879 231.981   1
  -2 -16 -19 93.8674 179.356   1
   2  16  20 358.536 244.859   1
  -2 -16 -20 338.260 189.516   1
   2  16  21 245.528 245.999   1
  -2 -16 -21 30.3023 183.342   1
   2 -17 -20-256.006 195.959   1
  -2  17  20-35.6479 230.127   1
   2 -17 -19 488.759 233.396   1
  -2  17  19 400.263 284.674   1
   2 -17 -18 66.1137 193.994   1
  -2  17  18-147.772 223.309   1
   2 -17 -17 66.8746 235.527   1
  -2  17  17 187.109 277.686   1
   2 -17 -16 134.149 219.587   1
  -2  17  16 37.7464 262.392   1
   2 -17 -14 371.099 227.708   1
  -2  17  14 38.0219 256.512   1
   2 -17 -13 33.6679 219.428   1
  -2  17  13-303.695 247.375   1
   2 -17 -12 100.431 224.618   1
  -2  17  12 188.886 252.234   1
   2 -17 -11 331.713 233.932   1
  -2  17  11 37.4634 268.524   1
   2 -17 -10-98.7146 213.255   1
  -2  17  10 36.9787 256.996   1
   2 -17  -9 97.0248 212.949   1
  -2  17   9 218.275 267.955   1
   2 -17  -8 126.549 219.869   1
  -2  17   8-106.683 256.624   1
   2 -17  -7 215.466 238.406   1
  -2  17   7 622.780 274.111   1
   2 -17  -6 326.739 213.192   1
  -2  17   6 100.421 241.091   1
   2 -17  -5-85.3909 206.238   1
  -2  17   5 191.319 232.877   1
   2 -17  -4 537.738 221.095   1
  -2  17   4 153.597 228.324   1
   2 -17  -3 25.3747 189.226   1
  -2  17   3 346.274 238.250   1
   2 -17  -2-140.500 173.886   1
  -2  17   2 518.418 223.116   1
   2 -17  -1-215.641 164.288   1
   2  17  -1-78.9015 154.590   1
  -2  17   1 75.1902 193.653   1
  -2 -17   0 77.4950 146.511   1
   2 -17   0 289.099 158.075   1
  -2  17   0-128.878 170.563   1
   2  17   0 22.6668 185.297   1
  -2  17  -1 176.684 147.545   1
  -2 -17  -1 237.333 178.348   1
   2  17   1 76.2280 190.973   1
  -2  17  -2 131.936 115.844   1
   2  17   2 220.385 210.023   1
  -2 -17  -2 189.917 175.099   1
   2  17   3-88.9569 222.687   1
  -2 -17  -3 333.451 188.352   1
   2  17   4 315.137 245.825   1
  -2 -17  -4 462.287 192.677   1
   2  17   5-263.473 238.617   1
  -2 -17  -5 227.607 215.014   1
   2  17   6-34.4085 245.278   1
  -2 -17  -6 29.5841 214.345   1
   2  17   7-106.317 247.383   1
  -2 -17  -7-30.4982 200.626   1
   2  17   8 399.482 285.868   1
  -2 -17  -8 437.797 225.736   1
   2  17   9 37.0355 248.311   1
  -2 -17  -9 95.7501 207.922   1
   2  17  10-111.904 275.614   1
  -2 -17 -10 129.477 225.928   1
   2  17  11-37.7261 257.602   1
  -2 -17 -11-65.5051 227.642   1
   2  17  12 114.042 266.813   1
  -2 -17 -12 263.139 235.833   1
   2  17  13 227.300 252.769   1
  -2 -17 -13 462.850 226.055   1
   2  17  14-150.531 280.446   1
  -2 -17 -14 429.805 235.982   1
   2  17  16 112.021 242.358   1
  -2 -17 -16 260.522 208.287   1
   2  17  17 111.300 277.376   1
  -2 -17 -17 543.526 233.940   1
  -2 -17 -18 220.715 221.544   1
   2  17  19 470.559 283.697   1
  -2 -17 -19-31.0693 219.057   1
   2  17  20-212.551 254.607   1
  -2 -17 -20 122.505 209.105   1
   2 -18 -20 189.947 196.356   1
  -2  18  20 281.589 233.165   1
   2 -18 -19-161.657 218.512   1
  -2  18  19-395.675 284.175   1
   2 -18 -18-98.8414 216.696   1
  -2  18  18 183.447 260.461   1
   2 -18 -17-167.103 199.755   1
  -2  18  17 37.2446 238.999   1
   2 -18 -16-67.5809 229.726   1
  -2  18  16 263.837 267.619   1
   2 -18 -15-170.285 230.464   1
  -2  18  15 76.0135 276.505   1
   2 -18 -13-445.235 255.331   1
  -2  18  13 114.848 254.548   1
   2 -18 -12 102.490 219.168   1
  -2  18  12-114.634 268.989   1
   2 -18 -10 33.6333 216.864   1
  -2  18  10-37.6736 260.669   1
   2 -18  -9 231.886 223.507   1
  -2  18   9 148.546 268.330   1
   2 -18  -8 292.019 225.511   1
  -2  18   8 327.880 257.339   1
   2 -18  -7 191.016 214.409   1
  -2  18   7-281.570 238.132   1
   2 -18  -6-152.082 196.327   1
  -2  18   6-102.804 218.897   1
   2 -18  -5 29.3004 194.655   1
  -2  18   5-233.680 248.618   1
  -2  18   4-31.7875 203.936   1
  -2  18   3 30.3835 216.597   1
  -2  18   2 86.8567 216.459   1
   2  18   3-154.111 201.018   1
   2  18   4-97.0550 215.850   1
  -2 -18  -4 55.2506 171.713   1
   2  18   5 235.391 230.636   1
  -2 -18  -5-116.483 201.507   1
   2  18   6 208.489 248.465   1
  -2 -18  -6 334.261 205.573   1
   2  18   7 178.376 245.210   1
  -2 -18  -7 281.057 210.944   1
   2  18   8 145.763 249.631   1
  -2 -18  -8 415.061 227.564   1
   2  18   9 370.339 254.334   1
  -2 -18  -9 64.9507 207.698   1
   2  18  10 37.4817 242.971   1
  -2 -18 -10 131.580 222.639   1
   2  18  11-264.575 262.756   1
  -2 -18 -11 364.974 218.327   1
   2  18  12-189.813 274.038   1
  -2 -18 -12-33.0722 218.678   1
   2  18  13 304.099 257.188   1
  -2 -18 -13-165.665 213.646   1
   2  18  15 415.840 249.915   1
  -2 -18 -15-130.299 202.577   1
   2  18  16 37.5871 269.619   1
  -2 -18 -16 419.153 242.513   1
   2  18  17 111.420 259.240   1
  -2 -18 -17-159.388 210.694   1
   2  18  18 36.4724 230.527   1
  -2 -18 -18 189.253 191.938   1
   2  18  19 214.174 243.965   1
  -2 -18 -19 124.343 179.394   1
   2  18  20 35.0687 258.389   1
  -2 -18 -20 274.083 222.721   1
  -2  19  19-284.498 230.144   1
  -2  19  18 472.373 290.239   1
  -2  19  17-37.0722 259.874   1
   2 -19 -16 135.184 209.092   1
  -2  19  16 602.011 268.129   1
   2 -19 -15 273.417 218.018   1
  -2  19  15 342.629 257.244   1
   2 -19 -14 516.592 232.177   1
  -2  19  14 153.617 271.472   1
   2 -19 -12-346.276 215.563   1
  -2  19  12 115.983 281.478   1
  -2  19  11 38.5370 264.307   1
  -2  19   9 375.031 263.037   1
  -2  19   8-296.383 267.054   1
   2  19   7-184.259 230.656   1
   2  19   8 112.553 243.253   1
   2  19   9 152.011 236.450   1
   2  19  11 616.261 291.196   1
  -2 -19 -11-198.857 209.498   1
   2  19  12-38.6753 268.804   1
  -2 -19 -12 132.547 214.780   1
   2  19  14-575.619 302.444   1
  -2 -19 -14 1119.29 245.325   1
   2  19  15 113.800 254.529   1
  -2 -19 -15 196.649 201.807   1
   2  19  16 374.614 282.081   1
  -2 -19 -16-194.428 219.259   1
   2  19  17-367.897 250.227   1
  -2 -19 -17 32.0497 190.591   1
   2  19  18 145.058 272.416   1
  -2 -19 -18 251.987 225.912   1
   2  19  19 425.792 272.526   1
  -2 -19 -19 92.5167 208.285   1
   3   0 -26 303.049 238.957   1
   3   0 -25 234.250 244.391   1
  -3   0  25-267.991 237.968   1
   3   0 -24 565.442 259.578   1
  -3   0  24 302.628 265.806   1
   3   0 -23 265.400 232.264   1
  -3   0  23 261.154 267.662   1
   3   0 -22 626.218 244.107   1
  -3   0  22 110.192 252.250   1
   3   0 -21 32.2079 221.069   1
  -3   0  21-328.595 256.082   1
   3   0 -20 252.603 249.993   1
  -3   0  20 35.7868 262.589   1
   3   0 -19 30.7565 256.587   1
  -3   0  19 488.238 269.844   1
   3   0 -18 746.721 250.217   1
  -3   0  18 745.740 281.756   1
   3   0 -17 28.8647 237.548   1
  -3   0  17-327.800 270.553   1
   3   0 -16 361.050 234.546   1
  -3   0  16 94.8285 247.205   1
   3   0 -15-26.6087 212.666   1
  -3   0  15-151.439 244.428   1
   3   0 -14 583.498 230.735   1
  -3   0  14 577.931 255.803   1
   3   0 -12 90.8800 199.313   1
  -3   0  12 129.551 224.767   1
   3   0 -11-106.655 188.657   1
  -3   0  11-97.1606 208.947   1
   3   0 -10 11948.7 935.935   1
  -3   0  10 12935.9 948.909   1
   3   0  -9-36.7888 185.918   1
  -3   0   9 251.803 207.210   1
   3   0  -8 15443.8 1131.15   1
  -3   0   8 15448.2 1141.87   1
  -3   0   7-212.503 204.645   1
   3   0  -7 199.300 176.049   1
  -3   0   6 112.367 209.569   1
   3   0  -6 265.432 168.995   1
   3   0  -4 72287.3 4979.94   1
  -3   0   4 70488.4 4986.16   1
   3   0  -3-84.5505 176.770   1
  -3   0   3 23.6559 199.747   1
  -3   0   2 335869. 23612.8   1
   3   0  -2 345410. 23608.1   1
  -3   0   1-119.693 190.825   1
   3   0  -1-27.4623 171.794   1
  -3   0   0 9.63654 159.199   1
   3   0   0-166.247 154.457   1
  -3   0  -1 37.8082 194.867   1
   3   0   1 18.8395 182.325   1
  -3   0  -2 356558. 24651.3   1
   3   0   2 355547. 24651.6   1
  -3   0  -3-21.1192 175.668   1
   3   0   3 10.8049 186.837   1
   3   0   4 70167.5 4938.80   1
  -3   0  -4 71478.2 4937.09   1
   3   0   6 148.626 176.685   1
  -3   0  -6 192.506 163.768   1
  -3   0  -7 118.494 161.811   1
   3   0   7-16.9496 188.382   1
   3   0   8 13339.9 986.381   1
  -3   0  -8 12955.9 970.958   1
  -3   0  -9-17.8054 166.081   1
   3   0   9-143.319 195.510   1
   3   0  10 10643.6 849.565   1
  -3   0 -10 11199.6 835.971   1
  -3   0 -11-82.1191 172.445   1
   3   0  11 165.157 209.087   1
  -3   0 -12-22.0666 184.943   1
   3   0  12 302.926 222.026   1
  -3   0 -14 212.997 196.497   1
   3   0  14 504.849 246.233   1
   3   0  15 145.143 234.419   1
   3   0  16 363.350 244.924   1
  -3   0 -16 560.975 217.322   1
   3   0  17 288.915 269.198   1
  -3   0 -17 142.666 216.877   1
   3   0  18 202.290 267.153   1
  -3   0 -18 528.678 243.742   1
   3   0  19 625.450 280.068   1
  -3   0 -19 30.3068 223.860   1
   3   0  20 323.411 280.924   1
  -3   0 -20 867.237 254.483   1
   3   0  21 73.9978 246.883   1
  -3   0 -21-157.689 228.530   1
   3   0  22 492.439 255.810   1
  -3   0 -22 416.081 230.252   1
   3   0  23 152.824 253.721   1
  -3   0 -23-32.3548 207.587   1
   3   0  24 266.179 265.655   1
  -3   0 -24 97.5389 218.254   1
   3   0  25 152.067 235.040   1
  -3   0 -25-32.4405 209.200   1
  -3   0 -26 610.799 235.796   1
   3  -1 -27-66.3691 225.592   1
   3  -1 -26 265.578 246.339   1
  -3   1  26-75.8476 237.117   1
   3  -1 -25 332.211 245.591   1
   3   1 -25-101.572 229.205   1
  -3  -1  25 307.402 255.283   1
  -3   1  25-75.4324 265.621   1
   3  -1 -24 366.954 250.837   1
   3   1 -24 267.364 232.883   1
  -3  -1  24 382.920 250.908   1
  -3   1  24 636.747 277.064   1
   3   1 -23 329.957 216.571   1
   3  -1 -23 266.837 239.306   1
  -3   1  23 74.2110 252.724   1
   3   1 -22 98.0727 238.041   1
  -3  -1  22 220.965 249.394   1
   3   1 -21 320.079 244.939   1
   3  -1 -21 64.7675 225.474   1
  -3  -1  21 108.214 246.666   1
  -3   1  21 329.733 245.981   1
   3  -1 -20 2129.43 328.183   1
   3   1 -20 2297.00 319.850   1
  -3   1  20 2483.71 363.893   1
  -3  -1  20 2108.06 345.718   1
   3  -1 -19 279.438 253.065   1
  -3   1  19-70.3623 293.872   1
   3   1 -18 970.951 267.869   1
  -3  -1  18 1738.90 305.945   1
   3   1 -17 539.761 242.922   1
   3  -1 -17 1398.71 273.270   1
  -3  -1  17 742.322 287.490   1
  -3   1  17 1531.25 325.930   1
   3   1 -16 2098.83 307.465   1
   3  -1 -16 2868.15 325.570   1
  -3  -1  16 2044.78 350.711   1
  -3   1  16 1992.96 340.247   1
   3   1 -15-156.131 206.608   1
   3  -1 -15-189.111 239.475   1
  -3  -1  15 118.349 227.745   1
  -3  -1  14 13336.4 1028.91   1
  -3   1  14 13400.2 1037.65   1
   3   1 -14 13252.5 1010.33   1
   3  -1 -14 13017.0 1015.71   1
  -3   1  13 197.288 240.316   1
  -3  -1  13 106.440 220.255   1
   3   1 -13 70.1412 205.065   1
   3  -1 -13 24.4880 211.819   1
  -3   1  12 7640.78 676.661   1
   3   1 -12 8684.60 654.050   1
   3  -1 -12 7647.18 653.988   1
   3  -1 -11 109.832 189.457   1
   3   1 -11 82.0373 179.871   1
  -3  -1  11-23.3929 202.887   1
  -3   1  11 151.132 228.001   1
   3  -1 -10 434.316 215.382   1
   3   1 -10 919.152 206.641   1
  -3  -1  10 709.421 220.423   1
  -3   1  10 614.018 232.299   1
   3   1  -9-52.6494 150.599   1
   3  -1  -9 57.7880 184.430   1
  -3  -1   9 259.629 194.249   1
  -3   1   9 263.305 227.162   1
  -3  -1   8 21420.6 1565.45   1
  -3   1   8 21765.4 1575.33   1
   3   1  -8 22636.9 1559.52   1
   3  -1  -8 20846.8 1564.88   1
   3  -1  -7 1230.09 220.452   1
   3   1  -7 1195.68 203.151   1
  -3  -1   7 1541.93 228.563   1
  -3   1   7 1638.46 256.669   1
   3  -1  -6 11715.5 839.962   1
  -3   1   6 10668.7 845.213   1
   3  -1  -5 2690.97 261.513   1
   3   1  -5 2277.99 252.299   1
  -3   1   5 1968.97 287.773   1
  -3  -1   5 1565.94 266.857   1
   3   1  -4 11483.7 849.348   1
  -3  -1   4 11630.4 854.598   1
   3  -1  -3 5235.34 471.608   1
   3   1  -3 6112.18 460.512   1
  -3   1   3 6611.60 484.981   1
  -3  -1   3 5466.74 471.769   1
  -3  -1   2 23866.3 1637.00   1
  -3   1   2 22715.2 1641.04   1
   3  -1  -2 23620.5 1633.12   1
   3   1  -2 22076.0 1631.16   1
   3  -1  -1 11505.5 895.633   1
   3   1  -1 14096.4 904.908   1
  -3   1   1 12438.6 909.427   1
  -3  -1   1 11773.6 907.913   1
   3  -1   0 11074.1 910.376   1
   3   1   0 12904.2 915.653   1
  -3   1   0 14751.3 921.620   1
  -3  -1   0 12086.9 914.716   1
   3   1   1 14021.6 896.668   1
   3  -1   1 11595.5 886.672   1
  -3   1  -1 12356.8 888.774   1
  -3  -1  -1 11191.9 893.604   1
   3   1   2 23086.7 1615.13   1
   3  -1   2 23004.6 1607.34   1
  -3  -1  -2 19946.6 1610.12   1
  -3   1  -2 24638.0 1607.80   1
   3  -1   3 5661.76 414.686   1
   3   1   3 4919.20 420.422   1
  -3  -1  -3 4567.16 430.528   1
  -3   1  -3 4530.88 411.415   1
   3   1   4 8306.75 785.196   1
   3  -1   4 11382.5 781.778   1
  -3  -1  -4 9452.77 780.409   1
  -3   1  -4 12734.3 782.402   1
  -3   1  -5 1625.62 202.322   1
   3  -1   5 1794.35 234.642   1
   3   1   6 11548.2 850.657   1
  -3  -1  -6 10985.1 838.548   1
   3  -1   7 1138.53 212.125   1
   3   1   7 871.993 219.144   1
  -3   1  -7 992.248 189.622   1
  -3  -1  -7 1139.24 189.696   1
   3   1   8 20342.3 1485.48   1
   3  -1   8 21767.7 1480.68   1
  -3   1  -8 19771.9 1467.74   1
  -3  -1  -8 19959.6 1476.03   1
   3  -1   9 97.2943 183.277   1
   3   1   9 171.754 193.384   1
  -3   1  -9 84.1847 166.307   1
  -3  -1  -9 18.7315 180.970   1
   3  -1  10 423.300 216.941   1
   3   1  10 509.200 237.949   1
  -3   1 -10 754.181 188.534   1
  -3  -1 -10 643.363 210.152   1
   3  -1  11-22.6536 203.422   1
   3   1  11-269.635 226.885   1
  -3  -1 -11 384.259 204.262   1
  -3   1 -11-19.6885 169.270   1
   3   1  12 7675.26 681.703   1
   3  -1  12 8109.10 685.997   1
  -3  -1 -12 8615.09 671.004   1
  -3   1 -12 8527.70 669.062   1
   3  -1  13-25.8538 219.242   1
   3   1  13-109.992 231.800   1
  -3  -1 -13-207.260 223.505   1
  -3   1 -13-108.088 181.761   1
   3   1  14 13500.8 949.053   1
   3  -1  14 10789.5 930.897   1
  -3   1 -14 11575.9 907.966   1
  -3  -1 -14 11861.3 910.639   1
   3  -1  15 28.3534 218.333   1
   3   1  15 89.0322 255.273   1
  -3  -1 -15-334.224 213.518   1
  -3   1 -15-148.650 196.804   1
   3  -1  16 2149.01 345.794   1
   3   1  16 2283.04 348.240   1
  -3   1 -16 2615.33 322.150   1
  -3  -1 -16 2970.08 335.931   1
   3  -1  17 511.710 265.190   1
   3   1  17 977.965 276.597   1
  -3  -1 -17 522.145 224.312   1
  -3   1 -17 1365.57 255.515   1
   3  -1  18 1366.51 281.922   1
  -3   1 -18 809.762 253.600   1
   3   1  19 245.499 244.897   1
  -3  -1 -19 703.965 253.051   1
   3  -1  20 1934.45 332.540   1
   3   1  20 2096.57 363.203   1
  -3   1 -20 2360.92 319.972   1
  -3  -1 -20 2433.14 317.240   1
   3  -1  21-147.853 256.877   1
   3   1  21 408.161 263.411   1
  -3   1 -21 125.247 210.876   1
  -3  -1 -21-380.143 231.352   1
   3  -1  22 379.001 272.559   1
  -3   1 -22 382.619 231.593   1
   3   1  23 268.681 278.395   1
  -3  -1 -23 129.538 235.925   1
   3  -1  24 113.842 242.198   1
   3   1  24 152.415 248.161   1
  -3   1 -24 65.2223 224.652   1
  -3  -1 -24-227.615 231.794   1
  -3   1 -25-32.3424 215.799   1
   3   1  26-75.5775 233.660   1
  -3  -1 -26 191.421 214.917   1
   3  -2 -27 97.9099 226.136   1
  -3   2  27 260.454 234.082   1
   3  -2 -26 98.6571 241.455   1
  -3   2  26 298.155 267.080   1
   3  -2 -25 432.088 254.613   1
  -3   2  25 74.5037 258.411   1
   3   2 -24 404.395 256.407   1
   3  -2 -24 367.980 255.462   1
  -3  -2  24 306.946 249.455   1
  -3   2  24 74.3079 248.707   1
   3  -2 -23-99.3534 243.807   1
   3   2 -23 199.105 231.665   1
  -3   2  23-74.8288 270.037   1
  -3  -2  23 264.144 259.993   1
   3  -2 -22 756.462 257.242   1
   3   2 -22 1068.96 272.865   1
  -3  -2  22 1041.84 281.770   1
  -3   2  22 1003.01 287.454   1
   3  -2 -21-32.5032 209.653   1
   3   2 -21-31.6404 217.068   1
  -3  -2  21 216.680 246.627   1
  -3   2  21 257.119 249.714   1
   3   2 -20-61.5447 228.271   1
   3  -2 -20 223.659 236.109   1
  -3   2  20-72.4026 271.591   1
  -3  -2  20-351.347 260.624   1
   3  -2 -19 186.889 266.553   1
   3   2 -19 210.264 230.658   1
  -3   2  19 319.560 298.501   1
  -3  -2  19 33.9123 248.948   1
   3   2 -18 3852.71 402.394   1
  -3  -2  18 3665.27 407.867   1
  -3   2  18 2947.56 396.798   1
   3   2 -17 224.308 210.339   1
   3  -2 -17 176.337 241.666   1
  -3   2  17-168.519 254.717   1
  -3  -2  17-219.705 233.690   1
  -3  -2  16 5852.97 579.243   1
  -3   2  16 7181.16 611.576   1
   3  -2 -16 7026.70 583.875   1
   3   2 -16 6459.32 574.105   1
  -3  -2  15 1371.89 283.303   1
  -3   2  15 662.807 283.551   1
   3  -2 -15 1417.05 271.900   1
   3   2 -15 1377.20 253.535   1
  -3   2  14-60.6111 222.327   1
   3  -2 -14-156.968 218.569   1
  -3  -2  13 153.133 215.237   1
  -3   2  13-28.9664 222.938   1
   3  -2 -13 424.788 183.497   1
   3   2 -13 455.074 201.478   1
  -3  -2  12 15020.7 1133.19   1
   3  -2 -11 1078.23 233.422   1
   3   2 -11 1016.20 208.551   1
  -3   2  11 1173.61 265.425   1
  -3  -2  11 985.753 241.744   1
   3  -2 -10 32527.7 2431.69   1
  -3  -2  10 34453.8 2434.01   1
  -3   2  10 34663.9 2450.30   1
   3   2 -10 35044.2 2424.99   1
  -3   2   9 1007.95 246.747   1
  -3  -2   9 917.423 202.246   1
   3  -2  -9 619.249 211.578   1
   3   2  -9 600.363 173.303   1
  -3  -2   8-35.3648 171.502   1
  -3   2   8-21.2797 204.076   1
   3   2  -8-212.769 149.690   1
   3  -2  -8 373.061 182.124   1
  -3  -2   7 883.527 212.039   1
  -3   2   7 607.512 225.217   1
   3  -2  -7 412.745 204.962   1
   3   2  -7 682.166 165.119   1
   3  -2  -6 19031.2 1385.58   1
  -3   2   6 19353.7 1394.56   1
   3  -2  -5 4587.10 384.741   1
   3   2  -5 4323.22 361.393   1
  -3   2   5 4692.49 404.046   1
  -3  -2   5 3961.28 373.967   1
   3   2  -4 2965.87 273.849   1
  -3  -2   4 2762.63 283.555   1
  -3   2   3 16517.5 1092.94   1
   3   2  -3 15556.4 1070.20   1
   3  -2  -3 14381.0 1074.81   1
  -3  -2   3 13436.3 1076.78   1
  -3   2   2 3484.25 300.302   1
   3   2  -2 2831.12 272.889   1
  -3  -2   2 2688.16 273.062   1
   3  -2  -2 2502.59 279.358   1
   3  -2  -1 4906.23 388.148   1
  -3  -2   1 4152.33 382.323   1
  -3   2   1 4771.14 401.753   1
   3   2  -1 4793.38 390.527   1
   3  -2   0 45.3313 160.307   1
  -3   2   0-167.919 192.820   1
   3   2   0 29.6495 185.780   1
  -3  -2   0-156.444 176.898   1
   3  -2   1 4800.60 357.702   1
  -3  -2  -1 3417.74 359.496   1
   3   2   1 4570.96 370.459   1
  -3   2  -1 4388.90 367.439   1
   3  -2   2 2562.28 290.650   1
   3   2   2 3842.02 314.156   1
  -3  -2  -2 3298.56 314.360   1
  -3   2  -2 3175.97 289.792   1
  -3  -2  -3 14875.9 1133.64   1
  -3   2  -3 14812.5 1122.40   1
   3  -2   3 16532.3 1122.83   1
   3   2   3 16573.9 1140.01   1
   3  -2   4 2445.28 266.666   1
  -3   2  -4 3175.47 269.285   1
   3  -2   5 4347.65 377.495   1
   3   2   5 4104.38 396.730   1
  -3   2  -5 4738.37 367.723   1
  -3  -2  -5 4302.92 396.807   1
   3  -2   6 16794.2 1212.50   1
   3   2   6 16667.9 1234.50   1
  -3   2  -6 17978.7 1211.21   1
  -3  -2  -6 15459.2 1222.61   1
  -3  -2  -7 729.737 209.993   1
   3   2   7 382.654 205.078   1
  -3  -2  -8 399.220 193.425   1
  -3   2  -8 71.6003 149.888   1
   3   2   8-62.7125 215.224   1
   3  -2   8 99.9228 163.193   1
  -3  -2  -9 648.027 184.681   1
  -3   2  -9 876.004 175.251   1
   3  -2   9 773.541 189.527   1
   3   2   9 899.767 220.680   1
   3   2  10 32004.4 2324.87   1
  -3  -2 -10 32856.4 2314.21   1
  -3   2 -10 32324.0 2299.71   1
  -3   2 -11 790.690 204.654   1
  -3  -2 -11 1135.47 221.658   1
   3  -2  11 932.343 234.768   1
   3   2  11 993.104 243.685   1
   3  -2  12 16185.3 1162.73   1
  -3   2 -12 14898.3 1139.81   1
  -3   2 -13 375.611 184.198   1
  -3  -2 -13 521.664 192.241   1
   3  -2  13 199.938 214.353   1
   3   2  13 593.972 258.223   1
  -3  -2 -14-24.9345 201.621   1
   3   2  14 619.493 284.512   1
  -3   2 -15 1565.67 241.900   1
  -3  -2 -15 1009.63 261.678   1
   3  -2  15 1231.05 245.297   1
   3   2  15 1333.70 304.769   1
   3  -2  16 6398.05 579.338   1
   3   2  16 6122.78 593.323   1
  -3   2 -16 6682.87 562.175   1
  -3  -2 -16 6968.51 581.889   1
   3  -2  17 31.4766 245.549   1
   3   2  17-99.2535 265.911   1
  -3  -2 -17 412.477 232.305   1
  -3   2 -17 683.724 241.845   1
   3   2  18 2657.96 389.668   1
   3  -2  18 2820.92 381.676   1
  -3   2 -18 3109.05 346.403   1
  -3  -2 -18 3134.54 369.272   1
   3  -2  19 651.328 258.055   1
   3   2  19 424.438 290.672   1
  -3   2 -19 471.288 239.650   1
  -3  -2 -19 247.236 260.650   1
   3  -2  20 392.339 250.255   1
   3   2  20 36.2382 274.086   1
  -3   2 -20-90.9507 212.794   1
  -3  -2 -20 345.514 248.709   1
   3  -2  21 36.8994 241.636   1
   3   2  21-74.1859 267.793   1
  -3   2 -21 62.1637 214.266   1
  -3  -2 -21 414.470 254.014   1
   3  -2  22 902.298 278.915   1
   3   2  22 453.538 287.716   1
  -3  -2 -22 1254.24 275.132   1
  -3   2 -22 793.690 249.014   1
   3   2  23-76.5675 236.675   1
   3  -2  23-113.394 261.537   1
  -3   2 -23 161.125 233.489   1
  -3  -2 -23-97.0226 218.819   1
   3   2  24 530.793 259.264   1
  -3   2 -24 454.712 226.536   1
  -3  -2 -24 291.405 214.853   1
   3   2  25 149.496 259.977   1
  -3  -2 -25 580.728 250.573   1
   3   2  26-37.2979 253.989   1
  -3  -2 -26 1021.48 265.966   1
   3   2  27 37.2504 221.272   1
  -3  -2 -27 62.6782 216.870   1
   3  -3 -28 317.965 200.982   1
  -3   3  27-145.971 230.571   1
   3  -3 -27-32.2535 209.094   1
  -3   3  25-36.8660 230.558   1
   3  -3 -25-199.523 229.244   1
  -3  -3  23 455.267 257.890   1
  -3   3  23 298.679 232.140   1
   3  -3 -23 264.923 224.406   1
   3   3 -23 464.774 233.044   1
  -3   3  22-148.611 228.483   1
  -3  -3  22 37.0422 250.685   1
   3  -3 -22 98.8083 212.449   1
   3   3 -22 357.228 229.650   1
  -3  -3  21 720.714 271.542   1
   3   3 -21 126.519 216.506   1
  -3   3  20 363.753 292.728   1
   3  -3 -20 383.622 260.874   1
  -3   3  19 428.966 295.822   1
  -3  -3  19-339.265 257.409   1
   3   3 -19-117.910 223.675   1
   3  -3 -19-188.297 243.277   1
  -3  -3  18 97.8716 246.059   1
   3   3 -18 311.684 213.039   1
   3  -3 -18 183.337 213.750   1
  -3  -3  17 312.334 258.598   1
   3   3 -17 542.369 235.098   1
  -3   3  16 365.389 258.710   1
  -3  -3  16 297.776 246.030   1
   3  -3 -16-28.7318 217.610   1
   3   3 -16 258.426 209.661   1
  -3  -3  15 141.204 225.858   1
  -3   3  15 161.004 267.424   1
   3  -3 -15 138.146 248.303   1
   3   3 -15 147.035 199.242   1
  -3   3  14 93.0465 249.456   1
  -3  -3  14 26.6476 233.000   1
   3   3 -14-69.3291 187.091   1
   3  -3 -14 212.768 216.679   1
  -3   3  13 1100.49 268.731   1
  -3  -3  13 1219.11 245.802   1
   3   3 -13 1257.65 218.068   1
   3  -3 -13 917.613 234.366   1
  -3  -3  12 3576.24 350.600   1
   3  -3 -12 2868.90 339.071   1
  -3   3  12 3179.43 356.120   1
   3   3 -12 3412.05 332.063   1
   3   3 -11 639.904 185.895   1
  -3  -3  11 754.807 209.007   1
   3   3 -10 1314.73 218.265   1
   3  -3 -10 1402.32 257.324   1
  -3  -3  10 1641.33 234.497   1
  -3   3  10 1245.51 288.726   1
   3  -3  -9 390.876 201.480   1
   3   3  -9 773.351 164.271   1
  -3   3   9 620.928 250.493   1
  -3  -3   9 503.600 181.077   1
  -3  -3   8 13476.8 959.447   1
  -3   3   8 13056.9 985.272   1
   3   3  -8 12724.9 942.220   1
   3  -3  -8 12299.8 967.933   1
  -3   3   7 3628.97 344.797   1
   3  -3  -7 2819.94 326.683   1
   3   3  -6 38400.6 2725.05   1
  -3   3   6 38490.6 2749.34   1
  -3  -3   6 40914.6 2730.16   1
   3  -3  -6 37066.8 2737.53   1
  -3   3   5 4977.98 428.779   1
   3   3  -5 4363.66 380.781   1
  -3  -3   5 4083.69 385.302   1
   3  -3  -5 5396.54 413.016   1
   3  -3  -4 38919.5 2601.85   1
  -3  -3   4 36508.3 2592.26   1
  -3   3   4 37172.8 2606.88   1
   3   3  -4 35628.7 2587.73   1
  -3  -3   3 41191.3 3006.57   1
   3   3  -3 44576.0 3003.93   1
   3   3  -2 43951.3 3311.69   1
  -3  -3   2 47708.6 3310.43   1
  -3   3   2 49899.5 3324.75   1
   3  -3  -2 48931.1 3317.25   1
   3   3  -1 23298.6 1715.70   1
  -3   3   1 26150.1 1722.59   1
  -3  -3   1 24574.3 1713.98   1
   3  -3  -1 23286.7 1715.24   1
  -3  -3   0 187519. 13120.3   1
   3   3   0 182991. 13120.6   1
  -3   3   0 198136. 13121.4   1
   3  -3   0 188690. 13116.6   1
   3   3   1 21313.6 1718.86   1
  -3  -3  -1 23282.5 1719.53   1
  -3   3  -1 26400.9 1717.60   1
   3  -3   1 25819.4 1713.53   1
   3  -3   2 49832.1 3436.72   1
  -3   3  -2 49544.0 3437.56   1
  -3  -3  -2 48680.1 3446.85   1
   3   3   2 48702.2 3448.08   1
  -3   3  -3 45157.7 3079.94   1
   3  -3   3 42985.0 3080.77   1
  -3  -3  -4 35588.3 2621.16   1
  -3   3  -4 37035.0 2603.66   1
   3  -3   4 38013.0 2605.51   1
   3   3   4 37831.0 2625.10   1
   3   3   5 4844.26 417.229   1
   3  -3   5 4545.41 369.111   1
  -3   3  -5 4646.82 365.652   1
  -3  -3  -5 4082.75 402.855   1
   3  -3   6 39440.1 2759.61   1
  -3  -3  -6 40860.3 2774.56   1
  -3   3  -6 38079.3 2753.69   1
   3   3   6 39530.5 2781.74   1
  -3  -3  -7 3226.45 351.750   1
   3   3   7 3941.75 372.024   1
  -3  -3  -8 12035.2 926.376   1
  -3   3  -8 12365.4 910.247   1
   3   3   8 12766.0 943.041   1
   3  -3   9 624.687 185.515   1
   3   3   9 753.137 239.643   1
  -3   3  -9 869.507 176.039   1
  -3  -3  -9 472.399 211.278   1
   3  -3  10 2064.60 250.136   1
   3   3  10 1822.76 281.013   1
  -3  -3 -10 1518.50 257.673   1
   3  -3  11 910.814 201.223   1
  -3   3 -11 468.301 184.503   1
   3   3  12 2311.73 335.143   1
   3  -3  12 2833.82 316.139   1
  -3   3 -13 1146.98 207.101   1
   3   3  13 493.663 271.139   1
   3  -3  13 504.123 219.693   1
  -3   3 -14-87.2217 194.891   1
  -3  -3 -14-102.668 207.186   1
   3  -3  14-101.999 191.403   1
   3   3  14-90.4295 249.480   1
   3   3  15 649.250 254.877   1
  -3  -3 -15 189.910 222.654   1
   3   3  16 478.976 235.367   1
   3  -3  16 86.7918 221.398   1
  -3   3 -16 25.6138 195.400   1
  -3  -3 -16 197.788 225.359   1
   3  -3  17 649.047 271.276   1
  -3   3 -17-53.4709 198.750   1
   3   3  18 314.014 281.074   1
   3  -3  18 64.8176 241.863   1
  -3   3 -18 251.531 217.211   1
  -3  -3 -18 335.582 254.489   1
   3  -3  19 101.980 252.407   1
   3   3  19 249.531 296.068   1
  -3   3 -19 174.076 228.257   1
   3   3  20 327.711 283.049   1
  -3  -3 -20 316.638 265.307   1
   3  -3  21 36.7603 244.248   1
  -3   3 -21 184.989 212.556   1
   3   3  22 377.905 252.090   1
   3  -3  22 558.758 246.200   1
  -3  -3 -22 386.361 226.362   1
  -3   3 -22 663.254 227.738   1
   3   3  23 114.515 269.999   1
   3  -3  23 37.5945 241.351   1
  -3   3 -23 96.6300 211.008   1
  -3  -3 -23 258.290 237.812   1
   3   3  25 560.392 272.321   1
  -3  -3 -25 32.0847 226.534   1
   3   3  26 332.101 236.744   1
  -3  -3 -26-158.129 213.994   1
   3   3  27-220.504 238.170   1
  -3  -3 -27 216.743 213.311   1
  -3  -3 -28 153.956 226.003   1
  -3   4  28-320.451 248.707   1
   3  -4 -28 532.947 249.839   1
  -3   4  27-179.298 256.733   1
   3  -4 -27 289.072 235.550   1
  -3   4  26 362.446 250.983   1
   3  -4 -26-32.7529 232.726   1
  -3   4  25-73.9539 249.810   1
   3  -4 -25 591.228 254.416   1
  -3   4  24-111.560 248.116   1
   3  -4 -24 33.0404 238.438   1
  -3   4  23 37.2486 261.173   1
   3  -4 -23 165.303 260.715   1
   3   4 -23 66.3654 223.560   1
  -3   4  22 445.876 270.591   1
  -3  -4  22 111.853 238.314   1
   3  -4 -22-164.590 250.928   1
   3   4 -22 355.890 201.517   1
  -3  -4  21 687.087 261.613   1
  -3   4  21 110.650 269.995   1
   3  -4 -21 163.299 258.146   1
   3   4 -21 156.863 207.161   1
  -3  -4  20 243.223 237.665   1
  -3   4  20 182.563 274.280   1
   3   4 -20 212.452 226.427   1
   3  -4 -20 192.662 235.863   1
  -3  -4  19 367.767 247.061   1
  -3   4  19 143.826 237.657   1
   3   4 -19 145.932 215.686   1
   3  -4 -19-283.223 225.283   1
  -3  -4  18 480.670 254.393   1
  -3   4  18 389.133 297.282   1
   3   4 -18 699.758 235.557   1
   3  -4 -18 1104.43 287.780   1
  -3   4  17 345.826 271.415   1
  -3  -4  17-30.5303 234.818   1
   3   4 -17 507.172 209.822   1
   3  -4 -17 179.843 244.849   1
  -3  -4  16 4203.70 447.738   1
   3  -4 -16 4119.90 448.318   1
  -3   4  16 4829.03 478.856   1
   3   4 -16 4534.42 429.152   1
   3  -4 -15 787.847 241.348   1
  -3   4  15 131.011 241.403   1
   3  -4 -14-54.3353 246.655   1
   3   4 -14 22.4538 194.901   1
  -3  -4  14 515.576 222.449   1
  -3   4  14 31.6459 269.898   1
   3   4 -13 1005.54 212.860   1
   3  -4 -13 1038.97 250.917   1
  -3  -4  13 871.844 237.157   1
  -3   4  13 671.970 277.309   1
   3  -4 -12 1939.16 275.535   1
   3   4 -12 1224.30 230.966   1
  -3  -4  12 1652.16 259.276   1
  -3   4  12 1960.01 321.733   1
   3   4 -11 302.103 160.388   1
   3  -4 -11 378.847 226.677   1
  -3   4  11 501.840 266.524   1
  -3  -4  11 232.637 204.572   1
   3  -4 -10 9433.43 737.858   1
  -3  -4  10 9234.31 736.499   1
  -3   4  10 9435.77 761.409   1
   3   4 -10 9399.02 714.518   1
   3  -4  -9 233.955 196.176   1
   3   4  -9 351.404 138.928   1
  -3  -4   9 786.320 191.432   1
  -3   4   9 372.984 232.037   1
   3  -4  -8 7958.19 684.054   1
  -3  -4   8 9677.14 673.415   1
  -3   4   8 9119.29 711.052   1
   3   4  -8 8410.42 659.602   1
   3  -4  -7-113.227 186.143   1
  -3   4   7-194.680 222.313   1
  -3  -4   6 5157.66 448.808   1
  -3   4   6 5720.35 496.146   1
   3   4  -6 5354.80 435.429   1
   3  -4  -6 6629.00 483.737   1
   3   4  -5 2488.08 225.587   1
  -3  -4   5 1883.01 230.619   1
  -3   4   5 2361.26 290.038   1
   3  -4  -5 2376.52 274.846   1
   3  -4  -4 40379.4 2903.56   1
   3   4  -4 41060.4 2888.11   1
  -3   4   4 40772.7 2911.39   1
  -3  -4   4 42574.4 2892.44   1
  -3  -4   3 5530.10 453.496   1
   3   4  -3 6130.52 454.290   1
   3   4  -2 1433.41 197.756   1
  -3   4   2 1622.75 229.127   1
  -3  -4   2 1982.79 192.101   1
  -3   4   1 13192.2 1012.73   1
   3   4  -1 14846.3 1004.14   1
   3  -4  -1 14662.0 1007.35   1
  -3  -4   1 12914.1 1000.65   1
   3  -4   0-96.6513 149.669   1
  -3  -4   0 96.0797 156.694   1
   3   4   0 176.898 167.725   1
  -3   4   0-99.1987 154.192   1
   3  -4   1 13636.0 970.636   1
  -3  -4  -1 13019.5 983.501   1
  -3   4  -1 14540.3 978.230   1
   3   4   1 12622.0 985.538   1
  -3   4  -2 1635.28 195.945   1
   3  -4   2 1990.18 198.101   1
   3  -4   3 5463.78 430.460   1
  -3  -4  -3 5808.26 457.254   1
  -3   4  -3 5336.89 428.668   1
   3   4   3 5749.29 468.929   1
   3  -4   4 37066.7 2619.09   1
  -3  -4  -4 42413.7 2642.89   1
  -3   4  -4 35298.2 2615.72   1
   3   4   4 36865.0 2641.06   1
   3   4   5 1750.47 274.291   1
  -3   4  -5 1960.64 211.373   1
   3  -4   5 2276.42 213.402   1
  -3  -4  -5 2548.96 266.307   1
   3   4   6 6146.58 520.500   1
  -3  -4  -6 6193.55 499.433   1
  -3   4  -6 5840.95 459.766   1
  -3   4  -7 34.1617 129.766   1
  -3  -4  -7 37.2884 213.101   1
   3   4   7 64.3241 230.447   1
   3  -4   7 74.9654 147.127   1
   3   4   8 8692.11 679.605   1
  -3  -4  -8 7799.52 653.917   1
  -3  -4  -9 575.527 228.496   1
  -3   4  -9 534.650 147.953   1
   3   4   9-24.5269 244.554   1
   3  -4   9 259.786 166.115   1
   3  -4  10 9072.37 689.357   1
   3   4  10 9214.51 730.553   1
  -3  -4 -10 8971.27 709.893   1
  -3   4 -10 8587.43 675.640   1
  -3  -4 -11 287.443 214.598   1
  -3   4 -11 205.055 153.121   1
   3  -4  11 353.295 169.062   1
   3   4  11 27.2926 242.418   1
   3   4  12 1173.22 255.297   1
   3  -4  12 1454.40 232.310   1
  -3  -4 -13 1003.25 230.320   1
  -3   4 -13 869.803 185.332   1
   3   4  13 1069.91 275.446   1
   3  -4  13 757.743 217.504   1
  -3  -4 -14 236.496 220.937   1
  -3   4 -14 42.4646 168.805   1
   3  -4  14 96.5109 192.387   1
   3   4  14 308.130 253.557   1
  -3   4 -15 230.426 187.612   1
  -3  -4 -15 581.406 239.562   1
   3   4  15 409.517 270.817   1
   3  -4  15 52.2939 209.205   1
   3   4  16 4216.79 460.069   1
   3  -4  16 4342.56 431.595   1
  -3  -4 -16 4340.94 443.690   1
  -3   4 -16 4357.51 418.936   1
   3   4  17 271.675 266.397   1
   3  -4  17 180.989 233.496   1
  -3  -4 -17 485.267 223.811   1
  -3   4 -17 26.1606 205.475   1
   3   4  18 704.797 272.980   1
   3  -4  18 287.381 250.658   1
  -3   4 -18 711.233 222.439   1
  -3  -4 -18 833.065 250.589   1
   3  -4  19 236.001 250.095   1
  -3   4 -19-85.3206 204.440   1
  -3  -4 -19 94.3762 243.818   1
   3  -4  20 35.2376 253.380   1
   3   4  20 256.080 291.425   1
  -3  -4 -20-63.5853 249.071   1
  -3   4 -20 236.015 212.180   1
   3   4  21 372.577 266.337   1
   3  -4  21-251.908 246.510   1
  -3  -4 -21 545.862 265.596   1
  -3   4 -21 457.134 204.309   1
   3   4  22 415.343 258.177   1
   3  -4  22-36.6113 250.357   1
  -3  -4 -22 193.259 219.368   1
  -3   4 -22 219.247 213.340   1
   3   4  23 570.787 303.833   1
  -3  -4 -23 161.109 244.521   1
   3   4  24 151.126 274.032   1
  -3  -4 -24 1029.13 259.896   1
   3   4  25 444.628 257.910   1
  -3  -4 -25 31.8573 212.054   1
   3   4  26 219.014 224.473   1
  -3  -4 -26-31.3213 202.027   1
   3   4  27-326.387 255.011   1
  -3  -4 -27 764.748 249.212   1
   3   4  28-284.640 228.258   1
  -3  -4 -28 181.400 213.730   1
  -3   5  28 278.623 217.337   1
   3  -5 -26 389.061 240.164   1
  -3   5  26 394.151 246.135   1
   3  -5 -25-162.953 220.519   1
  -3   5  25 293.143 241.013   1
   3  -5 -24-131.485 233.431   1
  -3   5  24-36.9364 235.825   1
   3   5 -22 510.803 227.332   1
  -3   5  22 482.171 224.230   1
   3  -5 -21 293.009 256.599   1
   3   5 -20 956.402 247.648   1
  -3  -5  20 1120.65 271.220   1
   3  -5 -19-190.076 240.290   1
   3   5 -19 85.8822 183.652   1
  -3   5  19 216.921 288.850   1
  -3  -5  19-100.688 242.198   1
   3   5 -18 2131.06 281.058   1
   3  -5 -18 1703.27 294.054   1
  -3   5  18 1676.18 324.321   1
  -3  -5  18 1729.58 314.855   1
   3   5 -17-285.364 206.308   1
   3  -5 -17-452.663 266.310   1
  -3  -5  17-243.381 234.464   1
   3  -5 -16-323.936 234.656   1
  -3   5  16-273.766 257.555   1
   3  -5 -15-313.260 239.235   1
   3   5 -15 92.2462 167.799   1
  -3  -5  15 408.209 210.189   1
  -3   5  15-66.8150 287.237   1
   3  -5 -14 11362.6 926.906   1
  -3  -5  14 12607.2 921.947   1
  -3   5  14 10488.3 941.551   1
   3   5 -14 12784.5 911.321   1
   3  -5 -13 664.975 229.195   1
   3   5 -13 696.521 186.219   1
  -3  -5  13 977.417 204.485   1
  -3   5  13 781.066 273.965   1
   3  -5 -12 5338.47 518.813   1
  -3  -5  12 7087.39 526.818   1
  -3   5  12 5644.14 547.991   1
   3   5 -12 5828.44 490.102   1
  -3   5  11-86.1429 212.175   1
  -3  -5  11-79.4688 188.793   1
   3  -5 -11 97.6550 173.325   1
   3   5 -11 139.020 161.252   1
  -3  -5  10 8705.61 634.403   1
   3   5 -10 7440.69 614.126   1
  -3   5   9 1237.94 259.675   1
  -3  -5   9 1370.90 198.542   1
   3  -5  -9 1524.30 251.458   1
   3   5  -9 1431.70 198.610   1
  -3   5   8 24473.6 1800.74   1
   3  -5  -8 24936.5 1786.80   1
  -3   5   7 543.117 238.033   1
  -3  -5   7 217.781 148.393   1
   3  -5  -7 137.672 200.683   1
  -3  -5   6 5683.10 476.628   1
   3   5  -6 6587.08 471.143   1
  -3   5   6 6544.71 532.493   1
   3  -5  -6 5581.85 507.838   1
   3   5  -5 225.136 120.858   1
   3  -5  -5 459.443 207.914   1
  -3   5   5-96.7821 197.997   1
  -3  -5   4 665.685 145.987   1
   3   5  -4 761.598 148.311   1
   3  -5  -4 843.767 197.240   1
  -3   5   4 928.355 217.109   1
  -3  -5   3 803.695 140.304   1
   3   5  -3 1053.88 154.864   1
   3  -5  -3 940.260 186.502   1
  -3   5   3 897.759 199.621   1
   3   5  -2 553.532 159.782   1
  -3  -5   2 619.657 149.283   1
  -3   5   1 2000.61 221.650   1
  -3  -5   1 1830.88 198.379   1
   3   5  -1 936.799 198.398   1
   3  -5  -1 1178.81 194.489   1
   3  -5   0 611.622 157.711   1
  -3  -5   0 455.730 164.414   1
  -3   5   0 817.591 183.880   1
   3   5   0 688.233 179.568   1
   3  -5   1 1326.41 167.675   1
  -3  -5  -1 1127.84 179.689   1
  -3   5  -1 1432.71 175.880   1
   3   5   1 1392.61 204.342   1
  -3   5  -2 519.094 143.109   1
   3  -5   2 991.886 143.289   1
  -3  -5  -3 811.169 188.959   1
   3   5   3 1075.52 219.062   1
   3  -5   3 1095.04 149.650   1
  -3   5  -3 698.340 138.564   1
   3   5   4 740.592 217.917   1
  -3  -5  -4 882.260 207.716   1
  -3   5  -4 704.916 134.752   1
  -3   5  -5 160.497 114.311   1
   3   5   5 135.238 220.918   1
  -3  -5  -5 100.375 187.401   1
   3  -5   5 316.213 111.580   1
  -3  -5  -6 6286.72 499.921   1
  -3   5  -6 5465.93 449.768   1
   3   5   6 5914.10 515.000   1
   3  -5   6 6353.22 460.287   1
  -3   5  -7 365.028 127.558   1
  -3  -5  -7 433.397 198.769   1
   3   5   7 135.024 210.135   1
   3  -5   7 355.203 134.296   1
   3   5   8 21995.3 1734.88   1
   3  -5   8 25376.2 1700.35   1
  -3  -5  -8 21081.3 1721.64   1
  -3   5  -8 25060.5 1691.49   1
  -3  -5  -9 1041.22 234.673   1
   3   5   9 1450.58 251.560   1
   3  -5  10 8894.13 649.808   1
  -3   5 -10 7902.72 634.496   1
  -3   5 -11 144.583 161.702   1
  -3  -5 -11 123.744 216.432   1
   3   5  11-56.4584 250.217   1
   3  -5  11 36.9245 165.001   1
   3   5  12 5342.52 524.677   1
   3  -5  12 5536.75 479.874   1
  -3   5 -12 5225.00 450.413   1
  -3  -5 -12 6023.05 491.563   1
   3   5  13 487.040 236.909   1
  -3  -5 -13 696.867 217.618   1
  -3   5 -13 706.686 184.758   1
   3  -5  13 669.792 193.199   1
   3   5  14 9187.87 857.581   1
  -3   5 -14 11321.1 826.028   1
  -3  -5 -14 10330.3 842.022   1
   3  -5  14 11644.1 838.155   1
  -3  -5 -15-200.312 219.460   1
  -3   5 -15-22.4496 183.495   1
   3  -5  15 51.7796 206.210   1
   3   5  15-95.2365 234.598   1
  -3  -5 -16 29.4839 245.500   1
   3   5  16-231.767 289.520   1
  -3  -5 -17-399.550 269.447   1
  -3   5 -17 303.918 206.970   1
   3   5  17-104.438 309.336   1
   3  -5  17 207.106 226.063   1
  -3  -5 -18 1496.30 307.799   1
  -3   5 -18 1464.68 266.416   1
   3   5  18 2027.16 352.677   1
   3  -5  18 1572.80 297.934   1
  -3  -5 -19 95.1307 205.761   1
  -3   5 -19 195.080 210.099   1
   3  -5  19-66.4599 242.905   1
   3   5  19 361.403 242.488   1
  -3   5 -20 318.794 207.777   1
   3  -5  20 1199.80 258.655   1
  -3  -5 -21 257.475 261.749   1
  -3   5 -21 300.423 208.389   1
   3   5  21 37.3018 279.166   1
   3  -5  21 210.987 227.215   1
  -3  -5 -22 418.913 223.160   1
   3   5  22 490.400 263.978   1
  -3  -5 -24-192.061 232.130   1
   3   5  24-75.0891 262.228   1
  -3  -5 -25-158.164 211.265   1
   3   5  25-110.196 228.513   1
  -3  -5 -26 186.091 220.462   1
   3   5  26-577.579 248.930   1
  -3  -5 -28 178.767 210.160   1
   3   5  28 210.037 217.996   1
  -3   6  27-418.391 247.232   1
   3  -6 -27-156.553 240.857   1
  -3   6  26 212.423 259.318   1
   3  -6 -26 352.940 252.879   1
  -3   6  25 435.451 287.152   1
   3  -6 -25-129.309 245.329   1
  -3   6  24 476.827 262.679   1
   3  -6 -24 522.765 261.626   1
  -3   6  23-36.9048 272.706   1
   3  -6 -23-65.7080 251.040   1
   3  -6 -22 295.803 257.289   1
  -3   6  21-36.9415 250.120   1
   3   6 -21-93.0836 211.104   1
   3  -6 -21 456.430 221.794   1
  -3   6  20 146.861 236.812   1
  -3  -6  20-34.9320 225.317   1
   3   6 -20 442.833 207.906   1
   3  -6 -20-225.510 237.192   1
  -3   6  19 546.517 301.973   1
  -3  -6  19 333.352 237.508   1
   3  -6 -19 570.518 271.777   1
   3   6 -19 337.994 198.805   1
  -3   6  18 35.9346 291.924   1
  -3  -6  18 63.9592 220.483   1
   3  -6 -18 62.4844 250.593   1
   3   6 -18 294.234 206.028   1
  -3  -6  17 359.387 230.610   1
  -3   6  17 531.138 266.746   1
   3  -6 -17-61.0544 220.451   1
   3   6 -17-101.800 188.229   1
  -3  -6  16 901.841 266.732   1
  -3   6  16 1491.12 344.804   1
   3  -6 -16 1135.41 284.174   1
   3   6 -16 1029.40 225.870   1
  -3  -6  15 941.442 237.756   1
   3   6 -15 766.627 209.162   1
  -3  -6  14 940.277 220.324   1
  -3   6  14 923.664 281.392   1
   3   6 -14 485.390 194.309   1
   3  -6 -14 619.002 227.179   1
  -3   6  13 766.414 304.113   1
  -3  -6  13 597.640 196.276   1
   3  -6 -13 1007.12 266.023   1
   3   6 -13 313.299 180.581   1
  -3  -6  12 244.192 178.338   1
  -3   6  12 92.3186 270.607   1
   3   6 -12 509.062 158.563   1
   3  -6 -12 812.580 258.143   1
   3   6 -11-66.4679 149.994   1
  -3   6  11 472.538 269.312   1
   3  -6 -11-100.557 225.741   1
  -3  -6  11 18.5537 172.156   1
   3   6 -10 688.484 160.160   1
  -3  -6  10 857.821 183.012   1
   3  -6 -10 648.083 193.505   1
  -3   6  10 790.135 244.516   1
   3   6  -8 17173.6 1243.58   1
  -3   6   8 18170.4 1300.12   1
   3  -6  -8 17540.1 1278.56   1
  -3  -6   8 17035.6 1246.84   1
   3   6  -7 5310.80 407.182   1
  -3  -6   7 4807.18 411.816   1
  -3   6   7 5450.10 479.272   1
   3  -6  -7 5072.56 450.311   1
  -3  -6   6 81.2422 129.477   1
   3   6  -6 21.0475 121.123   1
   3  -6  -6 96.4814 182.984   1
  -3   6   6 110.420 203.954   1
   3  -6  -5 7082.51 580.750   1
  -3  -6   5 7087.40 545.610   1
  -3   6   5 7726.24 592.596   1
   3  -6  -4 60441.7 4280.53   1
   3   6  -4 60457.6 4260.75   1
  -3  -6   4 61239.8 4259.53   1
  -3   6   4 62727.7 4287.21   1
  -3   6   3 1817.94 245.274   1
   3  -6  -3 1801.00 224.476   1
   3   6  -3 1791.73 201.627   1
  -3  -6   3 2043.42 203.674   1
  -3   6   2 12278.8 818.533   1
  -3  -6   2 11711.5 792.056   1
   3   6  -2 11049.9 793.531   1
  -3  -6   1 1785.67 184.579   1
   3   6  -1 1222.49 191.023   1
  -3   6   0 74.7192 159.855   1
  -3  -6   0-45.9333 143.997   1
   3  -6   0 134.027 138.555   1
   3   6   0 129.638 158.808   1
   3  -6   1 1943.93 198.230   1
  -3   6  -1 1622.17 210.909   1
  -3   6  -2 11260.7 833.220   1
  -3  -6  -2 11840.2 848.300   1
   3   6   2 11392.4 855.433   1
  -3   6  -3 1573.61 179.177   1
  -3  -6  -3 2191.23 241.295   1
   3   6   3 1540.42 263.269   1
   3  -6   3 2137.83 186.767   1
  -3  -6  -4 62353.9 4422.56   1
  -3   6  -4 65433.4 4396.49   1
   3  -6   4 62449.0 4396.62   1
   3   6   4 60706.7 4430.38   1
   3  -6   5 6345.35 515.274   1
  -3  -6  -5 6871.13 559.925   1
  -3   6  -5 7494.97 516.871   1
   3   6   5 7308.11 581.337   1
  -3   6  -6 49.7602 95.2758   1
   3   6   6-66.2996 213.405   1
   3  -6   6 153.090 113.522   1
  -3  -6  -6-193.205 190.725   1
  -3   6  -7 4808.54 377.973   1
  -3  -6  -7 5606.07 440.763   1
   3  -6   7 4698.07 378.047   1
   3   6   7 4233.79 449.090   1
  -3  -6  -8 17543.0 1296.69   1
  -3   6  -8 17251.0 1254.95   1
   3   6   8 15760.3 1309.08   1
   3  -6   8 19007.2 1263.96   1
  -3   6  -9-95.1607 119.922   1
   3  -6   9 96.1946 137.967   1
  -3  -6 -10 683.533 229.102   1
   3   6  10 666.472 249.840   1
   3   6  11 29.0354 231.287   1
   3  -6  11-136.527 165.252   1
   3   6  12 270.574 216.785   1
   3  -6  12 318.060 175.985   1
  -3   6 -12 507.888 153.078   1
  -3  -6 -12 330.507 204.811   1
   3   6  13 1026.50 276.301   1
   3  -6  13 508.638 199.842   1
  -3   6 -13 677.801 172.951   1
  -3  -6 -13 770.584 223.891   1
   3  -6  14 389.059 199.520   1
   3   6  14 697.904 274.424   1
  -3   6 -14 872.626 190.322   1
  -3  -6 -14 726.170 236.475   1
   3  -6  15 818.031 211.997   1
  -3   6 -15 471.258 181.836   1
   3  -6  16 804.984 227.037   1
   3   6  16 772.432 283.502   1
  -3  -6 -16 808.459 267.053   1
  -3   6 -16 848.326 211.875   1
   3   6  17 387.245 250.307   1
  -3  -6 -17 61.8901 220.127   1
   3  -6  18 893.758 232.420   1
  -3  -6 -18 597.397 270.566   1
  -3   6 -18 385.912 201.785   1
   3   6  19 181.803 284.059   1
   3  -6  19 320.642 238.467   1
  -3  -6 -19 479.145 267.283   1
  -3   6 -19 514.437 213.020   1
   3   6  20 73.9665 232.443   1
   3  -6  20 298.916 232.888   1
  -3  -6 -20-64.2200 218.325   1
  -3   6 -20 113.299 201.166   1
   3   6  21 299.662 284.140   1
  -3  -6 -21-128.716 251.993   1
   3   6  22-188.279 269.717   1
  -3  -6 -22 418.653 239.978   1
   3   6  23 490.754 245.764   1
   3   6  24 592.004 288.814   1
  -3  -6 -24 190.639 243.168   1
   3   6  25 72.7991 236.235   1
  -3  -6 -25 282.483 227.774   1
   3   6  26 107.054 227.157   1
  -3  -6 -26 337.724 220.357   1
   3   6  27 70.3200 237.070   1
  -3  -6 -27 239.215 222.929   1
   3  -7 -27 311.291 233.275   1
  -3   7  27 171.430 243.995   1
   3  -7 -25-256.999 241.291   1
  -3   7  25-71.9681 267.173   1
   3  -7 -24 390.055 253.088   1
  -3   7  24-72.8883 274.699   1
   3  -7 -23 359.961 258.939   1
  -3   7  23 550.672 281.156   1
   3  -7 -21 163.140 244.788   1
  -3   7  21-295.513 265.508   1
   3   7 -20-148.261 199.699   1
   3  -7 -20-96.9734 212.597   1
  -3   7  20 367.783 239.529   1
   3  -7 -19 95.6257 245.018   1
   3   7 -19 168.839 193.758   1
  -3  -7  19 349.446 234.456   1
  -3   7  19 475.737 289.993   1
   3  -7 -18-157.559 259.268   1
   3   7 -18 106.981 200.835   1
  -3  -7  18 420.222 234.400   1
  -3   7  18 217.198 316.604   1
   3  -7 -17 61.7233 242.073   1
  -3  -7  17 28.2211 193.202   1
  -3   7  17 679.275 276.446   1
   3   7 -16 235.875 196.521   1
   3  -7 -16-90.8353 248.194   1
  -3  -7  16 475.574 205.905   1
   3   7 -15 417.529 197.766   1
   3  -7 -15 294.476 222.305   1
  -3   7  15 344.606 283.337   1
  -3  -7  15 761.018 225.484   1
   3  -7 -14 1118.42 271.443   1
  -3   7  14 1914.14 321.881   1
   3   7 -14 1624.41 226.958   1
  -3  -7  14 1788.48 247.111   1
   3  -7 -13 1836.43 306.380   1
  -3   7  13 1923.67 325.356   1
   3   7 -13 1948.30 240.723   1
  -3  -7  13 1908.89 252.839   1
   3  -7 -12 1855.35 281.494   1
  -3   7  12 1355.79 309.922   1
   3   7 -12 1178.89 205.876   1
  -3  -7  12 1269.25 212.407   1
   3  -7 -11 25.8739 218.020   1
  -3   7  11 30.3594 256.557   1
   3   7 -11 105.786 147.619   1
  -3  -7  11 52.0591 147.549   1
  -3   7  10 436.502 235.006   1
   3  -7 -10 396.499 201.330   1
   3  -7  -9 755.976 246.322   1
  -3   7   9 777.352 276.453   1
   3   7  -9 1046.73 165.329   1
  -3  -7   9 1182.59 177.467   1
   3  -7  -8 630.752 208.935   1
  -3   7   8 709.025 230.030   1
  -3  -7   8 997.326 152.787   1
   3   7  -8 550.740 139.827   1
  -3   7   7 865.449 221.883   1
   3  -7  -7 662.120 203.756   1
  -3  -7   7 695.892 152.054   1
   3   7  -7 618.416 140.857   1
   3  -7  -6 32809.2 2313.05   1
   3   7  -6 34934.7 2278.01   1
  -3  -7   6 31544.0 2276.17   1
  -3   7   6 28700.4 2314.54   1
  -3   7   5 43.0335 227.845   1
  -3  -7   5 68.7534 112.975   1
   3   7  -5-79.3010 108.264   1
   3  -7  -5 170.464 192.908   1
   3   7  -4 5521.58 429.126   1
   3  -7  -4 5565.99 467.427   1
  -3  -7   4 5786.53 428.560   1
  -3   7   4 5161.31 472.629   1
  -3  -7   3 1197.95 159.020   1
   3  -7  -3 1345.20 199.671   1
  -3   7   3 1122.50 222.301   1
  -3  -7   2 4853.67 348.898   1
   3  -7  -2 4079.05 362.665   1
  -3   7   2 4245.66 373.602   1
   3   7  -2 3663.16 348.363   1
   3   7  -1 470.298 148.834   1
  -3  -7   1 520.588 134.865   1
  -3   7   0 25341.2 1799.63   1
   3  -7   1 643.117 139.804   1
   3   7   1 568.323 171.070   1
  -3   7  -1 567.275 156.526   1
  -3  -7  -1 619.742 164.535   1
   3  -7   2 4418.44 341.278   1
   3   7   2 4100.01 382.791   1
  -3  -7  -2 4018.38 362.953   1
   3   7   3 1593.94 232.691   1
   3  -7   3 1099.50 145.940   1
  -3  -7  -3 1221.31 203.266   1
  -3   7  -3 942.987 143.412   1
   3  -7   4 5743.65 408.904   1
  -3   7  -4 5259.36 406.569   1
  -3  -7  -4 5081.21 450.830   1
   3   7   4 4887.36 466.568   1
   3  -7   5 94.5419 91.9290   1
   3   7   5-43.4270 184.019   1
  -3  -7  -5 284.962 183.032   1
  -3   7  -5-76.7658 92.8306   1
   3   7   6 30767.3 2256.47   1
  -3   7  -6 30192.4 2199.97   1
  -3  -7  -6 28816.4 2242.96   1
   3  -7   6 34587.9 2207.20   1
  -3   7  -7 1000.73 121.351   1
  -3  -7  -7 387.617 189.792   1
   3   7   7 544.013 230.749   1
   3  -7   7 747.557 128.481   1
  -3   7  -8 505.126 111.369   1
  -3  -7  -8 500.051 211.527   1
   3   7   8 649.126 235.432   1
   3  -7   8 544.939 129.020   1
  -3  -7  -9 842.860 236.960   1
  -3   7  -9 795.044 142.756   1
   3  -7   9 1006.16 154.619   1
   3   7   9 958.313 272.601   1
   3  -7  10 165.246 143.132   1
   3   7  10 86.2204 252.149   1
   3   7  11-149.089 257.248   1
  -3  -7 -11-125.578 217.959   1
   3  -7  12 1581.46 202.335   1
  -3   7 -12 1312.76 185.381   1
  -3  -7 -12 1204.47 245.427   1
   3  -7  13 1577.94 225.027   1
  -3  -7 -13 1697.65 266.950   1
  -3   7 -13 1940.80 209.773   1
   3  -7  14 1716.58 239.271   1
   3   7  14 1344.57 303.907   1
  -3   7 -14 1559.32 221.158   1
  -3  -7 -14 2081.47 306.416   1
   3   7  15 298.156 278.776   1
   3  -7  15 568.188 207.095   1
  -3   7 -15 20.0959 163.531   1
  -3  -7 -15 294.500 272.440   1
   3  -7  16 927.657 214.007   1
   3   7  16-241.617 247.879   1
  -3   7 -16 823.025 196.292   1
  -3  -7 -16 61.8392 228.679   1
   3  -7  17 27.8140 201.618   1
   3   7  17-35.6531 287.718   1
  -3  -7 -17 187.863 263.850   1
  -3   7 -17 138.867 176.304   1
   3   7  18 253.516 296.538   1
  -3  -7 -18 285.600 267.207   1
   3  -7  19 153.467 241.175   1
   3   7  19-220.164 273.215   1
  -3  -7 -19-160.180 221.680   1
  -3   7 -19 77.7606 184.027   1
   3   7  20 889.852 311.889   1
  -3  -7 -20 96.5051 250.144   1
   3   7  21 299.659 248.021   1
  -3  -7 -21 161.098 213.484   1
  -3  -7 -23 574.992 262.411   1
   3   7  24 404.122 260.124   1
   3   7  25 504.653 272.177   1
  -3  -7 -25 404.505 245.608   1
   3   7  27 243.382 258.869   1
  -3  -7 -27-147.213 225.759   1
   3  -8 -26 374.372 239.706   1
  -3   8  26 34.9115 248.308   1
   3  -8 -25 413.634 232.266   1
  -3   8  25 106.775 262.686   1
   3  -8 -24 451.847 265.428   1
  -3   8  24 144.559 263.762   1
   3  -8 -23 488.660 248.787   1
  -3   8  23 36.5000 266.241   1
   3  -8 -22 392.907 254.767   1
  -3   8  22 257.393 269.512   1
   3  -8 -21 65.2726 222.855   1
  -3   8  21 36.8864 269.407   1
   3  -8 -20 97.2316 205.624   1
  -3   8  20 515.615 244.162   1
   3  -8 -19-96.1331 255.275   1
  -3   8  19 367.425 286.805   1
  -3   8  17-360.741 269.663   1
  -3  -8  17-348.113 204.671   1
   3   8 -17-71.9008 181.218   1
  -3   8  16 2201.79 353.344   1
  -3  -8  16 1967.98 272.322   1
   3  -8 -16 2055.18 320.660   1
   3   8 -16 1707.50 250.360   1
  -3   8  15-34.9545 292.754   1
  -3  -8  15 160.557 182.695   1
   3  -8 -15-209.344 260.047   1
   3   8 -15 163.293 174.028   1
  -3  -8  14 1097.19 210.454   1
   3   8 -14 870.909 180.514   1
  -3   8  13 332.674 269.444   1
   3   8 -13 303.070 144.262   1
  -3  -8  13-116.742 164.692   1
   3  -8 -13 113.701 220.496   1
  -3  -8  12 4421.39 366.651   1
   3  -8 -12 4325.45 421.925   1
  -3   8  12 4065.83 454.331   1
   3   8 -12 3741.79 354.383   1
   3  -8 -11 79.7874 199.526   1
  -3   8  11-31.1706 246.582   1
  -3  -8  10 5200.80 466.642   1
   3   8 -10 6485.26 458.789   1
  -3   8  10 5305.71 533.691   1
   3  -8 -10 5929.30 523.975   1
  -3   8   9 114.436 252.974   1
  -3  -8   9 529.248 140.119   1
   3  -8  -9 614.749 233.283   1
   3   8  -9 486.709 133.795   1
  -3  -8   8 217.329 112.476   1
   3   8  -8 195.817 113.042   1
  -3   8   7 618.278 243.978   1
  -3  -8   7 457.421 117.291   1
   3  -8  -7 334.216 211.936   1
   3   8  -7 289.736 111.228   1
  -3   8   6 459.998 227.529   1
   3   8  -6 365.691 117.829   1
  -3  -8   6 476.089 123.167   1
   3  -8  -6 339.182 211.633   1
   3  -8  -5 3327.15 342.652   1
   3   8  -5 3532.08 285.489   1
  -3  -8   5 3409.86 281.172   1
  -3   8   5 3074.28 355.337   1
   3  -8  -4 6654.00 544.483   1
  -3  -8   4 6899.49 508.354   1
   3   8  -4 6567.83 508.518   1
  -3   8   4 7079.07 566.968   1
  -3  -8   3 6782.67 495.317   1
   3  -8  -3 6195.64 519.625   1
   3   8  -3 6543.74 505.086   1
  -3   8   3 6505.14 536.163   1
  -3  -8   2 3306.14 300.701   1
   3  -8  -2 3438.66 324.961   1
   3   8  -2 3710.33 311.973   1
  -3   8   2 4006.71 344.774   1
  -3  -8   1 5440.05 419.145   1
   3  -8  -1 5644.62 434.490   1
  -3   8   1 4874.41 443.132   1
   3   8  -1 5114.44 420.180   1
   3   8   1 5685.86 459.101   1
  -3   8  -1 5679.86 440.904   1
  -3  -8  -1 5393.66 444.868   1
   3  -8   1 5285.09 428.970   1
  -3   8  -2 3649.54 292.343   1
   3   8   2 3909.23 333.867   1
   3  -8   2 2944.87 284.737   1
   3   8   3 6315.91 534.204   1
   3  -8   3 5929.91 482.979   1
  -3  -8  -3 6170.73 521.822   1
  -3   8  -3 7188.38 488.153   1
   3   8   4 6874.90 561.357   1
  -3   8  -4 6419.01 489.712   1
  -3  -8  -4 5914.37 533.251   1
   3  -8   4 6991.52 490.684   1
   3   8   5 2589.77 352.687   1
   3  -8   5 3635.06 276.888   1
  -3   8  -5 3598.99 272.743   1
  -3  -8  -5 3109.86 344.375   1
   3   8   6 341.370 216.600   1
  -3  -8  -6 191.218 191.838   1
  -3   8  -6 472.720 89.7963   1
   3  -8   6 511.432 99.9231   1
  -3   8  -7 221.977 82.2461   1
   3  -8   7 377.889 100.326   1
   3   8   7 384.612 227.744   1
  -3   8  -8 323.027 95.1399   1
   3  -8   8 381.087 105.526   1
   3  -8   9 334.599 121.956   1
   3   8   9 710.935 250.215   1
  -3   8 -10 5004.29 385.870   1
   3   8  10 4251.28 476.887   1
   3  -8  10 4776.22 407.989   1
   3  -8  11 332.251 134.918   1
  -3  -8 -11 77.8803 213.042   1
  -3   8 -11 82.0679 116.668   1
   3   8  11-91.6513 259.847   1
   3   8  12 3375.13 463.039   1
  -3  -8 -12 4750.56 439.331   1
   3   8  13 32.0944 243.804   1
   3  -8  13 212.535 158.769   1
  -3   8 -13 151.468 136.310   1
  -3  -8 -13 396.298 230.966   1
   3  -8  14 1211.43 212.600   1
  -3   8 -14 1173.68 191.729   1
   3  -8  15-88.2143 178.742   1
   3   8  15 405.962 305.496   1
  -3  -8 -15 271.967 250.188   1
  -3   8 -15 183.903 157.927   1
   3   8  16 1627.96 315.916   1
   3  -8  16 1402.88 244.100   1
  -3   8 -16 1523.18 218.754   1
  -3  -8 -16 1527.15 291.109   1
   3   8  17-143.976 309.575   1
   3  -8  17 76.3137 182.294   1
  -3   8 -17 42.9442 158.288   1
  -3  -8 -17 601.358 270.699   1
  -3   8 -18 686.485 193.486   1
   3   8  19 405.437 305.578   1
  -3  -8 -19 193.040 261.149   1
   3   8  20 782.773 263.316   1
  -3  -8 -20 225.873 222.716   1
   3   8  21 37.5520 279.867   1
  -3  -8 -21 289.618 253.145   1
   3   8  22 450.637 235.966   1
  -3  -8 -22 544.802 237.489   1
   3   8  23 74.2042 270.958   1
  -3  -8 -23-63.4760 230.869   1
   3   8  24 255.068 255.729   1
  -3  -8 -24 125.475 228.533   1
   3   8  25-318.615 256.415   1
   3   8  26-208.806 246.378   1
  -3  -8 -26-180.117 228.090   1
  -3   9  26 344.213 253.167   1
   3  -9 -26 246.419 239.545   1
  -3   9  24 178.778 255.205   1
   3  -9 -24 191.930 244.736   1
  -3   9  23-36.2473 260.589   1
   3  -9 -23 194.371 239.445   1
  -3   9  22-256.310 242.325   1
   3  -9 -22-130.593 219.232   1
  -3   9  21 184.090 224.286   1
   3  -9 -21 228.328 202.157   1
  -3   9  20 479.154 272.292   1
   3  -9 -20 487.166 255.633   1
  -3   9  19 1140.01 323.817   1
   3  -9 -19 161.852 256.399   1
  -3   9  18 439.605 266.295   1
   3  -9 -18 479.563 216.697   1
   3   9 -17 131.703 165.538   1
  -3   9  17 400.161 304.211   1
   3  -9 -17 346.304 257.816   1
   3  -9 -16 248.429 213.465   1
  -3   9  16-179.533 248.866   1
   3   9 -16 320.841 176.866   1
  -3  -9  16 327.874 204.134   1
   3  -9 -15-152.665 239.086   1
  -3   9  15-141.246 294.832   1
   3   9 -15-74.1024 150.431   1
  -3  -9  15 210.108 182.171   1
   3  -9 -14 475.753 269.434   1
  -3   9  14 243.125 285.453   1
   3   9 -14 511.110 152.449   1
  -3  -9  14 414.657 171.982   1
   3   9 -13 835.942 171.336   1
  -3  -9  13 873.563 171.947   1
   3  -9 -12 1213.10 255.009   1
  -3   9  12 1385.98 306.350   1
   3   9 -11 387.154 129.241   1
  -3  -9  11 366.178 138.585   1
   3  -9 -11 327.763 230.704   1
  -3   9  11 191.835 262.389   1
   3   9 -10 1909.81 199.920   1
  -3   9  10 1449.87 315.263   1
  -3  -9  10 1949.95 197.014   1
   3  -9 -10 2012.58 299.678   1
   3   9  -9 2460.80 218.397   1
  -3  -9   9 2237.36 211.355   1
   3  -9  -9 1881.22 283.363   1
  -3   9   9 2304.22 325.602   1
   3   9  -8 1248.71 162.140   1
  -3   9   8 1690.79 286.802   1
   3  -9  -8 1391.87 252.604   1
  -3  -9   8 1875.49 172.601   1
  -3  -9   7 1980.97 189.477   1
   3   9  -7 1997.92 191.530   1
   3  -9  -6 13699.5 1050.62   1
  -3  -9   6 15346.2 1001.49   1
  -3   9   6 13298.6 1062.52   1
   3   9  -6 13084.0 999.421   1
  -3   9   5 403.032 213.391   1
   3   9  -5 66.0643 108.512   1
  -3  -9   5 300.305 104.388   1
   3   9  -4 1033.55 149.698   1
  -3   9   4 1058.77 239.361   1
   3  -9  -4 854.915 210.269   1
  -3  -9   4 957.893 136.649   1
   3   9  -3 123.561 128.252   1
   3  -9  -3-35.5439 170.499   1
  -3  -9   3 95.1650 122.476   1
  -3   9   3 40.5775 185.533   1
   3  -9  -2 6361.00 505.367   1
  -3  -9   2 6889.94 494.033   1
  -3   9   2 5951.41 521.187   1
   3   9  -2 6101.87 493.841   1
  -3   9   1 484.969 168.496   1
   3  -9  -1 175.207 134.383   1
  -3  -9   0 5581.15 477.582   1
   3   9   0 6627.67 492.415   1
   3  -9   1 165.856 122.212   1
   3   9   1 159.401 191.549   1
  -3  -9  -1 263.431 167.129   1
  -3   9  -1 240.442 143.728   1
  -3  -9  -2 6527.00 503.137   1
  -3   9  -2 6699.70 478.501   1
   3  -9   2 5415.27 466.191   1
   3   9   3 84.0488 180.778   1
  -3  -9  -3 313.087 174.728   1
   3  -9   3 18.0855 97.5985   1
  -3   9  -3 119.629 109.853   1
   3   9   4 1378.93 246.122   1
   3  -9   4 1221.78 143.215   1
  -3   9  -4 1303.67 141.033   1
  -3   9  -5 253.519 85.0453   1
   3  -9   5 339.200 85.4579   1
  -3  -9  -5 251.189 186.349   1
  -3   9  -6 13822.4 993.655   1
  -3  -9  -6 12622.3 1053.60   1
   3   9   6 12671.4 1069.69   1
   3  -9   6 15136.9 996.766   1
   3  -9   7 1989.39 159.354   1
  -3   9  -7 1714.24 154.145   1
   3  -9   8 1742.72 153.937   1
   3   9   8 1183.16 287.455   1
   3   9   9 2048.56 303.029   1
  -3   9  -9 2037.87 167.624   1
  -3  -9  -9 1554.98 261.701   1
   3  -9   9 1673.96 169.161   1
   3   9  10 1788.56 325.167   1
  -3   9 -10 1860.19 175.538   1
  -3  -9 -10 2216.41 305.436   1
   3  -9  10 1794.06 185.634   1
   3  -9  11 207.338 109.813   1
   3   9  11 281.815 253.853   1
  -3   9 -11 205.814 104.413   1
  -3  -9 -11 160.916 223.711   1
   3  -9  12 885.173 155.955   1
   3   9  12 1275.90 286.390   1
  -3  -9 -12 1294.73 264.367   1
  -3   9 -12 922.045 144.302   1
   3   9  14 740.606 267.396   1
   3  -9  14 352.363 156.078   1
  -3   9 -14 444.410 145.668   1
   3  -9  15 18.9555 150.446   1
  -3  -9 -15 93.7136 269.320   1
  -3   9 -15 268.962 144.634   1
   3   9  16-35.8672 276.625   1
   3  -9  16 253.608 167.649   1
  -3   9 -16 299.708 153.130   1
  -3  -9 -16 473.377 241.831   1
   3   9  17 509.134 310.208   1
  -3   9 -17 175.700 157.962   1
  -3  -9 -17-63.8506 257.853   1
   3   9  18-36.7796 282.177   1
  -3  -9 -18 257.492 241.639   1
   3   9  19-74.2290 269.876   1
  -3  -9 -19 711.267 272.521   1
   3   9  20 486.620 299.761   1
  -3  -9 -20 161.311 239.247   1
   3   9  21 524.893 265.726   1
  -3  -9 -21 64.3408 231.995   1
   3   9  22-37.4458 275.667   1
  -3  -9 -22 159.485 226.501   1
   3   9  23 221.118 241.432   1
  -3  -9 -23 94.6980 226.193   1
   3   9  24-107.555 252.504   1
  -3  -9 -24 279.097 223.924   1
   3   9  26 344.000 237.397   1
  -3  -9 -26 410.880 222.555   1
  -3  10  25 34.6878 252.618   1
   3 -10 -25-341.727 236.809   1
  -3  10  24 247.765 243.119   1
   3 -10 -24 507.322 250.544   1
  -3  10  23 395.612 230.723   1
   3 -10 -23-321.846 212.700   1
  -3  10  22 364.190 249.256   1
   3 -10 -22 162.578 220.676   1
  -3  10  21 293.794 269.630   1
   3 -10 -21 488.673 249.557   1
  -3  10  19 36.8544 249.566   1
   3 -10 -19 227.474 200.055   1
  -3  10  18 36.8071 287.262   1
   3 -10 -18 96.4896 249.293   1
   3  10 -16 54.9367 144.379   1
  -3  10  16 217.603 298.219   1
   3 -10 -16-376.869 263.014   1
  -3 -10  15 177.090 159.879   1
  -3  10  15 322.003 263.609   1
   3 -10 -15 185.767 229.955   1
   3  10 -15 98.8545 148.042   1
   3 -10 -14 516.944 250.707   1
  -3  10  14 210.966 291.257   1
  -3  10  13 34.4305 296.027   1
   3  10 -13-26.4055 114.526   1
   3 -10 -13-148.779 258.012   1
  -3 -10  13-69.3514 129.682   1
  -3  10  12 100.800 295.252   1
   3  10 -12 280.882 123.729   1
   3 -10 -12 203.121 246.732   1
  -3 -10  12 369.701 124.681   1
  -3  10  11 783.641 284.360   1
  -3 -10  11 334.869 108.054   1
   3  10 -11 377.902 112.784   1
   3 -10 -11 366.305 225.236   1
  -3  10  10 3825.09 429.396   1
   3  10 -10 4324.32 322.460   1
  -3 -10  10 3930.54 319.161   1
   3 -10 -10 3789.06 406.663   1
  -3  10   9 365.547 264.668   1
  -3 -10   9 805.656 110.103   1
   3  10  -9 642.441 114.431   1
   3 -10  -9 501.625 237.477   1
   3  10  -8 1798.37 165.079   1
  -3 -10   8 1762.15 163.691   1
   3 -10  -8 1492.83 269.456   1
  -3  10   8 1866.48 314.229   1
  -3  10   7-83.3016 226.989   1
   3 -10  -7-48.5543 194.706   1
  -3 -10   7 142.518 82.9950   1
   3  10  -7 97.0678 92.7920   1
  -3  10   6 342.471 230.136   1
   3  10  -6 211.020 98.2016   1
   3 -10  -6 139.535 194.714   1
  -3 -10   6 203.524 85.6318   1
   3 -10  -5 306.813 190.218   1
  -3 -10   5-8.44886 96.6575   1
   3  10  -5 232.866 104.047   1
  -3 -10   4 3312.65 256.229   1
   3 -10  -4 2691.09 311.596   1
   3  10  -4 2759.62 258.801   1
  -3  10   4 3151.54 331.615   1
  -3 -10   3 31.9366 110.174   1
   3  10  -3-49.0883 134.266   1
   3 -10  -3 187.700 159.532   1
  -3  10   3-85.6188 178.183   1
  -3 -10   2 28215.5 1915.71   1
  -3  10   2 25193.8 1938.58   1
   3  10  -2 28293.4 1923.20   1
   3 -10  -2 25766.5 1932.49   1
  -3  10   1 699.098 185.505   1
  -3 -10   1 953.234 155.211   1
   3  10  -1 905.528 163.670   1
   3 -10  -1 636.403 161.272   1
  -3  10   0 64.6433 140.152   1
   3  10   0-17.3317 154.849   1
  -3 -10   0-15.1462 149.213   1
   3 -10   0 144.470 142.020   1
   3  10   1 607.828 171.829   1
  -3 -10  -1 765.116 175.593   1
   3  10   2 24429.3 1843.18   1
   3 -10   2 24802.7 1803.91   1
  -3 -10  -2 26601.3 1831.69   1
  -3  10  -2 26293.9 1810.02   1
   3  10   3 22.2239 196.428   1
  -3  10  -3 60.9577 114.436   1
  -3 -10  -3 38.7234 173.872   1
   3 -10   3 9.33009 99.5583   1
   3  10   4 2737.75 326.873   1
   3 -10   4 2785.37 225.301   1
  -3  10  -4 2455.79 222.473   1
  -3 -10  -4 2934.15 303.538   1
   3  10   5 401.980 216.214   1
  -3 -10  -5 154.720 184.247   1
  -3  10  -5 103.664 73.1125   1
   3 -10   5 143.930 72.3180   1
  -3 -10  -6 420.904 209.453   1
   3  10   6-345.092 230.822   1
   3  10   7-27.8692 219.721   1
   3  10   8 1539.61 283.255   1
  -3 -10  -8 1690.58 271.212   1
   3  10   9 933.569 275.866   1
  -3 -10  -9 691.746 225.088   1
  -3 -10 -10 4347.04 428.332   1
   3  10  10 4078.62 456.997   1
  -3 -10 -11 280.149 218.299   1
   3  10  11 190.372 247.127   1
  -3  10 -11 223.473 59.4111   1
   3 -10  11 162.832 65.7659   1
  -3 -10 -12 350.535 241.369   1
   3  10  12 806.767 283.898   1
  -3  10 -12 293.735 82.7882   1
   3 -10  12 349.782 100.200   1
  -3 -10 -13-149.939 251.135   1
  -3  10 -13-52.2808 87.6659   1
   3 -10  13 41.5698 112.698   1
  -3 -10 -14 155.761 234.091   1
   3  10  14 451.001 270.884   1
  -3  10 -14 290.596 109.889   1
   3 -10  14 493.373 132.609   1
  -3 -10 -15 189.013 261.810   1
   3  10  15 178.896 310.528   1
   3 -10  15 215.376 150.527   1
  -3 -10 -16 63.7889 211.352   1
   3  10  16 435.703 252.801   1
  -3 -10 -18 226.403 260.297   1
   3  10  18 37.1033 287.704   1
  -3 -10 -19 226.700 234.400   1
   3  10  19 298.689 245.027   1
  -3 -10 -21 32.0665 193.826   1
   3  10  21-37.5012 250.207   1
  -3 -10 -22 699.240 252.116   1
   3  10  22 596.224 280.073   1
  -3 -10 -23 93.9318 213.144   1
   3  10  23 290.365 260.073   1
  -3 -10 -24 153.708 225.676   1
   3  10  24 177.471 242.604   1
  -3 -10 -25 418.525 217.869   1
   3  10  25 242.094 235.171   1
  -3  11  25-34.2039 223.889   1
   3 -11 -25 122.697 196.816   1
  -3  11  24-139.978 204.207   1
   3 -11 -24 282.439 189.805   1
  -3  11  23 320.832 267.140   1
   3 -11 -23 255.556 228.561   1
  -3  11  21 767.561 291.478   1
   3 -11 -21 359.225 236.654   1
  -3  11  20 773.038 242.980   1
   3 -11 -20-65.3576 199.726   1
  -3  11  19-258.304 276.894   1
   3 -11 -19 390.960 257.805   1
  -3  11  18 221.206 285.481   1
   3 -11 -18 357.827 220.085   1
  -3  11  17 220.775 283.338   1
   3 -11 -17 96.5210 251.283   1
  -3  11  15 1083.39 323.426   1
   3 -11 -15-157.744 258.045   1
  -3  11  14 499.567 294.716   1
   3  11 -14 174.531 103.762   1
   3 -11 -14 216.282 269.808   1
  -3 -11  13 71.8453 91.3896   1
  -3  11  13 455.585 304.829   1
   3 -11 -13-30.3227 258.619   1
   3  11 -13 182.121 96.5443   1
  -3  11  12 2057.30 341.595   1
   3 -11 -12 1838.29 293.795   1
   3  11 -11 200.020 57.4793   1
  -3  11  11-234.012 279.509   1
  -3  11  10 550.572 275.888   1
   3 -11 -10 479.064 227.867   1
  -3  11   9-219.215 256.014   1
   3 -11  -9 381.179 226.084   1
   3 -11  -8 3557.07 371.551   1
   3  11  -7-86.8033 65.7797   1
  -3  11   7-28.8082 236.908   1
  -3 -11   7-30.8912 55.6450   1
   3 -11  -7-25.3405 202.491   1
  -3 -11   6 960.630 113.115   1
   3  11  -6 1099.10 124.241   1
   3  11  -5 181.304 108.199   1
  -3  11   5-25.8898 231.504   1
  -3 -11   5 195.601 88.5962   1
   3 -11  -5 22.9104 187.508   1
   3  11  -4 143.332 120.650   1
  -3  11   4 360.377 198.696   1
  -3 -11   4 171.639 100.693   1
   3 -11  -4 345.187 179.631   1
   3  11  -3 116.318 129.108   1
  -3  11   3 22.6711 205.791   1
   3 -11  -3 19.7757 178.621   1
  -3 -11   3 135.254 109.032   1
  -3  11   2 1857.23 248.519   1
   3 -11  -2 1807.67 242.089   1
   3  11  -1 249.915 174.769   1
  -3  11   1 78.3995 182.182   1
   3 -11  -1 230.494 154.257   1
  -3 -11   1 87.1377 136.168   1
   3  11   0 5036.16 435.391   1
  -3 -11   0 4505.51 416.350   1
  -3  11   0 4821.78 423.503   1
   3 -11   0 5553.44 419.423   1
   3  11   1 201.056 177.802   1
  -3 -11  -1 17.5117 145.902   1
   3  11   2 1498.64 257.578   1
  -3 -11  -2 2058.01 247.376   1
  -3  11  -2 1905.38 216.700   1
   3 -11   2 1927.20 196.354   1
   3  11   3-163.224 212.458   1
  -3 -11  -3 164.033 185.017   1
  -3  11  -3 260.992 114.893   1
   3 -11   3 211.719 106.206   1
   3  11   4 173.959 203.483   1
  -3 -11  -4 43.7547 191.700   1
   3 -11   4 110.355 84.9340   1
  -3  11  -4 304.465 89.5437   1
  -3  11  -5 40.5673 53.8963   1
   3 -11   5 168.632 52.8436   1
   3  11   5 262.921 229.352   1
   3  11   6 744.753 247.753   1
  -3 -11  -6 883.908 225.207   1
  -3 -11  -7 317.132 215.558   1
  -3 -11  -8 3994.77 390.834   1
   3  11   8 2930.76 392.773   1
  -3 -11  -9 187.134 209.519   1
   3  11   9 61.7667 230.979   1
   3  11  10 189.662 259.445   1
  -3 -11 -11 520.613 250.550   1
   3  11  11 681.760 295.830   1
  -3 -11 -12 2304.58 323.265   1
   3  11  12 1739.21 334.568   1
  -3 -11 -13 280.009 246.365   1
   3  11  13 34.6236 258.033   1
  -3 -11 -14 346.250 273.624   1
   3  11  14 213.987 295.731   1
  -3 -11 -15 127.540 249.079   1
   3  11  15 217.650 281.346   1
  -3 -11 -17 486.600 264.649   1
   3  11  17 221.982 293.775   1
  -3 -11 -18 421.934 243.498   1
   3  11  18 448.689 293.307   1
  -3 -11 -19-162.021 213.141   1
   3  11  19 300.174 237.019   1
  -3 -11 -20 96.7601 240.715   1
   3  11  20 450.162 300.178   1
  -3 -11 -21 191.554 221.125   1
   3  11  21 74.8076 264.606   1
  -3 -11 -23 247.620 227.101   1
   3  11  23-35.9797 249.100   1
  -3 -11 -24 243.203 186.616   1
   3  11  24 243.801 212.396   1
  -3 -11 -25-118.110 224.790   1
   3  11  25 102.341 252.063   1
   3 -12 -24 61.9252 235.348   1
  -3  12  24 413.980 259.241   1
   3 -12 -23 727.607 244.285   1
  -3  12  23 422.866 271.370   1
   3 -12 -22 192.949 191.880   1
  -3  12  22 358.596 224.854   1
   3 -12 -21-357.835 223.626   1
  -3  12  21-399.958 278.022   1
   3 -12 -20-196.796 243.299   1
  -3  12  20 366.840 265.806   1
   3 -12 -19-262.289 197.668   1
  -3  12  19-184.540 236.094   1
   3 -12 -18 555.417 266.417   1
  -3  12  18 369.645 287.278   1
   3 -12 -17 195.533 222.890   1
  -3  12  17 184.552 239.556   1
   3 -12 -16 97.2419 236.052   1
  -3  12  16 257.063 283.808   1
   3 -12 -15 31.9230 247.411   1
  -3  12  15-146.049 271.872   1
  -3  12  14 324.818 264.527   1
   3 -12 -13 62.0721 217.723   1
  -3  12  13 213.244 248.209   1
   3 -12 -12-121.736 212.451   1
  -3  12  12 34.8770 245.546   1
   3 -12 -10 2737.43 352.262   1
  -3  12  10 2419.32 378.635   1
   3 -12  -9-28.2178 226.458   1
  -3  12   9 417.988 250.280   1
   3 -12  -8 1586.99 283.057   1
  -3  12   8 1428.04 300.464   1
   3 -12  -7-79.1950 202.418   1
  -3  12   7 59.6338 227.812   1
   3 -12  -6 126.115 218.984   1
   3  12  -6 484.856 73.4092   1
   3  12  -5 1104.43 135.972   1
   3  12  -4 842.574 146.203   1
  -3  12   4 755.648 238.265   1
  -3 -12   4 1141.83 138.571   1
   3 -12  -4 986.720 214.342   1
   3  12  -3 429.019 143.546   1
  -3  12   3 497.219 216.209   1
   3 -12  -3 292.237 189.038   1
  -3 -12   3 280.288 124.707   1
  -3  12   2 2475.56 283.330   1
   3 -12  -2 2195.16 261.469   1
   3  12  -1 1334.58 205.960   1
  -3  12   1 917.867 233.921   1
  -3 -12   1 1675.17 204.287   1
   3 -12  -1 1527.45 216.650   1
   3  12   0-77.8253 178.017   1
  -3  12   0-90.7277 176.147   1
   3 -12   0-179.388 136.770   1
  -3 -12   0-51.1901 152.998   1
  -3  12  -1 1273.59 213.156   1
   3  12   1 1383.55 243.857   1
  -3  12  -2 2159.54 214.634   1
   3  12   2 1516.02 265.367   1
   3 -12   2 1913.11 204.208   1
   3 -12   3 246.542 106.886   1
   3  12   3 514.820 210.313   1
  -3  12  -3 310.759 118.775   1
  -3 -12  -3 20.5831 165.944   1
   3 -12   4 656.093 111.105   1
   3  12   4 804.764 232.825   1
  -3  12  -4 1029.33 112.371   1
  -3 -12  -4 1073.71 205.578   1
   3  12   6 913.202 265.099   1
  -3 -12  -6 366.469 199.086   1
  -3 -12  -7 282.287 202.161   1
   3  12   7 118.620 230.275   1
  -3 -12  -8 2155.44 294.439   1
   3  12   8 2104.74 328.216   1
  -3 -12  -9 282.543 207.213   1
   3  12   9-187.186 254.979   1
  -3 -12 -10 1993.27 297.300   1
  -3 -12 -12-154.612 242.031   1
   3  12  12-449.685 307.931   1
   3  12  13-107.146 287.315   1
  -3 -12 -14-159.606 230.374   1
   3  12  14 108.881 266.115   1
  -3 -12 -15 32.3392 227.795   1
   3  12  15-292.989 253.533   1
  -3 -12 -16 292.520 265.447   1
   3  12  16 259.305 280.607   1
  -3 -12 -17 585.695 270.377   1
   3  12  17 337.154 288.085   1
  -3 -12 -18 292.656 223.968   1
   3  12  18 639.655 290.018   1
  -3 -12 -19 97.1762 224.285   1
   3  12  19 150.589 241.664   1
  -3 -12 -20 578.841 247.522   1
   3  12  20-37.5321 278.157   1
  -3 -12 -21 126.975 229.080   1
   3  12  21-110.874 276.214   1
  -3 -12 -22 187.798 195.421   1
   3  12  22 362.079 223.360   1
  -3 -12 -23-61.3662 229.821   1
   3  12  23-424.371 277.334   1
  -3 -12 -24 29.8056 199.029   1
   3  12  24 240.862 234.009   1
  -3  13  23 139.330 258.873   1
   3 -13 -23 313.132 219.163   1
  -3  13  22-106.486 268.030   1
   3 -13 -22 605.712 240.005   1
  -3  13  21 216.440 233.278   1
   3 -13 -21 291.363 207.389   1
  -3  13  20 438.608 278.339   1
   3 -13 -20 294.526 239.328   1
  -3  13  19 294.728 274.595   1
   3 -13 -19 98.8955 233.391   1
  -3  13  17-222.473 276.209   1
   3 -13 -17 395.279 234.977   1
  -3  13  16-369.951 293.901   1
   3 -13 -16 653.697 265.704   1
   3 -13 -15-32.4830 235.359   1
  -3  13  14 109.378 239.892   1
   3 -13 -14 96.5055 202.236   1
  -3  13  13 180.026 251.849   1
   3 -13 -13 285.765 217.419   1
  -3  13  12 956.970 280.047   1
   3 -13 -12 530.812 244.498   1
  -3  13  11-139.009 275.392   1
   3 -13 -11 581.455 266.578   1
  -3  13   9 363.497 248.929   1
   3 -13  -9-87.5697 218.283   1
  -3  13   8 191.912 240.459   1
   3 -13  -8 255.530 212.776   1
  -3  13   7-153.958 217.682   1
   3 -13  -7 82.0586 211.235   1
  -3  13   6 294.949 238.289   1
   3 -13  -6 835.999 228.798   1
   3  13  -5 72.5750 87.2307   1
  -3  13   5 110.961 223.135   1
  -3 -13   5 66.7404 76.1843   1
   3 -13  -5 24.9999 206.893   1
   3  13  -4 1571.60 165.594   1
  -3  13   4 1426.09 251.229   1
  -3 -13   4 1243.65 148.955   1
   3 -13  -4 1047.12 232.629   1
   3  13  -3 192.326 128.158   1
  -3 -13   3 267.219 115.695   1
  -3  13   3 124.175 213.320   1
   3 -13  -3 65.6287 186.940   1
  -3 -13   2 707.473 150.697   1
  -3  13   2 607.378 198.856   1
   3  13  -2 826.497 165.663   1
   3 -13  -2 504.393 177.737   1
  -3 -13   1 30.9988 138.089   1
   3  13  -1 55.1825 169.000   1
   3 -13  -1 74.5328 153.694   1
  -3  13   1-130.533 186.507   1
   3  13   0 7544.23 624.269   1
  -3 -13   0 7390.03 606.962   1
  -3  13   0 7597.45 616.974   1
   3 -13   0 8590.21 615.833   1
   3 -13   1-73.9681 134.223   1
  -3 -13  -1 112.968 150.434   1
   3  13   1-22.2405 192.834   1
  -3  13  -1-83.5653 150.081   1
   3  13   2 622.669 206.399   1
   3 -13   2 624.332 129.281   1
  -3 -13  -2 489.703 180.072   1
   3 -13   3 49.8537 100.039   1
   3  13   3 153.029 208.582   1
  -3 -13  -3 43.5774 177.685   1
  -3  13  -3 240.227 116.149   1
   3 -13   4 312.439 93.5674   1
  -3  13  -4 1144.42 105.343   1
   3  13   5 282.558 226.946   1
  -3 -13  -5 543.658 205.341   1
   3  13   6 1053.56 264.725   1
  -3 -13  -6 1188.33 249.215   1
   3  13   7 210.770 216.463   1
  -3 -13  -7-54.4948 205.981   1
   3  13   8 314.331 231.724   1
  -3 -13  -8 784.262 245.070   1
   3  13   9-227.830 246.046   1
  -3 -13  -9 29.1362 217.016   1
   3  13  11 175.179 262.904   1
  -3 -13 -11 30.9626 228.868   1
   3  13  12 321.750 270.209   1
  -3 -13 -12 1009.41 280.419   1
   3  13  13 327.021 293.398   1
  -3 -13 -13 63.9817 258.376   1
  -3 -13 -14-129.691 264.260   1
   3  13  15 185.659 286.873   1
  -3 -13 -15 520.661 262.095   1
   3  13  16 375.759 296.388   1
  -3 -13 -16-32.6634 242.453   1
   3  13  17-113.249 280.125   1
  -3 -13 -17-130.585 206.380   1
   3  13  19 263.991 259.361   1
  -3 -13 -19 291.037 226.524   1
   3  13  20 673.897 307.939   1
  -3 -13 -20 159.743 242.781   1
   3  13  21 36.4496 264.231   1
  -3 -13 -21 189.129 222.066   1
   3  13  22-356.240 223.825   1
  -3 -13 -22 309.404 192.319   1
   3  13  23 728.504 275.172   1
  -3 -13 -23-30.3437 226.842   1
   3 -14 -23-154.395 186.778   1
  -3  14  23-34.3310 212.345   1
  -3  14  22 456.594 262.415   1
  -3  14  21 536.220 278.534   1
   3 -14 -20 32.6079 206.217   1
  -3  14  20 290.463 234.334   1
   3 -14 -19-32.9366 233.824   1
   3 -14 -18 232.063 199.248   1
  -3  14  18-222.157 237.546   1
   3 -14 -17 133.037 237.201   1
  -3  14  17 74.3372 271.544   1
   3 -14 -16-33.0887 245.423   1
  -3  14  16 37.2211 293.441   1
   3 -14 -15 131.882 235.536   1
  -3  14  15 334.037 261.730   1
   3 -14 -13-97.2310 225.432   1
  -3  14  13-182.702 265.971   1
   3 -14 -12-31.9715 226.040   1
  -3  14  12 144.271 249.581   1
   3 -14 -11 157.099 240.069   1
  -3  14  11-283.850 281.620   1
   3 -14 -10 30.9268 207.314   1
  -3  14  10-69.4618 248.598   1
   3 -14  -9 331.760 248.283   1
  -3  14   9-33.8415 277.659   1
   3 -14  -8 673.502 246.691   1
  -3  14   8 394.655 274.734   1
   3 -14  -7 254.420 227.435   1
  -3  14   7 317.659 257.851   1
   3 -14  -6 136.222 209.470   1
  -3  14   6 331.734 236.646   1
   3  14  -5 14.3531 55.5792   1
  -3 -14   5 30.0465 38.2953   1
   3  14  -4 1123.02 162.123   1
  -3 -14   4 1539.50 150.724   1
   3  14  -3 28.4097 125.612   1
   3 -14  -3 228.515 175.892   1
  -3  14   3 207.976 198.667   1
  -3 -14   3-49.0636 116.897   1
   3  14  -2 183.135 151.097   1
   3 -14  -2 63.0778 179.716   1
  -3  14   2 445.771 213.162   1
  -3 -14   2 403.486 136.575   1
   3  14  -1 511.761 175.561   1
  -3 -14   1 100.255 145.656   1
   3 -14  -1 354.788 179.787   1
  -3  14   1 158.412 188.154   1
   3 -14   0 144.709 145.618   1
  -3 -14   0 18.6287 147.508   1
   3  14   0 104.421 174.495   1
  -3  14   0 120.209 172.370   1
   3 -14   1 170.174 129.734   1
   3  14   1-22.7786 187.959   1
  -3 -14  -1 348.527 170.348   1
  -3  14  -1 402.843 169.465   1
  -3 -14  -2 485.922 190.052   1
   3  14   2 244.938 198.052   1
   3  14   3 52.1466 209.022   1
   3 -14   3 19.7584 100.259   1
  -3  14  -3 196.991 116.146   1
  -3 -14  -3-210.274 177.244   1
  -3 -14  -4 1777.21 240.132   1
   3  14   4 1804.04 280.488   1
  -3 -14  -5 77.6798 204.214   1
   3  14   5 87.2504 232.433   1
  -3 -14  -6 435.728 207.244   1
   3  14   6-30.4677 244.000   1
  -3 -14  -7 459.915 234.317   1
   3  14   7-224.046 235.748   1
  -3 -14  -8 973.578 262.270   1
   3  14   8 462.080 281.929   1
  -3 -14  -9-90.9504 229.324   1
   3  14   9-205.867 260.438   1
  -3 -14 -10-217.105 230.934   1
   3  14  10 351.626 253.756   1
  -3 -14 -11 157.861 211.219   1
   3  14  11 322.915 261.455   1
  -3 -14 -12 225.007 224.453   1
   3  14  12-72.7642 252.925   1
  -3 -14 -13 129.752 201.668   1
   3  14  13-36.9410 246.502   1
  -3 -14 -15 32.8094 210.045   1
   3  14  15 528.110 272.706   1
  -3 -14 -16 360.984 240.255   1
   3  14  16 113.762 251.173   1
  -3 -14 -17-65.4478 242.589   1
   3  14  17 721.595 287.693   1
  -3 -14 -18-162.632 233.090   1
  -3 -14 -19 321.681 235.334   1
   3  14  19 37.6688 276.525   1
  -3 -14 -20-31.7627 227.352   1
   3  14  20 73.3831 283.343   1
   3  14  21-35.9024 247.335   1
  -3 -14 -22 275.578 210.954   1
   3  14  22-209.940 227.901   1
  -3 -14 -23 356.798 228.688   1
   3  14  23 137.046 249.869   1
  -3  15  22 692.873 226.462   1
   3 -15 -22-31.1841 171.389   1
  -3  15  20-144.069 238.122   1
   3 -15 -20 291.647 216.310   1
  -3  15  18 295.361 243.925   1
   3 -15 -18 630.285 222.789   1
  -3  15  17 817.766 310.895   1
   3 -15 -17-100.089 229.540   1
  -3  15  16 224.143 276.288   1
   3 -15 -16 133.838 242.724   1
  -3  15  15 37.3640 266.844   1
   3 -15 -15 401.137 244.668   1
  -3  15  14 335.155 269.748   1
   3 -15 -14 599.554 242.703   1
  -3  15  12 439.550 275.244   1
   3 -15 -12 392.383 258.507   1
  -3  15  11 180.335 279.016   1
   3 -15 -11 290.198 253.891   1
  -3  15  10 177.264 252.843   1
   3 -15 -10 63.3356 212.425   1
  -3  15   9 346.579 252.363   1
   3 -15  -9 30.9364 229.739   1
  -3  15   8 33.7393 256.043   1
   3 -15  -8 180.373 222.269   1
  -3  15   7 194.104 241.724   1
   3 -15  -7 380.719 224.679   1
  -3  15   6 750.837 262.415   1
   3 -15  -6 420.150 210.441   1
  -3  15   5-30.2909 234.025   1
   3 -15  -5 212.951 208.558   1
   3  15  -4 75.8011 102.244   1
  -3 -15   4 47.1518 82.1793   1
  -3  15   4-86.1405 220.189   1
   3 -15  -4 50.7922 187.673   1
  -3 -15   3-72.6669 116.678   1
   3  15  -3 86.4534 120.308   1
   3 -15  -3 71.5337 197.282   1
   3  15  -2 158.818 143.197   1
  -3 -15   2 167.560 130.123   1
  -3  15   2 573.072 200.649   1
   3 -15  -2 399.422 191.191   1
   3  15  -1 102.155 166.336   1
   3 -15  -1 395.436 166.718   1
  -3  15   1 163.002 201.689   1
  -3 -15   1 53.3468 154.646   1
  -3 -15   0 378.037 166.470   1
   3 -15   0 300.810 171.217   1
  -3  15   0 794.390 201.421   1
   3  15   0 546.809 196.488   1
  -3 -15  -1-174.155 159.719   1
   3 -15   1 208.145 143.522   1
  -3  15  -1 200.261 147.948   1
   3  15   1 74.4611 194.443   1
   3  15   2 453.509 214.270   1
  -3 -15  -2 210.957 188.561   1
  -3  15  -3-39.9366 103.117   1
   3 -15   3-142.272 95.6396   1
  -3 -15  -4-131.369 202.894   1
   3  15   4 178.973 231.157   1
  -3 -15  -5 137.383 219.034   1
   3  15   5 155.861 235.795   1
  -3 -15  -6 999.243 249.393   1
   3  15   6 616.178 288.557   1
  -3 -15  -7-118.053 221.400   1
   3  15   7 100.514 238.841   1
  -3 -15  -8 303.190 233.918   1
   3  15   8 172.457 264.066   1
  -3 -15  -9 62.2520 235.477   1
   3  15   9 282.440 280.416   1
  -3 -15 -10 127.057 233.616   1
   3  15  10 790.785 296.852   1
  -3 -15 -11 321.779 239.957   1
   3  15  11 36.6535 263.778   1
  -3 -15 -12 65.0838 216.169   1
   3  15  12 111.703 277.286   1
  -3 -15 -14 724.098 265.984   1
   3  15  14 190.160 285.173   1
  -3 -15 -15-197.643 232.922   1
   3  15  15 114.703 293.214   1
  -3 -15 -16 821.827 261.587   1
   3  15  16 306.460 282.811   1
  -3 -15 -17 130.778 226.824   1
   3  15  17 802.140 308.354   1
  -3 -15 -18 421.200 223.477   1
   3  15  18-225.922 280.570   1
  -3 -15 -20 314.749 200.241   1
   3  15  20 398.023 260.102   1
  -3 -15 -22-120.173 215.440   1
   3  15  22-276.665 258.788   1
  -3  16  21-139.905 262.513   1
   3 -16 -21 346.590 235.628   1
  -3  16  20 535.117 260.940   1
   3 -16 -20-32.1191 210.721   1
  -3  16  19-108.935 278.910   1
   3 -16 -19 523.162 240.290   1
  -3  16  18 36.7906 238.498   1
   3 -16 -18 132.419 204.745   1
  -3  16  17 185.682 263.720   1
   3 -16 -17 33.4022 234.240   1
  -3  16  16 784.696 295.263   1
   3 -16 -16 201.534 240.501   1
  -3  16  15 375.332 295.912   1
   3 -16 -15 336.983 246.345   1
  -3  16  14 487.855 287.038   1
   3 -16 -14 336.551 245.425   1
  -3  16  13 261.670 272.245   1
   3 -16 -13 134.061 247.993   1
  -3  16  12 111.235 275.110   1
   3 -16 -12 99.6722 224.901   1
  -3  16  11 183.454 251.639   1
   3 -16 -11-98.5679 226.343   1
  -3  16  10 216.669 256.887   1
   3 -16 -10 258.251 232.601   1
  -3  16   9 177.293 259.478   1
   3 -16  -9 285.114 218.851   1
  -3  16   7 501.089 257.134   1
   3 -16  -7 180.010 221.113   1
  -3  16   6-65.3154 250.868   1
   3 -16  -6 431.452 227.269   1
  -3  16   5 125.055 237.188   1
   3 -16  -5 27.7250 206.481   1
  -3  16   4 510.780 243.226   1
   3  16  -4 392.925 90.4680   1
   3 -16  -4 369.264 208.400   1
  -3 -16   3 45.7422 112.258   1
   3  16  -3 109.675 127.612   1
   3  16  -2 128.049 161.120   1
  -3 -16   2 474.944 149.454   1
  -3  16   2 569.596 223.763   1
   3 -16  -2 728.433 199.171   1
   3  16  -1 343.008 185.782   1
   3 -16  -1 175.763 167.127   1
  -3 -16   1 218.376 148.307   1
  -3  16   1-24.3293 181.582   1
  -3 -16   0-20.6103 156.989   1
   3 -16   0 77.7754 150.771   1
  -3  16   0 216.793 171.571   1
   3  16   0 47.8773 181.653   1
  -3 -16  -1 316.832 182.107   1
   3 -16   1 212.493 138.222   1
   3  16   1 313.253 205.725   1
  -3  16  -1 132.083 156.453   1
  -3 -16  -2 463.471 197.942   1
   3  16   2 419.341 246.340   1
  -3 -16  -3 129.515 190.389   1
   3  16   3 295.650 218.862   1
  -3  16  -3 190.234 93.0528   1
  -3 -16  -4 628.533 234.234   1
   3  16   4 1211.16 269.440   1
  -3 -16  -5 198.906 222.423   1
   3  16   5 323.625 257.449   1
  -3 -16  -6-147.300 210.927   1
   3  16   6 33.6307 241.757   1
  -3 -16  -7 60.7212 233.162   1
   3  16   7 346.432 257.286   1
  -3 -16  -8-31.1492 218.365   1
   3  16   8 142.009 252.046   1
  -3 -16  -9-31.7654 220.989   1
   3  16   9 400.006 265.766   1
  -3 -16 -10 290.229 235.512   1
   3  16  10-406.722 279.437   1
  -3 -16 -11-130.743 225.324   1
   3  16  11-112.745 278.879   1
  -3 -16 -13 33.0674 232.903   1
   3  16  13-307.064 281.517   1
  -3 -16 -14 33.1122 224.041   1
   3  16  14 38.4907 277.769   1
  -3 -16 -15 165.628 222.229   1
   3  16  15 77.1586 271.723   1
  -3 -16 -16 32.9530 218.835   1
   3  16  16 38.4714 267.365   1
  -3 -16 -17 65.3463 215.982   1
   3  16  17 75.8605 248.296   1
  -3 -16 -19-222.300 213.876   1
   3  16  19 291.960 244.642   1
   3  16  20-71.2342 260.159   1
  -3 -16 -21-182.131 222.585   1
   3  16  21 384.171 270.669   1
   3 -17 -20 128.001 183.285   1
  -3  17  20 69.8165 233.015   1
   3 -17 -19-129.793 223.536   1
  -3  17  19 108.014 265.012   1
   3 -17 -18 230.572 206.970   1
  -3  17  18-182.911 242.935   1
   3 -17 -17 466.749 220.931   1
  -3  17  17 296.435 254.432   1
   3 -17 -16 33.6190 228.641   1
  -3  17  16 224.364 267.782   1
   3 -17 -15 574.554 251.096   1
  -3  17  15-225.729 264.109   1
   3 -17 -14 304.863 249.488   1
  -3  17  14-75.4356 273.429   1
   3 -17 -13 169.145 235.413   1
  -3  17  13 188.455 264.484   1
   3 -17 -12 303.036 232.992   1
  -3  17  12 337.980 264.155   1
   3 -17 -11 500.852 243.285   1
  -3  17  11 223.585 256.856   1
   3 -17 -10 298.479 232.863   1
  -3  17  10 72.8449 253.477   1
   3 -17  -9 32.3830 217.078   1
  -3  17   9-71.9081 238.753   1
   3 -17  -8 220.343 216.830   1
  -3  17   8 672.462 262.085   1
   3 -17  -6 208.918 205.905   1
  -3  17   6 100.731 247.392   1
   3 -17  -5 401.684 210.403   1
  -3  17   5 129.712 213.093   1
   3 -17  -4-54.6314 193.914   1
  -3  17   4 94.7004 224.091   1
   3 -17  -3 181.127 194.988   1
  -3  17   3 30.5014 224.638   1
   3 -17  -2-49.3767 167.895   1
  -3  17   2 221.977 209.773   1
   3  17  -2 107.623 147.601   1
   3  17  -1 151.394 164.040   1
   3 -17  -1 274.757 176.113   1
  -3  17   1 176.751 191.331   1
  -3 -17   0 42.3075 160.539   1
   3  17   0 25.0868 190.358   1
  -3  17   0 156.940 174.427   1
  -3 -17  -1 93.4608 178.548   1
   3  17   1-27.4898 208.540   1
  -3  17  -1 57.3707 165.374   1
  -3 -17  -3 80.3814 208.402   1
   3  17   3 31.1502 249.728   1
  -3 -17  -4-337.503 206.725   1
   3  17   4-32.6617 226.465   1
  -3 -17  -5 234.207 195.009   1
   3  17   5 203.126 250.612   1
  -3 -17  -6 393.346 214.566   1
   3  17   6 349.561 249.499   1
  -3 -17  -8 190.841 233.392   1
   3  17   8 73.6271 248.106   1
  -3 -17  -9 291.542 218.222   1
   3  17   9-187.253 258.041   1
  -3 -17 -10-131.112 224.236   1
   3  17  10 685.428 281.713   1
  -3 -17 -11-364.399 236.150   1
   3  17  11 461.307 261.284   1
  -3 -17 -12-33.2793 207.997   1
   3  17  12 155.150 267.212   1
  -3 -17 -13 366.694 236.762   1
   3  17  13 816.957 296.465   1
  -3 -17 -14 100.044 225.745   1
   3  17  14 116.795 277.620   1
  -3 -17 -15 398.163 210.079   1
   3  17  15-38.5170 251.271   1
  -3 -17 -16-98.7541 196.743   1
   3  17  16-37.9698 262.772   1
  -3 -17 -17 746.904 233.677   1
   3  17  17 37.3168 267.916   1
  -3 -17 -18-160.186 218.733   1
   3  17  18 219.330 257.329   1
  -3 -17 -19 31.2743 213.141   1
   3  17  19 503.661 283.099   1
  -3 -17 -20 151.911 208.854   1
   3  17  20 282.891 256.599   1
   3 -18 -19-64.2461 212.293   1
  -3  18  19 106.032 260.143   1
   3 -18 -18 296.729 226.920   1
  -3  18  18 251.680 266.344   1
   3 -18 -17-167.318 204.716   1
  -3  18  17-36.5160 240.275   1
   3 -18 -16-101.565 206.500   1
  -3  18  16 702.666 265.250   1
   3 -18 -15-170.719 221.437   1
  -3  18  15-74.6334 238.332   1
  -3  18  14-37.5378 252.816   1
   3 -18 -13 206.333 225.158   1
  -3  18  13-37.6324 246.379   1
   3 -18 -12-68.1425 235.894   1
  -3  18  12 339.169 267.657   1
   3 -18 -11 542.462 240.978   1
  -3  18  11 150.100 258.568   1
   3 -18 -10 133.347 225.710   1
  -3  18  10 112.088 243.482   1
   3 -18  -9 164.479 219.603   1
  -3  18   9 36.9219 236.977   1
   3 -18  -8 64.9335 210.450   1
  -3  18   8 72.6715 227.128   1
   3 -18  -7-253.870 221.624   1
  -3  18   7 71.2349 246.565   1
   3 -18  -6 215.593 204.637   1
  -3  18   6-34.7162 220.539   1
   3 -18  -5 118.531 196.321   1
  -3  18   5 305.522 230.091   1
  -3  18   4 231.964 242.536   1
  -3  18   3 62.1986 218.966   1
   3  18   2-181.726 203.418   1
   3  18   3-32.3350 203.172   1
   3  18   4 238.659 241.046   1
  -3 -18  -4-87.0516 206.020   1
   3  18   5 353.229 254.368   1
  -3 -18  -5 150.650 185.917   1
   3  18   7-335.425 259.035   1
  -3 -18  -7 350.856 212.850   1
   3  18   8 113.898 255.695   1
  -3 -18  -8-32.5295 214.988   1
   3  18   9 424.043 264.555   1
  -3 -18  -9 362.486 208.768   1
   3  18  10 116.851 269.644   1
  -3 -18 -10 133.251 223.478   1
   3  18  11 235.209 264.023   1
  -3 -18 -11-100.465 217.036   1
   3  18  12 234.278 254.323   1
  -3 -18 -12-268.897 223.228   1
   3  18  13-273.275 285.509   1
  -3 -18 -13 1006.84 259.024   1
   3  18  14-38.5962 251.378   1
  -3 -18 -14-33.4676 216.897   1
   3  18  15 418.667 277.298   1
  -3 -18 -15 99.4146 204.321   1
   3  18  16 74.8152 272.348   1
  -3 -18 -16 229.534 227.168   1
   3  18  17 147.720 266.967   1
  -3 -18 -17 289.081 221.834   1
   3  18  18 472.526 280.119   1
  -3 -18 -18 31.6287 214.539   1
   3  18  19 178.707 245.129   1
  -3 -18 -19-184.386 204.075   1
  -3  19  18 322.988 264.063   1
  -3  19  17-182.214 260.085   1
  -3  19  16 74.0384 250.514   1
  -3  19  15 487.242 271.472   1
  -3  19  14 303.733 278.065   1
  -3  19  12 38.2896 245.652   1
  -3  19  11-230.912 258.475   1
  -3  19  10-153.245 258.229   1
  -3  19   9 264.349 265.342   1
   3  19   7-226.688 273.090   1
   3  19   8 38.3758 253.629   1
   3  19   9 426.798 279.286   1
   3  19  10 156.336 253.510   1
   3  19  11 272.379 257.842   1
  -3 -19 -12-101.527 208.064   1
   3  19  12 77.8062 249.579   1
  -3 -19 -13 505.719 227.149   1
   3  19  13 384.765 288.208   1
  -3 -19 -14 100.532 211.723   1
   3  19  14 38.2151 253.815   1
  -3 -19 -15 32.9298 206.921   1
   3  19  15-151.471 240.461   1
  -3 -19 -16 32.2020 212.837   1
   3  19  16-149.850 270.357   1
  -3 -19 -17 158.514 211.604   1
   3  19  17 516.098 273.219   1
  -3 -19 -18-93.1452 176.559   1
   3  19  18 108.830 230.338   1
   4   0 -26 302.548 229.436   1
   4   0 -24-335.009 242.748   1
  -4   0  24 340.857 266.629   1
   4   0 -23-99.6191 235.775   1
  -4   0  23 262.848 250.574   1
   4   0 -21 482.358 235.652   1
  -4   0  21 550.266 280.489   1
   4   0 -20 2175.09 338.852   1
  -4   0  20 2806.12 368.689   1
   4   0 -19 246.351 237.953   1
  -4   0  19-34.9430 269.024   1
   4   0 -17 87.1004 245.859   1
  -4   0  17 428.690 276.643   1
   4   0 -16 1949.38 338.698   1
  -4   0  16 3153.13 375.875   1
  -4   0  15 30.6538 264.293   1
   4   0 -14 2710.90 337.924   1
  -4   0  14 2878.14 351.312   1
   4   0 -13-147.796 203.939   1
  -4   0  13-56.0610 226.275   1
   4   0 -11 22.1162 207.239   1
  -4   0  11 100.894 213.789   1
   4   0 -10 3780.89 355.085   1
  -4   0  10 3259.20 368.445   1
  -4   0   9 67.0159 201.246   1
   4   0  -9 136.995 177.708   1
   4   0  -8 56824.3 3962.04   1
  -4   0   8 55897.4 3971.68   1
  -4   0   7 100.043 199.653   1
   4   0  -7 33.5721 149.601   1
   4   0  -6 4701.02 418.683   1
  -4   0   6 4965.16 443.823   1
   4   0  -5 105.534 202.834   1
  -4   0   5-67.1064 196.300   1
  -4   0   4 63586.2 4475.16   1
   4   0  -4 64254.6 4467.63   1
  -4   0   2 27.0256 213.439   1
   4   0  -2-86.4833 199.857   1
  -4   0   1 13.0364 208.314   1
   4   0  -1-48.0520 197.256   1
  -4   0   0 126.216 213.290   1
   4   0   0-134.997 201.356   1
  -4   0  -1 12.3415 195.253   1
   4   0   1-37.0255 189.438   1
  -4   0  -2-38.0345 176.031   1
   4   0   2 90.5989 162.215   1
   4   0   4 60239.4 4297.59   1
  -4   0  -4 62715.1 4298.64   1
  -4   0  -5 72.9534 176.173   1
   4   0   5-203.181 195.386   1
   4   0   6 4552.80 393.658   1
  -4   0  -6 3999.35 379.797   1
  -4   0  -7-135.380 159.022   1
   4   0   7-17.7862 172.218   1
  -4   0  -8 58819.7 4071.24   1
   4   0   8 57087.4 4078.81   1
  -4   0  -9 167.655 179.555   1
   4   0   9-21.7839 201.712   1
  -4   0 -10 4058.11 377.465   1
   4   0  10 3848.35 398.657   1
  -4   0 -11 194.045 187.146   1
   4   0  11 49.6560 201.797   1
  -4   0 -12 11675.5 846.049   1
   4   0  12 9917.44 850.322   1
  -4   0 -13-191.147 198.125   1
   4   0  14 2873.78 360.381   1
  -4   0 -14 2603.93 328.013   1
  -4   0 -15-151.285 199.474   1
   4   0  15 121.000 231.136   1
  -4   0 -16 3374.20 360.580   1
   4   0  16 2666.39 409.880   1
   4   0  17-64.1226 225.717   1
  -4   0 -17 139.719 209.647   1
   4   0  19 312.078 265.880   1
  -4   0 -19-214.932 241.247   1
   4   0  20 2235.11 361.213   1
  -4   0 -20 2064.90 319.412   1
   4   0  21 443.003 285.019   1
  -4   0 -21 509.599 241.233   1
   4   0  23-269.687 250.963   1
  -4   0 -23 325.573 235.940   1
   4   0  24 312.219 276.492   1
  -4   0 -24 229.217 226.304   1
  -4   1  26-150.532 231.381   1
   4  -1 -26 199.782 222.177   1
  -4   1  25 75.3401 252.602   1
   4   1 -25 33.8298 227.926   1
   4  -1 -25 166.915 232.087   1
  -4  -1  24-230.397 240.304   1
   4   1 -24-33.6179 213.824   1
   4  -1 -24 266.675 238.931   1
  -4  -1  23 113.299 247.209   1
  -4   1  23-375.644 257.656   1
   4   1 -23 33.2878 229.347   1
   4  -1 -23 363.071 239.175   1
  -4  -1  22 1226.47 291.897   1
  -4   1  22 483.643 258.399   1
   4   1 -22 787.604 259.821   1
   4  -1 -22 653.399 262.149   1
  -4  -1  21 36.4933 246.907   1
  -4   1  21 36.4875 236.457   1
   4   1 -21 322.004 217.862   1
   4  -1 -21-257.863 220.074   1
  -4  -1  20 606.128 264.795   1
  -4   1  20 714.851 273.412   1
   4   1 -20-188.973 219.287   1
   4  -1 -20-95.7693 248.611   1
  -4  -1  19 173.682 244.989   1
  -4   1  19 105.051 243.813   1
   4   1 -19 92.0269 228.887   1
   4  -1 -19 468.818 233.188   1
  -4  -1  18 235.972 243.631   1
  -4   1  18 717.486 307.043   1
   4   1 -18 474.353 256.377   1
   4  -1 -18 614.357 278.590   1
  -4  -1  17 393.490 265.081   1
  -4   1  17 331.526 269.673   1
   4   1 -17 687.607 229.223   1
   4  -1 -17 507.398 231.422   1
  -4  -1  16 378.969 282.120   1
  -4   1  16 545.932 254.025   1
   4   1 -16 110.347 208.750   1
   4  -1 -16 260.124 219.412   1
  -4  -1  15 542.479 265.215   1
   4   1 -15 476.208 222.692   1
   4  -1 -15 752.462 230.684   1
  -4  -1  14-86.3993 228.139   1
  -4   1  14 297.796 236.667   1
   4   1 -14 202.993 212.842   1
   4  -1 -14 267.629 214.869   1
  -4   1  13-313.551 244.651   1
   4  -1 -13-51.2244 218.001   1
   4   1 -12 3425.18 333.954   1
   4  -1 -12 2687.05 331.595   1
  -4  -1  11 1473.27 260.487   1
  -4   1  11 1218.73 281.126   1
   4   1 -11 1183.14 234.954   1
   4  -1 -11 1184.32 255.575   1
   4   1 -10 16241.7 1268.81   1
   4  -1 -10 16233.6 1276.15   1
  -4  -1  10 17862.7 1288.94   1
  -4   1  10 19647.5 1299.94   1
  -4   1   9 2168.03 292.339   1
  -4  -1   9 2129.60 321.122   1
   4   1  -9 2893.26 293.302   1
   4  -1  -9 3085.76 300.661   1
  -4   1   8 281.492 214.931   1
  -4  -1   8-41.7559 208.138   1
   4  -1  -8 322.546 196.264   1
   4   1  -8 87.6054 174.774   1
  -4  -1   7 54701.8 3789.04   1
  -4   1   7 52566.5 3792.97   1
   4   1  -7 53955.0 3779.74   1
   4  -1  -7 54170.1 3785.88   1
  -4  -1   6 10137.0 797.438   1
  -4   1   6 11393.0 811.535   1
   4  -1  -6 9920.99 787.823   1
   4   1  -6 10685.2 792.636   1
   4   1  -5 706.131 176.668   1
   4  -1  -5 929.327 202.826   1
  -4  -1   5 739.093 214.969   1
  -4   1   5 792.011 223.129   1
   4  -1  -4 27661.8 2011.50   1
  -4   1   4 29039.5 2018.76   1
   4   1  -2 43188.8 3106.34   1
  -4  -1   2 45457.6 3109.87   1
   4   1  -1 10305.4 717.162   1
   4  -1  -1 8504.47 708.477   1
  -4  -1   1 10379.1 716.183   1
  -4   1   1 8410.25 711.284   1
   4  -1   0-11.9443 186.899   1
   4   1   0-12.4029 199.654   1
  -4   1   0 13.1057 190.483   1
  -4  -1   0-74.6657 205.131   1
   4  -1   1 10870.4 762.862   1
  -4   1  -1 11823.6 763.300   1
  -4  -1  -1 10015.9 762.785   1
   4  -1   2 41394.4 3071.54   1
  -4   1  -2 46332.0 3074.40   1
   4  -1   3 18339.8 1243.39   1
  -4   1  -3 16152.8 1238.58   1
   4   1   4 26383.0 1863.74   1
  -4  -1  -4 25869.3 1862.48   1
  -4   1  -5 311.826 176.173   1
  -4  -1  -5 761.721 190.504   1
   4   1   5 483.345 213.234   1
   4  -1   5 515.076 190.927   1
   4  -1   6 9901.42 745.959   1
   4   1   6 9210.83 749.017   1
  -4   1  -6 10385.3 737.136   1
  -4  -1  -6 9415.20 739.166   1
   4   1   7 52039.7 3728.04   1
   4  -1   7 49991.0 3717.42   1
  -4   1  -7 54858.2 3716.38   1
  -4  -1  -7 54907.2 3721.61   1
  -4   1  -8 254.400 181.102   1
  -4  -1  -8 73.6440 191.059   1
   4   1   8-63.0986 202.779   1
   4  -1   8 149.849 184.258   1
  -4  -1  -9 2278.70 307.724   1
  -4   1  -9 2908.34 294.611   1
   4  -1   9 2806.95 311.206   1
   4   1   9 3096.47 334.847   1
  -4  -1 -10 17272.5 1303.39   1
  -4   1 -10 16796.0 1291.85   1
   4  -1  10 18356.7 1310.21   1
   4   1  10 18693.7 1319.26   1
   4  -1  11 1126.75 244.634   1
   4   1  11 1285.50 272.533   1
  -4   1 -11 1287.03 230.117   1
  -4  -1 -11 915.926 232.485   1
   4  -1  12 2708.55 345.981   1
  -4   1 -12 3178.32 327.982   1
   4   1  13 113.446 239.637   1
  -4  -1 -13-74.0560 210.408   1
   4   1  14 148.573 246.816   1
   4  -1  14-28.3256 223.549   1
  -4   1 -14 197.147 191.916   1
  -4  -1 -14 259.023 228.543   1
  -4  -1 -15 1184.67 241.676   1
  -4   1 -15 591.917 202.640   1
   4  -1  15 1036.65 268.607   1
   4   1  15 555.468 271.372   1
  -4   1 -16 25.9829 203.489   1
   4   1  16 127.553 258.957   1
   4  -1  16 30.7571 235.867   1
   4  -1  17 410.641 246.704   1
   4   1  17-32.5106 252.975   1
  -4   1 -17 440.037 218.025   1
  -4  -1 -17 453.771 246.954   1
   4  -1  18 262.967 255.090   1
   4   1  18 802.132 268.133   1
  -4   1 -18 631.084 245.059   1
  -4  -1 -18 852.703 239.896   1
   4  -1  19-104.438 248.209   1
   4   1  19-34.9546 224.296   1
  -4  -1 -19 247.812 228.931   1
  -4   1 -19 151.137 224.255   1
   4  -1  20 215.399 254.950   1
   4   1  20-36.2250 248.541   1
  -4   1 -20 372.360 240.571   1
  -4  -1 -20-94.4256 218.852   1
   4  -1  21 331.412 244.592   1
   4   1  21 110.587 255.122   1
  -4   1 -21 158.599 227.118   1
  -4  -1 -21-192.406 226.769   1
   4  -1  22 491.578 257.596   1
   4   1  22-263.554 251.805   1
  -4   1 -22 257.996 222.838   1
  -4  -1 -22 485.543 230.446   1
   4  -1  23-231.908 249.238   1
   4   1  23-306.384 249.441   1
  -4   1 -23 97.8677 229.665   1
  -4  -1 -23 162.842 219.355   1
   4  -1  24 353.380 275.815   1
   4   1  24 309.999 254.250   1
  -4  -1 -24 32.6557 212.385   1
  -4   1 -24 460.633 252.025   1
   4   1  25 888.073 279.373   1
  -4   1 -25 396.565 244.084   1
   4   1  26-75.9569 238.676   1
  -4  -1 -26 194.354 228.088   1
   4  -2 -27-196.054 215.089   1
  -4   2  27-36.8617 237.847   1
   4  -2 -26 461.729 221.252   1
  -4   2  26 445.802 243.984   1
   4  -2 -25 99.4285 204.285   1
  -4   2  25 372.934 245.713   1
   4   2 -24 202.201 238.633   1
  -4  -2  24 195.620 256.431   1
   4  -2 -23 559.378 252.956   1
  -4   2  23 1115.14 290.335   1
   4   2 -22 131.025 219.554   1
   4  -2 -22 718.493 260.055   1
  -4  -2  22 37.4924 248.665   1
  -4   2  22 332.246 271.472   1
   4   2 -21 256.438 217.073   1
  -4  -2  21-36.6901 252.920   1
   4   2 -20 875.922 254.063   1
   4  -2 -20 936.899 268.618   1
  -4  -2  20 782.964 279.108   1
  -4   2  20 429.483 292.820   1
   4  -2 -19 602.525 261.738   1
  -4   2  19 281.142 250.308   1
   4   2 -18-58.8677 235.732   1
  -4   2  18 313.019 273.756   1
  -4  -2  18 568.988 284.102   1
   4   2 -17 425.523 238.729   1
  -4  -2  17 225.683 272.624   1
   4  -2 -16 437.609 230.759   1
   4   2 -16 217.883 231.555   1
  -4   2  16-131.739 262.066   1
  -4  -2  16 588.342 266.872   1
   4  -2 -15 1890.56 311.053   1
   4   2 -15 1534.64 273.709   1
  -4   2  15 1879.45 325.387   1
  -4  -2  15 1571.88 299.257   1
   4  -2 -14 1168.61 266.056   1
   4   2 -14 445.971 223.916   1
  -4   2  14 890.375 292.948   1
  -4  -2  14 1045.48 264.323   1
  -4  -2  13 8812.74 716.032   1
  -4   2  13 8044.94 722.726   1
   4  -2 -13 9541.48 724.929   1
  -4   2  12 7127.45 583.547   1
  -4  -2  12 5582.08 558.116   1
   4  -2 -12 7098.56 567.614   1
   4   2 -11 3984.11 403.453   1
  -4  -2  11 4726.38 432.234   1
   4  -2 -10 626.702 232.755   1
   4   2 -10 771.078 202.671   1
  -4   2  10 931.305 244.497   1
   4   2  -9 1333.55 213.296   1
   4  -2  -9 1130.75 207.729   1
  -4  -2   9 1499.22 255.723   1
  -4   2   9 1215.83 249.906   1
   4  -2  -8 9668.96 785.197   1
   4   2  -8 10609.2 771.572   1
  -4   2   8 10151.7 799.302   1
  -4  -2   8 10055.7 778.487   1
   4  -2  -7 16241.2 1256.07   1
   4   2  -7 17626.1 1245.84   1
  -4  -2   7 16759.9 1249.85   1
  -4   2   7 18004.3 1269.48   1
   4  -2  -6 22049.2 1700.57   1
   4   2  -6 24295.2 1692.17   1
  -4  -2   6 23575.0 1699.69   1
  -4   2   6 25050.1 1714.68   1
   4  -2  -5 17093.7 1260.61   1
   4   2  -5 17242.9 1252.99   1
  -4  -2   5 18212.4 1261.29   1
  -4   2   5 16968.5 1273.33   1
   4  -2  -4 20426.2 1436.90   1
  -4   2   4 19441.7 1445.56   1
   4  -2  -3 44723.6 3279.72   1
  -4   2   3 49228.3 3289.53   1
   4   2  -2 35154.3 2519.51   1
  -4  -2   2 36576.9 2525.38   1
   4  -2  -1 623.582 184.893   1
  -4   2   1 681.642 208.924   1
  -4  -2   1 1171.07 204.202   1
   4   2  -1 1049.35 203.968   1
   4   2   0 95903.8 6913.39   1
  -4   2   0 100635. 6912.94   1
  -4  -2   0 102353. 6911.59   1
   4  -2   0 98472.5 6909.02   1
   4  -2   1 1061.07 204.579   1
  -4   2  -1 1250.44 205.344   1
  -4   2  -2 32262.2 2339.89   1
   4  -2   2 34104.3 2339.89   1
   4   2   3 46602.5 3136.92   1
  -4  -2  -3 48289.0 3137.35   1
  -4   2  -3 42487.7 3127.34   1
   4  -2   3 42236.7 3126.56   1
  -4  -2  -4 19961.2 1377.85   1
   4   2   4 18176.9 1379.44   1
  -4  -2  -5 16231.3 1219.93   1
   4   2   5 17489.6 1233.75   1
  -4  -2  -6 23526.9 1666.86   1
  -4   2  -6 23535.7 1651.98   1
   4  -2   6 23569.2 1659.71   1
   4   2   6 21817.0 1667.93   1
  -4  -2  -7 16714.1 1176.50   1
  -4   2  -7 15633.0 1164.26   1
   4   2   7 15537.9 1183.37   1
   4  -2   7 16228.7 1171.48   1
   4   2   8 9407.99 743.057   1
   4  -2   8 8891.39 719.438   1
  -4  -2  -8 9201.54 729.137   1
  -4   2  -8 9758.63 711.886   1
  -4   2  -9 988.473 192.320   1
  -4  -2  -9 1079.12 224.305   1
   4  -2   9 1053.91 214.020   1
  -4   2 -10 682.256 177.658   1
  -4  -2 -10 456.663 209.525   1
   4   2  10 226.244 234.261   1
   4  -2  10 341.909 194.981   1
   4  -2  11 4780.27 429.935   1
  -4   2 -11 4275.10 402.798   1
   4   2  12 6564.48 566.210   1
   4  -2  12 5857.71 540.324   1
  -4  -2 -12 5700.48 532.376   1
  -4   2 -12 6735.68 529.976   1
   4  -2  13 8637.83 691.578   1
   4   2  13 7941.73 707.594   1
  -4  -2 -13 8060.59 687.437   1
  -4   2 -13 9226.28 685.514   1
  -4  -2 -14 821.854 248.554   1
  -4   2 -14 1175.08 244.259   1
   4  -2  14 524.077 259.871   1
   4   2  14 913.257 286.104   1
  -4  -2 -15 1760.22 276.169   1
   4   2  15 1163.54 296.987   1
   4  -2  15 1620.97 297.147   1
   4  -2  16 60.3500 231.423   1
  -4   2 -16 356.526 211.918   1
  -4  -2 -16 818.978 243.544   1
   4  -2  17 492.589 225.591   1
  -4   2 -17 54.8476 217.713   1
   4   2  18-33.7612 244.826   1
   4  -2  18 64.9047 257.774   1
  -4   2 -18 228.465 209.633   1
  -4  -2 -18 267.728 217.490   1
   4   2  19 176.065 250.292   1
  -4  -2 -19 187.489 219.401   1
   4   2  20 181.949 258.595   1
   4  -2  20 356.064 260.345   1
  -4   2 -20 401.177 248.765   1
  -4  -2 -20 538.361 243.385   1
   4  -2  21-221.014 248.082   1
   4   2  21 221.616 245.278   1
  -4   2 -21-94.6129 222.956   1
   4  -2  22-227.613 261.346   1
   4   2  22 225.749 261.490   1
  -4   2 -22 257.038 218.398   1
  -4  -2 -22-64.7761 205.670   1
   4   2  23-114.482 264.084   1
  -4  -2 -23 195.018 212.784   1
   4   2  24-77.0297 258.358   1
  -4  -2 -24-32.4989 226.054   1
  -4   2 -24 495.022 238.341   1
   4   2  25 229.717 267.378   1
  -4  -2 -25 64.7584 242.160   1
   4   2  26 413.092 255.375   1
  -4  -2 -26-96.2156 224.001   1
  -4  -2 -27 95.3594 218.097   1
   4  -3 -28-31.7810 211.050   1
   4  -3 -27-32.2988 206.158   1
  -4   3  27-36.3042 230.523   1
   4  -3 -26 228.700 220.063   1
  -4   3  26-183.405 254.941   1
   4  -3 -25-163.760 232.711   1
  -4   3  25-111.461 256.131   1
   4  -3 -24 591.335 237.888   1
  -4   3  24-74.0751 254.777   1
   4  -3 -23 524.816 261.541   1
   4   3 -23-198.673 211.755   1
  -4   3  23 296.072 281.033   1
  -4  -3  23 311.904 267.718   1
   4   3 -22-97.9370 218.263   1
   4  -3 -22 493.348 260.548   1
  -4   3  22 73.3963 255.418   1
  -4  -3  22 417.814 265.478   1
   4   3 -21 668.845 237.785   1
   4  -3 -21 65.7124 217.848   1
  -4   3  21-36.3176 245.216   1
  -4  -3  21 370.684 253.695   1
   4   3 -20 403.506 227.358   1
   4  -3 -20 484.158 268.442   1
  -4  -3  20-286.621 259.137   1
  -4   3  20 363.084 278.955   1
   4   3 -19-180.326 226.535   1
  -4  -3  19-312.327 257.608   1
  -4   3  19 214.400 236.382   1
   4  -3 -18 1591.49 317.793   1
   4   3 -18 956.781 265.021   1
  -4  -3  18 1406.98 305.818   1
   4  -3 -17 30.4727 227.778   1
   4   3 -17-27.8562 204.277   1
  -4  -3  17 225.385 249.550   1
  -4   3  17 68.6193 256.449   1
  -4  -3  16 4378.92 442.027   1
   4   3 -16 3999.13 420.589   1
  -4   3  16 4008.71 458.673   1
   4  -3 -16 4182.34 430.184   1
   4   3 -15 254.200 213.777   1
   4  -3 -15 345.035 245.704   1
  -4  -3  15 764.567 263.229   1
  -4   3  15 162.051 272.622   1
   4  -3 -14 527.607 243.392   1
  -4   3  14 501.164 279.124   1
   4  -3 -13 1122.07 251.179   1
   4   3 -13 1017.01 213.065   1
  -4   3  13 542.545 270.771   1
  -4  -3  13 1229.77 276.363   1
   4  -3 -12 3839.88 386.088   1
  -4  -3  12 4434.13 396.973   1
   4   3 -12 3167.65 357.875   1
  -4   3  12 3410.14 403.991   1
   4  -3 -11 1145.29 255.495   1
   4   3 -11 526.337 185.092   1
  -4   3  11 688.800 277.877   1
  -4  -3  11 949.179 229.338   1
   4  -3 -10 10768.1 891.564   1
   4   3 -10 11739.7 876.818   1
  -4  -3  10 12066.6 890.704   1
  -4   3  10 11920.5 913.040   1
   4  -3  -9 1135.82 244.385   1
   4   3  -9 1295.95 212.389   1
  -4  -3   9 1550.37 230.471   1
  -4   3   9 1029.46 273.757   1
  -4   3   8 92.8999 195.760   1
   4   3  -8 185.002 151.151   1
  -4  -3   8 18.7034 165.865   1
   4  -3  -8 40.8098 181.416   1
  -4  -3   7 3601.17 300.580   1
   4   3  -7 2439.92 282.838   1
   4  -3  -7 2745.52 311.356   1
  -4   3   7 2594.10 335.819   1
  -4   3   6 26027.2 1868.85   1
   4   3  -6 26976.1 1846.07   1
  -4  -3   6 27782.6 1853.49   1
   4  -3  -6 22763.7 1856.16   1
  -4   3   5 676.454 211.675   1
   4  -3  -5 662.292 191.208   1
  -4   3   4 11561.6 818.144   1
   4  -3  -4 10127.4 804.380   1
  -4   3   3 8426.63 632.593   1
   4   3  -3 8259.46 611.902   1
  -4  -3   3 7859.42 623.819   1
   4  -3  -3 7433.41 618.560   1
  -4   3   2 788.361 229.018   1
   4   3  -2 1360.42 203.963   1
  -4  -3   2 1281.36 204.026   1
   4   3  -1 357.435 183.231   1
  -4  -3   1 459.666 188.430   1
   4  -3   0 121.051 160.904   1
  -4   3   0 65.5585 181.766   1
   4  -3   1 615.050 176.533   1
  -4   3  -1 321.994 184.674   1
   4  -3   2 1221.10 203.908   1
  -4  -3  -2 1309.83 217.482   1
  -4   3  -2 1429.39 200.589   1
   4   3   2 1206.82 230.137   1
   4  -3   3 8440.86 609.123   1
  -4   3  -3 7275.11 605.357   1
  -4  -3  -3 7998.57 628.698   1
   4   3   3 8469.73 632.513   1
   4  -3   4 10333.4 793.273   1
   4   3   4 12104.7 823.550   1
  -4   3  -4 9632.49 794.425   1
  -4  -3  -4 11573.5 813.026   1
  -4  -3  -5 534.547 204.886   1
   4   3   5 511.390 230.838   1
  -4  -3  -6 25163.8 1752.93   1
   4   3   6 23563.1 1757.07   1
  -4   3  -7 2884.66 256.397   1
  -4  -3  -7 2093.16 284.395   1
   4   3   7 2389.48 315.323   1
   4  -3   7 2420.74 263.013   1
  -4   3  -8 61.8365 139.181   1
  -4  -3  -8-119.323 187.208   1
   4   3   8-23.0913 179.572   1
  -4   3  -9 1700.89 230.223   1
  -4  -3  -9 1678.70 254.010   1
   4   3   9 1735.76 305.178   1
   4  -3   9 1413.45 239.709   1
  -4  -3 -10 11511.6 846.779   1
   4   3  10 10121.8 855.641   1
   4  -3  10 10592.5 827.930   1
  -4   3 -11 709.142 179.933   1
  -4  -3 -11 667.809 223.489   1
   4  -3  11 377.227 193.393   1
   4   3  11 137.176 235.089   1
  -4   3 -12 3593.45 349.312   1
  -4  -3 -12 4068.16 381.397   1
   4  -3  12 4266.26 373.241   1
  -4  -3 -13 1224.55 258.054   1
  -4   3 -13 1027.79 216.348   1
   4  -3  13 1160.71 242.586   1
   4   3  13 1342.22 305.156   1
   4   3  14 839.313 277.163   1
   4  -3  15 309.706 216.723   1
  -4  -3 -15 26.7868 221.153   1
  -4   3 -15 446.734 211.126   1
   4  -3  16 3914.03 432.807   1
   4   3  16 4139.03 462.292   1
  -4   3 -16 3860.95 401.003   1
  -4  -3 -16 4489.61 422.673   1
   4  -3  17-335.789 243.129   1
   4   3  17-33.3379 224.563   1
  -4   3 -17-160.382 207.916   1
  -4  -3 -17 233.288 213.847   1
   4   3  18 1533.83 301.912   1
   4  -3  18 1103.85 282.458   1
  -4   3 -18 1173.82 265.379   1
  -4  -3 -18 1022.31 249.354   1
   4  -3  19 239.708 254.139   1
   4   3  19 70.8908 239.969   1
  -4   3 -19 88.6873 228.453   1
   4   3  20 292.318 249.477   1
   4  -3  20-106.510 240.207   1
  -4   3 -20-152.485 205.387   1
  -4  -3 -20-31.8374 200.035   1
   4  -3  21 478.817 257.509   1
   4   3  21 258.949 243.758   1
  -4   3 -21-125.287 211.472   1
  -4  -3 -21 322.649 222.770   1
   4  -3  22 760.644 265.922   1
   4   3  22 413.473 276.095   1
  -4   3 -22 384.018 218.894   1
  -4  -3 -22 680.344 256.554   1
   4   3  23 380.333 280.648   1
  -4  -3 -23 454.093 240.487   1
  -4   3 -23 65.2262 216.454   1
   4   3  24 534.610 274.118   1
  -4  -3 -24 129.388 241.730   1
   4   3  25 649.866 289.337   1
  -4  -3 -25 257.727 247.013   1
   4   3  27 36.4570 219.432   1
  -4  -3 -27 282.568 208.840   1
   4  -4 -28 93.9969 235.046   1
  -4   4  28-70.4034 238.169   1
   4  -4 -26 515.228 255.478   1
  -4   4  26 290.039 267.347   1
   4  -4 -25 162.427 248.831   1
  -4   4  25 368.041 256.383   1
   4  -4 -24 65.3273 239.483   1
  -4   4  24-110.322 246.513   1
   4   4 -22 163.485 220.476   1
   4  -4 -22 66.2154 212.679   1
  -4  -4  22 193.889 249.012   1
  -4   4  22 255.827 254.217   1
   4   4 -21-63.0247 216.262   1
   4  -4 -21 130.931 244.756   1
  -4   4  21 367.575 281.956   1
  -4  -4  21 112.295 239.035   1
   4  -4 -19 576.513 270.681   1
   4   4 -19 825.161 236.574   1
  -4  -4  19 420.337 243.145   1
   4  -4 -18 409.203 257.394   1
   4   4 -18 255.070 226.240   1
  -4   4  18 636.566 288.764   1
  -4  -4  18 539.171 239.160   1
   4  -4 -17 647.641 274.497   1
   4   4 -17-162.872 213.885   1
  -4   4  17 520.474 314.407   1
  -4  -4  17 193.732 244.544   1
   4   4 -16 25.9019 212.340   1
  -4  -4  16 61.6447 244.648   1
   4  -4 -15 1375.15 262.275   1
   4   4 -15 1304.22 239.000   1
  -4   4  15 560.047 255.435   1
  -4  -4  15 295.385 231.410   1
   4   4 -14 8857.15 703.900   1
  -4  -4  14 9343.03 731.222   1
  -4   4  14 8683.35 737.744   1
   4  -4 -14 8585.60 728.518   1
   4   4 -13 802.621 204.409   1
   4  -4 -13 382.565 202.760   1
  -4   4  13 339.032 221.716   1
  -4  -4  13 522.468 224.899   1
   4  -4 -12 26.2614 231.030   1
   4   4 -12-275.435 177.670   1
  -4   4  12-148.129 264.794   1
  -4  -4  12-72.2550 232.211   1
   4   4 -11 6059.77 498.758   1
   4  -4 -11 5950.60 533.527   1
  -4   4  11 6091.54 552.861   1
  -4  -4  11 6060.68 521.916   1
   4   4 -10 6629.03 540.732   1
  -4  -4  10 6735.04 548.426   1
   4  -4  -9 5866.69 465.518   1
  -4  -4   9 4516.77 425.648   1
  -4   4   9 4739.30 470.274   1
   4   4  -9 4961.38 430.750   1
  -4  -4   8 5981.19 513.080   1
   4   4  -8 6321.84 489.589   1
  -4   4   8 6234.33 534.401   1
   4  -4  -8 5781.62 523.172   1
  -4   4   7 1087.26 267.594   1
   4   4  -7 1318.41 196.151   1
  -4  -4   7 1919.47 221.280   1
   4  -4  -7 1552.71 248.766   1
  -4   4   6 20086.4 1524.09   1
   4   4  -6 22930.4 1494.43   1
  -4  -4   6 22806.7 1500.89   1
  -4   4   5 13553.3 997.209   1
   4  -4  -5 12972.3 981.881   1
   4  -4  -4 1485.06 234.383   1
  -4   4   4 1614.36 259.907   1
   4   4  -3 6679.98 579.798   1
  -4   4   3 8257.19 606.102   1
   4  -4  -3 7931.97 591.590   1
  -4  -4   3 7673.97 579.315   1
  -4   4   2 37416.5 2689.54   1
   4   4  -2 38964.8 2679.40   1
   4  -4  -2 40171.2 2685.60   1
  -4  -4   2 36094.4 2676.76   1
   4   4   1 51014.8 3562.72   1
  -4  -4  -1 44697.7 3554.27   1
  -4   4  -1 52312.5 3556.98   1
   4  -4   1 55200.6 3554.22   1
   4   4   2 35926.2 2577.51   1
   4  -4   2 37782.3 2567.31   1
  -4  -4  -2 35615.6 2575.52   1
  -4   4  -2 36483.2 2567.07   1
   4  -4   3 7407.11 534.969   1
  -4  -4  -3 6801.03 549.383   1
  -4   4  -3 6786.22 533.348   1
   4   4   3 6543.65 551.040   1
  -4  -4  -4 1698.35 226.845   1
  -4   4  -4 2134.60 203.871   1
   4   4   4 1263.79 233.599   1
   4  -4   4 1768.44 209.778   1
  -4  -4  -5 13679.4 964.533   1
  -4   4  -5 11998.7 935.880   1
   4   4   5 11798.3 964.602   1
   4  -4   5 13847.8 939.046   1
  -4  -4  -6 21480.7 1528.38   1
   4   4   6 20653.0 1539.91   1
  -4   4  -7 1565.01 194.204   1
   4   4   7 1288.09 252.415   1
  -4  -4  -7 1364.33 256.057   1
   4  -4   7 1596.63 223.429   1
  -4  -4  -8 5658.58 488.665   1
   4   4   8 5751.44 508.592   1
   4  -4   8 5282.00 458.496   1
  -4  -4  -9 4321.03 411.796   1
  -4   4  -9 4485.95 382.903   1
   4  -4   9 4369.60 398.007   1
   4   4   9 4551.64 426.987   1
  -4   4 -10 7401.05 582.233   1
   4  -4  10 7329.59 589.847   1
  -4  -4 -11 5652.08 503.284   1
  -4   4 -11 5287.13 455.172   1
   4   4  11 4469.81 515.537   1
   4  -4  11 5899.98 474.572   1
  -4   4 -12 137.525 168.114   1
  -4  -4 -12 127.488 203.186   1
   4   4  12-29.2971 201.069   1
   4  -4  12 205.728 201.082   1
  -4  -4 -13 106.959 246.617   1
  -4   4 -13 295.723 198.310   1
   4  -4  13 292.201 210.330   1
   4   4  13-122.137 286.351   1
   4  -4  14 8932.55 673.637   1
   4   4  14 6804.76 682.164   1
  -4  -4 -15 1448.34 244.849   1
   4   4  15 357.420 261.320   1
  -4   4 -16-24.7318 195.654   1
   4  -4  16 113.986 212.985   1
  -4   4 -17 369.859 202.427   1
  -4  -4 -17 324.900 241.084   1
   4   4  17 33.7232 262.695   1
   4  -4  17 60.1828 246.369   1
  -4  -4 -18 546.801 248.086   1
  -4   4 -18 643.730 231.914   1
   4   4  18 481.537 290.599   1
   4  -4  18 517.625 250.146   1
  -4  -4 -19 507.828 249.038   1
  -4   4 -19 437.763 216.526   1
   4  -4  19 506.675 276.275   1
  -4   4 -20 150.761 221.742   1
   4  -4  20 388.581 261.584   1
  -4   4 -21 341.683 207.312   1
  -4  -4 -21 258.675 226.638   1
   4  -4  21 220.664 256.428   1
   4   4  21 370.466 252.652   1
  -4  -4 -22 518.278 239.386   1
  -4   4 -22 318.031 217.224   1
   4  -4  22 114.425 236.767   1
   4   4  22 225.212 259.464   1
  -4  -4 -23 129.390 243.574   1
   4   4  23-75.7659 255.139   1
  -4  -4 -24 741.912 254.652   1
   4   4  24 796.842 295.719   1
  -4  -4 -25-415.629 238.525   1
   4   4  25 37.8939 253.283   1
  -4  -4 -26 157.821 208.719   1
   4   4  26 36.9899 222.408   1
  -4  -4 -27 62.0075 196.861   1
   4   4  27-35.9586 211.018   1
  -4  -4 -28 239.470 218.767   1
   4   4  28-35.4401 233.235   1
  -4   5  27-70.5206 201.976   1
   4  -5 -27 283.453 206.295   1
  -4   5  26 324.164 226.412   1
   4  -5 -26-63.7186 198.156   1
  -4   5  24-72.7490 251.533   1
   4  -5 -24 654.547 244.654   1
  -4   5  23-145.803 255.508   1
   4  -5 -23 165.414 247.248   1
  -4   5  22 36.4400 252.146   1
  -4   5  21 36.7438 227.151   1
  -4  -5  21-36.9293 246.395   1
   4   5 -21 128.371 224.962   1
   4  -5 -21-163.804 208.018   1
  -4   5  20 511.445 299.603   1
  -4  -5  20 35.6609 235.861   1
   4  -5 -20 358.394 257.901   1
   4   5 -20-185.938 227.403   1
  -4   5  19-36.1343 280.496   1
  -4  -5  19 411.842 252.157   1
   4  -5 -19-96.6167 261.184   1
   4   5 -19 566.303 218.283   1
  -4   5  18 178.297 317.415   1
  -4  -5  18 263.146 252.926   1
   4  -5 -18 254.108 265.084   1
   4   5 -18 342.673 207.763   1
  -4   5  17 210.109 253.762   1
  -4  -5  17 157.102 258.404   1
   4  -5 -17 187.046 219.504   1
   4   5 -17-218.138 209.132   1
  -4   5  16 959.729 343.082   1
  -4  -5  16 1746.44 274.809   1
   4  -5 -16 1585.76 312.293   1
   4   5 -16 1296.22 251.556   1
  -4  -5  14 472.572 220.141   1
  -4   5  14 1073.58 302.656   1
   4  -5 -14 865.746 258.646   1
   4   5 -14 1144.28 226.345   1
  -4  -5  13 543.390 227.980   1
  -4   5  13 755.891 295.226   1
   4  -5 -13 809.646 271.010   1
   4   5 -13 487.332 184.695   1
  -4   5  12 1000.32 305.826   1
  -4  -5  12 831.538 204.990   1
   4  -5 -12 215.192 249.925   1
   4   5 -12 456.716 185.605   1
  -4   5  11 87.3522 223.830   1
  -4  -5  11 278.933 203.079   1
   4  -5 -11 542.235 194.350   1
   4   5 -11 57.8616 154.917   1
  -4   5  10 1585.31 298.177   1
   4   5 -10 820.149 206.394   1
  -4  -5  10 1695.84 229.101   1
   4  -5 -10 1331.47 267.575   1
   4   5  -9 687.044 185.830   1
  -4  -5   9 1189.40 206.624   1
   4  -5  -8 29100.7 1921.89   1
  -4  -5   8 29765.1 1904.92   1
   4   5  -8 22707.2 1883.07   1
  -4   5   8 27498.5 1929.92   1
  -4  -5   7 8151.58 617.862   1
   4  -5  -7 7890.64 645.437   1
  -4   5   7 7737.99 650.398   1
  -4   5   6 2136.53 274.564   1
   4  -5  -6 1185.73 250.002   1
  -4   5   5 3733.93 348.393   1
   4  -5  -5 2786.30 325.235   1
  -4  -5   4 54928.1 3552.26   1
   4   5  -4 51727.3 3550.27   1
   4  -5  -4 45471.4 3560.52   1
  -4   5   4 49488.1 3568.96   1
   4  -5  -3 772.963 186.206   1
   4   5  -3 856.584 170.194   1
  -4  -5   3 949.821 174.897   1
  -4   5   3 645.303 201.187   1
   4  -5  -2 63940.0 4504.20   1
  -4   5   2 64983.7 4509.77   1
  -4   5   1 15.3806 170.120   1
   4  -5  -1 137.417 157.144   1
   4  -5   1 292.504 134.475   1
  -4  -5  -1 59.2405 156.120   1
   4   5   1-195.494 172.297   1
  -4   5  -1 171.340 152.255   1
   4  -5   2 64953.2 4574.70   1
  -4  -5  -2 67695.1 4586.25   1
  -4   5  -2 66535.6 4577.71   1
   4   5   2 63045.0 4589.28   1
  -4  -5  -3 1001.28 184.527   1
  -4   5  -3 931.844 174.499   1
   4  -5   3 1250.48 169.936   1
   4   5   3 718.067 214.160   1
  -4   5  -4 49201.6 3334.90   1
  -4  -5  -4 50076.7 3358.21   1
   4   5   4 42961.9 3355.46   1
  -4  -5  -5 4306.04 353.459   1
  -4   5  -5 3180.76 300.097   1
   4  -5   5 3150.73 310.797   1
   4   5   5 3597.10 358.794   1
   4  -5   6 1683.60 201.938   1
  -4  -5  -6 1583.78 251.255   1
   4   5   6 1744.25 280.752   1
  -4  -5  -7 6475.44 552.843   1
   4   5   7 6510.25 555.482   1
  -4   5  -8 27892.0 1901.19   1
  -4  -5  -8 28113.0 1929.41   1
   4   5   8 26411.9 1940.32   1
   4  -5   8 24958.7 1901.10   1
   4  -5   9 947.908 203.252   1
  -4   5  -9 1201.69 182.465   1
   4   5  10 1086.04 278.621   1
   4  -5  10 1554.73 225.345   1
  -4  -5 -10 1358.57 268.683   1
  -4   5 -10 1355.77 198.407   1
   4   5  11-87.0202 254.574   1
   4  -5  11 80.9176 172.352   1
  -4   5 -11 296.884 153.571   1
  -4  -5 -11 276.709 217.826   1
   4   5  12 662.347 272.825   1
   4  -5  12 413.939 218.074   1
  -4  -5 -12 736.590 234.530   1
  -4   5 -12 804.792 196.823   1
   4  -5  13 866.157 225.527   1
   4   5  13 875.229 301.634   1
  -4   5 -13 709.791 195.370   1
  -4  -5 -13 629.542 251.964   1
  -4  -5 -14 674.393 244.303   1
  -4   5 -14 1160.14 194.485   1
   4   5  14 772.884 308.575   1
   4  -5  14 749.240 222.120   1
  -4  -5 -15 641.695 238.363   1
  -4   5 -15 627.913 196.243   1
   4  -5  15 52.7387 214.896   1
   4   5  15 363.216 262.076   1
  -4  -5 -16 1359.76 283.014   1
  -4   5 -16 1694.47 252.363   1
   4  -5  16 1219.25 252.923   1
   4   5  16 1414.45 308.307   1
  -4  -5 -17 212.268 253.187   1
  -4   5 -17 315.049 202.741   1
   4  -5  17-89.4870 219.550   1
   4   5  17-472.596 271.471   1
  -4  -5 -18 123.793 253.629   1
  -4   5 -18 657.484 226.088   1
   4  -5  18 31.8582 237.085   1
   4   5  18 209.251 289.189   1
  -4   5 -19 171.824 206.091   1
   4   5  19 617.698 311.887   1
   4  -5  19 33.4241 237.973   1
  -4   5 -20 207.742 215.703   1
  -4  -5 -20 32.1394 242.600   1
   4   5  20 294.367 297.363   1
   4  -5  20 527.854 247.265   1
  -4  -5 -21-129.630 246.509   1
   4   5  21-444.833 274.521   1
  -4  -5 -22 32.3790 215.934   1
   4   5  22 637.028 254.311   1
  -4  -5 -23 96.7705 234.790   1
   4   5  23 150.916 263.464   1
  -4  -5 -24 320.122 247.363   1
   4   5  24 829.296 276.687   1
  -4  -5 -26 218.714 209.564   1
   4   5  26-36.5683 213.395   1
  -4  -5 -27 122.460 201.111   1
   4   5  27 425.538 226.986   1
  -4   6  27 312.671 235.036   1
   4  -6 -27 590.420 253.513   1
  -4   6  26-106.737 252.612   1
   4  -6 -26-31.5031 228.293   1
  -4   6  25 143.473 243.884   1
   4  -6 -25 63.8953 234.335   1
  -4   6  24 360.962 246.761   1
   4  -6 -24 32.5182 232.138   1
  -4   6  23 290.024 242.259   1
   4  -6 -23 131.780 199.598   1
  -4   6  21-36.7066 270.277   1
   4  -6 -21 229.470 247.856   1
  -4   6  20-36.5897 213.755   1
   4  -6 -20 32.6731 205.649   1
   4   6 -20 31.1582 225.179   1
  -4  -6  19 199.906 218.917   1
   4   6 -19 358.182 215.396   1
  -4   6  18 322.995 245.788   1
  -4  -6  18 572.922 256.090   1
   4   6 -18 686.086 222.816   1
   4  -6 -18 224.046 215.676   1
  -4  -6  17-242.291 227.006   1
  -4   6  17 459.366 316.113   1
   4  -6 -17 503.919 273.613   1
   4   6 -17 380.602 214.299   1
  -4   6  16 34.7391 300.356   1
   4  -6 -16 586.669 278.899   1
   4   6 -15 1120.08 220.715   1
   4  -6 -15 362.184 239.215   1
  -4  -6  15 1081.85 245.656   1
  -4   6  15 509.455 267.749   1
  -4  -6  14 5730.91 480.783   1
  -4   6  14 5326.69 499.440   1
   4   6 -14 5322.50 458.570   1
   4  -6 -14 4172.16 464.398   1
  -4   6  13 4046.73 424.280   1
   4  -6 -13 3933.40 411.073   1
  -4  -6  13 3599.06 386.957   1
   4   6 -13 4081.15 370.411   1
  -4   6  12 62.0994 262.704   1
  -4  -6  12 154.757 203.576   1
   4  -6 -12 385.517 231.698   1
   4   6 -12 177.281 165.028   1
  -4   6  11 597.301 287.849   1
  -4  -6  11 845.315 204.744   1
   4  -6 -11 848.412 259.626   1
   4   6 -11 272.297 164.017   1
  -4   6  10-143.269 249.143   1
  -4  -6  10-135.649 175.387   1
   4  -6 -10 228.777 227.082   1
   4   6 -10-66.7688 158.638   1
  -4   6   9 218.678 201.252   1
   4   6  -9 79.1116 152.162   1
   4  -6  -9 121.212 172.165   1
  -4  -6   9-88.3819 162.476   1
   4  -6  -8 7794.39 639.236   1
  -4   6   8 8595.15 661.599   1
  -4  -6   8 7657.78 609.552   1
   4   6  -8 7742.01 604.060   1
   4  -6  -7 216.996 204.749   1
  -4   6   7-267.906 238.319   1
   4  -6  -6 26057.3 1929.78   1
  -4   6   6 27767.5 1940.67   1
   4  -6  -5 4461.39 440.216   1
  -4   6   5 5846.08 466.517   1
  -4  -6   4 839.277 164.838   1
  -4   6   4 1289.68 230.765   1
   4  -6  -4 1134.39 195.540   1
   4   6  -4 963.188 158.453   1
   4  -6  -3 3997.68 341.390   1
  -4   6   3 4178.55 369.836   1
  -4  -6   3 3430.13 314.627   1
   4   6  -3 2997.50 312.620   1
   4  -6  -2 3691.94 351.690   1
  -4   6   2 4331.60 373.448   1
   4  -6  -1 841.113 179.839   1
  -4   6   1 708.197 201.970   1
   4   6   0 23311.3 1692.83   1
  -4  -6   0 24169.8 1693.93   1
   4   6   1 737.438 186.139   1
  -4  -6  -1 581.555 177.921   1
  -4   6  -2 3103.04 296.062   1
   4   6   2 3769.30 327.232   1
  -4  -6  -2 2776.99 299.864   1
   4  -6   3 3932.21 309.693   1
  -4  -6  -3 3458.19 336.452   1
   4   6   3 2807.05 341.369   1
  -4   6  -3 3581.45 313.077   1
   4  -6   4 608.849 137.907   1
  -4  -6  -4 908.740 192.801   1
   4   6   5 4720.30 452.573   1
  -4  -6  -5 5598.48 450.365   1
  -4   6  -5 5130.50 410.937   1
   4  -6   5 4968.89 409.712   1
   4  -6   6 31977.9 2183.64   1
   4   6   6 29569.6 2216.43   1
  -4   6  -6 32096.0 2181.48   1
  -4  -6  -6 28673.4 2208.14   1
   4   6   7 24.6141 190.115   1
  -4   6  -7 116.376 118.588   1
  -4  -6  -7 85.7849 180.179   1
   4  -6   7-27.0048 143.029   1
  -4  -6  -8 7422.86 613.451   1
   4   6   8 7473.84 633.699   1
  -4   6  -9-13.6229 131.540   1
  -4  -6  -9-71.8642 216.220   1
   4  -6   9 79.8719 156.656   1
   4   6   9-137.195 255.213   1
  -4  -6 -10-24.9160 204.907   1
  -4   6 -10-75.0091 147.480   1
   4   6  10-258.460 260.567   1
   4  -6  10 69.8017 164.693   1
  -4   6 -11 757.449 174.782   1
  -4  -6 -11 336.544 218.979   1
   4  -6  11 573.266 189.374   1
   4   6  11 445.609 244.336   1
  -4  -6 -12-324.580 254.011   1
  -4   6 -12-89.0546 151.815   1
   4  -6  12 144.228 176.634   1
   4   6  12 463.104 278.670   1
   4  -6  13 3945.47 354.243   1
   4   6  13 2459.35 404.991   1
   4  -6  14 5195.71 437.141   1
   4   6  14 3991.35 495.843   1
  -4   6 -14 4780.19 421.648   1
  -4  -6 -14 4742.37 477.531   1
   4   6  15 1306.13 336.854   1
   4  -6  15 971.954 224.411   1
  -4  -6 -15 712.782 255.537   1
  -4   6 -15 915.999 188.027   1
   4  -6  16 191.441 219.981   1
   4   6  16-405.855 308.438   1
  -4  -6 -16 296.748 264.411   1
   4  -6  17 176.575 214.413   1
   4   6  17 272.845 294.291   1
  -4  -6 -17 214.719 282.777   1
  -4   6 -17 101.430 190.603   1
   4  -6  18 249.671 236.627   1
   4   6  18 703.022 296.374   1
  -4  -6 -18 686.797 257.403   1
  -4   6 -18 400.566 218.863   1
   4  -6  19 696.196 236.789   1
  -4   6 -19 334.964 205.051   1
   4   6  20 295.661 267.023   1
  -4   6 -20 203.851 207.154   1
  -4  -6 -20 96.6415 236.553   1
   4   6  21 372.158 268.160   1
  -4  -6 -21 194.090 265.028   1
   4   6  22 448.680 282.213   1
  -4  -6 -22 452.888 264.516   1
   4   6  23 262.846 231.089   1
  -4  -6 -23 482.115 224.931   1
   4   6  24-262.687 261.099   1
  -4  -6 -24-127.307 230.945   1
   4   6  25 334.720 275.806   1
  -4  -6 -25 345.277 248.581   1
   4   6  26 216.771 238.091   1
  -4  -6 -26 556.365 239.472   1
   4   6  27-244.650 210.077   1
  -4  -6 -27 90.6458 202.584   1
   4  -7 -27 488.463 236.345   1
  -4   7  27-68.8078 234.430   1
   4  -7 -26 373.864 245.121   1
  -4   7  26 907.497 269.065   1
   4  -7 -25 31.9110 238.834   1
  -4   7  25 390.338 273.362   1
   4  -7 -23-196.808 231.885   1
  -4   7  23 180.178 220.310   1
   4  -7 -22 426.036 229.251   1
  -4   7  22-36.6292 243.718   1
   4  -7 -21 230.058 260.515   1
  -4   7  21 257.047 281.056   1
   4  -7 -20 262.060 244.891   1
  -4   7  20-109.870 250.120   1
  -4   7  19 36.4542 288.440   1
  -4  -7  19-32.5845 201.543   1
   4  -7 -19-97.7176 256.010   1
   4   7 -19-235.457 213.348   1
  -4   7  18-36.1013 271.615   1
  -4  -7  18 278.788 247.548   1
   4  -7 -18 290.129 247.173   1
   4   7 -18 585.777 220.151   1
  -4   7  17 71.3890 298.821   1
  -4  -7  17 556.512 242.928   1
   4  -7 -17 763.168 282.828   1
   4   7 -17 422.612 209.247   1
  -4   7  16 1474.72 312.749   1
  -4  -7  16 996.394 247.745   1
   4  -7 -16 969.072 280.918   1
   4   7 -16 1316.45 228.666   1
  -4   7  15 172.129 255.619   1
  -4  -7  15 467.701 232.717   1
   4  -7 -15 520.695 231.380   1
   4   7 -15 695.205 204.834   1
  -4  -7  14 900.545 226.878   1
   4   7 -14 1014.97 203.641   1
  -4   7  13 1472.49 306.118   1
   4   7 -13 1859.13 234.079   1
  -4  -7  13 1440.12 255.052   1
   4  -7 -13 2354.97 306.886   1
  -4  -7  12 9352.78 694.711   1
   4   7 -12 8816.39 678.608   1
   4  -7 -12 8650.85 720.706   1
  -4   7  12 8029.18 727.674   1
   4  -7 -11-217.647 231.225   1
  -4   7  11 337.287 278.189   1
   4   7 -11 17.4003 150.869   1
  -4  -7  11 39.2274 151.468   1
   4  -7 -10 2302.46 290.151   1
  -4   7  10 2121.21 313.697   1
   4   7 -10 1868.49 238.323   1
  -4  -7  10 2546.41 257.096   1
   4  -7  -9 1126.40 256.647   1
  -4   7   9 732.985 278.632   1
   4   7  -9 951.655 174.677   1
  -4  -7   9 1481.55 197.591   1
   4   7  -8-72.3927 147.545   1
   4  -7  -7 386.186 196.500   1
  -4   7   7 504.440 238.758   1
   4  -7  -6 2662.28 302.959   1
  -4   7   6 2782.19 338.946   1
   4   7  -5 945.611 158.982   1
  -4   7   5 1016.49 241.676   1
   4  -7  -5 618.227 204.387   1
  -4  -7   5 1077.51 161.982   1
   4  -7  -4 24926.1 1778.21   1
  -4  -7   4 23960.8 1756.92   1
  -4   7   4 22721.3 1784.19   1
   4   7  -4 26980.8 1762.84   1
   4  -7  -3 15361.7 1179.51   1
  -4   7   3 17375.8 1203.44   1
   4  -7  -2 9770.59 702.734   1
  -4   7   2 8379.87 708.907   1
   4   7  -1 6072.90 467.900   1
   4  -7  -1 6024.44 475.372   1
  -4  -7   1 5423.51 465.604   1
  -4   7   1 5955.50 481.530   1
   4   7   0 32.3563 143.376   1
  -4  -7   0 29.1999 140.024   1
  -4   7   0-156.177 165.693   1
  -4  -7  -1 5358.41 449.192   1
   4   7   1 5690.65 465.986   1
  -4  -7  -2 10304.7 785.391   1
   4   7   2 10314.4 793.670   1
   4  -7   2 10488.8 766.669   1
   4  -7   3 18006.0 1196.17   1
  -4   7  -3 16260.0 1191.90   1
  -4  -7  -3 16033.4 1213.61   1
   4   7   3 15676.4 1218.45   1
   4  -7   4 26299.6 1731.72   1
  -4  -7  -4 24475.9 1756.81   1
  -4   7  -4 23806.2 1727.32   1
   4   7   4 22300.3 1762.60   1
  -4   7  -5 934.495 146.601   1
  -4  -7  -5 1351.25 222.834   1
   4   7   5 873.943 232.910   1
   4  -7   5 1162.53 160.965   1
   4   7   6 2770.40 331.014   1
   4  -7   6 2572.54 254.447   1
  -4  -7  -6 3326.29 323.043   1
  -4   7  -6 2999.39 256.881   1
   4   7   7 542.057 245.555   1
  -4  -7  -7 493.255 217.122   1
  -4   7  -7 227.852 123.025   1
   4  -7   7 478.555 137.654   1
  -4   7  -8-11.9600 122.612   1
   4  -7   8-104.646 134.090   1
  -4  -7  -9 1187.46 248.610   1
   4   7   9 881.443 270.495   1
  -4   7 -10 2294.13 238.986   1
  -4  -7 -10 2615.95 331.673   1
   4  -7  10 2289.89 246.276   1
   4   7  10 1770.52 340.160   1
  -4   7 -11-15.2323 139.278   1
  -4  -7 -11-187.622 233.053   1
   4   7  11 428.089 271.712   1
   4  -7  11 88.8310 155.347   1
  -4   7 -12 8907.06 666.791   1
  -4  -7 -12 8688.58 716.736   1
   4  -7  12 8840.54 677.943   1
   4   7  12 7707.07 736.945   1
   4  -7  13 1606.80 243.581   1
   4   7  13 2049.24 342.300   1
  -4   7 -13 1703.24 220.572   1
  -4  -7 -13 1802.21 283.348   1
   4  -7  14 556.706 191.090   1
  -4   7 -14 347.117 163.323   1
   4   7  15-101.610 281.309   1
   4  -7  15 96.4214 187.123   1
  -4   7 -15 527.781 186.707   1
  -4  -7 -15 903.950 276.241   1
   4  -7  16 612.034 224.846   1
   4   7  16 992.912 329.148   1
  -4   7 -16 1145.35 213.709   1
  -4  -7 -16 1142.93 296.078   1
   4   7  17 382.244 280.756   1
  -4  -7 -17 92.3525 239.857   1
   4  -7  18 61.1807 216.620   1
   4   7  18 287.177 237.259   1
  -4  -7 -18 352.481 222.958   1
  -4   7 -18 591.737 199.366   1
   4   7  19 110.275 283.977   1
  -4   7 -19-27.0951 193.320   1
  -4  -7 -19 321.702 267.105   1
   4   7  20 370.200 289.813   1
  -4  -7 -20 775.729 273.784   1
   4   7  21-74.4042 226.157   1
  -4  -7 -21 64.7553 205.580   1
   4   7  22 336.666 264.577   1
  -4  -7 -22-32.2266 236.427   1
  -4  -7 -23 320.076 254.156   1
   4   7  25 840.754 288.162   1
  -4  -7 -25 31.1175 221.219   1
   4   7  26 463.806 259.085   1
  -4  -7 -26 91.6891 235.001   1
   4   7  27-68.8575 216.619   1
  -4  -7 -27 357.613 218.794   1
  -4   8  26 34.4285 248.795   1
   4  -8 -26-369.258 228.619   1
  -4   8  25 419.491 274.373   1
   4  -8 -25 631.842 246.775   1
  -4   8  24 283.797 264.195   1
   4  -8 -24-64.0822 242.226   1
  -4   8  23-322.215 254.178   1
   4  -8 -23 195.716 230.623   1
  -4   8  22-72.9373 212.884   1
   4  -8 -22 294.051 205.472   1
  -4   8  20 109.952 261.825   1
   4  -8 -20 361.061 235.572   1
  -4   8  19 329.019 299.316   1
   4  -8 -19 228.942 246.972   1
   4  -8 -18 162.274 242.155   1
   4   8 -18 319.391 197.293   1
  -4   8  18 181.498 265.568   1
   4  -8 -17 288.824 255.525   1
  -4  -8  17 170.040 214.365   1
   4   8 -17 274.991 204.661   1
  -4   8  17 575.651 322.029   1
   4  -8 -16 379.554 234.691   1
  -4  -8  16-80.2361 206.638   1
   4   8 -16 46.8214 189.599   1
  -4   8  16 70.9660 262.257   1
   4  -8 -15-31.0617 215.881   1
  -4  -8  15-50.3101 199.006   1
   4   8 -15 43.4188 172.328   1
  -4   8  15-174.346 257.657   1
   4  -8 -14 729.600 247.877   1
  -4  -8  14 627.038 203.015   1
   4   8 -14 163.629 169.802   1
  -4   8  14 375.646 273.589   1
   4  -8 -13 504.168 234.757   1
  -4  -8  13 235.115 183.925   1
   4   8 -13 229.934 158.478   1
  -4   8  13 366.566 274.825   1
  -4  -8  12 3856.99 342.785   1
   4   8 -12 3195.12 328.731   1
   4  -8 -12 3573.78 388.112   1
  -4   8  12 3402.67 412.455   1
   4  -8 -11-111.573 251.118   1
  -4  -8  11 72.5455 164.123   1
   4   8 -11 50.3003 143.326   1
  -4   8  11-219.797 256.580   1
   4   8 -10 3014.42 316.638   1
  -4  -8  10 4092.82 327.289   1
   4  -8 -10 3443.61 372.955   1
  -4   8  10 3237.65 374.272   1
   4   8  -9 672.808 166.110   1
  -4   8   9 203.289 249.976   1
   4  -8  -9 439.031 230.888   1
  -4   8   8 3747.84 395.490   1
   4  -8  -8 3128.91 362.736   1
  -4  -8   7 5133.73 416.000   1
  -4  -8   6 17508.7 1281.57   1
   4   8  -6 18720.4 1283.75   1
  -4   8   6 17310.4 1322.54   1
   4  -8  -6 17428.7 1311.06   1
   4  -8  -5 1707.76 262.028   1
  -4   8   5 1743.74 273.633   1
  -4  -8   5 2282.58 227.708   1
   4   8  -5 2171.64 225.812   1
  -4  -8   4 8573.50 600.873   1
   4   8  -4 6924.83 597.519   1
  -4   8   4 8428.23 651.508   1
   4  -8  -4 8047.40 629.150   1
  -4   8   3 190.773 197.346   1
   4  -8  -3 71.9682 178.947   1
  -4   8   2 3666.42 385.481   1
   4  -8  -2 4594.36 374.024   1
  -4  -8   1 5834.20 491.251   1
   4   8  -1 5880.42 497.348   1
  -4   8   1 7366.40 515.513   1
   4  -8  -1 6006.85 496.199   1
   4  -8   0 36256.3 2507.72   1
   4   8   0 34640.8 2513.44   1
  -4  -8   0 35629.6 2508.93   1
   4   8   1 5599.75 483.598   1
  -4  -8  -1 6072.28 479.131   1
   4   8   2 3872.67 363.120   1
   4   8   3 169.481 192.962   1
  -4   8  -3 161.837 125.395   1
  -4  -8  -3 129.966 184.726   1
   4  -8   3 132.562 122.415   1
   4  -8   4 8144.52 612.332   1
  -4  -8  -4 7936.47 649.697   1
  -4   8  -4 8403.10 612.346   1
   4   8   4 8043.27 664.756   1
  -4  -8  -5 1865.17 256.648   1
  -4   8  -5 1904.78 198.080   1
   4   8   5 1633.65 276.046   1
   4  -8   5 2063.47 203.273   1
   4   8   6 17418.7 1319.33   1
  -4   8  -6 17450.8 1261.88   1
  -4  -8  -6 16714.3 1303.01   1
   4  -8   6 18607.1 1263.97   1
  -4   8  -7 4798.04 393.138   1
   4  -8   7 5544.23 409.729   1
   4   8   8 3098.71 377.516   1
  -4   8  -8 3312.62 275.819   1
  -4  -8  -8 3212.76 349.056   1
   4  -8   8 3370.00 285.482   1
   4  -8   9 586.940 142.239   1
   4   8   9 409.432 250.312   1
  -4  -8  -9 483.195 233.785   1
  -4   8  -9 307.749 117.275   1
   4   8  10 2727.25 363.898   1
  -4  -8 -10 2600.62 325.817   1
   4   8  11-62.8153 267.796   1
   4  -8  11 32.1030 149.094   1
  -4  -8 -11 303.216 230.947   1
  -4   8 -11 124.967 124.223   1
   4  -8  12 3943.50 350.571   1
  -4  -8 -12 3604.00 387.855   1
  -4   8 -12 3976.03 323.798   1
   4   8  13 628.442 241.497   1
  -4  -8 -13 167.549 207.692   1
  -4   8 -13 601.699 150.898   1
   4  -8  13 303.547 165.358   1
   4   8  14 371.665 270.842   1
   4  -8  14 291.315 180.741   1
  -4   8 -14 127.569 147.725   1
  -4  -8 -14 749.175 252.867   1
   4  -8  15 256.250 192.769   1
   4   8  15 204.393 287.854   1
  -4   8 -15-260.317 160.549   1
  -4  -8 -15 329.227 265.254   1
   4  -8  16 177.329 206.693   1
  -4   8 -16 193.711 163.551   1
  -4  -8 -16 432.469 266.097   1
   4  -8  17 219.299 216.782   1
   4   8  17 352.525 258.012   1
  -4   8 -17 92.1534 158.916   1
  -4  -8 -17 407.939 223.413   1
   4   8  19 811.526 318.941   1
  -4  -8 -19 32.3234 247.247   1
   4   8  20 148.052 234.695   1
  -4  -8 -20 422.021 221.606   1
   4   8  22 484.597 278.981   1
  -4  -8 -22 353.711 241.080   1
   4   8  23 781.673 269.474   1
  -4  -8 -23 286.061 194.831   1
  -4  -8 -24 501.177 247.708   1
   4   8  25 542.332 248.582   1
   4   8  26 209.633 257.839   1
  -4  -8 -26 571.393 224.983   1
   4  -9 -26 577.021 229.642   1
  -4   9  26-33.9334 247.741   1
   4  -9 -25 31.2478 221.955   1
  -4   9  25 207.186 258.179   1
   4  -9 -24-285.882 243.562   1
  -4   9  24 351.322 242.017   1
   4  -9 -23 97.2896 211.207   1
  -4   9  23-142.133 235.957   1
   4  -9 -22-292.990 219.730   1
  -4   9  22-471.766 231.846   1
   4  -9 -21 229.044 241.922   1
  -4   9  21 766.425 301.720   1
   4  -9 -20 131.438 218.651   1
  -4   9  20 293.146 253.927   1
   4  -9 -19 131.273 248.970   1
  -4   9  19-293.088 294.659   1
   4  -9 -18 65.2989 198.537   1
  -4   9  18 72.9414 226.743   1
   4   9 -17 239.065 173.305   1
   4  -9 -16 383.660 271.824   1
  -4  -9  16-74.3834 194.948   1
  -4   9  16 250.751 302.758   1
   4   9 -16 44.9854 174.458   1
   4  -9 -15 251.843 242.107   1
  -4  -9  15 318.853 182.275   1
  -4   9  15 705.898 289.737   1
   4   9 -15 420.371 168.002   1
   4  -9 -14 339.852 224.137   1
  -4  -9  14 169.230 168.354   1
  -4   9  14 762.593 261.048   1
   4   9 -14 254.270 173.471   1
   4  -9 -13 392.781 256.245   1
  -4  -9  13 97.6589 158.425   1
  -4   9  13 101.768 254.683   1
   4   9 -13 108.416 149.393   1
   4  -9 -12 441.563 241.312   1
   4   9 -12-117.492 147.959   1
  -4  -9  12-18.3078 149.617   1
  -4   9  12 99.2270 259.000   1
  -4  -9  11 133.381 156.702   1
   4   9 -11 95.1540 150.479   1
  -4   9  11 128.342 284.406   1
   4  -9 -11-28.5841 249.978   1
   4  -9 -10 7218.71 589.841   1
  -4   9  10 6117.69 603.214   1
   4  -9  -9 1330.84 273.223   1
  -4   9   9 1914.04 318.232   1
  -4  -9   8 1524.96 200.464   1
   4   9  -8 2097.80 211.806   1
   4  -9  -8 2038.22 282.567   1
  -4  -9   7 473.015 133.778   1
  -4   9   7 270.951 230.171   1
   4   9  -7 363.021 146.345   1
   4  -9  -7 586.971 218.743   1
  -4  -9   6 616.368 140.428   1
  -4   9   6 777.528 231.231   1
   4   9  -6 519.270 141.791   1
   4  -9  -6 732.423 215.651   1
  -4  -9   5 682.799 140.671   1
  -4   9   5 761.207 233.658   1
   4   9  -5 544.021 139.038   1
   4  -9  -4 14491.7 1064.08   1
  -4   9   4 13978.0 1071.94   1
   4  -9  -3 1019.40 201.243   1
  -4   9   3 1598.82 244.571   1
   4  -9  -2 8722.26 687.906   1
  -4   9   2 8645.96 697.109   1
  -4  -9   2 9601.65 670.898   1
   4   9  -2 8382.48 678.149   1
   4  -9  -1 3217.01 307.675   1
  -4  -9   1 3244.53 302.342   1
  -4   9   1 3279.21 320.863   1
   4   9  -1 2939.59 304.786   1
   4   9   0-194.255 166.772   1
  -4  -9   0-147.487 154.416   1
  -4   9   0-102.920 152.167   1
   4  -9   0 15.3290 141.006   1
   4   9   1 2583.16 296.687   1
   4  -9   1 3105.37 283.426   1
  -4  -9  -1 2859.14 296.312   1
  -4   9  -1 3090.07 289.933   1
  -4  -9  -2 9118.46 707.356   1
   4   9   3 1477.96 257.828   1
  -4   9  -3 1236.92 181.310   1
   4  -9   3 1432.21 175.970   1
  -4  -9  -3 1244.17 216.727   1
   4  -9   4 15019.2 1056.76   1
   4   9   4 13809.6 1101.72   1
  -4   9  -4 14741.7 1058.24   1
   4   9   5 657.759 227.743   1
  -4   9  -5 581.105 121.709   1
   4  -9   5 531.963 117.033   1
  -4  -9  -5 287.017 194.884   1
   4   9   6 638.727 247.823   1
  -4   9  -6 664.950 121.324   1
  -4  -9  -6 651.514 210.280   1
   4  -9   6 598.953 119.651   1
   4   9   7 279.429 233.559   1
  -4   9  -7 410.107 108.731   1
  -4  -9  -7 413.718 211.065   1
   4  -9   7 422.031 121.065   1
  -4  -9  -8 1540.24 273.322   1
  -4   9  -8 1921.26 180.097   1
   4  -9   8 1826.08 186.946   1
   4   9   8 1335.15 306.857   1
  -4   9  -9 1704.87 169.284   1
  -4  -9  -9 1107.53 250.291   1
   4   9   9 993.192 283.695   1
   4  -9   9 1683.86 188.536   1
  -4  -9 -10 7016.97 585.840   1
  -4   9 -10 6786.55 512.876   1
   4   9  10 5306.47 593.688   1
   4  -9  10 6999.25 518.139   1
   4   9  11-193.105 248.649   1
   4  -9  11-83.3970 136.218   1
   4   9  12-460.578 289.178   1
  -4  -9 -12-194.614 235.859   1
   4  -9  13 68.6969 147.571   1
   4   9  13 437.998 283.176   1
  -4  -9 -13 28.5683 252.687   1
  -4   9 -13 166.360 131.871   1
   4   9  14 239.432 256.925   1
   4  -9  14 230.966 155.840   1
  -4  -9 -14 295.019 224.973   1
  -4   9 -14 82.9906 140.857   1
   4  -9  15 192.688 177.775   1
   4   9  15 512.426 293.902   1
  -4   9 -15 415.912 148.902   1
  -4  -9 -15 369.591 254.457   1
   4  -9  16 235.627 196.222   1
  -4   9 -16 19.6034 158.770   1
  -4   9 -17 21.1652 155.789   1
   4   9  18 147.382 283.685   1
  -4  -9 -18 129.228 252.283   1
   4   9  19-296.464 282.182   1
  -4  -9 -19 389.026 245.981   1
   4   9  20-334.466 283.240   1
  -4  -9 -20 615.747 253.259   1
   4   9  21-185.959 262.919   1
  -4  -9 -21 161.418 247.542   1
   4   9  22 148.853 231.825   1
  -4  -9 -22 607.234 208.054   1
   4   9  24 585.747 227.917   1
  -4  -9 -24 217.508 212.907   1
   4   9  25-460.758 268.024   1
  -4  -9 -25 91.2770 217.096   1
   4   9  26 137.778 241.630   1
  -4  10  25 102.602 245.866   1
   4 -10 -25 61.2676 223.788   1
  -4  10  24 208.469 234.394   1
   4 -10 -24 188.798 237.321   1
  -4  10  23 35.2271 217.932   1
   4 -10 -23 193.159 201.365   1
  -4  10  22 396.801 282.638   1
   4 -10 -22-32.4027 226.381   1
  -4  10  21 72.7530 285.292   1
   4 -10 -21 359.213 250.016   1
  -4  10  20 73.1850 243.015   1
   4 -10 -20 32.8572 219.250   1
  -4  10  19 329.785 277.799   1
   4 -10 -19 591.869 264.701   1
  -4  10  18 292.937 268.446   1
   4 -10 -18 656.439 266.057   1
  -4  10  17 109.235 253.082   1
   4 -10 -17 32.6171 215.606   1
   4  10 -16 270.469 167.883   1
  -4  10  16 72.1707 311.418   1
   4 -10 -16 161.523 253.330   1
  -4 -10  15 373.464 177.077   1
  -4  10  15 999.715 335.438   1
   4 -10 -15 669.562 276.231   1
   4  10 -15 365.841 157.086   1
  -4  10  14 667.991 335.534   1
   4  10 -14 449.210 165.999   1
   4 -10 -14 502.010 276.083   1
  -4 -10  14 366.203 170.473   1
  -4  10  13-68.9788 284.475   1
   4  10 -13-16.7342 141.395   1
   4 -10 -13-92.3101 246.647   1
  -4 -10  13 51.6096 142.770   1
   4 -10 -11 585.454 233.495   1
  -4  10  11 1214.27 280.182   1
  -4  10  10 1654.03 328.536   1
   4  10 -10 1063.30 165.247   1
  -4 -10  10 1331.45 170.916   1
  -4  10   9-30.7510 234.111   1
  -4 -10   9 37.1972 112.803   1
   4 -10  -9-109.649 214.659   1
   4  10  -9-88.1721 116.612   1
   4  10  -8 4836.34 370.780   1
  -4 -10   8 4279.38 366.121   1
  -4  10   8 4081.44 457.525   1
  -4  10   7 84.1057 245.491   1
   4  10  -7 96.6932 122.385   1
  -4 -10   7 292.371 128.248   1
   4 -10  -7 351.955 217.798   1
   4  10  -6 221.045 124.455   1
  -4 -10   6 458.551 131.058   1
   4  10  -5 3016.59 281.873   1
  -4 -10   5 3427.48 274.462   1
   4 -10  -5 2786.20 327.246   1
  -4  10   4 827.329 229.800   1
   4 -10  -4 1236.10 213.451   1
  -4  10   3 790.459 230.271   1
   4 -10  -3 909.921 194.640   1
   4  10  -2 6168.36 550.337   1
   4 -10  -2 6501.89 570.598   1
  -4  10   2 7231.81 580.252   1
   4  10  -1 401.219 167.588   1
  -4  10   1 334.743 173.643   1
   4 -10  -1 195.761 146.637   1
  -4 -10   1 207.050 143.138   1
  -4 -10   0 3542.62 310.928   1
   4  10   0 3193.67 313.398   1
  -4  10   0 2903.07 310.519   1
   4 -10   0 3118.65 299.403   1
   4  10   1 228.684 201.999   1
  -4  10  -1 399.712 161.466   1
   4 -10   1 231.027 132.577   1
  -4 -10  -1 179.883 175.405   1
  -4 -10  -2 6700.84 526.206   1
   4  10   2 5813.25 532.931   1
   4 -10   3 622.337 143.935   1
  -4 -10  -3 432.740 182.478   1
   4  10   3 426.680 204.994   1
  -4  10  -3 451.870 149.960   1
   4 -10   4 987.456 138.363   1
   4  10   4 826.873 232.736   1
  -4 -10  -4 503.979 201.988   1
  -4  10  -4 514.304 135.625   1
   4  10   5 2909.10 347.872   1
   4 -10   5 3293.89 262.999   1
  -4 -10  -5 2933.26 324.160   1
  -4  10  -5 2824.64 258.658   1
  -4  10  -6 210.030 98.1877   1
   4 -10   6 107.831 96.3155   1
   4  10   7 316.161 249.046   1
   4 -10   7 163.234 100.179   1
  -4  10  -7 288.287 91.5377   1
   4  10   8 3859.96 448.674   1
  -4 -10  -8 4602.42 444.986   1
  -4  10  -8 3919.53 317.509   1
   4 -10   8 4402.01 326.573   1
  -4  10  -9 15.5136 85.8993   1
  -4 -10  -9-81.8346 225.690   1
   4 -10   9 8.93279 99.4284   1
   4  10   9 93.1450 252.110   1
   4  10  10 384.455 248.231   1
   4 -10  10 823.458 131.718   1
   4 -10  11 788.422 133.793   1
  -4  10 -11 909.308 126.086   1
  -4 -10 -11 803.517 262.222   1
   4  10  11 590.083 318.197   1
   4 -10  12 2523.39 244.119   1
  -4  10 -12 2503.95 227.665   1
   4  10  13-409.276 263.394   1
   4 -10  13 143.924 138.369   1
  -4  10 -13-12.1882 118.511   1
  -4 -10 -13-117.727 200.060   1
   4  10  14 447.499 301.624   1
  -4 -10 -14 181.874 253.898   1
   4  10  15 383.879 260.180   1
  -4 -10 -15 836.796 243.942   1
  -4  10 -15 726.651 148.506   1
   4  10  16-503.945 309.071   1
  -4 -10 -16-32.2136 256.259   1
   4  10  17 147.057 258.839   1
  -4 -10 -17-226.186 223.615   1
   4  10  18 185.327 293.228   1
  -4 -10 -18-32.4466 247.934   1
   4  10  19 296.490 262.206   1
  -4 -10 -19 32.5701 251.734   1
   4  10  20 74.5323 271.261   1
  -4 -10 -20 194.226 241.216   1
   4  10  21 297.711 251.170   1
  -4 -10 -21 192.998 221.226   1
   4  10  22 853.742 306.397   1
  -4 -10 -22 95.2818 229.839   1
   4  10  23-73.5161 239.408   1
  -4 -10 -23 125.280 217.671   1
   4  10  24-107.897 263.058   1
  -4 -10 -24 430.055 228.303   1
   4  10  25 69.9710 233.743   1
  -4 -10 -25 270.654 226.764   1
   4 -11 -24 62.2744 182.840   1
  -4  11  24 137.341 212.359   1
   4 -11 -23-95.7946 230.528   1
  -4  11  23 348.938 273.315   1
   4 -11 -22 32.3813 241.675   1
  -4  11  22 495.694 266.137   1
   4 -11 -21-227.875 197.998   1
  -4  11  21 543.214 240.560   1
   4 -11 -20 65.5145 236.536   1
  -4  11  20-364.630 288.557   1
   4 -11 -18 1020.88 276.148   1
  -4  11  18-110.021 278.139   1
   4 -11 -17 295.556 241.304   1
  -4  11  17 146.448 285.163   1
   4 -11 -16 260.878 220.217   1
  -4  11  16 545.675 252.017   1
   4 -11 -15 516.505 243.129   1
  -4  11  15 72.0745 258.855   1
   4 -11 -14 31.8466 220.363   1
  -4  11  14-106.687 253.513   1
   4  11 -13 95.1574 125.997   1
  -4 -11  13 120.187 130.265   1
   4 -11 -13 250.437 240.125   1
  -4  11  13-139.990 256.677   1
   4  11 -12 149.165 120.493   1
  -4 -11  12 121.996 124.193   1
   4 -11 -12-30.6762 225.017   1
  -4  11  12 34.3069 250.641   1
  -4 -11  11 248.219 110.367   1
   4  11 -11 34.5001 112.723   1
   4  11 -10 4224.56 328.687   1
   4 -11 -10 4308.50 417.057   1
  -4  11  10 3226.31 432.677   1
  -4 -11  10 3858.28 320.022   1
  -4  11   9 441.854 253.917   1
  -4 -11   9 80.6816 110.188   1
   4  11  -9 123.820 105.556   1
   4 -11  -9-140.650 225.603   1
  -4 -11   8 3231.79 265.678   1
   4  11  -8 3038.75 265.033   1
   4 -11  -8 2701.94 353.964   1
  -4  11   7 987.228 271.028   1
   4 -11  -7 962.695 245.370   1
  -4 -11   7 1017.88 142.025   1
   4  11  -7 990.863 154.912   1
  -4  11   6 701.691 235.805   1
   4 -11  -6 444.386 224.940   1
  -4 -11   6 414.348 112.176   1
   4  11  -6 196.155 132.193   1
  -4 -11   5 542.408 127.307   1
   4  11  -5 411.182 121.103   1
  -4  11   4 2004.74 286.419   1
   4 -11  -4 1424.08 251.491   1
   4  11  -3 94.0834 140.084   1
  -4  11   3 48.6109 213.665   1
   4 -11  -3-41.4052 170.244   1
  -4 -11   3 14.0953 121.198   1
  -4 -11   2 6291.03 435.761   1
  -4  11   2 5156.76 466.280   1
   4 -11  -2 5375.02 461.510   1
  -4 -11   1 196.584 159.459   1
   4  11  -1 340.769 180.290   1
   4 -11  -1 130.765 168.184   1
  -4  11   1 351.166 174.868   1
   4  11   0 142.287 160.261   1
  -4 -11   0 17.7024 140.044   1
  -4  11   0-132.327 180.885   1
   4 -11   0 67.8213 150.266   1
   4  11   1 109.949 175.713   1
  -4  11  -1 52.2291 159.979   1
  -4 -11  -1-76.4478 155.215   1
   4 -11   1 90.4961 138.948   1
  -4 -11  -2 5568.66 451.282   1
  -4  11  -2 4649.65 418.219   1
   4  11   2 5151.43 466.656   1
   4  11   3 124.162 202.930   1
  -4  11  -3-81.4670 125.078   1
   4 -11   3 37.8704 116.001   1
  -4 -11  -3 217.194 195.550   1
   4  11   4 1496.90 288.316   1
   4 -11   4 1803.42 183.267   1
  -4 -11  -4 1807.55 252.789   1
  -4  11  -4 1389.64 181.116   1
   4 -11   5 498.840 113.512   1
  -4  11  -5 540.175 112.498   1
   4  11   6 257.147 262.351   1
  -4 -11  -6 401.636 213.956   1
   4 -11   6 241.470 90.9015   1
  -4  11  -6 193.386 89.3062   1
  -4  11  -7 621.549 93.5885   1
   4 -11   7 535.840 94.3573   1
  -4 -11  -8 2610.98 336.177   1
  -4  11  -8 2861.68 213.958   1
   4 -11   8 2837.05 215.090   1
   4  11   8 1921.95 359.914   1
   4  11   9 191.639 267.514   1
  -4 -11  -9-26.7732 230.867   1
   4  11  10 3825.41 432.598   1
   4 -11  12 218.874 68.1076   1
   4  11  12 204.334 263.285   1
  -4 -11 -12 411.660 218.454   1
  -4  11 -12 132.022 57.9795   1
  -4  11 -13 20.0013 75.7517   1
   4  11  13 137.555 294.849   1
   4 -11  13 134.444 81.9997   1
  -4 -11 -13 90.8987 250.739   1
  -4  11 -14 16.7756 87.1397   1
  -4 -11 -14-61.9884 212.564   1
   4  11  14-34.8788 240.271   1
  -4 -11 -15 253.428 249.974   1
   4  11  15 35.4980 281.945   1
  -4 -11 -16 517.769 246.018   1
   4  11  16 661.764 290.634   1
  -4 -11 -17-97.6482 235.835   1
   4  11  17 74.0983 292.090   1
  -4 -11 -18 32.6548 248.603   1
   4  11  18 37.1320 291.758   1
  -4 -11 -20 161.465 245.950   1
   4  11  20 37.3338 271.676   1
  -4 -11 -21 383.909 202.541   1
   4  11  21-37.1754 215.916   1
  -4 -11 -22-220.590 230.259   1
   4  11  22 589.980 290.797   1
  -4 -11 -23 465.288 195.568   1
   4  11  23 218.822 246.970   1
  -4 -11 -24 242.713 223.369   1
   4  11  24-142.192 254.502   1
  -4  12  24-33.8793 252.257   1
   4 -12 -24 92.2979 226.460   1
  -4  12  23 449.645 266.248   1
   4 -12 -23 251.125 229.546   1
  -4  12  22 280.952 240.929   1
   4 -12 -22-64.3031 214.599   1
  -4  12  20-145.440 218.198   1
   4 -12 -20 654.136 204.324   1
  -4  12  19 182.942 290.960   1
   4 -12 -19-888.084 273.766   1
  -4  12  18-183.688 240.542   1
   4 -12 -18 363.368 231.654   1
  -4  12  17 293.764 262.546   1
  -4  12  16 36.5829 287.437   1
   4 -12 -16-65.7244 259.080   1
  -4  12  14-432.171 297.638   1
  -4  12  13-106.445 296.486   1
   4  12 -13 165.242 87.0537   1
   4 -12 -13 476.910 275.141   1
  -4  12  12 802.223 307.919   1
   4  12 -12 324.061 81.7470   1
   4 -12 -12 906.039 259.259   1
   4 -12 -11-183.465 227.662   1
   4  12 -11-6.20169 70.0741   1
  -4 -12  11 32.9774 57.2124   1
  -4  12  10-99.9302 287.208   1
  -4 -12  10 27.2799 61.5496   1
   4  12 -10 67.0206 76.6780   1
   4 -12 -10 327.400 233.086   1
   4  12  -9 118.980 87.5413   1
  -4  12   9 648.113 283.456   1
  -4 -12   9 444.709 81.5485   1
   4 -12  -9 636.231 252.479   1
   4  12  -8 262.950 104.526   1
  -4 -12   8 848.803 106.820   1
   4 -12  -8 558.311 250.217   1
   4  12  -7 568.360 131.055   1
  -4  12   7 1143.85 275.397   1
   4 -12  -7 854.078 234.520   1
  -4 -12   7 1046.32 119.683   1
   4  12  -6 2707.84 276.966   1
  -4  12   6 3546.13 376.725   1
  -4 -12   6 3562.85 272.427   1
   4 -12  -6 3020.60 348.614   1
   4  12  -5 783.551 151.934   1
  -4  12   5 940.030 248.610   1
  -4 -12   5 1073.17 144.939   1
  -4  12   4 1010.13 222.527   1
   4 -12  -4 509.644 207.841   1
   4  12  -3 281.719 160.702   1
  -4  12   3 280.778 196.068   1
  -4 -12   3 331.780 139.541   1
   4 -12  -3 713.709 200.906   1
   4  12  -2 2119.52 247.818   1
  -4  12   2 1703.51 261.902   1
  -4 -12   2 2096.00 233.197   1
   4 -12  -2 1561.56 250.608   1
   4  12  -1-39.9110 168.631   1
  -4 -12   1 69.5499 152.032   1
  -4  12   1 259.346 195.593   1
   4 -12  -1-97.9315 176.807   1
   4  12   0 6110.50 530.620   1
  -4  12   0 6254.93 528.379   1
  -4 -12   0 6924.95 531.913   1
   4 -12   0 6425.73 524.105   1
   4 -12   1 157.556 147.736   1
  -4  12  -1 90.8750 159.884   1
  -4 -12  -1 20.1749 182.674   1
   4  12   1 46.2242 204.907   1
   4 -12   2 2043.78 214.639   1
   4  12   2 1649.11 272.754   1
  -4 -12  -2 1943.33 252.617   1
  -4  12  -2 1923.41 228.168   1
   4  12   3 388.929 235.197   1
  -4  12  -3 207.506 141.539   1
   4 -12   3 192.888 129.040   1
  -4 -12  -3 270.636 203.162   1
  -4  12  -4 676.900 131.070   1
   4 -12   4 634.770 132.494   1
   4 -12   5 911.009 114.625   1
   4  12   5 712.819 249.667   1
  -4  12  -5 175.905 99.5648   1
  -4 -12  -5 350.548 207.568   1
   4 -12   6 3138.74 208.500   1
   4  12   6 3211.07 364.805   1
  -4 -12  -6 3709.89 338.490   1
   4  12   7 524.416 248.312   1
  -4 -12  -8 321.134 215.516   1
   4  12   8 476.953 239.172   1
  -4 -12  -9-27.6932 225.747   1
   4  12   9 326.354 264.292   1
  -4 -12 -10-28.5584 204.425   1
   4  12  11-578.649 296.212   1
  -4 -12 -11-205.919 252.027   1
   4  12  12 442.558 307.888   1
  -4 -12 -12 891.631 275.256   1
   4  12  13 523.376 258.364   1
   4  12  14 106.580 301.025   1
  -4 -12 -14 507.583 272.119   1
   4  12  16 296.934 270.506   1
  -4 -12 -16 195.783 230.302   1
   4  12  17 223.323 294.666   1
  -4 -12 -17 131.020 257.632   1
   4  12  18 672.468 282.768   1
  -4 -12 -18-32.6669 204.746   1
   4  12  19 298.775 279.454   1
  -4 -12 -19 487.603 251.688   1
   4  12  20 336.178 278.701   1
  -4 -12 -20 514.683 248.502   1
   4  12  22 73.3283 266.724   1
  -4 -12 -22 31.3045 226.835   1
   4  12  23 250.734 270.699   1
  -4 -12 -23-153.286 201.629   1
   4  12  24 522.085 262.966   1
  -4 -12 -24 149.905 220.879   1
   4 -13 -23-124.209 214.889   1
  -4  13  23 34.1674 252.484   1
   4 -13 -22 189.892 238.028   1
  -4  13  22 313.613 262.928   1
   4 -13 -21 323.855 214.490   1
  -4  13  21 70.6737 222.466   1
   4 -13 -20-65.5267 237.427   1
  -4  13  20-71.5462 264.361   1
   4 -13 -19 197.241 214.184   1
  -4  13  19-36.5179 235.544   1
  -4  13  18-220.322 265.421   1
   4 -13 -17 99.4766 253.445   1
  -4  13  17 110.556 288.651   1
   4 -13 -16 198.609 233.087   1
  -4  13  16-73.6285 281.327   1
   4 -13 -15 32.9399 222.874   1
   4 -13 -14 97.9952 232.872   1
  -4  13  14-218.295 261.504   1
   4 -13 -13 161.442 239.595   1
  -4  13  13 35.9849 264.957   1
   4 -13 -12 412.601 262.594   1
  -4  13  12 637.731 287.142   1
   4 -13 -11 62.3143 226.820   1
  -4  13  11 208.808 249.262   1
   4 -13  -9 388.196 232.256   1
  -4  13   9-328.536 272.686   1
   4 -13  -8 402.589 229.186   1
  -4  13   8 767.399 272.102   1
  -4 -13   7 637.768 91.4904   1
   4  13  -7 449.820 102.619   1
   4 -13  -7 826.920 240.267   1
  -4  13   7 499.768 247.775   1
  -4 -13   6 459.820 114.788   1
   4  13  -6 536.080 119.740   1
   4 -13  -6 186.354 209.807   1
  -4 -13   5-67.1511 104.122   1
   4  13  -5-51.8588 129.089   1
  -4  13   5-287.080 207.177   1
  -4 -13   3 89.4401 129.668   1
   4  13  -3-51.6614 149.360   1
   4 -13  -3 45.5472 179.587   1
  -4  13   3 241.396 229.314   1
  -4 -13   2 710.613 169.047   1
   4  13  -2 1473.07 214.982   1
   4 -13  -2 1175.99 213.101   1
  -4  13   2 1004.22 245.157   1
   4  13  -1 355.190 199.368   1
  -4 -13   1 343.327 171.741   1
  -4  13   1 451.457 199.107   1
   4 -13  -1 389.654 185.565   1
   4  13   0 45.0620 180.021   1
  -4 -13   0-19.5557 146.709   1
  -4  13   0-61.9385 168.719   1
   4 -13   0 129.617 146.975   1
   4  13   1 192.267 190.089   1
  -4 -13  -1 526.422 177.687   1
  -4  13  -1 171.295 168.273   1
   4 -13   1 345.406 148.152   1
   4  13   2 1176.90 263.951   1
  -4 -13  -2 1369.23 230.155   1
  -4  13  -2 1537.16 191.954   1
   4 -13   2 1542.13 196.562   1
  -4 -13  -3 308.590 195.258   1
   4  13   3-27.0471 217.575   1
   4 -13   3 13.0991 120.763   1
   4  13   4 56.8766 214.546   1
  -4  13  -4 274.558 113.449   1
   4 -13   4 158.487 105.595   1
  -4  13  -5 6.92042 79.2386   1
   4 -13   5 64.5544 82.3883   1
   4  13   5-59.2320 225.467   1
   4  13   6 184.153 246.524   1
  -4 -13  -6 258.284 212.301   1
   4  13   7 759.808 282.310   1
  -4 -13  -7 1017.87 247.356   1
   4  13   8 195.358 269.809   1
  -4 -13  -8 500.867 227.430   1
  -4 -13  -9 86.3367 203.464   1
   4  13   9-33.3099 254.511   1
  -4 -13 -10 208.430 212.664   1
   4  13  10 168.843 239.084   1
  -4 -13 -11 523.673 262.412   1
   4  13  11 238.615 277.203   1
  -4 -13 -12 910.215 278.389   1
   4  13  12 773.052 300.931   1
  -4 -13 -13 226.578 242.154   1
   4  13  13 72.2016 267.989   1
  -4 -13 -14 422.875 244.858   1
  -4 -13 -15 196.498 247.008   1
   4  13  15 223.365 283.768   1
  -4 -13 -16 657.888 259.051   1
   4  13  16 74.7144 289.804   1
   4  13  17 337.483 285.383   1
  -4 -13 -18-294.100 236.002   1
   4  13  18 37.5166 230.841   1
  -4 -13 -19 324.397 245.756   1
   4  13  19 149.707 283.365   1
  -4 -13 -20 415.983 231.694   1
   4  13  20 74.5886 265.432   1
  -4 -13 -21 189.250 213.553   1
   4  13  21 36.9149 220.698   1
  -4 -13 -22 463.896 242.117   1
   4  13  22 545.512 293.536   1
  -4 -13 -23 423.716 204.355   1
   4  13  23 245.839 255.631   1
  -4  14  22-34.4570 245.636   1
  -4  14  21-105.306 249.766   1
   4 -14 -21 542.416 233.636   1
  -4  14  20-71.1337 258.743   1
   4 -14 -20-32.6204 235.421   1
   4 -14 -19 164.873 220.300   1
  -4  14  18-256.916 268.649   1
   4 -14 -18-265.797 239.475   1
  -4  14  16 73.8890 238.327   1
   4 -14 -16 132.931 207.816   1
  -4  14  15-73.7545 230.579   1
   4 -14 -15-132.658 210.704   1
  -4  14  14 330.394 261.378   1
   4 -14 -14 263.816 203.731   1
  -4  14  13 36.4099 249.752   1
   4 -14 -13 98.0453 230.114   1
  -4  14  12 971.849 306.156   1
   4 -14 -12 355.249 247.687   1
  -4  14  11-175.229 239.384   1
   4 -14 -11 351.464 232.532   1
  -4  14  10 68.9569 263.546   1
   4 -14 -10 155.529 242.863   1
  -4  14   8 626.645 278.019   1
   4 -14  -8 322.939 247.168   1
  -4  14   7 96.0420 244.601   1
   4 -14  -7-114.235 210.207   1
   4  14  -6 1191.54 124.427   1
  -4  14   6 1330.57 275.805   1
   4 -14  -5 474.474 217.429   1
  -4  14   5 149.634 234.165   1
   4  14  -5 194.558 127.250   1
  -4  14   4 87.1754 211.379   1
   4 -14  -4-99.4701 199.335   1
   4  14  -3 17.5816 157.878   1
   4 -14  -2 68.3598 162.446   1
  -4  14   2 50.6711 192.184   1
   4  14  -2-19.7725 161.584   1
   4 -14  -1 320.839 178.838   1
   4  14  -1-65.2583 178.003   1
  -4  14   1 164.566 199.448   1
   4 -14   0 1539.80 219.298   1
   4  14   0 1814.77 269.966   1
  -4  14   0 1462.33 236.409   1
   4 -14   1 103.532 144.097   1
  -4  14  -1 233.475 175.085   1
   4  14   1 201.555 218.742   1
   4 -14   2-15.4005 137.589   1
  -4 -14  -2 134.244 170.345   1
  -4  14  -2-49.8746 137.991   1
   4  14   2 160.478 199.152   1
   4 -14   3 92.0511 120.254   1
  -4  14  -3 178.047 137.796   1
  -4 -14  -4-123.840 175.838   1
  -4  14  -4 49.3919 96.8967   1
   4  14   4-29.3313 250.739   1
   4 -14   4-79.6257 109.101   1
  -4 -14  -5 362.421 210.916   1
   4  14   5-30.5297 243.959   1
  -4  14  -5 50.2276 47.9633   1
   4  14   6 915.760 282.684   1
  -4 -14  -6 674.305 235.385   1
   4  14   7 324.559 255.090   1
  -4 -14  -7-56.0574 216.542   1
   4  14   8 462.781 263.549   1
  -4 -14  -8 641.028 221.279   1
   4  14  10-34.4881 242.788   1
  -4 -14 -10 92.0371 231.008   1
   4  14  11 387.788 284.864   1
  -4 -14 -11 629.920 261.466   1
   4  14  12-36.2236 274.900   1
  -4 -14 -12-194.993 244.858   1
   4  14  13 111.345 291.673   1
  -4 -14 -13 65.2985 244.077   1
   4  14  14 74.8715 276.883   1
  -4 -14 -14 262.874 240.293   1
   4  14  15 37.5196 267.018   1
  -4 -14 -15 429.826 221.407   1
   4  14  16 75.3726 247.858   1
  -4 -14 -16-65.9973 211.695   1
  -4 -14 -18 716.535 268.235   1
   4  14  19 262.742 285.962   1
  -4 -14 -19 96.6839 229.061   1
   4  14  20 743.577 276.022   1
  -4 -14 -20-158.953 186.940   1
   4  14  21 183.279 258.349   1
   4  14  22 70.8495 271.172   1
  -4 -14 -22 366.724 231.562   1
   4 -15 -22 184.452 185.395   1
  -4  15  22 273.178 217.367   1
   4 -15 -21 62.7789 230.397   1
  -4  15  21 279.033 277.964   1
   4 -15 -20 547.034 214.896   1
  -4  15  20 530.644 238.959   1
   4 -15 -19 260.977 245.936   1
  -4  15  19 466.525 282.063   1
   4 -15 -18 166.116 241.825   1
  -4  15  18 72.4223 269.743   1
   4 -15 -17 100.353 216.777   1
  -4  15  17-145.977 238.853   1
   4 -15 -15 302.378 206.602   1
  -4  15  15-220.144 226.863   1
   4 -15 -14 66.9999 204.837   1
  -4  15  14 36.6119 230.060   1
   4 -15 -13-33.3042 225.755   1
  -4  15  13 509.971 281.638   1
   4 -15 -12 360.015 226.292   1
  -4  15  12 180.900 257.570   1
   4 -15 -11 161.587 232.622   1
  -4  15  11 214.491 267.475   1
   4 -15 -10 31.5528 231.591   1
  -4  15  10-388.755 263.354   1
   4 -15  -9 30.9098 226.704   1
  -4  15   9 173.302 282.400   1
   4 -15  -7 117.704 213.566   1
  -4  15   7 263.977 252.415   1
   4 -15  -6 340.850 208.455   1
  -4  15   6-128.639 232.256   1
   4  15  -5 202.765 112.699   1
   4 -15  -5-27.2158 205.220   1
  -4  15   5 407.214 233.483   1
  -4 -15   5 125.302 93.0968   1
   4 -15  -4 1575.19 262.148   1
  -4  15   4 1213.34 290.143   1
  -4 -15   4 1179.14 159.739   1
   4  15  -3 87.0758 142.426   1
  -4  15   3-57.0225 220.249   1
  -4 -15   3 135.547 132.518   1
   4  15  -2 462.525 184.264   1
  -4 -15   2 410.999 145.776   1
   4 -15  -2 360.140 205.742   1
  -4  15   2 898.491 234.815   1
  -4 -15   1 76.2288 157.255   1
   4 -15  -1 155.451 170.342   1
  -4  15   1 48.8958 202.325   1
   4  15  -1-22.3646 177.564   1
  -4 -15   0 226.891 163.759   1
   4 -15   0 39.9249 155.290   1
  -4  15   0 44.8543 166.395   1
   4  15   0-121.587 193.045   1
  -4 -15  -1 221.566 174.489   1
   4 -15   1 161.616 151.299   1
   4  15   1 260.687 214.017   1
  -4  15  -1 79.9565 165.807   1
  -4  15  -2 321.682 157.391   1
   4 -15   2 549.200 149.815   1
  -4 -15  -3 99.8058 203.382   1
  -4  15  -3 119.749 124.574   1
   4  15   3 86.9218 233.879   1
   4 -15   3 104.131 115.585   1
  -4 -15  -4 1292.84 244.352   1
  -4  15  -4 1033.13 122.411   1
   4  15   4 423.674 245.181   1
   4 -15   4 690.572 120.822   1
   4  15   5 62.3424 253.881   1
  -4 -15  -5 438.953 208.277   1
   4  15   6-31.8747 230.025   1
  -4 -15  -6-28.7699 206.782   1
   4  15   7 628.720 254.636   1
  -4 -15  -7 294.126 212.707   1
   4  15   9 417.632 273.893   1
  -4 -15  -9 379.793 248.495   1
   4  15  10 215.396 276.106   1
  -4 -15 -10 386.499 240.768   1
   4  15  11 36.8551 282.698   1
  -4 -15 -11 162.437 235.506   1
   4  15  12 522.191 292.473   1
  -4 -15 -12 558.374 250.141   1
   4  15  13 37.6243 281.186   1
  -4 -15 -13-33.0538 246.098   1
   4  15  14-37.7173 273.425   1
  -4 -15 -14-198.980 237.553   1
   4  15  15 37.9067 300.355   1
  -4 -15 -15 397.847 242.743   1
   4  15  17 152.040 275.397   1
  -4 -15 -17-65.6119 214.715   1
   4  15  18 75.6084 250.527   1
  -4 -15 -18 389.796 210.269   1
   4  15  19 299.731 243.455   1
  -4 -15 -19 224.420 218.635   1
   4  15  20 295.612 259.211   1
  -4 -15 -20 31.5416 215.586   1
   4  15  21-504.406 269.288   1
  -4 -15 -21 277.746 220.925   1
   4  15  22-69.4354 255.883   1
  -4 -15 -22 361.122 203.109   1
  -4  16  21 68.9657 260.332   1
   4 -16 -21 714.617 233.181   1
  -4  16  20-35.1989 211.568   1
   4 -16 -20 126.771 188.274   1
  -4  16  19 823.404 289.349   1
   4 -16 -19 96.6685 233.383   1
  -4  16  18 325.464 277.207   1
  -4  16  17 621.261 257.372   1
   4 -16 -17-265.853 207.823   1
  -4  16  16-294.519 230.186   1
   4 -16 -16 468.173 225.327   1
  -4  16  15-147.838 245.427   1
   4 -16 -15 134.251 210.874   1
  -4  16  14 258.948 229.615   1
   4 -16 -14 335.665 225.955   1
  -4  16  13-36.9072 263.281   1
   4 -16 -13 301.158 238.742   1
  -4  16  11 72.9902 253.765   1
   4 -16 -11-261.266 228.102   1
  -4  16  10 36.2552 254.146   1
   4 -16 -10 32.2091 214.910   1
  -4  16   9 354.791 255.178   1
   4 -16  -9-31.7918 223.061   1
  -4  16   8-104.414 263.037   1
   4 -16  -8 31.1028 210.441   1
  -4  16   7 67.9893 247.286   1
   4 -16  -7-30.2842 214.986   1
  -4  16   6-200.211 251.270   1
   4 -16  -6 234.431 221.483   1
  -4  16   5 163.024 251.060   1
   4 -16  -5 111.958 194.725   1
   4  16  -4 124.860 123.377   1
   4 -16  -4 163.376 206.238   1
  -4  16   4 475.615 246.098   1
   4  16  -3 232.683 154.040   1
   4 -16  -3-105.089 201.904   1
  -4 -16   3 200.174 133.447   1
  -4  16   3 499.016 219.797   1
  -4 -16   2 54.6226 148.329   1
   4  16  -2-125.655 156.529   1
  -4 -16   1 123.506 168.700   1
   4 -16  -1 275.529 183.299   1
  -4  16   1 305.164 201.577   1
   4  16  -1 69.6514 184.724   1
  -4 -16   0 376.755 190.397   1
   4 -16   0 185.895 171.865   1
  -4  16   0 46.7591 180.336   1
   4  16   0 100.130 191.659   1
  -4 -16  -1 47.6919 180.505   1
   4 -16   1 166.753 154.107   1
  -4  16  -1 162.215 163.917   1
   4  16   1 215.052 194.256   1
  -4 -16  -2 202.636 197.763   1
   4 -16   2-15.7895 135.515   1
  -4  16  -2 68.3160 142.317   1
   4  16   2 255.151 206.327   1
   4  16   3 179.750 208.498   1
  -4  16  -3 198.160 111.780   1
  -4 -16  -3 53.2911 189.489   1
  -4 -16  -4 222.548 216.373   1
   4  16   4 249.896 242.107   1
  -4  16  -4 39.1043 54.2079   1
   4  16   5 226.550 241.726   1
  -4 -16  -5 317.392 218.899   1
   4  16   6-101.507 240.225   1
  -4 -16  -6 181.810 219.576   1
   4  16   8 143.688 265.877   1
  -4 -16  -8 284.719 228.820   1
   4  16   9 109.840 255.827   1
  -4 -16  -9 225.483 228.030   1
   4  16  10-297.554 258.786   1
  -4 -16 -10-97.9267 221.207   1
   4  16  11 338.315 290.589   1
  -4 -16 -11 99.2330 223.163   1
   4  16  12 416.058 282.880   1
  -4 -16 -12-33.3474 227.934   1
   4  16  13 228.724 285.423   1
  -4 -16 -13 267.226 231.771   1
   4  16  14 651.065 275.846   1
  -4 -16 -14-33.4072 227.779   1
   4  16  16 191.501 258.436   1
  -4 -16 -16 264.647 237.331   1
   4  16  17-114.294 273.846   1
  -4 -16 -17 196.535 233.534   1
   4  16  18 377.808 303.015   1
  -4 -16 -18 388.198 252.092   1
   4  16  19 223.664 285.012   1
  -4 -16 -19 730.694 251.328   1
   4  16  20-36.0806 264.651   1
  -4 -16 -20 218.152 217.659   1
   4  16  21 105.199 255.206   1
  -4 -16 -21 121.639 188.159   1
   4 -17 -20 62.7748 187.532   1
  -4  17  20-35.0305 227.015   1
   4 -17 -18 65.0791 227.801   1
  -4  17  18 505.793 283.445   1
   4 -17 -16-199.620 216.770   1
  -4  17  16 36.9976 233.773   1
   4 -17 -15-33.4813 213.694   1
  -4  17  15 74.5001 248.533   1
   4 -17 -14-167.936 232.657   1
  -4  17  14-149.592 258.999   1
   4 -17 -13 369.198 238.313   1
  -4  17  13 263.434 278.957   1
   4 -17 -12 133.824 234.596   1
  -4  17  12 37.5448 258.711   1
   4 -17 -10 330.097 232.398   1
  -4  17  10 294.065 247.355   1
   4 -17  -9-195.178 217.497   1
  -4  17   9 762.315 274.702   1
   4 -17  -8 382.842 229.159   1
  -4  17   8 142.894 257.460   1
   4 -17  -7 124.415 229.847   1
  -4  17   7-35.3394 251.941   1
   4 -17  -6-119.896 204.664   1
  -4  17   6 69.6335 235.575   1
   4 -17  -5 29.2098 196.820   1
  -4  17   5-239.134 231.218   1
   4 -17  -4 227.538 194.334   1
  -4  17   4 386.968 255.006   1
   4 -17  -3 137.934 179.674   1
  -4  17   3-241.938 220.867   1
   4 -17  -1 283.783 181.378   1
  -4  17   1 105.221 192.152   1
   4  17  -1-193.978 172.895   1
  -4 -17   0 209.043 178.783   1
  -4  17   0-218.401 177.272   1
   4  17   0-186.450 196.851   1
  -4  17  -1 61.6258 167.912   1
  -4 -17  -2 53.1748 178.291   1
   4  17   2 91.3462 199.342   1
  -4 -17  -3-111.963 182.313   1
   4  17   3 287.613 233.396   1
  -4 -17  -4 320.866 202.465   1
   4  17   4 99.8238 248.260   1
  -4 -17  -5 211.063 198.468   1
   4  17   5 447.182 249.127   1
  -4 -17  -6 186.158 213.866   1
   4  17   6 460.509 249.234   1
  -4 -17  -7 286.035 221.667   1
   4  17   7 253.689 269.465   1
  -4 -17  -8 97.3757 202.869   1
   4  17   8-36.8688 247.162   1
  -4 -17  -9-32.9603 222.405   1
   4  17   9 523.864 282.085   1
  -4 -17 -10 133.004 225.764   1
   4  17  10 455.701 262.286   1
  -4 -17 -12-100.761 232.393   1
   4  17  12 115.741 272.734   1
  -4 -17 -13-168.250 236.890   1
   4  17  13 271.389 261.110   1
  -4 -17 -14 234.711 229.153   1
   4  17  14 38.8240 258.008   1
  -4 -17 -15 266.584 222.331   1
   4  17  15-310.008 249.864   1
  -4 -17 -16 660.042 228.426   1
   4  17  16 578.114 260.747   1
  -4 -17 -18 96.2708 191.728   1
   4  17  18-149.464 233.518   1
  -4 -17 -20 276.726 203.909   1
   4  17  20 212.570 226.756   1
  -4  18  19 387.252 252.470   1
   4 -18 -19 95.6220 205.072   1
  -4  18  17 146.850 282.557   1
   4 -18 -17 32.8829 225.585   1
  -4  18  15 375.866 273.309   1
   4 -18 -15 302.553 232.734   1
  -4  18  14-225.794 263.792   1
   4 -18 -14 237.676 236.988   1
  -4  18  13 75.5499 252.082   1
   4 -18 -13 68.1195 217.440   1
  -4  18  12-188.947 264.910   1
   4 -18 -12 238.374 235.645   1
  -4  18  11 603.440 277.693   1
   4 -18 -11 440.651 230.999   1
  -4  18   9 186.703 228.748   1
   4 -18  -9 232.376 219.869   1
  -4  18   8-185.094 260.758   1
   4 -18  -8-97.9677 221.134   1
  -4  18   7-328.940 242.847   1
   4 -18  -7 31.7150 197.314   1
  -4  18   5 209.820 221.356   1
  -4  18   4 164.103 249.205   1
  -4  18   3 94.0304 213.131   1
   4  18   2 508.325 221.662   1
   4  18   3-233.408 234.285   1
   4  18   4 277.206 250.782   1
   4  18   5 35.7625 238.606   1
  -4 -18  -5-31.0601 222.323   1
   4  18   6 36.6776 232.909   1
  -4 -18  -6-127.574 222.631   1
   4  18   7 636.143 280.310   1
  -4 -18  -7 32.5758 218.178   1
   4  18   8-190.146 253.855   1
  -4 -18  -8-66.0954 199.917   1
   4  18   9 38.6125 236.150   1
  -4 -18  -9-200.779 214.772   1
   4  18  11 39.2317 272.665   1
  -4 -18 -11 67.7160 215.014   1
   4  18  12-197.009 292.514   1
  -4 -18 -12-169.296 219.774   1
   4  18  13 314.693 270.518   1
  -4 -18 -13 270.625 221.218   1
   4  18  14 510.264 280.718   1
  -4 -18 -14 201.668 216.818   1
   4  18  15 272.915 255.256   1
  -4 -18 -15-33.3065 210.477   1
   4  18  17-37.4551 255.998   1
  -4 -18 -17-259.114 208.122   1
   4  18  19 319.836 265.790   1
  -4 -18 -19 31.0648 203.576   1
  -4  19  18 35.6607 229.950   1
  -4  19  17-36.3706 253.864   1
  -4  19  16-36.9727 256.952   1
  -4  19  14-151.421 244.312   1
  -4  19  13 495.492 280.453   1
  -4  19  12 306.449 269.346   1
  -4  19  11 38.5281 254.635   1
  -4  19  10 38.4090 265.771   1
   4  19   8-196.417 272.147   1
   4  19  10-239.601 269.446   1
   4  19  11 119.979 268.216   1
   4  19  12 319.730 266.311   1
   4  19  13 278.333 278.820   1
  -4 -19 -13 33.8926 195.369   1
   4  19  14-274.165 242.379   1
  -4 -19 -14-67.3028 218.359   1
   4  19  16 263.329 265.638   1
  -4 -19 -16 326.539 205.136   1
   4  19  18 251.670 277.205   1
   5   0 -26 731.251 249.817   1
  -5   0  25-155.332 236.401   1
   5   0 -25-199.724 228.633   1
  -5   0  24 231.106 244.320   1
   5   0 -24 401.082 237.341   1
  -5   0  23-38.2753 274.332   1
   5   0 -23 399.354 260.078   1
  -5   0  22 828.845 260.889   1
   5   0 -22 32.9319 230.397   1
  -5   0  21 221.770 288.999   1
   5   0 -21 292.647 250.873   1
  -5   0  20 254.368 264.385   1
   5   0 -20 415.405 224.330   1
  -5   0  19 356.051 256.338   1
   5   0 -19 93.8668 246.298   1
  -5   0  18 1181.48 316.043   1
   5   0 -18 917.275 275.893   1
  -5   0  17 470.865 281.592   1
   5   0 -17 178.375 239.991   1
  -5   0  16 622.953 299.018   1
   5   0 -16 864.299 279.329   1
  -5   0  15 95.0699 252.440   1
  -5   0  14 2075.23 314.988   1
   5   0 -14 2112.97 302.642   1
  -5   0  13-176.700 252.046   1
   5   0 -13-179.312 210.338   1
  -5   0  12 311.762 233.289   1
   5   0 -12 24.4350 210.341   1
   5   0 -10 22129.2 1723.15   1
  -5   0  10 26514.6 1757.66   1
  -5   0   9 123.024 213.502   1
   5   0  -9 126.789 182.907   1
  -5   0   8 1577.52 276.561   1
   5   0  -8 971.372 221.833   1
  -5   0   7 21.4542 217.721   1
   5   0  -7 154.768 191.894   1
   5   0  -6 16313.7 1159.86   1
  -5   0   6 15046.9 1161.30   1
   5   0  -5-101.843 190.694   1
  -5   0   5-133.158 213.314   1
  -5   0   4 21632.1 1459.67   1
   5   0  -4 18826.9 1444.09   1
   5   0  -3-31.0348 190.532   1
  -5   0   3 51.1599 217.964   1
  -5   0   2 46111.8 3166.90   1
   5   0  -2 43937.9 3160.62   1
  -5   0   1 294.236 214.322   1
   5   0  -1-74.8244 199.080   1
  -5   0   0 91.9981 157.530   1
   5   0   0 76.8224 155.957   1
  -5   0  -1 196.938 193.874   1
   5   0   1-228.166 211.187   1
  -5   0  -2 43909.1 3198.92   1
   5   0   2 47222.0 3202.68   1
  -5   0  -3 237.908 195.049   1
   5   0   3-130.602 192.217   1
  -5   0  -4 19716.1 1452.79   1
   5   0   4 20620.3 1458.06   1
  -5   0  -5 204.334 191.496   1
   5   0   5-69.5736 191.337   1
   5   0   6 12901.5 1048.39   1
  -5   0  -6 15530.1 1052.13   1
  -5   0  -7 175.145 177.490   1
   5   0   7 245.626 216.391   1
  -5   0  -8 1523.86 235.789   1
   5   0   8 1051.14 237.946   1
  -5   0  -9 203.904 173.315   1
   5   0   9 180.676 209.471   1
  -5   0 -10 22124.9 1638.96   1
   5   0  10 23221.8 1654.73   1
  -5   0 -11-22.3289 195.261   1
   5   0  11 181.520 225.501   1
  -5   0 -12-307.297 188.634   1
   5   0  12 27.4877 233.257   1
  -5   0 -13 273.899 218.510   1
  -5   0 -14 1473.18 277.748   1
   5   0  14 1473.69 304.645   1
  -5   0 -15-242.578 229.770   1
   5   0  15 186.688 238.609   1
   5   0  16 453.121 257.079   1
  -5   0 -17 249.126 220.740   1
   5   0  17 66.3343 247.221   1
   5   0  18 511.056 260.863   1
  -5   0 -18 516.739 226.824   1
   5   0  19 239.105 286.095   1
  -5   0 -19-60.7637 244.376   1
   5   0  20 389.689 245.818   1
  -5   0 -20 653.732 228.622   1
   5   0  21 259.349 248.362   1
  -5   0 -21-224.638 232.513   1
   5   0  22 377.321 270.727   1
  -5   0 -22 195.193 226.854   1
   5   0  23 458.710 266.495   1
  -5   0 -23 197.120 241.805   1
   5   0  24 622.353 274.327   1
  -5   0 -24-32.9053 232.240   1
   5   0  25 39.2493 260.632   1
  -5   0 -25-32.8979 228.622   1
  -5   1  26-229.735 236.722   1
   5  -1 -26 264.902 228.129   1
  -5   1  25 267.524 270.594   1
   5  -1 -25 166.107 239.244   1
   5   1 -25 235.120 238.921   1
  -5  -1  24-39.2895 254.611   1
   5   1 -24 33.3943 230.045   1
  -5   1  23 263.431 248.099   1
  -5  -1  23 309.716 267.244   1
   5  -1 -23 265.531 217.908   1
   5   1 -23 165.555 232.727   1
  -5   1  22 373.455 284.443   1
   5  -1 -22 988.719 273.772   1
  -5  -1  21 374.114 257.930   1
   5   1 -21 388.512 248.767   1
  -5  -1  20 953.772 295.981   1
  -5   1  20 651.741 295.104   1
   5   1 -20 698.133 245.090   1
   5  -1 -20 1091.16 282.005   1
  -5  -1  19-35.6498 269.525   1
  -5   1  19 35.5118 275.300   1
   5   1 -19-217.521 233.231   1
   5  -1 -19-157.641 238.391   1
  -5   1  18 764.571 279.358   1
   5  -1 -18 400.840 231.851   1
  -5  -1  17-202.192 257.475   1
   5   1 -17 205.432 231.376   1
  -5  -1  16 65.1863 269.713   1
  -5   1  16-263.578 243.496   1
   5   1 -16 198.598 223.731   1
   5  -1 -16 262.814 227.931   1
  -5  -1  15 1011.06 282.457   1
   5   1 -15 1744.41 265.300   1
   5  -1 -15 1045.66 246.991   1
  -5   1  14 954.869 291.533   1
  -5  -1  14 1214.20 290.284   1
   5   1 -14 1099.65 247.154   1
   5  -1 -14 1254.72 292.340   1
  -5  -1  13 12839.7 1012.15   1
  -5   1  13 13528.0 1014.18   1
   5  -1 -13 14457.1 1004.29   1
   5   1 -13 11471.7 983.735   1
  -5   1  12 20765.4 1677.36   1
   5  -1 -12 24915.1 1676.21   1
  -5  -1  11 4660.51 451.565   1
   5   1 -11 4664.36 432.933   1
   5  -1 -10 658.437 200.041   1
   5   1 -10 809.432 191.128   1
  -5  -1  10 627.142 218.529   1
  -5   1  10 842.976 244.899   1
   5   1  -9 2024.77 274.166   1
   5  -1  -9 2074.93 289.425   1
  -5  -1   9 2123.60 286.632   1
  -5   1   9 2581.88 325.807   1
   5   1  -8 3410.15 348.509   1
   5  -1  -8 3806.12 364.708   1
  -5  -1   8 3485.98 369.469   1
  -5   1   8 3567.79 382.287   1
   5  -1  -7 4842.37 419.181   1
   5   1  -7 4779.11 418.178   1
  -5   1   7 4803.66 434.254   1
  -5  -1   7 4191.01 424.588   1
   5   1  -6 3069.56 301.322   1
   5  -1  -6 2465.16 318.299   1
  -5   1   6 2502.63 325.686   1
  -5  -1   6 3351.15 332.364   1
   5  -1  -5 2798.69 278.915   1
   5   1  -5 2313.13 287.452   1
  -5   1   5 2919.26 311.387   1
  -5  -1   5 2511.39 307.870   1
  -5   1   4 83927.2 5894.18   1
  -5  -1   4 85064.0 5891.59   1
   5   1  -4 84644.1 5885.02   1
   5  -1  -4 83806.8 5887.85   1
   5  -1  -3 3597.15 336.395   1
  -5   1   3 3898.88 356.678   1
   5   1  -3 2656.24 319.001   1
  -5  -1   3 3354.38 349.417   1
   5   1  -2 35170.7 2787.32   1
   5  -1  -2 39370.2 2788.74   1
  -5  -1   2 40709.8 2791.35   1
  -5   1   2 43754.0 2797.37   1
   5  -1  -1 832.355 209.077   1
  -5   1   1 576.810 210.197   1
   5   1  -1 936.509 206.118   1
  -5  -1   1 754.685 215.380   1
   5   1   0 38414.9 2866.08   1
  -5  -1   0 43526.0 2868.68   1
   5  -1   0 40198.5 2868.69   1
  -5   1   0 40618.3 2869.99   1
   5  -1   1 592.878 180.936   1
   5   1   1 643.752 199.143   1
  -5  -1  -1 799.289 205.321   1
  -5   1  -1 570.496 181.711   1
  -5   1  -2 40162.5 2920.82   1
  -5  -1  -2 41685.3 2923.37   1
   5   1   2 42752.5 2925.22   1
   5  -1   2 41502.0 2923.67   1
   5  -1   3 2794.08 317.408   1
   5   1   3 2629.57 316.338   1
  -5   1  -3 3554.38 316.029   1
  -5  -1  -3 3418.99 318.425   1
   5  -1   4 87600.8 5781.25   1
   5   1   4 77428.9 5778.61   1
  -5  -1  -4 81511.6 5779.20   1
  -5   1  -4 84828.1 5778.83   1
  -5  -1  -5 2605.21 283.284   1
  -5   1  -5 2614.27 276.794   1
   5   1   5 2231.10 297.431   1
   5  -1   5 2188.04 286.682   1
  -5   1  -6 2734.85 285.492   1
  -5  -1  -6 2395.63 292.313   1
   5  -1   6 2887.88 300.045   1
   5   1   6 2431.71 303.096   1
   5  -1   7 4683.10 384.846   1
   5   1   7 4415.58 399.223   1
  -5  -1  -7 4004.77 380.324   1
   5  -1   8 2876.02 334.960   1
  -5   1  -8 3393.82 328.470   1
  -5  -1  -8 3512.29 331.182   1
   5   1   8 2941.41 339.322   1
  -5  -1  -9 2036.95 268.657   1
  -5   1  -9 2120.88 262.164   1
   5  -1   9 1955.78 275.170   1
   5   1   9 1911.29 287.279   1
  -5  -1 -10 826.857 200.985   1
  -5   1 -10 1231.61 213.571   1
   5  -1  10 710.827 236.803   1
   5   1  10 944.050 249.331   1
  -5   1 -11 4296.73 405.500   1
  -5  -1 -12 21716.4 1520.86   1
   5   1  12 19436.5 1526.81   1
  -5  -1 -13 12835.2 996.382   1
   5   1  13 12955.5 1016.70   1
   5  -1  13 13380.4 1016.10   1
  -5  -1 -14 1107.05 247.124   1
  -5   1 -14 1112.34 238.581   1
   5  -1  14 942.067 265.919   1
   5   1  14 1316.26 286.134   1
  -5   1 -15 925.252 231.568   1
  -5  -1 -15 1403.44 274.426   1
   5  -1  15 947.414 272.826   1
   5   1  16 32.8409 255.514   1
   5  -1  16 191.182 232.842   1
  -5   1 -17 81.9006 197.010   1
   5  -1  17-65.5320 227.709   1
  -5  -1 -18 638.079 222.498   1
   5   1  18 275.068 247.349   1
   5  -1  19 644.518 262.841   1
   5   1  19 343.861 275.575   1
  -5   1 -19 271.310 228.004   1
  -5  -1 -19 30.1933 247.664   1
   5  -1  20 317.535 260.844   1
  -5   1 -20 557.286 249.868   1
  -5  -1 -20 281.632 239.093   1
   5  -1  21 37.0767 244.032   1
   5   1  21-148.419 233.319   1
  -5   1 -21 704.188 243.855   1
  -5  -1 -21-32.1706 222.794   1
   5   1  22 489.640 249.679   1
  -5  -1 -22 130.099 215.831   1
   5  -1  23 38.5188 244.704   1
   5   1  23 266.476 243.098   1
  -5   1 -23 230.219 234.579   1
  -5  -1 -23-32.7653 216.685   1
   5  -1  24 235.017 267.882   1
   5   1  24 38.5069 235.927   1
  -5   1 -24 198.603 220.350   1
  -5  -1 -24 393.652 232.423   1
   5   1  25 504.178 261.752   1
  -5  -1 -25 65.3885 211.508   1
  -5  -1 -26 97.4620 212.732   1
   5  -2 -27 453.932 237.007   1
  -5   2  26 112.161 258.728   1
   5  -2 -26-196.953 228.166   1
  -5   2  25 677.186 291.901   1
   5  -2 -25 429.129 257.637   1
  -5   2  24 149.982 249.455   1
   5  -2 -24 463.662 244.243   1
   5   2 -24 33.9377 230.122   1
  -5   2  23 297.879 236.794   1
  -5  -2  23 315.923 260.063   1
   5  -2 -23 165.463 222.230   1
   5   2 -23 33.5397 223.114   1
  -5   2  22 221.988 272.633   1
  -5  -2  22 540.276 263.808   1
   5  -2 -22-98.7982 241.810   1
   5   2 -22 196.438 242.263   1
  -5   2  21-366.719 232.936   1
  -5  -2  21-151.528 246.798   1
   5  -2 -21-130.508 244.838   1
   5   2 -21 256.866 221.279   1
  -5   2  20 398.383 291.301   1
  -5  -2  20-111.124 265.189   1
   5  -2 -20-322.336 255.887   1
   5   2 -20-157.100 236.638   1
  -5   2  19 178.078 247.800   1
  -5  -2  19-107.689 268.541   1
   5  -2 -19 126.846 220.704   1
   5   2 -19 459.078 243.204   1
  -5   2  18 244.528 243.251   1
  -5  -2  18 69.7529 257.164   1
   5   2 -18 326.955 242.607   1
  -5   2  17 751.265 306.505   1
  -5  -2  17 641.523 290.217   1
   5  -2 -17 577.095 275.459   1
   5   2 -17 575.253 241.887   1
  -5   2  16 1729.77 327.628   1
  -5  -2  16 2358.99 336.466   1
   5  -2 -16 2070.53 324.041   1
   5   2 -16 1579.59 284.117   1
  -5   2  15-323.049 266.465   1
  -5  -2  15 31.5129 250.953   1
   5  -2 -15 430.465 235.247   1
   5   2 -15-53.2817 221.101   1
  -5   2  14 1375.58 296.897   1
  -5  -2  14 1248.49 287.716   1
   5  -2 -14 1720.66 268.470   1
  -5   2  13 543.248 270.938   1
  -5  -2  13 720.186 255.681   1
   5  -2 -13 561.787 247.482   1
   5   2 -13 1063.99 233.625   1
  -5   2  12 667.049 260.049   1
  -5  -2  12 870.242 251.724   1
   5  -2 -12 1155.59 232.744   1
   5  -2 -11 3511.98 371.904   1
   5   2 -11 3804.38 373.284   1
  -5   2  11 4283.18 401.731   1
  -5  -2  11 3863.57 394.186   1
   5   2 -10 14861.7 1107.98   1
   5  -2  -9 953.351 241.248   1
   5   2  -9 719.867 204.046   1
  -5  -2   9 477.349 215.596   1
  -5   2   9 1208.09 253.231   1
  -5   2   8 10663.8 731.006   1
  -5  -2   8 8490.55 696.615   1
   5   2  -8 8154.13 682.039   1
   5  -2  -8 8535.63 694.068   1
  -5   2   7 10267.0 843.265   1
  -5  -2   7 11157.5 833.540   1
   5   2  -7 12556.4 827.268   1
   5  -2  -7 9343.94 825.738   1
  -5   2   6 1439.21 273.682   1
  -5  -2   6 1582.34 230.810   1
   5  -2  -6 1057.52 232.138   1
   5   2  -6 1418.14 210.260   1
  -5   2   5 60.8864 213.847   1
  -5  -2   5 363.701 200.843   1
   5  -2  -5-36.7219 184.888   1
   5   2  -5 97.2317 186.851   1
   5  -2  -4 20850.6 1552.42   1
  -5   2   4 21740.1 1561.55   1
  -5  -2   4 21758.7 1552.00   1
   5   2  -4 21806.4 1545.33   1
  -5  -2   3 66.3078 181.465   1
  -5   2   3 289.917 206.120   1
   5   2  -3 168.724 190.571   1
   5  -2  -3 224.806 189.444   1
  -5  -2   2 53331.8 3623.49   1
  -5   2   2 50655.6 3625.49   1
   5  -2  -2 51582.8 3620.02   1
   5   2  -2 50837.2 3622.04   1
   5  -2  -1 8946.48 732.901   1
   5   2  -1 9317.39 732.513   1
  -5   2   1 9747.35 736.995   1
  -5  -2   1 10389.0 732.411   1
   5  -2   0 192.239 188.783   1
  -5   2   0 127.416 207.440   1
  -5  -2   0 108.310 161.680   1
   5   2   0 156.537 161.663   1
   5   2   1 11003.2 741.452   1
  -5   2  -1 8806.11 734.929   1
   5  -2   1 10265.9 738.313   1
  -5  -2  -1 8710.95 737.783   1
   5   2   2 49374.0 3633.61   1
   5  -2   2 51499.7 3628.62   1
  -5  -2  -2 50708.7 3633.69   1
  -5   2  -2 55171.0 3630.11   1
   5  -2   3 276.977 186.921   1
  -5  -2  -3 182.848 194.803   1
  -5   2  -3 30.1865 179.413   1
   5   2   3 413.821 186.603   1
   5  -2   4 20845.5 1504.93   1
  -5   2  -4 21839.1 1501.60   1
  -5  -2  -4 20794.6 1510.92   1
   5   2   4 19900.6 1508.36   1
  -5   2  -5 190.316 170.834   1
  -5  -2  -5 125.064 189.973   1
   5   2   5-19.4806 191.950   1
   5  -2   5 16.5091 171.932   1
  -5   2  -6 1251.90 207.378   1
  -5  -2  -6 1235.00 224.535   1
   5   2   6 828.125 250.925   1
   5  -2   6 813.794 206.105   1
  -5   2  -7 10763.6 803.505   1
  -5  -2  -7 11396.3 820.221   1
   5  -2   7 10074.0 807.895   1
   5   2   7 10293.4 823.098   1
  -5   2  -8 8209.83 638.968   1
  -5  -2  -8 8626.28 660.218   1
   5   2   8 7215.50 654.925   1
   5  -2   8 8531.17 656.505   1
   5  -2   9 542.609 200.831   1
  -5   2  -9 668.943 192.797   1
  -5  -2  -9 1119.74 228.288   1
   5   2   9 718.651 257.593   1
  -5   2 -10 13209.2 1000.07   1
   5  -2  10 13601.7 1014.43   1
  -5  -2 -11 4357.41 402.739   1
   5   2  11 3116.41 413.698   1
   5  -2  11 3956.24 397.418   1
   5   2  12 1388.00 287.476   1
   5  -2  12 936.725 246.813   1
  -5   2 -12 890.757 220.194   1
  -5  -2 -12 726.892 244.422   1
   5   2  13 694.971 289.931   1
  -5  -2 -13 808.015 244.030   1
[truncated: 891,988 more chars]
