# Supplementary material for: Structural insight into the cooperativity of spin crossover compounds
Source: Acta Crystallogr B Struct Sci Cryst Eng Mater. 2023 Aug 11;79(Pt 5):354–67. doi: 10.1107/S2052520623005814 (PMC10552598; doi:10.1107/S2052520623005814)
Supplement: Supplementary file 5 [file b-79-00354-sup5.zip › Bia_Portho_320K.cif]

data_Bia_dw4400_320K
 
_audit_creation_method            'SHELXL-2019/2'
_shelx_SHELXL_version_number      '2019/2'
_chemical_name_systematic         ?
_chemical_name_common             ?
_chemical_melting_point           ?
_chemical_formula_moiety          ?
_chemical_formula_sum
 'C10.86 H8 Fe0.29 N1.71 S0.57' 
_chemical_formula_weight          196.75

loop_
 _atom_type_symbol
 _atom_type_description
 _atom_type_scat_dispersion_real
 _atom_type_scat_dispersion_imag
 _atom_type_scat_source
 'Fe'  'Fe'   0.3265   0.6960
 'International Tables Vol C Tables 4.2.6.8 and 6.1.1.4'
 'C'  'C'   0.0024   0.0013
 'International Tables Vol C Tables 4.2.6.8 and 6.1.1.4'
 'H'  'H'   0.0000   0.0000
 'International Tables Vol C Tables 4.2.6.8 and 6.1.1.4'
 'N'  'N'   0.0049   0.0027
 'International Tables Vol C Tables 4.2.6.8 and 6.1.1.4'
 'S'  'S'   0.1051   0.1002
 'International Tables Vol C Tables 4.2.6.8 and 6.1.1.4'
 
_space_group_crystal_system       orthorhombic
_space_group_IT_number            56
_space_group_name_H-M_alt         'P c c n'
_space_group_name_Hall            '-P 2ab 2ac'
 
_shelx_space_group_comment
;
The symmetry employed for this shelxl refinement is uniquely defined
by the following loop, which should always be used as a source of
symmetry information in preference to the above space-group names.
They are only intended as comments.
;
 
loop_
 _space_group_symop_operation_xyz
 'x, y, z'
 '-x+1/2, -y+1/2, z'
 '-x, y+1/2, -z+1/2'
 'x+1/2, -y, -z+1/2'
 '-x, -y, -z'
 'x-1/2, y-1/2, -z'
 'x, -y-1/2, z-1/2'
 '-x-1/2, y, z-1/2'
 
_cell_length_a                    12.9607(6)
_cell_length_b                    15.2577(8)
_cell_length_c                    17.5967(7)
_cell_angle_alpha                 90
_cell_angle_beta                  90
_cell_angle_gamma                 90
_cell_volume                      3479.8(3)
_cell_formula_units_Z             14
_cell_measurement_temperature     320(2)
_cell_measurement_reflns_used     2539
_cell_measurement_theta_min       1.889
_cell_measurement_theta_max       21.112
 
_exptl_crystal_description        irregular
_exptl_crystal_colour             ?
_exptl_crystal_density_meas       ?
_exptl_crystal_density_method     ?
_exptl_crystal_density_diffrn     1.314          
_exptl_crystal_F_000              1424
_exptl_transmission_factor_min    ?
_exptl_transmission_factor_max    ?
_exptl_crystal_size_max           ?
_exptl_crystal_size_mid           ?
_exptl_crystal_size_min           ?
_exptl_absorpt_coefficient_mu     0.432
_shelx_estimated_absorpt_T_min    ?
_shelx_estimated_absorpt_T_max    ?
_exptl_absorpt_correction_type    ?
_exptl_absorpt_correction_T_min   ?
_exptl_absorpt_correction_T_max   ?
_exptl_absorpt_process_details    ?
_exptl_absorpt_special_details    ?
_diffrn_ambient_temperature       293(2)
_diffrn_radiation_wavelength      0.65524
_diffrn_radiation_type            Synchrotron
_diffrn_source                    ?
_diffrn_measurement_device_type   '4-circle diffractometer'
_diffrn_measurement_method        ?
_diffrn_detector_area_resol_mean  ?
_diffrn_reflns_number             36633
_diffrn_reflns_av_unetI/netI      0.0745
_diffrn_reflns_av_R_equivalents   0.0980
_diffrn_reflns_limit_h_min        -20
_diffrn_reflns_limit_h_max        20
_diffrn_reflns_limit_k_min        -19
_diffrn_reflns_limit_k_max        19
_diffrn_reflns_limit_l_min        -28
_diffrn_reflns_limit_l_max        28
_diffrn_reflns_theta_min          1.901
_diffrn_reflns_theta_max          32.948
_diffrn_reflns_theta_full         23.150
_diffrn_measured_fraction_theta_max   0.828
_diffrn_measured_fraction_theta_full  0.984
_diffrn_reflns_Laue_measured_fraction_max    0.828
_diffrn_reflns_Laue_measured_fraction_full   0.984
_diffrn_reflns_point_group_measured_fraction_max   0.828
_diffrn_reflns_point_group_measured_fraction_full  0.984
_reflns_number_total              6912
_reflns_number_gt                 2599
_reflns_threshold_expression      'I > 2\s(I)'
_reflns_Friedel_coverage          0.000
_reflns_Friedel_fraction_max      .
_reflns_Friedel_fraction_full     .
 
_reflns_special_details
;
 Reflections were merged by SHELXL according to the crystal
 class for the calculation of statistics and refinement.
 
 _reflns_Friedel_fraction is defined as the number of unique
 Friedel pairs measured divided by the number that would be
 possible theoretically, ignoring centric projections and
 systematic absences.
;
 
_computing_data_collection        ?
_computing_cell_refinement        ?
_computing_data_reduction         ?
_computing_structure_solution     ?
_computing_structure_refinement 'SHELXL-2019/2 (Sheldrick, 2019)'
_computing_molecular_graphics     ?
_computing_publication_material   ?
_refine_special_details           ?
_refine_ls_structure_factor_coef  Fsqd
_refine_ls_matrix_type            full
_refine_ls_weighting_scheme       calc
_refine_ls_weighting_details
'w=1/[\s^2^(Fo^2^)+(0.0410P)^2^+1.1147P] where P=(Fo^2^+2Fc^2^)/3'
_atom_sites_solution_primary      ?
_atom_sites_solution_secondary    ?
_atom_sites_solution_hydrogens    geom
_refine_ls_hydrogen_treatment     constr
_refine_ls_extinction_method      none
_refine_ls_extinction_coef        .
_refine_ls_number_reflns          6912
_refine_ls_number_parameters      213
_refine_ls_number_restraints      0
_refine_ls_R_factor_all           0.2465
_refine_ls_R_factor_gt            0.1059
_refine_ls_wR_factor_ref          0.2049
_refine_ls_wR_factor_gt           0.1614
_refine_ls_goodness_of_fit_ref    1.136
_refine_ls_restrained_S_all       1.136
_refine_ls_shift/su_max           0.001
_refine_ls_shift/su_mean          0.000
 
loop_
 _atom_site_label
 _atom_site_type_symbol
 _atom_site_fract_x
 _atom_site_fract_y
 _atom_site_fract_z
 _atom_site_U_iso_or_equiv
 _atom_site_adp_type
 _atom_site_occupancy
 _atom_site_site_symmetry_order  
 _atom_site_calc_flag
 _atom_site_refinement_flags_posn
 _atom_site_refinement_flags_adp
 _atom_site_refinement_flags_occupancy
 _atom_site_disorder_assembly
 _atom_site_disorder_group
Fe01 Fe 0.750000 0.750000 0.57568(4) 0.0747(2) Uani 1 2 d S T P . .
S002 S 0.90810(11) 0.55796(10) 0.39555(7) 0.1299(5) Uani 1 1 d . . . . .
N003 N 0.7437(2) 0.84326(19) 0.67414(15) 0.0771(7) Uani 1 1 d . . . . .
N004 N 0.8006(3) 0.6616(2) 0.49613(17) 0.0974(10) Uani 1 1 d . . . . .
N005 N 0.9101(2) 0.7959(2) 0.59347(17) 0.0822(8) Uani 1 1 d . . . . .
C006 C 0.6561(3) 0.8601(2) 0.71983(19) 0.0776(9) Uani 1 1 d . . . . .
C007 C 0.5643(3) 0.8824(2) 0.6851(2) 0.0823(10) Uani 1 1 d . . . . .
H007 H 0.561821 0.889579 0.632695 0.099 Uiso 1 1 calc R U . . .
C008 C 0.9250(3) 0.8473(3) 0.6546(2) 0.0849(10) Uani 1 1 d . . . . .
C009 C 0.8317(3) 0.8699(2) 0.6968(2) 0.0878(11) Uani 1 1 d . . . . .
H009 H 0.836435 0.903977 0.740454 0.105 Uiso 1 1 calc R U . . .
C00A C 0.6587(3) 0.8498(3) 0.7979(2) 0.0894(11) Uani 1 1 d . . . . .
H00A H 0.720119 0.834624 0.821895 0.107 Uiso 1 1 calc R U . . .
C00B C 0.4782(3) 0.8836(2) 0.8056(2) 0.0839(10) Uani 1 1 d . . . . .
C00C C 0.4767(3) 0.8939(2) 0.7278(2) 0.0883(11) Uani 1 1 d . . . . .
H00C H 0.415306 0.908995 0.703776 0.106 Uiso 1 1 calc R U . . .
C00D C 0.8454(3) 0.6193(3) 0.4542(2) 0.0829(10) Uani 1 1 d . . . . .
C00E C 0.5704(3) 0.8619(3) 0.8403(2) 0.0952(12) Uani 1 1 d . . . . .
H00E H 0.572918 0.855518 0.892834 0.114 Uiso 1 1 calc R U . . .
C00F C 0.3826(4) 0.8976(3) 0.8506(3) 0.0948(12) Uani 1 1 d . . . . .
C00G C 0.9932(3) 0.7738(3) 0.5527(2) 0.0975(12) Uani 1 1 d . . . . .
H00G H 0.984544 0.738991 0.509765 0.117 Uiso 1 1 calc R U . . .
C00H C 0.3845(4) 0.9420(3) 0.9192(3) 0.1076(14) Uani 1 1 d . . . . .
H00H H 0.447303 0.962493 0.937645 0.129 Uiso 1 1 calc R U . . .
C00I C 1.0208(4) 0.8764(3) 0.6764(3) 0.1148(15) Uani 1 1 d . . . . .
H00I H 1.028779 0.911665 0.719125 0.138 Uiso 1 1 calc R U . . .
C00J C 0.2891(4) 0.8678(3) 0.8256(3) 0.1252(16) Uani 1 1 d . . . . .
H00J H 0.285236 0.837336 0.779897 0.150 Uiso 1 1 calc R U . . .
C00K C 0.1993(5) 0.8824(4) 0.8675(4) 0.1414(19) Uani 1 1 d . . . . .
H00K H 0.136256 0.861661 0.849783 0.170 Uiso 1 1 calc R U . . .
C00L C 1.1044(4) 0.8520(4) 0.6336(4) 0.1325(18) Uani 1 1 d . . . . .
H00L H 1.170294 0.870626 0.646907 0.159 Uiso 1 1 calc R U . . .
C00M C 0.2959(5) 0.9567(4) 0.9612(3) 0.1267(17) Uani 1 1 d . . . . .
H00M H 0.298918 0.986599 1.007238 0.152 Uiso 1 1 calc R U . . .
C00N C 0.2043(5) 0.9267(4) 0.9340(4) 0.136(2) Uani 1 1 d . . . . .
H00N H 0.144214 0.936729 0.961446 0.163 Uiso 1 1 calc R U . . .
C00O C 1.0901(4) 0.8007(4) 0.5718(3) 0.1194(15) Uani 1 1 d . . . . .
H00O H 1.146253 0.783727 0.542352 0.143 Uiso 1 1 calc R U . . .
 
loop_
 _atom_site_aniso_label
 _atom_site_aniso_U_11
 _atom_site_aniso_U_22
 _atom_site_aniso_U_33
 _atom_site_aniso_U_23
 _atom_site_aniso_U_13
 _atom_site_aniso_U_12
Fe01 0.0789(5) 0.0883(5) 0.0570(4) 0.000 0.000 0.0071(4)
S002 0.1335(11) 0.1719(13) 0.0842(7) -0.0124(8) 0.0198(7) 0.0589(9)
N003 0.083(2) 0.0821(18) 0.0661(15) -0.0008(14) -0.0049(17) 0.0123(16)
N004 0.112(3) 0.107(3) 0.073(2) -0.0134(18) 0.0148(18) 0.006(2)
N005 0.080(2) 0.093(2) 0.0728(18) 0.0096(16) 0.0013(16) 0.0049(17)
C006 0.087(3) 0.079(2) 0.067(2) -0.0046(18) -0.0029(19) 0.0145(19)
C007 0.094(3) 0.086(2) 0.067(2) -0.0023(18) -0.005(2) 0.017(2)
C008 0.084(3) 0.092(3) 0.079(2) 0.009(2) -0.005(2) 0.003(2)
C009 0.101(3) 0.089(3) 0.073(2) -0.0042(19) -0.010(2) 0.006(2)
C00A 0.087(3) 0.109(3) 0.073(2) -0.002(2) -0.007(2) 0.025(2)
C00B 0.091(3) 0.080(2) 0.081(2) -0.0035(19) 0.002(2) 0.012(2)
C00C 0.091(3) 0.088(3) 0.086(3) 0.000(2) -0.007(2) 0.022(2)
C00D 0.080(3) 0.103(3) 0.065(2) 0.003(2) -0.0009(18) 0.002(2)
C00E 0.105(3) 0.112(3) 0.069(2) 0.005(2) 0.001(2) 0.025(2)
C00F 0.105(3) 0.085(3) 0.095(3) 0.005(2) 0.006(3) 0.020(2)
C00G 0.085(3) 0.117(3) 0.091(3) 0.011(2) 0.015(2) 0.001(2)
C00H 0.103(3) 0.121(4) 0.098(3) 0.005(3) 0.010(3) 0.035(3)
C00I 0.094(3) 0.134(4) 0.116(4) -0.007(3) -0.028(3) -0.005(3)
C00J 0.108(4) 0.135(4) 0.133(4) -0.021(3) 0.017(3) 0.011(3)
C00K 0.102(4) 0.164(5) 0.159(5) -0.014(4) 0.009(4) 0.011(4)
C00L 0.086(4) 0.167(5) 0.144(5) 0.008(4) -0.019(3) -0.014(3)
C00M 0.136(4) 0.140(4) 0.104(3) -0.002(3) 0.015(4) 0.056(4)
C00N 0.116(4) 0.154(5) 0.136(5) 0.013(4) 0.029(4) 0.041(4)
C00O 0.082(3) 0.151(4) 0.125(4) 0.013(3) 0.012(3) -0.004(3)
 
_geom_special_details
;
 All esds (except the esd in the dihedral angle between two l.s. planes)
 are estimated using the full covariance matrix.  The cell esds are taken
 into account individually in the estimation of esds in distances, angles
 and torsion angles; correlations between esds in cell parameters are only
 used when they are defined by crystal symmetry.  An approximate (isotropic)
 treatment of cell esds is used for estimating esds involving l.s. planes.
;
 
loop_
 _geom_bond_atom_site_label_1
 _geom_bond_atom_site_label_2
 _geom_bond_distance
 _geom_bond_site_symmetry_2
 _geom_bond_publ_flag
Fe01 N004 2.052(3) . ?
Fe01 N004 2.052(3) 2_665 ?
Fe01 N005 2.212(3) . ?
Fe01 N005 2.212(3) 2_665 ?
Fe01 N003 2.243(3) 2_665 ?
Fe01 N003 2.243(3) . ?
S002 C00D 1.613(4) . ?
N003 C009 1.274(4) . ?
N003 C006 1.415(4) . ?
N004 C00D 1.139(4) . ?
N005 C00G 1.338(5) . ?
N005 C008 1.345(5) . ?
C006 C007 1.379(5) . ?
C006 C00A 1.384(5) . ?
C007 C00C 1.372(5) . ?
C008 C00I 1.373(6) . ?
C008 C009 1.461(5) . ?
C00A C00E 1.378(5) . ?
C00B C00C 1.379(5) . ?
C00B C00E 1.382(5) . ?
C00B C00F 1.486(6) . ?
C00F C00J 1.367(6) . ?
C00F C00H 1.384(6) . ?
C00G C00O 1.363(6) . ?
C00H C00M 1.385(6) . ?
C00I C00L 1.371(7) . ?
C00J C00K 1.395(7) . ?
C00K C00N 1.352(7) . ?
C00L C00O 1.354(7) . ?
C00M C00N 1.360(8) . ?
 
loop_
 _geom_angle_atom_site_label_1
 _geom_angle_atom_site_label_2
 _geom_angle_atom_site_label_3
 _geom_angle
 _geom_angle_site_symmetry_1
 _geom_angle_site_symmetry_3
 _geom_angle_publ_flag
N004 Fe01 N004 93.96(19) . 2_665 ?
N004 Fe01 N005 90.30(13) . . ?
N004 Fe01 N005 100.82(13) 2_665 . ?
N004 Fe01 N005 100.82(13) . 2_665 ?
N004 Fe01 N005 90.30(13) 2_665 2_665 ?
N005 Fe01 N005 163.73(16) . 2_665 ?
N004 Fe01 N003 95.64(12) . 2_665 ?
N004 Fe01 N003 162.86(13) 2_665 2_665 ?
N005 Fe01 N003 93.31(11) . 2_665 ?
N005 Fe01 N003 73.96(12) 2_665 2_665 ?
N004 Fe01 N003 162.86(13) . . ?
N004 Fe01 N003 95.64(12) 2_665 . ?
N005 Fe01 N003 73.96(12) . . ?
N005 Fe01 N003 93.31(11) 2_665 . ?
N003 Fe01 N003 78.88(14) 2_665 . ?
C009 N003 C006 118.8(3) . . ?
C009 N003 Fe01 114.3(3) . . ?
C006 N003 Fe01 125.7(2) . . ?
C00D N004 Fe01 167.7(4) . . ?
C00G N005 C008 117.4(4) . . ?
C00G N005 Fe01 126.8(3) . . ?
C008 N005 Fe01 115.7(3) . . ?
C007 C006 C00A 119.2(3) . . ?
C007 C006 N003 119.0(3) . . ?
C00A C006 N003 121.6(3) . . ?
C00C C007 C006 120.2(3) . . ?
N005 C008 C00I 122.8(4) . . ?
N005 C008 C009 115.1(4) . . ?
C00I C008 C009 122.1(4) . . ?
N003 C009 C008 120.5(4) . . ?
C00E C00A C006 120.1(4) . . ?
C00C C00B C00E 118.6(4) . . ?
C00C C00B C00F 120.0(4) . . ?
C00E C00B C00F 121.4(4) . . ?
C007 C00C C00B 121.1(4) . . ?
N004 C00D S002 179.0(4) . . ?
C00A C00E C00B 120.7(4) . . ?
C00J C00F C00H 117.4(4) . . ?
C00J C00F C00B 121.3(4) . . ?
C00H C00F C00B 121.3(4) . . ?
N005 C00G C00O 122.3(5) . . ?
C00F C00H C00M 122.0(5) . . ?
C00L C00I C008 118.2(5) . . ?
C00F C00J C00K 121.1(5) . . ?
C00N C00K C00J 119.8(6) . . ?
C00O C00L C00I 119.4(5) . . ?
C00N C00M C00H 118.7(5) . . ?
C00K C00N C00M 121.1(6) . . ?
C00L C00O C00G 119.9(5) . . ?
 
_refine_diff_density_max    0.172
_refine_diff_density_min   -0.188
_refine_diff_density_rms    0.034

_shelx_res_file
;
TITL Bia_dw4400_085K_a.res in Pccn
    Bia_dw4400_320K.res
    created by SHELXL-2019/2 at 05:34:59 on 03-May-2022
REM Old TITL Bia_dw4400_085K in Pccn
REM SHELXT solution in Pccn: R1 0.089, Rweak 0.045, Alpha 0.023
REM <I/s>   0.567 for  392 systematic absences,  Orientation as input
REM Formula found by SHELXT:  Fe C38 N6 S2

CELL 0.65524 12.9607 15.2577 17.5967 90.0000 90.0000 90.0000
ZERR 14.000 0.0006 0.0008 0.0007 0.0000 0.0000 0.0000
LATT  1
SYMM 1/2-X, 1/2-Y, Z
SYMM -X, 1/2+Y, 1/2-Z
SYMM 1/2+X, -Y, 1/2-Z
SFAC FE C H N S
DISP $C  0.00244  0.00131  9.14798!source kissel
DISP $N  0.00493  0.00266 15.07095!source kissel
DISP $S  0.10506  0.10024 379.49005!source kissel
DISP $Fe  0.32649  0.69602 2544.24973!source kissel
UNIT 4 152 112 24 8
ACTA
L.S. 10
BOND
LIST 6
FMAP 2
PLAN 20
WGHT    0.041000    1.114700
FVAR       2.98562
FE01  1    0.750000    0.750000    0.575682    10.50000    0.07893    0.08828 =
         0.05701    0.00000    0.00000    0.00707
S002  5    0.908099    0.557964    0.395552    11.00000    0.13350    0.17190 =
         0.08416   -0.01240    0.01983    0.05891
N003  4    0.743732    0.843255    0.674143    11.00000    0.08298    0.08205 =
         0.06613   -0.00077   -0.00486    0.01233
N004  4    0.800573    0.661565    0.496126    11.00000    0.11169    0.10711 =
         0.07340   -0.01340    0.01484    0.00555
N005  4    0.910071    0.795930    0.593468    11.00000    0.08037    0.09341 =
         0.07276    0.00960    0.00131    0.00487
C006  2    0.656097    0.860130    0.719828    11.00000    0.08680    0.07933 =
         0.06669   -0.00465   -0.00294    0.01452
C007  2    0.564334    0.882379    0.685143    11.00000    0.09378    0.08581 =
         0.06737   -0.00235   -0.00493    0.01651
AFIX  43
H007  3    0.561821    0.889579    0.632695    11.00000   -1.20000
AFIX   0
C008  2    0.925031    0.847318    0.654621    11.00000    0.08361    0.09232 =
         0.07873    0.00851   -0.00532    0.00344
C009  2    0.831657    0.869900    0.696776    11.00000    0.10120    0.08907 =
         0.07310   -0.00418   -0.01006    0.00605
AFIX  43
H009  3    0.836435    0.903977    0.740454    11.00000   -1.20000
AFIX   0
C00A  2    0.658693    0.849793    0.797950    11.00000    0.08674    0.10851 =
         0.07290   -0.00154   -0.00670    0.02541
AFIX  43
H00A  3    0.720119    0.834624    0.821895    11.00000   -1.20000
AFIX   0
C00B  2    0.478208    0.883557    0.805621    11.00000    0.09079    0.08025 =
         0.08064   -0.00354    0.00239    0.01250
C00C  2    0.476719    0.893924    0.727784    11.00000    0.09092    0.08818 =
         0.08587   -0.00007   -0.00742    0.02218
AFIX  43
H00C  3    0.415306    0.908995    0.703776    11.00000   -1.20000
AFIX   0
C00D  2    0.845386    0.619298    0.454223    11.00000    0.08031    0.10336 =
         0.06513    0.00326   -0.00087    0.00209
C00E  2    0.570412    0.861941    0.840310    11.00000    0.10472    0.11231 =
         0.06866    0.00455    0.00108    0.02475
AFIX  43
H00E  3    0.572918    0.855518    0.892834    11.00000   -1.20000
AFIX   0
C00F  2    0.382572    0.897620    0.850590    11.00000    0.10468    0.08521 =
         0.09453    0.00459    0.00582    0.01955
C00G  2    0.993180    0.773848    0.552652    11.00000    0.08453    0.11684 =
         0.09120    0.01085    0.01483    0.00146
AFIX  43
H00G  3    0.984544    0.738991    0.509765    11.00000   -1.20000
AFIX   0
C00H  2    0.384541    0.941974    0.919212    11.00000    0.10328    0.12123 =
         0.09834    0.00486    0.01013    0.03519
AFIX  43
H00H  3    0.447303    0.962493    0.937645    11.00000   -1.20000
AFIX   0
C00I  2    1.020810    0.876387    0.676428    11.00000    0.09419    0.13439 =
         0.11588   -0.00681   -0.02787   -0.00494
AFIX  43
H00I  3    1.028779    0.911665    0.719125    11.00000   -1.20000
AFIX   0
C00J  2    0.289071    0.867806    0.825583    11.00000    0.10757    0.13481 =
         0.13315   -0.02147    0.01710    0.01112
AFIX  43
H00J  3    0.285236    0.837336    0.779897    11.00000   -1.20000
AFIX   0
C00K  2    0.199322    0.882355    0.867490    11.00000    0.10155    0.16376 =
         0.15881   -0.01375    0.00896    0.01100
AFIX  43
H00K  3    0.136256    0.861661    0.849783    11.00000   -1.20000
AFIX   0
C00L  2    1.104386    0.852040    0.633604    11.00000    0.08617    0.16679 =
         0.14440    0.00841   -0.01924   -0.01433
AFIX  43
H00L  3    1.170294    0.870626    0.646907    11.00000   -1.20000
AFIX   0
C00M  2    0.295892    0.956711    0.961231    11.00000    0.13612    0.13986 =
         0.10411   -0.00166    0.01546    0.05637
AFIX  43
H00M  3    0.298918    0.986599    1.007238    11.00000   -1.20000
AFIX   0
C00N  2    0.204343    0.926660    0.933958    11.00000    0.11636    0.15435 =
         0.13585    0.01306    0.02872    0.04101
AFIX  43
H00N  3    0.144214    0.936729    0.961446    11.00000   -1.20000
AFIX   0
C00O  2    1.090064    0.800675    0.571754    11.00000    0.08155    0.15132 =
         0.12529    0.01321    0.01184   -0.00398
AFIX  43
H00O  3    1.146253    0.783727    0.542352    11.00000   -1.20000
AFIX   0
HKLF 4


REM  Bia_dw4400_085K_a.res in Pccn
REM wR2 = 0.2049, GooF = S = 1.136, Restrained GooF = 1.136 for all data
REM R1 = 0.1059 for 2599 Fo > 4sig(Fo) and 0.2465 for all 6912 data
REM 213 parameters refined using 0 restraints

END

WGHT      0.0432      1.0974

REM Highest difference peak  0.172,  deepest hole -0.188,  1-sigma level  0.034
Q1    1   0.8335  0.5352  0.3885  11.00000  0.05    0.17
Q2    1   0.3409  1.0302  1.1073  11.00000  0.05    0.13
Q3    1   0.8049  0.6760  0.4582  11.00000  0.05    0.13
Q4    1   0.4743  1.0257  0.9212  11.00000  0.05    0.12
Q5    1   0.8863  0.8462  0.6872  11.00000  0.05    0.12
Q6    1   0.9411  0.7886  0.5745  11.00000  0.05    0.12
Q7    1   0.2812  0.8080  0.7972  11.00000  0.05    0.11
Q8    1   0.1157  0.9370  0.8084  11.00000  0.05    0.11
Q9    1   0.1815  0.8474  0.9232  11.00000  0.05    0.10
Q10   1   0.4412  0.9426  0.7156  11.00000  0.05    0.10
Q11   1   0.7500  0.7500  0.8922  10.50000  0.05    0.10
Q12   1   0.4379  0.8907  0.8296  11.00000  0.05    0.10
Q13   1   0.8569  0.8243  0.5831  11.00000  0.05    0.10
Q14   1   0.2594  0.7651  0.9214  11.00000  0.05    0.10
Q15   1   0.2036  0.7645  0.8988  11.00000  0.05    0.10
Q16   1   0.2000  0.9061  1.0590  11.00000  0.05    0.10
Q17   1   0.7484  0.7010  0.4910  11.00000  0.05    0.10
Q18   1   0.4369  0.8667  0.7692  11.00000  0.05    0.09
Q19   1   1.0275  0.9488  0.7036  11.00000  0.05    0.09
Q20   1   1.2079  0.7489  0.6798  11.00000  0.05    0.09
;
_shelx_res_checksum   33859

_shelx_hkl_file
;
   0   0  -2 1210.93 116.749   1
   0   0   2 729.821 121.977   1
   0   0  -3-119.671 112.009   1
   0   0   3 38.3471 148.392   1
   0   0   4 249181. 17590.6   1
   0   0  -4 283152. 17589.6   1
   0   0  -5 38.1524 163.362   1
   0   0   5-84.7378 182.964   1
   0   0  -6 296.918 154.505   1
   0   0   6 748.798 175.124   1
   0   0  -8 186904. 12470.0   1
   0   0   8 190228. 12474.8   1
   0   0  -9-65.7785 163.689   1
   0   0   9 18.6822 189.199   1
   0   0 -10 19599.4 1312.70   1
   0   0  10 18104.4 1319.17   1
   0   0 -11 19.5621 162.844   1
   0   0  11 89.7942 188.939   1
   0   0 -12 15509.5 1141.19   1
   0   0  12 16902.7 1158.09   1
   0   0 -13-89.5676 174.365   1
   0   0  13-285.648 217.040   1
   0   0  15-58.2299 226.971   1
   0   0 -16 263.882 214.072   1
   0   0  16-184.015 248.056   1
   0   0 -17 193.416 202.757   1
   0   0  17-32.0903 240.472   1
   0   0 -18 198.174 216.810   1
   0   0  18 201.192 243.616   1
   0   0 -20 29.6326 214.325   1
   0   0  20 249.283 250.759   1
   0   0 -21 455.478 228.990   1
   0   0  21 328.341 256.116   1
   0   0 -22-375.518 227.075   1
   0   0  22 336.279 259.919   1
   0   0  24-76.8771 250.788   1
   0   0 -24 65.0109 223.347   1
   0   0  25 271.924 233.068   1
   0   0 -25-98.4550 207.224   1
   0   0 -26 297.069 221.063   1
   0   1   1-14.0853 78.7881   1
   0  -1  -1 59.3451 68.5263   1
   0  -1  -2 148863. 9539.92   1
   0   1   2 139710. 9541.43   1
   0   1   3 7.66611 161.098   1
   0  -1   3 10.0474 113.514   1
   0   1  -3-49.9536 110.985   1
   0  -1  -3 229.851 148.282   1
   0  -1   4 24670.8 1677.01   1
   0   1   4 27332.2 1690.47   1
   0   1  -4 24697.5 1674.83   1
   0  -1  -4 24010.1 1683.90   1
   0   1  -5 16.7125 135.385   1
   0  -1  -5 42.7889 163.975   1
   0   1   5-130.395 176.850   1
   0  -1   5-120.839 159.959   1
   0  -1   6 37206.9 2674.52   1
   0   1  -6 42742.6 2673.60   1
   0   1  -7 35.8022 130.518   1
   0  -1  -7-143.393 181.730   1
   0  -1   7 121.179 165.847   1
   0   1   7 111.885 185.497   1
   0   1   8 35454.8 2485.60   1
   0  -1   8 36394.9 2478.51   1
   0  -1  -8 39312.9 2481.74   1
   0   1  -8 36112.7 2470.58   1
   0   1  -9-46.1024 153.264   1
   0  -1  -9 35.0040 169.729   1
   0   1   9-119.188 193.825   1
   0  -1   9 17.4989 167.238   1
   0   1  10 42419.8 2848.19   1
   0  -1  10 42529.7 2842.85   1
   0   1 -10 42582.4 2833.21   1
   0  -1 -10 41074.5 2836.74   1
   0   1 -11 185.596 166.505   1
   0  -1 -11 225.639 194.280   1
   0  -1  11 192.408 186.066   1
   0   1  11 70.4938 210.113   1
   0   1  12 8859.24 744.545   1
   0  -1 -12 9924.15 738.776   1
   0   1 -12 10587.3 729.263   1
   0  -1  13 74.8403 208.815   1
   0   1 -13-151.386 183.515   1
   0  -1  14 2295.21 311.979   1
   0   1  14 2788.88 338.072   1
   0   1 -14 2886.72 290.435   1
   0  -1 -14 2299.04 284.551   1
   0  -1  15-312.428 227.827   1
   0  -1 -15-463.112 234.432   1
   0   1 -15-171.576 198.045   1
   0   1  16 1941.32 328.430   1
   0  -1  16 1920.28 298.607   1
   0  -1 -16 2716.35 301.060   1
   0   1 -16 2694.24 294.295   1
   0   1  17 32.6403 225.399   1
   0  -1  17 253.047 227.982   1
   0  -1 -17 140.004 212.128   1
   0   1 -17 160.691 188.003   1
   0  -1  18 3021.08 368.517   1
   0   1  18 2404.11 363.942   1
   0  -1 -18 2704.38 336.963   1
   0   1 -18 2694.09 323.353   1
   0  -1  19 102.422 248.592   1
   0   1  19-35.3221 264.596   1
   0  -1 -19-116.397 217.231   1
   0   1 -19-28.4897 207.447   1
   0   1  20 107.942 239.162   1
   0  -1  20-35.2413 237.313   1
   0   1 -20 499.961 225.004   1
   0  -1 -20-29.8585 205.369   1
   0  -1  21-472.946 261.010   1
   0  -1 -21 30.4743 217.817   1
   0   1 -21-182.309 211.342   1
   0   1 -22 784.960 235.115   1
   0   1  22 524.767 267.021   1
   0  -1  22 596.054 256.168   1
   0  -1 -22 903.305 251.891   1
   0   1  23 189.980 247.132   1
   0   1 -23 321.845 222.448   1
   0  -1  23 341.532 243.411   1
   0  -1 -23 31.7164 195.774   1
   0   1  24-114.927 252.227   1
   0  -1 -24-32.3330 231.985   1
   0   1 -24 65.4482 216.422   1
   0  -1  24 309.041 248.599   1
   0   1 -25-132.599 216.387   1
   0  -1 -25 454.833 224.241   1
   0  -1  25 195.936 247.494   1
   0   1  25-154.157 237.428   1
   0  -1 -26 228.087 222.137   1
   0   1  26-77.3704 250.176   1
   0  -1 -27 32.5672 196.433   1
   0   2   1 49.0500 117.426   1
   0  -2  -1-56.6674 104.603   1
   0  -2  -2 11896.0 792.498   1
   0   2   2 11186.2 798.782   1
   0  -2  -3 81.7337 170.169   1
   0   2  -3 57.7696 79.2061   1
   0  -2   3-7.28302 91.6170   1
   0   2   3-45.0756 187.189   1
   0   2  -4 164.417 106.182   1
   0  -2  -4 343.772 181.572   1
   0   2   4-90.6883 210.120   1
   0  -2   4 306.867 116.303   1
   0  -2  -5 142.239 184.785   1
   0   2  -5-14.0591 120.160   1
   0   2   5 13.1636 201.753   1
   0  -2   5-7.92432 126.934   1
   0   2  -6 1729.34 173.004   1
   0  -2   6 1367.14 189.063   1
   0   2  -7 117.861 116.432   1
   0  -2  -7-46.2787 154.756   1
   0  -2   7 12.1536 138.814   1
   0   2   7 17.2331 172.878   1
   0   2   8 43865.1 2967.83   1
   0  -2  -8 44268.7 2963.12   1
   0  -2  -9 204.225 190.832   1
   0   2  -9 71.1569 138.010   1
   0  -2   9 48.8550 149.237   1
   0   2   9-378.973 226.854   1
   0  -2 -10 1177.83 208.844   1
   0   2 -10 923.867 173.044   1
   0   2  10 661.093 233.461   1
   0   2 -11 87.8666 148.296   1
   0  -2 -11-21.3749 185.686   1
   0  -2  11-20.2646 176.942   1
   0   2  11 24.5410 193.714   1
   0  -2  12 15892.6 1167.59   1
   0   2  12 16087.4 1180.98   1
   0  -2 -12 17513.5 1170.19   1
   0   2 -13 228.980 177.552   1
   0  -2 -13-239.958 211.102   1
   0   2  13 277.894 238.286   1
   0  -2  13-216.107 194.184   1
   0   2  14 14584.2 1116.50   1
   0  -2  14 15584.2 1109.62   1
   0   2 -14 15122.3 1091.64   1
   0  -2 -14 16224.5 1109.37   1
   0   2  15-30.6091 233.982   1
   0  -2 -15 26.3129 199.133   1
   0   2  16 1276.98 278.059   1
   0  -2  16 823.232 261.123   1
   0   2 -16 1073.38 215.401   1
   0  -2 -16 685.046 234.730   1
   0  -2  17-308.970 236.485   1
   0   2  17 198.953 278.533   1
   0  -2 -17 624.975 240.660   1
   0   2 -17 232.779 200.023   1
   0  -2  18 1098.29 254.570   1
   0   2 -18 811.378 226.690   1
   0  -2  19-100.903 243.165   1
   0   2  19 35.4971 234.796   1
   0  -2 -19 357.743 213.943   1
   0   2 -19-28.1527 199.753   1
   0   2  20 1097.14 311.322   1
   0  -2 -20 1111.23 260.369   1
   0   2 -21 30.5373 207.245   1
   0  -2  21-144.447 251.172   1
   0   2  21 36.9239 268.864   1
   0  -2 -21 214.025 225.064   1
   0   2 -22-94.6163 209.487   1
   0  -2  22 74.1325 235.154   1
   0   2  23-227.940 253.481   1
   0   2 -23-32.2962 211.727   1
   0  -2  23-38.0205 237.748   1
   0  -2 -23-31.4932 231.859   1
   0   2  24 267.826 256.633   1
   0  -2 -24 63.9888 212.851   1
   0   2 -24 164.796 222.106   1
   0  -2  24 310.836 252.638   1
   0  -2 -25 225.715 209.155   1
   0   2  25 306.610 242.569   1
   0  -2 -26 580.332 241.774   1
   0   2  26 306.861 246.406   1
   0   3   0-62.4973 92.6939   1
   0  -3   0 59.1976 94.6178   1
   0   3   1 6.23073 141.224   1
   0  -3  -1-79.0385 120.573   1
   0  -3  -2 748254. 50421.5   1
   0   3   2 783200. 50424.6   1
   0  -3  -3 111.519 157.055   1
   0   3   3 62.9391 171.760   1
   0   3  -4 728842. 48206.4   1
   0  -3   4 734748. 48207.8   1
   0   3   4 725520. 48234.1   1
   0  -3  -4 733726. 48229.2   1
   0   3  -5 39.8182 95.4785   1
   0  -3   5-77.8682 111.651   1
   0  -3  -6 1121.56 175.265   1
   0   3  -6 695.558 125.829   1
   0  -3   6 684.353 131.921   1
   0   3   6 907.955 195.918   1
   0  -3  -7 148.511 168.363   1
   0   3  -7-18.8370 117.480   1
   0   3   7 55.4184 178.030   1
   0  -3   7-140.392 120.931   1
   0  -3   8 12264.8 857.566   1
   0   3   8 13110.8 898.736   1
   0   3  -8 11205.8 849.922   1
   0  -3  -8 13683.0 883.464   1
   0  -3  -9 117.214 200.652   1
   0   3   9 177.613 225.028   1
   0   3  10 30958.5 2135.70   1
   0  -3  10 31613.0 2108.73   1
   0   3 -10 30746.9 2098.28   1
   0  -3 -10 31067.8 2122.44   1
   0  -3 -11-88.8816 194.017   1
   0   3 -11-49.7759 148.147   1
   0  -3  11 19.0700 184.550   1
   0   3  11 76.6915 220.358   1
   0   3 -12 879.046 175.695   1
   0  -3  12 295.055 189.852   1
   0  -3 -13-49.4189 174.583   1
   0   3 -13 100.143 173.539   1
   0   3  13 86.0323 209.567   1
   0  -3  13-138.228 201.150   1
   0  -3 -14 309.885 219.650   1
   0   3 -14 469.440 202.326   1
   0  -3  14 675.950 228.963   1
   0   3  14 180.518 251.225   1
   0   3 -15 22.5160 178.853   1
   0  -3 -15-188.132 220.560   1
   0  -3  15 27.0118 215.866   1
   0   3  15-93.9931 257.852   1
   0   3 -16 742.587 198.899   1
   0  -3 -16 362.701 225.953   1
   0   3  16 618.914 257.512   1
   0  -3  16 1226.77 253.585   1
   0  -3 -17-230.543 204.415   1
   0   3 -17 25.2921 195.266   1
   0   3  17 134.890 240.117   1
   0  -3  17 361.113 222.302   1
   0  -3 -18 296.798 233.502   1
   0   3 -18 267.127 206.327   1
   0  -3  18 253.968 217.076   1
   0   3 -19 84.1661 200.030   1
   0  -3 -19 300.728 234.640   1
   0   3  19 251.092 274.400   1
   0  -3  19 33.2102 222.754   1
   0   3 -20 87.9886 204.968   1
   0  -3 -20-211.442 213.577   1
   0   3  20 294.832 237.291   1
   0  -3 -21 61.3806 209.429   1
   0   3  21 445.970 261.793   1
   0   3 -21-30.5121 210.796   1
   0  -3  21 322.094 237.959   1
   0  -3 -22 155.067 223.338   1
   0   3  22-225.186 267.227   1
   0   3 -22 157.586 210.260   1
   0  -3  22-111.011 253.218   1
   0  -3 -23-157.046 204.004   1
   0   3  23-265.783 237.384   1
   0  -3  23-152.438 249.779   1
   0   3 -24 265.089 209.489   1
   0  -3 -24 221.799 233.480   1
   0   3  24-38.1395 252.446   1
   0  -3 -25 191.943 228.400   1
   0   3  25 342.883 255.816   1
   0   3  26-113.853 217.719   1
   0  -3 -26 222.842 206.818   1
   0   3  27 151.337 249.342   1
   0  -3 -27 189.726 223.710   1
   0  -3 -28-31.3019 193.756   1
   0   4   0 998552. 64368.0   1
   0  -4   0 955975. 64366.5   1
   0   4   1-93.5715 158.597   1
   0  -4  -1-60.6868 124.952   1
   0   4   2 740037. 49922.4   1
   0  -4  -2 771828. 49918.7   1
   0  -4  -3 124.507 165.569   1
   0   4   3-108.144 178.619   1
   0  -4  -5 99.1350 175.978   1
   0  -4   5-29.7320 83.2306   1
   0   4   5 47.5909 190.845   1
   0   4  -5 8.50158 73.8523   1
   0   4  -6 425839. 28138.9   1
   0  -4   6 431420. 28143.0   1
   0   4   6 422934. 28173.4   1
   0  -4  -6 421957. 28168.0   1
   0   4  -7-16.1606 101.051   1
   0  -4  -7-35.1386 186.452   1
   0   4   7-78.8440 212.742   1
   0  -4   7-28.1979 114.146   1
   0  -4  -8 286.781 195.273   1
   0   4  -8 151.236 110.726   1
   0  -4   8 264.950 124.808   1
   0   4   8 323.275 218.756   1
   0  -4  -9-61.1852 201.006   1
   0   4  -9 107.506 119.127   1
   0   4   9 186.387 229.161   1
   0  -4   9-177.587 123.733   1
   0  -4 -10 21.7685 204.040   1
   0   4 -10 231.100 115.668   1
   0   4  10-24.9650 219.093   1
   0  -4  10-206.154 146.673   1
   0   4 -11 15.3718 147.263   1
   0  -4 -11 161.341 213.186   1
   0   4  11 53.1478 240.726   1
   0  -4  11 53.8434 151.909   1
   0   4  12 6491.37 559.294   1
   0  -4  12 6618.79 528.817   1
   0   4 -12 6742.36 506.684   1
   0  -4 -12 6695.24 543.869   1
   0  -4 -13-304.853 191.789   1
   0   4 -13-129.721 148.763   1
   0  -4  13 21.9646 175.712   1
   0   4  13-59.0948 209.739   1
   0   4 -14 2738.99 289.232   1
   0  -4 -14 2539.53 332.474   1
   0  -4  14 3652.67 335.130   1
   0   4  14 2810.65 359.405   1
   0   4 -15 43.4176 168.814   1
   0  -4 -15 191.907 229.548   1
   0  -4  15-257.329 189.534   1
   0  -4 -16 113.475 222.555   1
   0   4  16-33.1928 271.611   1
   0   4 -17-74.7511 178.771   1
   0  -4  17 29.3791 220.083   1
   0  -4 -18 1049.88 248.912   1
   0   4 -18 1347.99 229.990   1
   0  -4  18 931.790 265.671   1
   0   4  18 633.970 257.739   1
   0  -4 -19 122.923 231.043   1
   0   4 -19-195.394 196.518   1
   0  -4  19-162.941 231.194   1
   0   4  19-36.0445 274.663   1
   0  -4 -20 1153.41 264.693   1
   0   4 -20 757.878 234.731   1
   0  -4  20 1192.67 267.239   1
   0   4  20 1039.16 310.924   1
   0  -4 -22 310.043 235.188   1
   0   4 -22 31.5351 215.498   1
   0  -4  22-73.9526 242.875   1
   0   4  22 752.978 268.542   1
   0  -4 -23 469.789 246.854   1
   0   4  23-151.763 264.264   1
   0   4 -23 259.693 207.414   1
   0   4  25 379.291 252.456   1
   0  -4 -25 157.824 216.614   1
   0   4  27 186.610 226.378   1
   0  -4 -27 31.2127 197.155   1
   0   4  28-73.8645 242.555   1
   0  -4 -28 461.789 231.930   1
   0   5   0 69.5910 120.440   1
   0  -5   0-61.9840 100.106   1
   0   5  -1-28.2159 85.8797   1
   0   5   1-45.4437 146.152   1
   0  -5  -1-56.8525 122.854   1
   0  -5   1-41.0583 81.5351   1
   0   5   2 35626.4 2553.12   1
   0  -5  -2 40445.4 2549.71   1
   0  -5  -3-35.4377 159.479   1
   0   5   3 13.2390 179.305   1
   0  -5  -5 245.588 186.699   1
   0   5   5-120.605 212.001   1
   0   5  -6 13722.3 867.462   1
   0  -5   6 11410.8 869.503   1
   0   5   6 13937.8 928.984   1
   0  -5  -6 14040.6 918.659   1
   0   5   7-104.864 199.576   1
   0  -5   7 38.3933 99.2820   1
   0  -5  -7-18.5803 176.809   1
   0  -5  -8 359.513 174.740   1
   0   5  -8 664.319 121.323   1
   0   5   8 660.557 198.759   1
   0  -5   8 496.882 131.653   1
   0  -5  -9 170.727 157.659   1
   0   5  -9-51.7717 105.476   1
   0  -5   9-12.1538 120.758   1
   0   5   9-317.609 188.622   1
   0   5  10 10048.4 767.935   1
   0  -5 -10 10305.8 753.875   1
   0   5 -11 28.0349 114.701   1
   0  -5  11-98.9459 145.448   1
   0  -5  12 9025.55 660.254   1
   0   5  12 9000.50 708.916   1
   0  -5 -12 9553.56 690.979   1
   0   5 -12 8359.94 642.006   1
   0  -5 -13-52.1653 205.881   1
   0   5 -13 35.0987 148.092   1
   0  -5  13-62.0535 165.289   1
   0   5  13-30.4016 245.861   1
   0   5 -14-19.3548 159.751   1
   0  -5 -14-189.407 216.229   1
   0  -5  14-45.4166 193.191   1
   0   5  14 126.642 255.292   1
   0  -5 -15-139.723 222.621   1
   0  -5  15 24.6935 204.946   1
   0   5 -15-211.242 175.323   1
   0  -5  16 6217.06 545.774   1
   0   5  16 7133.71 592.611   1
   0   5 -16 6241.61 522.287   1
   0  -5 -16 7323.71 567.737   1
   0   5  17 139.147 252.543   1
   0  -5 -17 148.002 214.159   1
   0   5  18 962.636 266.021   1
   0   5 -18 909.905 220.125   1
   0  -5  18 333.097 228.668   1
   0  -5 -18 484.800 213.541   1
   0   5  19-109.177 276.349   1
   0   5 -19-54.9925 197.271   1
   0  -5  19-224.442 227.424   1
   0  -5 -19 247.579 241.997   1
   0   5  20 597.896 277.995   1
   0   5 -20-115.588 204.186   1
   0  -5  20 135.033 237.605   1
   0  -5 -20-243.941 249.509   1
   0   5  21-149.902 263.787   1
   0   5 -21 241.257 205.550   1
   0  -5  21-35.2250 210.222   1
   0  -5 -21 123.266 216.079   1
   0   5  22 339.274 251.379   1
   0   5  23 340.041 264.448   1
   0  -5 -23 528.042 236.935   1
   0   5  24-37.8680 253.763   1
   0  -5 -24 156.577 219.591   1
   0   5  25-150.781 222.564   1
   0  -5 -25 281.694 201.521   1
   0  -5 -26 249.319 237.566   1
   0   5  26 671.522 259.995   1
   0  -5 -27 153.945 215.952   1
   0   5  27 36.9081 227.392   1
   0  -5 -28-151.513 207.376   1
   0   5  28 109.087 222.800   1
   0   6   0 22129.3 1451.93   1
   0  -6   0 21085.5 1446.75   1
   0  -6   1 36.4861 78.6342   1
   0  -6  -1 64.8720 108.322   1
   0   6  -1-42.3089 89.7744   1
   0   6   1 31.5433 131.960   1
   0  -6  -2 40633.9 2951.61   1
   0  -6   2 44859.5 2922.50   1
   0   6  -2 45056.1 2924.70   1
   0   6   2 41944.1 2955.04   1
   0   6   4 11292.1 840.698   1
   0  -6  -4 12088.1 832.379   1
   0  -6  -5 197.326 168.108   1
   0   6   5-129.981 184.479   1
   0   6   6 143743. 9239.91   1
   0  -6  -6 135414. 9228.82   1
   0   6   7 22.2471 207.141   1
   0   6  -7-19.1597 67.2620   1
   0  -6   7-49.7854 73.4358   1
   0  -6  -7-77.9259 175.634   1
   0   6  -8 9900.83 644.669   1
   0  -6  -8 9952.12 703.020   1
   0  -6   8 8345.59 644.087   1
   0   6   8 10236.7 718.435   1
   0   6   9-25.5410 244.083   1
   0   6  -9 8.97898 98.6625   1
   0  -6   9-30.9484 112.260   1
   0  -6  -9 22.1941 196.712   1
   0   6 -10 492.501 121.838   1
   0  -6  10 189.817 136.612   1
   0   6  11 85.7325 241.837   1
   0  -6 -11 49.1668 217.930   1
   0   6  12 629.313 261.745   1
   0   6 -12 294.865 132.539   1
   0  -6  12 289.661 160.616   1
   0  -6 -12 821.623 232.513   1
   0   6  13 468.727 265.845   1
   0   6 -13-99.5964 148.606   1
   0  -6  13 115.198 161.606   1
   0  -6 -13-26.6705 223.852   1
   0   6  14 454.029 274.934   1
   0   6 -14 810.338 179.923   1
   0  -6  14 682.563 185.249   1
   0  -6 -14 551.488 228.552   1
   0   6  15 200.460 278.847   1
   0   6 -15-161.883 164.136   1
   0  -6  15 93.8443 177.559   1
   0  -6 -15 170.850 228.231   1
   0   6  16 240.797 249.888   1
   0   6 -16 285.619 161.075   1
   0  -6  16 127.754 171.676   1
   0  -6 -16 117.096 211.199   1
   0   6  17 176.468 236.475   1
   0   6 -17 118.399 184.586   1
   0  -6  17 55.0631 209.768   1
   0  -6 -17-179.802 205.070   1
   0   6  18 685.175 277.060   1
   0   6 -18 455.002 202.084   1
   0  -6  18 411.390 230.365   1
   0  -6 -18 672.795 249.878   1
   0   6  19 110.112 281.505   1
   0   6 -19-107.305 191.737   1
   0  -6  19 218.061 229.298   1
   0  -6 -19-31.1554 242.075   1
   0   6 -20 141.547 210.511   1
   0  -6  20 853.003 241.613   1
   0   6 -21 59.5740 191.756   1
   0   6  21 112.844 259.570   1
   0  -6 -21 92.5650 216.380   1
   0  -6 -22 216.585 193.004   1
   0   6  24 75.4065 262.546   1
   0  -6 -24 280.109 221.129   1
   0   6  25-149.785 237.574   1
   0  -6 -25 186.157 205.188   1
   0  -6 -26 30.8129 217.288   1
   0   6  26 850.270 277.917   1
   0  -6 -27 303.696 220.578   1
   0   6  27-36.4739 250.842   1
   0  -6 -28 268.305 199.823   1
   0   6  28-143.401 203.261   1
   0  -7   0 25.1776 110.217   1
   0   7   0 116.331 123.812   1
   0  -7  -1 72.6219 121.256   1
   0  -7   1-6.32134 81.5448   1
   0   7  -1-51.3903 100.370   1
   0   7   1 83.2124 137.554   1
   0   7  -2 12253.1 806.230   1
   0   7   2 11555.2 843.541   1
   0  -7  -2 12608.2 835.784   1
   0  -7   2 11655.9 802.393   1
   0  -7  -3-70.4290 141.852   1
   0   7   3 208.890 173.149   1
   0   7   4 28543.2 1971.19   1
   0  -7  -4 29297.5 1962.43   1
   0  -7  -5 87.1838 172.202   1
   0   7   5-39.8456 192.409   1
   0   7   6 16603.7 1207.84   1
   0  -7  -6 17579.7 1199.83   1
   0  -7  -7 326.687 188.635   1
   0   7   7 140.626 200.541   1
   0   7  -8 22943.5 1617.37   1
   0  -7  -8 27837.9 1688.44   1
   0   7   8 28368.2 1702.00   1
   0  -7   8 24629.2 1620.19   1
   0  -7  -9-322.297 208.148   1
   0  -7   9-134.745 89.7245   1
   0   7  -9-27.3956 78.0813   1
   0   7   9-293.379 245.634   1
   0  -7 -10 2695.76 295.603   1
   0  -7  10 1951.81 196.072   1
   0   7  10 2083.80 308.361   1
   0   7 -10 2022.86 184.831   1
   0   7  11-29.5621 239.786   1
   0   7 -11-44.5918 115.235   1
   0  -7  11-12.4639 122.617   1
   0  -7 -11-76.1264 211.209   1
   0   7  12 370.507 238.408   1
   0  -7 -12-105.587 202.516   1
   0   7  13 96.2320 238.653   1
   0   7 -13 30.2068 133.591   1
   0  -7  13 172.465 146.763   1
   0  -7 -13-109.276 203.970   1
   0   7  14 364.955 262.178   1
   0   7 -14 646.982 160.758   1
   0  -7  14 934.068 189.325   1
   0  -7 -14 844.462 215.498   1
   0   7 -15-18.9038 146.406   1
   0  -7  15 21.6371 170.256   1
   0   7  16 1049.36 289.623   1
   0   7 -16 892.402 192.647   1
   0  -7  16 404.081 185.969   1
   0  -7 -16 831.675 265.945   1
   0   7  17-35.7739 277.999   1
   0   7 -17 45.2515 163.007   1
   0  -7  17-179.988 189.324   1
   0  -7 -17-181.857 252.310   1
   0   7  18 1093.35 320.050   1
   0   7 -18 658.247 206.433   1
   0  -7  18 832.317 235.105   1
   0  -7 -18 1326.18 278.139   1
   0   7  19 446.413 297.424   1
   0   7 -19-79.2319 199.436   1
   0  -7  19 87.4290 209.304   1
   0  -7 -19 339.958 256.685   1
   0   7 -20-83.0284 181.400   1
   0   7  20 226.704 276.123   1
   0  -7 -20 30.7124 212.759   1
   0   7  21 414.824 256.082   1
   0  -7 -21-30.8652 204.319   1
   0   7  22-377.379 256.262   1
   0  -7 -22 30.8772 214.095   1
   0   7  23 37.6306 255.872   1
   0  -7 -23 400.443 242.162   1
   0   7  24-150.129 249.305   1
   0  -7 -24 30.9046 219.219   1
   0   7  25-37.1763 227.912   1
   0  -7 -25-184.358 193.212   1
   0  -7 -26 274.098 221.087   1
   0   7  26 366.072 250.306   1
   0  -7 -27 29.9399 213.194   1
   0   7  27 72.0714 241.458   1
   0   8   0 86758.9 5937.86   1
   0  -8   0 91985.6 5933.49   1
   0  -8   1-89.0548 88.8014   1
   0  -8  -1 194.761 127.289   1
   0   8   1-119.431 142.981   1
   0   8  -1 51.9814 100.826   1
   0   8  -2 38358.0 2627.25   1
   0  -8   2 40571.5 2624.06   1
   0  -8  -3 60.5047 138.628   1
   0   8   3-17.3990 179.173   1
   0  -8  -4 1310.36 196.423   1
   0   8   4 966.946 200.022   1
   0  -8  -5-239.144 167.868   1
   0   8   5 169.546 197.380   1
   0   8   6 14077.2 990.552   1
   0  -8  -6 13324.4 975.188   1
   0  -8  -7 170.914 191.376   1
   0   8   7 49.3067 227.611   1
   0   8   8 27134.8 1841.38   1
   0  -8  -8 26039.5 1825.17   1
   0   8 -10 1563.79 149.644   1
   0  -8  10 1796.59 155.363   1
   0  -8 -11 104.335 195.388   1
   0   8  11-61.1007 224.061   1
   0  -8  11 19.9141 105.299   1
   0   8 -11-34.8313 88.8443   1
   0  -8 -12 135.144 210.953   1
   0  -8  12 125.776 127.824   1
   0   8 -12 108.287 102.948   1
   0  -8 -13 250.918 228.162   1
   0   8  13-164.524 258.959   1
   0  -8 -14 3073.83 329.233   1
   0   8  14 2536.81 353.725   1
   0   8 -14 1963.16 232.849   1
   0  -8  14 3016.50 265.752   1
   0   8  15 34.7533 268.318   1
   0   8 -15-51.0328 140.447   1
   0  -8  15 331.382 169.382   1
   0  -8 -15-88.4153 227.552   1
   0   8  16 462.396 289.398   1
   0   8 -16 531.255 160.650   1
   0  -8  16 391.727 186.863   1
   0  -8 -16 541.718 263.361   1
   0   8  17-145.158 286.441   1
   0   8 -17-146.206 160.189   1
   0  -8  17 215.904 181.549   1
   0  -8 -17 92.0020 239.039   1
   0   8  18 774.563 291.441   1
   0   8 -18 136.585 162.785   1
   0  -8  18 523.492 215.795   1
   0  -8 -18 1060.33 264.064   1
   0   8  19-74.9467 233.448   1
   0  -8 -19 403.836 216.414   1
   0   8  20 455.634 237.304   1
   0  -8 -20 277.056 196.627   1
   0   8  21-226.787 265.314   1
   0  -8 -21-185.224 219.363   1
   0   8  22 452.666 280.376   1
   0  -8 -22 215.571 227.592   1
   0   8  23 75.2659 267.124   1
   0  -8 -23 215.575 232.508   1
   0   8  25 110.632 220.044   1
   0  -8 -25-30.4232 180.546   1
   0  -8 -26 360.852 221.935   1
   0   8  26 398.552 261.113   1
   0  -8 -27 117.958 218.737   1
   0   8  27 569.137 252.110   1
   0  -9   0-74.0084 105.448   1
   0   9   0 185.232 131.949   1
   0  -9   1-66.0986 82.1466   1
   0   9  -1-30.1633 104.528   1
   0   9  -2 9022.39 607.277   1
   0  -9   2 8618.10 601.694   1
   0  -9  -2 8819.28 640.990   1
   0  -9  -3 16.1562 147.040   1
   0   9   3-93.9060 180.633   1
   0   9   4 103.511 172.436   1
   0  -9  -5 329.975 175.147   1
   0   9   5-112.557 187.515   1
   0  -9  -6 1103.18 205.167   1
   0   9   6 679.333 235.389   1
   0  -9  -7 88.8256 178.521   1
   0   9   7-77.6915 209.433   1
   0  -9  -9-394.751 214.614   1
   0   9   9-144.559 220.361   1
   0  -9 -10 2889.67 331.784   1
   0   9  10 2783.86 358.694   1
   0  -9 -11 26.7607 195.562   1
   0   9 -11-21.6456 51.5991   1
   0  -9  11 64.6684 53.1473   1
   0   9  11-189.038 242.432   1
   0   9 -12 671.682 110.682   1
   0  -9  12 1060.68 123.918   1
   0   9  12 783.911 280.352   1
   0  -9 -13 313.557 234.586   1
   0   9 -13-30.6031 103.516   1
   0  -9  13 68.1409 119.075   1
   0   9  13-134.431 274.193   1
   0   9  14-207.198 289.014   1
   0   9 -14-62.3641 119.956   1
   0  -9  14 42.0983 125.599   1
   0  -9 -14 117.064 243.577   1
   0   9  15 176.826 293.523   1
   0   9 -15 14.6598 126.057   1
   0  -9  15-66.9902 136.257   1
   0  -9 -15 269.332 251.845   1
   0   9  16 974.701 313.488   1
   0   9 -16 654.234 164.186   1
   0  -9  16 753.345 166.503   1
   0  -9 -16 822.903 271.346   1
   0   9 -17 37.5825 139.530   1
   0   9  17 183.625 277.354   1
   0  -9 -17 681.303 254.514   1
   0   9  19-490.271 274.676   1
   0  -9 -19 187.173 236.971   1
   0   9  20-76.2242 291.451   1
   0  -9 -20-154.164 231.901   1
   0   9  21-566.800 283.164   1
   0  -9 -21 184.849 234.857   1
   0   9  22 188.170 254.337   1
   0  -9 -22-30.6867 205.631   1
   0   9  23 149.965 228.530   1
   0  -9 -23-30.6045 186.558   1
   0   9  24 37.0856 231.993   1
   0  -9 -24 182.428 197.635   1
   0   9  25-73.0985 254.205   1
   0  -9 -25 90.2606 214.223   1
   0  -9 -26 59.3054 214.330   1
   0   9  26-35.8214 235.831   1
   0  10   0 41554.0 2797.55   1
   0 -10   0 41976.8 2792.78   1
   0 -10  -1 13.6208 120.739   1
   0 -10   1-27.7455 94.0284   1
   0  10   1-111.668 158.790   1
   0  10  -1-22.3397 118.140   1
   0 -10  -2 2841.27 273.237   1
   0 -10   2 2983.81 226.225   1
   0  10  -2 2833.34 235.427   1
   0  10   2 2846.74 285.029   1
   0  10   3-60.4462 165.338   1
   0 -10   3 25.3658 49.3432   1
   0  10  -3 4.37246 62.2696   1
   0 -10  -3 17.1832 147.731   1
   0 -10  -4 1672.47 216.264   1
   0  10   4 1477.09 241.585   1
   0 -10  -5-346.236 170.434   1
   0  10   5 47.6811 193.197   1
   0 -10  -6 653.856 193.694   1
   0  10   6 408.530 221.327   1
   0  10   7-135.626 220.836   1
   0 -10  -8 2430.86 287.931   1
   0  10   8 1774.49 322.881   1
   0 -10  -9 50.9444 193.504   1
   0  10   9-270.043 222.494   1
   0 -10 -10 793.901 238.128   1
   0  10  10 1157.42 285.459   1
   0 -10 -11-109.713 206.872   1
   0  10  11 194.831 244.078   1
   0 -10 -12 1529.42 266.558   1
   0  10  12 1905.92 306.143   1
   0 -10 -14 1131.87 268.977   1
   0 -10  14 415.309 99.3300   1
   0  10  14 1127.92 310.047   1
   0 -10 -15-273.216 238.145   1
   0  10 -15 21.2895 110.649   1
   0 -10  15-11.7565 114.514   1
   0  10  15-180.023 270.648   1
   0 -10 -16 123.508 202.660   1
   0  10 -16 211.834 121.812   1
   0  10  16 73.3322 254.224   1
   0  10  17 148.742 234.826   1
   0 -10 -17 31.3309 201.677   1
   0  10  18-301.728 245.055   1
   0 -10 -18 31.1559 191.996   1
   0  10  19 38.1546 232.704   1
   0 -10 -19 184.954 195.734   1
   0  10  20 189.621 220.055   1
   0 -10 -20-92.5933 190.077   1
   0  10  21-75.5831 232.818   1
   0 -10 -21 215.213 193.265   1
   0  10  22-37.5392 249.347   1
   0 -10 -22 91.6611 212.517   1
   0  10  24 36.8148 263.119   1
   0 -10 -24-30.2552 212.936   1
   0  10  25 216.778 250.495   1
   0 -10 -25 119.518 210.553   1
   0  10  26-35.3809 212.257   1
   0 -10 -26 58.4323 172.425   1
   0 -11   1-124.158 98.0939   1
   0  11  -1 37.1451 125.431   1
   0  11   1-52.0629 156.853   1
   0 -11  -1-14.7779 134.839   1
   0  11   2 1032.15 204.843   1
   0  11  -2 898.578 136.869   1
   0 -11   2 1336.80 127.930   1
   0 -11  -2 1059.34 181.611   1
   0  11  -3 56.3266 67.3627   1
   0 -11   3-68.3946 56.8030   1
   0 -11  -3 146.074 138.192   1
   0  11   4 116.623 186.638   1
   0 -11  -4 515.927 164.873   1
   0  11   5-125.775 205.285   1
   0 -11  -5-42.6302 159.742   1
   0  11   6 53.6178 239.398   1
   0 -11  -6 68.0944 190.009   1
   0 -11  -7 47.9525 192.771   1
   0  11   8 1429.43 296.597   1
   0 -11  -8 2089.30 267.054   1
   0  11   9 466.397 260.552   1
   0 -11  -9 26.2607 207.694   1
   0  11  10 869.796 274.177   1
   0  11  11 233.102 265.106   1
   0 -11 -11 309.858 227.860   1
   0  11  12 1749.48 303.979   1
   0 -11 -12 1680.24 276.934   1
   0  11  13-211.257 266.521   1
   0 -11 -13 29.6716 237.881   1
   0  11  14-71.9157 278.812   1
   0 -11 -14-302.772 243.772   1
   0  11  15-73.2577 247.562   1
   0 -11 -15 184.825 223.521   1
   0  11  16 409.017 267.505   1
   0 -11 -16 500.591 219.737   1
   0  11  17-528.447 283.772   1
   0 -11 -17 217.972 214.897   1
   0  11  18 76.4577 281.384   1
   0 -11 -18-30.8315 212.712   1
   0  11  19 152.079 266.550   1
   0 -11 -19-30.9004 216.643   1
   0  11  21 150.914 256.224   1
   0 -11 -21 153.215 221.711   1
   0  11  22 150.096 242.644   1
   0 -11 -22 30.5229 223.116   1
   0  11  23 185.373 218.098   1
   0 -11 -23 999.508 219.027   1
   0  11  24 365.064 223.689   1
   0 -11 -24-149.682 175.716   1
   0  11  25-142.962 230.137   1
   0 -11 -25-117.940 194.296   1
   0  12   0 1171.66 174.259   1
   0 -12   0 1101.58 157.836   1
   0  12   1-112.268 157.035   1
   0 -12  -1 153.949 137.124   1
   0  12  -1-81.0605 127.464   1
   0 -12   1-34.0122 99.4991   1
   0  12   2 1773.72 259.839   1
   0 -12  -2 2587.08 247.376   1
   0  12  -2 2276.80 209.542   1
   0 -12   2 2573.30 203.248   1
   0  12   3 228.676 195.048   1
   0 -12   3-23.7528 58.2109   1
   0  12  -3-28.1313 71.6425   1
   0 -12  -3 174.405 161.282   1
   0  12   4-222.344 212.471   1
   0 -12  -4 20.9280 177.644   1
   0  12   5-132.037 195.065   1
   0 -12  -5 89.5383 170.545   1
   0  12   7-324.360 258.152   1
   0 -12  -7 324.412 186.339   1
   0  12   8 432.009 257.350   1
   0 -12  -8 130.419 207.813   1
   0  12   9 353.137 243.194   1
   0 -12  -9 27.1139 208.911   1
   0 -12 -10 673.157 229.803   1
   0  12  11 342.870 275.856   1
   0 -12 -11 57.7589 214.368   1
   0  12  12 1547.99 302.565   1
   0 -12 -12 799.106 255.593   1
   0  12  13 72.0060 281.561   1
   0  12  14 1062.58 317.386   1
   0 -12 -14 1107.82 283.953   1
   0  12  15 37.2354 254.796   1
   0 -12 -15-31.2757 211.345   1
   0  12  17 383.158 288.512   1
   0 -12 -17 185.235 217.954   1
   0  12  18-381.481 300.278   1
   0 -12 -18 61.9218 235.229   1
   0  12  19-380.931 297.011   1
   0 -12 -19 463.416 246.977   1
   0  12  20 531.435 279.320   1
   0 -12 -20 215.409 230.827   1
   0  12  21 188.247 269.108   1
   0 -12 -21-30.5232 217.353   1
   0  12  22 448.258 285.922   1
   0 -12 -22 396.018 226.691   1
   0  12  23 36.8113 277.189   1
   0 -12 -23 391.885 224.857   1
   0  12  24 180.421 276.327   1
   0 -12 -24 297.275 217.079   1
   0 -13   0-73.0089 122.358   1
   0  13   0-122.009 151.921   1
   0  13   1 59.8045 156.025   1
   0 -13  -1 131.739 128.127   1
   0  13   2 1825.18 254.898   1
   0 -13  -2 1807.36 213.971   1
   0 -13   2 1638.45 161.436   1
   0  13  -2 1612.00 174.441   1
   0 -13  -3-60.6970 158.704   1
   0 -13   3 24.9336 61.4976   1
   0  13  -3-5.89085 71.0588   1
   0  13   3-24.3592 202.737   1
   0  13   4 3106.48 334.051   1
   0 -13  -4 2473.79 288.747   1
   0  13   6 58.6755 218.270   1
   0 -13  -6 49.4996 181.553   1
   0  13   7-153.847 232.119   1
   0 -13  -7 233.426 197.660   1
   0  13   8 640.456 276.014   1
   0 -13  -8 809.445 234.639   1
   0  13   9 565.369 278.541   1
   0 -13  -9 223.844 213.032   1
   0  13  10 720.383 269.185   1
   0 -13 -10 1182.15 247.826   1
   0  13  12-180.455 285.759   1
   0 -13 -12 121.278 229.455   1
   0  13  13-257.326 255.679   1
   0 -13 -13 123.497 199.604   1
   0 -13 -14 123.502 231.424   1
   0  13  16-192.238 246.262   1
   0 -13 -16 61.8676 200.927   1
   0  13  17-229.828 279.064   1
   0 -13 -17-93.1443 208.234   1
   0  13  18 76.5476 288.705   1
   0 -13 -18 61.9984 229.837   1
   0  13  19-343.548 292.846   1
   0 -13 -19 432.480 235.467   1
   0  13  20 568.472 282.614   1
   0 -13 -20 122.692 225.021   1
   0  13  22 297.013 248.951   1
   0 -13 -22 60.4260 206.989   1
   0  13  23 36.4888 245.695   1
   0 -13 -23 208.708 212.482   1
   0  13  24 214.117 247.469   1
   0 -13 -24 146.635 209.917   1
   0  14   0 466.209 161.715   1
   0 -14   0 295.931 136.407   1
   0 -14  -1-52.8509 140.052   1
   0  14   1 318.527 171.839   1
   0  14   2 848.376 205.247   1
   0 -14  -2 445.067 172.958   1
   0 -14   2 557.568 109.153   1
   0  14  -2 313.851 122.635   1
   0 -14  -3-20.9441 175.305   1
   0 -14   3 76.1924 50.9487   1
   0  14  -3-5.70076 66.8699   1
   0  14   3 25.5965 209.451   1
   0 -14  -4 359.789 174.654   1
   0  14   4-27.7276 203.786   1
   0 -14  -5 357.680 183.123   1
   0  14   5-146.253 214.736   1
   0 -14  -6 560.262 222.630   1
   0  14   6 677.546 241.151   1
   0 -14  -7 106.348 195.775   1
   0  14   7-384.159 254.316   1
   0 -14  -8 223.797 215.667   1
   0  14   8 698.063 260.607   1
   0 -14  -9 548.633 230.126   1
   0  14   9 206.041 255.013   1
   0 -14 -11-269.307 228.786   1
   0  14  11 217.963 274.960   1
   0 -14 -12-243.850 215.804   1
   0  14  12-148.172 268.096   1
   0 -14 -13 463.859 245.956   1
   0  14  13 451.438 290.104   1
   0 -14 -14 123.172 193.664   1
   0  14  14 153.175 264.342   1
   0 -14 -15-31.0327 229.124   1
   0  14  15-612.967 288.525   1
   0 -14 -16-124.629 210.548   1
   0  14  16 153.983 273.043   1
   0 -14 -17 217.911 197.516   1
   0  14  17-192.455 252.291   1
   0 -14 -18 31.0428 214.179   1
   0 -14 -19 370.113 226.013   1
   0  14  19 76.3242 289.292   1
   0 -14 -20 460.345 229.242   1
   0  14  20 379.293 282.578   1
   0 -14 -21 395.581 223.612   1
   0  14  21-37.4440 246.907   1
   0  14  23 468.913 245.729   1
   0 -14 -23 236.816 194.344   1
   0  15   0-58.9985 153.301   1
   0 -15   0 98.4925 136.252   1
   0  15  -1 16.0480 136.595   1
   0  15   1-22.4542 167.682   1
   0 -15  -1 205.759 150.893   1
   0  15   2 248.343 174.107   1
   0 -15   2 39.8054 95.1153   1
   0 -15  -2-103.274 153.121   1
   0  15  -2-12.1005 114.420   1
   0  15  -3 36.1658 49.8270   1
   0 -15  -3 132.442 160.746   1
   0  15   3-26.9575 193.415   1
   0 -15  -5-124.070 169.848   1
   0  15   5 30.4352 220.833   1
   0 -15  -6 130.180 196.492   1
   0  15   6 63.9492 246.130   1
   0 -15  -7-27.0874 215.812   1
   0  15   7-67.1260 235.310   1
   0 -15  -8-112.063 198.809   1
   0  15   8 416.921 255.806   1
   0 -15 -10 265.513 202.624   1
   0  15  10 586.547 272.927   1
   0 -15 -11-90.2594 224.642   1
   0  15  11 299.164 260.129   1
   0 -15 -12 305.480 218.780   1
   0  15  12 75.4300 265.808   1
   0 -15 -13 339.975 200.868   1
   0  15  13 267.326 257.795   1
   0 -15 -14-31.1485 220.089   1
   0  15  14-38.5199 264.682   1
   0 -15 -15-218.784 202.150   1
   0  15  15 115.998 263.561   1
   0 -15 -16 219.016 228.940   1
   0  15  16 116.216 279.201   1
   0 -15 -18 93.5618 190.324   1
   0  15  18 231.396 266.241   1
   0 -15 -19 310.494 231.106   1
   0  15  19 611.663 286.786   1
   0 -15 -20 429.341 224.802   1
   0  15  20 339.989 285.138   1
   0  15  21 483.724 282.674   1
   0 -15 -21 303.117 219.664   1
   0  15  22 182.280 233.734   1
   0 -15 -22 149.379 185.229   1
   0  16   0 219.871 163.736   1
   0 -16   0 349.463 148.298   1
   0  16  -1 185.948 136.369   1
   0  16   1-189.357 181.585   1
   0 -16   1 83.8901 120.596   1
   0 -16  -1 98.2680 156.630   1
   0  16  -2 95.4055 110.092   1
   0  16   2 26.1050 194.225   1
   0 -16  -2-21.6892 156.224   1
   0 -16   2 60.2911 90.2195   1
   0  16   3-28.2000 217.034   1
   0 -16  -3-93.7079 182.657   1
   0 -16  -4 74.4914 179.235   1
   0  16   4 361.387 225.151   1
   0 -16  -5 311.080 202.063   1
   0  16   5-413.048 243.682   1
   0 -16  -6 431.224 201.677   1
   0  16   6 397.359 250.416   1
   0 -16  -7 111.769 206.440   1
   0  16   7-274.955 247.526   1
   0 -16  -8 403.324 204.572   1
   0  16   8 426.102 253.317   1
   0 -16  -9-354.614 204.947   1
   0  16   9 182.209 249.563   1
   0 -16 -10 180.899 199.105   1
   0  16  10 334.898 268.414   1
   0 -16 -11-91.9381 208.981   1
   0  16  11 454.256 268.606   1
   0 -16 -12-248.179 202.104   1
   0  16  12-230.192 251.945   1
   0 -16 -13 406.747 224.366   1
   0  16  13 77.4249 284.511   1
   0 -16 -14 157.149 190.011   1
   0  16  14 272.285 273.005   1
   0 -16 -15-157.403 213.878   1
   0  16  15-155.972 270.307   1
   0 -16 -17 125.648 216.728   1
   0  16  17 583.247 295.909   1
   0 -16 -18 62.5803 189.917   1
   0  16  18 231.464 235.291   1
   0 -16 -19 186.329 199.224   1
   0  16  19 152.587 269.765   1
   0 -16 -20-92.2207 207.733   1
   0  16  20 75.0607 265.173   1
   0  16  21 921.174 292.607   1
   0 -16 -21 542.816 223.476   1
   0  17   0 63.7181 167.169   1
   0 -17   0 53.1337 140.284   1
   0  17   1 97.5269 190.050   1
   0  17  -1-70.0644 136.971   1
   0 -17  -1-41.2062 148.370   1
   0  17   2 328.751 198.746   1
   0 -17  -2 90.7743 167.904   1
   0  17  -2 317.913 117.091   1
   0  17   4 313.853 245.502   1
   0 -17  -4 311.761 197.691   1
   0 -17  -5 81.9426 189.995   1
   0  17   5-198.032 218.278   1
   0 -17  -6 226.373 208.651   1
   0  17   6 137.779 242.743   1
   0  17   7 213.817 234.177   1
   0 -17  -7 291.090 211.858   1
   0  17   8 329.950 263.999   1
   0 -17  -8-208.435 200.359   1
   0  17   9 37.5086 265.438   1
   0 -17  -9 334.723 194.548   1
   0  17  10 534.581 264.788   1
   0 -17 -10-30.9616 193.946   1
   0  17  11 154.858 252.973   1
   0 -17 -11 250.837 213.231   1
   0  17  13 157.365 243.522   1
   0 -17 -13-31.8195 190.908   1
   0  17  14 355.095 293.503   1
   0 -17 -14 382.489 229.125   1
   0  17  16 39.2492 265.229   1
   0 -17 -16-63.6376 206.657   1
   0  17  17-350.547 260.380   1
   0 -17 -17-190.169 195.911   1
   0  17  18 308.259 275.466   1
   0 -17 -18-344.587 216.215   1
   0  17  19 417.280 235.423   1
   0 -17 -19 155.089 182.836   1
   0  17  20 484.452 268.521   1
   0 -17 -20-60.8735 186.723   1
   0  17  21 109.691 258.457   1
   0 -17 -21-268.520 198.324   1
   0  18   2-56.3299 188.741   1
   0  18   3-123.306 211.967   1
   0  18   4 263.281 235.352   1
   0 -18  -4 27.1473 196.385   1
   0  18   5-137.475 224.242   1
   0 -18  -5 141.839 185.092   1
   0  18   6-392.100 247.944   1
   0 -18  -6 176.358 196.118   1
   0  18   8-339.111 253.897   1
   0 -18  -8-124.163 185.709   1
   0  18   9-192.437 272.281   1
   0 -18  -9-220.188 198.107   1
   0  18  10 507.621 263.258   1
   0 -18 -10 63.8093 211.618   1
   0  18  12-317.848 275.542   1
   0 -18 -12-129.590 203.973   1
   0  18  13 199.281 259.177   1
   0 -18 -13 194.793 199.329   1
   0  18  14 478.031 259.070   1
   0 -18 -14 32.4222 204.141   1
   0  18  15 357.040 291.191   1
   0 -18 -15 64.5232 212.716   1
   0  18  16 432.634 271.308   1
   0 -18 -16 321.675 209.342   1
   0  18  17-38.9157 267.406   1
   0 -18 -17 95.4088 204.664   1
   0  18  18 460.476 267.397   1
   0 -18 -18 125.285 193.593   1
   0  18  19 188.567 261.352   1
   0 -18 -19 61.5113 204.413   1
   0  18  20 629.248 253.476   1
   0 -18 -20 211.140 192.983   1
   0  19   7 38.1232 243.025   1
   0  19   8 77.7256 243.016   1
   0  19   9 78.8162 242.740   1
   0  19  11-80.3064 248.533   1
   0 -19 -11 32.9045 197.398   1
   0  19  12 443.084 279.065   1
   0 -19 -12-164.904 209.278   1
   0  19  13-241.582 260.313   1
   0 -19 -13 230.576 213.950   1
   0  19  14 240.684 251.049   1
   0 -19 -14 131.121 200.130   1
   0  19  15-119.477 249.582   1
   0 -19 -15-357.636 206.983   1
   0  19  16-354.634 269.836   1
   0 -19 -16-32.1510 201.273   1
   0  19  17-38.9459 236.150   1
   0 -19 -17-31.7413 190.432   1
   0  19  18 344.497 268.370   1
   0 -19 -18-124.688 194.920   1
   0  19  19-338.344 246.407   1
   0 -19 -19 305.708 187.323   1
   1   0 -26-32.9658 216.068   1
  -1   0  25 505.478 264.306   1
   1   0 -25 32.9028 224.740   1
  -1   0  24 348.814 252.005   1
   1   0 -24 65.3811 214.594   1
  -1   0  23 38.1933 243.472   1
  -1   0  22 824.728 274.230   1
   1   0 -22 1363.46 249.794   1
  -1   0  21 732.634 270.186   1
   1   0 -21 589.475 248.655   1
   1   0 -20 391.907 224.252   1
  -1   0  20 859.003 296.078   1
   1   0 -18 2359.61 298.185   1
  -1   0  18 1917.43 334.718   1
   1   0 -17 26.9272 204.478   1
  -1   0  17 32.2811 246.771   1
   1   0 -16 5292.51 466.473   1
  -1   0  16 5478.58 488.080   1
  -1   0  15 29.5471 231.778   1
   1   0 -14 2922.54 328.301   1
  -1   0  14 3330.50 366.974   1
   1   0 -13 110.217 194.792   1
  -1   0  13 292.472 235.393   1
  -1   0  12 9589.00 690.767   1
   1   0 -12 8382.61 667.114   1
   1   0 -11 78.9244 173.391   1
  -1   0  11 228.203 209.320   1
  -1   0  10 68220.0 4441.67   1
   1   0 -10 64793.8 4428.63   1
   1   0  -9 182.074 173.781   1
  -1   0   9 95.5737 194.891   1
   1   0  -8 1147.39 207.451   1
  -1   0   8 1495.66 236.184   1
  -1   0   6 56219.6 3643.25   1
   1   0  -6 53254.8 3636.11   1
  -1   0   5-11.3792 170.210   1
   1   0  -5 218.424 152.309   1
  -1   0   4 1622.32 195.589   1
   1   0  -4 1242.80 176.278   1
   1   0  -3 37.8320 133.228   1
  -1   0   3 66.0413 160.968   1
   1   0  -2 357278. 24301.7   1
  -1   0   2 380526. 24302.9   1
  -1   0   1-20.1242 82.6247   1
   1   0  -1 24.8689 68.4770   1
   1   0   1-56.0148 88.2031   1
  -1   0  -1-96.9740 88.0205   1
  -1   0  -2 399217. 26636.4   1
   1   0   2 409218. 26638.2   1
  -1   0  -3 78.1701 119.799   1
   1   0   3 68.5247 144.451   1
  -1   0  -4 1778.62 205.770   1
   1   0   4 1703.36 214.189   1
  -1   0  -5-56.7061 154.551   1
   1   0   5 32.5837 169.456   1
   1   0   6 54145.4 3430.96   1
  -1   0  -6 49064.7 3423.70   1
   1   0   8 845.689 208.101   1
  -1   0  -8 1281.89 202.976   1
   1   0   9 74.9849 183.279   1
  -1   0  -9-83.1647 157.603   1
   1   0  10 69833.4 4635.87   1
  -1   0 -10 68924.1 4627.51   1
   1   0  11 44.6824 198.525   1
  -1   0 -11-120.705 179.645   1
   1   0  12 10294.0 762.566   1
  -1   0 -12 9940.44 750.865   1
  -1   0 -13-92.0006 193.154   1
   1   0  13-130.200 221.038   1
   1   0  15-29.1655 234.469   1
   1   0  16 5206.61 503.208   1
  -1   0 -16 6070.81 489.112   1
   1   0  17 479.952 244.749   1
  -1   0 -17 220.100 207.237   1
   1   0  18 2156.03 339.552   1
  -1   0 -18 2601.55 321.669   1
   1   0  20 213.141 252.479   1
  -1   0 -20 274.860 244.572   1
   1   0  21 36.6296 241.149   1
  -1   0 -21-30.8620 193.895   1
   1   0  22 746.618 288.241   1
  -1   0 -22 1613.16 272.551   1
   1   0  24 307.711 233.845   1
  -1   0 -24 224.131 220.669   1
   1   0  25-271.445 255.294   1
  -1   0 -25 226.918 215.315   1
  -1   0 -26 197.211 207.918   1
   1  -1 -27-32.4876 194.907   1
  -1   1  26 38.7031 236.485   1
   1  -1 -26 424.136 232.005   1
  -1   1  25 271.859 263.556   1
  -1  -1  25 390.054 259.078   1
   1   1 -25-265.137 214.265   1
   1  -1 -25-97.9816 224.420   1
  -1  -1  24 465.624 267.981   1
  -1   1  24 77.1018 251.820   1
   1   1 -24 32.8396 225.050   1
   1  -1 -24 227.391 227.163   1
  -1   1  23-38.0802 236.941   1
  -1  -1  23 229.732 240.607   1
   1  -1 -23 257.051 208.743   1
   1   1 -23-129.567 199.539   1
  -1   1  22 149.934 249.040   1
  -1  -1  22 262.299 229.660   1
   1  -1 -22 158.260 226.304   1
   1   1 -22-127.030 199.616   1
  -1   1  21 110.489 262.226   1
   1   1 -21-185.896 212.009   1
   1  -1 -21 186.772 230.753   1
  -1  -1  21-36.5080 228.240   1
  -1   1  20 685.560 282.619   1
   1   1 -20 300.810 230.865   1
  -1  -1  20 1027.29 272.213   1
   1  -1 -20-60.3539 225.423   1
   1  -1 -19 292.843 219.712   1
  -1   1  19-105.497 259.134   1
  -1  -1  19 171.441 254.476   1
   1   1 -19 349.974 229.104   1
  -1   1  18 136.082 260.920   1
  -1  -1  18-132.428 273.224   1
   1  -1 -18 84.8991 215.612   1
   1   1 -18-83.9479 226.964   1
  -1  -1  17 921.002 272.282   1
  -1   1  17 986.684 274.909   1
   1   1 -17 722.071 224.673   1
   1  -1 -17 492.515 202.121   1
  -1  -1  16-121.279 237.870   1
  -1   1  16 31.6718 226.403   1
   1  -1 -16 158.096 200.798   1
   1   1 -16 127.080 196.252   1
  -1  -1  15 1750.38 285.153   1
   1   1 -15 2234.55 268.394   1
   1  -1 -15 1841.62 271.603   1
  -1   1  14 3091.16 341.406   1
   1  -1 -14 2439.62 315.827   1
  -1  -1  13 2137.15 288.322   1
   1   1 -13 2749.14 275.826   1
   1   1 -12 10779.5 830.244   1
   1  -1 -12 11850.3 840.398   1
  -1   1  12 11906.9 858.098   1
  -1   1  11-47.6110 182.037   1
  -1  -1  11-110.113 202.795   1
   1  -1 -11 369.199 178.697   1
   1   1 -11 54.9842 174.102   1
  -1  -1  10 21891.0 1534.52   1
  -1   1  10 20890.2 1537.79   1
   1   1 -10 23663.7 1523.81   1
   1  -1 -10 22035.5 1529.07   1
  -1   1   9 47618.5 3240.66   1
  -1  -1   9 47484.0 3235.19   1
   1   1  -9 49158.0 3226.36   1
   1  -1  -9 48302.8 3233.81   1
  -1   1   8 32836.3 2190.77   1
  -1  -1   8 32223.6 2184.50   1
   1  -1  -8 33972.8 2182.81   1
   1   1  -8 30654.1 2170.73   1
  -1   1   7 4865.66 400.019   1
   1  -1  -7 4746.27 391.763   1
  -1  -1   6 6526.21 504.401   1
   1   1  -6 6779.71 489.571   1
  -1   1   5 25648.2 1661.50   1
  -1  -1   5 20916.3 1644.94   1
   1  -1  -5 24950.6 1652.23   1
   1   1  -5 26581.1 1643.18   1
  -1  -1   4 13346.6 855.440   1
  -1   1   4 12673.8 867.105   1
   1   1  -4 11400.8 848.012   1
   1  -1  -4 12444.8 857.138   1
  -1   1   3 55875.4 3609.93   1
   1  -1  -3 57210.4 3604.76   1
   1   1  -3 57772.4 3598.19   1
  -1  -1   3 47115.8 3600.00   1
  -1  -1   2 1509.56 179.231   1
  -1   1   2 1703.79 200.430   1
   1  -1  -2 1945.49 190.781   1
   1  -1  -1 5026.46 355.787   1
  -1   1   1 5776.31 361.717   1
   1   1  -1 5411.55 349.607   1
  -1   1   0 352140. 23304.9   1
   1   1   0 350897. 23303.9   1
   1  -1   0 351959. 23302.9   1
  -1  -1   0 358477. 23303.5   1
  -1  -1  -1 6207.59 408.951   1
   1   1   1 5480.29 410.057   1
  -1  -1  -2 1597.42 180.415   1
  -1   1  -2 2200.72 170.029   1
   1   1   2 1675.85 186.463   1
   1  -1   2 2332.42 173.965   1
  -1   1  -3 51443.8 3313.66   1
  -1  -1  -3 49858.9 3321.82   1
   1   1   3 44671.0 3324.92   1
   1  -1   3 52167.6 3315.96   1
  -1  -1  -4 13760.1 858.627   1
  -1   1  -4 12922.9 845.863   1
   1   1   4 11384.8 863.354   1
   1  -1   4 11354.5 848.974   1
  -1  -1  -5 25952.1 1597.98   1
  -1   1  -5 24347.3 1587.51   1
   1   1   5 21471.4 1604.91   1
   1  -1   5 22264.0 1593.02   1
  -1   1  -6 6825.68 495.997   1
   1  -1   6 6755.46 504.772   1
   1   1   7 5265.28 410.873   1
   1  -1   7 4735.09 401.338   1
   1  -1   8 33807.3 2149.09   1
   1   1   8 30000.8 2152.22   1
  -1  -1  -8 29264.3 2145.29   1
  -1   1  -8 33805.4 2143.44   1
   1  -1   9 44861.5 3091.74   1
   1   1   9 48324.4 3104.79   1
  -1   1  -9 48554.1 3092.05   1
  -1  -1  -9 43031.0 3092.13   1
   1  -1  10 19593.7 1495.26   1
   1   1  10 22486.3 1505.39   1
  -1  -1 -10 21387.6 1493.39   1
  -1   1 -10 23119.6 1491.35   1
  -1   1 -11-96.0223 179.246   1
  -1  -1 -11 21.0205 186.812   1
   1   1  11-163.760 214.911   1
   1  -1  11-21.3728 192.713   1
  -1   1 -12 10993.9 823.654   1
   1   1  12 11775.6 837.749   1
  -1  -1 -12 11005.5 823.837   1
   1  -1  13 2528.56 300.188   1
  -1   1 -13 2408.18 278.413   1
   1  -1  14 3422.24 333.989   1
   1   1  14 2249.05 316.221   1
  -1  -1 -14 3224.37 317.851   1
  -1   1 -14 2386.45 301.683   1
   1  -1  15 1361.26 298.400   1
  -1  -1 -15 1824.38 286.074   1
   1  -1  16 119.654 224.847   1
   1   1  16-250.592 261.431   1
  -1  -1 -16 379.816 221.979   1
  -1   1 -16-232.823 199.704   1
   1   1  17 977.816 262.728   1
   1  -1  17 1063.80 269.696   1
  -1   1 -17 1189.81 228.020   1
  -1  -1 -17 1149.79 248.206   1
   1  -1  18-97.9771 259.982   1
   1   1  18 471.540 276.151   1
  -1  -1 -18 608.196 238.307   1
  -1   1 -18 112.769 214.084   1
   1  -1  19-102.026 249.452   1
   1   1  19 34.7518 269.170   1
  -1   1 -19 117.070 211.574   1
  -1  -1 -19 119.344 214.079   1
   1   1  20 35.7879 245.414   1
   1  -1  20 530.666 264.577   1
  -1   1 -20 239.195 225.311   1
  -1  -1 -20 214.501 215.417   1
   1   1  21-219.887 248.742   1
   1  -1  21 585.982 259.809   1
  -1  -1 -21-31.4012 226.173   1
  -1   1 -21 30.2678 195.735   1
   1   1  22 264.197 234.010   1
   1  -1  22 631.617 254.606   1
  -1  -1 -22-62.0675 203.854   1
  -1   1 -22 185.720 216.574   1
   1  -1  23-75.7357 241.576   1
   1   1  23-37.9651 244.487   1
  -1   1 -23 252.367 206.975   1
  -1  -1 -23 345.889 225.792   1
   1  -1  24 270.036 255.399   1
   1   1  24 344.100 261.937   1
  -1  -1 -24 507.078 224.680   1
  -1   1 -24 452.599 223.766   1
  -1   1 -25 32.8487 223.395   1
   1  -1  25-38.9599 249.955   1
   1   1  25 385.545 267.475   1
  -1  -1 -25 482.447 231.208   1
   1   1  26-193.115 231.705   1
  -1  -1 -26 161.693 200.165   1
  -1  -1 -27 97.1568 211.393   1
  -1   2  27-305.222 232.633   1
   1  -2 -27 64.1479 231.056   1
  -1   2  26-115.426 236.030   1
   1  -2 -26-226.103 219.518   1
  -1   2  25 231.654 268.608   1
   1  -2 -25-324.013 222.730   1
  -1   2  24-229.988 260.258   1
  -1  -2  24 116.107 260.559   1
   1   2 -24 230.834 213.356   1
   1  -2 -24 290.164 230.584   1
  -1  -2  23 152.455 229.889   1
  -1   2  23-341.819 238.630   1
   1   2 -23-32.4115 213.396   1
   1  -2 -23 31.9813 192.906   1
  -1  -2  22 635.030 256.230   1
   1   2 -22 31.7645 205.170   1
  -1   2  21 37.0585 268.929   1
   1  -2 -21 124.219 228.680   1
   1   2 -21-61.8206 203.609   1
  -1  -2  21 400.128 259.080   1
  -1   2  20-36.3614 278.959   1
   1  -2 -20-151.728 229.758   1
  -1   2  19-212.706 268.335   1
   1   2 -19-115.347 210.025   1
  -1  -2  19 169.285 252.788   1
   1  -2 -19-117.586 237.077   1
   1   2 -18 471.284 203.915   1
  -1  -2  18 390.081 252.604   1
   1  -2 -17 472.580 245.432   1
   1   2 -17 263.748 194.616   1
  -1  -2  17 155.597 232.254   1
  -1   2  17 971.728 285.555   1
   1  -2 -16 670.809 230.098   1
   1   2 -16 449.513 201.748   1
  -1  -2  16 502.777 232.221   1
  -1   2  16 391.022 265.637   1
   1  -2 -15 811.396 232.427   1
  -1   2  15 714.998 278.182   1
   1   2 -14 2409.20 270.294   1
   1  -2 -14 2588.29 314.743   1
  -1   2  14 2688.88 350.009   1
  -1  -2  14 2311.42 300.156   1
   1  -2 -13 1350.61 246.698   1
   1   2 -13 656.804 190.663   1
  -1   2  13 757.639 245.522   1
  -1  -2  13 1172.06 225.785   1
   1  -2 -12 159.065 187.435   1
  -1  -2  12-22.5887 192.068   1
  -1   2  12 502.588 214.298   1
   1  -2 -11-21.3110 180.807   1
   1   2 -11 156.951 149.147   1
  -1   2  11-198.216 204.483   1
  -1  -2  11 41.4500 181.419   1
  -1  -2  10 17085.4 1186.49   1
  -1   2  10 17281.0 1209.65   1
   1   2 -10 16964.3 1173.49   1
   1  -2 -10 16661.9 1190.29   1
   1   2  -9 1375.46 195.183   1
   1  -2  -9 1797.75 221.576   1
  -1  -2   9 1697.72 219.602   1
  -1   2   9 1552.25 249.413   1
  -1   2   8 42507.2 2765.71   1
   1  -2  -8 39674.9 2754.17   1
  -1   2   7 21098.8 1418.03   1
  -1  -2   7 20058.0 1397.93   1
   1  -2  -7 19310.6 1402.93   1
   1   2  -7 21456.9 1391.50   1
  -1  -2   6 9703.90 675.345   1
  -1   2   6 9331.97 698.799   1
   1  -2  -6 9612.26 684.567   1
   1   2  -6 9564.76 670.402   1
  -1   2   5-41.0937 201.512   1
   1  -2  -5 236.803 172.946   1
   1   2  -5-15.2672 124.541   1
  -1  -2   5 106.365 141.291   1
  -1   2   4 8472.88 589.544   1
   1  -2  -4 8970.76 576.408   1
   1   2  -4 6709.30 552.429   1
  -1  -2   4 8332.52 557.364   1
  -1   2   3 286979. 18216.9   1
   1   2  -3 298032. 18198.9   1
   1  -2  -3 309997. 18212.3   1
   1  -2  -2 53913.1 3517.24   1
  -1  -2   2 52744.2 3507.92   1
  -1   2   2 55635.8 3522.65   1
   1   2  -2 51757.8 3506.17   1
   1   2  -1 12948.1 938.490   1
   1  -2  -1 13600.5 947.162   1
  -1  -2   1 15319.6 939.311   1
  -1   2   1 14270.6 949.868   1
  -1   2   0-55.5476 105.972   1
  -1  -2   0 99.0083 100.003   1
   1   2   0 33.8341 99.4367   1
   1  -2   0 25.6115 95.8011   1
  -1  -2  -1 13188.8 934.907   1
   1   2   1 14617.0 938.200   1
   1  -2   2 54205.2 3487.06   1
  -1   2  -2 52959.3 3486.61   1
  -1  -2  -2 51396.4 3499.69   1
   1   2   2 50216.5 3501.48   1
  -1  -2  -3 295803. 18253.0   1
   1  -2   3 300904. 18239.9   1
   1   2   3 304087. 18257.1   1
   1   2   4 7687.17 541.399   1
  -1   2  -4 7947.05 501.922   1
  -1   2  -5-167.059 137.628   1
  -1  -2  -5-150.806 159.202   1
   1  -2   5 49.6575 146.199   1
   1   2   5-80.1434 170.597   1
   1   2   6 9390.26 668.915   1
   1  -2   6 8979.04 645.146   1
  -1   2  -6 10049.6 642.441   1
  -1  -2  -6 7841.12 653.951   1
  -1  -2  -7 19903.5 1375.23   1
  -1   2  -7 20300.2 1360.68   1
   1  -2   7 19230.8 1366.46   1
   1   2   7 20813.3 1389.53   1
  -1  -2  -8 40727.8 2748.94   1
   1   2   8 41042.8 2760.35   1
  -1  -2  -9 1246.41 212.952   1
  -1   2  -9 1809.39 207.373   1
   1  -2   9 1799.96 231.095   1
   1   2   9 1937.28 235.970   1
   1   2  10 16763.2 1203.02   1
  -1   2 -10 18075.3 1184.64   1
  -1  -2 -10 16123.4 1192.24   1
   1   2  11-195.387 221.230   1
   1  -2  11 426.462 182.649   1
  -1  -2 -11 175.184 201.145   1
  -1   2 -11-201.174 158.481   1
   1   2  12-446.147 232.042   1
   1  -2  12-244.730 183.825   1
  -1  -2 -12-70.2355 212.193   1
   1  -2  13 1249.20 232.648   1
   1   2  13 1419.13 258.865   1
  -1  -2 -13 914.089 228.427   1
  -1   2 -13 1144.07 204.978   1
   1   2  14 2549.52 318.798   1
   1  -2  14 2400.94 314.061   1
  -1  -2 -14 2567.39 299.473   1
  -1   2 -14 2480.72 290.287   1
   1   2  15 613.477 280.195   1
  -1  -2 -15 508.513 235.902   1
   1  -2  16 145.818 240.525   1
   1   2  16 255.793 233.633   1
  -1  -2 -16 1050.55 221.120   1
  -1   2 -16 781.179 212.286   1
   1  -2  17 306.529 217.551   1
   1   2  17 364.864 268.005   1
  -1  -2 -17 826.194 244.715   1
  -1   2 -17 557.133 221.559   1
   1  -2  18 708.151 251.341   1
  -1   2 -18 722.582 230.303   1
   1   2  19 210.845 254.308   1
   1  -2  19 336.012 236.823   1
  -1  -2 -19 30.1114 220.410   1
  -1   2 -19 232.136 219.220   1
   1   2  20-504.346 280.798   1
  -1  -2 -20 492.779 251.999   1
   1   2  21-36.8387 248.936   1
   1  -2  21-180.409 263.677   1
  -1  -2 -21 409.624 224.348   1
  -1   2 -21-180.760 203.581   1
   1  -2  22 73.9831 225.935   1
  -1   2 -22 339.908 221.330   1
   1  -2  23-37.9526 236.317   1
   1   2  23 379.483 243.263   1
  -1   2 -23 159.591 215.015   1
  -1  -2 -23 125.502 209.558   1
  -1   2 -24-65.3238 219.260   1
   1  -2  24 309.565 250.533   1
   1   2  24 343.418 245.917   1
  -1  -2 -24 315.346 235.800   1
   1   2  25 345.117 254.195   1
  -1  -2 -25 222.307 209.829   1
   1   2  26 153.151 252.451   1
  -1  -2 -26 254.833 235.712   1
   1   2  27-114.095 219.529   1
  -1   3  27-113.166 250.744   1
   1  -3 -27 348.098 230.630   1
  -1   3  26-229.354 252.822   1
   1  -3 -26 31.9837 212.488   1
  -1   3  25 536.249 238.535   1
   1  -3 -25-96.3188 207.857   1
  -1   3  24 267.344 245.398   1
   1   3 -24 133.318 213.366   1
   1  -3 -24 480.834 236.766   1
  -1   3  23 493.379 264.317   1
  -1  -3  23 378.229 260.247   1
   1  -3 -23 255.110 229.187   1
   1   3 -23-162.319 215.115   1
  -1   3  22-188.434 278.417   1
   1   3 -22 253.326 202.856   1
   1  -3 -22-251.898 236.717   1
  -1  -3  22 482.781 246.701   1
  -1   3  21 223.339 257.371   1
   1   3 -21 492.169 210.306   1
  -1  -3  21-108.347 240.480   1
   1  -3 -21 309.844 216.167   1
  -1   3  20 1612.15 302.459   1
   1   3 -20 1368.99 272.660   1
  -1  -3  20 1922.17 307.295   1
   1  -3 -20 1032.10 261.591   1
  -1   3  19 143.217 249.148   1
   1   3 -19 200.154 216.224   1
  -1  -3  19 804.430 256.462   1
   1  -3 -19 355.517 220.889   1
   1   3 -18 2104.26 297.255   1
  -1  -3  18 2559.32 312.993   1
   1  -3 -18 1939.27 300.188   1
  -1   3  17 919.492 276.827   1
   1   3 -17 675.460 221.428   1
  -1  -3  17 668.224 231.766   1
   1  -3 -17 28.1882 219.025   1
  -1   3  16-132.842 258.046   1
   1   3 -16-49.2233 181.814   1
  -1  -3  16 373.795 232.540   1
   1  -3 -16-273.000 211.445   1
  -1   3  15-31.8056 240.723   1
   1  -3 -15 213.776 203.900   1
   1   3 -15 556.116 198.132   1
  -1  -3  15 378.686 224.128   1
  -1  -3  14 11971.8 856.550   1
  -1   3  14 11222.8 872.946   1
   1   3 -14 11552.6 841.363   1
   1  -3 -14 11540.8 859.369   1
   1  -3 -13 395.740 186.979   1
  -1  -3  13 23.4667 195.720   1
  -1   3  13 173.266 226.161   1
   1   3 -13 160.005 159.838   1
  -1  -3  12 12660.0 941.515   1
   1   3 -12 13570.3 933.045   1
  -1   3  11 4690.41 427.689   1
  -1  -3  11 4610.39 386.424   1
   1   3 -11 4385.06 365.769   1
   1  -3 -11 4158.35 407.098   1
  -1  -3  10 6774.79 519.338   1
  -1   3  10 7394.65 555.284   1
   1   3 -10 6422.21 504.640   1
   1  -3 -10 6920.40 530.546   1
  -1  -3   9 3579.12 328.230   1
  -1   3   9 3445.10 387.093   1
   1  -3  -9 3428.03 361.260   1
   1   3  -9 4517.94 320.293   1
  -1   3   8 18926.3 1323.52   1
  -1  -3   8 19857.7 1301.01   1
   1  -3  -8 18092.6 1312.47   1
   1   3  -8 18803.2 1290.25   1
  -1   3   7 299.756 194.189   1
   1  -3  -7 517.343 162.126   1
   1   3  -7 470.038 123.133   1
  -1  -3   7 81.2551 137.284   1
   1  -3  -6 31886.6 2247.24   1
   1   3  -6 33842.1 2229.84   1
  -1  -3   6 32827.6 2233.14   1
  -1   3   6 35353.7 2260.81   1
   1   3  -5 16932.0 1063.46   1
  -1  -3   5 14470.8 1064.87   1
  -1  -3   4 27603.3 1836.93   1
  -1   3   4 27160.6 1863.33   1
   1  -3  -4 28110.4 1857.30   1
   1   3  -4 27428.6 1833.94   1
   1  -3  -3 164262. 11307.0   1
  -1  -3   3 171872. 11290.9   1
  -1   3   3 167211. 11311.9   1
   1   3  -3 174505. 11289.3   1
   1  -3  -2 79247.3 5225.39   1
   1   3  -2 77062.1 5212.11   1
  -1  -3   2 81028.7 5212.16   1
  -1   3   2 77782.0 5230.86   1
   1  -3  -1 113178. 7071.83   1
   1   3  -1 112304. 7065.10   1
  -1   3   1 90470.9 7072.55   1
  -1  -3   1 108092. 7064.94   1
  -1   3   0 122265. 8135.23   1
  -1  -3   0 122476. 8133.50   1
   1  -3   0 128837. 8133.16   1
   1   3   0 118559. 8134.68   1
   1   3   1 110355. 7135.05   1
  -1  -3  -1 110145. 7132.74   1
   1  -3   1 106582. 7123.97   1
  -1   3  -1 106714. 7125.19   1
  -1  -3  -2 84880.2 5475.30   1
   1   3   2 80273.0 5477.80   1
  -1  -3  -3 158726. 11045.7   1
  -1   3  -3 172589. 11025.7   1
   1  -3   3 163551. 11026.6   1
   1   3   3 169042. 11050.6   1
  -1  -3  -4 26955.8 1807.02   1
  -1   3  -4 27225.2 1782.54   1
   1   3   4 25689.1 1815.57   1
   1  -3   4 26664.4 1783.56   1
  -1   3  -5 16383.5 1076.44   1
   1  -3   5 15542.4 1080.46   1
   1   3   6 32995.8 2205.35   1
   1  -3   6 32329.1 2177.07   1
   1   3   7 355.490 208.325   1
   1  -3   7 409.081 143.367   1
  -1  -3  -7 391.950 188.079   1
  -1   3  -7 333.784 124.688   1
   1   3   8 20232.8 1325.06   1
   1  -3   8 17836.3 1290.81   1
  -1   3  -8 20288.6 1293.50   1
  -1  -3  -8 17535.8 1309.30   1
   1   3   9 4416.92 394.616   1
  -1  -3  -9 3932.84 376.438   1
  -1   3 -10 7015.58 522.814   1
  -1  -3 -10 6663.59 545.460   1
   1   3  10 7344.83 564.358   1
   1  -3  10 6703.38 532.027   1
  -1  -3 -11 4939.28 397.434   1
   1  -3  11 4372.28 357.301   1
   1   3  11 4248.71 396.111   1
   1  -3  12 13782.2 997.996   1
  -1   3 -12 14107.8 989.001   1
  -1   3 -13 20.1447 172.739   1
  -1  -3 -13 152.648 214.683   1
   1  -3  13-45.9819 200.743   1
   1   3  13-57.4338 241.664   1
   1   3  14 9997.91 862.316   1
   1  -3  14 11079.0 842.827   1
  -1   3 -14 12127.9 834.506   1
  -1  -3 -14 12215.5 858.767   1
   1   3  15-156.982 270.394   1
   1  -3  15 505.975 215.561   1
  -1  -3 -15 546.795 220.571   1
  -1   3 -15 461.732 181.141   1
   1  -3  16 537.497 229.882   1
   1   3  16-97.8880 242.286   1
  -1   3 -16 393.048 200.328   1
  -1  -3 -16 28.1524 209.165   1
   1  -3  17 660.448 235.573   1
   1   3  17 168.660 285.776   1
  -1  -3 -17 434.804 236.728   1
  -1   3 -17 623.952 210.347   1
   1  -3  18 2339.98 309.469   1
  -1  -3 -18 2044.65 284.091   1
  -1   3 -18 2027.41 282.775   1
   1   3  19 212.905 274.893   1
   1  -3  19 434.977 266.022   1
  -1  -3 -19 911.211 258.275   1
  -1   3 -19 361.653 209.387   1
   1  -3  20 690.925 258.710   1
   1   3  20 871.189 266.125   1
  -1   3 -20 1389.14 239.898   1
  -1  -3 -20 1238.99 253.869   1
   1  -3  21 499.819 252.721   1
   1   3  21 739.258 296.659   1
  -1  -3 -21 188.962 234.792   1
  -1   3 -21-179.530 198.471   1
   1  -3  22 36.9296 210.580   1
   1   3  22-37.6809 232.074   1
  -1  -3 -22 157.654 218.446   1
  -1   3 -22 31.1428 209.582   1
  -1   3 -23 289.047 237.466   1
   1  -3  23 455.222 229.905   1
   1   3  23 611.811 281.351   1
  -1  -3 -23 125.125 230.529   1
   1   3  24 152.138 231.549   1
  -1  -3 -24 439.199 217.434   1
   1   3  25 38.0176 249.236   1
  -1  -3 -25 125.415 216.394   1
   1   3  26 265.782 225.481   1
  -1  -3 -26 31.5178 212.252   1
   1   3  27-150.446 251.092   1
  -1  -3 -27 345.293 222.851   1
  -1  -3 -28 435.829 220.122   1
  -1   4  28 146.996 259.667   1
   1  -4 -28-184.431 229.483   1
  -1   4  27-112.240 217.127   1
   1  -4 -27-31.2485 192.483   1
  -1   4  25 266.439 263.814   1
   1  -4 -25 31.8372 238.649   1
  -1   4  24-37.9762 270.777   1
   1  -4 -24 795.242 247.121   1
  -1   4  23-113.744 229.889   1
   1   4 -23 231.551 219.712   1
   1  -4 -23-31.7831 194.731   1
  -1   4  22 302.001 237.188   1
   1  -4 -22 31.4609 217.073   1
   1   4 -22-31.6251 206.354   1
  -1  -4  22-109.519 224.833   1
  -1   4  20-368.867 284.016   1
   1   4 -20 117.622 205.588   1
  -1  -4  20 446.558 244.791   1
   1  -4 -20 366.038 234.935   1
  -1   4  19 72.2929 292.318   1
   1   4 -19 112.814 188.149   1
  -1  -4  19 328.799 249.672   1
   1  -4 -19-537.227 259.268   1
  -1   4  18 496.518 280.716   1
   1   4 -18 188.125 201.009   1
  -1  -4  18 345.524 229.663   1
   1  -4 -18 322.126 246.646   1
   1   4 -17 739.858 223.775   1
  -1  -4  17 477.044 248.137   1
  -1   4  16 2051.33 354.690   1
   1  -4 -16 2563.44 326.257   1
  -1   4  15 552.694 288.125   1
   1   4 -15 1102.39 211.106   1
  -1  -4  15 393.333 205.491   1
   1  -4 -15 1199.29 268.038   1
  -1   4  14-155.573 274.649   1
   1   4 -14 62.6138 172.133   1
  -1  -4  14 485.879 190.904   1
   1  -4 -14 186.245 238.976   1
  -1   4  13 1219.18 279.238   1
   1  -4 -13 1169.07 245.671   1
   1   4 -13 1231.33 207.194   1
  -1  -4  13 1119.10 230.280   1
  -1   4  12 4211.71 423.562   1
  -1  -4  12 4225.94 386.627   1
   1   4 -12 4339.70 370.678   1
   1  -4 -12 4861.85 401.260   1
  -1  -4  11 8233.40 569.774   1
   1   4 -11 6883.72 550.812   1
  -1   4  10 5202.79 441.328   1
  -1  -4  10 4304.22 381.476   1
   1   4 -10 4019.39 362.375   1
   1  -4 -10 5242.43 411.395   1
  -1   4   9-375.328 227.727   1
   1  -4  -9 20.1661 192.196   1
   1  -4  -8 6505.09 519.828   1
   1   4  -8 6872.29 491.969   1
  -1   4   8 6930.69 539.450   1
  -1  -4   8 6621.10 499.795   1
  -1  -4   7 8698.32 632.129   1
   1   4  -7 9427.04 630.473   1
   1  -4  -7 8909.94 664.934   1
  -1   4   7 8553.00 676.709   1
  -1  -4   6 3613.80 278.794   1
   1   4  -6 3325.62 268.284   1
   1  -4  -6 3709.25 309.093   1
  -1   4   6 3490.30 331.571   1
  -1  -4   5 4897.95 350.366   1
  -1   4   5 4596.70 401.112   1
   1   4  -5 4384.45 341.641   1
   1   4  -4 250922. 16467.3   1
  -1  -4   4 248219. 16468.7   1
   1  -4  -3 8099.92 595.940   1
   1   4  -3 8679.85 562.038   1
  -1   4   3 7527.11 607.118   1
  -1  -4   3 8146.54 560.576   1
   1   4  -2 1796.32 157.739   1
  -1   4   2 1765.73 227.023   1
   1  -4  -2 1551.22 199.775   1
  -1  -4   2 2099.05 156.138   1
   1   4  -1 9150.56 599.162   1
  -1  -4   1 8943.42 596.370   1
  -1   4   1 8370.77 620.069   1
   1  -4  -1 8158.19 611.422   1
   1   4   0 44.5154 116.246   1
  -1  -4   0-117.576 102.649   1
   1  -4   0 10.8758 107.275   1
  -1   4   0-76.0858 117.037   1
  -1  -4  -1 8595.81 580.868   1
   1  -4   1 9056.52 561.260   1
   1   4   1 8630.78 585.917   1
   1   4   2 1521.81 213.563   1
  -1  -4  -2 1857.58 202.962   1
  -1  -4  -3 8429.38 575.339   1
   1   4   3 7373.99 581.998   1
  -1   4  -4 238387. 16000.7   1
   1  -4   4 247347. 16002.0   1
  -1   4  -5 4327.80 343.424   1
  -1  -4  -5 4730.41 398.324   1
   1   4   5 5541.24 416.965   1
   1  -4   5 5409.70 350.451   1
   1   4   6 4104.81 363.961   1
   1  -4   6 3334.99 284.159   1
  -1   4  -6 3930.01 278.185   1
  -1  -4  -6 3660.41 333.345   1
   1   4   7 7366.57 633.515   1
  -1  -4  -7 9357.52 624.125   1
  -1   4  -7 8915.99 580.964   1
   1  -4   7 7379.09 579.237   1
   1   4   8 6644.71 584.177   1
   1  -4   8 8161.86 544.019   1
  -1   4  -8 7519.16 539.523   1
  -1  -4  -8 7021.37 571.263   1
  -1  -4  -9-269.752 164.492   1
  -1   4  -9-12.4303 116.012   1
   1  -4   9-110.165 136.496   1
   1   4   9-184.684 175.484   1
   1   4  10 5724.91 476.970   1
   1  -4  10 5129.23 415.510   1
  -1  -4 -10 5483.54 453.883   1
  -1   4 -10 4935.01 405.655   1
   1  -4  11 8254.49 615.797   1
  -1   4 -11 8268.22 602.291   1
   1   4  12 3773.12 385.152   1
  -1   4 -12 3215.16 318.885   1
   1  -4  12 4175.60 344.350   1
  -1  -4 -12 3976.75 372.036   1
   1   4  13 562.194 277.556   1
   1  -4  13 874.328 203.516   1
  -1  -4 -13 1124.78 264.028   1
  -1   4 -13 953.787 187.240   1
   1  -4  14 166.030 209.120   1
   1   4  14 247.260 226.286   1
  -1  -4 -14 350.503 219.120   1
  -1   4 -14 124.115 170.790   1
   1  -4  15 666.536 219.382   1
   1   4  15 1059.43 298.897   1
  -1  -4 -15 1339.01 273.040   1
  -1   4 -15 1070.26 211.174   1
   1   4  16 1928.64 321.792   1
  -1  -4 -16 2633.83 309.415   1
   1  -4  17 529.646 222.792   1
  -1   4 -17 150.506 178.992   1
   1  -4  18 312.792 226.324   1
   1   4  18 246.188 255.356   1
  -1  -4 -18 209.752 216.030   1
  -1   4 -18-26.0858 181.729   1
   1   4  19-179.225 282.067   1
   1  -4  19 162.749 237.018   1
  -1   4 -19 328.350 202.854   1
  -1  -4 -19-214.227 242.329   1
   1   4  20 475.453 271.454   1
   1  -4  20 373.969 246.102   1
  -1  -4 -20-31.1295 225.409   1
  -1   4 -20 142.855 194.359   1
  -1   4 -22-124.795 201.701   1
   1  -4  22-146.767 223.645   1
   1   4  22 113.240 260.427   1
  -1  -4 -22 94.5556 234.471   1
  -1   4 -23 32.3045 223.860   1
   1   4  23 152.800 242.415   1
  -1  -4 -23 93.5853 208.191   1
   1   4  24 417.032 279.408   1
   1   4  25 680.240 255.363   1
  -1  -4 -25 155.506 196.794   1
   1   4  27-260.770 223.627   1
  -1  -4 -27-30.9752 185.997   1
  -1  -4 -28 337.063 241.965   1
   1   4  28-183.238 238.114   1
   1  -5 -28 30.2526 190.069   1
  -1   5  28-72.4974 207.898   1
   1  -5 -27 493.301 233.312   1
  -1   5  27 295.860 244.964   1
   1  -5 -26-31.2633 228.475   1
  -1   5  26-37.4891 249.011   1
   1  -5 -25 346.574 220.478   1
  -1   5  25 37.7307 252.116   1
   1  -5 -24 284.557 204.264   1
  -1   5  24 264.792 225.212   1
   1  -5 -23 158.387 221.197   1
  -1   5  23-227.102 246.950   1
   1   5 -22 126.208 220.921   1
  -1   5  22 415.660 286.433   1
  -1   5  21 337.848 282.238   1
  -1  -5  21-102.712 222.456   1
   1   5 -21-154.038 207.400   1
   1  -5 -21-309.412 235.040   1
  -1   5  20 333.133 290.820   1
  -1  -5  20 768.753 245.896   1
   1   5 -20 408.274 223.988   1
   1  -5 -20 243.804 241.475   1
  -1   5  19-36.5053 282.771   1
  -1  -5  19-32.0102 211.736   1
   1   5 -19 221.763 195.922   1
   1  -5 -19 90.1891 232.134   1
  -1   5  18 933.083 304.501   1
  -1  -5  18 394.367 236.943   1
   1   5 -18 631.074 201.346   1
   1  -5 -18 857.417 253.485   1
  -1   5  17 566.005 289.729   1
   1  -5 -17 260.298 244.053   1
  -1  -5  16 107.523 190.675   1
   1   5 -16-23.2299 177.003   1
  -1   5  15 132.062 267.896   1
  -1  -5  15 802.821 207.622   1
   1   5 -15 259.459 173.119   1
   1  -5 -15 28.1480 244.875   1
  -1   5  14 31.8700 269.114   1
  -1  -5  14 300.837 204.288   1
   1   5 -14 399.236 177.449   1
   1  -5 -14 543.878 243.227   1
  -1   5  13 244.561 241.299   1
  -1  -5  13-21.1527 180.422   1
   1  -5 -13-260.712 202.566   1
   1   5 -13 109.541 159.809   1
   1   5 -12 3700.94 332.191   1
   1  -5 -12 3961.22 374.869   1
  -1   5  12 3792.95 399.462   1
  -1  -5  12 4423.03 358.429   1
   1  -5 -11 806.146 219.172   1
  -1  -5  11 646.458 160.513   1
  -1   5  11 498.686 259.196   1
   1   5 -11 766.941 153.620   1
   1  -5 -10 224.256 192.405   1
  -1   5  10-78.5466 229.855   1
   1  -5  -9 2485.97 289.657   1
  -1   5   9 2455.94 314.883   1
  -1  -5   9 2592.89 228.333   1
   1   5  -9 2207.45 217.524   1
  -1   5   8 1990.96 250.245   1
   1  -5  -8 1787.89 234.107   1
  -1  -5   8 1890.42 189.828   1
   1   5  -8 1581.90 176.834   1
  -1  -5   7 18076.9 1345.32   1
  -1   5   7 20907.1 1392.67   1
   1  -5  -7 22723.1 1381.96   1
  -1   5   6 88832.4 5129.87   1
   1  -5  -6 85289.1 5118.94   1
   1   5  -6 83003.2 5080.91   1
   1  -5  -5 25411.1 1694.98   1
   1   5  -5 24927.8 1655.59   1
  -1   5   5 24165.2 1701.56   1
   1  -5  -4 107840. 7191.61   1
   1   5  -4 114974. 7160.46   1
  -1   5   4 103290. 7196.27   1
  -1  -5   4 103729. 7159.63   1
   1  -5  -3 12189.6 773.530   1
  -1  -5   3 13233.9 733.300   1
  -1   5   3 11054.7 780.566   1
   1  -5  -2 8480.83 643.394   1
  -1  -5   2 9628.92 617.760   1
  -1   5   2 8191.50 655.171   1
   1   5  -2 9154.13 619.831   1
   1  -5  -1 38976.6 2672.67   1
   1   5  -1 42114.3 2665.99   1
  -1   5   1 36660.2 2677.00   1
  -1  -5   1 41126.6 2663.17   1
   1  -5   0 27722.7 1982.61   1
   1   5   0 31468.3 1987.36   1
  -1  -5   0 31360.7 1984.59   1
  -1   5   0 28601.5 1986.76   1
  -1  -5  -1 36282.4 2569.76   1
  -1   5  -1 38231.3 2560.08   1
   1   5   1 39691.5 2575.78   1
   1  -5   1 39541.3 2556.90   1
  -1   5  -2 9110.96 607.199   1
   1   5   2 8972.31 644.751   1
   1  -5   2 8897.80 604.965   1
  -1  -5  -2 8966.01 635.635   1
  -1  -5  -3 12739.0 870.675   1
   1   5   3 12173.9 879.436   1
  -1  -5  -4 97614.3 6586.28   1
   1   5   4 101242. 6593.92   1
   1  -5   5 24255.9 1612.57   1
   1   5   5 20777.9 1657.43   1
  -1   5  -5 24776.9 1611.06   1
  -1  -5  -5 25112.6 1652.94   1
   1   5   6 86964.3 5873.70   1
   1  -5   6 83973.1 5832.12   1
  -1  -5  -6 87468.0 5867.98   1
  -1   5  -6 92682.3 5830.71   1
   1   5   7 23109.8 1502.52   1
  -1   5  -7 19189.7 1445.42   1
   1  -5   7 22114.1 1447.76   1
  -1  -5  -7 25151.4 1492.04   1
  -1  -5  -8 2282.61 254.617   1
  -1   5  -8 1647.30 182.290   1
   1  -5   8 2124.47 193.948   1
   1   5   8 1983.00 273.447   1
  -1  -5  -9 2537.59 281.463   1
  -1   5  -9 2355.65 217.464   1
   1   5   9 1885.27 295.923   1
   1  -5   9 2276.76 219.381   1
  -1  -5 -10-135.818 207.457   1
   1   5  10 79.2257 246.989   1
  -1   5 -11 634.893 157.570   1
  -1  -5 -11 978.645 232.346   1
   1  -5  11 576.302 168.240   1
   1   5  11 496.495 248.260   1
  -1  -5 -12 4639.53 405.312   1
  -1   5 -12 4065.39 342.687   1
   1  -5  12 4050.52 355.996   1
   1   5  12 3780.49 424.045   1
   1   5  13-30.4997 255.980   1
   1  -5  13 267.140 164.232   1
  -1  -5 -13-106.604 209.076   1
  -1   5 -13-17.9662 145.755   1
   1   5  14 665.615 267.991   1
   1  -5  14 587.846 207.332   1
  -1  -5 -14 1213.97 256.443   1
  -1   5 -14 394.397 177.867   1
   1   5  15 590.908 252.156   1
   1  -5  15 147.652 185.843   1
  -1  -5 -15 935.105 246.974   1
  -1   5 -15 472.244 172.434   1
   1  -5  16 455.815 223.979   1
  -1   5 -16 179.607 183.634   1
   1   5  17-417.547 299.220   1
  -1  -5 -17 148.478 252.024   1
   1   5  18 391.657 246.851   1
   1  -5  18 422.024 236.519   1
  -1  -5 -18 423.613 217.939   1
  -1   5 -18 712.171 206.499   1
   1   5  19 615.054 289.864   1
   1  -5  19 319.403 227.517   1
  -1   5 -19 296.750 198.260   1
  -1  -5 -19 154.178 230.346   1
  -1   5 -20 314.474 210.429   1
   1  -5  20 335.514 230.278   1
   1   5  20 294.479 261.691   1
  -1  -5 -20 156.336 230.832   1
   1   5  21 149.128 270.553   1
   1  -5  21 210.052 227.473   1
  -1   5 -21-150.118 193.319   1
  -1  -5 -21 284.662 226.161   1
   1   5  22 869.387 291.959   1
  -1  -5 -22 31.4948 245.238   1
   1   5  23 38.1546 238.773   1
  -1  -5 -23 248.730 197.530   1
   1   5  24 37.8384 266.535   1
  -1  -5 -24 248.382 210.095   1
   1   5  25 75.1228 214.226   1
  -1  -5 -25 92.5389 203.152   1
   1   5  26 149.354 249.456   1
  -1  -5 -26 245.594 218.165   1
   1   5  27 73.6856 208.996   1
  -1  -5 -27 183.365 187.454   1
  -1  -5 -28 482.735 233.343   1
   1   5  28 180.747 248.480   1
   1  -6 -28-119.039 202.026   1
  -1   6  28-35.7343 226.764   1
   1  -6 -27 152.036 222.780   1
  -1   6  27 365.523 244.362   1
   1  -6 -26-154.543 214.187   1
  -1   6  26 445.674 254.206   1
   1  -6 -24 251.244 223.474   1
  -1   6  24 301.341 249.734   1
  -1   6  23 302.209 270.724   1
   1  -6 -22 156.192 250.584   1
   1   6 -21 29.7332 193.641   1
  -1   6  21 112.965 265.405   1
   1  -6 -21 557.414 260.284   1
  -1   6  20-37.2335 279.927   1
  -1  -6  20 97.9085 210.086   1
   1   6 -20 84.7085 178.359   1
   1  -6 -20-489.389 240.748   1
  -1   6  19 220.913 281.498   1
  -1  -6  19 30.9281 215.169   1
   1   6 -19-80.3247 183.290   1
   1  -6 -19-362.924 242.455   1
  -1   6  18 580.742 297.649   1
  -1  -6  18 839.105 239.720   1
   1   6 -18 409.666 216.981   1
   1  -6 -18 507.076 245.543   1
  -1   6  17 466.367 281.649   1
   1  -6 -17 351.176 239.046   1
  -1  -6  17 54.1926 200.501   1
   1   6 -17 24.0001 181.399   1
  -1   6  16 5605.16 556.036   1
   1  -6 -16 6388.45 524.624   1
  -1  -6  16 5572.00 473.998   1
   1   6 -16 5439.75 464.477   1
  -1   6  15 33.8651 283.431   1
  -1  -6  15-46.2098 171.288   1
   1   6 -15 41.8961 160.145   1
   1  -6 -15-197.888 225.906   1
  -1   6  14 32.6261 282.080   1
  -1  -6  14 85.1527 171.844   1
   1   6 -14 132.317 142.320   1
   1  -6 -14 250.019 251.159   1
  -1   6  13 94.1805 227.128   1
   1  -6 -13 507.596 214.202   1
  -1  -6  13 462.325 165.183   1
   1   6 -13 565.200 149.770   1
  -1   6  12 2797.04 365.425   1
   1   6 -12 2523.58 272.505   1
  -1  -6  12 3485.19 301.146   1
   1  -6 -11 1420.42 241.790   1
  -1   6  11 631.816 252.774   1
  -1  -6  10 8090.11 536.754   1
   1   6 -10 6599.97 520.484   1
   1  -6  -9 9268.95 644.502   1
   1   6  -9 8699.05 588.645   1
  -1  -6   9 7364.15 592.421   1
  -1   6   9 9089.93 666.339   1
   1  -6  -8 5270.59 417.546   1
   1   6  -8 4680.67 348.937   1
  -1   6   8 4303.24 435.075   1
  -1  -6   8 4879.94 358.674   1
   1  -6  -7 5382.48 399.022   1
   1   6  -7 4447.08 325.069   1
  -1  -6   7 4288.45 328.697   1
  -1   6   7 4691.18 410.563   1
   1   6  -6 2212.58 186.207   1
  -1  -6   6 2723.87 187.865   1
   1  -6  -6 2171.69 267.687   1
  -1   6   6 2325.09 293.307   1
   1  -6  -5 1351.97 199.273   1
  -1   6   5 1369.06 215.441   1
  -1   6   4 64860.7 4264.50   1
   1  -6  -4 63044.0 4254.48   1
   1   6  -3 3087.08 221.289   1
  -1  -6   3 3001.08 216.527   1
   1  -6  -2 22030.5 1521.09   1
  -1   6   2 22807.5 1531.04   1
   1   6  -2 21759.6 1499.32   1
  -1  -6   2 23206.0 1497.70   1
   1  -6  -1 63255.1 4275.66   1
  -1  -6   1 67184.5 4267.28   1
   1   6  -1 62091.4 4269.87   1
  -1   6   1 64695.8 4282.43   1
  -1  -6   0-94.0641 101.113   1
   1   6   0 9.05521 124.403   1
  -1   6   0-61.8293 115.095   1
   1  -6   0-112.852 98.9561   1
  -1   6  -1 57856.3 3981.77   1
   1   6   1 63310.8 3996.75   1
   1  -6   1 58702.5 3977.59   1
  -1  -6  -1 62856.9 3991.28   1
  -1  -6  -2 22138.9 1567.11   1
  -1   6  -2 24169.3 1543.84   1
   1  -6   2 23193.5 1541.30   1
   1   6   2 21482.4 1573.53   1
  -1  -6  -4 63407.2 4185.60   1
   1   6   4 62059.2 4194.29   1
  -1  -6  -5 1623.99 214.164   1
   1   6   5 1076.11 214.868   1
  -1   6  -6 2480.71 184.141   1
   1  -6   6 2563.83 186.001   1
  -1  -6  -6 2611.89 281.731   1
   1   6   6 2595.39 301.357   1
   1   6   7 4839.38 400.027   1
   1  -6   7 4341.28 310.831   1
  -1  -6  -7 4891.09 378.287   1
  -1   6  -7 4008.56 308.534   1
   1   6   8 5029.73 449.669   1
  -1   6  -8 4811.14 348.128   1
  -1  -6  -8 4866.65 423.545   1
   1  -6   8 4706.27 354.107   1
  -1   6  -9 8348.82 596.717   1
  -1  -6  -9 8572.10 654.410   1
   1  -6   9 8858.24 601.710   1
   1   6   9 8068.33 667.600   1
   1  -6  10 8762.03 640.439   1
  -1   6 -10 9168.70 634.732   1
  -1  -6 -11 1141.61 248.423   1
   1   6  11 1433.05 290.663   1
  -1   6 -12 3807.06 309.659   1
  -1  -6 -12 3571.88 366.797   1
   1  -6  12 3320.10 320.921   1
   1   6  12 3934.48 399.514   1
  -1   6 -13 910.429 175.503   1
  -1  -6 -13 519.479 258.952   1
   1   6  13 846.637 302.956   1
   1  -6  13 943.481 184.315   1
  -1  -6 -14 84.2658 221.828   1
  -1   6 -14 18.0674 138.756   1
   1  -6  14 255.754 171.998   1
   1   6  14 129.755 256.942   1
  -1  -6 -15 28.8594 206.263   1
  -1   6 -15-59.3193 162.255   1
   1  -6  15 23.3454 176.079   1
   1   6  15-33.5062 243.075   1
   1   6  16 5753.61 565.306   1
   1  -6  16 6255.99 498.639   1
  -1   6 -16 5342.13 469.872   1
  -1  -6 -16 6116.26 530.716   1
   1   6  17 247.139 274.215   1
   1  -6  17 765.844 212.839   1
  -1  -6 -17 571.012 235.164   1
  -1   6 -17-69.6188 173.265   1
  -1   6 -18 500.721 190.652   1
   1   6  18 468.215 267.311   1
   1  -6  18 526.529 230.571   1
  -1  -6 -18 580.544 239.870   1
   1   6  19 292.317 292.004   1
  -1   6 -19-80.1570 184.381   1
   1  -6  19 279.418 230.987   1
  -1  -6 -19-93.1140 243.497   1
   1   6  20-111.131 230.694   1
  -1   6 -20 254.403 188.060   1
   1  -6  20-65.7483 216.695   1
  -1  -6 -20 502.365 234.631   1
  -1   6 -21-29.7482 203.652   1
   1   6  21 37.4129 276.425   1
  -1  -6 -21 253.350 226.421   1
  -1  -6 -22 629.032 257.705   1
   1   6  23 76.2064 212.066   1
   1   6  24 301.420 259.341   1
  -1  -6 -24 185.161 224.405   1
   1   6  26 258.948 272.812   1
  -1  -6 -26 546.238 223.601   1
   1   6  27-254.888 233.214   1
  -1  -6 -27 150.736 211.350   1
   1   6  28 320.789 230.693   1
  -1  -6 -28 59.3698 212.450   1
  -1   7  27 180.936 244.883   1
   1  -7 -27 209.984 215.603   1
  -1   7  26 220.648 242.848   1
   1  -7 -26 335.902 221.530   1
  -1   7  25 111.594 204.565   1
   1  -7 -25 154.594 185.703   1
  -1   7  24-74.9530 252.172   1
   1  -7 -24 31.1897 208.069   1
   1  -7 -23 219.822 234.422   1
  -1   7  23-301.477 273.387   1
  -1   7  22 264.685 290.359   1
   1  -7 -22 187.918 242.211   1
  -1   7  21 264.295 289.604   1
   1  -7 -21 433.781 247.238   1
   1   7 -20 386.658 192.697   1
  -1   7  20 74.8419 275.863   1
   1  -7 -20 153.375 244.850   1
  -1   7  19 222.666 284.847   1
   1   7 -19-52.0282 185.566   1
  -1  -7  19 60.6770 215.481   1
   1  -7 -19 577.975 254.136   1
  -1   7  18 880.089 325.874   1
   1  -7 -18 1052.40 271.708   1
  -1   7  17 545.236 318.226   1
   1   7 -17-136.240 168.414   1
  -1  -7  17 289.296 198.437   1
   1  -7 -17-59.1763 247.006   1
  -1   7  16 249.186 291.754   1
   1   7 -16 104.813 168.349   1
  -1  -7  16 291.062 189.807   1
   1  -7 -16 493.023 249.248   1
   1   7 -15 210.630 151.835   1
  -1  -7  15 400.356 192.138   1
  -1   7  14 1667.94 291.142   1
   1   7 -14 1663.94 214.984   1
  -1  -7  14 2341.64 251.397   1
   1  -7 -14 2437.41 283.295   1
  -1   7  13 741.017 292.280   1
   1   7 -13 232.626 143.268   1
  -1  -7  13 795.823 175.205   1
   1  -7 -13 465.094 233.792   1
  -1   7  12 589.511 297.028   1
   1  -7 -12 421.728 254.502   1
  -1   7  11 712.417 231.298   1
   1   7 -11 308.818 115.379   1
  -1  -7  11 246.583 141.037   1
   1  -7 -11 606.206 197.267   1
  -1   7  10 1612.48 304.415   1
   1  -7 -10 1421.40 253.248   1
   1   7 -10 1366.43 161.526   1
  -1  -7  10 1360.88 166.116   1
   1  -7  -9-22.8488 194.384   1
   1   7  -9 32.9168 89.4362   1
  -1  -7   9 46.0035 98.8340   1
  -1   7   9 107.069 224.650   1
   1  -7  -8 21465.0 1227.41   1
  -1   7   8 24530.9 1255.88   1
  -1  -7   8 15795.8 1156.20   1
   1   7  -8 16405.3 1155.85   1
   1  -7  -7 8643.63 558.577   1
  -1   7   7 9119.26 581.992   1
  -1  -7   7 7919.92 478.755   1
  -1   7   6 37827.3 2540.95   1
   1  -7  -6 37113.6 2527.97   1
   1  -7  -5 978.143 191.028   1
  -1   7   5 1123.80 218.783   1
   1  -7  -4 2370.30 246.437   1
  -1   7   4 2150.63 263.100   1
  -1   7   3 38511.7 2808.82   1
   1  -7  -3 39532.6 2802.74   1
  -1  -7   3 43153.8 2769.27   1
   1   7  -2 21329.4 1351.56   1
  -1  -7   2 19211.4 1348.09   1
   1   7  -1 8.26555 104.684   1
   1  -7  -1 61.3760 125.504   1
  -1  -7   1 78.8734 94.4109   1
  -1   7   1 318.860 136.405   1
  -1  -7   0 3178.96 260.810   1
  -1   7   0 3253.94 265.030   1
   1   7   0 3027.43 268.469   1
   1   7   1-12.4455 144.926   1
   1  -7   1 173.827 91.1592   1
  -1   7  -1 7.65836 96.0036   1
   1  -7   2 19759.0 1327.15   1
  -1   7  -2 20020.4 1328.88   1
   1   7   3 39211.8 2735.47   1
  -1  -7  -3 42052.7 2731.54   1
   1   7   4 2823.01 288.142   1
  -1  -7  -4 2570.17 263.635   1
   1   7   5 1005.39 220.452   1
  -1  -7  -5 1053.50 195.338   1
   1   7   6 37653.1 2562.48   1
  -1  -7  -6 37855.5 2549.89   1
   1   7   7 9329.85 715.372   1
  -1  -7  -7 9246.82 699.810   1
  -1  -7  -8 22178.0 1461.13   1
  -1   7  -8 20358.3 1392.55   1
   1  -7   8 20902.3 1396.17   1
   1   7   8 22652.9 1475.57   1
  -1   7  -9 84.5831 75.6255   1
   1  -7   9 228.566 93.7504   1
   1   7   9-79.7815 210.676   1
  -1  -7  -9-70.8853 181.349   1
   1  -7  10 1730.55 170.423   1
  -1   7 -10 1410.43 158.517   1
  -1  -7 -10 1918.39 259.913   1
   1  -7  11 514.941 128.367   1
   1   7  11 623.010 283.479   1
  -1  -7 -11 626.397 241.418   1
  -1   7 -11 561.578 129.536   1
   1   7  12 402.984 264.583   1
  -1  -7 -12-26.9924 214.599   1
   1  -7  13 487.016 152.116   1
   1   7  13 578.416 252.582   1
  -1   7 -13 343.149 137.246   1
  -1  -7 -13 195.117 207.496   1
   1  -7  14 2233.99 244.304   1
   1   7  14 2024.41 334.531   1
  -1  -7 -14 2838.77 318.426   1
  -1   7 -15 224.742 160.053   1
   1  -7  15 43.4829 186.692   1
   1   7  16 280.407 239.121   1
  -1   7 -16 165.209 162.890   1
   1  -7  16 95.4885 180.404   1
  -1  -7 -16 179.322 210.647   1
   1   7  17 250.521 272.689   1
  -1   7 -17 89.8860 174.069   1
   1  -7  17 104.047 199.525   1
  -1  -7 -17-212.798 230.862   1
   1   7  18 472.189 302.723   1
  -1   7 -18 703.450 199.665   1
   1  -7  18 927.941 240.801   1
  -1  -7 -18 740.040 263.175   1
   1   7  19 220.991 252.363   1
  -1   7 -19 415.779 202.315   1
   1  -7  19 181.023 227.143   1
  -1  -7 -19-31.2189 215.768   1
  -1   7 -20 110.405 196.692   1
   1   7  20 595.925 270.966   1
  -1  -7 -20 755.954 229.745   1
   1   7  21 112.720 283.920   1
  -1  -7 -21 380.369 251.571   1
   1   7  22 75.6969 249.331   1
  -1  -7 -22-282.486 209.575   1
   1   7  23 76.0183 260.111   1
  -1  -7 -23-123.357 202.146   1
   1   7  24 336.925 281.557   1
  -1  -7 -24 30.6097 217.323   1
   1   7  25 333.352 224.603   1
  -1  -7 -25-121.147 174.755   1
   1   7  26 439.619 267.790   1
  -1  -7 -26-119.963 214.437   1
   1   7  27 71.9383 226.076   1
  -1  -7 -27 118.863 214.083   1
  -1   8  27-35.7175 249.481   1
   1  -8 -27 177.265 212.834   1
  -1   8  26-72.7665 241.797   1
   1  -8 -26 271.332 223.636   1
  -1   8  25 627.193 230.715   1
   1  -8 -25 183.600 180.119   1
   1  -8 -23 249.820 227.790   1
  -1   8  23 150.284 269.889   1
  -1   8  22 151.152 264.993   1
   1  -8 -22 62.4408 237.955   1
  -1   8  21-264.623 283.676   1
   1  -8 -21-248.938 233.700   1
  -1   8  20 188.515 282.491   1
   1  -8 -20 30.8995 229.942   1
  -1   8  19 447.957 280.364   1
   1  -8 -19 213.923 233.716   1
  -1   8  18 295.827 300.494   1
   1   8 -18 535.059 183.141   1
  -1  -8  18 597.892 209.147   1
   1  -8 -18 272.424 227.095   1
  -1   8  17-474.566 281.828   1
   1   8 -17 85.6922 158.278   1
  -1  -8  17 25.0000 185.349   1
   1  -8 -17-29.8933 227.014   1
  -1   8  16 831.387 256.354   1
   1   8 -16 586.351 177.930   1
  -1  -8  16 749.515 196.043   1
   1  -8 -16 293.848 201.486   1
  -1   8  15-35.1464 264.187   1
   1   8 -15 106.342 147.525   1
  -1  -8  15-40.8252 167.993   1
   1  -8 -15 29.2131 224.058   1
  -1   8  14 681.325 292.318   1
   1   8 -14 206.274 136.149   1
   1  -8 -14 202.164 245.272   1
  -1  -8  14-54.2657 150.534   1
  -1   8  13 165.369 253.896   1
   1  -8 -13 168.303 219.614   1
   1  -8 -12 108.191 205.392   1
   1   8 -12 60.1988 112.609   1
  -1   8  12 159.473 233.927   1
  -1  -8  12-94.3138 128.225   1
   1  -8 -11-156.210 219.706   1
   1   8 -11-29.9681 108.736   1
  -1  -8  11 112.156 112.099   1
  -1   8  10 3430.07 380.728   1
   1   8 -10 3029.65 243.797   1
   1  -8 -10 3139.02 336.561   1
  -1  -8  10 3150.78 251.687   1
   1  -8  -9 1210.27 216.070   1
  -1  -8   9 714.750 92.2159   1
  -1   8   9 976.600 255.076   1
   1   8  -9 460.097 87.8286   1
   1  -8  -8 9032.64 655.680   1
  -1   8   8 7998.50 670.474   1
   1  -8  -7-21.1225 183.050   1
  -1   8   7-99.2123 205.305   1
   1  -8  -6 118.261 169.896   1
  -1   8   6-138.709 189.702   1
   1  -8  -5 10744.5 746.844   1
  -1   8   5 9645.68 756.957   1
   1  -8  -4 317.899 158.050   1
  -1   8   4-117.446 170.661   1
   1  -8  -3 5271.09 416.557   1
  -1  -8   3 5581.49 362.666   1
  -1   8   3 4647.66 435.129   1
   1   8  -3 4950.80 363.885   1
   1   8  -2 24647.9 1629.35   1
  -1   8   2 24881.3 1659.65   1
  -1  -8   2 23857.6 1628.18   1
  -1  -8   1 803.559 122.175   1
   1  -8  -1 920.282 130.939   1
   1   8  -1 547.355 129.685   1
  -1   8   1 760.650 153.296   1
  -1  -8   0-30.7627 110.303   1
  -1   8   0 45.6430 123.153   1
   1   8   0 47.0705 120.953   1
   1  -8   0-67.5606 106.730   1
  -1  -8  -1 759.710 153.356   1
   1   8   1 1080.04 181.650   1
  -1   8  -1 945.910 139.685   1
   1  -8   1 883.656 123.449   1
   1   8   2 25272.5 1591.41   1
  -1   8  -2 23942.9 1555.47   1
   1  -8   2 22015.1 1553.02   1
   1   8   3 4881.18 422.724   1
  -1  -8  -3 5684.83 420.169   1
  -1  -8  -4 360.201 167.990   1
   1   8   4-39.1792 169.589   1
   1   8   5 8953.25 706.512   1
  -1  -8  -5 9971.95 701.663   1
  -1  -8  -6-60.7150 185.889   1
   1   8   6 46.2710 198.905   1
  -1  -8  -7 171.436 184.147   1
   1   8   7 200.817 233.500   1
  -1  -8  -8 8515.55 658.937   1
   1   8   8 8758.83 676.435   1
  -1  -8  -9 835.313 233.482   1
   1  -8   9 629.690 75.2974   1
   1   8   9 890.656 263.015   1
  -1   8  -9 603.152 71.8967   1
   1   8  10 3165.03 367.205   1
   1  -8  10 2932.71 230.113   1
  -1   8 -10 2804.22 228.006   1
   1   8  11 214.863 260.542   1
  -1   8 -11 140.805 96.8914   1
   1  -8  11 10.0291 106.011   1
  -1  -8 -11 480.447 230.220   1
   1   8  12-159.215 245.038   1
  -1   8 -12 21.9598 100.195   1
   1  -8  12-138.279 123.432   1
  -1  -8 -12 82.7519 218.422   1
   1   8  13-98.7619 229.963   1
  -1  -8 -13 255.654 210.663   1
   1   8  14 610.695 257.475   1
  -1   8 -14 136.151 135.775   1
   1  -8  14 330.730 153.573   1
  -1  -8 -14 349.428 216.707   1
   1   8  15 174.128 283.460   1
  -1   8 -15 308.291 154.700   1
   1  -8  15 98.3971 153.697   1
  -1  -8 -15-118.998 237.916   1
   1   8  16 1210.88 328.565   1
  -1   8 -16 648.530 176.282   1
   1  -8  16 1273.49 191.043   1
   1   8  17 326.343 283.626   1
  -1   8 -17 209.743 157.822   1
   1  -8  17 24.1115 177.621   1
  -1  -8 -17-61.2824 238.946   1
   1   8  18 623.675 247.102   1
  -1   8 -18 503.669 172.515   1
   1  -8  18 628.653 212.066   1
  -1  -8 -18 372.911 209.201   1
   1   8  19 519.447 280.787   1
  -1  -8 -19 219.674 236.199   1
   1   8  20 262.328 280.984   1
  -1  -8 -20 126.446 248.261   1
   1   8  21 225.976 253.536   1
  -1  -8 -21 31.7859 214.926   1
   1   8  22 567.548 268.498   1
  -1  -8 -22 250.474 222.622   1
   1   8  23-113.717 259.436   1
  -1  -8 -23 214.741 224.244   1
   1   8  25 146.980 247.490   1
  -1  -8 -25 539.662 212.523   1
   1   8  26 144.963 251.189   1
  -1  -8 -26 119.019 215.232   1
   1   8  27-35.5092 205.277   1
  -1  -8 -27 380.435 206.388   1
  -1   9  26 107.915 246.182   1
   1  -9 -26 29.7406 214.203   1
  -1   9  25 109.684 240.699   1
   1  -9 -25-60.5356 207.972   1
  -1   9  24 185.104 240.448   1
   1  -9 -24-61.3540 191.799   1
  -1   9  23 37.4234 219.939   1
   1  -9 -23 279.351 190.530   1
  -1   9  22 75.4706 220.538   1
   1  -9 -22-342.217 182.976   1
  -1   9  20 189.177 233.393   1
   1  -9 -20 216.588 191.025   1
  -1   9  19 375.596 222.972   1
   1  -9 -19-92.0443 200.272   1
   1  -9 -17 120.708 242.539   1
   1   9 -17 238.470 154.472   1
  -1   9  17 590.907 288.434   1
   1  -9 -16 208.148 233.300   1
   1   9 -16-17.8413 137.373   1
  -1  -9  16 79.9764 161.769   1
  -1   9  16 183.288 295.614   1
   1  -9 -15-175.198 234.759   1
   1   9 -15-126.154 130.550   1
  -1   9  15-179.915 282.273   1
  -1  -9  15 140.901 137.759   1
   1  -9 -14 2552.53 318.778   1
  -1   9  14 2865.39 356.012   1
   1  -9 -13 114.651 236.928   1
   1   9 -13 159.636 110.250   1
  -1  -9  13 203.648 125.159   1
  -1   9  13 609.382 297.392   1
   1  -9 -12 1084.57 244.037   1
   1   9 -12 658.900 119.984   1
  -1  -9  12 969.771 128.776   1
  -1   9  12 1378.43 286.478   1
   1  -9 -11 1285.48 246.591   1
  -1  -9  11 1038.45 112.484   1
   1  -9 -10 231.684 201.355   1
  -1   9  10 516.572 234.200   1
   1  -9  -9 221.617 211.115   1
  -1   9   9 232.219 250.652   1
   1  -9  -7-177.057 183.188   1
  -1   9   7 182.328 224.532   1
  -1   9   6 4465.88 408.715   1
   1  -9  -6 4295.85 383.530   1
  -1   9   5 2226.27 273.338   1
   1  -9  -5 1974.76 242.847   1
  -1   9   4 315.008 189.880   1
   1  -9  -4-35.1516 159.332   1
  -1   9   3 57.5793 172.212   1
   1   9  -3 22.3012 72.7911   1
  -1  -9   3 67.3487 63.0329   1
   1  -9  -3-62.9415 142.880   1
   1   9  -2 50.0511 100.106   1
   1  -9  -2 267.131 131.992   1
  -1  -9   2 96.1519 88.1102   1
   1   9  -1 3556.40 293.245   1
  -1  -9   1 3839.07 286.717   1
   1   9   0 48310.0 3211.00   1
  -1  -9   0 48136.9 3205.91   1
  -1   9   0 46937.2 3208.99   1
   1  -9   0 48771.0 3203.85   1
  -1   9  -1 3812.16 311.351   1
   1  -9   1 4197.72 303.641   1
  -1  -9  -2 210.373 148.642   1
   1  -9   2 134.282 79.4297   1
  -1   9  -2 98.0404 91.0188   1
  -1  -9  -3 83.5382 152.432   1
   1  -9   3 24.8092 47.2430   1
   1   9   3 152.765 189.718   1
  -1   9  -3 68.3789 57.3140   1
   1   9   4 254.710 187.022   1
  -1  -9  -5 1904.84 238.041   1
   1   9   5 1864.28 263.417   1
  -1  -9  -6 4134.00 356.935   1
   1   9   6 3520.80 375.798   1
  -1  -9  -7-91.7743 189.969   1
   1   9   7-78.0198 209.768   1
  -1  -9  -9 509.632 230.059   1
   1   9   9 87.1280 240.540   1
  -1  -9 -10-52.8325 211.154   1
   1   9  10-121.724 242.487   1
  -1  -9 -11 1284.63 248.056   1
  -1   9 -11 757.471 88.4184   1
   1  -9  11 982.356 91.6639   1
   1   9  11 1137.43 292.096   1
  -1  -9 -12 986.140 249.607   1
   1  -9  12 994.216 128.251   1
  -1   9 -12 735.583 113.294   1
  -1  -9 -13 462.583 217.503   1
   1   9  13 202.381 252.596   1
   1  -9  13 329.602 117.483   1
  -1   9 -13 267.703 100.719   1
   1   9  14 2113.73 330.564   1
  -1   9 -14 1543.71 191.501   1
   1  -9  14 2098.80 213.154   1
   1   9  15 35.4551 248.593   1
  -1   9 -15 144.439 127.461   1
   1  -9  15 32.9688 136.111   1
  -1  -9 -15-30.1254 231.086   1
   1   9  16 108.394 282.682   1
  -1   9 -16 165.749 133.182   1
   1  -9  16 170.421 158.757   1
  -1  -9 -16 61.1641 242.325   1
  -1   9 -17 37.3147 143.110   1
   1   9  17 146.792 283.309   1
  -1  -9 -17-61.8876 249.511   1
   1   9  19-186.995 243.210   1
  -1  -9 -19-189.104 214.238   1
   1   9  20 188.095 241.097   1
  -1  -9 -20 94.9918 202.986   1
   1   9  22 456.131 272.717   1
  -1  -9 -22-368.637 228.548   1
   1   9  23 449.406 240.739   1
  -1  -9 -23 488.012 225.048   1
   1   9  24-36.9995 246.893   1
  -1  -9 -24-120.441 194.743   1
   1   9  25 291.373 262.503   1
  -1  -9 -25 444.656 228.740   1
   1   9  26 215.015 231.674   1
  -1  -9 -26-117.434 188.033   1
  -1  10  26 35.5931 242.639   1
   1 -10 -26 146.648 217.517   1
  -1  10  25 181.415 255.385   1
   1 -10 -25-29.9496 206.659   1
  -1  10  24 477.698 268.608   1
   1 -10 -24 516.342 236.024   1
  -1  10  22 865.915 286.071   1
   1 -10 -22 92.9131 220.322   1
   1 -10 -21 186.092 225.066   1
  -1  10  21-75.6881 272.569   1
   1 -10 -20-30.9517 227.098   1
  -1  10  20 303.441 300.391   1
   1 -10 -19 463.928 244.616   1
  -1  10  19 492.316 314.981   1
   1 -10 -18 765.914 238.002   1
  -1  10  18 450.660 293.002   1
   1 -10 -17-30.3946 214.762   1
  -1  10  17-37.2617 251.804   1
   1 -10 -16 571.543 226.838   1
  -1  10  16 552.949 266.075   1
   1 -10 -15-88.8673 242.398   1
   1  10 -15-81.9669 106.861   1
  -1 -10  15-12.8755 120.190   1
  -1  10  15 36.5673 298.351   1
   1 -10 -14 116.223 214.797   1
  -1 -10  14 255.548 104.471   1
  -1  10  14 143.414 284.006   1
   1  10 -14 27.5974 93.5469   1
  -1 -10  13 118.766 71.1502   1
   1  10 -13 79.9790 68.4509   1
  -1  10  12 2233.68 344.646   1
   1 -10 -12 1825.10 299.819   1
  -1  10  11 130.413 256.437   1
   1 -10 -11 413.842 233.569   1
   1 -10 -10 4872.10 433.746   1
  -1  10  10 4401.01 454.284   1
  -1  10   9-180.953 237.326   1
   1 -10  -9 204.505 197.360   1
  -1  10   8-201.388 229.915   1
   1 -10  -8 244.016 202.549   1
   1 -10  -6 7422.69 565.528   1
  -1  10   6 6731.46 577.103   1
  -1  10   5 1182.14 263.749   1
   1 -10  -5 1107.23 206.800   1
   1 -10  -4 5361.37 408.947   1
  -1  10   4 4514.73 429.206   1
   1  10  -3 1122.84 131.605   1
  -1  10   3 1179.94 210.237   1
  -1 -10   3 1464.15 124.657   1
   1 -10  -2 3480.59 327.048   1
  -1 -10   2 4241.64 294.764   1
  -1  10   2 3340.50 343.206   1
   1  10  -2 3915.43 299.819   1
  -1  10   1 1650.39 230.251   1
   1 -10  -1 2085.61 214.800   1
   1  10  -1 2077.65 210.184   1
  -1 -10   1 2297.20 197.328   1
  -1  10   0-111.535 139.665   1
   1 -10   0-46.9709 115.837   1
   1  10   1 1728.46 221.318   1
  -1 -10  -1 1601.33 198.752   1
  -1  10  -1 1746.13 187.795   1
   1 -10   1 1805.85 176.611   1
   1 -10   2 3899.71 290.940   1
  -1 -10  -2 3614.46 340.071   1
   1  10   2 4089.91 351.465   1
  -1  10  -2 3977.05 300.557   1
  -1 -10  -3 1191.77 203.224   1
   1 -10   3 1109.86 101.669   1
   1  10   3 1104.43 219.093   1
  -1  10  -3 1161.88 110.297   1
  -1 -10  -4 5229.40 430.708   1
   1  10   5 1132.45 243.932   1
  -1 -10  -5 1381.03 237.790   1
   1  10   6 7927.88 636.415   1
  -1 -10  -6 8073.78 618.646   1
  -1 -10  -8 50.0498 199.360   1
   1  10   8 518.057 246.630   1
  -1 -10  -9 26.1746 206.604   1
   1  10   9-60.3633 236.749   1
   1  10  10 4740.70 490.939   1
  -1 -10 -10 5640.73 468.229   1
  -1 -10 -11 699.508 217.159   1
   1  10  11 97.5451 232.359   1
  -1 -10 -12 1207.11 251.359   1
   1  10  12 1611.66 293.756   1
  -1 -10 -14 269.983 212.398   1
  -1  10 -14 103.973 86.7898   1
   1 -10  14 267.736 90.0675   1
   1  10  14 494.943 246.268   1
   1  10  15-36.0525 255.713   1
  -1  10 -15-10.3017 99.9013   1
   1 -10  15 22.9336 106.286   1
  -1 -10 -15 91.4165 199.715   1
  -1  10 -16 51.4877 106.115   1
   1  10  16 403.186 286.899   1
  -1 -10 -16 524.470 233.049   1
   1  10  17 407.025 300.205   1
  -1 -10 -17-62.4657 232.449   1
   1  10  18 821.893 299.876   1
  -1 -10 -18-94.4585 235.614   1
   1  10  19 150.684 300.205   1
  -1 -10 -19 94.9949 246.150   1
   1  10  20 37.7855 265.943   1
  -1 -10 -20 31.7778 221.909   1
   1  10  21-37.9184 225.102   1
  -1 -10 -21 187.595 190.669   1
   1  10  22 151.728 245.383   1
  -1 -10 -22 122.360 203.370   1
   1  10  24-73.3589 255.572   1
  -1 -10 -24 447.339 224.694   1
   1  10  25 72.3390 214.980   1
  -1 -10 -25 264.884 195.859   1
   1  10  26 247.729 246.171   1
  -1 -10 -26-57.8594 194.705   1
  -1  11  25 466.435 217.236   1
   1 -11 -25 177.313 172.527   1
  -1  11  24-365.101 217.852   1
   1 -11 -24 301.099 190.102   1
  -1  11  23 148.044 228.047   1
   1 -11 -23 91.6518 182.443   1
   1 -11 -22 92.8425 202.024   1
  -1  11  22 112.336 221.085   1
   1 -11 -21-31.0685 185.379   1
  -1  11  21 75.6362 213.036   1
  -1  11  20 417.753 256.955   1
   1 -11 -20 62.1660 183.889   1
  -1  11  19 114.102 266.642   1
   1 -11 -19-30.9937 218.141   1
  -1  11  18-416.104 296.847   1
   1 -11 -18 61.5562 232.295   1
  -1  11  17 263.152 305.181   1
   1 -11 -17 153.070 233.593   1
  -1  11  16 111.801 264.417   1
   1 -11 -16-242.867 217.905   1
  -1  11  15 478.828 299.668   1
   1 -11 -15-150.081 217.815   1
  -1  11  14 362.178 301.204   1
   1 -11 -14 1003.92 255.911   1
  -1  11  13 35.7530 257.472   1
   1 -11 -13-86.8445 207.693   1
  -1  11  11 101.082 267.239   1
   1 -11 -11 335.007 228.958   1
  -1  11  10 195.595 227.094   1
  -1  11   9 753.261 268.255   1
   1 -11  -9 1041.92 223.466   1
  -1  11   8 481.044 229.920   1
   1 -11  -8 174.808 193.802   1
   1 -11  -7-71.3731 186.090   1
  -1  11   6 27.2427 226.750   1
   1 -11  -6 44.3715 167.918   1
  -1  11   5 786.334 231.499   1
   1 -11  -5 812.867 185.934   1
  -1  11   4 753.721 213.718   1
   1 -11  -4 523.204 179.792   1
  -1  11   3 432.844 178.147   1
   1  11  -3 251.969 91.7907   1
   1 -11  -3 249.694 140.169   1
  -1 -11   3 143.743 72.0238   1
   1 -11  -2 147.716 146.490   1
   1  11  -2 155.197 116.058   1
  -1  11   2 118.061 165.854   1
  -1 -11   2 141.251 94.1572   1
   1  11  -1 236.514 137.541   1
   1 -11  -1 500.180 145.531   1
  -1  11   1 472.741 167.067   1
  -1 -11   1 461.283 125.434   1
   1  11   1 285.383 172.603   1
   1 -11   1 502.147 110.309   1
  -1  11  -1 470.305 123.309   1
  -1 -11  -1 418.058 147.741   1
   1  11   2 99.7869 190.593   1
  -1 -11  -2 34.7212 158.316   1
   1 -11   2 136.740 90.3696   1
  -1  11  -2 247.227 102.963   1
  -1 -11  -3 285.757 161.415   1
   1 -11   3 279.698 67.5996   1
  -1  11  -3 120.168 73.5473   1
   1  11   3 328.635 186.947   1
   1  11   4 759.584 200.511   1
  -1 -11  -4 494.979 173.932   1
   1  11   5 763.905 227.300   1
  -1 -11  -5 1348.52 221.069   1
   1  11   6-378.927 211.727   1
  -1 -11  -6 187.835 191.650   1
  -1 -11  -7 147.917 204.264   1
   1  11   8 269.322 223.241   1
  -1 -11  -8 671.806 228.887   1
   1  11   9 966.851 258.513   1
  -1 -11  -9 1314.42 239.505   1
   1  11  10-226.684 265.386   1
   1  11  11 133.860 270.024   1
  -1 -11 -11 171.615 228.785   1
   1  11  13 105.856 262.490   1
  -1 -11 -13-29.9001 212.895   1
   1  11  14 1044.66 282.871   1
  -1 -11 -14 608.154 233.596   1
   1  11  15-329.682 264.036   1
  -1 -11 -15-61.6030 212.816   1
   1  11  16 629.234 280.986   1
  -1 -11 -16 124.792 232.321   1
   1  11  17-37.4010 259.086   1
  -1 -11 -17 62.9546 222.405   1
   1  11  18 113.040 264.211   1
  -1 -11 -18 63.2818 227.064   1
   1  11  19-37.8437 289.293   1
  -1 -11 -19-31.7272 218.902   1
   1  11  20 37.8580 273.422   1
  -1 -11 -20 540.072 253.952   1
   1  11  21 76.2333 268.301   1
  -1 -11 -21 61.3930 218.604   1
   1  11  22-262.457 265.935   1
  -1 -11 -22 182.501 212.395   1
   1  11  23-36.9965 198.330   1
  -1 -11 -23 330.022 176.465   1
   1  11  24-109.127 240.602   1
  -1 -11 -24 206.511 201.110   1
   1  11  25 143.055 263.558   1
  -1 -11 -25 232.371 218.715   1
  -1  12  24 433.726 271.907   1
   1 -12 -24 565.112 230.587   1
  -1  12  23 440.798 289.180   1
   1 -12 -23-60.5100 215.600   1
  -1  12  22 670.859 290.635   1
   1 -12 -22 184.337 222.619   1
   1 -12 -21 31.0927 220.574   1
  -1  12  21 113.018 263.095   1
   1 -12 -20-93.5278 212.778   1
  -1  12  20-304.008 280.953   1
   1 -12 -18 652.059 223.540   1
  -1  12  18 38.1535 265.656   1
   1 -12 -17 493.004 249.395   1
  -1  12  17-303.253 287.057   1
   1 -12 -15 273.040 210.675   1
  -1  12  15 149.183 261.878   1
   1 -12 -14 239.544 251.551   1
  -1  12  14 73.5517 306.293   1
  -1  12  13 36.1963 240.426   1
   1 -12 -12 779.356 244.133   1
  -1  12  12 495.997 272.505   1
   1 -12 -11 169.030 221.150   1
  -1  12  11 69.6169 281.628   1
   1 -12 -10 1942.64 290.815   1
  -1  12  10 1655.29 335.415   1
   1 -12  -9 105.847 220.850   1
  -1  12   9-130.575 242.836   1
   1 -12  -8 25.4587 203.458   1
  -1  12   8-156.903 260.463   1
   1 -12  -7-24.3533 175.369   1
  -1  12   7 59.5001 225.904   1
   1 -12  -5 480.070 184.102   1
  -1  12   5 425.747 217.291   1
  -1  12   4 4023.54 385.600   1
   1 -12  -4 4244.97 367.731   1
  -1  12   3 138.115 192.119   1
   1 -12  -3-76.2568 152.798   1
  -1 -12   3 6.29125 73.1139   1
   1  12  -3 7.52328 84.3718   1
   1  12  -2 1624.89 189.256   1
  -1 -12   2 1866.08 171.607   1
   1 -12  -2 1702.69 217.735   1
  -1  12   2 1948.23 234.991   1
   1  12  -1 1265.97 186.380   1
   1 -12  -1 1342.48 190.672   1
  -1  12   1 1584.26 215.175   1
  -1 -12   1 1585.95 165.693   1
   1  12   0 84.1046 153.807   1
   1 -12   0-123.645 125.628   1
  -1  12   0 178.337 149.611   1
  -1 -12   0 85.9267 133.358   1
   1  12   1 1491.81 228.804   1
   1 -12   1 1608.46 160.696   1
  -1  12  -1 1201.03 178.330   1
  -1 -12  -1 1752.37 205.341   1
   1  12   2 1486.73 241.106   1
  -1 -12  -2 1897.65 228.472   1
   1 -12   2 1597.12 159.285   1
  -1  12  -2 1677.68 172.233   1
  -1 -12  -3 139.399 170.314   1
   1 -12   3-50.1911 63.3108   1
   1  12   3-162.376 173.165   1
  -1  12  -3 23.4536 76.4336   1
   1  12   4 3750.37 388.754   1
  -1 -12  -4 4610.56 377.239   1
   1  12   5 26.6907 200.623   1
  -1 -12  -5-22.9814 172.149   1
   1  12   7 59.4433 240.487   1
  -1 -12  -7-228.864 188.004   1
   1  12   8 279.537 244.922   1
  -1 -12  -8 451.397 205.848   1
   1  12   9 226.025 266.479   1
  -1 -12  -9-109.897 212.786   1
  -1 -12 -10 2043.61 297.659   1
   1  12  11 171.918 235.857   1
  -1 -12 -11 320.331 229.020   1
   1  12  12 599.476 293.160   1
  -1 -12 -12 922.286 250.273   1
   1  12  13 468.447 306.451   1
   1  12  14-73.3185 294.813   1
  -1 -12 -14-153.911 230.723   1
   1  12  15 518.909 288.611   1
  -1 -12 -15 405.573 245.005   1
   1  12  17 718.066 286.564   1
  -1 -12 -17-31.6790 226.254   1
   1  12  18 151.858 264.045   1
  -1 -12 -18-127.196 216.695   1
   1  12  20 190.420 275.365   1
  -1 -12 -20 62.5826 226.290   1
   1  12  21 228.239 279.248   1
  -1 -12 -21 152.837 220.444   1
   1  12  22 186.334 271.845   1
  -1 -12 -22 814.868 244.656   1
   1  12  23 73.3688 255.146   1
  -1 -12 -23-89.1331 204.988   1
   1  12  24 108.364 222.770   1
  -1 -12 -24 234.304 195.753   1
  -1  13  24 537.274 251.266   1
   1 -13 -24 470.353 203.814   1
   1 -13 -23 209.872 205.626   1
  -1  13  22 148.169 248.297   1
   1 -13 -22 91.4034 212.038   1
   1 -13 -20 843.795 241.749   1
  -1  13  20 492.925 285.812   1
   1 -13 -19 250.422 213.427   1
  -1  13  19-114.666 265.927   1
  -1  13  18 114.969 236.014   1
   1 -13 -18-125.069 178.281   1
  -1  13  17-76.6123 275.890   1
  -1  13  16 305.212 282.057   1
   1 -13 -16 93.0619 224.517   1
   1 -13 -14 576.533 231.995   1
  -1  13  13 110.484 284.476   1
   1 -13 -13-299.290 217.349   1
  -1  13  12 216.945 234.160   1
   1 -13 -12 558.759 227.087   1
  -1  13  11 353.487 279.477   1
   1 -13 -11 172.747 223.557   1
  -1  13  10-68.8496 258.835   1
   1 -13 -10-112.248 194.494   1
  -1  13   9 300.380 261.855   1
   1 -13  -9-54.4466 202.584   1
  -1  13   8 772.553 276.265   1
   1 -13  -8 420.544 213.818   1
  -1  13   7-92.6789 229.811   1
   1 -13  -7 75.7128 197.342   1
  -1  13   6 500.216 247.278   1
   1 -13  -6 1035.45 222.031   1
  -1  13   4-52.4213 204.320   1
   1 -13  -4 108.159 168.095   1
  -1 -13   3 71.8363 72.6060   1
   1 -13  -3 20.3041 166.631   1
   1  13  -3-7.82371 86.8294   1
  -1  13   3 72.8709 205.540   1
  -1  13   2 2301.68 275.660   1
   1  13  -2 2416.50 215.721   1
  -1 -13   2 2009.09 198.457   1
   1 -13  -2 2184.65 249.129   1
  -1  13   1 80.0855 182.779   1
   1 -13  -1 134.230 135.498   1
  -1 -13   0 534.286 141.304   1
  -1  13   0 321.994 150.303   1
   1  13   0 540.020 168.418   1
   1 -13   0 543.934 147.264   1
   1  13   1 20.3547 175.014   1
  -1 -13  -1 51.8636 145.505   1
   1  13   2 2212.10 279.033   1
  -1 -13  -2 2182.96 252.808   1
  -1  13  -2 2239.95 210.576   1
   1 -13   2 2426.45 199.007   1
  -1 -13  -3 83.4762 159.020   1
   1 -13   3 25.6667 60.8995   1
   1  13   3 98.1714 181.311   1
   1  13   4-79.0476 216.863   1
  -1 -13  -4 156.768 182.214   1
   1  13   6 1299.56 273.778   1
  -1 -13  -6 827.106 213.840   1
   1  13   7 61.8553 237.978   1
  -1 -13  -7-26.2238 188.134   1
   1  13   8 515.154 264.171   1
  -1 -13  -8 791.058 225.060   1
   1  13   9 133.397 266.728   1
  -1 -13  -9 197.614 205.870   1
   1  13  10 34.3743 243.808   1
  -1 -13 -10-28.9864 220.105   1
   1  13  11-247.022 286.224   1
  -1 -13 -11 177.833 235.396   1
   1  13  12 973.811 287.603   1
  -1 -13 -12 514.642 244.909   1
   1  13  13 256.379 247.079   1
  -1 -13 -13 277.296 220.082   1
  -1 -13 -14 187.411 226.935   1
   1  13  16-227.590 286.483   1
   1  13  17 266.940 284.799   1
  -1 -13 -17 31.8951 239.895   1
   1  13  18-38.2186 275.262   1
  -1 -13 -18 159.914 237.974   1
   1  13  19-114.918 271.749   1
  -1 -13 -19-62.8345 212.371   1
   1  13  20 267.997 288.390   1
  -1 -13 -20 583.751 232.140   1
   1  13  22 703.859 292.261   1
  -1 -13 -22 89.7749 216.522   1
   1  13  23 109.415 268.788   1
  -1 -13 -23 265.781 218.557   1
   1  13  24 35.7026 253.431   1
  -1 -13 -24 232.213 202.937   1
  -1  14  23 180.991 204.400   1
   1 -14 -23 237.346 163.611   1
  -1  14  21 37.3659 258.850   1
  -1  14  20 151.336 297.158   1
   1 -14 -20 280.035 235.959   1
   1 -14 -19-62.8398 212.325   1
  -1  14  19 38.1736 281.983   1
   1 -14 -18 220.205 187.241   1
  -1  14  17 269.716 285.744   1
   1 -14 -17 31.3940 221.104   1
  -1  14  16 538.801 276.728   1
   1 -14 -16 407.975 221.226   1
  -1  14  15 114.944 289.089   1
   1 -14 -15 124.432 212.135   1
  -1  14  14 379.955 275.643   1
   1 -14 -14-185.317 199.676   1
  -1  14  13 751.060 308.618   1
   1 -14 -13-30.5397 227.023   1
  -1  14  12 110.589 263.465   1
   1 -14 -12-89.8876 210.051   1
  -1  14  11-289.369 254.778   1
   1 -14 -11-58.8152 213.585   1
  -1  14   9-618.414 278.856   1
   1 -14  -9-195.969 214.616   1
  -1  14   8 233.554 247.600   1
   1 -14  -8 136.235 206.525   1
  -1  14   7 64.2476 243.407   1
   1 -14  -7 262.625 201.116   1
  -1  14   6 215.060 230.356   1
   1 -14  -6 101.105 213.522   1
  -1  14   5 262.784 234.725   1
   1 -14  -5-193.154 192.931   1
   1 -14  -4 846.573 192.385   1
  -1  14   4 274.602 212.909   1
   1 -14  -3 85.5096 160.190   1
  -1 -14   3 45.0310 73.8037   1
  -1  14   3 282.059 196.056   1
   1  14  -3 38.6900 88.2063   1
   1 -14  -2 177.332 161.367   1
  -1 -14   2 362.843 109.150   1
   1  14  -2 281.412 128.278   1
  -1  14   2 637.839 203.794   1
   1  14  -1-97.8019 140.876   1
   1 -14  -1 35.5516 139.441   1
  -1  14   1 189.770 179.853   1
  -1 -14   1 13.4419 120.604   1
   1  14   0-97.0698 156.069   1
   1 -14   0-61.7569 125.960   1
  -1  14   0 55.1705 147.395   1
  -1 -14   0 94.7018 126.885   1
  -1 -14  -1 18.3180 141.092   1
   1  14   1 216.775 173.334   1
   1 -14   2 449.669 108.643   1
  -1  14  -2 593.664 129.817   1
   1  14   2 309.807 190.463   1
  -1 -14  -3-174.620 161.836   1
   1 -14   3 87.3372 56.7999   1
  -1  14  -3 50.7699 64.9751   1
   1  14   3-25.7973 184.404   1
   1  14   4 689.719 217.945   1
  -1 -14  -4 793.350 195.044   1
   1  14   5-234.439 242.552   1
  -1 -14  -5 98.7159 195.426   1
   1  14   6-123.151 254.084   1
  -1 -14  -6 77.7210 197.381   1
   1  14   7 417.698 237.432   1
  -1 -14  -7 243.138 204.841   1
   1  14   8-33.3223 259.832   1
  -1 -14  -8 224.015 219.075   1
   1  14   9-275.180 271.575   1
  -1 -14  -9 57.7492 222.986   1
   1  14  11 396.600 261.276   1
  -1 -14 -11 484.933 246.124   1
   1  14  12 294.083 267.041   1
  -1 -14 -12 154.332 218.523   1
   1  14  13-335.880 288.113   1
  -1 -14 -13 313.048 232.074   1
   1  14  14 189.030 243.286   1
  -1 -14 -14-63.2675 206.404   1
   1  14  15-305.278 264.503   1
  -1 -14 -15-31.8984 200.624   1
   1  14  16 460.735 300.409   1
  -1 -14 -16 353.230 241.132   1
   1  14  17-38.6411 296.365   1
  -1 -14 -17-31.6739 222.059   1
  -1 -14 -18 378.913 220.153   1
   1  14  19-38.5607 268.213   1
  -1 -14 -19-61.8006 209.719   1
   1  14  21-74.7405 259.970   1
  -1 -14 -21-90.4321 206.345   1
   1  14  23-72.2105 260.146   1
  -1 -14 -23-174.974 203.017   1
  -1  15  22 146.363 225.546   1
   1 -15 -22 149.695 166.869   1
  -1  15  21-111.589 252.423   1
   1 -15 -21 30.4834 211.171   1
  -1  15  20 301.641 271.525   1
   1 -15 -20-247.328 211.565   1
  -1  15  19 572.117 295.446   1
   1 -15 -19 250.492 203.883   1
  -1  15  18 769.411 266.391   1
   1 -15 -18 94.8307 189.982   1
   1 -15 -17 603.953 231.291   1
  -1  15  17 348.450 294.874   1
   1 -15 -16-126.820 197.354   1
  -1  15  16-77.5451 259.869   1
  -1  15  15-270.986 273.523   1
   1 -15 -15 158.350 217.612   1
  -1  15  14 38.5012 259.079   1
   1 -15 -14-94.1535 213.886   1
  -1  15  13 152.619 261.105   1
   1 -15 -13-155.672 204.994   1
  -1  15  12 75.4016 282.443   1
   1 -15 -12 61.5560 204.473   1
  -1  15  11 111.283 260.049   1
   1 -15 -11-90.9248 219.875   1
  -1  15  10 872.396 284.861   1
   1 -15 -10-29.7354 219.683   1
  -1  15   8 68.8786 239.800   1
   1 -15  -8 254.043 211.023   1
  -1  15   7 266.221 248.848   1
   1 -15  -7 191.907 210.081   1
  -1  15   6 1148.65 274.244   1
   1 -15  -6 1429.88 250.055   1
   1 -15  -5-25.2612 195.069   1
  -1  15   5 212.929 229.473   1
  -1 -15   3 5.86022 65.8153   1
   1 -15  -3-22.4512 163.510   1
   1  15  -3 65.6687 83.0284   1
   1 -15  -2 620.396 191.454   1
  -1 -15   2 759.314 126.986   1
   1  15  -2 553.240 141.875   1
  -1  15   2 865.926 209.744   1
  -1 -15   1 14.3010 116.024   1
   1 -15  -1 74.9944 143.816   1
  -1  15   1 196.854 168.872   1
   1  15  -1-68.6253 139.178   1
   1  15   0 20.2836 160.176   1
   1 -15   0 48.6682 130.113   1
  -1  15   0 253.462 172.874   1
  -1 -15   0 16.6935 145.835   1
   1  15   1-68.9836 174.607   1
  -1 -15  -1 18.7994 151.128   1
   1 -15   1-13.6228 112.745   1
  -1  15  -1 81.9537 148.461   1
  -1 -15  -2 419.767 184.193   1
   1 -15   2 687.421 119.705   1
  -1  15  -2 540.974 127.900   1
   1  15   2 659.031 203.880   1
  -1  15  -3 4.36588 47.8320   1
   1  15   3 108.825 221.964   1
  -1 -15  -3 114.562 180.858   1
   1  15   5 213.986 236.526   1
  -1 -15  -5 257.093 168.493   1
   1  15   6 671.153 252.690   1
  -1 -15  -6 1049.25 234.338   1
   1  15   7 99.6932 228.353   1
  -1 -15  -7-139.797 185.731   1
   1  15   8 412.455 260.897   1
  -1 -15  -8 231.018 211.987   1
   1  15  10 72.5110 270.800   1
  -1 -15 -10-273.361 218.914   1
   1  15  11-110.876 234.558   1
  -1 -15 -11-92.8430 200.180   1
   1  15  12 150.216 262.725   1
  -1 -15 -12 314.082 228.421   1
   1  15  13 456.821 273.293   1
  -1 -15 -13 349.721 200.420   1
   1  15  14 807.466 286.399   1
  -1 -15 -14 160.646 228.721   1
   1  15  15-38.6396 290.438   1
  -1 -15 -15 32.2606 221.665   1
   1  15  16 38.9003 245.667   1
  -1 -15 -16 127.372 200.151   1
   1  15  17 39.0724 266.290   1
  -1 -15 -17-125.126 197.535   1
   1  15  18-38.5504 278.104   1
  -1 -15 -18 435.421 217.815   1
   1  15  19 114.491 274.034   1
  -1 -15 -19 215.375 229.170   1
   1  15  20 527.902 296.205   1
  -1 -15 -20 577.319 235.923   1
   1  15  21 445.017 289.395   1
  -1 -15 -21 59.7556 215.600   1
   1  15  22 36.4963 264.097   1
  -1 -15 -22 294.360 208.366   1
  -1  16  21-295.912 262.386   1
   1 -16 -21 302.171 210.201   1
  -1  16  20-188.299 265.187   1
   1 -16 -20-92.3942 206.524   1
  -1  16  19 152.534 248.850   1
   1 -16 -19 31.2250 195.278   1
  -1  16  18 76.9694 258.018   1
   1 -16 -18 189.223 221.289   1
  -1  16  17 426.622 269.400   1
   1 -16 -17 222.757 209.515   1
  -1  16  15 78.0059 246.241   1
   1 -16 -15-32.0689 196.479   1
  -1  16  14-77.8388 270.813   1
   1 -16 -14-160.077 213.738   1
  -1  16  13 193.751 272.401   1
   1 -16 -13 380.368 222.251   1
  -1  16  12-76.8010 256.348   1
   1 -16 -12-188.558 208.033   1
  -1  16  11-265.304 264.980   1
   1 -16 -11-155.216 213.707   1
  -1  16  10 447.153 268.331   1
   1 -16 -10-274.920 224.035   1
  -1  16   9 109.230 255.364   1
   1 -16  -9 120.350 214.358   1
   1 -16  -8 264.054 204.115   1
  -1  16   8 886.882 292.854   1
   1 -16  -7-56.8942 201.123   1
  -1  16   7 378.206 252.272   1
   1 -16  -6 357.378 212.334   1
  -1  16   6 166.009 255.308   1
   1 -16  -5 210.897 205.450   1
  -1  16   5 286.451 239.771   1
   1 -16  -4-125.058 177.406   1
  -1  16   4 241.342 215.616   1
  -1  16   3 112.503 211.411   1
   1  16  -3 5.40931 59.8233   1
  -1 -16   3 4.36652 42.9566   1
   1 -16  -3 117.180 173.117   1
  -1 -16   2-43.8833 105.086   1
   1 -16  -2 176.300 163.950   1
  -1  16   2 100.962 197.999   1
   1  16  -2 26.1797 111.373   1
   1 -16  -1 194.704 166.421   1
  -1 -16   1 148.934 120.568   1
  -1  16   1 186.297 188.073   1
   1  16  -1 143.416 144.517   1
  -1 -16   0 17.7180 140.719   1
   1 -16   0-16.9960 128.188   1
  -1  16   0-123.881 165.482   1
   1  16   0 127.795 156.772   1
   1  16   1 314.058 193.492   1
  -1 -16  -1 296.592 148.700   1
   1 -16   1 56.9387 121.807   1
  -1  16  -1 235.456 144.056   1
  -1 -16  -2 129.759 166.466   1
   1 -16   2 10.2411 96.7161   1
  -1  16  -2 96.5218 111.663   1
   1  16   2 106.047 209.958   1
  -1 -16  -4 453.208 201.954   1
   1  16   4 213.596 237.489   1
  -1 -16  -5 536.866 211.183   1
   1  16   5 287.513 244.262   1
  -1 -16  -6 195.910 213.266   1
   1  16   6-100.000 229.070   1
  -1 -16  -7 260.873 216.268   1
   1  16   7 241.539 255.428   1
  -1 -16  -8 386.965 216.904   1
   1  16   8 462.261 260.370   1
  -1 -16  -9 457.436 226.767   1
   1  16   9 36.4719 247.105   1
  -1 -16 -10 124.773 208.126   1
   1  16  10-37.2740 244.323   1
  -1 -16 -11-63.3726 207.692   1
   1  16  11 227.367 259.322   1
  -1 -16 -12 192.349 215.227   1
   1  16  12 230.225 251.856   1
  -1 -16 -13 159.320 221.621   1
   1  16  13-155.655 277.072   1
  -1 -16 -14-96.0410 204.079   1
   1  16  14 234.774 268.866   1
  -1 -16 -15 284.100 209.184   1
   1  16  15 78.8708 273.512   1
  -1 -16 -17-62.6519 200.636   1
   1  16  17 155.579 270.516   1
  -1 -16 -18-248.080 182.449   1
   1  16  18-115.562 231.452   1
  -1 -16 -19 61.2375 203.833   1
   1  16  19 456.455 273.236   1
  -1 -16 -20 514.957 226.214   1
   1  16  20 263.060 275.989   1
  -1 -16 -21 447.875 221.619   1
   1  16  21 147.514 273.273   1
  -1  17  21-36.6830 266.284   1
   1 -17 -21-209.172 208.038   1
  -1  17  20 149.873 257.690   1
   1 -17 -20 183.274 200.509   1
  -1  17  19-152.291 239.288   1
   1 -17 -19 279.743 188.574   1
  -1  17  18 193.088 263.273   1
   1 -17 -18-315.613 217.883   1
  -1  17  17 38.9453 244.002   1
   1 -17 -17 382.431 204.737   1
  -1  17  16 353.175 272.285   1
   1 -17 -16 160.689 215.892   1
  -1  17  14 78.6892 257.880   1
   1 -17 -14-129.132 197.811   1
  -1  17  13 392.417 270.730   1
   1 -17 -13 354.413 215.381   1
  -1  17  11 424.721 269.622   1
   1 -17 -11-190.633 212.884   1
  -1  17  10-38.0921 250.098   1
   1 -17 -10 407.698 210.646   1
  -1  17   9 599.683 271.135   1
   1 -17  -9-92.6737 196.296   1
  -1  17   8 73.2837 258.978   1
   1 -17  -8 120.866 206.020   1
  -1  17   7-71.4245 244.416   1
   1 -17  -7 176.768 209.013   1
  -1  17   6 242.052 257.271   1
   1 -17  -6 399.459 219.217   1
  -1  17   5 33.1114 221.858   1
   1 -17  -5-82.1001 179.377   1
  -1  17   4 93.8638 220.217   1
   1 -17  -4-129.991 187.229   1
  -1  17   2-26.7967 179.544   1
   1  17  -2-25.8570 117.937   1
   1 -17  -2 157.234 161.759   1
  -1  17   1-49.0583 176.687   1
   1  17  -1 88.7379 138.840   1
   1 -17  -1 121.496 151.220   1
   1  17   0 446.251 184.924   1
  -1  17   0 21.5832 166.366   1
   1 -17   0 178.029 135.541   1
  -1 -17   0 18.4720 145.682   1
   1  17   1 25.2286 181.729   1
  -1 -17  -1 41.8606 155.220   1
  -1  17  -1 120.552 143.804   1
   1  17   2-55.5776 194.119   1
  -1  17  -2 33.5988 109.629   1
  -1 -17  -2 273.683 169.152   1
   1  17   3-447.753 226.893   1
  -1 -17  -3 48.6112 160.337   1
   1  17   4 126.820 249.013   1
  -1 -17  -4 231.965 194.800   1
   1  17   5-166.676 251.484   1
  -1 -17  -5 270.577 204.151   1
   1  17   6-34.9662 246.507   1
  -1 -17  -6 675.326 205.041   1
   1  17   7-144.515 253.352   1
  -1 -17  -7 232.334 197.173   1
   1  17   8 334.023 244.546   1
  -1 -17  -8 29.8178 202.599   1
   1  17   9 910.520 279.584   1
  -1 -17  -9-213.116 208.784   1
   1  17  10 193.032 268.603   1
  -1 -17 -10 61.9101 196.508   1
   1  17  11 273.737 265.697   1
  -1 -17 -11 156.696 196.369   1
   1  17  12 473.784 273.684   1
  -1 -17 -12-31.6040 195.876   1
   1  17  13-277.995 283.910   1
  -1 -17 -13 31.7629 220.120   1
   1  17  14 789.763 263.631   1
  -1 -17 -14 190.850 186.480   1
   1  17  16-196.021 253.562   1
  -1 -17 -16-63.0945 186.333   1
   1  17  17 155.431 283.037   1
  -1 -17 -17 93.8029 207.821   1
   1  17  18 230.580 280.923   1
  -1 -17 -18 30.9022 207.163   1
   1  17  19-75.9772 243.305   1
  -1 -17 -19 30.5789 195.849   1
   1  17  20 372.961 236.252   1
  -1 -17 -20 241.222 183.837   1
   1  17  21-36.5167 256.128   1
  -1 -17 -21-177.766 187.228   1
   1 -18 -20 271.564 191.651   1
  -1  18  20-37.0594 231.877   1
   1 -18 -19 493.868 211.466   1
  -1  18  19-341.302 283.274   1
   1 -18 -18 219.989 192.548   1
  -1  18  18-347.264 248.288   1
   1 -18 -17 191.399 217.204   1
  -1  18  17 390.454 279.628   1
   1 -18 -16-32.2354 196.491   1
  -1  18  16-39.4739 257.553   1
   1 -18 -15 292.548 210.524   1
  -1  18  15 39.7601 254.967   1
   1 -18 -14 293.888 223.230   1
  -1  18  14 878.001 304.923   1
   1 -18 -13-65.4102 209.558   1
  -1  18  13 359.446 290.867   1
   1 -18 -12 163.169 222.036   1
  -1  18  12 358.361 266.111   1
   1 -18 -10-128.526 196.890   1
  -1  18  10 78.2780 264.502   1
   1 -18  -9 63.4497 194.556   1
  -1  18   9 231.373 252.879   1
   1 -18  -8-93.4227 189.814   1
  -1  18   8 227.349 244.967   1
   1 -18  -6 58.8799 181.346   1
  -1  18   6 71.3216 236.894   1
   1 -18  -5-85.1247 186.016   1
  -1  18   5-34.0531 223.223   1
   1 -18  -4-82.4634 181.205   1
  -1  18   4-221.590 221.243   1
  -1  18   3 453.478 221.347   1
  -1  18   2 225.897 195.380   1
   1  18   2 406.156 217.466   1
   1  18   3 62.3462 210.691   1
   1  18   4 198.373 229.225   1
  -1 -18  -4 108.151 192.745   1
   1  18   5 173.122 245.585   1
  -1 -18  -5-84.4452 194.204   1
   1  18   6 143.343 258.126   1
  -1 -18  -6 58.0883 198.013   1
   1  18   8 113.534 253.818   1
  -1 -18  -8 214.162 213.943   1
   1  18   9-77.1245 243.459   1
  -1 -18  -9 31.1394 187.811   1
   1  18  10 39.0965 264.294   1
  -1 -18 -10 157.771 200.311   1
   1  18  12 158.951 253.472   1
  -1 -18 -12 128.062 205.258   1
   1  18  13-199.233 257.354   1
  -1 -18 -13-416.906 219.652   1
   1  18  14 318.138 281.861   1
  -1 -18 -14 352.099 212.845   1
   1  18  15 752.234 262.953   1
  -1 -18 -15 127.365 210.122   1
   1  18  16-275.849 288.174   1
  -1 -18 -16 444.205 216.481   1
   1  18  17 506.793 268.117   1
  -1 -18 -17-31.3633 195.453   1
   1  18  18 307.374 254.275   1
  -1 -18 -18 62.0744 181.402   1
   1  18  19 1094.68 287.337   1
  -1 -18 -19-183.699 198.033   1
   1  18  20-36.9734 259.221   1
  -1 -18 -20-59.9100 190.974   1
  -1  19  19 149.758 237.598   1
   1 -19 -19 60.9968 182.086   1
  -1  19  18-306.607 263.377   1
   1 -19 -18 93.5564 208.086   1
  -1  19  17 389.898 266.124   1
   1 -19 -17 127.003 195.113   1
  -1  19  16-79.0699 261.456   1
   1 -19 -16-32.2251 191.260   1
  -1  19  15-400.399 274.000   1
   1 -19 -15 326.363 212.950   1
  -1  19  14 443.657 288.335   1
   1 -19 -14 361.927 212.319   1
  -1  19  13 647.851 278.779   1
   1 -19 -13 33.0526 196.942   1
  -1  19  12 526.546 279.129   1
   1 -19 -12 198.587 207.009   1
  -1  19  11-120.854 271.159   1
   1 -19 -11-98.9495 212.359   1
  -1  19   9-197.192 255.292   1
  -1  19   8-77.5944 231.549   1
  -1  19   7-151.344 248.176   1
   1  19   7 38.1944 264.590   1
   1  19   8-156.023 252.373   1
   1  19   9-356.525 290.440   1
   1  19  11 161.170 254.475   1
  -1 -19 -11 65.0357 205.412   1
   1  19  12-40.4224 255.228   1
  -1 -19 -12-65.1715 203.752   1
   1  19  13 363.437 265.981   1
  -1 -19 -13-32.5258 201.492   1
   1  19  14 603.228 302.071   1
  -1 -19 -14 455.264 213.846   1
   1  19  15 359.093 261.617   1
  -1 -19 -15-32.2444 198.725   1
   1  19  16 315.746 263.365   1
  -1 -19 -16-350.482 212.641   1
   1  19  17 311.302 262.989   1
  -1 -19 -17-283.797 185.108   1
   1  19  18 38.2405 269.158   1
  -1 -19 -18 61.9282 199.278   1
   1  19  19 112.193 234.417   1
  -1 -19 -19 670.236 206.138   1
   2   0 -26 268.317 222.493   1
  -2   0  25 76.8956 241.578   1
   2   0 -25 892.082 258.953   1
  -2   0  24 230.167 238.691   1
   2   0 -24-32.7191 209.618   1
  -2   0  23-38.0780 225.976   1
   2   0 -23 96.9325 212.729   1
  -2   0  22 188.069 238.007   1
   2   0 -22 286.752 224.808   1
  -2   0  21-184.887 244.528   1
   2   0 -21 187.719 213.208   1
  -2   0  20 1302.80 283.371   1
   2   0 -20 1530.27 270.854   1
  -2   0  19 175.598 253.162   1
  -2   0  18 237.546 248.283   1
   2   0 -18 460.434 213.956   1
  -2   0  17-97.9594 241.408   1
   2   0 -17-194.010 209.988   1
  -2   0  16 1817.49 309.485   1
   2   0 -16 1490.74 256.360   1
  -2   0  15-179.474 220.487   1
  -2   0  14 9294.13 716.838   1
   2   0 -14 8952.62 698.510   1
   2   0 -13-113.823 195.300   1
  -2   0  13 457.166 256.526   1
  -2   0  12 5630.27 492.218   1
   2   0 -12 5837.66 475.202   1
   2   0 -11 359.211 180.159   1
  -2   0  11-94.1723 197.273   1
   2   0 -10-110.890 176.078   1
  -2   0  10-152.522 194.256   1
   2   0  -9-17.0626 152.094   1
  -2   0   9 259.472 190.435   1
  -2   0   8 12789.6 883.777   1
   2   0  -8 11884.1 869.230   1
  -2   0   7 65.3666 190.302   1
   2   0  -7 125.872 154.560   1
  -2   0   5-378.198 172.706   1
   2   0  -5 10.9182 145.140   1
   2   0  -4 25712.2 1759.93   1
  -2   0   4 26672.0 1766.47   1
  -2   0   3 208.377 186.211   1
   2   0  -3 111.949 146.881   1
   2   0  -2 121903. 7987.69   1
  -2   0   2 119649. 7990.89   1
   2   0  -1-93.3439 115.305   1
  -2   0   1 62.8131 134.391   1
   2   0   0 20875.5 1486.94   1
  -2   0   0 23534.1 1488.00   1
  -2   0  -1-140.885 145.232   1
   2   0   1-104.055 142.402   1
  -2   0  -2 124518. 8125.42   1
   2   0   2 121289. 8126.27   1
   2   0   3-197.857 155.926   1
  -2   0  -3 39.8197 156.050   1
  -2   0  -4 23364.7 1536.08   1
   2   0   4 22095.3 1540.38   1
   2   0   5-46.7747 179.392   1
  -2   0  -5-41.4049 154.970   1
   2   0   7-202.845 182.548   1
  -2   0  -7-55.0214 159.372   1
   2   0   8 12481.5 895.114   1
  -2   0  -8 12459.9 883.084   1
   2   0   9 57.4274 189.795   1
  -2   0  -9-83.3330 156.909   1
   2   0  10 42.2602 177.351   1
   2   0  11-46.0309 203.991   1
  -2   0 -11 40.3443 179.230   1
  -2   0 -12 4556.56 435.116   1
   2   0  12 6125.56 464.685   1
  -2   0 -13 278.698 200.412   1
   2   0  13-26.2285 221.521   1
  -2   0 -14 7483.89 623.918   1
   2   0  14 8463.20 642.626   1
   2   0  15-146.847 222.475   1
   2   0  16 1234.85 287.716   1
  -2   0 -16 1905.13 264.564   1
   2   0  17-128.462 237.230   1
  -2   0 -17 112.467 206.953   1
   2   0  18 800.613 276.518   1
  -2   0 -18 810.217 235.192   1
   2   0  20 1207.09 292.633   1
  -2   0 -20 914.059 247.118   1
   2   0  21-145.275 236.976   1
  -2   0 -21 31.2207 210.098   1
   2   0  22-371.741 238.449   1
  -2   0 -22-63.7611 218.547   1
   2   0  23 76.1013 250.657   1
  -2   0 -23 608.455 229.403   1
   2   0  24 77.4907 257.886   1
  -2   0 -24 382.884 228.653   1
   2   0  25-154.780 234.733   1
  -2   0 -25 321.101 209.629   1
  -2   0 -26 97.0899 213.158   1
   2  -1 -27 231.132 234.689   1
  -2   1  26 114.688 226.931   1
   2  -1 -26 65.5075 201.785   1
  -2  -1  25 113.944 239.606   1
   2   1 -25 506.282 238.533   1
  -2   1  24 153.512 226.515   1
  -2  -1  24-38.3123 235.961   1
   2   1 -24 495.339 218.397   1
   2  -1 -24-357.154 212.826   1
  -2   1  23 114.495 252.376   1
   2  -1 -23-64.4641 219.646   1
  -2  -1  22 187.076 235.506   1
  -2   1  22 264.453 261.039   1
   2  -1 -22 446.175 240.799   1
   2   1 -22 31.8431 198.609   1
  -2   1  21 111.693 255.860   1
  -2  -1  21 183.541 238.456   1
   2  -1 -21-94.1653 228.596   1
   2   1 -21 124.705 221.177   1
  -2  -1  20 286.718 238.048   1
  -2   1  20-327.401 276.233   1
   2   1 -20-30.4037 216.475   1
   2  -1 -20 30.7349 233.384   1
  -2   1  19 177.018 247.045   1
  -2  -1  19 417.683 251.444   1
   2   1 -19 118.124 218.283   1
   2  -1 -19 508.969 222.838   1
  -2   1  18 651.904 255.177   1
  -2  -1  18 436.832 264.598   1
   2   1 -18 941.281 238.082   1
   2  -1 -18 1278.10 251.474   1
  -2  -1  17 1450.32 302.122   1
  -2   1  17 1261.25 297.605   1
   2   1 -17 1288.09 249.351   1
   2  -1 -17 1828.08 273.459   1
  -2   1  16 2684.05 360.540   1
   2   1 -16 3114.66 322.446   1
   2  -1 -16 2372.27 328.197   1
  -2  -1  16 2859.48 350.979   1
   2   1 -15 373.868 197.040   1
   2  -1 -15 232.737 203.050   1
  -2  -1  15 555.844 235.049   1
  -2   1  14 1374.60 292.741   1
   2  -1 -14 1424.67 243.868   1
   2   1 -13 3416.16 342.491   1
  -2  -1  13 4028.58 373.048   1
   2   1 -12 186.719 170.120   1
  -2   1  12 78.4646 214.295   1
   2  -1 -12 220.032 193.412   1
  -2   1  11 2573.15 316.550   1
   2  -1 -11 2372.83 291.807   1
   2   1 -11 2561.63 278.317   1
  -2  -1  11 3244.15 306.908   1
  -2  -1  10 22695.2 1635.38   1
  -2   1  10 25513.4 1648.45   1
   2   1 -10 24253.7 1627.97   1
   2  -1 -10 22882.6 1628.62   1
  -2   1   9 610.202 209.376   1
   2  -1  -9 958.153 193.203   1
   2   1  -9 1284.40 195.155   1
  -2  -1   9 1158.74 218.129   1
  -2  -1   8 22281.2 1506.87   1
  -2   1   8 20493.7 1512.60   1
   2  -1  -8 22729.1 1502.82   1
   2   1  -8 21950.4 1495.14   1
  -2   1   7 15746.0 1046.31   1
   2  -1  -7 14137.8 1029.89   1
  -2   1   6 4368.75 336.447   1
  -2  -1   6 3170.01 310.565   1
   2   1  -6 3700.42 295.121   1
   2  -1  -6 2453.76 305.367   1
  -2   1   5 7973.28 597.990   1
  -2  -1   5 6739.71 583.745   1
   2   1  -5 8535.99 573.710   1
   2  -1  -5 8584.87 587.949   1
  -2   1   4 3584.04 328.037   1
  -2  -1   4 4126.21 326.420   1
   2   1  -4 3958.85 309.340   1
   2  -1  -4 3522.04 315.027   1
   2   1  -3 119769. 7763.47   1
   2  -1  -3 115402. 7766.49   1
  -2  -1   3 115624. 7766.03   1
  -2   1   3 118778. 7771.29   1
   2  -1  -2 3536.77 288.703   1
  -2   1   2 3530.47 302.890   1
   2   1  -2 3649.38 286.584   1
  -2  -1   2 3503.39 289.994   1
   2  -1  -1 25087.0 1557.42   1
   2   1  -1 24143.2 1556.72   1
  -2  -1   1 23021.9 1558.27   1
  -2   1   1 20304.6 1561.24   1
   2  -1   0 42.2295 128.918   1
   2   1   0-25.7184 158.686   1
  -2   1   0-145.362 138.539   1
  -2  -1   0 70.6491 140.638   1
  -2  -1  -1 20853.1 1419.49   1
  -2   1  -1 20599.2 1415.89   1
   2  -1   1 19305.6 1416.86   1
   2   1   1 23877.8 1420.48   1
   2   1   2 3600.79 321.196   1
  -2   1  -2 3677.76 304.051   1
  -2  -1  -2 4359.42 323.840   1
   2  -1   2 3973.86 308.415   1
  -2   1  -3 105853. 7630.61   1
  -2  -1  -3 123094. 7635.87   1
   2   1   3 119578. 7639.31   1
   2  -1   3 115820. 7632.73   1
  -2  -1  -4 3209.45 309.229   1
  -2   1  -4 3625.51 296.065   1
   2  -1   4 3917.56 297.901   1
   2   1   4 3450.43 323.444   1
   2   1   5 7059.23 563.402   1
   2  -1   5 7573.76 552.809   1
  -2  -1  -5 7694.34 552.212   1
  -2   1  -5 7484.95 537.971   1
   2  -1   6 3133.99 273.354   1
  -2  -1  -6 2802.46 281.371   1
  -2   1  -6 2924.18 254.008   1
   2   1   7 15811.0 1110.01   1
  -2  -1  -7 15890.2 1099.75   1
   2  -1   8 20719.2 1425.77   1
   2   1   8 21515.7 1434.74   1
  -2   1  -8 21191.0 1416.67   1
  -2  -1  -8 19661.8 1419.55   1
  -2   1  -9 1116.32 190.837   1
  -2  -1  -9 1143.41 198.821   1
   2   1   9 566.939 217.343   1
   2  -1   9 955.023 210.458   1
   2   1  10 22244.9 1624.74   1
   2  -1  10 24579.3 1618.65   1
  -2   1 -11 2102.81 263.962   1
  -2  -1 -11 2292.33 274.694   1
   2   1  11 2669.17 299.653   1
   2  -1  11 2547.05 287.836   1
  -2   1 -12 104.615 184.255   1
  -2  -1 -12 270.019 186.935   1
   2   1  12 25.5668 211.756   1
   2  -1  12 70.7226 192.506   1
  -2   1 -13 3928.53 359.273   1
   2  -1  13 3465.77 370.289   1
   2   1  14 1159.81 277.212   1
  -2  -1 -14 1050.08 261.546   1
   2  -1  15 400.613 247.124   1
  -2  -1 -15 402.122 226.725   1
  -2   1 -15-25.5519 205.974   1
   2   1  16 2455.93 377.378   1
   2  -1  16 3733.19 378.637   1
  -2   1 -16 2864.96 348.537   1
  -2  -1 -16 3579.22 373.191   1
   2  -1  17 1449.50 275.192   1
   2   1  17 1537.58 297.758   1
  -2   1 -17 798.424 250.812   1
  -2  -1 -17 860.396 247.218   1
   2   1  18 1184.59 279.654   1
   2  -1  18 328.514 278.482   1
  -2  -1 -18 441.166 216.370   1
  -2   1 -18 799.421 237.766   1
   2  -1  19 340.740 258.857   1
   2   1  19 348.814 245.576   1
  -2   1 -19 352.925 220.706   1
  -2  -1 -19 330.978 212.968   1
   2  -1  20-70.1707 244.053   1
   2   1  20-286.417 261.664   1
  -2  -1 -20 183.993 232.109   1
  -2   1 -20 302.716 222.852   1
   2   1  21-36.4841 247.583   1
   2  -1  21-108.444 241.145   1
  -2   1 -21 124.423 216.341   1
  -2  -1 -21-31.3181 217.819   1
   2  -1  22 928.191 268.286   1
   2   1  22 446.430 261.753   1
  -2   1 -22 287.552 212.777   1
  -2  -1 -22 414.063 225.585   1
   2  -1  23 229.695 242.862   1
   2   1  23-75.6656 240.009   1
  -2   1 -23 321.019 234.592   1
  -2  -1 -23-356.317 208.439   1
   2   1  24 463.425 255.784   1
  -2   1 -24 449.147 215.432   1
  -2  -1 -24 285.624 227.280   1
   2  -1  25 311.156 257.479   1
  -2   1 -25 485.582 224.064   1
   2   1  26 230.762 220.756   1
  -2  -1 -26 63.6978 204.172   1
   2  -2 -27 386.000 228.159   1
  -2   2  27-406.127 239.796   1
   2  -2 -26-161.428 216.808   1
  -2   2  26 799.702 273.591   1
   2  -2 -25 290.907 206.514   1
  -2   2  25 114.941 231.503   1
   2   2 -24 33.1670 211.683   1
   2  -2 -24 290.687 199.183   1
  -2   2  24-76.7159 242.399   1
  -2  -2  24 380.179 248.268   1
   2  -2 -23-160.761 206.000   1
   2   2 -23-132.298 205.825   1
  -2  -2  23-222.504 227.273   1
  -2   2  23 229.366 237.871   1
   2   2 -22-96.0030 207.841   1
   2  -2 -22 63.7412 219.885   1
  -2  -2  22 295.929 227.805   1
  -2   2  22-151.662 240.539   1
   2   2 -21-124.458 212.935   1
   2  -2 -21 31.4225 228.816   1
  -2   2  21 149.211 243.399   1
  -2  -2  21 217.427 242.814   1
   2  -2 -20 647.241 244.673   1
  -2   2  20 913.875 282.078   1
   2   2 -19 29.1934 215.665   1
   2  -2 -19-90.3296 205.205   1
  -2  -2  19 136.954 242.864   1
  -2   2  19 178.353 248.107   1
   2   2 -18 450.072 235.892   1
  -2  -2  18 330.310 271.589   1
  -2   2  18 729.743 257.088   1
  -2   2  17 607.851 265.828   1
  -2  -2  17 854.087 253.841   1
   2  -2 -17 1134.40 239.271   1
   2   2 -17 1132.11 229.499   1
  -2   2  16-228.341 266.146   1
  -2  -2  16 332.194 236.904   1
   2   2 -16 463.092 201.192   1
   2  -2 -16-438.684 212.364   1
  -2   2  15 344.951 248.188   1
   2  -2 -15 288.853 204.457   1
  -2  -2  15 457.896 237.678   1
   2   2 -15 512.431 199.122   1
   2  -2 -14 3405.16 374.703   1
   2   2 -14 4258.10 376.930   1
  -2  -2  14 3991.77 389.385   1
  -2   2  14 3843.30 427.515   1
   2  -2 -13 381.627 198.183   1
  -2  -2  13 454.582 234.453   1
   2   2 -13 625.079 193.307   1
  -2   2  13 857.502 230.784   1
  -2  -2  12 12707.1 925.467   1
  -2   2  11 126.973 227.022   1
  -2  -2  11 390.072 208.721   1
   2  -2 -11 148.293 190.407   1
   2   2 -11 74.1609 170.282   1
   2  -2 -10 12070.3 842.374   1
   2   2 -10 12058.5 825.844   1
  -2  -2  10 11178.5 835.242   1
  -2   2  10 10754.6 850.193   1
  -2   2   9 2607.23 303.547   1
   2  -2  -9 2404.83 286.471   1
  -2  -2   9 3003.30 296.748   1
   2   2  -9 2627.93 263.950   1
   2   2  -8 5158.70 376.832   1
   2  -2  -8 5179.56 396.019   1
  -2   2   8 3965.08 403.338   1
  -2  -2   8 4371.48 381.403   1
  -2   2   7 741.192 194.558   1
   2  -2  -7 452.967 168.665   1
  -2  -2   6 14513.8 999.762   1
   2   2  -6 14443.5 993.785   1
   2  -2  -6 13809.2 1007.02   1
  -2   2   6 14940.3 1019.89   1
   2   2  -5 7834.87 596.382   1
  -2  -2   5 9283.49 609.357   1
   2   2  -4 8346.33 628.825   1
   2  -2  -4 9922.91 649.285   1
  -2   2   4 8038.57 658.583   1
  -2  -2   4 9603.94 636.088   1
   2  -2  -3 4810.73 350.466   1
   2   2  -3 4848.63 330.534   1
  -2   2   3 3286.78 367.890   1
  -2  -2   3 3701.02 335.331   1
   2  -2  -2 12672.7 829.969   1
  -2  -2   2 12834.5 823.622   1
  -2   2   2 11886.1 835.944   1
   2   2  -2 10891.4 820.117   1
   2   2  -1 132993. 9486.03   1
  -2   2   1 147174. 9490.95   1
  -2  -2   1 149456. 9486.04   1
   2  -2  -1 145631. 9487.84   1
   2  -2   0 29548.7 2085.98   1
   2   2   0 31852.8 2090.55   1
  -2   2   0 34081.3 2090.93   1
  -2  -2   0 30284.0 2089.04   1
   2  -2   1 114521. 7362.30   1
  -2   2  -1 90762.8 7364.22   1
  -2  -2  -1 108412. 7371.49   1
   2   2   2 12607.7 700.511   1
  -2  -2  -2 11613.1 691.890   1
  -2   2  -2 9525.51 674.361   1
   2  -2   2 7619.31 672.296   1
   2   2   3 3897.98 345.406   1
  -2   2  -3 4179.69 314.006   1
   2  -2   3 4543.96 316.644   1
  -2  -2  -4 8628.34 619.541   1
  -2   2  -4 8422.25 599.803   1
   2  -2   4 8769.40 605.128   1
   2   2   4 8772.72 629.289   1
  -2   2  -5 6552.74 471.196   1
   2  -2   5 6269.71 477.238   1
   2  -2   6 13751.9 947.831   1
   2   2   6 12441.1 967.772   1
  -2   2  -6 14335.5 940.564   1
  -2  -2  -6 13726.3 959.183   1
  -2  -2  -7 455.009 165.858   1
  -2   2  -7 836.891 153.916   1
   2  -2   7 196.900 147.490   1
   2   2   7 681.774 181.605   1
   2   2   8 4462.43 386.167   1
   2  -2   8 4931.19 364.007   1
  -2  -2  -8 3594.18 358.366   1
  -2   2  -8 4359.04 347.130   1
   2  -2   9 3053.50 268.122   1
  -2  -2  -9 1970.86 265.701   1
  -2   2  -9 2699.67 254.051   1
   2   2   9 2804.42 285.547   1
   2   2  10 11121.3 829.043   1
  -2   2 -11 276.153 159.295   1
  -2  -2 -11-109.332 167.886   1
   2   2  11 100.225 190.423   1
   2  -2  11 208.386 176.967   1
   2  -2  12 11994.4 877.597   1
   2   2  13 387.575 240.700   1
   2  -2  13 123.245 214.506   1
  -2  -2 -13 623.111 231.363   1
  -2   2 -13 171.277 184.668   1
   2   2  14 3577.88 381.959   1
   2  -2  14 3646.09 352.269   1
  -2   2 -14 3183.42 332.255   1
  -2  -2 -14 3335.04 353.149   1
   2  -2  15 612.494 234.970   1
   2   2  15 553.970 271.098   1
  -2  -2 -15 657.651 226.251   1
  -2   2 -15 99.4689 211.452   1
   2   2  16-32.1364 253.569   1
   2  -2  16 264.087 224.348   1
  -2   2 -16 749.256 222.916   1
  -2  -2 -16 85.4711 213.507   1
   2  -2  17 987.842 251.732   1
   2   2  17 1564.65 298.699   1
  -2  -2 -17 902.457 252.519   1
  -2   2 -17 888.174 226.422   1
   2  -2  18 484.537 250.045   1
  -2   2 -18 363.638 209.137   1
   2   2  19 564.289 285.220   1
  -2   2 -19-29.0073 208.894   1
  -2  -2 -19 242.818 239.587   1
   2   2  20 1443.33 311.803   1
  -2  -2 -20 927.645 250.744   1
   2   2  21-146.693 239.283   1
   2  -2  21-179.851 244.108   1
  -2   2 -21-62.0095 213.921   1
  -2  -2 -21 157.040 199.266   1
   2   2  22 298.368 242.433   1
   2  -2  22 148.837 231.688   1
  -2   2 -22 283.274 233.536   1
  -2  -2 -22-95.5557 232.982   1
   2   2  23 528.486 282.650   1
   2  -2  23 379.789 247.625   1
  -2   2 -23 348.504 215.596   1
  -2  -2 -23 708.608 245.871   1
   2  -2  24-38.6272 247.636   1
   2   2  24 38.2689 229.838   1
  -2   2 -24 451.036 229.644   1
  -2  -2 -24 160.277 198.710   1
   2   2  25-153.159 242.968   1
  -2  -2 -25 252.976 220.876   1
   2   2  26 381.659 254.021   1
  -2  -2 -26 157.598 214.515   1
   2   2  27 418.285 223.751   1
  -2  -2 -27 125.823 201.167   1
  -2   3  27-186.102 234.176   1
   2  -3 -27 475.907 223.644   1
  -2   3  26 37.7390 254.166   1
   2  -3 -26 255.426 224.969   1
  -2   3  25 420.147 252.750   1
   2  -3 -25-64.1404 222.353   1
  -2   3  24 344.782 250.439   1
   2  -3 -24 160.647 227.553   1
  -2   3  23 344.299 263.936   1
  -2  -3  23-225.872 245.619   1
   2   3 -23-64.5153 199.669   1
   2  -3 -23-96.2167 204.449   1
  -2  -3  22 255.194 242.229   1
  -2   3  22 568.339 265.623   1
   2   3 -22 287.374 220.661   1
   2  -3 -22 350.036 213.589   1
  -2  -3  21-35.1514 236.527   1
  -2   3  21 186.845 237.068   1
   2  -3 -21-94.2403 186.416   1
   2   3 -21 31.4743 204.416   1
  -2   3  20-110.163 240.885   1
  -2  -3  20-69.3246 232.459   1
   2  -3 -20 370.713 208.120   1
   2   3 -20 300.938 217.752   1
  -2  -3  19 301.913 248.251   1
  -2   3  19 72.0211 271.093   1
   2   3 -19 173.441 213.300   1
   2  -3 -19 333.717 218.982   1
  -2  -3  18 1768.57 302.063   1
   2   3 -18 1996.75 290.991   1
   2  -3 -18 2124.01 304.840   1
  -2  -3  17 400.467 233.302   1
   2   3 -17-52.8571 194.734   1
  -2   3  16 2192.20 328.869   1
  -2  -3  16 1928.81 294.906   1
   2   3 -16 2585.47 294.986   1
   2  -3 -16 1913.45 293.722   1
  -2   3  15 384.572 265.272   1
   2  -3 -15 266.411 199.234   1
  -2   3  14 892.370 283.896   1
  -2  -3  14 519.389 220.187   1
   2   3 -14 824.330 193.670   1
   2  -3 -14 870.448 246.751   1
  -2   3  13 117.268 228.591   1
  -2  -3  13 362.927 200.331   1
   2  -3 -13 194.989 189.469   1
   2   3 -13-186.974 164.597   1
   2  -3 -12 9899.28 716.648   1
   2   3 -12 8553.22 686.508   1
  -2   3  12 8166.76 723.683   1
  -2   3  11 2081.18 305.058   1
  -2  -3  11 1903.23 241.905   1
   2  -3 -11 1250.27 250.519   1
   2   3 -11 1676.61 211.358   1
   2   3 -10 9823.79 711.074   1
   2  -3 -10 9918.88 738.428   1
  -2  -3  10 10298.0 723.201   1
  -2   3  10 9315.17 751.560   1
  -2  -3   9 1788.42 203.824   1
   2   3  -9 2087.65 212.116   1
   2  -3  -9 1558.80 254.728   1
   2  -3  -8 89.1245 129.001   1
  -2   3   8 384.477 175.242   1
   2   3  -7 5039.10 397.002   1
  -2  -3   7 5377.53 408.751   1
  -2   3   7 5720.47 444.288   1
   2  -3  -7 4786.97 426.560   1
   2   3  -6 14673.1 1038.68   1
   2  -3  -6 17158.3 1059.08   1
  -2   3   6 15206.2 1065.99   1
  -2  -3   6 14187.6 1044.29   1
   2  -3  -5 313.621 171.422   1
   2   3  -5 362.671 129.194   1
  -2   3   5 448.025 192.711   1
  -2  -3   5 468.258 150.420   1
  -2  -3   4 7545.74 577.907   1
   2   3  -4 8585.07 570.418   1
   2  -3  -3 10159.5 649.775   1
  -2  -3   3 8393.37 631.036   1
  -2   3   3 8685.89 657.548   1
   2   3  -3 9146.14 628.647   1
  -2   3   2 43185.8 2767.13   1
   2  -3  -2 42692.1 2762.26   1
  -2  -3   2 41532.2 2752.25   1
   2   3  -2 39341.1 2752.24   1
  -2   3   1 49437.8 3544.03   1
   2   3  -1 54190.7 3535.31   1
   2  -3  -1 60511.0 3539.36   1
  -2  -3   1 49017.1 3534.84   1
  -2   3   0 61.6666 149.731   1
   2   3   0 77.1748 148.519   1
  -2  -3   0-37.0568 155.873   1
   2  -3   0-33.8738 130.037   1
   2   3   1 56330.0 3598.95   1
  -2   3  -1 53989.5 3591.34   1
   2  -3   1 53992.1 3588.94   1
  -2  -3  -1 52460.1 3596.97   1
   2  -3   2 45175.1 2970.59   1
  -2   3  -2 44885.2 2971.25   1
  -2  -3  -2 44446.0 2981.99   1
   2   3   2 44247.9 2986.18   1
   2  -3   3 8731.77 548.548   1
   2   3   3 8081.54 584.000   1
  -2  -3  -3 6995.04 570.709   1
  -2   3  -3 7388.49 547.386   1
   2  -3   4 8319.45 544.134   1
  -2   3  -4 7208.10 538.936   1
   2   3   5 462.162 217.670   1
   2  -3   5 403.413 128.258   1
  -2  -3  -5 480.216 189.979   1
  -2   3  -5 236.298 115.576   1
   2   3   6 14613.7 1023.87   1
   2  -3   6 14637.8 995.821   1
  -2  -3  -6 14851.1 1018.15   1
  -2   3  -6 14173.0 988.540   1
   2  -3   7 5258.45 401.146   1
   2   3   7 5583.95 452.123   1
  -2   3  -7 4789.46 389.969   1
  -2  -3  -7 5920.30 433.721   1
  -2  -3  -8 645.268 201.408   1
   2   3   8 41.4421 214.999   1
  -2   3  -9 1794.80 211.783   1
  -2  -3  -9 2013.33 243.131   1
   2  -3   9 1823.98 231.143   1
   2   3   9 1941.68 260.421   1
   2  -3  10 9544.03 728.086   1
   2   3  10 10257.5 769.360   1
  -2  -3 -10 10436.0 747.697   1
  -2  -3 -11 1089.18 241.947   1
  -2   3 -11 1518.49 211.034   1
   2   3  11 1876.14 285.052   1
   2  -3  11 1532.21 224.584   1
   2   3  12 8031.41 637.483   1
   2  -3  12 9521.40 617.767   1
  -2  -3 -12 8541.51 635.670   1
   2   3  13 317.648 252.412   1
   2  -3  13 208.798 171.781   1
  -2   3 -13 189.045 170.781   1
  -2  -3 -13 25.4059 211.190   1
   2   3  14 541.517 268.593   1
   2  -3  14 579.304 211.522   1
  -2  -3 -14 268.661 233.821   1
  -2   3 -14 542.542 193.980   1
   2   3  15-157.453 252.455   1
  -2  -3 -15 363.716 225.658   1
  -2   3 -15 23.8254 192.186   1
   2   3  16 2196.19 326.783   1
   2  -3  16 1971.64 301.022   1
  -2   3 -16 2508.59 299.373   1
  -2  -3 -16 2637.76 320.373   1
   2  -3  17-30.1789 240.445   1
  -2   3 -17 788.750 225.255   1
   2  -3  18 1838.71 301.399   1
  -2   3 -18 2057.82 290.749   1
  -2  -3 -18 2016.78 317.962   1
   2  -3  19 231.426 226.967   1
   2   3  19 569.884 288.619   1
  -2   3 -19 143.259 209.418   1
   2   3  20 145.378 245.870   1
   2  -3  20-103.475 226.354   1
  -2  -3 -20 279.870 211.342   1
  -2   3 -20 327.909 223.600   1
   2   3  21 110.532 247.943   1
   2  -3  21 71.9157 234.633   1
  -2   3 -21-274.569 202.665   1
  -2  -3 -21-31.4923 228.494   1
   2   3  22 37.3219 257.064   1
   2  -3  22 447.530 226.832   1
  -2   3 -22 278.491 201.261   1
   2  -3  23-265.384 232.683   1
   2   3  23 377.341 233.962   1
  -2   3 -23 31.7154 206.439   1
  -2  -3 -23 610.223 238.476   1
   2   3  24 38.1417 257.745   1
  -2  -3 -24-63.7409 233.747   1
   2   3  25-230.183 251.544   1
  -2  -3 -25-31.3607 212.943   1
   2   3  26 491.995 237.273   1
  -2  -3 -26 124.721 190.878   1
   2   3  27 225.566 253.704   1
  -2  -3 -27 341.461 225.201   1
   2  -4 -28-215.574 222.594   1
  -2   4  28 326.060 236.373   1
   2  -4 -27-124.790 204.941   1
  -2   4  27-332.879 231.652   1
   2  -4 -25 190.739 231.519   1
  -2   4  25-75.8937 239.621   1
   2  -4 -24-31.9322 226.555   1
  -2   4  24-152.622 243.281   1
   2  -4 -23-191.663 228.347   1
   2   4 -23 292.432 217.741   1
  -2   4  23-343.820 276.155   1
   2  -4 -22 381.329 245.457   1
   2   4 -22-63.1381 225.783   1
  -2  -4  22 184.115 246.855   1
  -2   4  22 37.9320 263.951   1
   2  -4 -21-31.4625 245.420   1
  -2   4  21 374.926 275.140   1
   2  -4 -20 1302.52 263.727   1
   2   4 -20 655.156 222.719   1
  -2  -4  20 948.832 272.901   1
  -2   4  20 332.434 278.163   1
  -2   4  19 217.956 280.386   1
   2   4 -19 743.200 231.533   1
   2  -4 -19-30.5379 238.296   1
  -2  -4  19 357.471 244.429   1
  -2   4  18 1140.70 275.708   1
  -2  -4  18 554.489 229.010   1
   2  -4 -18 1131.94 239.056   1
   2   4 -18 665.001 233.746   1
  -2   4  17 521.705 263.993   1
  -2  -4  17 789.655 239.752   1
   2   4 -17 395.068 200.179   1
   2  -4 -17 202.663 215.153   1
  -2   4  16-169.055 270.259   1
   2  -4 -16-56.0472 222.671   1
  -2   4  15 2093.71 344.517   1
  -2  -4  15 2567.81 299.228   1
   2   4 -15 2428.44 272.690   1
   2  -4 -15 2849.40 316.867   1
  -2   4  14 2168.31 312.175   1
  -2  -4  14 2810.92 288.717   1
   2   4 -14 2203.52 255.794   1
   2  -4 -14 1640.43 270.885   1
   2   4 -13 2089.81 250.535   1
  -2  -4  13 2560.97 276.155   1
   2  -4 -13 2598.87 294.819   1
   2   4 -12 4686.97 421.069   1
  -2   4  12 5525.97 489.251   1
   2  -4 -12 5369.78 447.180   1
  -2  -4  12 5595.18 446.914   1
   2   4 -11 4089.58 351.150   1
  -2  -4  11 4506.94 365.875   1
   2  -4 -10-256.861 178.831   1
  -2   4  10-128.856 224.016   1
  -2  -4  10-190.641 167.911   1
   2   4 -10 30.0262 141.561   1
  -2   4   9 3140.36 319.278   1
   2  -4  -9 2710.90 285.716   1
   2   4  -8 9445.77 679.051   1
   2  -4  -8 9912.83 709.559   1
  -2  -4   8 9487.35 690.385   1
  -2   4   8 9734.39 730.686   1
   2  -4  -7 1347.52 191.045   1
   2   4  -7 1204.71 156.938   1
  -2  -4   7 1212.25 172.522   1
   2   4  -6 18290.7 1210.11   1
   2  -4  -6 16509.1 1229.66   1
  -2  -4   6 17650.2 1215.30   1
  -2   4   6 19108.1 1248.08   1
   2  -4  -5 49908.1 3488.10   1
   2   4  -5 52642.1 3467.57   1
  -2   4   5 54276.9 3500.10   1
  -2  -4   5 52163.1 3471.79   1
  -2  -4   4 11493.8 786.775   1
   2   4  -4 11437.6 783.823   1
   2   4  -3 51919.2 3395.27   1
   2  -4  -3 51627.1 3412.04   1
  -2  -4   3 51016.1 3394.69   1
  -2   4   3 49515.7 3416.37   1
  -2   4   2 5954.94 475.943   1
  -2  -4   2 6911.60 447.202   1
   2   4  -2 5306.44 444.116   1
   2  -4  -2 6872.18 465.356   1
  -2   4   1 60711.3 3974.13   1
   2   4  -1 58096.2 3964.47   1
  -2  -4   1 58738.9 3962.45   1
   2  -4  -1 62169.5 3968.12   1
  -2   4   0 23641.9 1443.82   1
  -2  -4   0 18634.8 1440.30   1
   2   4   0 22106.8 1442.72   1
   2  -4   0 21458.9 1437.38   1
   2   4   1 61198.1 3943.13   1
  -2  -4  -1 58656.3 3940.64   1
   2  -4   1 58790.2 3930.25   1
  -2   4  -1 59100.7 3933.70   1
   2   4   2 7095.61 489.362   1
  -2   4  -2 6780.29 454.920   1
   2  -4   2 5824.89 449.668   1
  -2  -4  -2 6605.50 478.883   1
   2  -4   3 49739.7 3196.69   1
  -2  -4  -3 48635.3 3215.62   1
  -2   4  -3 47610.2 3195.95   1
   2   4   3 45678.7 3220.32   1
  -2  -4  -4 11573.3 784.285   1
  -2   4  -4 9914.11 751.705   1
   2  -4   4 12055.5 752.523   1
   2   4   4 10737.6 791.301   1
  -2   4  -5 51602.1 3290.41   1
  -2  -4  -5 50200.1 3316.28   1
   2  -4   5 48303.3 3290.81   1
   2   4   5 46992.4 3321.55   1
  -2   4  -6 15451.1 1142.07   1
  -2  -4  -6 17641.0 1175.78   1
   2   4   6 16617.8 1183.15   1
   2  -4   6 18500.5 1149.60   1
  -2  -4  -7 1498.51 195.737   1
  -2   4  -7 1413.34 157.571   1
   2  -4   7 1128.82 166.955   1
   2   4   7 932.603 203.223   1
  -2   4  -8 9827.47 662.753   1
  -2  -4  -8 9396.48 701.130   1
   2  -4   8 9068.48 667.974   1
   2   4   8 8813.04 712.600   1
   2   4   9 2451.03 331.848   1
  -2  -4  -9 3211.06 297.960   1
   2   4  10 306.277 227.412   1
   2  -4  10-16.5897 146.442   1
  -2  -4 -10 177.518 175.257   1
  -2   4 -10 58.7249 130.588   1
   2  -4  11 4408.40 382.042   1
  -2   4 -11 4860.10 378.019   1
   2   4  12 6091.59 520.077   1
   2  -4  12 6231.84 481.188   1
  -2   4 -12 5899.52 460.823   1
  -2  -4 -12 5273.98 487.863   1
   2   4  13 1664.76 296.600   1
  -2   4 -13 1872.54 253.942   1
  -2  -4 -13 1852.96 267.296   1
   2   4  14 2005.57 330.237   1
   2  -4  14 2467.55 296.195   1
  -2  -4 -14 2474.55 306.473   1
  -2   4 -14 2004.05 253.617   1
   2  -4  15 2464.90 296.572   1
   2   4  15 2421.80 365.826   1
  -2   4 -15 2148.39 277.189   1
  -2  -4 -15 2862.96 334.139   1
   2   4  16 33.3904 275.563   1
  -2  -4 -16-29.4669 236.174   1
   2  -4  17 647.323 254.753   1
   2   4  17 549.993 250.032   1
  -2   4 -17 587.131 207.008   1
  -2  -4 -17 389.105 223.113   1
   2  -4  18 929.404 262.988   1
   2   4  18 422.735 273.823   1
  -2  -4 -18 1429.78 276.550   1
  -2   4 -18 780.973 209.372   1
   2   4  19 575.541 298.055   1
   2  -4  19-130.422 232.599   1
  -2  -4 -19 340.075 239.100   1
  -2   4 -19 197.858 199.455   1
   2   4  20 402.625 243.706   1
   2  -4  20 480.030 248.795   1
  -2  -4 -20 749.904 230.711   1
  -2   4 -20 917.107 230.924   1
   2   4  21 518.031 273.434   1
  -2  -4 -21-157.798 239.769   1
   2   4  22-37.3686 247.111   1
   2  -4  22 110.252 233.145   1
  -2   4 -22 30.8368 203.014   1
  -2  -4 -22-127.342 219.640   1
   2   4  23 565.392 241.911   1
  -2  -4 -23-32.0251 225.049   1
   2   4  24-415.888 274.377   1
  -2  -4 -24 546.355 249.813   1
   2   4  25 38.1337 226.342   1
  -2  -4 -25 93.3319 198.366   1
   2   4  27-37.0725 245.266   1
  -2  -4 -27 213.352 215.476   1
   2   4  28-73.1998 204.925   1
  -2  -4 -28 121.137 211.482   1
   2  -5 -28 30.3009 196.835   1
  -2   5  28-178.592 210.831   1
   2  -5 -27 184.650 201.722   1
  -2   5  27-146.214 234.133   1
   2  -5 -26-311.644 234.253   1
  -2   5  26 372.139 250.407   1
   2  -5 -25 63.0720 231.297   1
  -2   5  25-151.201 270.168   1
   2  -5 -24-95.2835 228.843   1
  -2   5  24 418.869 274.317   1
   2  -5 -23 731.324 241.009   1
  -2   5  23 304.436 276.493   1
   2   5 -22 219.912 203.147   1
  -2   5  22-151.464 264.447   1
   2   5 -21 30.3506 201.587   1
   2  -5 -21-157.116 214.133   1
  -2  -5  21 177.316 232.425   1
   2   5 -20 379.399 220.252   1
  -2  -5  20 203.445 227.055   1
  -2   5  19 440.188 296.043   1
  -2  -5  19 64.7479 221.893   1
   2  -5 -19-30.5716 238.631   1
   2   5 -19 334.798 201.309   1
  -2   5  18 540.627 305.848   1
  -2  -5  18 1076.35 249.147   1
   2   5 -18 610.114 209.083   1
   2  -5 -18 480.804 268.222   1
  -2   5  17 599.328 275.713   1
  -2  -5  17-116.280 220.054   1
   2   5 -17-100.364 189.950   1
   2  -5 -17 117.145 228.329   1
  -2  -5  16 2542.20 329.073   1
   2   5 -16 3163.39 307.087   1
  -2   5  15 199.622 294.037   1
  -2  -5  15 127.670 207.360   1
   2   5 -15 507.816 197.562   1
   2  -5 -15 219.901 245.557   1
  -2   5  14 900.375 276.361   1
  -2  -5  14 1066.40 222.161   1
   2   5 -14 1578.71 213.897   1
  -2   5  13 588.562 283.578   1
  -2  -5  13 567.933 197.936   1
   2   5 -13 926.832 193.672   1
   2  -5 -13 563.426 234.761   1
  -2   5  12 385.629 218.830   1
  -2  -5  12 300.168 178.052   1
   2   5 -12 414.303 155.547   1
   2  -5 -12 319.084 179.614   1
  -2   5  11 197.802 250.469   1
   2   5 -11-202.698 143.896   1
  -2  -5  11 109.305 171.892   1
   2  -5 -11-93.6023 203.817   1
  -2  -5  10 7432.53 522.513   1
   2  -5 -10 6945.53 546.507   1
  -2   5  10 8299.86 589.524   1
  -2   5   9 1033.88 246.205   1
   2  -5  -9 753.006 208.348   1
  -2  -5   8 14364.9 1066.93   1
   2  -5  -8 16954.4 1097.09   1
   2   5  -8 15541.5 1061.57   1
  -2   5   8 16059.9 1109.00   1
  -2  -5   7 1387.37 173.784   1
   2  -5  -7 1509.68 216.234   1
  -2   5   7 1618.51 250.005   1
   2  -5  -6 7839.98 546.512   1
  -2   5   6 7386.73 564.303   1
  -2  -5   6 6976.93 507.944   1
   2   5  -6 6725.20 500.925   1
  -2   5   5 1250.56 223.939   1
   2  -5  -5 1110.55 192.922   1
   2   5  -5 1433.30 148.940   1
   2   5  -4 16698.7 1111.78   1
  -2   5   4 17649.0 1150.93   1
   2  -5  -4 16603.5 1136.66   1
  -2  -5   4 15726.6 1110.22   1
  -2  -5   3 289.684 98.7129   1
   2   5  -3 169.016 102.345   1
   2   5  -2 36224.6 2369.15   1
  -2  -5   2 34104.5 2366.81   1
  -2   5   2 36298.0 2387.53   1
   2  -5  -2 36302.0 2381.84   1
  -2   5   1 1601.45 193.851   1
   2   5  -1 1633.55 165.889   1
   2  -5  -1 1454.92 172.269   1
  -2  -5   1 1529.99 165.000   1
  -2   5   0 28.2783 144.600   1
  -2  -5   0 67.7172 133.539   1
   2   5   0-225.066 144.449   1
   2  -5   0-16.0303 120.303   1
   2  -5   1 1734.74 169.126   1
   2   5   1 1844.22 204.328   1
  -2  -5  -1 1804.25 199.472   1
  -2   5  -1 1663.22 184.189   1
  -2  -5  -2 34325.2 2196.65   1
  -2   5  -2 30473.2 2179.73   1
   2  -5   2 33904.8 2179.04   1
   2   5   2 32985.2 2202.64   1
   2  -5   3 185.858 90.3885   1
  -2   5  -3 258.217 90.3164   1
  -2  -5  -4 17245.2 1152.06   1
  -2   5  -4 16769.4 1115.67   1
   2  -5   4 16453.8 1116.10   1
   2   5   4 16044.8 1156.21   1
   2   5   5 1193.03 236.497   1
  -2  -5  -5 1333.23 215.019   1
   2  -5   5 1364.15 133.482   1
  -2   5  -5 1313.13 129.054   1
   2  -5   6 6977.01 512.509   1
   2   5   6 6321.12 564.997   1
  -2   5  -6 7864.81 509.529   1
  -2  -5  -6 7214.76 555.823   1
   2  -5   7 1452.35 165.723   1
   2   5   7 1286.28 254.982   1
  -2  -5  -7 1461.09 226.734   1
  -2   5  -7 1792.35 158.689   1
   2   5   8 15053.9 1071.73   1
   2  -5   8 13872.4 1031.78   1
  -2  -5  -8 15023.7 1061.19   1
  -2   5  -8 16122.5 1028.46   1
   2   5   9 299.903 202.337   1
   2  -5   9 915.510 153.006   1
  -2  -5  -9 238.899 178.443   1
  -2   5  -9 671.320 133.642   1
  -2  -5 -10 7589.79 603.531   1
   2   5  10 7922.21 625.117   1
  -2   5 -11 30.3414 144.476   1
  -2  -5 -11 341.279 185.193   1
   2  -5  11 69.2752 159.901   1
   2   5  11-83.7443 198.075   1
   2  -5  12 993.555 196.559   1
   2   5  12 173.678 234.088   1
  -2  -5 -12 699.685 221.176   1
  -2   5 -12 502.424 166.601   1
   2   5  13 123.885 266.415   1
   2  -5  13 252.854 171.878   1
  -2   5 -13 547.138 165.838   1
   2  -5  14 1586.60 241.815   1
   2   5  14 1233.26 312.475   1
  -2   5 -14 1584.31 229.467   1
  -2  -5 -14 1602.72 281.116   1
   2   5  15 527.537 241.360   1
   2  -5  15 423.283 205.829   1
  -2   5 -15 196.371 174.017   1
  -2  -5 -15 466.717 222.156   1
   2  -5  16 2434.45 304.431   1
  -2   5 -16 2328.93 289.737   1
   2  -5  17 284.842 226.257   1
   2   5  17-314.005 265.844   1
  -2  -5 -17-90.9423 236.317   1
  -2   5 -17 223.535 189.270   1
   2   5  18 178.219 232.380   1
   2  -5  18 454.418 230.456   1
  -2  -5 -18 982.725 241.252   1
  -2   5 -18 237.087 193.455   1
   2   5  19-108.959 269.243   1
   2  -5  19 128.696 230.831   1
  -2  -5 -19 31.0455 248.085   1
  -2   5 -19 54.9283 198.519   1
   2   5  20-36.8479 241.510   1
   2  -5  20 269.528 230.553   1
  -2  -5 -20 156.895 202.871   1
  -2   5 -20-170.177 182.524   1
   2   5  21 148.568 253.733   1
   2  -5  21 631.828 224.462   1
  -2  -5 -21 189.663 247.819   1
  -2   5 -21 147.796 191.927   1
   2   5  22 112.265 268.525   1
  -2   5 -22 185.145 202.317   1
  -2  -5 -22-31.8086 232.517   1
   2   5  23-75.2903 257.769   1
  -2  -5 -23-191.427 213.963   1
   2   5  24 640.193 270.602   1
  -2  -5 -24 670.804 233.233   1
   2   5  25 75.7782 226.216   1
  -2  -5 -25 154.224 197.713   1
   2   5  26 185.921 260.873   1
  -2  -5 -26 519.198 231.728   1
   2   5  27 513.036 239.899   1
  -2  -5 -27 421.002 194.041   1
   2   5  28-36.0984 231.212   1
  -2  -5 -28 89.4260 208.987   1
   2  -6 -27 121.181 217.112   1
  -2   6  27 725.445 259.437   1
   2  -6 -26 616.548 238.278   1
  -2   6  26-36.9873 253.060   1
   2  -6 -24 31.5383 204.840   1
  -2   6  24-113.679 227.331   1
  -2   6  23 75.9229 222.839   1
   2  -6 -22 126.446 188.802   1
   2  -6 -21 62.8683 204.244   1
   2   6 -21-30.0592 194.421   1
  -2   6  21 263.448 233.026   1
   2   6 -20 229.684 187.365   1
   2  -6 -20 406.097 225.695   1
  -2  -6  20 168.988 220.269   1
  -2   6  20 298.708 264.449   1
  -2   6  19 36.9736 295.823   1
  -2  -6  19 415.995 230.915   1
   2   6 -19 299.959 206.212   1
   2  -6 -19 92.2068 256.242   1
  -2   6  18 1310.85 322.897   1
  -2  -6  18 1633.88 266.271   1
   2   6 -18 1083.58 234.951   1
   2  -6 -18 1025.30 287.732   1
  -2   6  17 178.622 289.981   1
   2  -6 -17 532.991 252.455   1
  -2   6  16-419.211 246.826   1
  -2  -6  16 26.5943 199.212   1
   2   6 -16 113.595 187.495   1
   2  -6 -16 172.985 195.648   1
  -2   6  15-305.105 286.075   1
   2  -6 -15 83.8398 231.308   1
  -2  -6  15 99.1069 174.400   1
   2   6 -15 105.555 160.328   1
  -2   6  14 4404.03 461.661   1
   2  -6 -14 4311.45 427.084   1
  -2  -6  14 4476.47 397.846   1
   2   6 -14 4446.10 380.391   1
  -2   6  13 476.475 262.310   1
   2   6 -13-17.8480 145.479   1
  -2  -6  13 167.478 160.821   1
   2  -6 -13 183.438 214.613   1
  -2   6  12 3266.37 351.101   1
   2   6 -12 2616.76 262.480   1
  -2  -6  12 2886.99 282.142   1
   2  -6 -12 2495.28 307.933   1
  -2   6  11 642.210 263.842   1
   2  -6 -11 1181.98 245.560   1
   2   6 -11 882.095 160.197   1
  -2  -6  11 811.954 168.064   1
  -2  -6   9 1672.67 194.459   1
   2  -6  -9 2021.95 257.909   1
   2   6  -9 1712.37 183.839   1
  -2   6   9 1234.55 276.981   1
   2  -6  -8 7219.29 580.710   1
  -2   6   8 7653.22 604.014   1
   2   6  -8 8121.56 540.726   1
  -2  -6   8 7133.33 544.593   1
  -2  -6   7 350.302 117.563   1
   2  -6  -7 515.759 196.076   1
   2   6  -7 540.276 109.998   1
  -2   6   7 23.0402 211.922   1
   2   6  -6 42513.4 2756.60   1
   2  -6  -6 39514.2 2787.20   1
  -2  -6   6 41766.1 2757.02   1
  -2   6   6 39992.4 2798.61   1
  -2  -6   5 9102.13 618.518   1
   2  -6  -5 8711.78 656.497   1
  -2   6   5 8976.16 673.872   1
   2   6  -4 21337.6 1359.41   1
   2  -6  -4 20465.8 1388.82   1
  -2  -6   4 18504.1 1356.81   1
  -2   6   4 22623.8 1405.78   1
   2   6  -3 168.500 94.2053   1
  -2  -6   3 315.223 98.4791   1
   2  -6  -3 67.6054 136.275   1
  -2   6   3 175.434 178.249   1
   2   6  -2 27231.3 1918.01   1
  -2  -6   2 30033.8 1916.00   1
  -2   6   1 3958.29 309.878   1
   2  -6  -1 3985.91 296.136   1
   2   6  -1 3333.17 291.881   1
  -2  -6   1 3276.68 282.058   1
  -2   6   0 4147.39 353.062   1
  -2  -6   0 4795.15 345.982   1
   2  -6   0 4550.98 341.178   1
   2   6   0 4576.04 354.917   1
   2  -6   1 4193.91 315.703   1
   2   6   1 4170.99 345.966   1
  -2  -6  -1 4424.85 329.766   1
  -2   6  -1 3994.33 317.483   1
   2  -6   2 26744.9 1856.29   1
  -2   6  -2 29235.7 1860.77   1
   2   6   3 346.746 169.879   1
  -2  -6  -3 41.7370 149.286   1
  -2   6  -3 105.313 79.6598   1
   2  -6   3 215.669 79.9575   1
   2  -6   4 19861.2 1404.84   1
   2   6   4 20575.3 1450.55   1
  -2   6  -4 22156.8 1405.21   1
  -2  -6  -4 21962.9 1445.58   1
  -2  -6  -5 9634.31 631.341   1
  -2   6  -5 8526.71 574.974   1
   2   6   5 7821.10 632.437   1
   2  -6   5 8202.30 576.688   1
   2   6   6 40316.4 2565.36   1
   2  -6   6 35780.8 2509.42   1
  -2   6  -6 38500.3 2510.10   1
  -2  -6  -6 39751.3 2550.85   1
   2  -6   7 474.122 111.739   1
   2   6   7 702.869 232.425   1
  -2   6  -7 551.510 100.877   1
  -2  -6  -7 254.849 200.172   1
   2   6   8 7073.19 587.509   1
   2  -6   8 7162.89 507.019   1
   2   6   9 1254.57 264.780   1
  -2  -6  -9 1562.41 244.340   1
  -2   6  -9 1264.41 173.425   1
   2  -6  10 4701.36 378.656   1
  -2   6 -10 4677.73 368.058   1
  -2  -6 -11 1337.84 229.514   1
  -2   6 -11 1203.73 174.272   1
   2  -6  11 1203.80 192.520   1
   2   6  11 1875.24 281.171   1
  -2  -6 -12 3617.91 348.805   1
  -2   6 -12 2634.29 272.980   1
   2   6  12 3833.71 368.380   1
   2  -6  12 2735.83 286.781   1
  -2   6 -13-138.894 143.708   1
  -2  -6 -13 325.974 245.474   1
   2  -6  13 373.667 174.326   1
  -2   6 -14 4085.30 375.894   1
   2  -6  14 4400.80 392.108   1
   2   6  14 4521.65 440.528   1
  -2  -6 -14 4971.80 425.572   1
  -2  -6 -15 503.374 276.039   1
  -2   6 -15 186.010 165.744   1
   2  -6  15 235.883 185.559   1
   2   6  15-67.3472 280.609   1
  -2  -6 -16 30.1556 224.389   1
  -2   6 -16 245.862 181.364   1
   2   6  16 207.891 276.917   1
   2  -6  16-153.526 211.835   1
  -2  -6 -17 275.020 241.230   1
  -2   6 -17-72.2373 180.412   1
   2  -6  17 27.5660 214.214   1
   2   6  17 106.065 285.942   1
  -2  -6 -18 1363.58 278.573   1
  -2   6 -18 997.835 209.837   1
   2  -6  18 982.144 234.954   1
   2   6  18 1297.59 304.102   1
  -2  -6 -19 93.7613 228.581   1
  -2   6 -19 158.636 173.528   1
   2   6  19 109.872 256.915   1
   2  -6  19 187.601 214.153   1
  -2  -6 -20 62.9852 230.812   1
  -2   6 -20 417.526 198.966   1
   2   6  20 185.308 264.465   1
   2  -6  20 362.417 213.722   1
  -2   6 -21 88.4573 206.108   1
  -2  -6 -21 31.6466 211.325   1
   2   6  21 372.648 257.268   1
  -2  -6 -22 285.866 244.332   1
   2   6  23 338.208 247.296   1
  -2  -6 -24 126.966 238.084   1
   2   6  24 262.510 263.187   1
  -2  -6 -26 181.163 223.260   1
   2   6  26 110.703 258.886   1
  -2  -6 -27 326.156 194.163   1
   2   6  27 144.879 209.607   1
   2  -7 -27 119.379 210.898   1
  -2   7  27-35.8195 246.146   1
   2  -7 -26 121.781 204.879   1
  -2   7  26-73.2143 249.476   1
   2  -7 -25-216.552 198.178   1
  -2   7  25 186.202 227.021   1
   2  -7 -24-62.6053 193.758   1
  -2   7  24 150.763 212.325   1
   2  -7 -23 31.4872 180.765   1
  -2   7  23 265.022 232.099   1
   2  -7 -22 283.721 210.616   1
  -2   7  22 37.8592 226.189   1
   2  -7 -21-471.561 201.664   1
  -2   7  21-150.880 229.819   1
   2  -7 -20 375.772 241.806   1
   2   7 -20-170.637 183.091   1
  -2   7  20 187.615 263.115   1
   2   7 -19-53.4907 181.517   1
  -2  -7  19-31.3781 194.238   1
   2  -7 -18-303.940 250.123   1
  -2   7  18 514.882 303.516   1
   2  -7 -17 388.899 243.872   1
  -2   7  17 289.348 276.648   1
   2   7 -17 211.668 173.604   1
  -2  -7  17 658.862 220.067   1
  -2  -7  16 3744.67 354.105   1
   2   7 -16 2787.15 335.288   1
   2  -7 -16 3418.17 376.861   1
  -2  -7  15 23.3952 181.247   1
   2   7 -15 101.532 154.261   1
  -2   7  14 537.292 264.504   1
  -2  -7  14 127.819 170.126   1
   2   7 -14 148.945 157.126   1
   2  -7 -14 82.9390 191.878   1
  -2  -7  13 458.860 166.610   1
   2   7 -13 880.374 170.760   1
   2  -7 -13 1018.50 251.615   1
  -2   7  12 533.510 238.042   1
  -2  -7  12 534.060 175.833   1
   2  -7 -12 361.984 213.633   1
   2   7 -12 704.186 147.048   1
  -2   7  11 2350.30 325.584   1
   2  -7 -11 2483.62 301.182   1
  -2  -7  10 3999.88 339.510   1
   2  -7 -10 4677.30 400.335   1
  -2   7  10 3768.89 425.365   1
   2   7 -10 4349.07 331.153   1
   2   7  -9 1373.41 149.028   1
  -2  -7   9 1128.09 162.081   1
  -2  -7   8 3349.47 290.962   1
   2   7  -8 3925.35 289.415   1
   2  -7  -8 4351.16 363.502   1
  -2   7   8 3560.46 373.001   1
   2   7  -7 13854.4 974.075   1
  -2   7   7 15926.6 1048.49   1
   2  -7  -7 15569.6 1022.80   1
  -2  -7   7 14095.8 973.734   1
  -2   7   6 451.287 221.320   1
   2   7  -6 776.934 106.796   1
   2  -7  -6 711.980 194.310   1
  -2  -7   6 581.987 99.2347   1
  -2   7   5 2123.36 257.259   1
   2   7  -5 1460.55 147.034   1
   2  -7  -5 1791.09 221.562   1
  -2  -7   5 1599.54 144.851   1
   2  -7  -4 24826.5 2027.64   1
  -2  -7   4 31701.4 2003.14   1
   2   7  -4 30968.0 2004.19   1
  -2   7   4 29796.8 2045.70   1
   2  -7  -3 6120.24 469.428   1
  -2  -7   3 5877.86 436.569   1
  -2   7   3 7184.15 493.221   1
   2   7  -2 2593.59 222.241   1
  -2  -7   2 2510.05 211.879   1
   2   7  -1 29338.8 1901.39   1
   2  -7  -1 28505.1 1904.54   1
  -2   7   1 28160.5 1908.37   1
  -2  -7   1 27392.9 1896.07   1
   2   7   0-142.000 128.739   1
  -2   7   0-148.877 128.808   1
  -2  -7   0-30.7123 117.626   1
  -2  -7  -1 29206.4 1917.31   1
   2  -7   1 26927.1 1903.99   1
   2   7   1 30468.1 1924.39   1
  -2   7  -1 28317.8 1908.28   1
   2   7   2 2814.47 265.035   1
  -2   7  -2 2875.14 218.650   1
  -2  -7  -2 2695.80 251.083   1
   2  -7   2 2413.51 211.147   1
  -2  -7  -3 6667.47 489.609   1
   2  -7   3 6580.58 442.424   1
  -2   7  -3 6123.24 443.378   1
   2   7   3 6066.83 505.049   1
  -2  -7  -4 28416.5 1950.84   1
  -2   7  -4 29253.6 1911.65   1
   2  -7   4 28578.4 1911.54   1
   2   7   4 28017.7 1960.83   1
  -2  -7  -5 2194.18 251.451   1
  -2   7  -5 1990.99 154.117   1
   2   7   5 2365.21 276.687   1
   2  -7   5 1998.36 155.250   1
   2  -7   6 726.615 83.1891   1
  -2   7  -6 617.558 81.1258   1
  -2  -7  -6 711.346 194.584   1
   2  -7   7 15070.4 1004.29   1
   2   7   7 14214.9 1071.88   1
   2   7   8 4712.99 429.030   1
   2  -7   8 4499.51 326.828   1
  -2  -7  -8 4478.59 400.861   1
  -2   7  -8 4332.40 323.232   1
  -2   7  -9 812.900 131.866   1
   2  -7   9 1288.56 142.247   1
  -2   7 -10 4283.06 321.773   1
  -2  -7 -10 4009.06 391.191   1
   2  -7  10 3911.79 318.342   1
   2   7  10 4360.24 423.417   1
  -2  -7 -11 2579.74 297.181   1
  -2   7 -11 1869.98 210.873   1
   2   7  11 2154.05 318.132   1
   2  -7  11 2231.90 224.927   1
  -2   7 -12 671.014 147.046   1
  -2  -7 -12 322.154 218.056   1
   2  -7  12 952.288 157.216   1
   2   7  12 220.415 245.992   1
  -2  -7 -13 539.697 251.151   1
  -2   7 -13 583.518 146.764   1
   2  -7  13 448.111 158.704   1
   2   7  13 64.1149 259.532   1
  -2   7 -14 140.719 135.889   1
  -2  -7 -14-29.4116 221.136   1
   2   7  14 33.3612 257.593   1
   2  -7  14 80.1908 166.000   1
  -2   7 -15 311.569 163.995   1
   2  -7  15 88.7830 173.547   1
  -2  -7 -16 3803.96 391.992   1
  -2   7 -16 3281.74 326.941   1
   2  -7  16 3726.82 354.161   1
   2   7  16 3268.71 411.678   1
   2  -7  17 368.354 211.450   1
   2   7  17 465.781 299.052   1
  -2  -7 -17 61.8034 262.435   1
  -2   7 -17 424.536 174.512   1
   2   7  18 255.078 277.107   1
  -2  -7 -18 529.587 242.017   1
   2  -7  19 181.649 233.092   1
  -2   7 -19-310.128 195.748   1
   2   7  20 74.5407 270.470   1
  -2  -7 -20 126.028 226.141   1
   2   7  21 149.456 258.290   1
  -2  -7 -21 316.597 226.856   1
   2   7  22 450.055 277.229   1
  -2  -7 -22-31.6996 216.263   1
  -2  -7 -23 189.806 204.892   1
   2   7  24 487.692 279.945   1
   2   7  25 74.7120 236.985   1
  -2  -7 -25-60.5538 192.997   1
   2   7  26 328.312 276.871   1
  -2  -7 -26 566.104 225.324   1
   2   7  27-71.5460 220.434   1
  -2  -7 -27-146.146 187.363   1
  -2   8  27 388.808 254.432   1
   2  -8 -27 264.479 226.340   1
  -2   8  26 36.2157 228.654   1
   2  -8 -26 30.0547 203.964   1
  -2   8  25 36.9207 236.184   1
   2  -8 -25 489.667 212.077   1
  -2   8  23 150.888 226.990   1
   2  -8 -23 657.389 207.264   1
  -2   8  22 453.698 244.496   1
   2  -8 -22-125.664 191.578   1
  -2   8  21-37.7692 261.024   1
   2  -8 -21 439.753 225.017   1
  -2   8  20 112.994 262.132   1
   2  -8 -20 595.922 243.442   1
   2  -8 -19 217.218 238.965   1
  -2   8  19 37.4898 291.442   1
  -2   8  18 37.1104 272.434   1
   2   8 -18 342.901 169.400   1
  -2  -8  18 249.340 190.731   1
   2  -8 -18-61.4852 248.165   1
  -2   8  17-109.829 235.616   1
   2   8 -17 90.8105 165.961   1
  -2  -8  17 76.9419 189.499   1
   2  -8 -17 151.072 199.847   1
  -2   8  16 107.942 275.137   1
   2  -8 -16-118.267 224.626   1
   2   8 -16 188.841 167.308   1
  -2  -8  16 189.169 179.697   1
   2  -8 -15 637.546 244.044   1
  -2  -8  15-21.5888 174.730   1
   2   8 -15 403.129 170.928   1
  -2   8  15 317.129 297.216   1
  -2  -8  14 1757.29 215.613   1
   2   8 -14 887.151 185.574   1
   2  -8 -13-54.7469 212.702   1
  -2  -8  13 192.925 154.320   1
   2   8 -13-93.3462 122.831   1
  -2   8  13-366.227 277.108   1
   2  -8 -12 794.949 232.843   1
  -2   8  12 1322.05 316.197   1
   2  -8 -11 357.575 212.218   1
  -2  -8  11 276.476 133.393   1
   2   8 -11 257.051 116.454   1
  -2   8  11 341.595 262.716   1
   2  -8 -10 980.362 219.883   1
  -2   8  10 833.358 247.776   1
   2   8 -10 565.960 124.931   1
  -2  -8  10 702.394 133.233   1
   2   8  -9 4745.94 364.428   1
  -2   8   9 5279.24 474.867   1
   2  -8  -9 5216.45 436.449   1
  -2  -8   9 4959.34 365.222   1
   2   8  -8 841.728 116.269   1
   2  -8  -8 1131.66 222.403   1
  -2  -8   8 990.090 115.090   1
  -2   8   7 1215.79 242.229   1
  -2  -8   7 1456.61 132.626   1
   2   8  -7 1619.13 137.470   1
   2  -8  -6 27351.9 2005.05   1
  -2   8   6 29588.7 2026.71   1
   2   8  -6 29558.7 1960.42   1
  -2  -8   6 29921.1 1959.33   1
   2   8  -5 3733.36 266.537   1
  -2  -8   5 3767.57 264.481   1
   2  -8  -5 3069.33 320.271   1
  -2   8   5 3461.82 353.789   1
   2  -8  -4 8161.15 655.194   1
  -2  -8   4 8717.58 612.794   1
   2   8  -4 9935.45 616.117   1
  -2   8   4 7669.00 669.524   1
   2  -8  -3 8185.83 610.552   1
  -2  -8   3 9114.45 576.566   1
  -2   8   3 7541.36 616.377   1
   2   8  -3 7857.68 579.738   1
  -2  -8   2 10142.4 719.836   1
   2   8  -2 10810.9 724.403   1
  -2   8   2 10378.2 750.342   1
   2   8  -1 2070.85 226.172   1
  -2  -8   1 2773.30 220.315   1
   2   8   0 6400.83 536.941   1
   2  -8   0 7707.22 525.553   1
  -2  -8   0 7668.37 530.763   1
  -2   8  -1 2255.07 212.316   1
   2  -8   1 2340.85 203.975   1
   2  -8   2 9688.92 689.830   1
  -2   8  -2 10088.2 697.299   1
   2   8   2 11036.1 733.771   1
  -2  -8  -3 7504.24 567.156   1
   2   8   3 7897.48 586.015   1
   2  -8   3 8296.28 529.171   1
  -2   8  -3 7056.36 528.628   1
  -2  -8  -4 8863.47 568.432   1
   2  -8   4 8661.05 504.855   1
   2   8   4 8603.72 582.325   1
  -2  -8  -5 3281.40 309.838   1
   2   8   5 3072.87 333.995   1
   2   8   6 28090.3 1932.54   1
   2   8   7 1955.81 285.492   1
  -2  -8  -7 1953.14 261.540   1
  -2  -8  -8 1187.99 222.415   1
  -2   8  -8 869.809 90.7306   1
   2  -8   8 823.099 92.8800   1
   2   8   8 886.945 236.871   1
   2   8   9 4910.35 471.191   1
   2  -8   9 5275.22 358.004   1
  -2   8  -9 4661.77 352.474   1
  -2  -8  -9 5395.27 451.106   1
  -2   8 -10 920.373 122.189   1
  -2  -8 -10 1040.85 216.261   1
   2   8  10 1022.28 241.247   1
   2  -8  10 984.528 130.825   1
  -2  -8 -11 134.228 246.594   1
  -2   8 -11 430.848 111.578   1
   2  -8  11 170.114 116.953   1
   2   8  11-123.181 271.454   1
  -2   8 -12 1715.22 177.904   1
   2   8  12 2004.11 308.150   1
   2  -8  12 1392.13 183.840   1
  -2  -8 -12 1154.10 251.824   1
   2   8  13-198.139 263.396   1
  -2  -8 -13 552.369 257.362   1
   2  -8  14 1461.30 203.689   1
  -2   8 -14 954.109 166.201   1
   2   8  15 140.081 261.346   1
   2  -8  15 545.871 176.409   1
  -2   8 -15 224.186 139.778   1
  -2  -8 -15 334.094 234.630   1
   2  -8  16 22.4567 175.291   1
  -2   8 -16-38.5460 152.885   1
  -2  -8 -16 214.992 258.630   1
  -2  -8 -17-124.401 203.865   1
  -2   8 -17 233.223 168.948   1
   2   8  17 36.3010 229.213   1
   2  -8  17 49.2369 190.702   1
  -2  -8 -18 345.151 251.673   1
  -2   8 -18 23.1307 169.311   1
   2  -8  18 133.550 158.799   1
   2   8  18 220.791 290.622   1
  -2  -8 -19 188.919 223.669   1
   2   8  19 185.931 274.963   1
  -2  -8 -20 315.791 227.659   1
   2   8  20 374.375 272.517   1
  -2  -8 -21-126.634 237.993   1
   2   8  21 37.4677 278.745   1
  -2  -8 -22 284.466 196.208   1
   2   8  22 149.909 219.213   1
  -2  -8 -23-31.4662 219.812   1
   2   8  23-186.849 257.898   1
  -2  -8 -25 749.145 237.196   1
   2   8  25-370.504 267.395   1
  -2  -8 -26 205.917 192.647   1
   2   8  26 324.828 248.548   1
  -2  -8 -27 287.837 208.913   1
   2   8  27-176.569 242.727   1
   2  -9 -26 266.690 209.103   1
  -2   9  26 178.962 237.173   1
   2  -9 -25 90.7502 201.975   1
  -2   9  25 182.919 246.309   1
   2  -9 -24 61.5365 207.944   1
  -2   9  24 37.2205 265.032   1
   2  -9 -23 279.963 224.498   1
  -2   9  23 150.214 252.048   1
   2  -9 -22-93.8903 221.187   1
  -2   9  22 339.717 260.470   1
   2  -9 -20 188.275 233.930   1
  -2   9  20 302.249 296.754   1
   2  -9 -19 62.6068 224.782   1
  -2   9  19 263.499 281.165   1
   2  -9 -18 432.931 206.531   1
  -2   9  18 449.108 255.618   1
   2  -9 -17-182.819 240.573   1
   2   9 -17-42.2905 163.863   1
  -2   9  17-36.9999 300.154   1
   2   9 -16 695.683 169.478   1
  -2  -9  16 866.399 187.530   1
   2  -9 -16 1112.04 265.224   1
  -2   9  16 1349.22 322.365   1
   2   9 -15 69.0783 142.624   1
  -2  -9  15-19.3778 153.048   1
   2  -9 -15 29.3918 209.338   1
  -2   9  15 429.780 265.547   1
   2   9 -14 566.962 139.735   1
  -2  -9  14 592.718 158.150   1
  -2   9  14 560.754 305.452   1
   2   9 -13 327.982 131.151   1
  -2  -9  13 851.155 156.050   1
  -2   9  13 749.005 297.408   1
  -2  -9  12 1122.18 157.543   1
   2  -9 -12 1546.26 238.539   1
  -2   9  12 1618.86 289.928   1
   2   9 -11 56.8291 97.1048   1
  -2   9  11 63.8437 248.861   1
  -2  -9  11 137.908 100.049   1
   2  -9 -11-104.931 197.908   1
   2  -9 -10 4395.46 411.859   1
   2   9 -10 4164.83 319.693   1
  -2  -9  10 4328.40 320.903   1
   2  -9  -9 193.534 184.959   1
  -2   9   9 235.148 243.290   1
  -2  -9   9 28.2149 69.5877   1
   2   9  -9 35.2599 72.5545   1
  -2  -9   8 4563.66 272.035   1
   2   9  -8 3199.06 270.003   1
  -2   9   7 1806.05 296.387   1
   2  -9  -7 2501.29 273.846   1
  -2   9   6 2096.44 291.401   1
   2  -9  -6 2468.23 263.923   1
   2   9  -5 486.330 84.7715   1
  -2  -9   5 594.691 74.4883   1
   2  -9  -5 680.947 181.982   1
   2  -9  -4 9005.45 629.603   1
  -2  -9   4 8505.43 578.773   1
  -2   9   4 8422.79 647.629   1
   2   9  -4 8177.92 579.638   1
   2  -9  -3 4704.38 365.946   1
  -2  -9   3 4502.98 315.069   1
  -2   9   3 4857.73 385.744   1
   2   9  -3 3614.59 317.257   1
  -2  -9   2 8444.26 544.885   1
   2   9  -2 6855.83 552.964   1
   2  -9  -2 7548.30 566.438   1
   2   9  -1-111.794 128.158   1
   2  -9  -1-133.650 123.335   1
  -2   9   1 122.299 139.783   1
  -2  -9   1 21.4051 103.593   1
   2  -9   0-206.549 113.262   1
  -2   9   0 81.9198 130.625   1
   2   9   1-64.4051 169.689   1
   2  -9   1-29.6160 102.214   1
  -2  -9  -1 55.2902 140.507   1
  -2   9  -1-22.9642 128.176   1
  -2   9  -2 7408.81 541.639   1
  -2  -9  -2 7153.31 562.594   1
   2  -9   2 8149.01 538.105   1
  -2  -9  -3 4616.96 383.892   1
   2  -9   3 4897.15 328.458   1
   2   9   3 4980.04 400.657   1
  -2   9  -3 4129.07 330.133   1
   2  -9   4 7425.71 475.370   1
  -2   9  -4 6370.03 473.644   1
  -2  -9  -5 1013.43 193.988   1
   2   9   5 539.871 215.199   1
  -2  -9  -6 2901.53 289.044   1
   2   9   6 2032.21 299.940   1
  -2  -9  -7 2322.53 279.002   1
   2   9   7 1966.10 302.720   1
  -2  -9  -8 6150.94 494.527   1
   2   9   8 5496.31 510.661   1
  -2  -9  -9 206.093 206.187   1
   2   9   9 144.779 219.448   1
  -2  -9 -10 4816.39 375.522   1
   2   9  10 4462.69 392.051   1
  -2   9 -11 46.3734 76.9401   1
  -2  -9 -11 223.372 217.003   1
   2   9  11 94.7918 239.986   1
   2  -9  11 90.0914 87.4001   1
  -2   9 -12 871.126 122.080   1
  -2  -9 -12 1385.39 256.880   1
   2  -9  12 1235.64 143.983   1
  -2   9 -13 851.093 131.570   1
   2  -9  13 606.168 136.696   1
   2   9  13 474.592 283.769   1
   2   9  14 802.022 292.545   1
  -2  -9 -14 543.624 238.514   1
  -2   9 -15 137.231 121.478   1
  -2  -9 -15-30.6847 216.803   1
   2   9  15-355.648 258.011   1
   2  -9  15-69.9879 145.221   1
  -2   9 -16 726.877 167.148   1
  -2  -9 -16 1119.48 290.027   1
   2   9  16 1230.25 342.627   1
   2  -9  16 1253.61 196.804   1
   2   9  17 257.115 302.278   1
  -2  -9 -17-62.5544 225.242   1
  -2   9 -17 19.3028 146.595   1
   2   9  18 371.389 267.786   1
  -2  -9 -18 94.4947 215.968   1
   2   9  19 149.694 274.582   1
  -2  -9 -19 94.8535 241.819   1
   2   9  20 487.040 264.400   1
  -2  -9 -20 442.882 227.283   1
   2   9  22-112.447 256.648   1
  -2  -9 -22-157.648 237.170   1
   2   9  23-111.849 216.227   1
  -2  -9 -23 690.075 210.426   1
   2   9  24-296.447 276.911   1
  -2  -9 -24-122.263 212.965   1
   2   9  25 255.037 251.371   1
  -2  -9 -25-118.530 203.616   1
   2   9  26-428.230 228.720   1
  -2  -9 -26 58.0415 186.071   1
  -2  10  25 361.047 257.175   1
   2 -10 -25 358.204 220.205   1
  -2  10  24 184.246 266.046   1
   2 -10 -24 365.144 220.770   1
  -2  10  23 449.181 285.272   1
   2 -10 -23-123.605 221.799   1
  -2  10  22-264.080 272.728   1
   2 -10 -22 311.972 227.215   1
  -2  10  21 37.8643 259.379   1
   2 -10 -21 282.168 221.843   1
  -2  10  20 75.7267 233.090   1
   2 -10 -20 533.451 209.656   1
  -2  10  19-151.258 257.752   1
   2 -10 -19 251.027 214.796   1
   2 -10 -18 279.826 241.258   1
  -2  10  18 150.781 281.785   1
  -2  10  16 406.392 266.212   1
   2  10 -16 111.985 133.489   1
   2 -10 -16 30.3846 225.441   1
  -2  10  15 109.120 291.824   1
   2 -10 -15 598.792 242.101   1
   2 -10 -14 789.916 241.250   1
  -2 -10  14 412.943 123.404   1
   2  10 -14 429.056 128.071   1
  -2 -10  13 98.9854 93.9213   1
   2  10 -13 47.9870 103.700   1
   2 -10 -12 1728.18 273.234   1
  -2  10  12 2071.20 319.141   1
  -2 -10  11 303.162 54.6892   1
   2  10 -11 165.410 60.1827   1
   2 -10 -10 418.071 232.649   1
  -2  10  10 1080.39 279.071   1
   2 -10  -9 653.157 216.244   1
  -2  10   9 641.028 261.788   1
   2 -10  -8 5814.37 470.203   1
  -2  10   8 5221.46 491.238   1
   2 -10  -6 2659.39 268.225   1
  -2  10   6 1465.27 284.472   1
   2  10  -5 1084.68 99.8270   1
   2 -10  -5 1048.29 192.646   1
   2 -10  -4 746.688 185.461   1
   2  10  -4 580.910 99.5295   1
  -2  10   4 592.799 197.598   1
   2 -10  -3-70.6962 160.465   1
  -2 -10   3 15.8069 87.5445   1
   2  10  -3-9.19763 102.678   1
  -2  10   3-105.296 171.814   1
   2 -10  -2 192.252 148.180   1
  -2 -10   2 137.317 99.4826   1
   2  10  -2 239.542 113.555   1
  -2  10   2-18.9656 180.382   1
   2 -10  -1 57.4580 146.018   1
  -2 -10   1-11.6355 110.967   1
  -2  10   1 66.3412 165.726   1
   2  10  -1-149.015 143.019   1
  -2  10  -1-125.604 131.216   1
   2  10   1 70.3211 169.075   1
   2 -10   1 21.4392 109.985   1
   2  10   2 292.981 191.363   1
   2 -10   2-17.7017 92.9869   1
  -2  10  -2 30.6724 114.336   1
  -2 -10  -3-129.110 157.323   1
   2  10   3-64.1193 188.970   1
  -2  10  -3-92.4423 86.3510   1
   2 -10   3 90.3825 79.0125   1
  -2 -10  -4 677.687 174.462   1
  -2 -10  -5 1112.10 204.563   1
   2  10   5 692.278 236.291   1
  -2 -10  -6 2568.71 307.600   1
   2  10   6 3407.11 343.655   1
   2  10   8 6887.94 574.879   1
  -2 -10  -8 6852.88 557.122   1
  -2 -10  -9 731.336 226.326   1
   2  10   9 1291.93 275.198   1
  -2 -10 -10 360.414 220.660   1
   2  10  10 691.167 253.976   1
  -2 -10 -11 286.907 250.543   1
   2  10  11-163.394 261.162   1
  -2 -10 -12 2102.88 321.079   1
   2  10  12 1283.41 331.520   1
   2  10  13 173.776 284.426   1
  -2 -10 -13-30.0578 255.755   1
   2 -10  13 84.9184 71.6456   1
  -2  10 -13 87.0548 62.7786   1
   2  10  14 993.138 246.781   1
  -2 -10 -14 977.940 226.398   1
   2 -10  14 481.704 115.101   1
  -2  10 -14 286.274 95.9287   1
   2  10  15 433.494 271.554   1
  -2 -10 -15 155.018 234.657   1
   2 -10  15 202.447 117.063   1
  -2  10 -15-145.521 98.5383   1
  -2 -10 -16 219.249 256.002   1
   2  10  16 256.821 296.228   1
  -2 -10 -18 126.395 197.584   1
   2  10  18-37.4527 235.332   1
  -2 -10 -19 411.156 233.734   1
   2  10  19 188.142 271.772   1
  -2 -10 -20 474.860 243.814   1
   2  10  20 827.202 300.481   1
  -2 -10 -21-31.5588 213.300   1
   2  10  21-112.702 232.564   1
  -2 -10 -22 219.612 206.556   1
   2  10  22-373.919 256.933   1
  -2 -10 -23 368.589 227.253   1
   2  10  23 782.794 286.210   1
  -2 -10 -24 89.4345 197.568   1
   2  10  24 370.036 249.331   1
  -2 -10 -25 175.650 201.306   1
   2  10  25 36.0625 236.486   1
  -2  11  25 249.860 227.664   1
   2 -11 -25 29.4467 182.431   1
  -2  11  23 111.567 208.251   1
   2 -11 -23 30.6339 169.430   1
  -2  11  22 112.730 229.607   1
   2 -11 -22 341.074 198.314   1
  -2  11  21-415.967 264.069   1
   2 -11 -21 374.918 229.981   1
  -2  11  20 568.735 285.478   1
   2 -11 -20 344.898 236.632   1
  -2  11  19-189.811 287.366   1
   2 -11 -19 314.197 237.063   1
  -2  11  18 227.257 245.462   1
   2 -11 -18 282.490 198.904   1
  -2  11  17 452.746 292.019   1
   2 -11 -17 217.552 254.430   1
  -2  11  16 261.613 271.182   1
   2 -11 -16-30.8115 214.363   1
   2 -11 -15 363.783 242.423   1
  -2  11  15-184.547 300.395   1
   2 -11 -14 716.087 216.068   1
  -2  11  14 435.792 246.491   1
   2 -11 -13 263.457 235.457   1
  -2  11  13-71.1710 264.835   1
   2 -11 -11 193.998 234.274   1
  -2  11  11 236.665 279.368   1
  -2  11  10 2881.11 380.992   1
   2 -11  -9 703.125 228.185   1
  -2  11   9 725.611 266.014   1
   2 -11  -8 1175.21 226.418   1
  -2  11   8 1180.40 279.889   1
   2 -11  -7-215.824 195.728   1
  -2  11   7 115.482 239.005   1
   2 -11  -5 495.411 197.332   1
  -2  11   5 282.966 216.904   1
  -2 -11   4 3016.82 216.868   1
  -2  11   4 2243.32 313.035   1
   2 -11  -4 2686.28 284.518   1
   2  11  -4 2817.22 222.690   1
  -2  11   3 1805.29 286.360   1
  -2 -11   3 2780.06 209.775   1
   2 -11  -3 2298.30 268.013   1
   2  11  -3 2294.29 211.864   1
   2  11  -2 9691.20 724.489   1
  -2 -11   2 11196.1 718.803   1
   2 -11  -2 10547.3 745.719   1
  -2  11   2 9222.03 753.424   1
  -2  11   1-161.084 162.245   1
   2 -11  -1-45.4359 139.896   1
  -2 -11   0 161.073 136.333   1
  -2  11   0-47.9361 145.750   1
   2  11   0-84.5256 147.978   1
   2 -11   0-13.3411 119.981   1
  -2 -11  -1-49.1603 148.471   1
   2  11   1 208.221 163.207   1
   2 -11   1 57.7855 108.621   1
  -2  11  -1 40.5147 128.840   1
   2  11   2 9936.65 718.949   1
  -2  11  -2 8982.08 673.744   1
  -2 -11  -2 10900.4 707.514   1
   2 -11   2 9358.57 665.789   1
  -2 -11  -3 2331.97 254.449   1
   2  11   3 2868.83 289.424   1
   2 -11   3 2269.87 194.595   1
  -2  11  -3 2612.67 200.955   1
   2  11   4 2790.83 344.534   1
  -2 -11  -4 3358.57 314.899   1
   2  11   5 742.903 226.805   1
  -2 -11  -5 751.282 209.152   1
  -2 -11  -7-124.070 195.425   1
   2  11   8 1231.83 289.569   1
  -2 -11  -8 1854.94 268.804   1
   2  11   9 188.593 258.123   1
  -2 -11  -9 634.257 219.651   1
   2  11  10 2350.66 344.183   1
   2  11  11 134.848 256.894   1
  -2 -11 -11 29.4198 217.372   1
   2  11  13 70.8828 233.346   1
  -2 -11 -13 30.4790 193.382   1
   2  11  14 433.222 271.185   1
  -2 -11 -14 216.594 231.861   1
   2  11  15-36.6869 285.998   1
  -2 -11 -15-93.8236 228.594   1
   2  11  16 297.234 297.856   1
  -2 -11 -16 409.839 254.570   1
   2  11  17 262.569 287.744   1
  -2 -11 -17-31.6047 242.467   1
   2  11  18 452.708 259.440   1
  -2 -11 -18 348.183 219.902   1
   2  11  19 113.098 241.459   1
  -2 -11 -19-31.7060 200.182   1
   2  11  20 113.011 274.401   1
  -2 -11 -20 126.541 219.287   1
   2  11  21-225.493 268.651   1
  -2 -11 -21 31.4892 233.481   1
   2  11  22 522.503 259.214   1
  -2 -11 -22 125.151 200.322   1
   2  11  23-148.198 242.821   1
  -2 -11 -23 91.3558 197.775   1
   2  11  25 320.462 239.295   1
  -2 -11 -25 259.617 183.073   1
  -2  12  24-397.620 259.920   1
   2 -12 -24-178.316 217.892   1
  -2  12  23 736.561 286.475   1
   2 -12 -23 181.824 229.345   1
  -2  12  22 262.189 268.968   1
   2 -12 -22 123.246 212.899   1
  -2  12  21 226.798 261.886   1
   2 -12 -21-31.1481 207.843   1
  -2  12  20 683.887 246.562   1
   2 -12 -20 344.826 201.420   1
  -2  12  18 114.280 296.926   1
   2 -12 -18-31.4735 225.801   1
  -2  12  17 151.872 263.098   1
   2 -12 -17 534.128 229.256   1
  -2  12  16 301.828 297.487   1
   2 -12 -16 281.247 237.262   1
  -2  12  15 486.399 281.544   1
   2 -12 -15 30.8019 208.560   1
  -2  12  14 295.285 289.387   1
   2 -12 -14 334.567 218.400   1
  -2  12  13 326.605 310.278   1
  -2  12  12 2416.90 354.892   1
   2 -12 -12 2073.07 310.728   1
   2 -12 -11 57.0148 247.031   1
  -2  12  10 707.453 290.937   1
   2 -12 -10 27.7148 216.082   1
   2 -12  -9 1590.43 257.527   1
  -2  12   9 2345.54 324.796   1
   2 -12  -8 2493.04 298.930   1
  -2  12   8 2195.02 335.073   1
   2 -12  -7 50.0357 197.486   1
  -2  12   7-149.893 225.347   1
   2 -12  -6 976.406 217.610   1
  -2  12   6 969.862 257.808   1
   2 -12  -5 609.408 196.383   1
  -2  12   5 1243.05 240.451   1
  -2 -12   4 225.885 72.4690   1
   2 -12  -4 403.606 190.427   1
   2  12  -4 308.616 89.9679   1
  -2  12   4 76.3181 210.041   1
  -2 -12   3 361.943 96.7145   1
   2 -12  -3 196.898 159.901   1
   2  12  -3 281.248 117.933   1
  -2  12   3 681.369 202.211   1
  -2 -12   2 595.609 124.423   1
   2 -12  -2 526.200 168.012   1
  -2  12   2 659.270 195.395   1
   2  12  -2 649.071 139.735   1
   2 -12  -1-210.278 138.525   1
  -2  12   1 57.5950 166.932   1
   2  12   0 9459.81 664.686   1
   2 -12   0 8995.55 645.951   1
  -2 -12   0 9327.96 652.038   1
  -2  12   0 8003.85 654.956   1
  -2 -12  -1 140.181 155.788   1
   2  12   1 20.1185 165.654   1
  -2 -12  -2 864.207 175.808   1
   2 -12   2 426.924 116.299   1
  -2  12  -2 637.293 128.972   1
   2  12   2 816.376 200.205   1
   2 -12   3 317.461 87.3364   1
  -2  12  -3 361.910 97.0419   1
   2  12   4 362.896 228.669   1
  -2 -12  -4 484.072 205.911   1
   2  12   5 703.345 231.065   1
  -2 -12  -5 1002.35 216.073   1
   2  12   6 655.968 247.997   1
  -2 -12  -6 955.361 221.775   1
   2  12   7 300.445 244.681   1
  -2 -12  -7 79.0492 217.153   1
   2  12   8 3454.44 373.651   1
  -2 -12  -8 2889.78 341.383   1
   2  12   9 2119.52 341.549   1
  -2 -12  -9 2160.72 299.523   1
  -2 -12 -10-87.3071 229.070   1
   2  12  12 1948.44 356.423   1
  -2 -12 -12 1126.14 280.298   1
   2  12  13 397.402 288.997   1
   2  12  14 293.897 284.184   1
  -2 -12 -14 781.842 264.349   1
   2  12  15 148.953 299.389   1
  -2 -12 -15-220.177 248.312   1
   2  12  16 225.573 285.282   1
  -2 -12 -16 379.571 231.255   1
   2  12  17 302.710 291.385   1
  -2 -12 -17 95.1457 226.107   1
   2  12  18 227.004 247.850   1
  -2 -12 -18 413.241 203.852   1
   2  12  20-37.7417 270.122   1
  -2 -12 -20-347.381 212.974   1
   2  12  21 675.147 290.738   1
  -2 -12 -21 219.508 226.490   1
   2  12  22 672.101 274.636   1
  -2 -12 -22 91.9424 212.458   1
   2  12  23 481.080 238.245   1
  -2 -12 -23 297.072 184.539   1
   2  12  24 324.207 251.019   1
  -2 -12 -24 174.783 198.287   1
  -2  13  24-35.6200 204.553   1
   2 -13 -24-234.245 175.017   1
  -2  13  23 218.956 225.036   1
   2 -13 -23 149.812 194.056   1
  -2  13  22 297.793 255.972   1
   2 -13 -22 61.0896 206.657   1
  -2  13  21 641.497 300.553   1
   2 -13 -21 588.984 238.796   1
  -2  13  20-38.0531 260.501   1
   2 -13 -20 219.121 219.579   1
  -2  13  19 229.256 256.501   1
   2 -13 -19 251.862 204.158   1
  -2  13  18-229.975 280.214   1
   2 -13 -18 347.710 226.062   1
  -2  13  17 152.959 255.297   1
  -2  13  16-152.404 280.634   1
   2 -13 -16 377.508 243.077   1
   2 -13 -14 154.874 221.616   1
  -2  13  13 553.543 301.073   1
   2 -13 -13-275.036 232.055   1
  -2  13  12-435.645 299.622   1
   2 -13 -12 209.306 232.341   1
  -2  13  11 248.653 283.213   1
   2 -13 -11 673.473 234.924   1
  -2  13  10 1209.79 314.804   1
   2 -13 -10 2497.43 300.829   1
  -2  13   9-33.5363 247.833   1
   2 -13  -9 223.046 215.358   1
   2 -13  -8 915.959 232.508   1
  -2  13   8-291.609 270.207   1
   2 -13  -7-25.9031 187.229   1
  -2  13   7 93.3798 219.073   1
   2 -13  -6 248.116 192.976   1
  -2  13   6-29.7932 222.574   1
  -2  13   4 2264.74 276.583   1
  -2 -13   4 1727.62 137.829   1
   2  13  -4 1413.72 144.929   1
   2 -13  -4 2198.54 240.472   1
   2  13  -3-10.7752 105.384   1
   2 -13  -3 228.019 174.940   1
  -2  13   3 122.856 193.968   1
  -2 -13   3 9.11417 91.8167   1
   2  13  -2 1519.42 184.803   1
   2 -13  -2 1318.65 216.310   1
  -2  13   2 1733.41 237.632   1
  -2 -13   2 1787.40 180.928   1
   2  13  -1 555.383 162.834   1
   2 -13  -1 701.821 163.020   1
  -2  13   1 572.994 196.704   1
  -2 -13   1 669.781 145.276   1
   2  13   0 96.2730 165.609   1
   2 -13   0 256.918 137.937   1
  -2  13   0 73.4956 152.145   1
  -2 -13   0-118.068 144.711   1
  -2 -13  -1 376.509 157.372   1
   2  13   1 385.573 181.508   1
  -2 -13  -2 1110.92 209.474   1
   2 -13   2 1122.62 141.773   1
  -2  13  -2 1396.36 164.749   1
   2  13   2 1100.53 236.792   1
  -2 -13  -3-22.1731 180.387   1
   2 -13   3 64.3613 78.1098   1
  -2  13  -3-7.96944 88.1607   1
   2  13   3 151.531 203.040   1
   2  13   4 2021.94 302.585   1
  -2 -13  -4 2175.25 280.657   1
   2  13   6 419.996 242.662   1
  -2 -13  -6 209.390 195.666   1
   2  13   7-375.928 248.157   1
  -2 -13  -7 81.9297 192.355   1
   2  13   8 162.945 229.464   1
  -2 -13  -8 56.2384 204.108   1
   2  13   9-134.508 273.590   1
  -2 -13  -9 231.229 235.860   1
   2  13  10 2319.15 335.257   1
  -2 -13 -10 2406.52 323.381   1
   2  13  11-141.779 259.024   1
  -2 -13 -11 60.6432 209.198   1
   2  13  12 72.4007 260.996   1
  -2 -13 -12 277.128 208.471   1
   2  13  13 331.504 287.254   1
  -2 -13 -13 31.1951 207.405   1
  -2 -13 -14 188.999 205.894   1
   2  13  16 189.974 255.965   1
   2  13  17 38.0158 223.301   1
  -2 -13 -17 223.273 198.642   1
   2  13  18 228.232 243.633   1
  -2 -13 -18-95.6024 184.916   1
   2  13  19 265.800 250.341   1
  -2 -13 -19 158.651 204.616   1
   2  13  20 75.5206 270.548   1
  -2 -13 -20 441.351 227.811   1
   2  13  21 37.4354 261.482   1
  -2 -13 -21-187.561 221.814   1
   2  13  22-149.336 276.772   1
  -2 -13 -22 179.511 212.230   1
   2  13  23 400.132 260.130   1
  -2 -13 -23-29.3749 196.159   1
   2  13  24-106.652 195.502   1
  -2 -13 -24-143.489 155.863   1
   2 -14 -23 177.320 184.150   1
  -2  14  23 540.168 243.239   1
  -2  14  21 300.363 270.082   1
   2 -14 -19 314.805 197.773   1
  -2  14  19 268.152 231.863   1
   2 -14 -18 189.752 224.413   1
  -2  14  18-499.831 293.986   1
   2 -14 -17-95.2021 185.189   1
  -2  14  17 115.605 238.516   1
   2 -14 -16 222.103 232.825   1
  -2  14  16-38.4177 283.880   1
   2 -14 -15-157.755 204.135   1
  -2  14  15-76.5121 255.338   1
   2 -14 -13-279.092 227.325   1
  -2  14  13-262.760 270.903   1
   2 -14 -12 397.553 246.955   1
  -2  14  12 295.831 291.918   1
   2 -14 -11-30.0381 212.233   1
  -2  14  11 72.5973 273.774   1
   2 -14  -9-229.151 206.297   1
  -2  14   9-345.423 274.100   1
   2 -14  -8 83.5006 206.327   1
  -2  14   8-100.618 244.207   1
   2 -14  -7 107.618 197.686   1
  -2  14   7 680.742 269.072   1
   2 -14  -6 1058.91 233.361   1
  -2  14   6 653.738 253.922   1
   2 -14  -5 245.860 194.221   1
  -2  14   5-29.5596 208.998   1
  -2 -14   4 360.088 54.4189   1
   2  14  -4 487.052 67.8279   1
   2  14  -3 66.4729 113.455   1
   2 -14  -3 44.1475 156.564   1
  -2  14   3-231.266 196.427   1
  -2 -14   3 8.98029 88.5059   1
   2 -14  -2 1831.22 235.003   1
  -2  14   2 2041.04 265.050   1
   2  14  -1 106.720 154.284   1
   2 -14  -1 18.0152 139.712   1
  -2  14   1-21.7670 167.647   1
  -2 -14   1 286.575 137.449   1
   2  14   0 142.583 180.567   1
  -2 -14   0 208.617 139.272   1
   2 -14   0 451.780 142.762   1
  -2  14   0 232.402 164.437   1
  -2 -14  -1 155.770 159.428   1
   2 -14   1 378.272 128.484   1
   2  14   1 22.6417 186.144   1
  -2  14  -1 408.033 154.044   1
   2 -14   2 2050.68 200.867   1
  -2 -14  -2 2738.22 259.097   1
  -2  14  -2 2028.87 209.277   1
   2  14   2 2075.79 273.415   1
  -2 -14  -3 320.586 198.526   1
   2 -14   3 152.457 80.5928   1
  -2  14  -3 7.70902 84.3022   1
   2  14   3 79.7330 219.445   1
   2  14   5 59.6259 224.880   1
  -2 -14  -5-128.230 194.111   1
   2  14   6 624.420 251.484   1
  -2 -14  -6 1475.93 239.304   1
   2  14   7-64.9446 241.847   1
  -2 -14  -7 389.219 219.078   1
   2  14   8 67.2143 258.700   1
  -2 -14  -8 143.795 219.963   1
   2  14   9-761.957 264.014   1
  -2 -14  -9 88.4434 233.136   1
   2  14  10 355.404 280.627   1
  -2 -14 -10-60.4187 228.740   1
   2  14  11 254.189 267.310   1
  -2 -14 -11-61.4762 225.475   1
   2  14  12 702.608 302.025   1
  -2 -14 -12 747.957 238.359   1
   2  14  13 262.479 267.028   1
  -2 -14 -13-314.864 241.539   1
   2  14  15 496.295 292.667   1
  -2 -14 -15 223.399 235.944   1
   2  14  16 535.155 300.205   1
  -2 -14 -16 32.0191 220.498   1
   2  14  17 382.766 277.783   1
  -2 -14 -17-64.0206 217.354   1
  -2 -14 -18 31.8963 211.864   1
   2  14  19 456.492 276.964   1
  -2 -14 -19 539.161 226.543   1
   2  14  21 112.321 259.556   1
  -2 -14 -21 183.656 218.176   1
   2  14  23-143.760 245.990   1
  -2 -14 -23 231.770 215.582   1
   2 -15 -22 29.8285 172.125   1
  -2  15  22 109.190 216.023   1
   2 -15 -21 91.3619 204.922   1
  -2  15  21-186.029 260.832   1
   2 -15 -20 247.734 215.560   1
  -2  15  20-37.7995 272.343   1
   2 -15 -19 157.012 182.233   1
  -2  15  19-345.085 245.591   1
   2 -15 -18 380.048 219.850   1
  -2  15  18-38.6042 283.488   1
   2 -15 -17 223.034 203.733   1
  -2  15  17 271.640 237.068   1
   2 -15 -16 702.915 253.704   1
  -2  15  16 233.291 302.083   1
   2 -15 -15-31.8734 214.524   1
  -2  15  15 232.395 269.429   1
   2 -15 -14 95.2389 197.486   1
  -2  15  14-154.150 245.654   1
   2 -15 -13 504.151 208.025   1
  -2  15  13-114.655 247.564   1
   2 -15 -12 342.781 215.072   1
  -2  15  12-226.630 232.681   1
   2 -15 -11 276.316 192.396   1
  -2  15  11 74.3804 252.720   1
   2 -15 -10 874.061 246.881   1
  -2  15  10 510.402 276.241   1
   2 -15  -8 373.286 221.234   1
  -2  15   8 242.892 267.829   1
   2 -15  -7 111.266 199.587   1
  -2  15   7-269.017 232.964   1
   2 -15  -6 53.4430 201.577   1
  -2  15   6 64.5146 249.048   1
   2 -15  -5 357.398 199.405   1
  -2  15   5-30.6239 232.120   1
   2 -15  -4 1045.59 226.787   1
  -2  15   4 804.551 248.335   1
   2 -15  -3-159.390 175.803   1
  -2 -15   3 142.688 90.5266   1
   2  15  -3-21.5135 105.206   1
  -2  15   3 106.476 192.421   1
   2 -15  -2 437.969 176.290   1
  -2  15   2 851.567 214.584   1
   2  15  -1 18.6349 151.173   1
   2 -15  -1-18.9528 139.531   1
  -2  15   1 115.264 173.302   1
  -2 -15   1 78.7665 136.173   1
   2  15   0 64.1990 158.640   1
  -2 -15   0-54.3334 148.194   1
   2 -15   0-17.0369 133.646   1
  -2  15   0 141.714 159.804   1
  -2 -15  -1 121.111 159.838   1
   2 -15   1-29.3381 119.003   1
  -2  15  -1-51.3885 141.386   1
   2  15   1 238.694 196.443   1
  -2 -15  -2 44.0570 174.005   1
   2 -15   2 287.557 116.132   1
  -2  15  -2 328.913 128.229   1
   2  15   2 77.9563 200.530   1
  -2 -15  -3-213.158 174.956   1
  -2  15  -3 6.83408 76.6562   1
   2  15   3 111.474 197.670   1
   2 -15   3 61.1581 65.6926   1
   2  15   4 295.522 232.568   1
  -2 -15  -4 1230.15 228.537   1
   2  15   5 310.806 230.534   1
  -2 -15  -5-26.3744 200.429   1
   2  15   6 64.8673 237.018   1
  -2 -15  -6-27.5009 200.241   1
   2  15   7-235.586 242.405   1
  -2 -15  -7 28.5044 195.921   1
   2  15   8 833.108 270.258   1
  -2 -15  -8 852.426 241.375   1
   2  15  10 437.753 279.595   1
  -2 -15 -10 215.055 236.497   1
   2  15  11-111.437 247.963   1
  -2 -15 -11-155.872 204.516   1
   2  15  12 150.811 267.432   1
  -2 -15 -12-31.5201 222.721   1
   2  15  13 343.085 272.019   1
  -2 -15 -13 222.917 233.418   1
   2  15  14-114.954 245.508   1
  -2 -15 -14-96.2408 201.665   1
   2  15  15 231.034 278.322   1
  -2 -15 -15-193.174 212.914   1
   2  15  16 386.013 291.052   1
  -2 -15 -16 321.915 233.801   1
   2  15  17-38.5684 272.502   1
  -2 -15 -17 32.1252 215.237   1
   2  15  18 691.379 293.047   1
  -2 -15 -18 256.085 225.328   1
   2  15  19-153.043 280.672   1
  -2 -15 -19 250.105 226.877   1
   2  15  20 304.112 305.722   1
  -2 -15 -20 30.3799 218.128   1
   2  15  21 334.053 286.967   1
  -2 -15 -21 179.289 217.350   1
   2  15  22 436.099 253.955   1
  -2 -15 -22-29.2472 192.796   1
   2 -16 -21 240.884 201.785   1
  -2  16  21 367.887 257.605   1
   2 -16 -20 521.774 222.981   1
  -2  16  20 74.9454 268.765   1
   2 -16 -19-93.6261 174.792   1
  -2  16  19-38.1497 244.382   1
   2 -16 -18 31.6055 222.012   1
  -2  16  18 501.794 296.370   1
   2 -16 -17 95.7794 193.059   1
  -2  16  17 390.026 246.631   1
   2 -16 -15 611.369 250.418   1
  -2  16  15 313.954 276.942   1
   2 -16 -14-64.2214 214.241   1
  -2  16  14-39.0953 270.842   1
   2 -16 -13-127.867 211.388   1
  -2  16  13 194.437 270.462   1
   2 -16 -12 31.7158 217.989   1
  -2  16  12 154.144 262.660   1
   2 -16 -11 62.7465 212.906   1
  -2  16  11-152.541 264.174   1
   2 -16 -10 123.593 209.122   1
  -2  16  10 262.591 267.349   1
   2 -16  -9 121.138 200.297   1
  -2  16   9-36.7495 253.566   1
   2 -16  -7 487.089 217.448   1
  -2  16   7 173.007 280.860   1
   2 -16  -6 1022.62 232.057   1
  -2  16   6 598.703 245.711   1
   2 -16  -5 26.6272 191.763   1
  -2  16   5 63.1108 238.015   1
   2 -16  -4 25.2682 184.726   1
  -2  16   4 148.116 215.755   1
  -2 -16   3 115.049 80.3932   1
   2  16  -3 49.3186 102.106   1
   2 -16  -2 21.7576 172.236   1
  -2  16   2 501.913 228.079   1
   2  16  -1 116.903 170.820   1
   2 -16  -1 199.244 153.612   1
  -2  16   1 242.157 188.996   1
  -2 -16   1 79.4321 125.763   1
   2  16   0-45.0273 177.339   1
  -2 -16   0-18.9848 148.671   1
   2 -16   0 196.170 141.869   1
  -2  16   0 356.741 162.725   1
  -2 -16  -1 316.085 166.760   1
   2 -16   1 333.574 138.156   1
  -2  16  -1 303.911 152.299   1
   2  16   1 25.0202 189.542   1
  -2 -16  -2 252.142 183.880   1
  -2  16  -2 129.284 116.802   1
   2 -16   2 66.5933 106.795   1
   2  16   2 81.5757 201.008   1
  -2  16  -3-50.5423 49.0392   1
   2  16   4 92.6170 227.434   1
  -2 -16  -4 181.460 191.722   1
   2  16   5 194.158 236.555   1
  -2 -16  -5 27.1510 192.672   1
   2  16   6 437.579 244.886   1
  -2 -16  -6 1044.45 237.688   1
   2  16   7-104.440 244.205   1
  -2 -16  -7-145.860 203.071   1
   2  16   9 440.051 255.475   1
  -2 -16  -9 61.3378 218.028   1
   2  16  10 486.013 280.833   1
  -2 -16 -10 218.610 209.391   1
   2  16  11 340.686 270.957   1
  -2 -16 -11 158.484 202.596   1
   2  16  12-382.915 276.821   1
  -2 -16 -12 128.147 216.558   1
   2  16  13 270.395 263.262   1
  -2 -16 -13-64.5615 196.798   1
   2  16  14 77.7393 270.618   1
  -2 -16 -14 259.185 215.536   1
   2  16  15 856.107 295.387   1
  -2 -16 -15 259.269 241.705   1
   2  16  16-77.8004 255.405   1
  -2 -16 -16 453.008 207.799   1
   2  16  17 193.745 237.137   1
  -2 -16 -17 419.242 203.728   1
   2  16  18 77.2282 241.554   1
  -2 -16 -18 598.667 200.549   1
   2  16  19 307.116 250.626   1
  -2 -16 -19 30.6379 181.029   1
   2  16  20 300.086 250.613   1
  -2 -16 -20 482.334 203.785   1
   2  16  21 367.441 241.567   1
  -2 -16 -21 236.227 191.837   1
   2 -17 -20-151.878 190.969   1
  -2  17  20-37.0772 260.023   1
   2 -17 -19 154.912 198.929   1
  -2  17  19 303.021 249.760   1
   2 -17 -18 440.444 224.435   1
  -2  17  18-115.293 270.840   1
   2 -17 -17 31.8627 217.154   1
  -2  17  17 77.9637 264.554   1
   2 -17 -16-96.4277 191.900   1
  -2  17  16 392.801 248.078   1
   2 -17 -14-259.053 205.470   1
  -2  17  14 632.006 294.896   1
   2 -17 -13-32.3421 211.113   1
  -2  17  13 315.245 262.957   1
   2 -17 -12 289.562 197.526   1
  -2  17  12 39.1803 260.542   1
   2 -17 -11 159.523 192.431   1
  -2  17  11-194.097 258.970   1
   2 -17 -10 31.4838 194.878   1
  -2  17  10-114.947 261.107   1
   2 -17  -9-30.9678 201.151   1
  -2  17   9-75.0984 254.831   1
   2 -17  -8 303.079 204.513   1
  -2  17   8 109.799 281.119   1
   2 -17  -7 177.392 209.786   1
  -2  17   7-35.4651 252.583   1
   2 -17  -6 172.314 190.754   1
  -2  17   6-204.852 245.862   1
   2 -17  -5 110.210 204.265   1
  -2  17   5-32.4041 222.671   1
   2 -17  -4 208.009 185.938   1
  -2  17   4-62.5067 227.648   1
   2 -17  -3 171.120 190.796   1
  -2  17   3 118.623 212.980   1
   2 -17  -2 113.665 164.962   1
  -2  17   2-27.7836 202.333   1
   2 -17  -1 313.761 159.026   1
   2  17  -1-20.0151 153.703   1
  -2  17   1 50.2672 181.830   1
  -2 -17   0-19.1127 142.689   1
   2 -17   0-37.3744 136.576   1
  -2  17   0 109.617 166.485   1
   2  17   0 140.577 184.946   1
  -2  17  -1-91.2630 141.822   1
  -2 -17  -1 21.4194 158.224   1
   2  17   1 53.0239 189.487   1
  -2  17  -2 73.2240 114.534   1
   2  17   2-142.734 202.561   1
  -2 -17  -2 312.015 182.956   1
   2  17   3 30.4892 228.945   1
  -2 -17  -3 383.617 186.217   1
   2  17   4 385.693 244.686   1
  -2 -17  -4 593.147 214.083   1
   2  17   5 469.832 251.950   1
  -2 -17  -5 112.681 198.976   1
   2  17   6-34.8160 237.263   1
  -2 -17  -6-29.2013 200.654   1
   2  17   7 107.698 246.750   1
  -2 -17  -7 90.2563 209.344   1
   2  17   8 368.177 249.945   1
  -2 -17  -8-92.4631 211.889   1
   2  17   9 187.878 260.396   1
  -2 -17  -9 62.8600 199.527   1
   2  17  10 458.237 264.599   1
  -2 -17 -10 319.050 210.546   1
   2  17  11 464.316 268.564   1
  -2 -17 -11 129.092 193.305   1
   2  17  12-117.087 255.814   1
  -2 -17 -12 162.577 216.933   1
   2  17  13 392.764 266.775   1
  -2 -17 -13 32.6920 197.502   1
   2  17  14 39.3362 279.012   1
  -2 -17 -14 32.7038 218.180   1
   2  17  16 78.6780 254.613   1
  -2 -17 -16 256.665 201.939   1
   2  17  17 510.367 290.463   1
  -2 -17 -17 406.914 228.979   1
  -2 -17 -18-401.943 214.089   1
   2  17  19 606.639 267.945   1
  -2 -17 -19 213.063 208.830   1
   2  17  20 222.999 263.739   1
  -2 -17 -20 59.6529 192.994   1
   2 -18 -20 300.737 182.561   1
  -2  18  20-109.750 219.647   1
   2 -18 -19 92.0829 216.884   1
  -2  18  19-37.5157 266.102   1
   2 -18 -18 218.863 196.485   1
  -2  18  18-152.738 239.941   1
   2 -18 -17-222.199 210.244   1
  -2  18  17-116.206 273.941   1
   2 -18 -16 32.1497 224.157   1
  -2  18  16 550.092 285.484   1
   2 -18 -15 259.407 211.579   1
  -2  18  15-277.135 262.975   1
   2 -18 -13 97.9362 218.774   1
  -2  18  13-318.391 288.763   1
   2 -18 -12-65.1367 226.726   1
  -2  18  12 476.413 279.588   1
   2 -18 -10 481.509 231.195   1
  -2  18  10 77.8660 252.519   1
   2 -18  -9 222.100 218.131   1
  -2  18   9-38.2135 243.697   1
   2 -18  -8 62.5254 207.675   1
  -2  18   8-186.526 234.402   1
   2 -18  -7 123.679 209.899   1
  -2  18   7 35.7336 240.509   1
   2 -18  -6 236.869 203.478   1
  -2  18   6 349.215 239.701   1
   2 -18  -5 169.586 186.907   1
  -2  18   5-204.487 232.247   1
   2 -18  -4 161.881 165.762   1
  -2  18   4 228.628 218.233   1
  -2  18   3 31.1217 207.623   1
  -2  18   2 28.9248 196.294   1
   2  18   3 386.192 236.556   1
   2  18   4 134.851 230.691   1
  -2 -18  -4-55.4357 167.175   1
   2  18   5 245.008 222.228   1
  -2 -18  -5 57.7882 185.276   1
   2  18   6 289.721 252.261   1
  -2 -18  -6 484.601 226.075   1
   2  18   7-111.676 237.288   1
  -2 -18  -7 62.2146 184.598   1
   2  18   8 190.286 246.649   1
  -2 -18  -8 317.674 213.553   1
   2  18   9 77.4179 251.444   1
  -2 -18  -9 64.5863 200.941   1
   2  18  10 78.4170 256.120   1
  -2 -18 -10 261.458 196.465   1
   2  18  11 79.1187 263.919   1
  -2 -18 -11-131.787 211.035   1
   2  18  12-39.7723 261.838   1
  -2 -18 -12 33.0891 200.627   1
   2  18  13 240.298 262.678   1
  -2 -18 -13 98.0032 209.469   1
   2  18  15 560.345 277.268   1
  -2 -18 -15-223.368 184.101   1
   2  18  16-39.3784 287.978   1
  -2 -18 -16 695.643 231.794   1
   2  18  17 428.277 272.777   1
  -2 -18 -17 281.146 196.557   1
   2  18  18 38.3084 232.299   1
  -2 -18 -18 61.4340 183.313   1
   2  18  19 112.744 256.121   1
  -2 -18 -19-150.692 184.680   1
   2  18  20 110.665 255.532   1
  -2 -18 -20-59.2345 193.235   1
  -2  19  19-331.829 257.362   1
  -2  19  18 37.8436 272.525   1
   2 -19 -17 190.029 196.763   1
  -2  19  17 693.052 251.409   1
   2 -19 -16 578.779 206.677   1
  -2  19  16 156.214 240.739   1
   2 -19 -15 130.140 191.267   1
  -2  19  15 236.966 260.251   1
   2 -19 -14-98.4338 192.580   1
  -2  19  14 39.7900 264.299   1
  -2  19  13 159.804 264.395   1
   2 -19 -12 99.1270 200.406   1
  -2  19  12 39.9911 262.148   1
   2 -19 -11 66.1522 172.193   1
  -2  19  11 39.6621 265.763   1
  -2  19   9 497.061 242.444   1
  -2  19   8-37.9176 245.142   1
   2  19   7 38.8203 243.908   1
   2  19   8-158.234 255.950   1
   2  19   9 160.470 267.834   1
   2  19  11 570.203 273.253   1
  -2 -19 -11 357.556 208.249   1
   2  19  12 122.420 275.251   1
  -2 -19 -12 715.878 225.840   1
   2  19  14 402.134 272.999   1
  -2 -19 -14-64.5503 198.908   1
   2  19  15 119.496 275.922   1
  -2 -19 -15-63.8966 200.721   1
   2  19  16 118.138 273.309   1
  -2 -19 -16 347.155 210.298   1
   2  19  17 38.7632 251.778   1
  -2 -19 -17 62.1311 175.032   1
   2  19  18 114.544 278.013   1
  -2 -19 -18-122.540 198.975   1
   2  19  19 373.832 265.285   1
  -2 -19 -19-29.9715 193.047   1
   3   0 -26 523.956 221.170   1
   3   0 -25 98.0308 220.817   1
  -3   0  25-77.0894 251.484   1
   3   0 -24 97.1211 221.237   1
  -3   0  24 456.934 253.457   1
   3   0 -23 195.046 228.859   1
  -3   0  23-37.4159 245.290   1
   3   0 -22 97.5983 207.799   1
  -3   0  22 329.559 232.678   1
   3   0 -21 631.552 230.909   1
  -3   0  21-36.6594 241.208   1
   3   0 -20 369.839 226.728   1
  -3   0  20 432.458 270.282   1
   3   0 -19 120.157 227.235   1
  -3   0  19 456.506 258.135   1
   3   0 -18 203.910 223.644   1
  -3   0  18 444.901 238.928   1
   3   0 -17-28.1743 211.081   1
  -3   0  17-99.1792 275.943   1
   3   0 -16 407.287 211.725   1
  -3   0  16 319.297 267.619   1
  -3   0  15 30.5791 240.626   1
   3   0 -14 496.864 204.115   1
  -3   0  14 204.154 222.033   1
   3   0 -12 66.8529 191.241   1
  -3   0  12 182.820 210.100   1
   3   0 -11 104.581 178.098   1
  -3   0  11-366.431 226.046   1
   3   0 -10 12501.0 847.024   1
  -3   0  10 10758.8 853.618   1
  -3   0   9 146.549 206.286   1
   3   0  -9 218.556 186.574   1
   3   0  -8 15603.8 1077.05   1
  -3   0   8 15228.8 1083.49   1
  -3   0   7 52.9813 178.504   1
   3   0  -7-60.7679 164.234   1
  -3   0   6-291.030 206.378   1
   3   0  -6 192.952 166.918   1
   3   0  -4 69528.6 4598.49   1
  -3   0   4 68778.7 4603.43   1
   3   0  -3 190.348 175.508   1
  -3   0   3-35.9742 194.610   1
  -3   0   2 329508. 22069.6   1
   3   0  -2 338425. 22064.6   1
  -3   0   1-20.0117 162.074   1
   3   0  -1 27.5828 158.091   1
  -3   0   0-9.47996 159.283   1
   3   0   0-118.273 157.309   1
  -3   0  -1-65.7135 180.495   1
   3   0   1-28.2925 176.418   1
  -3   0  -2 355997. 23620.6   1
   3   0   2 359929. 23621.9   1
  -3   0  -3-10.6726 170.569   1
   3   0   3 55.0918 174.351   1
   3   0   4 67778.0 4563.10   1
  -3   0  -4 69451.8 4561.48   1
   3   0   6 326.480 172.495   1
  -3   0  -6 13.2905 150.967   1
  -3   0  -7 14.4749 155.469   1
   3   0   7 82.2805 176.147   1
  -3   0  -8 12537.0 906.652   1
   3   0   8 13101.4 914.897   1
  -3   0  -9-124.688 159.837   1
   3   0   9 80.4730 186.074   1
  -3   0 -10 12061.0 833.506   1
   3   0  10 10786.7 843.440   1
   3   0  11-256.504 216.144   1
  -3   0 -11 162.117 175.597   1
   3   0  12 50.2075 209.005   1
  -3   0 -12 109.173 183.825   1
   3   0  14 283.852 238.463   1
  -3   0 -14 647.982 205.317   1
   3   0  15 88.1358 243.897   1
   3   0  16 31.4638 232.577   1
  -3   0 -16 570.363 220.037   1
   3   0  17 517.121 241.842   1
  -3   0 -17 28.8804 215.486   1
   3   0  18 302.520 257.895   1
  -3   0 -18 358.684 220.331   1
   3   0  19-208.015 245.910   1
  -3   0 -19 213.025 217.513   1
   3   0  20 605.538 267.450   1
  -3   0 -20 309.967 226.700   1
   3   0  21 328.294 257.325   1
  -3   0 -21 220.484 221.510   1
   3   0  22 111.621 247.267   1
  -3   0 -22 574.135 224.079   1
   3   0  23 188.502 239.209   1
  -3   0 -23-32.3832 223.459   1
   3   0  24-38.2470 246.112   1
  -3   0 -24 32.7695 209.878   1
   3   0  25 38.7880 231.438   1
  -3   0 -25-32.6331 223.303   1
  -3   0 -26 193.252 226.156   1
   3  -1 -26-291.031 235.892   1
  -3   1  26-114.741 246.535   1
   3   1 -25 33.0184 218.552   1
   3  -1 -25 161.227 225.365   1
  -3  -1  25 272.000 255.991   1
  -3   1  25 152.190 235.692   1
   3   1 -24-130.871 221.163   1
   3  -1 -24 463.010 245.226   1
  -3   1  24 112.896 257.572   1
  -3  -1  24-76.9716 225.931   1
   3  -1 -23 229.873 237.177   1
  -3   1  23 333.654 250.120   1
   3   1 -22-64.2313 224.283   1
  -3  -1  22-36.8550 248.013   1
   3  -1 -21-63.0430 232.092   1
   3   1 -21 95.7671 220.320   1
  -3   1  21 554.731 245.707   1
  -3  -1  21-180.413 250.021   1
   3  -1 -20 2038.81 285.362   1
   3   1 -20 1775.75 288.095   1
  -3   1  20 1894.03 326.522   1
   3  -1 -19 332.485 240.476   1
  -3   1  19 392.732 285.398   1
   3   1 -18 1101.06 251.463   1
  -3  -1  18 736.479 268.883   1
   3   1 -17 612.619 220.307   1
   3  -1 -17 28.5751 213.021   1
  -3  -1  17 713.243 256.715   1
  -3   1  17 506.365 264.689   1
   3   1 -16 2326.39 292.824   1
   3  -1 -16 2152.16 305.979   1
  -3  -1  16 2456.49 327.716   1
  -3   1  16 2345.85 347.821   1
   3   1 -15-229.911 213.444   1
   3  -1 -15-318.836 230.434   1
  -3  -1  15 178.148 242.445   1
  -3   1  14 10596.9 902.053   1
  -3  -1  14 12388.8 905.499   1
   3  -1 -14 12260.7 894.894   1
   3   1 -14 13119.4 892.714   1
   3   1 -13 206.909 183.056   1
   3  -1 -13 193.942 204.428   1
  -3  -1  13 53.3634 212.960   1
  -3   1  13 371.619 235.606   1
  -3   1  12 8341.14 672.102   1
   3   1 -12 8742.02 642.560   1
   3  -1 -12 8251.99 650.755   1
   3  -1 -11 64.9537 197.538   1
   3   1 -11 40.6108 167.633   1
  -3  -1  11 116.647 196.372   1
  -3   1  11 50.9196 218.928   1
   3  -1 -10 791.846 205.668   1
   3   1 -10 573.636 187.304   1
  -3   1  10 1121.21 239.403   1
  -3  -1  10 531.768 203.229   1
   3   1  -9 174.187 175.791   1
   3  -1  -9 170.115 191.416   1
  -3   1   9 177.159 227.505   1
  -3  -1   9 199.212 197.081   1
  -3  -1   8 20172.4 1417.19   1
  -3   1   8 20145.9 1428.37   1
   3   1  -8 19507.1 1406.02   1
   3  -1  -8 22540.2 1419.68   1
   3   1  -7 1238.57 179.654   1
   3  -1  -7 964.986 211.860   1
  -3  -1   7 978.621 202.266   1
  -3   1   7 1330.60 225.111   1
   3  -1  -6 11531.9 827.446   1
  -3   1   6 11861.9 839.672   1
   3  -1  -5 2018.87 234.477   1
   3   1  -5 1902.44 221.080   1
  -3   1   5 1767.02 251.357   1
  -3  -1   5 1404.97 237.633   1
   3   1  -4 11862.8 807.649   1
  -3  -1   4 11063.4 813.308   1
   3  -1  -3 4754.86 420.213   1
  -3  -1   3 5215.55 422.606   1
   3   1  -3 4956.68 410.964   1
   3   1  -2 23344.5 1561.25   1
   3  -1  -2 23710.4 1563.28   1
  -3  -1   2 22915.7 1567.45   1
  -3   1   2 22476.2 1568.56   1
   3  -1  -1 11678.0 846.108   1
   3   1  -1 12931.7 848.405   1
  -3  -1   1 11496.7 849.994   1
  -3   1   1 12853.2 858.259   1
   3  -1   0 11990.9 855.747   1
   3   1   0 12379.1 853.264   1
  -3   1   0 13421.9 860.508   1
  -3  -1   0 11789.5 854.853   1
   3  -1   1 11384.1 856.327   1
  -3   1  -1 12316.9 860.338   1
  -3  -1  -1 11693.8 863.253   1
   3  -1   2 21928.8 1554.03   1
   3   1   2 23539.6 1562.09   1
  -3   1  -2 24727.2 1555.72   1
  -3  -1  -2 21988.6 1560.48   1
   3   1   3 5320.32 418.783   1
  -3   1  -3 4701.78 404.099   1
  -3  -1  -3 4205.43 413.503   1
   3   1   4 9738.42 777.731   1
   3  -1   4 12773.4 776.388   1
  -3  -1  -4 9220.15 767.699   1
  -3   1  -4 12236.7 771.937   1
  -3   1  -5 1399.62 183.920   1
   3  -1   5 1552.52 204.846   1
   3   1   6 10085.3 756.614   1
  -3  -1  -6 10790.6 747.277   1
  -3   1  -7 1200.68 176.231   1
  -3  -1  -7 1005.48 183.282   1
   3   1   7 1116.28 201.035   1
   3  -1   7 1539.58 201.903   1
  -3  -1  -8 18968.2 1384.51   1
  -3   1  -8 21102.1 1383.05   1
   3   1   8 19524.1 1392.93   1
   3  -1   8 20710.3 1387.90   1
  -3  -1  -9-18.6524 159.550   1
  -3   1  -9 50.9444 154.206   1
   3  -1   9-189.725 169.426   1
   3   1   9-63.6774 194.535   1
  -3   1 -10 548.437 178.068   1
  -3  -1 -10 873.553 193.929   1
   3   1  10 525.253 222.821   1
   3  -1  10 915.498 205.575   1
  -3   1 -11 38.9274 166.032   1
  -3  -1 -11-21.0518 174.244   1
   3  -1  11-111.744 203.866   1
   3   1  11-72.8159 211.399   1
  -3  -1 -12 8039.02 616.361   1
  -3   1 -12 8027.96 606.250   1
   3   1  12 8244.98 629.637   1
   3  -1  12 7372.93 616.989   1
  -3  -1 -13-48.5522 192.817   1
  -3   1 -13 228.414 179.746   1
   3  -1  13-286.434 215.519   1
   3   1  13-83.3823 224.781   1
   3   1  14 11294.8 924.781   1
   3  -1  14 11493.3 925.982   1
  -3   1 -14 14313.1 923.460   1
  -3  -1 -14 12555.0 918.834   1
   3  -1  15-143.228 233.819   1
   3   1  15 182.388 254.512   1
  -3  -1 -15-348.706 233.126   1
  -3   1 -15-77.7892 214.117   1
   3  -1  16 2339.86 336.199   1
   3   1  16 2087.57 344.201   1
  -3  -1 -16 2600.47 323.237   1
  -3   1 -16 3090.18 317.200   1
   3  -1  17 222.835 250.192   1
   3   1  17 558.947 263.092   1
  -3  -1 -17 351.818 229.315   1
  -3   1 -17 769.438 228.591   1
   3  -1  18 995.455 255.799   1
  -3   1 -18 527.243 229.871   1
   3   1  19 105.142 249.730   1
  -3  -1 -19 184.194 229.375   1
   3  -1  20 1377.82 296.913   1
   3   1  20 2046.77 316.409   1
  -3   1 -20 1810.99 289.872   1
  -3  -1 -20 1776.73 296.844   1
   3  -1  21 217.704 249.404   1
   3   1  21 146.644 258.111   1
  -3   1 -21 62.6036 207.105   1
  -3  -1 -21 31.5782 226.650   1
   3  -1  22 148.101 229.304   1
  -3   1 -22 95.7286 209.281   1
   3   1  23 150.595 250.079   1
  -3  -1 -23-32.2826 220.011   1
   3  -1  24-192.275 241.819   1
   3   1  24 418.587 245.082   1
  -3   1 -24 363.670 221.745   1
  -3  -1 -24 32.5425 211.602   1
  -3   1 -25 194.478 209.935   1
   3   1  26 426.748 264.451   1
  -3  -1 -26 350.274 201.615   1
  -3   2  27-37.6177 229.387   1
   3  -2 -27-158.543 216.189   1
  -3   2  26-113.002 236.669   1
   3  -2 -26 159.211 217.910   1
  -3   2  25 262.529 250.383   1
   3  -2 -25 485.936 244.817   1
  -3  -2  24 310.636 249.403   1
  -3   2  24 557.949 266.605   1
   3   2 -24 625.462 244.230   1
   3  -2 -24 361.358 243.731   1
  -3   2  23-339.483 276.808   1
  -3  -2  23 456.969 247.501   1
   3   2 -23-194.814 207.185   1
   3  -2 -23-420.101 248.835   1
  -3   2  22 526.149 245.353   1
  -3  -2  22 522.243 256.505   1
   3  -2 -22 702.768 250.841   1
   3   2 -22 731.994 245.189   1
  -3   2  21-298.006 249.579   1
  -3  -2  21-36.2054 232.975   1
   3  -2 -21 315.106 229.436   1
   3   2 -21 30.9873 208.508   1
  -3  -2  20-105.600 246.778   1
  -3   2  20-147.013 238.710   1
   3   2 -20 271.383 220.367   1
   3  -2 -20 62.0447 209.645   1
  -3  -2  19-169.220 231.831   1
  -3   2  19 108.301 269.694   1
   3   2 -19 296.224 211.979   1
   3  -2 -19 334.923 234.522   1
  -3  -2  18 2938.05 369.910   1
  -3   2  18 2642.95 370.026   1
   3   2 -18 3202.96 360.798   1
  -3   2  17 137.244 225.917   1
  -3  -2  17 124.512 235.604   1
   3   2 -17 306.724 218.070   1
   3  -2 -17-260.554 215.396   1
  -3   2  16 5048.26 539.028   1
  -3  -2  16 5982.10 531.922   1
   3  -2 -16 6198.36 515.015   1
   3   2 -16 6055.48 508.244   1
   3  -2 -15 1837.71 267.513   1
   3   2 -15 1143.19 239.104   1
  -3   2  15 1374.27 300.967   1
  -3  -2  15 1104.42 263.470   1
   3  -2 -14 25.9563 186.625   1
  -3   2  14 429.380 231.652   1
   3  -2 -13 173.689 186.893   1
   3   2 -13 158.858 182.286   1
  -3  -2  13 176.780 204.583   1
  -3   2  13 234.354 224.992   1
  -3  -2  12 13534.0 983.424   1
  -3   2  11 1449.09 258.615   1
  -3  -2  11 1094.90 233.078   1
   3   2 -11 751.855 193.813   1
   3  -2 -11 1519.88 233.551   1
  -3   2  10 35270.9 2347.53   1
  -3  -2  10 32405.9 2325.26   1
   3  -2 -10 35123.6 2331.76   1
   3   2 -10 34649.8 2318.95   1
   3   2  -9 807.397 180.009   1
   3  -2  -9 905.425 215.692   1
  -3   2   9 856.862 245.919   1
  -3  -2   9 883.214 212.454   1
   3   2  -8 75.1795 145.328   1
   3  -2  -8 384.080 199.763   1
  -3  -2   8-70.8691 162.467   1
  -3   2   8 85.8238 210.701   1
   3   2  -7 467.974 159.398   1
   3  -2  -7 776.623 185.906   1
  -3   2   7 769.769 221.490   1
  -3  -2   7 824.937 189.310   1
  -3   2   6 19331.4 1304.93   1
   3  -2  -6 18331.5 1295.07   1
  -3   2   5 3737.74 371.479   1
  -3  -2   5 4343.16 345.921   1
   3  -2  -5 3990.99 350.260   1
   3   2  -5 4239.72 341.527   1
   3   2  -4 3410.86 291.481   1
  -3  -2   4 3429.87 305.322   1
  -3   2   3 15730.8 994.584   1
   3   2  -3 15061.6 973.650   1
  -3  -2   3 12152.3 980.354   1
   3  -2  -3 13870.4 980.906   1
  -3   2   2 3733.05 311.024   1
   3   2  -2 3004.03 282.189   1
  -3  -2   2 3301.55 280.009   1
   3  -2  -2 2933.23 290.223   1
   3  -2  -1 4507.63 367.748   1
   3   2  -1 4409.99 359.394   1
  -3   2   1 4725.29 384.065   1
  -3  -2   1 4316.75 366.116   1
   3  -2   0-45.1382 155.237   1
  -3   2   0 159.505 182.296   1
   3   2   0 49.2794 178.445   1
  -3  -2   0-9.68037 171.503   1
  -3   2  -1 3910.08 340.904   1
   3   2   1 4447.27 357.073   1
   3  -2   1 4711.94 338.962   1
  -3  -2  -1 3611.21 354.599   1
   3  -2   2 2671.40 275.913   1
  -3  -2  -2 3361.68 295.847   1
  -3   2  -2 3303.79 274.759   1
   3   2   2 3221.09 295.427   1
   3  -2   3 15947.7 1027.11   1
   3   2   3 14464.4 1032.88   1
  -3  -2  -3 14810.7 1029.45   1
  -3   2  -3 14537.3 1025.65   1
   3  -2   4 2954.98 269.871   1
  -3   2  -4 3048.87 265.667   1
   3  -2   5 4281.22 341.717   1
   3   2   5 3895.37 365.861   1
  -3   2  -5 4138.59 335.780   1
  -3  -2  -5 3884.33 353.912   1
  -3   2  -6 18387.8 1220.74   1
  -3  -2  -6 17095.0 1234.45   1
   3   2   6 18365.2 1242.85   1
   3  -2   6 17543.7 1225.99   1
  -3  -2  -7 659.148 185.174   1
   3   2   7 718.872 221.621   1
  -3  -2  -8 36.3464 189.185   1
  -3   2  -8-14.2512 145.150   1
   3   2   8-20.4252 209.180   1
   3  -2   8 129.957 161.703   1
  -3   2  -9 916.581 172.150   1
  -3  -2  -9 783.952 183.409   1
   3  -2   9 645.361 192.597   1
   3   2   9 1022.88 227.623   1
   3   2  10 31397.2 2164.28   1
  -3  -2 -10 29929.0 2150.45   1
  -3   2 -10 33212.5 2144.51   1
  -3  -2 -11 722.770 214.881   1
  -3   2 -11 1118.24 189.316   1
   3  -2  11 790.085 211.628   1
   3   2  11 1112.77 240.429   1
   3  -2  12 15501.5 1057.09   1
  -3   2 -12 14088.3 1040.95   1
  -3   2 -13 331.369 179.849   1
  -3  -2 -13 399.418 212.235   1
   3  -2  13 452.343 208.426   1
   3   2  13 28.6427 226.331   1
  -3  -2 -14 183.374 226.519   1
   3   2  14 29.9642 250.197   1
  -3  -2 -15 821.353 251.163   1
  -3   2 -15 1077.21 236.787   1
   3  -2  15 1353.59 263.995   1
   3   2  15 1088.67 295.700   1
   3   2  16 5010.20 546.003   1
   3  -2  16 6414.47 540.533   1
  -3  -2 -16 6363.74 539.211   1
  -3   2 -16 6876.61 532.628   1
   3  -2  17 62.4395 248.779   1
   3   2  17 300.825 257.992   1
  -3  -2 -17 327.084 246.232   1
  -3   2 -17 504.273 240.446   1
   3   2  18 3557.57 410.411   1
   3  -2  18 3390.01 396.239   1
  -3   2 -18 3651.36 366.001   1
  -3  -2 -18 2874.25 365.914   1
   3  -2  19 33.8539 233.925   1
   3   2  19 601.990 283.185   1
  -3   2 -19 147.994 200.695   1
  -3  -2 -19 928.178 274.662   1
   3   2  20 686.779 277.446   1
   3  -2  20-175.155 245.835   1
  -3   2 -20 212.820 213.427   1
  -3  -2 -20 62.9390 233.545   1
   3  -2  21 361.001 261.211   1
   3   2  21-110.447 251.175   1
  -3   2 -21 248.841 228.456   1
  -3  -2 -21 222.215 217.567   1
   3  -2  22 628.403 253.623   1
   3   2  22 821.367 278.293   1
  -3  -2 -22 735.489 245.959   1
  -3   2 -22 510.434 233.892   1
   3   2  23 188.027 231.599   1
   3  -2  23-75.7557 246.019   1
  -3   2 -23-32.6103 219.444   1
  -3  -2 -23 64.3775 206.176   1
   3   2  24 492.857 259.592   1
  -3   2 -24 459.277 206.652   1
  -3  -2 -24 226.477 221.012   1
   3   2  25 114.311 252.313   1
  -3  -2 -25 260.196 231.945   1
   3   2  26 305.666 249.951   1
  -3  -2 -26 255.854 214.128   1
   3   2  27 189.416 235.781   1
  -3  -2 -27 62.5336 199.447   1
   3  -3 -28-30.8088 197.330   1
   3  -3 -27-93.4490 193.048   1
  -3   3  27-221.762 215.904   1
   3  -3 -26 606.291 229.831   1
   3  -3 -25 162.833 220.114   1
  -3   3  25-332.820 238.001   1
   3  -3 -23 96.2287 219.531   1
   3   3 -23 32.4917 209.118   1
  -3  -3  23 422.496 247.187   1
  -3   3  23-264.908 244.688   1
   3  -3 -22 95.5162 213.194   1
   3   3 -22 604.739 229.082   1
  -3  -3  22 112.216 240.275   1
  -3   3  22 302.054 219.850   1
   3   3 -21 124.206 207.290   1
  -3  -3  21 108.829 236.808   1
   3  -3 -20 62.3314 222.212   1
  -3   3  20 370.621 291.869   1
   3  -3 -19 1041.12 265.252   1
   3   3 -19 174.482 217.164   1
  -3   3  19 291.232 313.257   1
  -3  -3  19 135.689 241.111   1
   3   3 -18 195.834 190.181   1
   3  -3 -18 120.079 222.033   1
  -3  -3  18 195.627 230.638   1
   3   3 -17 160.773 191.878   1
  -3  -3  17 530.434 233.011   1
   3  -3 -16-56.8381 212.146   1
   3   3 -16-101.813 191.976   1
  -3  -3  16-59.4492 225.711   1
  -3   3  16 303.370 251.626   1
   3  -3 -15-411.642 242.684   1
   3   3 -15 145.486 192.053   1
  -3  -3  15-253.676 235.950   1
  -3   3  15 357.588 287.459   1
   3   3 -14 22.8883 179.138   1
   3  -3 -14 185.077 195.454   1
  -3   3  14 156.467 233.730   1
  -3  -3  14 132.954 202.737   1
   3   3 -13 1246.56 222.931   1
   3  -3 -13 1065.16 214.820   1
  -3   3  13 719.805 226.882   1
  -3  -3  13 1197.48 249.787   1
   3   3 -12 2831.15 292.504   1
   3  -3 -12 2517.93 293.699   1
  -3  -3  12 3282.67 315.204   1
  -3   3  12 2717.77 330.103   1
   3   3 -11 632.490 170.340   1
  -3  -3  11 498.307 189.103   1
   3   3 -10 1386.88 204.116   1
   3  -3 -10 1611.50 238.949   1
  -3   3  10 1644.89 274.490   1
   3  -3  -9 1391.51 230.739   1
   3   3  -9 833.112 163.191   1
  -3  -3   9 647.992 186.180   1
  -3   3   9 916.981 244.595   1
  -3  -3   8 11957.5 915.858   1
  -3   3   8 12924.2 941.032   1
   3   3  -8 13481.6 907.155   1
   3  -3  -8 13349.8 927.351   1
  -3   3   7 4202.41 355.281   1
   3  -3  -7 3099.35 325.425   1
   3   3  -6 39556.3 2633.34   1
  -3   3   6 38718.0 2656.33   1
   3  -3  -6 39018.0 2646.80   1
  -3  -3   6 39777.7 2637.04   1
   3  -3  -5 5523.47 410.475   1
   3   3  -5 4915.27 387.927   1
  -3   3   5 5205.32 425.871   1
  -3  -3   5 4389.45 399.591   1
   3  -3  -4 38050.8 2469.63   1
  -3  -3   4 36814.9 2460.63   1
  -3   3   4 37637.0 2477.54   1
   3   3  -4 35213.4 2456.80   1
  -3  -3   3 39912.6 2669.94   1
   3   3  -3 40034.4 2669.01   1
   3   3  -2 43718.6 3161.23   1
  -3   3   2 49973.0 3173.39   1
   3  -3  -2 47869.1 3166.54   1
  -3  -3   2 48956.8 3160.42   1
   3   3  -1 22731.4 1575.22   1
  -3  -3   1 23692.3 1573.29   1
  -3   3   1 24226.0 1582.21   1
   3  -3  -1 22773.3 1576.81   1
  -3  -3   0 186660. 12166.6   1
   3   3   0 174924. 12167.9   1
  -3   3   0 190417. 12168.4   1
   3  -3   0 184353. 12164.0   1
  -3  -3  -1 24928.9 1629.25   1
   3   3   1 23410.5 1628.96   1
  -3   3  -1 23461.1 1620.25   1
   3  -3   1 24512.7 1618.43   1
  -3   3  -2 46367.3 3266.44   1
  -3  -3  -2 49256.1 3277.28   1
   3  -3   2 51257.3 3267.44   1
   3   3   2 49956.8 3279.22   1
  -3   3  -3 41666.5 2737.44   1
   3  -3   3 40473.6 2738.76   1
  -3   3  -4 38652.4 2478.87   1
  -3  -3  -4 36897.1 2493.83   1
   3  -3   4 35450.3 2477.81   1
   3   3   4 37706.4 2498.92   1
   3   3   5 4781.03 405.769   1
   3  -3   5 4752.63 362.238   1
  -3   3  -5 4776.23 363.261   1
  -3  -3  -5 4355.58 386.287   1
   3  -3   6 39557.7 2610.37   1
  -3   3  -6 39070.8 2607.58   1
  -3  -3  -6 39639.0 2622.51   1
   3   3   6 37234.6 2632.15   1
  -3  -3  -7 2513.22 299.469   1
   3   3   7 3341.96 324.155   1
  -3   3  -8 12726.9 858.852   1
  -3  -3  -8 11544.3 878.332   1
   3   3   8 12289.0 890.272   1
   3   3   9 652.517 218.773   1
   3  -3   9 505.752 182.404   1
  -3  -3  -9 934.544 190.885   1
  -3   3  -9 772.926 172.656   1
   3   3  10 1487.77 250.585   1
  -3  -3 -10 1193.83 218.216   1
   3  -3  11 528.209 178.243   1
  -3   3 -11 266.553 154.018   1
   3   3  12 2654.24 340.210   1
   3  -3  12 2789.43 310.088   1
  -3  -3 -13 538.309 243.295   1
  -3   3 -13 937.698 209.637   1
   3   3  13 1090.57 290.441   1
   3  -3  13 797.830 215.991   1
  -3   3 -14 297.608 195.344   1
  -3  -3 -14 160.952 225.026   1
   3  -3  14-51.4202 222.141   1
   3   3  14 582.200 263.192   1
   3   3  15 440.485 251.433   1
  -3  -3 -15-225.899 230.394   1
   3   3  16 300.290 264.080   1
   3  -3  16 492.362 230.141   1
  -3   3 -16 104.234 212.251   1
  -3  -3 -16 314.795 228.117   1
   3  -3  17 704.932 239.003   1
  -3   3 -17 489.371 221.973   1
   3   3  18-314.745 271.386   1
   3  -3  18-32.0112 242.859   1
  -3   3 -18-253.853 203.073   1
  -3  -3 -18-401.841 248.335   1
   3   3  19-35.7620 294.326   1
   3  -3  19 300.605 245.882   1
  -3   3 -19-58.3165 213.893   1
   3   3  20-36.4088 265.144   1
  -3  -3 -20 158.065 243.299   1
   3  -3  21-214.576 233.440   1
  -3   3 -21-30.9880 208.636   1
   3   3  22 112.160 244.285   1
   3  -3  22 332.009 246.450   1
  -3  -3 -22 223.679 210.786   1
  -3   3 -22 159.381 212.135   1
   3   3  23 150.286 248.529   1
   3  -3  23-37.9554 216.489   1
  -3   3 -23 196.725 213.034   1
  -3  -3 -23 64.1607 223.206   1
   3   3  25 75.6135 252.251   1
  -3  -3 -25 64.3089 220.982   1
   3   3  26 151.477 215.974   1
  -3  -3 -26 31.6313 194.866   1
   3   3  27-411.981 234.182   1
  -3  -3 -27 401.006 211.988   1
  -3  -3 -28 30.3776 224.400   1
  -3   4  28 71.8573 233.082   1
   3  -4 -28 452.975 238.415   1
  -3   4  27 290.080 243.646   1
   3  -4 -27 560.541 231.876   1
  -3   4  26 255.042 246.562   1
   3  -4 -26 159.949 218.395   1
  -3   4  25 411.827 236.924   1
   3  -4 -25 127.511 211.426   1
  -3   4  24 226.650 239.907   1
   3  -4 -24 127.704 229.319   1
  -3   4  23 151.721 275.204   1
   3   4 -23-32.6598 222.605   1
   3  -4 -23 95.6479 224.434   1
  -3  -4  22 37.5804 225.461   1
  -3   4  22 454.788 288.756   1
   3   4 -22-254.266 208.321   1
   3  -4 -22 95.3985 232.395   1
  -3  -4  21 218.671 248.631   1
  -3   4  21-37.6954 267.619   1
   3   4 -21 308.341 219.850   1
   3  -4 -21 158.019 246.615   1
  -3  -4  20 210.505 232.036   1
  -3   4  20 335.380 286.764   1
   3   4 -20-89.4736 195.508   1
   3  -4 -20-62.5048 238.139   1
  -3   4  19 110.287 237.813   1
  -3  -4  19-101.263 241.397   1
   3   4 -19 28.7117 207.699   1
   3  -4 -19 400.748 211.984   1
  -3  -4  18 711.014 249.934   1
  -3   4  18 755.840 303.941   1
   3  -4 -18 1179.10 276.718   1
   3   4 -18 579.027 208.660   1
  -3  -4  17-30.7217 223.692   1
  -3   4  17 211.089 258.954   1
   3   4 -17-52.6142 197.062   1
   3  -4 -17-29.5768 228.327   1
  -3  -4  16 4083.69 398.337   1
   3  -4 -16 3134.57 396.422   1
  -3   4  16 4065.81 430.984   1
   3   4 -16 4798.47 396.684   1
   3  -4 -15 557.984 226.212   1
  -3   4  15 463.668 266.848   1
   3   4 -14-133.000 193.147   1
   3  -4 -14-269.097 223.420   1
  -3  -4  14-77.8584 209.968   1
  -3   4  14 255.323 269.379   1
   3  -4 -13 828.634 216.624   1
   3   4 -13 683.855 203.800   1
  -3  -4  13 705.288 224.549   1
  -3   4  13 1104.71 261.544   1
   3   4 -12 1311.80 223.343   1
   3  -4 -12 2083.72 265.292   1
  -3  -4  12 1677.60 243.021   1
  -3   4  12 1028.01 277.315   1
   3  -4 -11-118.228 207.622   1
   3   4 -11 71.2196 145.010   1
  -3  -4  11 252.703 182.600   1
  -3   4  11 279.745 237.441   1
   3  -4 -10 10180.9 699.451   1
  -3  -4  10 8831.38 687.076   1
  -3   4  10 9963.37 721.354   1
   3   4 -10 8368.92 665.056   1
   3  -4  -9 402.900 209.039   1
   3   4  -9 669.792 154.082   1
  -3  -4   9 538.042 181.027   1
  -3   4   9 601.157 241.805   1
   3  -4  -8 8029.28 642.554   1
  -3  -4   8 8944.33 626.230   1
  -3   4   8 8045.67 658.352   1
   3   4  -8 8705.99 615.710   1
  -3   4   7 21.9473 219.843   1
   3  -4  -7-185.858 175.494   1
  -3  -4   6 5521.18 422.144   1
   3   4  -6 5321.82 412.448   1
  -3   4   6 5613.63 469.730   1
   3  -4  -6 5390.90 436.255   1
   3   4  -5 2502.88 214.106   1
  -3  -4   5 1933.40 221.572   1
  -3   4   5 2618.01 285.803   1
   3  -4  -5 1837.83 251.790   1
  -3  -4   4 41238.4 2609.40   1
   3  -4  -4 40661.5 2622.87   1
   3   4  -4 35484.6 2606.02   1
  -3   4   4 39955.1 2629.22   1
   3   4  -3 5667.90 411.649   1
  -3  -4   3 5295.67 409.696   1
   3   4  -2 1636.23 198.384   1
  -3   4   2 1540.09 233.477   1
  -3  -4   2 1564.17 189.169   1
   3  -4  -2 1615.01 208.808   1
  -3   4   1 13384.9 937.830   1
   3   4  -1 13261.4 930.809   1
   3  -4  -1 14258.7 935.148   1
  -3  -4   1 13052.6 928.585   1
   3  -4   0-68.9321 142.352   1
  -3   4   0-33.7802 155.843   1
   3   4   0 100.702 153.605   1
  -3  -4   0 32.1027 150.625   1
  -3   4  -1 13882.4 967.339   1
  -3  -4  -1 14679.3 975.056   1
   3  -4   1 14042.9 962.821   1
   3   4   1 13663.0 976.361   1
  -3   4  -2 1735.58 190.871   1
   3  -4   2 2061.88 186.542   1
  -3  -4  -3 5505.05 443.791   1
  -3   4  -3 6181.91 425.523   1
   3  -4   3 5945.01 429.031   1
   3   4   3 5396.20 455.463   1
  -3  -4  -4 37632.4 2554.87   1
  -3   4  -4 39042.9 2537.81   1
   3  -4   4 37600.1 2537.39   1
   3   4   4 37515.6 2561.01   1
  -3  -4  -5 2528.12 256.248   1
  -3   4  -5 2096.83 202.105   1
   3   4   5 2541.44 274.272   1
   3  -4   5 2138.54 203.717   1
   3   4   6 5552.48 466.342   1
  -3   4  -6 5114.97 408.585   1
  -3  -4  -6 6465.75 453.761   1
  -3   4  -7 166.366 127.261   1
  -3  -4  -7-37.4190 195.474   1
   3  -4   7-36.9313 139.573   1
   3   4   7 21.0958 225.803   1
   3   4   8 8850.58 658.582   1
  -3  -4  -8 8093.90 637.936   1
  -3  -4  -9 168.442 213.469   1
  -3   4  -9 468.101 139.070   1
   3  -4   9 506.886 153.900   1
   3   4   9 779.422 243.470   1
   3  -4  10 8957.86 641.825   1
   3   4  10 9274.54 680.561   1
  -3   4 -10 7842.03 624.184   1
  -3  -4 -10 9237.77 664.859   1
  -3   4 -11 101.485 142.323   1
  -3  -4 -11 165.111 208.548   1
   3   4  11 136.656 236.659   1
   3  -4  11 483.346 171.572   1
   3  -4  12 1664.05 242.905   1
   3   4  12 1128.87 279.359   1
  -3  -4 -13 1000.07 217.321   1
  -3   4 -13 1044.82 194.154   1
   3  -4  13 855.173 200.630   1
   3   4  13 970.175 245.513   1
  -3  -4 -14 191.910 211.672   1
  -3   4 -14-201.044 175.808   1
   3  -4  14 465.317 197.498   1
   3   4  14-156.921 242.303   1
  -3   4 -15 310.639 199.139   1
  -3  -4 -15 230.123 213.817   1
   3  -4  15 1027.88 235.032   1
   3   4  15 706.652 258.239   1
  -3  -4 -16 3749.30 383.256   1
  -3   4 -16 4086.60 390.777   1
   3   4  16 3531.75 414.300   1
   3  -4  16 3842.08 380.035   1
   3   4  17-172.230 245.287   1
   3  -4  17 59.7263 224.503   1
  -3  -4 -17 183.043 201.775   1
  -3   4 -17 105.900 194.213   1
   3   4  18 955.668 281.120   1
   3  -4  18 596.622 223.424   1
  -3   4 -18 386.453 217.170   1
  -3  -4 -18 499.215 236.022   1
   3  -4  19 329.016 235.094   1
  -3   4 -19 143.070 195.182   1
  -3  -4 -19 502.441 258.440   1
   3  -4  20 273.656 230.447   1
   3   4  20 622.709 281.159   1
  -3  -4 -20 158.771 244.597   1
  -3   4 -20-148.602 191.577   1
   3   4  21 148.424 237.796   1
   3  -4  21-71.1437 244.557   1
  -3  -4 -21-31.8711 218.246   1
  -3   4 -21 400.673 207.554   1
   3  -4  22 147.494 229.419   1
   3   4  22 37.4405 230.605   1
  -3  -4 -22 31.9318 194.671   1
  -3   4 -22 63.9166 196.851   1
   3   4  23-112.577 253.845   1
  -3  -4 -23-223.809 234.782   1
   3   4  24-263.011 253.306   1
  -3  -4 -24 639.497 243.303   1
   3   4  25-450.732 230.139   1
  -3  -4 -25 286.939 210.842   1
   3   4  26-75.0829 227.667   1
  -3  -4 -26-62.5561 214.077   1
   3   4  27 74.0624 252.367   1
  -3  -4 -27-121.714 206.511   1
   3   4  28-181.930 227.519   1
  -3  -4 -28 239.112 212.040   1
  -3   5  28-283.323 195.467   1
   3  -5 -26 158.069 221.678   1
  -3   5  26-36.0872 236.562   1
   3  -5 -25 252.624 227.632   1
  -3   5  25 37.1655 241.602   1
   3  -5 -24 190.172 223.264   1
  -3   5  24 75.1730 240.908   1
   3   5 -22 158.904 219.272   1
  -3   5  22 454.768 251.395   1
   3  -5 -21 31.6037 193.639   1
   3   5 -20 385.101 209.122   1
  -3  -5  20 946.729 263.030   1
   3  -5 -19 30.9948 247.768   1
   3   5 -19-85.2151 202.363   1
  -3   5  19-148.169 280.418   1
  -3  -5  19-268.728 248.225   1
   3   5 -18 895.032 225.890   1
   3  -5 -18 1370.97 260.557   1
  -3   5  18 1599.43 305.949   1
  -3  -5  18 1474.05 263.016   1
   3   5 -17-25.7730 184.206   1
   3  -5 -17-119.285 241.167   1
  -3   5  17 248.749 299.045   1
  -3  -5  17-60.8656 218.332   1
   3  -5 -16-233.128 218.405   1
  -3   5  16 69.3922 262.673   1
   3  -5 -15-56.5909 228.558   1
   3   5 -15 160.623 177.667   1
  -3   5  15 740.447 297.149   1
  -3  -5  15 216.369 214.581   1
   3  -5 -14 9104.91 762.108   1
  -3  -5  14 11670.5 775.018   1
  -3   5  14 10267.6 792.998   1
   3   5 -14 9781.07 748.896   1
   3   5 -13 823.698 190.151   1
   3  -5 -13 714.793 236.726   1
  -3   5  13 345.836 262.172   1
  -3  -5  13 565.553 196.319   1
   3  -5 -12 5801.34 446.741   1
  -3  -5  12 5327.65 426.570   1
  -3   5  12 5011.90 469.559   1
  -3   5  11 57.7161 218.418   1
  -3  -5  11 59.2054 177.087   1
   3  -5 -11 73.0209 186.090   1
   3   5 -11 17.3189 160.918   1
  -3  -5  10 7720.63 562.173   1
   3   5 -10 7055.38 547.961   1
  -3   5   9 963.109 239.361   1
  -3  -5   9 923.122 190.387   1
   3  -5  -9 637.696 203.415   1
   3   5  -9 834.524 167.538   1
  -3   5   8 24346.0 1578.98   1
   3  -5  -8 21052.5 1555.41   1
  -3   5   7 367.975 232.070   1
   3  -5  -7 466.425 203.943   1
  -3  -5   7 80.9585 132.253   1
  -3  -5   6 6160.16 455.625   1
   3   5  -6 6077.34 450.751   1
  -3   5   6 6395.75 506.893   1
   3  -5  -6 5938.46 482.641   1
   3   5  -5 269.328 135.884   1
   3  -5  -5 316.236 161.722   1
  -3   5   5 195.510 213.844   1
  -3  -5   4 652.483 144.701   1
   3   5  -4 613.328 142.212   1
   3  -5  -4 822.194 180.646   1
  -3   5   4 678.360 191.745   1
  -3  -5   3 1071.81 154.378   1
   3   5  -3 759.237 153.391   1
   3  -5  -3 1019.59 175.148   1
  -3   5   3 1355.47 199.041   1
   3   5  -2 722.205 159.996   1
  -3  -5   2 985.048 157.019   1
  -3   5   1 1194.23 193.810   1
  -3  -5   1 1581.82 185.835   1
   3   5  -1 1402.45 192.084   1
   3  -5  -1 1136.20 179.073   1
   3  -5   0 467.213 146.865   1
  -3  -5   0 663.894 155.347   1
  -3   5   0 728.422 163.811   1
   3   5   0 652.081 157.101   1
   3  -5   1 1218.62 158.918   1
  -3  -5  -1 1324.13 183.223   1
  -3   5  -1 1451.49 169.421   1
   3   5   1 1331.59 188.340   1
  -3   5  -2 724.605 137.438   1
   3  -5   2 854.238 136.567   1
  -3  -5  -3 1115.88 182.521   1
   3   5   3 1020.91 190.795   1
   3  -5   3 947.058 143.597   1
  -3   5  -3 973.104 139.518   1
   3   5   4 688.906 205.138   1
  -3   5  -4 502.565 119.753   1
  -3   5  -5 144.899 103.536   1
   3   5   5 57.2686 199.522   1
  -3  -5  -5 512.629 187.642   1
   3  -5   5 212.032 112.167   1
  -3  -5  -6 5384.97 456.904   1
  -3   5  -6 5330.53 406.603   1
   3   5   6 4968.23 472.951   1
   3  -5   6 6211.06 415.099   1
  -3  -5  -7 176.014 188.036   1
  -3   5  -7 305.221 116.180   1
   3  -5   7 168.983 126.082   1
   3   5   7 425.833 217.084   1
   3   5   8 24463.3 1653.48   1
   3  -5   8 24222.7 1614.69   1
  -3   5  -8 24322.8 1608.94   1
  -3  -5  -8 21750.2 1636.23   1
  -3  -5  -9 1216.69 207.402   1
   3   5   9 1597.69 248.764   1
   3  -5  10 7594.96 543.351   1
  -3   5 -10 6874.40 533.517   1
  -3  -5 -11 73.0248 204.312   1
  -3   5 -11 80.0822 142.699   1
   3   5  11 113.645 244.286   1
   3  -5  11-18.1978 174.312   1
   3   5  12 4990.27 497.617   1
   3  -5  12 5174.34 438.750   1
  -3   5 -12 5658.52 435.415   1
  -3  -5 -12 5336.85 474.202   1
   3   5  13 839.154 260.373   1
  -3  -5 -13 783.540 228.668   1
  -3   5 -13 744.645 179.776   1
   3  -5  13 415.934 196.785   1
   3   5  14 10423.8 839.343   1
  -3  -5 -14 11172.7 828.848   1
  -3   5 -14 10583.8 793.816   1
   3  -5  14 11195.4 806.198   1
  -3  -5 -15 203.144 226.924   1
  -3   5 -15 92.5282 182.590   1
   3  -5  15-25.5737 189.578   1
   3   5  15-331.619 276.002   1
  -3  -5 -16 361.869 243.529   1
   3   5  16 339.312 275.380   1
  -3  -5 -17 30.8752 257.136   1
  -3   5 -17 281.666 192.692   1
   3   5  17 174.684 290.919   1
   3  -5  17 29.0391 221.438   1
  -3   5 -18 1101.39 244.142   1
  -3  -5 -18 1259.82 277.622   1
   3   5  18 2112.36 318.850   1
   3  -5  18 1842.61 284.078   1
  -3  -5 -19 94.8154 214.550   1
  -3   5 -19 112.269 195.291   1
   3  -5  19 193.348 218.752   1
   3   5  19-72.7943 246.019   1
  -3   5 -20 646.504 213.096   1
   3  -5  20 709.857 250.970   1
  -3  -5 -21 95.6971 242.227   1
  -3   5 -21 61.4348 203.132   1
   3  -5  21 247.482 221.034   1
   3   5  21-558.565 283.712   1
  -3  -5 -22 414.484 217.545   1
   3   5  22-112.405 228.635   1
  -3  -5 -24-31.7743 225.387   1
   3   5  24 149.669 253.932   1
  -3  -5 -25 347.551 205.757   1
   3   5  25 74.6155 216.998   1
  -3  -5 -26-123.701 216.941   1
   3   5  26-111.591 253.599   1
  -3  -5 -28 323.473 195.338   1
   3   5  28-574.056 228.721   1
  -3   6  27 106.160 242.265   1
   3  -6 -27 122.752 225.201   1
  -3   6  26 218.547 251.444   1
   3  -6 -26 61.7161 228.908   1
  -3   6  25 259.545 253.773   1
   3  -6 -25 436.416 245.663   1
  -3   6  24 713.501 291.867   1
   3  -6 -24 157.075 230.876   1
  -3   6  23 830.055 289.779   1
   3  -6 -22-31.6431 234.576   1
  -3   6  21 113.603 250.611   1
   3  -6 -21 63.1940 225.194   1
   3   6 -21 278.723 203.220   1
  -3   6  20-188.438 227.337   1
  -3  -6  20 275.767 204.596   1
   3  -6 -20-31.4407 197.570   1
   3   6 -20 207.111 198.272   1
  -3  -6  19 362.650 210.957   1
  -3   6  19 260.550 286.062   1
   3  -6 -19 279.929 244.670   1
   3   6 -19 226.000 184.397   1
  -3  -6  18 31.3060 214.328   1
  -3   6  18 220.225 269.279   1
   3  -6 -18-214.890 243.905   1
   3   6 -18-295.363 193.475   1
  -3   6  17 755.325 272.826   1
  -3  -6  17 236.045 227.045   1
   3  -6 -17 361.434 224.035   1
   3   6 -17-25.4812 196.937   1
  -3  -6  16 638.313 233.325   1
  -3   6  16 1126.53 317.722   1
   3   6 -16 863.625 212.243   1
   3  -6 -16 1445.72 288.503   1
  -3  -6  15 491.691 209.429   1
   3   6 -15 270.267 184.791   1
  -3   6  14 399.260 252.546   1
   3  -6 -14 1005.60 236.199   1
   3   6 -14 504.632 191.448   1
  -3   6  13 289.701 278.847   1
  -3  -6  13 443.356 174.521   1
   3   6 -13 448.350 159.485   1
   3  -6 -13 1027.78 258.003   1
  -3  -6  12 613.053 183.030   1
  -3   6  12 31.0111 261.585   1
   3   6 -12 362.049 147.035   1
   3  -6 -12 443.338 227.492   1
   3   6 -11 49.9851 150.216   1
  -3   6  11 208.111 252.916   1
   3  -6 -11-100.089 220.692   1
  -3  -6  11 18.7443 159.893   1
   3   6 -10 731.239 154.267   1
  -3  -6  10 567.644 166.546   1
   3  -6 -10 549.965 198.969   1
  -3   6  10 936.770 248.063   1
   3   6  -8 17552.3 1164.00   1
  -3   6   8 17148.6 1214.01   1
   3  -6  -8 16362.3 1195.50   1
  -3  -6   8 16710.0 1168.73   1
   3   6  -7 5072.70 378.065   1
  -3   6   7 4491.87 438.008   1
  -3  -6   7 5139.12 382.660   1
   3  -6  -7 4723.63 416.015   1
  -3   6   6-291.409 208.766   1
   3   6  -6 95.1559 117.952   1
  -3  -6   6 166.377 124.114   1
   3  -6  -6 151.506 183.342   1
  -3  -6   5 7118.26 527.760   1
  -3   6   5 7205.60 573.073   1
   3  -6  -5 7857.48 559.700   1
   3   6  -4 59492.9 3988.16   1
   3  -6  -4 61102.1 4005.96   1
  -3   6   4 60785.6 4014.42   1
  -3  -6   4 59340.3 3987.23   1
  -3   6   3 1907.08 237.308   1
   3  -6  -3 1698.12 211.593   1
  -3  -6   3 1525.28 174.409   1
   3   6  -3 1625.25 178.866   1
   3   6  -2 10129.8 738.723   1
  -3  -6   2 10827.3 735.648   1
  -3   6   2 12024.9 764.187   1
   3  -6  -2 9521.49 746.148   1
   3   6  -1 1511.91 195.190   1
  -3  -6   1 1849.95 189.073   1
  -3   6   0 37.8967 150.781   1
   3   6   0-25.5554 138.855   1
  -3  -6   0 103.072 135.400   1
   3  -6   0 77.2517 143.386   1
  -3   6  -1 1926.63 202.797   1
   3  -6   1 1831.71 187.114   1
  -3   6  -2 10887.4 754.414   1
   3   6   2 10745.5 775.179   1
  -3  -6  -2 10879.1 767.786   1
  -3   6  -3 1518.13 167.046   1
   3  -6   3 1742.85 164.688   1
  -3  -6  -4 63780.6 4173.90   1
  -3   6  -4 63317.8 4146.79   1
   3  -6   4 61413.8 4147.41   1
   3   6   4 61762.8 4180.60   1
   3  -6   5 6597.89 498.795   1
  -3   6  -5 7410.44 499.963   1
  -3  -6  -5 6686.54 544.686   1
   3   6   5 7956.07 559.542   1
  -3   6  -6 24.9641 84.5222   1
   3   6   6 153.630 178.578   1
   3  -6   6 101.239 102.337   1
  -3  -6  -6 19.2278 160.080   1
  -3  -6  -7 5349.88 421.875   1
  -3   6  -7 4855.89 353.643   1
   3  -6   7 4220.35 354.819   1
   3   6   7 5201.73 442.508   1
  -3  -6  -8 16446.1 1172.83   1
  -3   6  -8 16329.6 1134.38   1
   3  -6   8 17358.7 1138.18   1
   3   6   8 15915.7 1188.39   1
  -3   6  -9 167.867 119.802   1
   3  -6   9 40.1486 134.954   1
  -3  -6 -10 455.935 217.382   1
   3   6  10 697.588 254.806   1
   3  -6  11 425.259 155.674   1
   3   6  11-117.878 231.022   1
   3   6  12 61.5694 252.724   1
   3  -6  12 394.652 161.053   1
  -3   6 -12 621.912 160.708   1
  -3  -6 -12 426.065 220.935   1
   3   6  13 127.154 248.774   1
   3  -6  13 418.184 191.709   1
  -3   6 -13 476.727 151.666   1
  -3  -6 -13 719.466 238.516   1
   3  -6  14 744.466 204.147   1
   3   6  14 1039.00 299.669   1
  -3   6 -14 593.870 179.198   1
  -3  -6 -14 550.537 257.090   1
   3  -6  15 734.409 188.004   1
  -3   6 -15 372.396 173.313   1
   3  -6  16 814.411 216.696   1
   3   6  16 1000.19 285.062   1
  -3  -6 -16 489.121 257.094   1
  -3   6 -16 557.735 206.976   1
   3   6  17 106.562 250.438   1
  -3  -6 -17 689.169 255.475   1
   3  -6  18 238.262 224.130   1
   3   6  18 435.073 306.132   1
  -3  -6 -18 189.137 246.730   1
  -3   6 -18-26.0461 180.755   1
   3   6  19 440.267 283.470   1
   3  -6  19 189.384 241.563   1
  -3  -6 -19 158.963 230.936   1
  -3   6 -19 27.5164 196.263   1
   3   6  20 111.219 230.625   1
   3  -6  20-66.6539 216.450   1
  -3  -6 -20-31.8537 195.162   1
  -3   6 -20 58.1109 196.344   1
   3   6  21 298.812 277.884   1
  -3  -6 -21-318.419 246.640   1
   3   6  22 187.429 256.031   1
  -3  -6 -22 318.208 232.337   1
   3   6  23 597.977 247.342   1
  -3  -6 -23 222.026 212.182   1
   3   6  24 74.5955 257.051   1
  -3  -6 -24 473.382 233.145   1
   3   6  25-407.466 247.234   1
  -3  -6 -25 93.9107 201.584   1
   3   6  26 73.6832 239.313   1
  -3  -6 -26 61.1288 203.942   1
   3   6  27-255.218 249.509   1
  -3  -6 -27 266.254 224.665   1
   3  -7 -27 302.316 223.029   1
  -3   7  27 450.792 257.275   1
   3  -7 -25-123.378 215.560   1
  -3   7  25-147.113 245.505   1
   3  -7 -24 62.3229 216.852   1
  -3   7  24 186.648 267.908   1
   3  -7 -23-188.552 231.440   1
  -3   7  23 641.351 293.230   1
   3  -7 -21 220.999 240.007   1
  -3   7  21 113.754 258.646   1
   3  -7 -20 220.457 192.970   1
  -3   7  20-227.010 238.879   1
   3  -7 -19 62.4842 236.587   1
   3   7 -19 28.0612 181.607   1
  -3  -7  19 127.428 195.363   1
  -3   7  19 412.145 270.943   1
   3  -7 -18 92.7002 253.371   1
   3   7 -18 265.201 192.398   1
  -3   7  18 148.107 300.776   1
  -3  -7  18 451.333 225.997   1
   3  -7 -17-243.189 192.849   1
   3   7 -17 99.8540 181.766   1
  -3   7  17 109.137 229.676   1
  -3  -7  17 169.710 209.674   1
   3   7 -16 657.020 195.400   1
   3  -7 -16 627.139 269.346   1
  -3   7  16 214.256 304.778   1
  -3  -7  16 397.942 202.838   1
   3  -7 -15 758.223 228.354   1
   3   7 -15 153.358 175.769   1
  -3   7  15 418.067 266.945   1
  -3  -7  15 518.127 206.728   1
   3  -7 -14 1677.03 264.741   1
  -3   7  14 1594.67 298.400   1
   3   7 -14 1546.07 218.404   1
  -3  -7  14 1236.24 230.540   1
   3  -7 -13 1573.35 272.904   1
  -3   7  13 1349.76 323.227   1
   3   7 -13 1330.59 201.604   1
  -3  -7  13 1371.86 221.616   1
   3  -7 -12 1334.86 259.591   1
  -3   7  12 954.443 283.220   1
   3   7 -12 877.105 169.806   1
  -3  -7  12 950.884 188.180   1
   3  -7 -11-359.954 214.656   1
  -3   7  11-91.8421 258.387   1
   3   7 -11 15.5435 137.536   1
  -3  -7  11-35.0314 151.081   1
  -3   7  10 469.143 246.489   1
   3  -7 -10 73.9375 181.970   1
  -3   7   9 363.383 253.462   1
   3   7  -9 496.488 136.711   1
  -3  -7   9 887.972 160.156   1
   3  -7  -8 760.223 208.409   1
  -3   7   8 796.784 233.405   1
  -3  -7   8 742.189 136.815   1
   3   7  -8 807.973 136.519   1
  -3   7   7 451.862 219.646   1
  -3  -7   7 946.571 147.937   1
   3  -7  -7 887.946 212.581   1
   3   7  -7 711.330 137.199   1
   3   7  -6 32989.6 2107.78   1
  -3   7   6 28615.8 2148.97   1
  -3  -7   6 32387.3 2108.00   1
   3  -7  -6 29179.5 2137.29   1
  -3   7   5 240.219 208.271   1
  -3  -7   5-58.2658 108.604   1
   3   7  -5 49.8500 112.700   1
   3  -7  -5 129.241 170.764   1
   3   7  -4 5609.28 408.750   1
   3  -7  -4 5263.36 438.507   1
  -3  -7   4 5798.07 409.873   1
  -3   7   4 5199.75 456.839   1
  -3  -7   3 821.837 140.539   1
   3  -7  -3 1176.32 184.352   1
  -3   7   3 926.624 205.379   1
  -3  -7   2 4438.43 322.507   1
   3  -7  -2 4411.37 333.815   1
  -3   7   2 3998.18 348.178   1
   3   7  -2 3306.89 316.143   1
   3   7  -1 562.210 155.410   1
  -3  -7   1 672.855 144.052   1
  -3   7   0 27153.2 1834.09   1
   3  -7   1 715.090 137.642   1
   3   7   1 616.452 156.484   1
  -3   7  -1 653.237 146.067   1
  -3  -7  -1 518.202 156.284   1
   3  -7   2 3674.35 294.459   1
   3   7   2 3663.94 332.235   1
  -3  -7  -2 3936.76 316.356   1
   3   7   3 955.335 199.087   1
   3  -7   3 1105.72 128.182   1
  -3  -7  -3 730.116 163.974   1
  -3   7  -3 928.005 133.885   1
   3  -7   4 5276.80 379.638   1
  -3   7  -4 5207.89 378.158   1
  -3  -7  -4 5333.73 434.096   1
   3   7   4 5021.92 436.052   1
   3  -7   5-79.4333 97.7448   1
   3   7   5-64.8060 184.273   1
  -3  -7  -5-151.195 159.066   1
  -3   7  -5 38.9081 88.9040   1
   3   7   6 29062.1 2097.92   1
  -3   7  -6 30151.6 2046.76   1
  -3  -7  -6 30402.3 2090.09   1
   3  -7   6 31973.6 2049.96   1
  -3   7  -7 749.350 116.360   1
  -3  -7  -7 824.759 194.283   1
   3  -7   7 865.715 121.308   1
   3   7   7 740.479 218.670   1
  -3  -7  -8 557.289 191.144   1
  -3   7  -8 719.159 112.355   1
   3   7   8 493.597 225.883   1
   3  -7   8 688.371 122.452   1
  -3   7  -9 899.696 132.230   1
  -3  -7  -9 1181.69 228.903   1
   3   7   9 632.252 248.319   1
   3  -7   9 970.430 154.500   1
   3  -7  10 217.413 130.946   1
   3   7  10 232.292 231.072   1
   3   7  11-91.3732 239.025   1
  -3  -7 -11 289.332 213.465   1
   3   7  12 1295.02 271.316   1
   3  -7  12 1325.82 191.628   1
  -3   7 -12 936.813 176.371   1
  -3  -7 -12 930.309 229.764   1
   3   7  13 1691.56 316.231   1
   3  -7  13 1724.93 223.692   1
  -3  -7 -13 1787.43 290.389   1
  -3   7 -13 1606.15 210.271   1
   3   7  14 1274.61 317.505   1
   3  -7  14 1583.55 231.604   1
  -3   7 -14 1681.53 213.942   1
  -3  -7 -14 1550.28 289.580   1
   3   7  15 418.451 289.995   1
   3  -7  15 368.822 183.997   1
  -3   7 -15 224.088 166.250   1
  -3  -7 -15 148.380 237.843   1
   3  -7  16 274.916 186.545   1
   3   7  16 176.003 254.418   1
  -3   7 -16 285.181 166.327   1
  -3  -7 -16 588.993 228.400   1
   3  -7  17 53.7276 186.090   1
   3   7  17 360.021 307.079   1
  -3  -7 -17 410.244 269.882   1
  -3   7 -17-306.045 163.078   1
   3   7  18 366.050 258.698   1
  -3  -7 -18 349.332 243.897   1
   3  -7  19 154.429 228.252   1
   3   7  19 110.824 263.114   1
  -3  -7 -19 31.8293 227.594   1
  -3   7 -19 132.490 177.672   1
   3   7  20 335.322 293.247   1
  -3  -7 -20-63.8610 244.980   1
   3   7  21-112.325 237.529   1
  -3  -7 -21 63.6730 194.048   1
  -3  -7 -23-63.1148 214.190   1
   3   7  24 296.832 239.557   1
   3   7  25 294.048 252.611   1
  -3  -7 -25 402.960 231.779   1
   3   7  27 107.119 241.339   1
  -3  -7 -27 58.3070 208.426   1
   3  -8 -26 150.265 206.518   1
  -3   8  26-320.669 234.587   1
   3  -8 -25 427.143 211.227   1
  -3   8  25 36.4466 246.914   1
   3  -8 -24-92.6681 211.535   1
  -3   8  24 445.155 253.980   1
   3  -8 -23 156.161 217.015   1
  -3   8  23 413.185 266.960   1
   3  -8 -22 62.8433 233.589   1
  -3   8  22 566.611 278.592   1
   3  -8 -21 94.5857 222.812   1
  -3   8  21 37.9478 271.257   1
   3  -8 -20-157.636 196.260   1
  -3   8  20-37.9565 224.121   1
   3  -8 -19 376.127 238.123   1
  -3   8  19-263.687 283.244   1
  -3   8  17 147.091 261.145   1
  -3  -8  17 54.5066 201.733   1
   3  -8 -17 30.6618 212.797   1
   3   8 -17 507.499 192.961   1
  -3   8  16 2099.30 364.687   1
  -3  -8  16 1729.91 258.708   1
   3  -8 -16 1812.29 302.107   1
   3   8 -16 1303.32 233.301   1
  -3   8  15 212.402 280.400   1
  -3  -8  15 94.0941 178.797   1
   3  -8 -15 325.256 236.406   1
   3   8 -15-20.9230 165.849   1
  -3  -8  14 1185.20 212.514   1
   3   8 -14 1129.31 208.957   1
  -3   8  13 269.185 256.680   1
   3   8 -13 103.359 138.663   1
  -3  -8  13 252.809 168.117   1
   3  -8 -13 253.366 217.703   1
   3   8 -12 2854.97 291.853   1
  -3  -8  12 3467.32 305.036   1
   3  -8 -12 3768.86 358.228   1
  -3   8  12 3457.25 385.342   1
   3  -8 -11 369.383 231.748   1
  -3   8  11 724.120 265.712   1
  -3  -8  10 5625.90 428.762   1
   3   8 -10 5546.49 419.815   1
  -3   8  10 6081.67 503.417   1
   3  -8 -10 5100.95 471.825   1
  -3   8   9 261.052 247.663   1
  -3  -8   9 486.447 126.729   1
   3   8  -9 186.573 128.705   1
  -3  -8   8 196.022 109.722   1
   3   8  -8 118.871 106.155   1
  -3   8   7 419.190 218.713   1
  -3  -8   7 286.288 110.830   1
   3  -8  -7 638.505 199.873   1
   3   8  -7 322.312 111.050   1
  -3   8   6 492.983 219.699   1
   3   8  -6 446.173 119.955   1
  -3  -8   6 346.115 111.606   1
   3  -8  -6 518.399 184.982   1
   3  -8  -5 3469.38 318.186   1
   3   8  -5 3349.27 268.279   1
  -3  -8   5 3494.13 265.528   1
  -3   8   5 2779.88 327.472   1
   3  -8  -4 7086.19 515.880   1
  -3  -8   4 6881.67 476.616   1
   3   8  -4 6375.76 476.841   1
  -3   8   4 6104.79 521.912   1
  -3  -8   3 6406.62 462.793   1
   3  -8  -3 6672.43 486.862   1
   3   8  -3 6129.46 465.746   1
  -3   8   3 6210.09 496.940   1
   3  -8  -2 3611.67 292.666   1
   3   8  -2 3412.47 277.052   1
  -3   8   2 3850.46 313.586   1
  -3  -8   1 5411.63 415.037   1
   3  -8  -1 5086.48 424.652   1
  -3   8   1 5246.78 436.151   1
   3   8  -1 6464.51 429.434   1
   3   8   1 4781.78 426.182   1
  -3   8  -1 5186.27 405.270   1
  -3  -8  -1 4910.95 408.409   1
   3  -8   1 5866.48 399.135   1
  -3   8  -2 3202.80 273.293   1
   3   8   2 3235.80 318.155   1
   3  -8   2 3406.94 267.668   1
   3   8   3 6082.68 501.640   1
   3  -8   3 7027.48 445.634   1
  -3  -8  -3 6122.14 491.474   1
  -3   8  -3 5501.13 444.497   1
   3   8   4 6997.47 557.259   1
  -3   8  -4 6985.90 495.452   1
  -3  -8  -4 6605.20 540.069   1
   3  -8   4 7314.83 497.020   1
   3   8   5 2905.51 328.612   1
   3  -8   5 3090.79 244.343   1
  -3   8  -5 3379.94 245.041   1
  -3  -8  -5 2949.15 305.701   1
   3   8   6 341.285 197.732   1
  -3  -8  -6 166.861 175.100   1
  -3   8  -6 501.785 83.0161   1
   3  -8   6 347.352 90.6601   1
  -3  -8  -7 308.128 195.618   1
  -3   8  -7 403.126 88.9972   1
   3  -8   7 495.662 96.4864   1
   3   8   7 308.218 214.389   1
  -3   8  -8 412.228 93.3367   1
   3  -8   8 197.955 98.9857   1
   3  -8   9 308.534 110.978   1
   3   8   9 345.152 230.774   1
  -3   8 -10 5560.65 405.762   1
  -3  -8 -10 5104.59 475.779   1
   3  -8  10 5781.34 412.878   1
   3   8  10 5043.21 498.241   1
   3  -8  11 186.247 126.486   1
  -3   8 -11 122.298 110.268   1
  -3  -8 -11 379.607 246.534   1
   3   8  11 501.491 287.531   1
  -3  -8 -12 4966.37 458.050   1
   3   8  12 4884.68 487.888   1
   3   8  13 32.9494 229.768   1
   3  -8  13 189.704 144.497   1
  -3   8 -13 415.148 144.121   1
  -3  -8 -13 234.406 210.077   1
   3  -8  14 654.562 184.165   1
  -3   8 -14 1106.61 177.310   1
   3  -8  15-21.2179 159.488   1
   3   8  15-104.589 266.501   1
  -3  -8 -15 461.890 236.165   1
  -3   8 -15-168.274 142.927   1
   3   8  16 1755.83 328.319   1
   3  -8  16 1141.42 225.755   1
  -3   8 -16 1166.55 200.435   1
  -3  -8 -16 1700.49 292.295   1
   3  -8  17 51.0723 173.301   1
   3   8  17-72.8751 283.117   1
  -3   8 -17 110.060 161.452   1
  -3  -8 -17-63.7399 246.834   1
  -3   8 -18 116.887 157.489   1
   3   8  19-74.3660 269.230   1
  -3  -8 -19 511.463 253.607   1
   3   8  20-37.4150 230.461   1
  -3  -8 -20-95.6159 192.288   1
   3   8  21 337.494 271.800   1
  -3  -8 -21 285.580 252.830   1
   3   8  22 337.039 239.986   1
  -3  -8 -22 852.040 223.307   1
   3   8  23 483.325 276.691   1
  -3  -8 -23-125.532 223.595   1
   3   8  24 36.8753 225.186   1
  -3  -8 -24 341.736 207.713   1
   3   8  25-36.5076 249.827   1
   3   8  26-108.209 226.630   1
  -3  -8 -26 148.983 218.551   1
  -3   9  26 105.615 233.563   1
   3  -9 -26 414.827 217.348   1
  -3   9  24 662.834 268.228   1
   3  -9 -24 397.757 222.822   1
  -3   9  23 37.2601 266.311   1
   3  -9 -23 31.0075 233.081   1
  -3   9  22 565.274 266.301   1
   3  -9 -22 218.968 230.663   1
  -3   9  21 113.842 246.851   1
   3  -9 -21 283.145 219.254   1
  -3   9  20 684.996 268.930   1
   3  -9 -20-315.419 216.792   1
  -3   9  19 265.530 274.349   1
   3  -9 -19 62.9321 239.136   1
  -3   9  18 112.867 235.215   1
   3  -9 -18-31.2621 209.465   1
   3   9 -17 156.950 167.434   1
  -3   9  17 297.199 279.624   1
   3  -9 -17 278.187 251.867   1
   3  -9 -16 183.094 219.430   1
  -3   9  16 659.627 254.289   1
   3   9 -16 245.196 157.930   1
  -3  -9  16-46.5474 181.444   1
   3  -9 -15-60.0576 239.585   1
  -3   9  15 324.297 298.506   1
   3   9 -15 245.004 153.426   1
  -3  -9  15 251.252 166.300   1
   3  -9 -14 587.498 247.635   1
  -3   9  14 211.288 285.745   1
   3   9 -14 377.707 145.588   1
  -3  -9  14 263.499 159.256   1
   3   9 -13 328.880 147.939   1
  -3  -9  13 745.064 175.606   1
   3  -9 -12 809.606 217.658   1
  -3   9  12 668.237 247.363   1
   3   9 -11 113.066 121.126   1
  -3  -9  11 248.884 123.345   1
   3  -9 -11 135.271 200.736   1
  -3   9  11-194.111 239.976   1
   3   9 -10 1176.62 172.906   1
  -3  -9  10 1931.53 178.697   1
   3  -9 -10 1827.35 293.822   1
  -3   9  10 1715.50 333.245   1
   3   9  -9 1779.85 176.983   1
  -3  -9   9 1635.85 170.410   1
   3  -9  -9 1558.15 254.950   1
  -3   9   9 2190.36 309.610   1
   3   9  -8 1442.95 159.751   1
  -3   9   8 1263.96 272.150   1
   3  -9  -8 1203.48 235.898   1
  -3  -9   8 1600.30 154.574   1
  -3  -9   7 1667.50 157.874   1
   3   9  -7 1490.56 158.379   1
   3   9  -6 12751.2 893.124   1
   3  -9  -6 13567.8 942.226   1
  -3  -9   6 13649.1 892.234   1
  -3   9   6 11651.6 947.873   1
  -3   9   5 192.404 196.004   1
   3   9  -5 170.676 106.674   1
  -3  -9   5 185.799 99.0182   1
   3   9  -4 1207.65 145.435   1
  -3   9   4 1110.21 228.624   1
   3  -9  -4 1141.59 204.938   1
  -3  -9   4 1108.59 136.630   1
   3   9  -3 125.957 113.829   1
   3  -9  -3 259.900 151.895   1
  -3  -9   3 101.944 104.151   1
  -3   9   3 20.4267 166.373   1
   3  -9  -2 6010.08 464.335   1
  -3  -9   2 6392.27 446.262   1
  -3   9   2 5214.95 470.361   1
   3   9  -2 6088.20 451.249   1
  -3   9   1 278.363 154.329   1
   3  -9  -1 129.783 126.848   1
  -3  -9   0 5413.65 435.108   1
   3   9   0 6120.62 453.356   1
   3  -9   1 83.1439 124.402   1
   3   9   1-87.9430 172.032   1
  -3   9  -1 54.9603 130.568   1
  -3  -9  -1 263.810 158.704   1
  -3   9  -2 5923.54 428.436   1
   3  -9   2 5483.02 424.575   1
  -3  -9  -2 6055.18 458.435   1
   3   9   3 293.983 185.259   1
  -3   9  -3 38.3706 101.907   1
  -3  -9  -3-73.2644 158.362   1
   3  -9   3 97.8642 102.011   1
  -3   9  -4 991.067 127.534   1
   3   9   4 1264.87 218.072   1
   3  -9   4 1176.57 125.467   1
   3  -9   5 97.9086 79.3590   1
   3   9   5 481.164 223.173   1
  -3  -9  -5 143.490 173.209   1
  -3   9  -5 128.618 79.1185   1
   3   9   6 13639.3 972.245   1
  -3  -9  -6 13122.3 947.296   1
  -3   9  -6 12795.1 886.119   1
   3  -9   6 13493.0 887.296   1
  -3   9  -7 1765.26 145.571   1
   3  -9   7 1792.64 148.958   1
   3  -9   8 1349.32 129.749   1
   3   9   8 1455.00 280.926   1
   3  -9   9 1502.99 146.942   1
  -3   9  -9 1585.83 143.834   1
   3   9  10 1497.74 328.724   1
  -3   9 -10 1871.46 162.819   1
  -3  -9 -10 1637.74 274.949   1
   3  -9  10 1649.80 167.819   1
   3  -9  11 158.681 110.747   1
   3   9  11 96.5079 238.010   1
  -3   9 -11 294.672 99.6882   1
  -3  -9 -11 83.5992 212.739   1
   3  -9  12 840.131 141.585   1
   3   9  12 721.472 281.821   1
  -3   9 -12 845.654 138.918   1
   3   9  14 138.976 283.288   1
   3  -9  14 668.711 161.365   1
  -3  -9 -14 490.335 253.851   1
  -3   9 -14 340.014 131.965   1
   3  -9  15-38.1220 159.280   1
   3   9  15 463.100 296.589   1
  -3  -9 -15-93.7828 241.456   1
  -3   9 -15 258.703 140.319   1
   3   9  16 399.993 283.797   1
   3  -9  16 189.337 157.695   1
  -3  -9 -16 254.090 244.812   1
  -3   9 -16 161.787 139.062   1
   3   9  17-147.611 271.622   1
  -3  -9 -17 63.8049 233.135   1
  -3   9 -17 19.8961 150.571   1
   3   9  18 74.3520 279.974   1
  -3  -9 -18 414.922 255.629   1
   3   9  19-37.4136 275.421   1
  -3  -9 -19-95.8534 225.795   1
   3   9  20-75.1006 277.449   1
  -3  -9 -20 222.705 227.477   1
   3   9  21 300.254 235.847   1
  -3  -9 -21 411.803 220.722   1
   3   9  22 410.081 271.750   1
  -3  -9 -22 31.4462 250.083   1
   3   9  23 37.0051 231.362   1
  -3  -9 -23-93.5369 196.862   1
   3   9  24 183.437 266.936   1
  -3  -9 -24 400.640 222.039   1
   3   9  26 179.335 250.519   1
  -3  -9 -26 28.9386 202.155   1
  -3  10  25 35.5200 242.091   1
   3 -10 -25 89.5453 207.643   1
  -3  10  24 36.3636 259.905   1
   3 -10 -24 818.781 245.885   1
  -3  10  23 148.154 239.973   1
   3 -10 -23 307.334 210.036   1
  -3  10  22 37.5528 231.321   1
   3 -10 -22-155.517 200.217   1
  -3  10  21-37.9070 250.785   1
   3 -10 -21 219.516 208.427   1
  -3  10  19-266.604 263.034   1
   3 -10 -19-126.099 223.917   1
  -3  10  18 340.823 282.271   1
   3 -10 -18 219.799 240.689   1
   3  10 -16-110.771 150.620   1
   3 -10 -16-184.869 247.693   1
  -3 -10  15 53.0386 154.912   1
  -3  10  15 182.787 241.844   1
   3 -10 -15 243.213 201.159   1
   3  10 -15 33.4414 138.167   1
   3 -10 -14 268.939 243.084   1
  -3  10  14-323.151 278.979   1
   3  10 -13 78.8763 113.622   1
  -3 -10  13-40.5776 121.943   1
   3 -10 -13-204.878 232.459   1
  -3  10  13-175.754 295.000   1
   3  10 -12 255.148 119.724   1
  -3 -10  12 127.742 114.536   1
   3 -10 -12 257.066 260.366   1
  -3  10  12 651.024 304.815   1
   3  10 -11 281.412 108.510   1
  -3  10  11 99.8591 282.003   1
   3 -10 -11-111.036 222.273   1
  -3 -10  11 255.715 105.874   1
   3  10 -10 3068.88 264.232   1
  -3 -10  10 3408.89 260.063   1
   3 -10 -10 3709.51 356.035   1
  -3  10   9 712.993 285.690   1
   3  10  -9 405.714 94.3776   1
   3 -10  -9 673.635 248.410   1
  -3 -10   9 454.784 94.4614   1
   3  10  -8 1277.21 140.876   1
  -3 -10   8 1556.50 144.181   1
   3 -10  -8 1743.15 249.010   1
  -3  10   8 1578.53 273.455   1
  -3  10   7-398.355 236.161   1
   3 -10  -7-166.521 201.831   1
  -3 -10   7-6.78029 72.2199   1
   3  10  -7 37.3712 84.7372   1
  -3  10   6 430.735 223.937   1
   3  10  -6 241.884 91.2524   1
   3 -10  -6 112.753 191.396   1
  -3 -10   6 208.620 87.5000   1
   3 -10  -5 361.017 172.088   1
  -3 -10   5 137.699 87.9613   1
   3  10  -5 137.677 96.3396   1
  -3 -10   4 2920.63 234.062   1
   3 -10  -4 2497.74 291.663   1
   3  10  -4 3015.16 246.451   1
  -3  10   4 2757.52 310.963   1
  -3 -10   3 10.4558 106.910   1
   3  10  -3 72.7243 118.770   1
   3 -10  -3 91.3385 148.626   1
  -3  10   3-21.5821 191.775   1
  -3 -10   2 29599.8 1810.79   1
  -3  10   2 25124.2 1831.69   1
   3  10  -2 26488.2 1816.46   1
   3 -10  -2 25069.0 1822.78   1
  -3  10   1 740.180 172.772   1
  -3 -10   1 681.049 149.655   1
   3  10  -1 849.922 162.675   1
   3 -10  -1 1086.63 156.156   1
  -3  10   0-32.5631 149.544   1
   3  10   0 51.8871 136.521   1
  -3 -10   0 150.888 139.540   1
   3 -10   0-98.1447 120.540   1
   3  10   1 778.905 178.535   1
  -3 -10  -1 1076.32 173.236   1
   3  10   2 24247.3 1696.23   1
   3 -10   2 24203.2 1663.92   1
  -3 -10  -2 25857.8 1689.10   1
  -3  10  -2 24667.4 1666.64   1
   3  10   3-22.2601 180.578   1
  -3  10  -3-69.7052 108.409   1
  -3 -10  -3-38.0158 156.901   1
   3 -10   3-46.0533 94.5532   1
  -3 -10  -4 2471.24 296.955   1
  -3  10  -4 2811.68 213.424   1
   3 -10   4 2541.89 212.420   1
  -3  10  -5 88.9492 71.0096   1
   3 -10   5 44.7203 70.9758   1
   3  10   5 25.3087 207.125   1
  -3 -10  -5 86.7422 179.019   1
   3  10   6 53.6609 199.064   1
  -3 -10  -6 183.521 178.432   1
   3  10   7 142.290 223.424   1
   3  10   8 595.951 251.605   1
  -3 -10  -8 1640.16 253.556   1
   3  10   9 123.981 241.695   1
  -3 -10  -9 1203.33 255.489   1
  -3 -10 -10 4487.02 413.156   1
   3  10  10 3876.27 425.017   1
  -3  10 -11 71.2539 58.5219   1
   3 -10  11 286.627 66.9059   1
  -3 -10 -11 260.737 234.532   1
   3  10  11-32.6806 254.958   1
  -3  10 -12 385.811 85.9526   1
   3 -10  12 305.398 94.9633   1
  -3 -10 -12 353.844 219.334   1
  -3  10 -13 17.9921 90.8896   1
   3 -10  13 123.007 103.529   1
  -3 -10 -13 213.704 251.282   1
   3  10  13 34.6590 290.109   1
  -3  10 -14 366.243 111.198   1
   3 -10  14 138.720 123.671   1
   3  10  14 426.682 249.092   1
  -3 -10 -14 405.083 221.917   1
   3 -10  15 29.9896 132.074   1
   3  10  15-254.027 297.852   1
  -3 -10 -16 127.367 215.189   1
   3  10  16-73.7646 265.606   1
  -3 -10 -18 255.576 240.481   1
   3  10  18 112.379 287.587   1
  -3 -10 -19 31.9267 210.682   1
   3  10  19 451.357 227.313   1
  -3 -10 -21 378.175 207.115   1
   3  10  21 37.5322 229.276   1
  -3 -10 -22-62.5796 218.490   1
   3  10  22 74.3496 264.684   1
  -3 -10 -23 123.747 213.469   1
   3  10  23-36.8636 238.344   1
  -3 -10 -24 579.821 226.675   1
   3  10  24 72.7928 241.856   1
  -3 -10 -25 325.741 225.426   1
   3  10  25 431.829 256.397   1
  -3  11  25 70.2018 229.074   1
   3 -11 -25 88.2958 196.413   1
  -3  11  24 324.189 224.809   1
   3 -11 -24 239.796 193.729   1
  -3  11  23-73.5647 213.484   1
   3 -11 -23 182.728 179.802   1
  -3  11  21 37.7401 266.056   1
   3 -11 -21 374.600 235.142   1
  -3  11  20 494.630 250.807   1
   3 -11 -20 345.773 209.588   1
  -3  11  19 38.2198 268.013   1
   3 -11 -19-189.331 230.685   1
  -3  11  18 572.451 279.806   1
   3 -11 -18 189.284 231.649   1
  -3  11  17 644.370 280.576   1
   3 -11 -17 313.872 236.185   1
  -3  11  15 74.3055 299.012   1
   3 -11 -15 308.163 240.625   1
  -3  11  14 146.005 279.115   1
   3  11 -14-20.6587 103.259   1
   3 -11 -14 636.617 248.145   1
  -3  11  13 143.291 270.192   1
  -3 -11  13 55.2414 84.0510   1
   3  11 -13-33.1636 88.6024   1
   3 -11 -13 89.3294 222.286   1
  -3 -11  12 1430.92 108.983   1
   3 -11 -12 1893.86 287.000   1
  -3  11  12 1716.38 297.578   1
   3  11 -11 229.019 57.2408   1
  -3  11  11 341.206 277.354   1
   3 -11 -10 663.415 238.449   1
  -3  11  10 66.3741 254.182   1
   3 -11  -9 106.896 214.296   1
  -3  11   9 96.1913 251.601   1
   3 -11  -8 2703.11 320.201   1
  -3 -11   7 4.32975 50.8935   1
   3  11  -7-10.2985 64.3857   1
  -3  11   7-177.007 238.576   1
  -3 -11   6 875.070 99.6972   1
   3  11  -6 822.584 107.779   1
  -3 -11   5 259.560 91.0559   1
   3  11  -5 134.290 100.263   1
   3 -11  -5 133.255 187.746   1
  -3  11   5-78.8118 218.325   1
  -3 -11   4 230.379 102.129   1
   3  11  -4 142.045 115.648   1
   3 -11  -4 211.971 187.840   1
  -3  11   4 168.514 205.180   1
  -3 -11   3 33.6571 106.302   1
   3  11  -3-64.5032 133.324   1
   3 -11  -3 57.8619 169.680   1
  -3  11   3-45.7594 187.205   1
   3 -11  -2 1704.58 214.977   1
  -3  11   2 1828.68 242.669   1
  -3 -11   1 172.674 129.687   1
   3  11  -1 100.029 149.813   1
   3 -11  -1 146.702 150.299   1
  -3  11   1 58.8291 183.584   1
  -3 -11   0 5046.80 371.181   1
   3 -11   0 4420.88 355.574   1
   3  11   0 3915.91 373.894   1
  -3  11   0 4253.29 370.592   1
  -3 -11  -1 137.305 151.537   1
   3  11   1 282.479 191.200   1
   3 -11   2 2199.12 195.152   1
   3  11   2 1437.00 241.611   1
  -3 -11  -2 2148.17 236.678   1
  -3  11  -2 1747.36 206.480   1
   3  11   3 235.064 196.200   1
  -3 -11  -3 80.5153 174.424   1
  -3  11  -3-113.395 104.421   1
   3 -11   3 94.8358 91.4277   1
   3  11   4 75.4115 211.002   1
   3 -11   4 58.0881 77.1748   1
  -3  11  -4 22.4120 83.1173   1
  -3 -11  -4 300.736 185.213   1
  -3  11  -5 156.744 56.8196   1
   3 -11   5 49.9209 49.5852   1
  -3 -11  -6 778.992 205.039   1
   3  11   6 679.692 241.320   1
  -3 -11  -7-101.948 196.229   1
  -3 -11  -8 2791.51 326.281   1
   3  11   8 2962.35 364.046   1
  -3 -11  -9 359.434 224.121   1
   3  11   9 63.7489 257.462   1
   3  11  10 97.7907 232.179   1
  -3 -11 -11 117.579 249.946   1
   3  11  11 678.668 273.915   1
  -3 -11 -12 2101.44 314.163   1
   3  11  12 1938.88 354.995   1
  -3 -11 -13 62.2102 217.619   1
   3  11  13 390.966 252.454   1
  -3 -11 -14 317.243 259.125   1
   3  11  14 36.2921 289.392   1
  -3 -11 -15 286.468 243.386   1
   3  11  15-184.594 290.564   1
  -3 -11 -17-64.1900 225.978   1
   3  11  17-150.064 279.156   1
  -3 -11 -18 159.830 233.706   1
   3  11  18 37.7109 275.672   1
  -3 -11 -19 414.608 211.227   1
   3  11  19 264.439 232.595   1
  -3 -11 -20 1014.32 259.374   1
   3  11  20 489.966 291.872   1
  -3 -11 -21 31.4130 216.789   1
   3  11  21 149.492 253.671   1
  -3 -11 -23 153.370 224.860   1
   3  11  23 439.568 273.072   1
  -3 -11 -24 121.043 207.098   1
   3  11  24-36.1324 217.952   1
  -3 -11 -25 584.127 223.551   1
   3  11  25 569.103 249.318   1
   3 -12 -24 443.806 221.632   1
  -3  12  24-570.129 258.505   1
   3 -12 -23 573.538 231.163   1
  -3  12  23 654.043 275.109   1
   3 -12 -22 153.187 198.981   1
  -3  12  22-259.371 239.542   1
   3 -12 -21-31.0462 202.671   1
  -3  12  21 300.917 236.417   1
   3 -12 -20 689.829 242.995   1
  -3  12  20 114.110 257.565   1
   3 -12 -19 157.639 191.161   1
  -3  12  19-229.272 252.686   1
   3 -12 -18 442.689 247.021   1
  -3  12  18 306.697 314.728   1
   3 -12 -17 31.5809 208.438   1
  -3  12  17 535.566 273.811   1
   3 -12 -16-62.8529 235.567   1
  -3  12  16-228.215 291.842   1
   3 -12 -15-186.800 220.823   1
  -3  12  15 338.682 284.791   1
  -3  12  14-185.778 242.726   1
   3 -12 -13 303.163 206.195   1
  -3  12  13 73.1346 252.664   1
   3 -12 -12-89.2592 202.752   1
  -3  12  12 143.489 261.194   1
   3 -12 -10 2666.15 329.593   1
  -3  12  10 2494.36 374.690   1
   3 -12  -9-220.126 200.037   1
  -3  12   9-165.538 242.290   1
   3 -12  -8 1911.08 267.468   1
  -3  12   8 1880.62 299.276   1
   3 -12  -7-305.774 204.054   1
  -3  12   7-61.0252 222.573   1
   3 -12  -6 584.040 202.536   1
   3  12  -6 584.828 83.0572   1
  -3  12   6 871.177 242.978   1
   3  12  -5 820.216 118.281   1
   3 -12  -4 918.112 211.493   1
  -3 -12   4 1064.29 134.867   1
   3  12  -4 877.194 138.827   1
  -3  12   4 737.341 236.425   1
   3 -12  -3 344.321 174.241   1
  -3 -12   3 426.861 131.779   1
  -3  12   3 433.413 204.122   1
   3  12  -3 510.239 137.233   1
   3 -12  -2 2018.27 242.054   1
  -3  12   2 2542.53 288.102   1
   3 -12  -1 1210.42 196.222   1
  -3 -12   1 1664.83 195.939   1
   3  12  -1 1589.81 212.064   1
  -3  12   1 1364.60 215.523   1
   3 -12   0-142.018 134.598   1
   3  12   0 137.555 157.027   1
  -3 -12   0-16.8022 145.962   1
  -3  12   0 18.3855 154.724   1
   3 -12   1 1207.89 176.397   1
  -3  12  -1 1328.58 189.969   1
   3  12   1 944.582 205.003   1
   3 -12   2 1783.11 180.949   1
   3  12   2 1771.50 241.533   1
  -3  12  -2 1902.06 200.987   1
   3 -12   3 184.307 103.240   1
  -3 -12  -3 452.645 175.530   1
  -3  12  -3 338.549 110.685   1
   3  12   3 526.184 207.813   1
   3 -12   4 837.168 112.951   1
  -3 -12  -4 1282.39 227.096   1
  -3  12  -4 932.516 111.012   1
   3  12   4 1252.85 232.818   1
   3  12   6 176.876 224.423   1
  -3 -12  -6 304.532 218.197   1
  -3 -12  -7 106.202 214.768   1
   3  12   7-306.359 243.361   1
  -3 -12  -8 1978.58 276.756   1
   3  12   8 1542.67 296.332   1
  -3 -12  -9 228.194 224.396   1
   3  12   9 296.399 245.581   1
  -3 -12 -10 2817.10 339.260   1
  -3 -12 -12 310.749 244.183   1
   3  12  12 106.728 277.678   1
   3  12  13 472.853 319.110   1
  -3 -12 -14 31.8361 229.261   1
   3  12  14-110.943 275.105   1
  -3 -12 -15-32.0295 199.250   1
   3  12  15 74.6961 235.794   1
  -3 -12 -16 353.546 227.578   1
   3  12  16 37.6362 287.133   1
  -3 -12 -17-96.1348 246.583   1
   3  12  17 227.042 290.223   1
  -3 -12 -18 447.665 240.862   1
   3  12  18-37.9262 271.516   1
  -3 -12 -19 190.829 181.586   1
   3  12  19 75.7658 240.519   1
  -3 -12 -20 378.512 234.208   1
   3  12  20 603.209 290.782   1
  -3 -12 -21 125.060 215.736   1
   3  12  21-37.3176 265.729   1
  -3 -12 -22 92.5938 173.038   1
   3  12  22 664.591 227.203   1
  -3 -12 -23 30.3987 212.308   1
   3  12  23 109.190 255.191   1
  -3 -12 -24 29.4658 203.435   1
   3  12  24 251.546 263.667   1
  -3  13  23-143.943 228.308   1
   3 -13 -23 29.8395 182.839   1
  -3  13  22 331.190 263.011   1
   3 -13 -22-182.165 206.901   1
  -3  13  21 37.3378 248.228   1
   3 -13 -21 246.565 211.173   1
  -3  13  20 151.460 235.549   1
   3 -13 -20-93.6284 193.174   1
  -3  13  19 114.431 274.756   1
   3 -13 -19 94.3949 218.944   1
  -3  13  17 230.497 293.080   1
  -3  13  16 38.3877 293.522   1
   3 -13 -16-189.819 227.066   1
   3 -13 -15 157.342 200.859   1
  -3  13  14-226.698 252.073   1
   3 -13 -14 62.3719 195.959   1
  -3  13  13 447.346 270.123   1
   3 -13 -13 184.874 218.539   1
  -3  13  12 586.552 264.329   1
   3 -13 -12 667.058 230.156   1
  -3  13  11 467.083 265.908   1
   3 -13 -11 89.2247 224.155   1
  -3  13   9 68.0270 253.057   1
   3 -13  -9 56.4668 201.827   1
  -3  13   8 623.778 263.714   1
   3 -13  -8 54.6521 196.821   1
  -3  13   7-157.574 252.593   1
   3 -13  -7 78.9681 204.527   1
  -3  13   6 721.362 242.049   1
   3 -13  -6 1365.22 252.225   1
   3 -13  -5 146.784 193.800   1
  -3 -13   5 96.1385 74.6383   1
  -3  13   5 223.460 221.931   1
   3  13  -5 58.9996 87.2702   1
   3 -13  -4 1080.41 217.790   1
  -3 -13   4 1469.35 149.262   1
  -3  13   4 1044.88 247.705   1
   3  13  -4 1449.10 159.732   1
   3 -13  -3 381.218 175.552   1
  -3 -13   3 133.664 114.806   1
  -3  13   3 50.7156 202.863   1
   3  13  -3 70.1695 133.903   1
  -3 -13   2 716.624 139.033   1
  -3  13   2 475.280 194.935   1
   3 -13  -2 157.219 159.679   1
   3  13  -2 747.116 158.006   1
  -3 -13   1-114.020 136.327   1
   3 -13  -1 18.2523 152.338   1
   3  13  -1-94.3693 166.046   1
  -3  13   1 173.876 176.290   1
  -3 -13   0 7591.50 553.219   1
   3 -13   0 7009.51 541.828   1
  -3  13   0 7100.61 551.671   1
   3  13   0 7061.07 558.455   1
   3 -13   1-59.2039 129.885   1
   3  13   1-22.8727 184.423   1
  -3  13  -1 120.965 144.225   1
  -3 -13  -1-19.7268 153.272   1
  -3 -13  -2 552.496 184.818   1
   3  13   2 542.600 215.098   1
   3 -13   3 136.929 97.1609   1
  -3 -13  -3 90.7333 180.258   1
  -3  13  -3 10.6985 104.775   1
   3  13   3 210.032 213.031   1
   3 -13   4 407.934 86.4517   1
  -3  13  -4 778.150 93.3654   1
   3  13   5 29.2012 215.885   1
  -3 -13  -5 227.719 198.671   1
   3  13   6 1238.95 264.480   1
  -3 -13  -6 588.134 215.833   1
   3  13   7 317.918 255.311   1
  -3 -13  -7 192.647 203.201   1
   3  13   8 200.081 252.532   1
  -3 -13  -8 450.743 220.057   1
   3  13   9 337.667 257.263   1
  -3 -13  -9-237.171 226.623   1
   3  13  11-35.7377 253.587   1
  -3 -13 -11 218.355 214.460   1
   3  13  12 364.616 262.175   1
  -3 -13 -12 886.730 242.708   1
   3  13  13 111.264 257.230   1
  -3 -13 -13 255.108 220.373   1
  -3 -13 -14 320.862 243.743   1
   3  13  15-415.608 284.625   1
  -3 -13 -15-193.331 240.442   1
   3  13  16-38.0330 279.953   1
   3  13  17 190.634 262.219   1
  -3 -13 -17 160.492 219.031   1
   3  13  19 227.663 251.211   1
  -3 -13 -19 158.451 203.333   1
   3  13  20-37.5453 261.297   1
  -3 -13 -20 283.001 232.462   1
   3  13  21 111.649 263.872   1
  -3 -13 -21 497.244 238.585   1
   3  13  22-73.4699 221.651   1
  -3 -13 -22 214.397 182.864   1
   3  13  23-144.493 249.269   1
  -3 -13 -23-30.1439 202.024   1
   3 -14 -23-147.660 183.739   1
  -3  14  23 106.208 241.271   1
   3 -14 -22 30.0811 185.730   1
  -3  14  22 835.749 258.754   1
  -3  14  21 556.851 279.543   1
   3 -14 -20 341.228 210.872   1
  -3  14  20-37.6311 250.250   1
   3 -14 -19 376.620 223.986   1
   3 -14 -18 221.247 192.623   1
  -3  14  18 422.191 266.580   1
   3 -14 -17 31.7366 223.450   1
  -3  14  17 192.536 284.513   1
   3 -14 -16 381.390 230.954   1
  -3  14  16-38.6096 277.311   1
   3 -14 -15 285.264 203.672   1
  -3  14  15 192.337 263.743   1
   3 -14 -13 187.259 194.170   1
  -3  14  13-151.254 246.727   1
   3 -14 -12-30.8070 214.263   1
  -3  14  12 37.3007 249.913   1
   3 -14 -11 212.140 225.445   1
  -3  14  11-329.775 272.577   1
   3 -14 -10 29.6658 221.477   1
  -3  14  10-178.891 268.949   1
   3 -14  -9-202.646 214.716   1
  -3  14   9 34.8842 263.201   1
   3 -14  -8 983.852 228.461   1
  -3  14   8 978.790 265.992   1
   3 -14  -7 598.892 207.765   1
  -3  14   7 324.701 242.788   1
   3 -14  -6 106.368 201.929   1
  -3  14   6-91.3271 227.253   1
   3  14  -5 45.7787 58.3546   1
  -3 -14   5-4.05998 42.3504   1
   3 -14  -5 125.273 185.731   1
  -3  14   5-29.2889 223.892   1
  -3 -14   4 1967.30 177.566   1
   3  14  -4 1950.85 188.173   1
   3  14  -3 258.438 133.470   1
   3 -14  -3 243.033 183.654   1
  -3  14   3 133.196 199.811   1
  -3 -14   3 50.3890 111.571   1
   3  14  -2 222.971 146.981   1
   3 -14  -2 61.6717 161.017   1
  -3  14   2 100.380 198.916   1
  -3 -14   2 151.269 130.726   1
   3  14  -1 159.975 157.152   1
  -3 -14   1 407.116 147.440   1
   3 -14  -1 153.559 161.854   1
  -3  14   1 182.202 190.732   1
  -3 -14   0 190.663 151.913   1
   3 -14   0-35.1642 141.788   1
   3  14   0-131.811 177.678   1
  -3  14   0 122.682 175.346   1
  -3 -14  -1-20.8025 163.048   1
   3 -14   1 216.916 141.770   1
   3  14   1 359.730 179.993   1
  -3  14  -1 144.838 150.256   1
  -3 -14  -2 313.345 186.904   1
   3  14   2 129.096 204.369   1
   3  14   3-27.5007 209.548   1
   3 -14   3 96.6401 96.2421   1
  -3 -14  -3-71.4719 163.728   1
  -3  14  -3 63.5285 99.0707   1
  -3  14  -4 888.568 89.0849   1
   3 -14   4 664.323 80.2924   1
   3  14   5 555.381 252.178   1
  -3 -14  -5 26.0653 189.696   1
   3  14   6 189.630 238.497   1
  -3 -14  -6 55.4975 215.046   1
   3  14   7 327.612 259.679   1
  -3 -14  -7 86.2942 209.794   1
   3  14   8 781.845 254.935   1
  -3 -14  -8 1067.75 252.952   1
   3  14   9 105.068 244.674   1
  -3 -14  -9 122.186 202.139   1
   3  14  10 287.002 256.445   1
  -3 -14 -10-93.4459 214.948   1
   3  14  11 256.591 253.991   1
  -3 -14 -11-31.4886 211.057   1
   3  14  12 185.863 265.244   1
  -3 -14 -12 318.164 215.706   1
   3  14  13-37.6268 272.160   1
  -3 -14 -13 288.604 215.099   1
   3  14  15-191.194 249.486   1
  -3 -14 -15 161.321 208.582   1
   3  14  16 38.3581 230.127   1
  -3 -14 -16-96.7075 197.517   1
   3  14  17 153.350 242.377   1
  -3 -14 -17 224.754 210.821   1
  -3 -14 -18 159.347 218.329   1
   3  14  19-491.851 279.134   1
  -3 -14 -19-158.214 226.101   1
   3  14  20 75.0662 274.327   1
   3  14  21-74.1364 251.548   1
  -3 -14 -21 30.8733 205.060   1
   3  14  22 328.447 210.762   1
  -3 -14 -22 30.4028 165.174   1
   3  14  23 430.974 239.436   1
  -3 -14 -23 234.685 195.938   1
   3 -15 -22 89.4304 190.202   1
  -3  15  22 178.923 230.416   1
   3 -15 -20-92.5644 198.562   1
  -3  15  20 261.044 280.320   1
   3 -15 -18-31.5476 209.908   1
  -3  15  18-421.238 250.158   1
   3 -15 -17 254.353 236.684   1
  -3  15  17-38.6462 277.397   1
   3 -15 -16 382.855 221.844   1
  -3  15  16 154.993 277.606   1
   3 -15 -15-191.412 191.587   1
  -3  15  15 697.087 268.414   1
   3 -15 -14 254.382 200.070   1
  -3  15  14 38.5623 242.517   1
   3 -15 -12-31.2779 212.335   1
  -3  15  12 265.122 268.699   1
   3 -15 -11 30.8353 217.883   1
  -3  15  11-149.285 278.613   1
   3 -15 -10 272.665 205.068   1
  -3  15  10 36.5273 259.350   1
   3 -15  -9 297.104 213.872   1
  -3  15   9 533.413 280.980   1
   3 -15  -8 348.512 219.372   1
  -3  15   8 761.956 290.194   1
   3 -15  -7-256.600 219.405   1
  -3  15   7 491.168 256.060   1
   3 -15  -6 704.922 210.833   1
  -3  15   6 413.357 252.399   1
   3 -15  -5 25.7427 208.189   1
  -3  15   5 30.8550 227.116   1
   3  15  -4 58.6658 101.415   1
   3 -15  -4 48.9407 184.562   1
  -3  15   4-176.778 235.431   1
  -3 -15   4-32.7264 82.5401   1
   3  15  -3-43.2782 130.665   1
  -3 -15   3 36.5808 110.184   1
   3  15  -2 160.656 146.319   1
   3 -15  -2-108.096 155.927   1
  -3  15   2 131.251 202.835   1
  -3 -15   2 291.396 130.061   1
   3  15  -1-103.606 164.590   1
  -3 -15   1-71.6592 147.868   1
   3 -15  -1-20.1467 160.027   1
  -3  15   1 71.0178 179.169   1
  -3 -15   0 403.447 170.796   1
   3 -15   0 735.261 170.653   1
  -3  15   0 300.548 161.585   1
   3  15   0 647.311 205.164   1
  -3 -15  -1 198.756 168.276   1
   3 -15   1-64.2236 135.511   1
  -3  15  -1 56.4504 149.470   1
   3  15   1 25.2220 197.862   1
   3  15   2 108.548 207.521   1
  -3 -15  -2 71.2379 176.739   1
  -3  15  -3 90.7993 98.5064   1
   3 -15   3 129.707 95.3326   1
   3  15   4-91.1525 232.308   1
  -3 -15  -4 185.843 195.468   1
   3  15   5-63.5539 231.376   1
  -3 -15  -5 27.7445 199.044   1
   3  15   6 760.607 275.020   1
  -3 -15  -6 948.029 235.892   1
   3  15   7-341.797 266.059   1
  -3 -15  -7-178.067 222.133   1
   3  15   8 105.668 252.085   1
  -3 -15  -8 272.509 220.057   1
   3  15   9 72.1829 267.957   1
  -3 -15  -9 340.881 232.611   1
   3  15  10 110.294 249.488   1
  -3 -15 -10-94.3157 210.638   1
   3  15  11 224.132 242.629   1
  -3 -15 -11-222.779 207.663   1
   3  15  12 454.206 286.952   1
  -3 -15 -12 128.353 225.594   1
   3  15  14 731.596 297.050   1
  -3 -15 -14 517.459 251.250   1
   3  15  15-231.755 300.114   1
  -3 -15 -15 129.274 231.860   1
   3  15  16 77.2783 276.163   1
  -3 -15 -16-96.6224 216.724   1
   3  15  17-192.009 282.700   1
  -3 -15 -17 288.783 241.235   1
   3  15  18-38.1877 282.192   1
  -3 -15 -18 223.025 221.731   1
   3  15  20 299.450 259.239   1
  -3 -15 -20 373.472 205.236   1
   3  15  22 181.599 224.877   1
  -3 -15 -22-266.626 178.768   1
   3 -16 -21-120.354 195.996   1
  -3  16  21 759.766 273.290   1
   3 -16 -20-184.188 212.672   1
  -3  16  20 147.480 250.221   1
   3 -16 -19-124.420 210.203   1
  -3  16  19 263.536 263.938   1
   3 -16 -18-31.5102 192.102   1
  -3  16  18-114.323 249.791   1
   3 -16 -17 445.488 225.960   1
  -3  16  17-230.713 278.142   1
   3 -16 -16 63.9541 213.369   1
  -3  16  16 77.6614 267.938   1
   3 -16 -15 320.772 210.473   1
  -3  16  15-77.8130 254.039   1
   3 -16 -14-288.514 221.283   1
  -3  16  14 194.349 263.869   1
   3 -16 -13-95.8485 210.341   1
  -3  16  13 193.500 263.725   1
   3 -16 -12-158.823 219.243   1
  -3  16  12 460.614 259.462   1
   3 -16 -11 31.4369 191.166   1
  -3  16  11 529.105 254.719   1
   3 -16 -10 61.9737 200.535   1
  -3  16  10 260.453 254.771   1
   3 -16  -9-61.0495 207.358   1
  -3  16   9 435.773 257.742   1
   3 -16  -7 202.747 209.347   1
  -3  16   7 374.623 248.627   1
   3 -16  -6-305.273 194.682   1
  -3  16   6 200.160 228.386   1
   3 -16  -5-106.573 175.404   1
  -3  16   5 193.031 228.187   1
   3 -16  -4 507.509 197.862   1
  -3  16   4 771.688 260.790   1
   3  16  -4 518.788 93.0701   1
   3  16  -3 56.8072 126.076   1
  -3 -16   3 140.611 99.4012   1
   3  16  -2 364.038 162.199   1
   3 -16  -2 272.796 174.335   1
  -3  16   2 409.056 218.413   1
  -3 -16   2 584.142 144.928   1
   3  16  -1 343.365 182.399   1
  -3 -16   1 199.465 145.487   1
   3 -16  -1 233.146 172.273   1
  -3  16   1 323.615 200.863   1
  -3 -16   0-164.045 158.356   1
   3 -16   0 38.2506 147.704   1
  -3  16   0-67.2992 173.230   1
   3  16   0-72.3726 183.848   1
  -3 -16  -1 135.605 168.757   1
   3 -16   1 258.096 133.166   1
  -3  16  -1 192.131 153.752   1
   3  16   1 316.538 221.852   1
   3  16   2 28.3670 201.091   1
  -3 -16  -2 631.549 190.257   1
  -3 -16  -3-51.7146 188.958   1
  -3  16  -3-8.86534 93.7535   1
   3  16   3-150.621 223.307   1
   3 -16   3 49.3366 88.5976   1
   3  16   4 506.707 255.735   1
  -3 -16  -4 733.413 225.524   1
   3  16   5 396.349 261.344   1
  -3 -16  -5 198.156 200.064   1
   3  16   6-68.4868 239.521   1
  -3 -16  -6 410.556 204.436   1
   3  16   7 282.124 253.360   1
  -3 -16  -7 150.415 211.329   1
   3  16   8 253.311 270.184   1
  -3 -16  -8-30.8342 210.184   1
   3  16   9 591.635 271.746   1
  -3 -16  -9 532.786 246.276   1
   3  16  10-225.665 262.801   1
  -3 -16 -10 414.209 222.691   1
   3  16  11-267.003 242.154   1
  -3 -16 -11-32.1608 205.211   1
   3  16  13 38.7986 276.532   1
  -3 -16 -13 292.063 223.331   1
   3  16  14 350.511 274.305   1
  -3 -16 -14 32.5368 221.977   1
   3  16  15-155.855 268.905   1
  -3 -16 -15 291.907 216.477   1
   3  16  16 426.129 261.208   1
  -3 -16 -16 129.299 212.521   1
   3  16  17-38.5387 238.539   1
  -3 -16 -17 32.1095 192.628   1
   3  16  18 152.942 236.877   1
   3  16  19-302.490 231.659   1
  -3 -16 -19 219.747 194.306   1
   3  16  20-74.5318 237.970   1
  -3 -16 -20-309.597 187.263   1
   3  16  21 367.287 259.507   1
  -3 -16 -21-209.407 187.028   1
  -3  17  20-35.8835 238.838   1
   3 -17 -20-369.062 201.253   1
  -3  17  19 819.911 276.655   1
   3 -17 -19 681.569 225.051   1
  -3  17  18 75.6698 240.024   1
   3 -17 -18-31.4821 185.794   1
  -3  17  17 229.683 271.738   1
   3 -17 -17 127.515 212.951   1
  -3  17  16 386.150 280.262   1
   3 -17 -16 386.136 218.926   1
  -3  17  15 117.038 277.930   1
   3 -17 -15 161.344 228.187   1
  -3  17  14 351.788 294.279   1
   3 -17 -14 194.757 215.296   1
  -3  17  13 77.6543 274.426   1
   3 -17 -13 129.788 199.947   1
  -3  17  12 38.6376 243.995   1
   3 -17 -12-161.547 207.002   1
  -3  17  11-76.6071 260.131   1
   3 -17 -11 320.749 219.721   1
  -3  17  10-334.061 246.544   1
   3 -17 -10 192.617 210.412   1
  -3  17   9 183.984 244.602   1
   3 -17  -9 124.666 205.421   1
  -3  17   8 834.783 259.784   1
   3 -17  -8 120.556 200.193   1
  -3  17   6 241.744 252.001   1
   3 -17  -6 257.584 195.737   1
  -3  17   5 435.252 239.572   1
   3 -17  -5 27.5433 170.014   1
  -3  17   4 193.834 233.536   1
   3 -17  -4-26.3846 186.461   1
  -3  17   3-30.5410 207.262   1
   3 -17  -3 75.6649 178.901   1
   3  17  -2-18.5838 151.079   1
   3 -17  -2 404.052 187.884   1
  -3  17   2 140.979 202.540   1
   3 -17  -1-110.632 158.743   1
   3  17  -1-44.2441 167.987   1
  -3  17   1 129.886 187.765   1
  -3 -17   0 274.067 153.254   1
   3  17   0 225.070 179.000   1
  -3  17   0-70.1454 170.528   1
  -3 -17  -1-69.3775 162.814   1
   3  17   1 165.239 196.875   1
  -3  17  -1 135.530 162.541   1
   3  17   3 157.005 220.608   1
  -3 -17  -3 264.955 192.755   1
   3  17   4 98.7929 227.225   1
  -3 -17  -4 27.8646 181.008   1
   3  17   5 68.5618 260.739   1
  -3 -17  -5 318.724 186.178   1
   3  17   6 35.4326 242.002   1
  -3 -17  -6 389.031 211.241   1
   3  17   8 298.050 266.513   1
  -3 -17  -8 93.9705 199.034   1
   3  17   9 341.462 263.926   1
  -3 -17  -9-350.480 207.944   1
   3  17  10-115.442 258.947   1
  -3 -17 -10 161.009 212.968   1
   3  17  11 116.690 280.309   1
  -3 -17 -11 195.073 214.320   1
   3  17  12-195.911 257.007   1
  -3 -17 -12-130.479 206.199   1
   3  17  13 314.599 268.392   1
  -3 -17 -13 163.560 217.779   1
   3  17  14-274.629 241.749   1
  -3 -17 -14 425.356 206.741   1
   3  17  15 352.503 261.203   1
  -3 -17 -15 358.715 199.115   1
   3  17  16-116.952 262.732   1
  -3 -17 -16-291.472 214.670   1
   3  17  17-116.058 281.699   1
  -3 -17 -17 160.519 214.187   1
   3  17  18 76.5454 268.367   1
  -3 -17 -18-190.648 206.441   1
   3  17  19-75.7449 267.638   1
  -3 -17 -19 184.986 209.289   1
   3  17  20 186.962 275.382   1
  -3 -17 -20 505.956 218.929   1
  -3  18  19 109.709 259.526   1
   3 -18 -19-306.380 208.965   1
  -3  18  18 406.771 256.677   1
   3 -18 -18 126.712 208.254   1
  -3  18  17 150.141 240.401   1
   3 -18 -17-128.720 184.562   1
  -3  18  16 75.9404 234.209   1
   3 -18 -16 293.216 191.662   1
  -3  18  15 76.5654 250.973   1
   3 -18 -15 98.6530 208.700   1
  -3  18  13 77.0945 245.738   1
   3 -18 -13 33.1670 196.850   1
  -3  18  12 384.738 273.403   1
   3 -18 -12 165.659 214.850   1
  -3  18  11 231.290 241.049   1
   3 -18 -11-32.5191 193.043   1
  -3  18  10 343.813 255.243   1
   3 -18 -10 127.239 210.836   1
  -3  18   9 113.931 229.116   1
   3 -18  -9 62.8695 191.677   1
  -3  18   8 337.795 252.465   1
   3 -18  -8 341.471 188.564   1
  -3  18   7 331.708 226.308   1
   3 -18  -7 151.739 194.945   1
  -3  18   6 215.663 227.219   1
   3 -18  -6 147.426 182.864   1
  -3  18   5-524.292 243.379   1
   3 -18  -5 57.0440 167.794   1
  -3  18   4 235.477 231.659   1
  -3  18   3-31.5727 210.633   1
   3  18   2 30.7757 197.118   1
   3  18   3 260.730 201.439   1
   3  18   4-204.922 243.381   1
  -3 -18  -4-114.631 182.081   1
   3  18   5 71.0976 225.698   1
  -3 -18  -5 178.260 185.036   1
   3  18   7 37.5683 255.791   1
  -3 -18  -7 501.423 218.088   1
   3  18   8 38.3115 234.802   1
  -3 -18  -8 127.731 191.662   1
   3  18   9 583.303 254.936   1
  -3 -18  -9 486.065 221.711   1
   3  18  10 392.176 272.290   1
  -3 -18 -10 196.434 219.178   1
   3  18  11-197.497 270.288   1
  -3 -18 -11 131.818 216.954   1
   3  18  12 238.140 262.504   1
  -3 -18 -12-33.0631 199.469   1
   3  18  13 397.180 280.874   1
  -3 -18 -13 33.0525 214.990   1
   3  18  14 634.780 265.368   1
  -3 -18 -14 65.8629 207.797   1
   3  18  15 473.916 277.491   1
  -3 -18 -15 163.758 209.603   1
   3  18  16 156.811 277.501   1
  -3 -18 -16 325.286 227.770   1
   3  18  17 38.7315 268.382   1
  -3 -18 -17-192.618 212.394   1
   3  18  18 38.3304 248.943   1
  -3 -18 -18-31.1501 192.806   1
   3  18  19 37.8506 241.318   1
  -3 -18 -19 90.2575 175.629   1
  -3  19  18 149.224 269.822   1
  -3  19  17 226.328 258.551   1
  -3  19  16 76.5673 248.641   1
   3 -19 -16-64.1618 196.553   1
  -3  19  15 193.645 251.396   1
   3 -19 -15 454.797 233.278   1
  -3  19  14 429.603 272.864   1
   3 -19 -14-32.7863 200.044   1
  -3  19  12-197.926 265.540   1
  -3  19  11 476.749 269.169   1
  -3  19  10 316.047 259.757   1
  -3  19   9 156.641 245.039   1
  -3  19   8-154.924 251.752   1
   3  19   7 309.462 259.974   1
   3  19   8 78.6476 275.726   1
   3  19   9 278.536 269.512   1
   3  19  10 280.799 257.583   1
   3  19  11-241.991 267.910   1
  -3 -19 -11 66.9742 203.076   1
   3  19  12 201.810 261.586   1
  -3 -19 -12 334.772 222.147   1
   3  19  13 482.977 275.171   1
  -3 -19 -13 234.231 225.291   1
   3  19  14 280.554 268.590   1
  -3 -19 -14-33.2396 198.414   1
   3  19  15-119.778 270.087   1
  -3 -19 -15 389.471 217.811   1
   3  19  16 157.745 282.455   1
  -3 -19 -16 352.397 206.966   1
   3  19  17 390.660 238.589   1
  -3 -19 -17 124.125 186.772   1
   3  19  18 190.205 251.627   1
  -3 -19 -18 30.4404 175.709   1
   4   0 -26 293.340 210.621   1
   4   0 -24-65.0680 211.387   1
  -4   0  24 347.049 265.026   1
   4   0 -23-64.5285 228.904   1
  -4   0  23 267.501 260.466   1
   4   0 -21-345.791 223.807   1
  -4   0  21-221.878 253.789   1
   4   0 -20 2158.11 306.970   1
  -4   0  20 1812.46 317.409   1
   4   0 -19 30.0202 207.251   1
  -4   0  19 246.387 261.029   1
   4   0 -17 56.6899 226.498   1
  -4   0  17-99.5533 277.727   1
   4   0 -16 3555.09 374.885   1
  -4   0  16 3371.66 405.045   1
  -4   0  15 152.930 251.184   1
   4   0 -14 1844.91 279.499   1
  -4   0  14 2774.20 329.499   1
   4   0 -13 168.860 203.030   1
  -4   0  13-84.4391 215.184   1
   4   0 -11 21.8067 184.079   1
  -4   0  11 152.659 222.207   1
   4   0 -10 3508.11 338.606   1
  -4   0  10 3775.02 366.007   1
   4   0  -9-76.8564 177.287   1
  -4   0   9 113.056 202.374   1
   4   0  -8 60108.2 3963.88   1
  -4   0   8 58252.3 3972.07   1
   4   0  -7-134.641 156.009   1
  -4   0   7 119.278 185.101   1
   4   0  -6 4252.63 388.299   1
  -4   0   6 5339.25 418.205   1
   4   0  -5 29.8144 177.147   1
  -4   0   5 270.816 202.454   1
  -4   0   4 65265.9 4374.96   1
   4   0  -4 65886.2 4368.75   1
  -4   0   2 136.019 195.645   1
   4   0  -2 184.841 169.511   1
  -4   0   1-64.6410 207.318   1
   4   0  -1-108.866 195.006   1
  -4   0   0 62.5371 200.458   1
   4   0   0 144.632 196.211   1
  -4   0  -1-110.944 192.775   1
   4   0   1-209.249 187.395   1
  -4   0  -2-62.3148 177.681   1
   4   0   2-51.2599 182.523   1
   4   0   4 58601.1 3943.94   1
  -4   0  -4 59576.8 3943.33   1
  -4   0  -5 205.259 164.894   1
   4   0   5 30.9673 186.965   1
   4   0   6 3968.82 369.641   1
  -4   0  -6 4547.26 362.628   1
  -4   0  -7 48.5481 152.075   1
   4   0   7 305.395 164.992   1
  -4   0  -8 58139.2 3800.54   1
   4   0   8 55344.1 3806.67   1
  -4   0  -9 240.461 170.445   1
   4   0   9-42.3325 188.671   1
  -4   0 -10 3118.51 307.583   1
   4   0  10 3012.11 326.298   1
  -4   0 -11-279.740 174.800   1
   4   0  11 24.4597 199.786   1
  -4   0 -12 10198.4 752.553   1
   4   0  12 9903.15 763.182   1
  -4   0 -13 23.6131 185.229   1
   4   0  14 2362.40 327.081   1
  -4   0 -14 2378.03 287.455   1
  -4   0 -15-53.2664 210.481   1
   4   0  15 456.888 252.301   1
  -4   0 -16 2778.89 331.738   1
   4   0  16 3483.87 380.462   1
   4   0  17-129.530 238.351   1
  -4   0 -17 116.900 232.820   1
   4   0  19 139.334 253.662   1
  -4   0 -19-217.699 233.800   1
   4   0  20 1613.77 319.652   1
  -4   0 -20 2452.85 327.431   1
   4   0  21 512.496 245.861   1
  -4   0 -21 32.1041 236.078   1
   4   0  23-37.8188 247.912   1
  -4   0 -23 162.601 228.034   1
   4   0  24-76.2074 250.698   1
  -4   0 -24 654.867 237.685   1
  -4   1  26-38.4905 220.804   1
   4  -1 -26-96.5694 196.257   1
  -4   1  25 230.577 219.547   1
   4  -1 -25-161.678 202.638   1
  -4  -1  24 351.152 251.852   1
  -4   1  24 152.845 255.683   1
   4   1 -24 228.968 201.388   1
   4  -1 -24 452.666 219.394   1
  -4  -1  23-76.9171 227.268   1
  -4   1  23 379.656 261.128   1
   4   1 -23 97.1375 232.589   1
   4  -1 -23 321.384 225.610   1
  -4  -1  22 453.103 254.347   1
   4  -1 -22 286.591 230.306   1
   4   1 -22 351.718 230.374   1
  -4  -1  21-111.140 233.971   1
  -4   1  21 221.112 236.105   1
   4   1 -21 188.397 215.836   1
   4  -1 -21 62.6319 196.844   1
  -4  -1  20-72.1850 249.281   1
  -4   1  20 107.855 271.409   1
   4   1 -20 338.490 216.039   1
   4  -1 -20 249.850 239.811   1
  -4  -1  19 210.909 237.159   1
  -4   1  19 598.491 242.516   1
   4  -1 -19-91.7916 216.874   1
   4   1 -19 389.803 227.581   1
  -4  -1  18 1057.26 303.905   1
  -4   1  18 818.085 308.154   1
   4  -1 -18 363.448 238.750   1
   4   1 -18 843.713 244.245   1
  -4  -1  17-32.9447 259.756   1
  -4   1  17 99.3796 240.884   1
   4   1 -17 647.338 231.539   1
   4  -1 -17 206.213 215.129   1
  -4  -1  16 475.697 250.322   1
  -4   1  16-384.789 239.371   1
   4   1 -16-27.1224 215.413   1
   4  -1 -16 85.6191 210.070   1
  -4  -1  15 547.544 256.787   1
   4   1 -15 911.110 233.566   1
   4  -1 -15 495.862 220.978   1
  -4  -1  14 290.611 234.942   1
  -4   1  14 29.7026 210.556   1
   4   1 -14 473.012 213.031   1
   4  -1 -14 264.808 205.799   1
  -4   1  13 28.4143 229.126   1
   4  -1 -13-101.414 205.662   1
   4   1 -12 3072.37 316.809   1
  -4   1  11 1692.81 285.994   1
  -4  -1  11 820.180 245.267   1
   4   1 -11 950.852 198.625   1
   4  -1 -11 1244.19 240.609   1
   4  -1 -10 17654.7 1283.81   1
   4   1 -10 20401.1 1286.51   1
  -4  -1  10 17695.3 1298.96   1
  -4   1  10 17465.4 1297.35   1
  -4   1   9 3444.45 319.302   1
  -4  -1   9 2643.88 318.648   1
   4   1  -9 2605.71 282.317   1
   4  -1  -9 2471.42 284.697   1
  -4   1   8 43.8626 208.340   1
  -4  -1   8 143.566 192.744   1
   4  -1  -8 111.671 182.064   1
   4   1  -8 70.1072 160.727   1
  -4   1   7 55546.2 3683.79   1
  -4  -1   7 54267.8 3676.10   1
   4   1  -7 56071.8 3669.39   1
   4  -1  -7 53635.8 3669.44   1
  -4   1   6 11155.4 772.683   1
  -4  -1   6 10489.4 773.408   1
   4  -1  -6 9692.29 754.954   1
   4   1  -6 11120.5 763.145   1
   4   1  -5 823.399 184.890   1
   4  -1  -5 1131.83 200.051   1
  -4  -1   5 754.316 205.926   1
  -4   1   5 685.769 212.257   1
   4  -1  -4 28696.6 2069.65   1
  -4   1   4 33247.6 2083.17   1
   4   1  -2 44105.3 3074.55   1
  -4  -1   2 47996.8 3076.99   1
   4  -1  -1 10075.0 726.372   1
   4   1  -1 11349.6 732.213   1
  -4  -1   1 10161.2 730.821   1
  -4   1   1 9010.83 732.670   1
   4  -1   0-142.215 189.869   1
   4   1   0 24.7853 193.537   1
  -4  -1   0-175.229 195.468   1
  -4   1   0 62.8923 187.996   1
   4   1   1 8079.27 699.697   1
   4  -1   1 10519.3 694.619   1
  -4  -1  -1 9004.16 695.015   1
  -4   1  -1 10621.3 692.563   1
   4  -1   2 45607.2 3080.50   1
  -4   1  -2 46543.1 3079.15   1
   4  -1   3 17103.1 1139.56   1
  -4   1  -3 15964.6 1134.10   1
   4   1   4 27632.2 1834.32   1
  -4  -1  -4 26352.4 1834.05   1
  -4   1  -5 886.686 184.535   1
  -4  -1  -5 523.317 178.513   1
   4   1   5 425.017 195.081   1
   4  -1   5 689.630 177.494   1
   4  -1   6 9386.57 711.161   1
   4   1   6 9751.37 719.411   1
  -4   1  -6 10349.2 706.384   1
  -4  -1  -6 9624.55 706.352   1
   4   1   7 49275.8 3386.86   1
   4  -1   7 50821.9 3382.50   1
  -4  -1  -7 51139.4 3380.11   1
  -4   1  -7 50449.7 3375.75   1
  -4   1  -8 148.539 154.785   1
  -4  -1  -8 53.8680 172.048   1
   4  -1   8-36.8909 172.968   1
   4   1   8 183.180 205.015   1
  -4   1  -9 2995.63 284.637   1
  -4  -1  -9 3054.38 298.590   1
   4   1   9 2174.02 308.539   1
   4  -1   9 2975.23 306.952   1
  -4  -1 -10 17415.2 1210.10   1
  -4   1 -10 16459.1 1198.19   1
   4  -1  10 17523.2 1212.76   1
   4   1  10 17567.5 1222.86   1
   4  -1  11 1220.59 228.304   1
   4   1  11 887.052 248.132   1
  -4   1 -11 1081.92 206.956   1
  -4  -1 -11 1334.93 226.768   1
   4  -1  12 2932.74 325.261   1
  -4   1 -12 3061.77 310.726   1
   4   1  13-223.802 222.870   1
  -4  -1 -13 266.576 218.991   1
   4  -1  14-28.0615 229.957   1
   4   1  14 29.5467 229.187   1
  -4   1 -14 390.942 202.050   1
  -4  -1 -14 307.407 209.991   1
  -4  -1 -15 1113.84 250.590   1
  -4   1 -15 939.113 222.528   1
   4   1  15 560.346 274.253   1
   4  -1  15 1130.88 246.687   1
  -4   1 -16 218.397 214.204   1
   4  -1  16-31.0593 239.048   1
   4   1  16 32.2724 224.516   1
   4  -1  17 414.025 245.092   1
   4   1  17 427.649 258.829   1
  -4  -1 -17 58.5689 237.683   1
  -4   1 -17 345.655 212.222   1
   4  -1  18 609.073 265.679   1
   4   1  18 694.465 294.423   1
  -4  -1 -18 1045.75 252.956   1
   4  -1  19 172.906 243.646   1
   4   1  19 70.3570 231.872   1
  -4  -1 -19 219.306 213.795   1
  -4   1 -19 216.520 231.178   1
   4  -1  20 249.679 241.601   1
   4   1  20 72.2170 228.572   1
  -4   1 -20 314.440 230.385   1
  -4  -1 -20 352.204 219.727   1
   4  -1  21 510.239 242.841   1
   4   1  21 110.357 240.781   1
  -4   1 -21 351.165 224.635   1
  -4  -1 -21 225.222 214.574   1
   4  -1  22 297.857 251.238   1
   4   1  22 223.926 249.685   1
  -4   1 -22 323.113 232.574   1
  -4  -1 -22 291.316 207.192   1
   4   1  23-151.012 221.971   1
  -4   1 -23 228.461 219.087   1
  -4  -1 -23-32.5003 221.886   1
   4  -1  24-76.5465 245.176   1
   4   1  24-152.185 233.151   1
  -4  -1 -24 325.275 225.376   1
  -4   1 -24 131.856 233.857   1
   4   1  25 266.733 231.060   1
  -4   1 -25-199.427 220.786   1
  -4  -1 -25 97.8729 209.954   1
   4   1  26 305.535 235.690   1
  -4  -1 -26 521.832 226.778   1
   4  -2 -27 252.063 195.315   1
  -4   2  27 37.7884 213.138   1
   4  -2 -26 63.7164 208.399   1
  -4   2  26 455.719 234.352   1
   4  -2 -25 96.2090 197.740   1
  -4   2  25 228.047 245.913   1
   4   2 -24 330.455 235.888   1
  -4  -2  24 158.051 250.029   1
   4  -2 -23-31.8597 219.094   1
  -4   2  23 376.294 266.020   1
   4   2 -22 63.9605 211.774   1
   4  -2 -22 601.212 243.754   1
  -4  -2  22 380.066 247.894   1
  -4   2  22 410.895 282.658   1
   4   2 -21-31.3207 222.161   1
  -4  -2  21 111.568 238.194   1
   4   2 -20 458.572 216.406   1
   4  -2 -20 889.032 256.075   1
  -4  -2  20 289.205 252.354   1
  -4   2  20 1183.53 283.076   1
   4  -2 -19 436.632 232.679   1
  -4   2  19 70.3694 256.796   1
   4   2 -18 86.4565 228.258   1
  -4   2  18 245.580 263.771   1
  -4  -2  18-67.9161 256.191   1
   4   2 -17 389.168 219.558   1
  -4  -2  17 391.501 265.088   1
   4  -2 -16 571.243 239.365   1
   4   2 -16 454.054 212.678   1
  -4   2  16 99.5607 256.897   1
  -4  -2  16 532.448 259.997   1
   4  -2 -15 1741.17 289.626   1
   4   2 -15 1862.46 267.254   1
  -4   2  15 1860.71 326.244   1
  -4  -2  15 1532.38 276.536   1
   4  -2 -14 932.432 242.330   1
   4   2 -14 826.923 230.533   1
  -4   2  14 803.475 267.605   1
  -4  -2  14 886.658 242.166   1
   4   2 -13 7566.34 619.575   1
  -4  -2  13 8761.93 646.715   1
  -4   2  13 8033.34 651.310   1
   4  -2 -13 7954.26 631.202   1
   4  -2 -12 6872.12 534.773   1
  -4  -2  12 6679.93 534.531   1
  -4   2  12 5692.56 544.258   1
   4   2 -11 4953.10 401.571   1
  -4  -2  11 3866.40 406.540   1
   4  -2 -10 462.586 213.142   1
   4   2 -10 542.061 187.611   1
  -4   2  10 504.269 233.977   1
   4  -2  -9 902.112 186.079   1
   4   2  -9 893.321 187.718   1
  -4   2   9 1077.52 213.631   1
  -4  -2   9 1227.97 220.065   1
   4  -2  -8 10934.3 740.377   1
   4   2  -8 9324.43 718.693   1
  -4   2   8 9956.25 752.021   1
  -4  -2   8 9884.41 731.785   1
   4   2  -7 16925.0 1161.35   1
   4  -2  -7 15987.2 1165.12   1
  -4  -2   7 16838.2 1167.60   1
  -4   2   7 17330.4 1189.14   1
   4  -2  -6 23960.0 1692.43   1
   4   2  -6 25072.5 1687.91   1
  -4  -2   6 26723.1 1699.38   1
  -4   2   6 23558.4 1704.52   1
   4  -2  -5 17305.0 1143.48   1
   4   2  -5 16055.6 1133.58   1
  -4  -2   5 16054.1 1139.72   1
  -4   2   5 16431.3 1152.22   1
   4  -2  -4 20609.4 1320.51   1
  -4   2   4 17607.4 1325.57   1
  -4   2   3 47003.2 3138.63   1
   4  -2  -3 46711.6 3132.48   1
   4   2  -2 37163.1 2452.51   1
  -4  -2   2 35938.4 2453.98   1
   4  -2  -1 743.819 186.982   1
  -4   2   1 1052.25 207.235   1
  -4  -2   1 989.468 189.888   1
   4   2  -1 834.208 185.752   1
   4   2   0 100978. 6742.39   1
  -4   2   0 102780. 6741.64   1
  -4  -2   0 103427. 6740.47   1
   4  -2   0 99586.3 6737.62   1
   4  -2   1 767.366 163.498   1
  -4   2  -1 988.159 188.290   1
  -4   2  -2 32984.1 2248.62   1
   4  -2   2 33958.4 2248.90   1
  -4   2  -3 41256.5 2948.81   1
  -4  -2  -3 46019.3 2959.12   1
   4  -2   3 44272.0 2949.75   1
   4   2   3 45760.9 2960.69   1
   4   2   4 19112.4 1307.65   1
  -4  -2  -4 18700.3 1300.29   1
   4   2   5 17019.6 1155.87   1
  -4  -2  -5 16118.8 1144.39   1
   4  -2   6 23918.1 1598.08   1
   4   2   6 24388.1 1610.50   1
  -4  -2  -6 23161.5 1602.55   1
  -4   2  -6 22534.8 1590.40   1
   4   2   7 15971.6 1097.29   1
   4  -2   7 15555.5 1082.74   1
  -4  -2  -7 15285.3 1087.57   1
  -4   2  -7 15396.8 1078.61   1
   4  -2   8 8952.49 666.829   1
  -4  -2  -8 9378.75 674.842   1
  -4   2  -8 9069.51 657.050   1
   4   2   8 8933.58 682.688   1
  -4  -2  -9 1179.79 216.398   1
  -4   2  -9 841.422 175.498   1
   4  -2   9 819.958 201.142   1
  -4   2 -10 222.056 179.934   1
  -4  -2 -10 109.358 181.209   1
   4  -2  10 672.377 210.187   1
   4   2  10 368.994 206.380   1
  -4   2 -11 4230.60 389.350   1
   4  -2  11 4672.30 405.681   1
  -4   2 -12 6134.39 484.965   1
  -4  -2 -12 5598.71 491.395   1
   4   2  12 6376.07 523.061   1
   4  -2  12 5904.91 496.463   1
  -4  -2 -13 8482.40 615.248   1
  -4   2 -13 7334.85 599.799   1
   4  -2  13 7901.44 616.970   1
   4   2  13 7324.60 630.550   1
   4  -2  14 627.404 234.379   1
   4   2  14 272.354 260.508   1
  -4   2 -14 975.918 207.243   1
  -4  -2 -14 628.341 239.001   1
  -4   2 -15 1300.75 241.534   1
  -4  -2 -15 1715.97 264.074   1
   4   2  15 1843.45 301.828   1
   4  -2  15 2120.26 283.595   1
  -4   2 -16 536.338 223.211   1
  -4  -2 -16 286.998 218.586   1
   4  -2  16-90.9857 248.013   1
   4  -2  17 95.0086 216.817   1
  -4   2 -17 112.411 221.927   1
   4   2  18 140.565 271.602   1
   4  -2  18 262.139 244.960   1
  -4   2 -18 236.170 215.353   1
  -4  -2 -18 150.930 231.886   1
   4   2  19 248.583 253.311   1
  -4  -2 -19 220.872 231.926   1
   4   2  20 254.479 247.036   1
   4  -2  20 282.583 226.659   1
  -4   2 -20 933.562 241.633   1
  -4  -2 -20 128.599 216.967   1
   4  -2  21 108.887 228.346   1
   4   2  21 332.222 244.393   1
  -4   2 -21-31.7142 206.320   1
  -4  -2 -21 322.299 210.621   1
   4  -2  22 223.127 236.455   1
   4   2  22 709.938 256.179   1
  -4   2 -22 290.114 217.485   1
  -4  -2 -22-129.352 205.769   1
   4   2  23 113.119 255.796   1
  -4  -2 -23 809.647 248.063   1
   4   2  24-75.7825 240.427   1
  -4  -2 -24 161.606 223.944   1
  -4   2 -24 99.5967 213.681   1
   4   2  25-37.8453 243.662   1
  -4  -2 -25 258.719 244.051   1
   4   2  26 529.663 252.138   1
  -4  -2 -26 644.049 236.033   1
  -4  -2 -27 192.432 222.529   1
   4  -3 -28-61.1390 203.970   1
   4  -3 -27-31.1067 190.584   1
  -4   3  27 74.4065 221.983   1
   4  -3 -26 346.750 212.300   1
  -4   3  26 299.738 230.564   1
   4  -3 -25 158.688 205.180   1
  -4   3  25-188.493 232.159   1
   4  -3 -24 253.732 216.404   1
  -4   3  24 37.5723 247.592   1
   4  -3 -23-289.338 228.061   1
   4   3 -23 196.394 212.627   1
  -4   3  23 37.5267 247.091   1
  -4  -3  23 431.255 253.488   1
   4  -3 -22 160.003 221.388   1
   4   3 -22 321.270 214.949   1
  -4   3  22 370.715 260.406   1
  -4  -3  22 153.099 226.477   1
   4   3 -21 188.164 214.836   1
   4  -3 -21 96.6095 209.395   1
  -4   3  21 255.287 227.096   1
  -4  -3  21 74.6754 233.648   1
   4   3 -20-365.933 207.051   1
   4  -3 -20-31.4348 237.995   1
  -4  -3  20 180.955 243.618   1
  -4   3  20-73.4407 270.368   1
   4   3 -19 118.204 202.392   1
   4  -3 -19-278.529 210.185   1
  -4   3  19-36.1260 241.148   1
  -4  -3  19-350.399 255.276   1
   4  -3 -18 1392.73 276.668   1
   4   3 -18 1084.17 241.989   1
  -4  -3  18 1047.81 273.720   1
   4  -3 -17 207.164 214.701   1
   4   3 -17-109.735 201.930   1
  -4  -3  17 97.4443 237.368   1
  -4   3  17-104.328 241.871   1
   4  -3 -16 4063.62 412.254   1
   4   3 -16 4073.04 401.532   1
  -4  -3  16 3854.61 427.831   1
  -4   3  16 4568.64 447.885   1
   4  -3 -15 251.746 236.464   1
   4   3 -15 275.821 195.966   1
  -4  -3  15-29.6367 225.495   1
  -4   3  15 393.614 271.843   1
   4  -3 -14 919.255 249.384   1
  -4   3  14 1077.20 290.875   1
   4  -3 -13 650.575 225.913   1
   4   3 -13 608.003 193.444   1
  -4   3  13 1249.72 291.641   1
  -4  -3  13 1150.23 246.884   1
  -4   3  12 4176.55 400.831   1
   4   3 -12 4676.57 388.846   1
  -4  -3  12 3623.42 394.486   1
   4  -3 -12 4142.65 389.431   1
   4  -3 -11 1099.66 231.698   1
   4   3 -11 889.247 201.328   1
  -4   3  11 526.679 263.633   1
  -4  -3  11 516.086 208.531   1
   4  -3 -10 12232.0 841.463   1
   4   3 -10 10785.0 819.412   1
  -4  -3  10 11582.6 832.334   1
  -4   3  10 11090.0 849.862   1
   4   3  -9 1353.20 212.984   1
   4  -3  -9 718.971 230.367   1
  -4  -3   9 1275.32 227.796   1
  -4   3   8-23.3427 203.329   1
  -4  -3   8 378.072 171.264   1
   4  -3  -8 79.8435 185.052   1
   4   3  -8-116.988 139.149   1
  -4   3   7 2907.21 327.528   1
   4   3  -7 2399.26 268.176   1
  -4  -3   7 3190.36 287.159   1
   4  -3  -7 3329.70 302.588   1
  -4   3   6 25002.8 1806.45   1
   4   3  -6 25652.8 1786.11   1
   4  -3  -6 26488.7 1796.52   1
  -4  -3   6 28286.9 1797.68   1
   4  -3  -5 571.487 161.075   1
  -4   3   5 213.731 188.137   1
  -4   3   4 11923.7 839.191   1
   4  -3  -4 11490.3 827.177   1
  -4   3   3 8542.49 598.095   1
   4   3  -3 7770.08 576.989   1
  -4  -3   3 7731.10 581.854   1
   4  -3  -3 7682.77 584.769   1
  -4  -3   2 965.231 197.175   1
  -4   3   2 964.142 214.289   1
   4  -3  -2 636.802 194.490   1
   4   3  -1 230.617 169.136   1
  -4  -3   1 330.179 172.073   1
   4  -3   0 168.469 155.790   1
  -4   3   0-119.679 175.108   1
   4  -3   1 399.096 164.278   1
  -4   3  -1 337.940 170.904   1
   4  -3   2 1345.93 195.738   1
  -4  -3  -2 1451.26 208.770   1
  -4   3  -2 1297.87 191.015   1
   4   3   2 1613.21 220.961   1
   4  -3   3 7477.02 553.829   1
  -4  -3  -3 6435.92 570.889   1
  -4   3  -3 7623.98 553.411   1
   4  -3   4 11319.0 798.517   1
   4   3   4 12834.5 826.681   1
  -4  -3  -4 11489.5 810.000   1
  -4   3  -4 10442.6 794.318   1
  -4  -3  -5 440.479 184.149   1
   4   3   5 382.346 205.381   1
  -4  -3  -6 22908.7 1623.55   1
   4   3   6 24679.1 1634.02   1
   4  -3   7 2518.63 263.779   1
  -4   3  -7 2783.37 259.725   1
  -4  -3  -7 2460.23 266.983   1
   4   3   7 2798.50 296.567   1
  -4  -3  -8-137.926 176.152   1
  -4   3  -8 165.431 135.548   1
  -4  -3  -9 1515.50 234.037   1
  -4   3  -9 1460.90 205.943   1
   4   3   9 1272.79 269.174   1
   4  -3   9 1270.60 221.531   1
  -4  -3 -10 11670.1 823.510   1
   4  -3  10 10535.2 810.471   1
   4   3  10 11395.4 838.164   1
  -4  -3 -11 684.822 212.827   1
  -4   3 -11 924.773 197.068   1
   4  -3  11 584.330 201.761   1
   4   3  11 352.496 244.289   1
  -4   3 -12 3611.77 358.257   1
  -4  -3 -12 4194.05 364.554   1
   4   3  12 3293.33 369.747   1
   4  -3  12 4193.07 372.277   1
   4   3  13 861.281 285.811   1
   4  -3  13 1140.16 227.788   1
  -4  -3 -13 847.658 255.730   1
  -4   3 -13 888.671 199.196   1
   4   3  14 311.241 234.844   1
  -4  -3 -15 281.825 230.413   1
  -4   3 -15 24.9205 200.296   1
   4   3  15 648.431 279.139   1
   4  -3  15 141.553 228.081   1
  -4  -3 -16 4139.51 407.749   1
   4  -3  16 3761.20 396.468   1
  -4   3 -16 4214.59 387.499   1
   4   3  16 3632.85 429.328   1
   4  -3  17 94.4217 245.328   1
   4   3  17 203.171 247.455   1
  -4   3 -17-138.147 203.369   1
  -4  -3 -17-151.857 244.157   1
   4   3  18 1528.51 312.539   1
   4  -3  18 745.968 249.833   1
  -4   3 -18 670.415 232.600   1
  -4  -3 -18 975.027 246.094   1
   4  -3  19 473.578 247.625   1
   4   3  19 71.6582 242.549   1
  -4   3 -19 151.377 220.920   1
   4   3  20 73.1479 239.834   1
  -4  -3 -20 161.402 230.846   1
   4  -3  21 397.300 256.422   1
   4   3  21-37.0543 243.111   1
  -4   3 -21 220.455 215.796   1
  -4  -3 -21 129.086 212.752   1
   4  -3  22 259.870 237.505   1
   4   3  22 673.206 268.066   1
  -4   3 -22 417.947 204.955   1
  -4  -3 -22-64.5992 233.467   1
   4   3  23 225.792 262.470   1
  -4  -3 -23 161.268 223.391   1
  -4   3 -23 492.201 218.831   1
   4   3  24 37.7309 250.001   1
  -4  -3 -24 386.490 231.595   1
   4   3  25 225.320 254.431   1
  -4  -3 -25 320.446 234.047   1
   4   3  27 297.301 221.856   1
  -4  -3 -27-31.6247 196.861   1
   4  -4 -28 90.3373 225.114   1
  -4   4  28-543.223 254.172   1
   4  -4 -27-30.7146 221.187   1
   4  -4 -26 529.043 231.626   1
  -4   4  26 296.614 257.372   1
   4  -4 -25 251.376 244.012   1
  -4   4  25 299.260 274.934   1
   4  -4 -24 31.4815 221.607   1
  -4   4  24 112.104 242.731   1
   4  -4 -23 127.915 212.569   1
   4   4 -22 227.619 202.351   1
   4  -4 -22-194.200 206.387   1
  -4  -4  22 38.2355 226.961   1
  -4   4  22 331.005 227.705   1
   4   4 -21 251.929 228.220   1
   4  -4 -21 349.727 242.799   1
  -4   4  21 298.036 286.206   1
  -4  -4  21 111.901 219.533   1
   4  -4 -19 464.945 232.208   1
   4   4 -19 471.969 227.971   1
  -4   4  19 365.513 276.781   1
  -4  -4  19 767.260 267.820   1
   4  -4 -18 700.961 245.390   1
   4   4 -18 170.294 212.434   1
  -4   4  18 395.153 285.395   1
  -4  -4  18 167.682 243.530   1
   4  -4 -17-208.763 256.431   1
   4   4 -17 299.275 214.789   1
  -4   4  17 459.283 290.765   1
  -4  -4  17-160.594 236.446   1
   4   4 -16 51.9630 201.895   1
  -4  -4  16-183.872 243.410   1
   4  -4 -15 963.326 242.219   1
   4   4 -15 769.744 206.794   1
  -4  -4  15 638.668 241.268   1
  -4   4  15 569.642 265.817   1
   4   4 -14 8021.01 620.778   1
  -4   4  14 8501.61 667.759   1
  -4  -4  14 8297.97 642.600   1
   4  -4 -14 7441.71 643.158   1
   4  -4 -13 662.924 224.282   1
   4   4 -13 623.390 192.150   1
  -4  -4  13 438.979 212.545   1
  -4   4  13 156.541 238.352   1
   4  -4 -12-25.4933 213.427   1
   4   4 -12 294.263 181.729   1
  -4   4  12-120.299 237.449   1
  -4  -4  12 72.1308 200.184   1
  -4   4  11 5703.13 498.894   1
  -4  -4  11 5418.35 454.780   1
   4  -4 -11 5869.40 479.927   1
   4   4 -11 5007.10 437.214   1
   4   4 -10 6750.56 515.834   1
  -4  -4  10 6410.67 520.776   1
  -4  -4   9 4712.50 395.949   1
  -4   4   9 4536.81 419.307   1
   4   4  -9 4342.62 384.209   1
   4  -4  -9 4643.92 405.285   1
  -4   4   8 6253.88 516.471   1
  -4  -4   8 5795.19 478.915   1
   4   4  -8 6792.92 474.749   1
   4  -4  -8 5491.42 486.121   1
  -4   4   7 1480.75 257.966   1
   4   4  -7 1386.71 184.944   1
  -4  -4   7 1844.63 203.697   1
   4  -4  -7 972.749 216.097   1
  -4   4   6 21080.7 1475.91   1
   4   4  -6 22090.9 1443.01   1
   4  -4  -6 18898.0 1455.51   1
  -4  -4   6 22118.5 1448.51   1
   4  -4  -5 12319.1 884.429   1
  -4   4   5 12483.3 897.629   1
   4  -4  -4 1720.26 226.963   1
  -4   4   4 1684.50 255.831   1
   4   4  -3 7737.78 558.051   1
  -4  -4   3 7759.18 560.725   1
   4  -4  -3 7349.42 561.438   1
  -4   4   3 7521.25 575.296   1
  -4  -4   2 37719.7 2537.22   1
   4   4  -2 39874.1 2538.70   1
   4  -4  -2 36190.4 2539.47   1
  -4   4   2 37508.2 2547.39   1
   4  -4   1 54640.0 3414.86   1
   4   4   1 57635.2 3426.83   1
  -4   4  -1 54446.2 3419.35   1
   4   4   2 37340.0 2452.92   1
   4  -4   2 36729.5 2440.03   1
  -4  -4  -2 36603.7 2451.46   1
  -4   4  -2 35205.7 2441.29   1
   4  -4   3 7852.28 544.811   1
  -4   4  -3 7485.54 542.672   1
  -4  -4  -3 6812.52 557.587   1
   4   4   3 7667.31 573.239   1
  -4  -4  -4 1872.40 235.646   1
  -4   4  -4 1795.86 209.489   1
   4   4   4 2303.94 255.840   1
   4  -4   4 1854.88 206.955   1
   4  -4   5 14604.3 898.872   1
  -4  -4  -5 12537.6 908.210   1
  -4   4  -5 11952.4 892.100   1
   4   4   5 11953.8 920.023   1
  -4  -4  -6 18807.4 1394.79   1
   4   4   6 22140.5 1415.47   1
  -4   4  -7 1025.81 172.070   1
   4   4   7 1566.05 260.233   1
  -4  -4  -7 1398.77 218.803   1
   4  -4   7 1379.37 194.755   1
  -4  -4  -8 5435.96 452.711   1
   4   4   8 4336.54 460.135   1
   4  -4   8 5722.65 419.066   1
  -4   4  -9 3998.44 353.005   1
  -4  -4  -9 4160.84 400.608   1
   4  -4   9 4769.18 370.239   1
   4   4   9 4746.50 424.364   1
  -4   4 -10 5826.69 471.388   1
   4  -4  10 6281.75 486.939   1
  -4  -4 -11 5515.74 462.509   1
  -4   4 -11 4971.39 430.862   1
   4   4  11 5378.64 482.590   1
   4  -4  11 5353.17 439.283   1
  -4  -4 -12 50.1473 176.482   1
  -4   4 -12 117.189 155.614   1
   4   4  12 58.2158 218.053   1
   4  -4  12-111.689 183.838   1
  -4   4 -13 460.228 171.367   1
  -4  -4 -13 551.919 225.236   1
   4   4  13 243.627 254.925   1
   4  -4  13 335.156 213.934   1
   4   4  14 7477.59 661.087   1
   4  -4  14 8215.61 629.554   1
  -4  -4 -15 1205.09 260.678   1
   4   4  15 959.447 279.368   1
  -4   4 -16 52.0642 204.841   1
   4  -4  16-28.5819 213.363   1
  -4   4 -17-27.4084 191.448   1
  -4  -4 -17-30.7207 208.528   1
   4   4  17-171.675 239.803   1
   4  -4  17-90.8260 221.297   1
  -4  -4 -18 860.411 235.125   1
  -4   4 -18 719.808 223.010   1
   4   4  18 503.172 263.472   1
   4  -4  18 511.311 247.414   1
  -4  -4 -19 607.240 234.614   1
  -4   4 -19 532.029 222.651   1
   4  -4  19 166.896 243.100   1
  -4   4 -20-152.200 197.755   1
   4  -4  20 34.6692 227.271   1
  -4   4 -21 62.5752 193.832   1
  -4  -4 -21 32.3074 204.136   1
   4  -4  21 107.751 235.544   1
   4   4  21 334.491 237.051   1
  -4  -4 -22 128.991 227.040   1
  -4   4 -22 96.2196 198.623   1
  -4  -4 -23 128.525 219.146   1
   4   4  23 150.276 261.450   1
  -4  -4 -24-31.9966 220.811   1
   4   4  24 225.345 248.414   1
  -4  -4 -25-95.2616 208.121   1
   4   4  25 74.5931 260.440   1
  -4  -4 -26 188.803 197.719   1
   4   4  26-333.601 232.896   1
  -4  -4 -27 155.924 211.858   1
   4   4  27 550.786 226.024   1
  -4  -4 -28 89.2781 207.283   1
   4   4  28 292.141 249.104   1
  -4   5  27 180.796 226.176   1
   4  -5 -27 60.5308 197.596   1
  -4   5  26-183.494 217.869   1
   4  -5 -26-30.7374 191.312   1
  -4   5  24 369.021 245.051   1
   4  -5 -24 316.761 226.643   1
  -4   5  23 294.096 265.812   1
   4  -5 -23 419.330 237.788   1
  -4   5  22 257.162 286.854   1
  -4   5  21-37.3041 245.591   1
  -4  -5  21 73.6089 230.096   1
   4   5 -21-222.394 211.021   1
   4  -5 -21 222.378 227.912   1
  -4   5  20-37.2095 258.800   1
  -4  -5  20 35.5252 232.839   1
   4  -5 -20-188.707 235.602   1
   4   5 -20 276.256 199.363   1
  -4   5  19 294.285 296.887   1
  -4  -5  19-136.697 231.298   1
   4  -5 -19 373.391 245.187   1
   4   5 -19 265.915 205.082   1
  -4   5  18-218.329 270.010   1
  -4  -5  18 523.988 243.918   1
   4  -5 -18 122.504 228.938   1
   4   5 -18 283.399 220.523   1
  -4   5  17 35.7144 261.938   1
  -4  -5  17 250.064 236.560   1
   4  -5 -17-240.794 234.614   1
   4   5 -17 81.2222 206.277   1
  -4  -5  16 1419.72 268.366   1
  -4   5  16 946.508 336.044   1
   4  -5 -16 1886.47 310.061   1
   4   5 -16 1597.20 260.325   1
  -4  -5  14 526.482 221.042   1
  -4   5  14 66.3566 255.525   1
   4  -5 -14 530.933 225.055   1
   4   5 -14 925.619 196.182   1
  -4  -5  13 871.251 216.147   1
  -4   5  13 481.499 276.484   1
   4  -5 -13 892.916 243.706   1
   4   5 -13 461.107 171.730   1
  -4   5  12-92.8123 287.663   1
  -4  -5  12 350.216 172.297   1
   4  -5 -12 156.599 223.553   1
   4   5 -12 164.990 175.410   1
  -4   5  11 532.526 238.909   1
  -4  -5  11 21.8324 178.608   1
   4  -5 -11 125.226 181.505   1
   4   5 -11 251.220 164.041   1
  -4   5  10 816.528 268.743   1
   4   5 -10 1098.88 192.330   1
  -4  -5  10 1085.11 197.287   1
   4  -5 -10 1439.72 260.682   1
   4   5  -9 1059.86 192.957   1
  -4  -5   9 1121.73 207.485   1
  -4   5   8 28719.1 1903.59   1
   4   5  -8 25418.1 1860.06   1
   4  -5  -8 27802.6 1890.19   1
  -4  -5   8 29147.3 1874.09   1
   4  -5  -7 7004.95 528.153   1
  -4  -5   7 6795.19 506.326   1
  -4   5   7 5860.55 533.139   1
  -4   5   6 1634.49 257.860   1
   4  -5  -6 1867.83 237.201   1
   4  -5  -5 3999.37 332.022   1
  -4   5   5 3161.77 349.278   1
   4   5  -4 45386.9 3205.70   1
  -4  -5   4 51439.7 3209.46   1
   4  -5  -4 45978.4 3218.61   1
  -4   5   4 49614.3 3231.47   1
   4  -5  -3 733.360 168.990   1
  -4  -5   3 869.066 164.958   1
  -4   5   3 622.308 197.736   1
   4  -5  -2 66100.1 4225.82   1
  -4   5   2 60439.0 4228.85   1
  -4   5   1 142.137 164.706   1
   4  -5  -1-41.1444 146.804   1
   4  -5   1 48.2896 130.460   1
  -4  -5  -1 359.504 169.826   1
   4   5   1 337.363 162.757   1
  -4   5  -1-13.3424 140.966   1
   4  -5   2 65088.1 4304.52   1
  -4  -5  -2 64598.7 4315.64   1
  -4   5  -2 66097.1 4306.87   1
   4   5   2 62588.0 4320.40   1
  -4  -5  -3 1102.72 184.651   1
  -4   5  -3 988.344 177.367   1
   4   5   3 1457.18 212.699   1
   4  -5   3 1236.64 170.339   1
   4   5   4 48685.1 3152.70   1
  -4   5  -4 48135.4 3125.09   1
  -4  -5  -4 43566.3 3138.97   1
  -4   5  -5 3399.07 288.807   1
  -4  -5  -5 3498.74 327.981   1
   4   5   5 3219.66 337.767   1
   4  -5   5 3631.73 292.574   1
  -4  -5  -6 1580.14 242.053   1
   4   5   6 2180.38 257.907   1
   4  -5   6 1699.87 189.208   1
  -4  -5  -7 6971.47 515.563   1
   4   5   7 5593.29 531.865   1
  -4   5  -8 27791.0 1749.42   1
  -4  -5  -8 24817.0 1776.88   1
   4   5   8 25145.0 1787.24   1
   4  -5   8 24773.9 1747.89   1
   4  -5   9 844.400 179.183   1
  -4   5  -9 1038.69 163.262   1
   4  -5  10 1325.26 192.391   1
   4   5  10 773.418 255.535   1
  -4   5 -10 1488.95 189.477   1
  -4  -5 -10 1558.15 253.827   1
   4   5  11 375.096 248.920   1
   4  -5  11 78.7538 170.898   1
  -4   5 -11 122.708 143.381   1
  -4  -5 -11 172.862 212.553   1
   4  -5  12 340.531 190.723   1
   4   5  12 570.112 237.782   1
  -4  -5 -12 567.886 216.884   1
  -4   5 -12 576.748 167.527   1
   4  -5  13 667.554 204.707   1
   4   5  13 407.018 264.451   1
  -4   5 -13 182.115 170.118   1
  -4  -5 -13 727.234 247.495   1
  -4   5 -14 507.354 190.456   1
  -4  -5 -14 113.318 230.058   1
   4   5  14-65.4437 255.509   1
  -4  -5 -15 730.612 258.616   1
  -4   5 -15 188.603 185.562   1
   4   5  15-33.6512 272.963   1
   4  -5  15 423.097 205.896   1
  -4  -5 -16 2014.30 306.787   1
  -4   5 -16 1281.03 244.546   1
   4  -5  16 1337.82 266.185   1
   4   5  16 1134.59 305.615   1
  -4  -5 -17 92.2792 239.887   1
  -4   5 -17 241.446 199.720   1
   4  -5  17-59.3746 213.124   1
   4   5  17 211.092 276.946   1
  -4  -5 -18 760.120 261.512   1
  -4   5 -18 167.890 216.369   1
   4  -5  18 62.8175 228.024   1
   4   5  18 356.760 283.282   1
  -4  -5 -19 482.179 259.552   1
  -4   5 -19 319.388 199.343   1
   4   5  19 837.104 285.625   1
   4  -5  19-32.8215 226.820   1
  -4   5 -20 89.8814 197.291   1
  -4  -5 -20-32.4906 240.888   1
   4   5  20 36.9713 259.222   1
   4  -5  20 171.468 223.787   1
  -4  -5 -21 32.3221 228.394   1
   4   5  21 74.5451 252.955   1
  -4  -5 -22 32.1882 202.328   1
   4   5  22-262.022 225.850   1
  -4  -5 -23 95.9510 222.830   1
   4   5  23 337.412 266.230   1
  -4  -5 -24 538.626 233.662   1
   4   5  24 598.306 267.811   1
  -4  -5 -26 62.2041 189.599   1
   4   5  26 36.7152 208.107   1
  -4  -5 -27 338.182 225.555   1
   4   5  27-217.688 215.379   1
  -4   6  27-35.6903 244.379   1
   4  -6 -27 894.272 245.370   1
  -4   6  26 36.3055 242.236   1
   4  -6 -26 91.0284 216.086   1
  -4   6  25 109.784 242.199   1
   4  -6 -25 184.011 227.562   1
  -4   6  24 220.082 258.389   1
   4  -6 -24 125.685 221.415   1
  -4   6  23 146.507 210.285   1
   4  -6 -22 63.5513 219.265   1
  -4   6  21 261.420 286.542   1
   4  -6 -21 698.250 255.869   1
  -4   6  20 37.3328 230.041   1
  -4  -6  20 140.079 245.632   1
   4  -6 -20 220.414 207.449   1
   4   6 -20 61.4671 216.448   1
  -4  -6  19 335.533 222.166   1
   4   6 -19 29.4650 213.268   1
  -4   6  18 587.197 264.546   1
  -4  -6  18 449.782 226.082   1
   4  -6 -18 462.338 230.265   1
   4   6 -18 591.194 204.879   1
  -4  -6  17 244.308 234.282   1
  -4   6  17 36.2213 285.960   1
   4  -6 -17 303.805 255.023   1
   4   6 -17-161.417 197.390   1
  -4   6  16-177.652 260.589   1
   4  -6 -16 89.4343 217.067   1
   4   6 -15 1113.65 208.879   1
   4  -6 -15 1253.60 251.323   1
  -4  -6  15 875.217 242.983   1
  -4   6  15 763.761 298.390   1
   4  -6 -14 4232.24 416.366   1
  -4  -6  14 4940.22 415.817   1
   4   6 -14 4353.17 395.370   1
  -4   6  14 4326.03 457.171   1
  -4   6  13 3803.27 379.976   1
  -4  -6  13 3262.16 326.134   1
   4  -6 -13 3833.35 349.997   1
  -4   6  12 411.954 237.225   1
  -4  -6  12 136.162 191.805   1
   4  -6 -12 666.914 210.666   1
   4   6 -12 20.0457 164.038   1
  -4   6  11 487.916 267.706   1
  -4  -6  11 822.949 177.497   1
   4  -6 -11 847.881 240.633   1
   4   6 -11 636.023 173.520   1
  -4   6  10 58.2758 215.614   1
  -4  -6  10 174.551 173.635   1
   4  -6 -10 369.522 186.871   1
   4   6 -10 152.674 158.457   1
  -4   6   9 83.1135 218.074   1
   4   6  -9 31.8858 148.545   1
  -4  -6   9 17.6717 171.461   1
   4  -6  -9 282.851 201.663   1
  -4   6   8 6756.45 600.722   1
   4   6  -8 8289.63 562.837   1
   4  -6  -8 7356.21 588.268   1
  -4  -6   8 7623.05 570.783   1
   4  -6  -7 43.1332 200.794   1
  -4   6   7-48.6165 230.821   1
   4  -6  -6 30477.1 2056.07   1
  -4   6   6 29818.4 2065.04   1
   4  -6  -5 4853.04 424.426   1
  -4   6   5 5627.57 450.742   1
  -4  -6   4 1018.85 153.180   1
   4  -6  -4 659.255 178.011   1
   4   6  -4 1032.17 155.036   1
   4  -6  -3 3357.66 321.005   1
  -4  -6   3 3341.72 297.766   1
   4   6  -3 3252.95 295.989   1
   4  -6  -2 3126.65 294.182   1
  -4   6   2 3501.40 316.239   1
   4  -6  -1 602.099 170.615   1
  -4   6   1 806.019 193.820   1
   4   6   0 25800.5 1737.76   1
  -4  -6   0 25374.0 1736.01   1
  -4  -6  -1 805.451 175.516   1
   4   6   1 781.279 183.298   1
   4   6   2 3587.98 309.441   1
  -4   6  -2 2937.20 270.777   1
  -4  -6  -2 2710.74 281.696   1
   4  -6   3 3531.57 296.682   1
   4   6   3 3213.51 336.974   1
  -4  -6  -3 3502.43 317.502   1
  -4   6  -3 3661.39 297.644   1
   4  -6   4 1207.85 162.660   1
  -4  -6  -4 948.159 181.201   1
   4   6   4 794.364 189.416   1
   4   6   5 4900.06 435.881   1
  -4   6  -5 4558.82 370.659   1
  -4  -6  -5 4486.40 408.253   1
   4  -6   5 5396.56 375.670   1
   4  -6   6 31905.3 2064.59   1
   4   6   6 29213.8 2098.35   1
  -4  -6  -6 29820.0 2087.41   1
  -4   6  -6 30800.7 2063.08   1
   4   6   7 97.2207 213.311   1
  -4   6  -7-47.3525 113.172   1
  -4  -6  -7-107.488 181.428   1
   4  -6   7-64.7489 127.917   1
  -4  -6  -8 7119.92 555.496   1
   4   6   8 6476.54 568.010   1
  -4   6  -9 94.8659 119.522   1
  -4  -6  -9 381.466 222.628   1
   4  -6   9 137.577 139.687   1
   4   6   9-81.8079 241.244   1
  -4   6 -10 137.122 133.841   1
  -4  -6 -10-24.4910 202.784   1
   4   6  10 114.298 234.555   1
   4  -6  10 101.055 152.674   1
  -4   6 -11 461.847 149.989   1
  -4  -6 -11 533.911 205.906   1
   4  -6  11 389.982 173.446   1
   4   6  11 799.719 244.656   1
  -4   6 -12 247.383 148.161   1
  -4  -6 -12 451.922 218.878   1
   4   6  12 278.204 244.655   1
   4  -6  12 201.320 154.940   1
   4  -6  13 3580.98 330.186   1
   4   6  13 3157.41 400.264   1
   4  -6  14 4786.68 408.310   1
   4   6  14 4475.79 477.450   1
  -4   6 -14 3795.55 379.880   1
  -4  -6 -14 4905.37 455.506   1
   4   6  15 1335.95 304.854   1
   4  -6  15 1018.03 209.749   1
  -4   6 -15 1082.91 213.253   1
  -4  -6 -15 653.058 249.717   1
   4   6  16-139.572 292.843   1
   4  -6  16-162.963 194.868   1
  -4  -6 -16 91.3300 239.562   1
  -4   6 -16 270.606 192.376   1
   4  -6  17 434.147 209.949   1
   4   6  17 356.180 292.811   1
  -4  -6 -17 62.1688 242.940   1
  -4   6 -17 235.003 199.068   1
   4  -6  18 856.163 251.327   1
   4   6  18 360.314 249.452   1
  -4  -6 -18 255.238 232.618   1
  -4   6 -18 461.277 209.655   1
   4  -6  19 257.881 211.859   1
  -4   6 -19 225.993 193.949   1
   4   6  20 595.293 283.991   1
  -4   6 -20-58.8396 194.451   1
  -4  -6 -20 387.820 244.364   1
   4   6  21 559.805 284.854   1
  -4  -6 -21 32.2063 248.408   1
   4   6  22-149.643 266.098   1
  -4  -6 -22 674.367 236.368   1
   4   6  23 186.933 218.348   1
  -4  -6 -23 95.4793 181.668   1
   4   6  24 37.1997 243.985   1
  -4  -6 -24 220.160 220.686   1
   4   6  25-73.4978 247.305   1
  -4  -6 -25 155.770 224.374   1
   4   6  26 72.6902 231.411   1
  -4  -6 -26 460.832 217.957   1
   4   6  27 286.649 219.573   1
  -4  -6 -27-90.8913 192.256   1
   4  -7 -27 29.3268 211.101   1
  -4   7  27 598.338 253.092   1
   4  -7 -26 238.632 215.262   1
  -4   7  26 178.503 244.699   1
   4  -7 -25 953.661 256.685   1
  -4   7  25-72.0423 254.624   1
   4  -7 -23 318.763 221.738   1
  -4   7  23 291.777 250.393   1
   4  -7 -22 94.9402 185.195   1
  -4   7  22 373.511 219.637   1
   4  -7 -21 663.407 269.168   1
  -4   7  21 450.654 275.974   1
   4  -7 -20 378.203 251.580   1
  -4   7  20 74.8962 265.063   1
  -4   7  19-149.399 247.386   1
  -4  -7  19-66.3288 209.853   1
   4  -7 -19 437.854 238.698   1
   4   7 -19 527.882 200.344   1
  -4   7  18 406.799 297.741   1
  -4  -7  18 31.5564 224.413   1
   4  -7 -18 278.937 242.892   1
   4   7 -18 306.803 196.206   1
  -4   7  17 219.645 273.413   1
  -4  -7  17-269.343 212.447   1
   4  -7 -17 459.361 255.741   1
   4   7 -17 211.431 178.810   1
  -4   7  16 899.337 272.170   1
  -4  -7  16 907.903 231.147   1
   4  -7 -16 783.087 219.658   1
   4   7 -16 749.066 215.387   1
  -4   7  15 211.490 265.283   1
  -4  -7  15 373.478 205.704   1
   4  -7 -15 147.680 237.105   1
   4   7 -15 94.2545 191.026   1
  -4  -7  14 724.812 215.517   1
   4   7 -14 842.368 204.148   1
  -4   7  13 1941.50 322.826   1
   4   7 -13 1876.67 232.805   1
   4  -7 -13 1348.61 279.456   1
  -4  -7  13 1666.78 240.263   1
  -4  -7  12 9273.71 607.025   1
  -4   7  12 7782.95 647.938   1
   4  -7 -12 8499.33 631.457   1
   4  -7 -11 131.620 207.480   1
  -4   7  11 313.107 244.346   1
   4   7 -11 158.202 152.381   1
  -4  -7  11 176.274 164.353   1
   4  -7 -10 2303.71 279.558   1
  -4   7  10 1350.32 292.471   1
   4   7 -10 1748.67 218.766   1
  -4  -7  10 2396.54 238.962   1
   4  -7  -9 1409.20 234.932   1
   4   7  -9 997.182 161.428   1
  -4  -7   9 881.673 172.365   1
   4   7  -8 29.1853 132.796   1
  -4  -7   8-30.6486 141.716   1
   4  -7  -7 201.292 179.098   1
  -4   7   7 378.942 215.096   1
   4  -7  -6 2549.68 283.821   1
  -4   7   6 2614.82 315.997   1
   4   7  -5 1082.49 159.187   1
  -4   7   5 824.810 230.229   1
  -4  -7   5 992.155 150.254   1
   4  -7  -5 738.552 181.079   1
   4  -7  -4 22911.9 1632.22   1
  -4  -7   4 23219.7 1614.97   1
  -4   7   4 23284.5 1645.28   1
   4   7  -4 25640.8 1620.63   1
   4  -7  -3 16291.4 1151.65   1
  -4   7   3 16843.7 1167.61   1
   4  -7  -2 9513.45 667.170   1
  -4   7   2 8636.31 672.694   1
  -4  -7   1 4670.85 412.669   1
   4  -7  -1 5493.90 420.507   1
  -4   7   1 5742.24 430.616   1
   4   7  -1 5607.17 425.500   1
   4   7   0 225.358 152.861   1
  -4  -7   0-103.108 136.229   1
  -4   7   0-192.962 165.892   1
  -4  -7  -1 4638.63 387.034   1
   4   7   1 4898.62 402.214   1
  -4  -7  -2 9725.95 716.791   1
   4   7   2 9651.42 727.332   1
   4  -7   2 10234.4 699.359   1
   4  -7   3 17012.7 1168.41   1
  -4   7  -3 18491.4 1172.03   1
  -4  -7  -3 15881.4 1184.07   1
   4   7   3 16477.0 1199.33   1
   4  -7   4 26276.4 1665.83   1
  -4  -7  -4 23366.2 1686.90   1
  -4   7  -4 24670.5 1664.61   1
   4   7   4 23261.9 1697.82   1
  -4   7  -5 1058.94 151.220   1
   4  -7   5 900.331 141.932   1
   4   7   6 1867.12 308.321   1
  -4  -7  -6 2378.38 306.047   1
  -4   7  -6 3511.33 252.437   1
   4  -7   6 2918.05 248.183   1
   4   7   7 152.902 224.394   1
  -4   7  -7 331.524 118.718   1
   4  -7   7 168.812 125.308   1
  -4  -7  -7 516.755 205.769   1
  -4   7  -8 117.070 111.810   1
   4  -7   8 64.2160 122.889   1
  -4  -7  -9 973.114 223.000   1
   4   7   9 792.666 247.285   1
  -4   7 -10 1588.46 198.926   1
   4  -7  10 1525.00 215.754   1
  -4  -7 -11-26.3308 223.396   1
  -4   7 -11-91.3460 127.777   1
   4   7  11 245.274 252.309   1
   4  -7  11 120.925 148.526   1
  -4  -7 -12 7172.29 624.345   1
  -4   7 -12 7330.62 566.766   1
   4  -7  12 7854.20 577.638   1
   4   7  12 8249.69 661.340   1
   4   7  13 1260.37 342.615   1
   4  -7  13 2104.22 243.676   1
  -4   7 -13 1873.01 222.777   1
  -4  -7 -13 1659.62 292.124   1
   4  -7  14 999.677 211.241   1
  -4   7 -14 775.600 199.917   1
   4   7  15 590.623 307.646   1
   4  -7  15 241.143 194.695   1
  -4   7 -15 748.867 188.630   1
  -4  -7 -15 542.649 265.542   1
   4  -7  16 1253.59 236.792   1
   4   7  16 1051.11 298.507   1
  -4   7 -16 850.964 202.067   1
  -4  -7 -16 748.034 268.545   1
   4   7  17 292.210 267.279   1
  -4  -7 -17 155.267 204.901   1
   4  -7  18 445.169 211.077   1
   4   7  18 328.872 249.148   1
  -4  -7 -18 321.478 234.470   1
  -4   7 -18 365.279 201.563   1
   4   7  19 74.1022 278.557   1
  -4  -7 -19 64.8878 263.984   1
  -4   7 -19 109.758 187.853   1
   4   7  20 186.804 272.140   1
  -4  -7 -20 64.7644 235.906   1
   4   7  21 37.3834 224.711   1
  -4  -7 -21-386.260 216.124   1
   4   7  22 74.8033 266.360   1
  -4  -7 -22 95.6880 229.756   1
  -4  -7 -23 791.448 255.271   1
   4   7  25 328.372 261.949   1
  -4  -7 -25 30.8428 218.153   1
   4   7  26 611.375 253.465   1
  -4  -7 -26 242.668 220.794   1
   4   7  27 35.3727 201.686   1
  -4  -7 -27 29.8374 186.549   1
   4  -8 -26 58.8260 220.412   1
  -4   8  26 141.114 248.365   1
   4  -8 -25 151.982 226.820   1
  -4   8  25 428.179 245.818   1
   4  -8 -24 431.991 232.129   1
  -4   8  24 180.957 260.523   1
   4  -8 -23 538.195 246.791   1
  -4   8  23 36.3013 233.357   1
   4  -8 -22 157.494 184.990   1
  -4   8  22 37.2545 206.106   1
   4  -8 -20 157.574 242.187   1
  -4   8  20 337.751 284.420   1
   4  -8 -19 31.3642 208.361   1
  -4   8  19 112.608 259.001   1
   4   8 -18 81.9082 188.443   1
  -4   8  17 480.312 291.724   1
  -4  -8  17 29.0539 206.202   1
   4  -8 -17 185.052 245.060   1
   4   8 -17-77.1173 182.471   1
  -4   8  16-72.8327 247.269   1
  -4  -8  16 54.2041 199.665   1
   4  -8 -16 425.939 219.251   1
   4   8 -16 47.9670 188.910   1
  -4   8  15 107.291 274.450   1
  -4  -8  15 201.631 183.756   1
   4  -8 -15 29.9038 218.732   1
   4   8 -15 198.540 183.842   1
  -4   8  14 210.016 297.073   1
  -4  -8  14 255.297 185.071   1
   4  -8 -14-410.085 246.633   1
   4   8 -14 331.975 167.990   1
  -4   8  13 717.101 281.979   1
   4   8 -13 386.411 162.097   1
  -4  -8  13 598.586 188.840   1
   4  -8 -13 314.601 238.131   1
  -4  -8  12 3238.07 305.090   1
   4  -8 -12 3476.92 344.548   1
  -4   8  12 2654.65 356.759   1
   4   8 -12 2693.52 287.798   1
  -4   8  11 128.458 257.503   1
   4   8 -11 16.9588 150.125   1
  -4  -8  11 291.085 154.942   1
   4  -8 -11-26.9421 214.108   1
  -4   8  10 3333.84 377.486   1
   4  -8 -10 3664.16 348.357   1
  -4  -8  10 3268.08 279.130   1
  -4   8   9 147.641 269.106   1
   4  -8  -9 275.168 234.907   1
  -4   8   8 2359.20 331.937   1
   4  -8  -8 3147.11 328.072   1
  -4  -8   6 17562.3 1206.08   1
   4   8  -6 18666.3 1208.19   1
  -4   8   6 16946.7 1250.86   1
   4  -8  -6 16477.5 1230.68   1
   4  -8  -5 2289.63 258.760   1
  -4  -8   5 2018.75 212.698   1
  -4   8   5 2082.49 274.680   1
   4   8  -5 1887.34 213.583   1
   4  -8  -4 6765.16 561.223   1
  -4   8   4 7663.92 586.689   1
  -4  -8   4 7620.85 538.871   1
  -4   8   3 85.4686 175.252   1
   4  -8  -3 265.664 160.123   1
  -4   8   2 3082.53 333.762   1
   4  -8  -2 3867.58 319.107   1
  -4  -8   1 6622.01 466.734   1
   4   8  -1 5470.74 464.245   1
  -4   8   1 6515.82 487.814   1
   4  -8  -1 5958.56 469.506   1
   4  -8   0 33370.6 2246.96   1
   4   8   0 33882.4 2257.15   1
  -4  -8   0 32882.7 2251.58   1
   4   8   1 5776.39 466.275   1
  -4  -8  -1 5927.38 458.105   1
   4   8   2 3988.35 357.567   1
   4   8   3 62.4558 186.668   1
  -4   8  -3 210.391 123.652   1
   4  -8   3 303.955 131.017   1
  -4  -8  -3 451.637 176.381   1
   4  -8   4 7716.45 550.243   1
  -4   8  -4 7613.64 553.381   1
  -4  -8  -4 7899.34 592.987   1
   4   8   4 7702.77 602.468   1
  -4   8  -5 1642.72 175.403   1
   4   8   5 1952.30 264.764   1
  -4  -8  -5 1596.03 242.448   1
   4  -8   5 1647.46 179.041   1
   4   8   6 15685.5 1211.93   1
   4  -8   6 17238.9 1162.72   1
  -4   8  -6 17989.3 1166.06   1
  -4  -8  -6 16167.3 1205.09   1
   4  -8   7 5590.90 388.170   1
  -4   8  -7 4798.46 379.160   1
   4   8   8 2780.13 364.395   1
   4  -8   8 3692.20 270.912   1
  -4   8  -8 3178.95 267.055   1
  -4  -8  -8 2916.02 331.819   1
  -4  -8  -9 174.333 180.744   1
  -4   8  -9 575.238 130.905   1
   4   8   9 321.665 217.724   1
   4  -8   9 413.419 134.372   1
  -4  -8 -10 3457.22 345.452   1
   4   8  10 2550.66 360.094   1
  -4   8 -11-138.784 120.106   1
  -4  -8 -11-54.1321 208.360   1
   4   8  11-63.2328 228.607   1
   4  -8  11-78.2529 139.540   1
   4  -8  12 3553.45 303.112   1
   4   8  12 2600.62 356.253   1
  -4   8 -12 3375.70 285.326   1
   4   8  13 237.403 244.030   1
  -4  -8 -13 438.053 224.024   1
  -4   8 -13 241.270 148.572   1
   4  -8  13 267.305 163.932   1
   4   8  14-34.6036 273.284   1
   4  -8  14 353.293 171.634   1
  -4   8 -14 171.414 161.099   1
   4  -8  15 205.515 165.702   1
   4   8  15-282.161 299.255   1
  -4  -8 -15-429.294 260.878   1
  -4   8 -15-20.6996 162.924   1
   4  -8  16-246.419 186.528   1
   4   8  16 71.8620 276.504   1
  -4   8 -16 21.9109 166.424   1
   4   8  17 253.952 234.952   1
   4  -8  17 371.490 197.888   1
  -4   8 -17 93.6144 162.070   1
  -4  -8 -17 192.068 217.680   1
   4   8  19-37.2740 275.337   1
  -4  -8 -19 65.1367 243.967   1
   4   8  20 486.525 258.641   1
  -4  -8 -20 64.5389 198.281   1
   4   8  22 112.044 241.455   1
  -4  -8 -22-31.7816 224.558   1
   4   8  23 334.032 240.584   1
  -4  -8 -23 219.618 215.408   1
  -4  -8 -24 340.321 239.887   1
   4   8  25-289.288 227.986   1
   4   8  26 71.2233 247.739   1
  -4  -8 -26 89.9019 213.435   1
   4  -9 -26 231.847 206.499   1
  -4   9  26-34.8341 240.459   1
   4  -9 -25 360.297 221.774   1
  -4   9  25 176.555 238.323   1
   4  -9 -24 244.401 238.552   1
  -4   9  24 179.547 252.144   1
  -4   9  23 541.435 260.436   1
   4  -9 -22 31.3337 183.021   1
  -4   9  22 259.975 235.743   1
   4  -9 -21-62.8455 229.655   1
  -4   9  21-37.5292 276.255   1
   4  -9 -20 31.4981 217.374   1
  -4   9  20 150.353 257.264   1
   4  -9 -19 534.147 242.319   1
  -4   9  19 188.421 269.516   1
   4  -9 -18 125.093 218.145   1
  -4   9  18 449.908 282.307   1
   4   9 -17-144.768 174.655   1
   4  -9 -16 184.295 232.925   1
  -4  -9  16 149.149 174.895   1
  -4   9  16 368.443 281.102   1
   4   9 -16 248.528 162.764   1
   4  -9 -15 665.934 208.804   1
  -4  -9  15-46.1628 172.095   1
  -4   9  15 653.023 244.812   1
   4   9 -15 84.6107 158.435   1
   4  -9 -14 356.640 209.681   1
  -4  -9  14 319.792 189.525   1
  -4   9  14 213.543 247.965   1
   4   9 -14 59.1447 160.574   1
   4  -9 -13 116.355 199.190   1
  -4  -9  13 195.110 164.808   1
  -4   9  13-139.222 244.117   1
   4   9 -13 165.465 157.823   1
   4  -9 -12 113.460 216.320   1
   4   9 -12 221.321 135.136   1
  -4  -9  12 89.1291 152.748   1
  -4   9  12 101.734 250.676   1
  -4  -9  11 130.793 144.989   1
   4   9 -11 15.8145 133.174   1
  -4   9  11 131.751 286.167   1
   4  -9 -11 55.1249 230.089   1
   4  -9 -10 6904.19 576.742   1
  -4   9  10 7491.87 609.372   1
   4  -9  -9 1493.36 268.235   1
  -4   9   9 1796.31 308.198   1
  -4  -9   8 1149.56 175.499   1
  -4   9   8 1540.20 293.266   1
   4   9  -8 1706.76 181.574   1
   4  -9  -8 1562.10 255.179   1
  -4  -9   7 354.003 131.110   1
  -4   9   7 571.629 240.021   1
   4  -9  -7 407.941 218.613   1
   4   9  -7 261.205 137.479   1
   4   9  -6 598.402 143.796   1
  -4   9   6 262.486 227.189   1
   4  -9  -6 665.923 201.439   1
  -4  -9   6 640.009 125.256   1
   4   9  -5 521.769 143.139   1
  -4  -9   5 447.388 132.655   1
  -4   9   5 599.540 209.952   1
  -4   9   4 14811.3 1075.64   1
   4  -9  -4 15210.2 1064.84   1
   4  -9  -3 1538.94 204.797   1
  -4   9   3 1412.26 237.243   1
  -4   9   2 8730.76 662.274   1
   4  -9  -2 9730.03 653.350   1
   4   9  -2 7496.21 638.398   1
  -4  -9   2 9398.74 635.751   1
  -4   9   1 2304.59 272.869   1
  -4  -9   1 2903.62 257.215   1
   4   9  -1 2754.91 271.681   1
   4  -9  -1 2607.78 261.733   1
   4  -9   0-61.2411 130.589   1
  -4  -9   0 94.6889 136.386   1
   4   9   0-143.004 156.472   1
  -4   9   0 70.9178 143.802   1
   4   9   1 2873.98 302.353   1
  -4  -9  -1 2665.81 281.006   1
  -4   9  -1 2539.53 276.500   1
   4  -9   1 3435.41 265.482   1
  -4  -9  -2 9127.61 675.755   1
   4   9   3 1118.27 220.384   1
  -4   9  -3 1000.71 157.555   1
   4  -9   3 997.361 151.359   1
  -4  -9  -3 1309.33 198.256   1
   4  -9   4 14899.3 999.943   1
   4   9   4 14313.7 1045.84   1
  -4   9  -4 14317.0 999.118   1
   4   9   5 579.494 229.271   1
  -4   9  -5 416.822 118.514   1
   4  -9   5 564.185 121.267   1
  -4  -9  -5 329.406 187.925   1
   4   9   6 743.987 240.361   1
  -4   9  -6 779.341 122.331   1
  -4  -9  -6 578.387 203.105   1
   4  -9   6 725.652 122.966   1
   4   9   7 474.210 222.527   1
  -4   9  -7 365.524 102.262   1
  -4  -9  -7 358.583 196.353   1
   4  -9   7 472.406 113.171   1
  -4   9  -8 1172.65 144.932   1
  -4  -9  -8 1359.97 233.420   1
   4  -9   8 1582.71 155.871   1
   4   9   8 1279.22 269.516   1
  -4   9  -9 1498.89 166.041   1
  -4  -9  -9 2116.39 259.738   1
   4  -9   9 1505.31 168.410   1
   4   9   9 1449.72 269.308   1
  -4   9 -10 5691.61 438.524   1
  -4  -9 -10 6375.87 510.080   1
   4   9  10 5569.91 525.257   1
   4  -9  10 6235.05 446.786   1
   4   9  11-262.199 257.129   1
   4  -9  11-13.8212 123.486   1
   4   9  12 101.391 290.565   1
  -4  -9 -12-29.0623 237.796   1
   4  -9  13 305.474 155.949   1
   4   9  13 691.617 303.474   1
  -4  -9 -13 149.101 234.914   1
  -4   9 -13 326.684 133.396   1
   4  -9  14 244.722 163.590   1
   4   9  14 598.135 254.618   1
  -4  -9 -14 366.551 200.590   1
  -4   9 -14-118.696 145.174   1
   4  -9  15 124.192 158.616   1
   4   9  15 322.714 305.231   1
  -4   9 -15 202.567 148.459   1
  -4  -9 -15 62.2542 252.714   1
   4  -9  16 226.433 174.500   1
   4   9  16 36.8767 288.858   1
  -4  -9 -16 406.119 262.010   1
  -4   9 -16 299.128 149.842   1
  -4   9 -17 65.0047 145.240   1
   4   9  18 223.729 286.499   1
  -4  -9 -18 292.705 262.799   1
   4   9  19-112.560 235.730   1
  -4  -9 -19 129.617 218.046   1
   4   9  20 224.966 275.268   1
  -4  -9 -20 160.793 231.042   1
   4   9  21-112.310 262.620   1
  -4  -9 -21 351.333 240.264   1
   4   9  22-37.2611 239.877   1
  -4  -9 -22 220.847 202.194   1
   4   9  24-36.3773 194.721   1
  -4  -9 -24 153.323 176.962   1
   4   9  25 537.981 263.563   1
  -4  -9 -25 542.424 239.048   1
   4   9  26 281.441 234.400   1
  -4  10  25 246.119 247.142   1
   4 -10 -25 292.125 213.463   1
  -4  10  24 249.127 262.158   1
   4 -10 -24 90.6378 204.419   1
  -4  10  23 107.590 204.481   1
   4 -10 -23-31.1412 173.280   1
  -4  10  22 369.853 271.476   1
   4 -10 -22 31.1362 209.792   1
  -4  10  21 521.883 278.313   1
   4 -10 -21-471.119 224.527   1
  -4  10  20-37.6196 223.254   1
   4 -10 -20-31.4565 178.290   1
  -4  10  19-263.551 295.745   1
   4 -10 -19-220.553 234.086   1
  -4  10  18-37.6944 242.644   1
   4 -10 -18 188.326 193.402   1
  -4  10  17 374.608 293.119   1
   4 -10 -17 31.2190 230.041   1
   4  10 -16 190.697 159.341   1
  -4  10  16 111.728 302.997   1
   4 -10 -16-154.841 242.201   1
  -4 -10  15 817.815 182.255   1
  -4  10  15 735.281 297.757   1
   4 -10 -15 795.826 246.844   1
   4  10 -15 390.747 165.943   1
  -4  10  14 216.963 282.720   1
   4  10 -14 71.6219 148.159   1
   4 -10 -14 753.285 251.049   1
  -4 -10  14 466.842 163.298   1
  -4  10  13 177.313 277.306   1
   4  10 -13-99.4944 140.704   1
   4 -10 -13 118.298 231.997   1
  -4 -10  13 102.120 141.674   1
   4 -10 -11 591.313 232.416   1
  -4  10  11 605.137 250.565   1
  -4  10  10 521.642 272.263   1
   4  10 -10 829.827 147.272   1
   4 -10 -10 1202.50 249.773   1
  -4 -10  10 635.468 137.922   1
  -4  10   9-250.944 234.972   1
  -4 -10   9-12.2039 110.799   1
   4  10  -9 50.7567 114.934   1
   4 -10  -9 26.4709 195.535   1
   4  10  -8 4351.30 320.368   1
  -4 -10   8 4048.77 313.353   1
   4  10  -7 273.312 121.475   1
   4 -10  -7 322.598 205.097   1
  -4  10   7 394.927 229.590   1
  -4 -10   7 259.526 122.735   1
  -4 -10   6 109.856 110.361   1
   4  10  -6 151.102 122.900   1
   4  10  -5 2715.82 259.592   1
  -4 -10   5 3038.05 252.500   1
   4 -10  -5 2811.11 311.001   1
  -4  10   4 769.520 223.993   1
   4 -10  -4 681.807 193.892   1
  -4  10   3 869.637 213.126   1
   4 -10  -3 426.785 177.761   1
   4  10  -2 6277.32 491.585   1
  -4  10   2 5589.77 508.093   1
   4 -10  -2 6129.07 497.661   1
  -4 -10   2 7275.67 485.179   1
   4  10  -1 524.809 167.993   1
  -4  10   1 420.511 182.247   1
  -4 -10   1 322.411 146.687   1
   4 -10  -1 293.564 156.575   1
  -4  10   0 3442.94 306.308   1
   4  10   0 2805.25 302.514   1
   4 -10   0 2799.73 282.545   1
  -4 -10   0 3167.58 282.530   1
   4  10   1 309.990 184.105   1
  -4  10  -1 436.387 161.979   1
   4 -10   1 543.687 135.402   1
  -4 -10  -1 35.5330 151.205   1
  -4 -10  -2 7375.86 530.480   1
   4  10   2 6256.30 540.365   1
   4 -10   3 649.709 144.525   1
  -4 -10  -3 598.857 185.010   1
   4  10   3 281.059 204.899   1
  -4  10  -3 492.688 138.019   1
   4 -10   4 1088.08 140.518   1
   4  10   4 1003.68 241.020   1
  -4 -10  -4 782.027 198.872   1
  -4  10  -4 802.247 146.613   1
   4  10   5 2299.54 301.895   1
   4 -10   5 2613.14 215.473   1
  -4  10  -5 2445.02 211.648   1
  -4 -10  -5 2300.91 281.685   1
  -4  10  -6 305.523 101.493   1
   4 -10   6 143.482 93.4602   1
   4 -10   7 50.2176 95.1553   1
  -4  10  -7 155.037 83.3169   1
   4  10   8 3308.36 407.781   1
  -4 -10  -8 4415.53 397.113   1
  -4  10  -8 3657.69 285.659   1
   4 -10   8 4136.34 293.872   1
  -4 -10  -9 26.7722 208.717   1
  -4  10  -9-124.709 79.9207   1
   4 -10   9 8.70412 91.4985   1
   4  10   9-94.0774 229.200   1
   4  10  10 817.102 265.339   1
   4 -10  10 690.207 117.727   1
   4  10  11 437.950 294.791   1
   4 -10  11 811.396 128.033   1
  -4  10 -11 714.887 118.892   1
  -4 -10 -11 1127.91 260.692   1
   4 -10  12 2535.87 229.911   1
  -4  10 -12 2454.37 221.634   1
   4 -10  13-152.167 125.131   1
   4  10  13 245.937 280.802   1
  -4  10 -13 223.158 120.851   1
  -4 -10 -13 213.232 234.462   1
   4  10  14 743.898 305.919   1
  -4 -10 -14-31.3555 241.998   1
  -4 -10 -15 280.733 227.974   1
  -4  10 -15 327.491 135.516   1
   4  10  16 403.233 304.797   1
  -4 -10 -16 193.383 250.297   1
   4  10  17 223.664 238.758   1
  -4 -10 -17-195.658 199.802   1
   4  10  18 112.804 285.526   1
  -4 -10 -18-129.665 244.499   1
   4  10  19 300.895 235.944   1
  -4 -10 -19 290.830 200.956   1
   4  10  20 488.429 291.416   1
  -4 -10 -20 64.0200 234.460   1
   4  10  21-74.8425 223.534   1
  -4 -10 -21-222.123 194.701   1
   4  10  22 297.176 266.499   1
  -4 -10 -22-218.952 214.038   1
   4  10  23 440.786 248.233   1
  -4 -10 -23-215.686 193.604   1
   4  10  24 361.016 248.420   1
  -4 -10 -24 424.822 229.583   1
   4  10  25 141.900 242.474   1
  -4 -10 -25 386.641 207.705   1
   4 -11 -24-179.033 163.067   1
  -4  11  24-35.2256 200.987   1
   4 -11 -23 277.534 213.386   1
  -4  11  23 213.612 240.124   1
   4 -11 -22 62.5806 221.967   1
  -4  11  22-216.574 269.477   1
   4 -11 -21 281.221 188.568   1
  -4  11  21-148.667 215.751   1
   4 -11 -20 125.532 232.712   1
  -4  11  20 37.6127 259.562   1
   4 -11 -18 409.120 238.373   1
  -4  11  18 719.672 293.587   1
   4 -11 -17-219.648 220.896   1
  -4  11  17 151.003 265.735   1
   4 -11 -16 218.297 221.657   1
   4 -11 -15 185.385 232.256   1
  -4  11  15-185.464 289.133   1
   4 -11 -14 30.5067 227.813   1
  -4  11  14 182.984 276.091   1
   4  11 -13 41.2195 120.275   1
  -4 -11  13 80.2618 121.453   1
   4 -11 -13-90.0368 230.937   1
  -4  11  13-179.849 280.371   1
   4  11 -12 112.686 120.866   1
  -4 -11  12 289.002 107.240   1
   4 -11 -12 294.216 213.698   1
  -4  11  11-103.238 279.938   1
   4  11 -11 58.1807 111.437   1
  -4 -11  11-22.3038 106.574   1
   4  11 -10 2731.49 279.445   1
   4 -11 -10 4709.14 380.356   1
  -4  11  10 3565.29 390.772   1
  -4 -11  10 3883.78 279.957   1
  -4  11   9 32.1140 251.937   1
  -4 -11   9 91.6228 109.031   1
   4  11  -9 75.0789 112.315   1
   4 -11  -9-54.5432 225.741   1
  -4 -11   8 3020.61 238.488   1
   4  11  -8 2557.79 238.950   1
   4 -11  -8 2986.05 335.135   1
  -4  11   7 823.876 236.337   1
   4 -11  -7 631.894 207.503   1
  -4 -11   7 966.717 131.755   1
   4  11  -7 859.983 137.520   1
  -4  11   6 481.694 236.879   1
   4 -11  -6 311.360 198.580   1
  -4 -11   6 465.384 113.139   1
   4  11  -6 422.453 128.600   1
  -4 -11   5 442.263 117.061   1
   4  11  -5 380.348 139.503   1
  -4  11   4 1840.73 270.790   1
   4 -11  -4 1334.64 233.824   1
   4  11  -3-46.8960 137.186   1
  -4  11   3 123.070 210.507   1
   4 -11  -3 60.8181 173.381   1
  -4 -11   3 27.2918 122.730   1
  -4 -11   2 5125.96 389.691   1
   4  11  -2 4920.84 401.037   1
  -4  11   2 4844.20 427.429   1
   4 -11  -2 4412.89 401.832   1
  -4 -11   1 145.654 145.496   1
   4  11  -1 94.2106 167.155   1
   4 -11  -1 325.754 147.857   1
  -4  11   1 252.365 181.797   1
   4  11   0-183.851 171.929   1
  -4 -11   0 17.6270 136.545   1
   4 -11   0-100.531 151.068   1
  -4  11   0 97.6965 164.452   1
   4  11   1 130.509 179.703   1
  -4 -11  -1 152.703 170.628   1
  -4  11  -1 210.796 165.574   1
   4 -11   1 59.7544 122.864   1
  -4 -11  -2 5878.36 425.019   1
   4 -11   2 5282.35 394.232   1
  -4  11  -2 4222.00 392.965   1
   4  11   2 4770.39 435.654   1
   4  11   3 124.291 196.242   1
  -4  11  -3 132.638 123.261   1
  -4 -11  -3-151.166 172.070   1
   4 -11   3 61.3819 112.029   1
   4  11   4 1393.00 267.177   1
  -4  11  -4 1353.14 160.794   1
   4 -11   4 1418.15 163.676   1
  -4 -11  -4 1686.00 247.862   1
  -4  11  -5 348.299 105.635   1
   4 -11   5 393.520 106.612   1
   4  11   6 287.118 233.812   1
  -4  11  -6 223.008 87.3092   1
  -4 -11  -6-97.9075 218.278   1
   4 -11   6 137.987 87.8211   1
  -4  11  -7 546.169 84.1574   1
   4 -11   7 514.082 83.9528   1
  -4 -11  -8 3520.96 320.929   1
   4  11   8 2893.15 333.539   1
   4 -11   8 2408.69 161.593   1
  -4 -11  -9 252.106 211.431   1
   4  11   9-32.6184 239.369   1
   4  11  10 3906.20 425.743   1
  -4 -11 -12 212.851 218.186   1
  -4  11 -12 62.6545 57.8901   1
   4  11  12 35.1191 271.143   1
   4 -11  12 52.3498 59.6045   1
   4  11  13-35.4279 273.495   1
   4 -11  13 46.5294 80.2904   1
  -4 -11 -13 62.6303 237.788   1
  -4  11 -13-47.8904 71.0886   1
  -4 -11 -14 218.167 238.257   1
  -4  11 -14 69.7087 87.1028   1
  -4 -11 -15 161.140 252.013   1
   4  11  15-110.115 259.346   1
  -4 -11 -16 163.155 245.634   1
   4  11  16 261.462 289.587   1
  -4 -11 -17 65.4119 220.170   1
   4  11  17 150.533 269.050   1
  -4 -11 -18 161.916 228.198   1
   4  11  18 188.717 271.015   1
  -4 -11 -20 31.8410 226.719   1
   4  11  20 37.6023 265.686   1
  -4 -11 -21-220.572 193.058   1
   4  11  21 373.606 215.532   1
  -4 -11 -22 341.762 240.530   1
   4  11  22 184.897 265.912   1
  -4 -11 -23 91.6272 197.687   1
   4  11  23 218.239 210.056   1
  -4 -11 -24 59.9796 227.744   1
   4  11  24-178.793 257.516   1
   4 -12 -24-147.214 207.608   1
  -4  12  24 696.675 268.335   1
   4 -12 -23 240.483 219.115   1
  -4  12  23 35.5454 262.764   1
   4 -12 -22 31.0271 181.075   1
  -4  12  22 35.8698 204.520   1
   4 -12 -20 156.855 191.218   1
  -4  12  20-299.027 234.843   1
   4 -12 -19-31.4757 228.350   1
  -4  12  19 113.327 283.950   1
   4 -12 -18 31.5766 187.481   1
  -4  12  18 189.316 237.959   1
   4 -12 -17 252.544 240.741   1
  -4  12  17 37.8241 288.368   1
   4 -12 -16-188.423 240.932   1
  -4  12  16 529.434 293.892   1
  -4  12  14 74.2463 291.238   1
   4 -12 -13 365.500 257.313   1
   4  12 -13 143.625 79.5139   1
  -4  12  13 402.408 291.695   1
   4 -12 -12 1079.57 263.155   1
  -4  12  12 1216.94 328.518   1
  -4 -12  11 21.7698 53.6389   1
   4  12 -11 18.6081 65.1401   1
   4 -12 -10 374.178 249.438   1
  -4  12  10 237.960 278.189   1
  -4 -12  10 71.2925 60.3594   1
   4  12 -10 32.4977 71.6975   1
  -4 -12   9 403.883 81.0494   1
  -4  12   9 660.544 265.141   1
   4 -12  -9 531.766 223.063   1
   4  12  -9 304.863 89.0504   1
   4  12  -8 757.394 111.797   1
  -4 -12   8 659.898 102.974   1
   4 -12  -8 631.219 237.905   1
   4  12  -7 803.146 126.285   1
   4 -12  -7 849.262 219.571   1
  -4 -12   7 758.231 114.710   1
   4  12  -6 2667.38 250.279   1
  -4  12   6 2720.85 336.574   1
  -4 -12   6 3243.00 245.961   1
   4 -12  -6 3420.84 327.361   1
   4  12  -5 737.000 144.479   1
   4 -12  -5 898.922 204.672   1
  -4 -12   5 1084.29 138.394   1
  -4  12   4 678.603 228.267   1
   4 -12  -4 471.270 191.385   1
   4  12  -3 382.171 147.466   1
  -4  12   3 102.842 210.756   1
  -4 -12   3-28.9537 132.363   1
   4 -12  -3 404.382 167.961   1
   4  12  -2 1850.47 233.508   1
  -4  12   2 1739.74 266.345   1
  -4 -12   2 2021.68 215.049   1
   4 -12  -2 1873.40 228.686   1
   4  12  -1 59.7857 164.980   1
  -4 -12   1 17.3315 153.285   1
  -4  12   1 154.364 186.626   1
   4 -12  -1 37.9840 160.743   1
   4  12   0 5203.64 495.661   1
   4 -12   0 6292.95 484.101   1
  -4  12   0 6184.75 495.479   1
  -4 -12   0 6866.86 492.089   1
   4 -12   1 202.526 132.706   1
   4  12   1 46.2846 188.931   1
  -4  12  -1 165.240 161.265   1
  -4 -12  -1-59.7607 164.542   1
   4  12   2 1700.48 257.209   1
  -4  12  -2 1678.32 218.191   1
  -4 -12  -2 1980.13 235.333   1
   4 -12   2 1949.68 208.252   1
   4  12   3 130.218 212.939   1
  -4 -12  -3 110.467 186.453   1
  -4  12  -3 108.255 128.710   1
   4 -12   3 374.821 117.428   1
  -4  12  -4 531.440 121.880   1
   4 -12   4 1037.91 130.092   1
  -4  12  -5 650.708 108.128   1
   4 -12   5 627.970 104.921   1
  -4 -12  -5 466.486 197.949   1
   4 -12   6 2478.73 184.288   1
   4  12   6 2647.87 325.272   1
  -4  12  -6 2119.11 182.528   1
   4  12   7 1008.81 279.755   1
   4  12   8 784.000 283.316   1
  -4 -12  -8 279.839 218.982   1
   4  12   9 235.693 271.710   1
  -4 -12  -9 115.339 235.506   1
  -4 -12 -10 118.628 212.906   1
   4  12  11-211.001 272.361   1
  -4 -12 -11 121.579 216.413   1
   4  12  12 323.178 287.872   1
  -4 -12 -12 372.377 242.219   1
   4  12  13 36.9797 247.774   1
   4  12  14 551.921 282.823   1
  -4 -12 -14 580.659 243.703   1
   4  12  16 679.700 267.458   1
  -4 -12 -16 32.7845 199.666   1
   4  12  17 113.873 287.259   1
  -4 -12 -17-65.2413 251.005   1
   4  12  18 265.242 276.167   1
  -4 -12 -18 129.306 221.541   1
   4  12  19-566.912 240.971   1
  -4 -12 -19 288.756 208.440   1
   4  12  20 112.801 273.136   1
  -4 -12 -20 285.014 238.449   1
   4  12  22 698.728 272.142   1
  -4 -12 -22-61.4758 213.555   1
   4  12  23 144.402 240.836   1
  -4 -12 -23-151.129 208.543   1
   4  12  24 141.700 231.492   1
  -4 -12 -24 236.750 202.922   1
   4 -13 -23 29.6953 190.004   1
  -4  13  23 562.876 236.278   1
   4 -13 -22-90.8557 222.895   1
  -4  13  22-537.735 272.851   1
   4 -13 -21 124.877 180.102   1
  -4  13  21-144.563 203.586   1
   4 -13 -20 406.007 237.761   1
  -4  13  20 372.794 278.519   1
   4 -13 -19 157.590 207.002   1
  -4  13  19 263.116 234.209   1
   4 -13 -18 95.0618 227.329   1
  -4  13  18-113.326 273.036   1
   4 -13 -17 158.353 228.388   1
  -4  13  17 228.154 300.395   1
   4 -13 -16-31.6271 202.004   1
  -4  13  16 569.409 267.469   1
   4 -13 -15 346.486 193.340   1
   4 -13 -14 437.720 217.305   1
  -4  13  14 786.345 265.251   1
   4 -13 -13-92.7771 217.666   1
  -4  13  13 222.072 268.517   1
   4 -13 -12 365.940 243.934   1
  -4  13  12-72.9200 273.344   1
   4 -13 -11-90.1794 202.953   1
  -4  13  11-498.513 270.901   1
   4 -13  -9 145.228 214.561   1
  -4  13   9-233.078 238.883   1
   4 -13  -8 556.421 210.152   1
  -4  13   8 390.536 254.091   1
   4  13  -7 692.882 109.298   1
  -4 -13   7 848.740 100.021   1
   4 -13  -7 825.609 234.018   1
  -4  13   7 636.985 248.771   1
   4  13  -6 504.505 113.683   1
  -4 -13   6 323.933 97.8563   1
   4 -13  -6 513.074 206.172   1
  -4  13   6 398.630 248.003   1
   4  13  -5-64.8114 123.392   1
  -4 -13   5 55.6738 108.248   1
   4 -13  -5 244.873 196.290   1
  -4  13   5 118.106 223.477   1
   4  13  -3 137.767 151.891   1
  -4 -13   3 29.4438 127.901   1
   4 -13  -3-267.425 169.800   1
  -4  13   3-80.5441 194.064   1
   4  13  -2 1568.80 219.243   1
  -4 -13   2 1010.03 185.506   1
   4 -13  -2 1201.61 206.789   1
  -4  13   2 1463.78 250.458   1
  -4 -13   1 374.121 153.096   1
   4  13  -1-83.7547 164.928   1
   4 -13  -1 298.245 161.018   1
  -4  13   1 277.727 160.377   1
   4  13   0-135.695 178.592   1
  -4 -13   0 191.847 142.812   1
   4 -13   0 238.756 157.156   1
  -4  13   0-64.3574 177.121   1
   4  13   1 507.290 204.821   1
  -4 -13  -1 452.673 168.758   1
   4 -13   1 292.730 140.955   1
  -4  13  -1 343.329 159.391   1
   4  13   2 1493.72 249.793   1
  -4 -13  -2 1535.77 220.216   1
   4 -13   2 1027.52 166.989   1
  -4  13  -2 1271.56 179.971   1
  -4 -13  -3-349.740 182.673   1
   4  13   3-163.630 216.717   1
   4  13   4 260.008 223.583   1
   4 -13   4 248.310 107.322   1
  -4 -13  -4 464.921 200.260   1
  -4  13  -4 160.304 105.257   1
   4  13   5 212.105 223.832   1
   4 -13   5-85.0356 78.6345   1
  -4  13  -5-7.19600 80.3514   1
   4  13   6 63.1262 253.044   1
  -4 -13  -6 108.089 205.277   1
   4  13   7 621.192 263.790   1
  -4 -13  -7 643.463 222.717   1
   4  13   8 403.852 273.255   1
  -4 -13  -8 346.640 230.016   1
  -4 -13  -9 29.7501 225.914   1
   4  13   9 34.4387 282.603   1
  -4 -13 -10 707.789 228.212   1
   4  13  10 244.193 262.594   1
  -4 -13 -11 124.302 214.419   1
   4  13  11-251.958 245.303   1
  -4 -13 -12 531.222 251.891   1
   4  13  12 222.530 302.898   1
  -4 -13 -13-161.821 229.706   1
   4  13  13-74.2518 295.882   1
  -4 -13 -14 458.725 239.620   1
  -4 -13 -15 98.6217 229.534   1
   4  13  15 568.986 260.354   1
  -4 -13 -16 458.227 236.596   1
   4  13  16 648.659 292.859   1
  -4 -13 -17-259.725 226.850   1
   4  13  17 76.1910 269.286   1
  -4 -13 -18 451.310 204.586   1
   4  13  18-380.242 240.129   1
  -4 -13 -19-287.322 218.702   1
   4  13  19 37.8373 268.572   1
  -4 -13 -20 471.570 232.666   1
   4  13  20 225.216 264.258   1
  -4 -13 -21 278.599 185.762   1
   4  13  21 630.482 235.769   1
  -4 -13 -22 182.769 212.942   1
   4  13  22 109.256 261.464   1
  -4 -13 -23 149.299 206.282   1
   4  13  23 179.016 244.213   1
  -4  14  22-142.107 230.924   1
  -4  14  21-144.695 257.557   1
   4 -14 -21 122.030 207.027   1
  -4  14  20 400.785 239.211   1
   4 -14 -20 408.473 214.890   1
   4 -14 -19 127.162 218.595   1
  -4  14  18 869.942 295.712   1
   4 -14 -18 31.6709 216.143   1
  -4  14  16 76.0403 242.413   1
   4 -14 -16-191.281 196.398   1
  -4  14  15 37.9278 260.604   1
   4 -14 -15-31.8374 187.890   1
  -4  14  14 301.658 249.316   1
   4 -14 -14 380.201 193.489   1
  -4  14  13 186.871 254.056   1
   4 -14 -13 251.400 208.334   1
  -4  14  12 516.936 283.876   1
   4 -14 -12 155.332 224.582   1
  -4  14  11 320.884 260.841   1
   4 -14 -11 650.754 226.502   1
  -4  14  10-314.802 262.093   1
   4 -14 -10 91.2454 223.965   1
  -4  14   8 775.999 266.498   1
   4 -14  -8 281.845 206.850   1
  -4  14   7 526.506 255.257   1
   4 -14  -7 27.4509 195.229   1
   4  14  -6 897.388 120.760   1
  -4 -14   6 1092.06 115.037   1
  -4  14   6 1274.27 260.383   1
   4  14  -5 210.005 121.260   1
  -4  14   5 368.925 236.787   1
   4 -14  -5 582.948 197.495   1
  -4  14   4 59.1986 229.266   1
   4 -14  -4 48.3965 169.676   1
   4  14  -3 17.7660 155.517   1
   4  14  -2 80.0151 169.794   1
   4 -14  -2 43.9969 179.551   1
  -4  14   2 129.108 206.400   1
   4 -14  -1 207.654 162.523   1
   4  14  -1 22.0371 171.364   1
  -4  14   1 72.6590 177.128   1
   4 -14   0 1363.80 202.788   1
   4  14   0 1410.22 237.713   1
  -4  14   0 1143.14 222.310   1
   4 -14   1-67.8515 131.002   1
  -4  14  -1 59.0516 153.961   1
   4  14   1-205.889 203.806   1
   4 -14   2-75.5676 131.625   1
  -4 -14  -2 23.4410 160.404   1
   4  14   2-27.3315 197.549   1
  -4  14  -2 67.7939 143.791   1
   4 -14   3 38.1506 122.068   1
   4  14   4 151.406 223.691   1
  -4 -14  -4 77.7499 202.021   1
  -4  14  -4-9.95424 99.6799   1
   4 -14   4 38.6822 97.5850   1
   4 -14   5 98.8405 45.1788   1
  -4 -14  -5 162.201 208.737   1
   4  14   5 31.4961 235.970   1
  -4  14  -5 22.6770 50.0218   1
   4  14   6 977.043 265.137   1
  -4 -14  -6 812.822 229.438   1
   4  14   7-33.5832 235.473   1
  -4 -14  -7 144.945 206.448   1
   4  14   8 580.921 254.234   1
  -4 -14  -8 120.509 232.826   1
   4  14  10 146.488 250.585   1
  -4 -14 -10 524.155 252.563   1
   4  14  11 475.784 246.736   1
  -4 -14 -11 32.0236 218.756   1
   4  14  12 111.922 259.478   1
  -4 -14 -12-129.859 223.073   1
   4  14  13 75.6323 267.295   1
  -4 -14 -13 921.094 265.859   1
   4  14  14-76.3987 289.140   1
  -4 -14 -14 196.593 239.505   1
   4  14  15-268.211 277.847   1
  -4 -14 -15-392.723 229.622   1
   4  14  16 230.081 246.795   1
  -4 -14 -16-32.6218 201.965   1
  -4 -14 -18-32.1173 214.266   1
   4  14  19 718.927 283.014   1
  -4 -14 -19 253.176 233.966   1
   4  14  20 523.782 266.570   1
  -4 -14 -20-62.3472 184.247   1
   4  14  21 36.7673 239.884   1
  -4 -14 -21-30.7101 202.178   1
   4  14  22 758.555 293.692   1
  -4 -14 -22 271.213 217.511   1
   4 -15 -22 29.1551 166.480   1
  -4  15  22 318.646 226.944   1
   4 -15 -21 302.037 219.983   1
  -4  15  21 287.109 280.417   1
   4 -15 -20-30.7442 176.670   1
  -4  15  20-365.039 230.727   1
   4 -15 -19 311.934 225.352   1
  -4  15  19 222.046 277.806   1
   4 -15 -18-223.946 217.240   1
  -4  15  18 37.1204 258.289   1
   4 -15 -17-354.631 196.210   1
  -4  15  17-112.117 230.774   1
   4 -15 -15 194.582 211.754   1
  -4  15  15 37.5182 250.425   1
   4 -15 -14 194.173 199.402   1
  -4  15  14-37.4080 236.262   1
   4 -15 -13-32.1869 201.328   1
  -4  15  13-185.939 234.869   1
   4 -15 -12-191.482 216.736   1
  -4  15  12-36.8276 265.335   1
   4 -15 -11 31.0904 199.149   1
  -4  15  11 73.2332 242.158   1
   4 -15 -10 332.069 216.675   1
  -4  15  10-253.930 284.627   1
   4 -15  -9 266.409 218.680   1
  -4  15   9-248.925 269.140   1
   4 -15  -7 112.862 193.075   1
  -4  15   7-136.259 234.061   1
   4 -15  -6 190.757 189.049   1
  -4  15   6 99.1458 239.973   1
   4  15  -5 184.476 107.624   1
   4 -15  -5 315.373 200.480   1
  -4  15   5-224.006 239.919   1
  -4 -15   5 159.657 102.018   1
   4 -15  -4 1187.49 224.761   1
  -4  15   4 1045.12 282.687   1
  -4 -15   4 1211.63 155.299   1
   4  15  -3-71.3266 148.680   1
   4 -15  -3 121.221 187.980   1
  -4  15   3 86.6821 221.053   1
  -4 -15   3 347.287 142.924   1
   4  15  -2 371.563 173.599   1
  -4 -15   2 357.761 152.983   1
  -4  15   2 378.407 215.945   1
  -4 -15   1 79.2280 156.482   1
   4 -15  -1-108.098 157.556   1
  -4  15   1 354.036 193.422   1
   4  15  -1 160.682 179.612   1
  -4 -15   0 172.438 171.735   1
   4 -15   0-19.9109 153.231   1
  -4  15   0-93.3102 180.686   1
   4  15   0 124.955 189.147   1
  -4 -15  -1-46.2233 181.313   1
   4 -15   1 35.0338 141.689   1
   4  15   1 26.8117 209.007   1
  -4  15  -1 142.101 166.124   1
  -4  15  -2 86.0262 146.457   1
   4 -15   2 479.424 144.635   1
  -4 -15  -3 51.7513 192.120   1
  -4  15  -3 283.033 125.952   1
   4  15   3 179.623 226.055   1
   4 -15   3 100.353 115.463   1
  -4 -15  -4 675.777 217.641   1
  -4  15  -4 488.213 100.259   1
   4  15   4 688.546 255.804   1
   4 -15   4 397.970 96.5503   1
   4  15   5 322.032 248.269   1
  -4 -15  -5 425.841 209.738   1
   4  15   6 202.166 239.360   1
  -4 -15  -6 203.526 214.425   1
   4  15   7-69.3746 267.901   1
  -4 -15  -7 266.392 225.657   1
   4  15   9-36.1696 253.565   1
  -4 -15  -9 31.6193 224.268   1
   4  15  10-74.0021 251.134   1
  -4 -15 -10 193.086 234.364   1
   4  15  11 112.937 259.731   1
  -4 -15 -11-32.7174 227.560   1
   4  15  12-76.1899 262.825   1
  -4 -15 -12 32.9632 219.900   1
   4  15  13 38.4629 267.510   1
  -4 -15 -13-32.9413 214.922   1
   4  15  14 192.905 265.320   1
  -4 -15 -14 559.578 238.497   1
   4  15  15-193.151 290.612   1
  -4 -15 -15 459.448 242.710   1
   4  15  17 653.558 292.152   1
  -4 -15 -17-128.974 212.585   1
   4  15  18 38.1574 263.735   1
  -4 -15 -18 382.563 221.413   1
   4  15  19-188.812 238.445   1
  -4 -15 -19 251.367 191.558   1
   4  15  20 37.1238 241.151   1
  -4 -15 -20 92.8935 192.678   1
   4  15  21-73.0170 259.087   1
  -4 -15 -21 273.657 214.170   1
   4  15  22 286.896 270.486   1
  -4 -15 -22-148.941 196.989   1
  -4  16  21 178.965 256.914   1
   4 -16 -21 88.3000 198.220   1
  -4  16  20 36.5142 238.276   1
   4 -16 -20 90.1514 188.851   1
  -4  16  19 737.045 281.008   1
   4 -16 -19 366.827 237.721   1
  -4  16  17-150.820 239.233   1
   4 -16 -17 222.379 189.596   1
  -4  16  16-151.773 236.320   1
   4 -16 -16-192.011 193.359   1
  -4  16  15-38.0758 243.395   1
   4 -16 -15 482.012 198.730   1
  -4  16  14 152.262 241.545   1
   4 -16 -14 32.1582 196.079   1
  -4  16  13 265.615 272.283   1
   4 -16 -13-32.0779 211.261   1
  -4  16  11 75.1618 261.861   1
   4 -16 -11 342.924 199.359   1
  -4  16  10 335.606 261.418   1
   4 -16 -10-185.397 196.967   1
  -4  16   9-183.337 248.859   1
   4 -16  -9 30.4090 202.898   1
  -4  16   8 504.401 265.013   1
   4 -16  -8 178.472 205.381   1
  -4  16   7-70.4452 272.792   1
   4 -16  -7 28.9630 194.886   1
  -4  16   6 412.569 256.375   1
   4 -16  -6 168.848 215.142   1
  -4  16   5-133.415 234.880   1
   4 -16  -5 325.499 205.435   1
   4  16  -4 28.1014 130.544   1
   4 -16  -4 157.854 184.451   1
  -4  16   4-127.282 219.545   1
   4  16  -3 217.616 157.894   1
   4 -16  -3 277.909 192.160   1
  -4 -16   3 203.367 130.160   1
  -4  16   3 657.922 222.516   1
  -4 -16   2 37.1500 143.398   1
   4  16  -2-84.9349 169.160   1
  -4 -16   1 166.366 169.804   1
   4 -16  -1 112.416 167.396   1
  -4  16   1 26.5193 198.772   1
   4  16  -1 94.5822 179.685   1
  -4 -16   0 340.904 175.192   1
   4 -16   0 61.3420 151.405   1
  -4  16   0 192.486 180.541   1
   4  16   0 51.7323 189.998   1
  -4 -16  -1-23.8865 166.163   1
   4 -16   1 90.2629 138.947   1
  -4  16  -1 82.8721 162.035   1
   4  16   1 28.2976 196.049   1
  -4 -16  -2-126.692 175.552   1
   4 -16   2 31.1402 127.804   1
  -4  16  -2 103.386 144.641   1
   4  16   2 240.298 213.070   1
   4  16   3-126.404 204.499   1
  -4  16  -3 12.7316 116.219   1
  -4 -16  -4 198.664 218.378   1
   4  16   4-64.8044 228.935   1
  -4  16  -4-5.59532 56.6629   1
   4  16   5-100.798 248.297   1
  -4 -16  -5-117.623 207.086   1
   4  16   6 557.474 266.254   1
  -4 -16  -6 151.690 204.303   1
   4  16   8 110.033 257.126   1
  -4 -16  -8-63.7941 213.709   1
   4  16   9-37.4033 263.382   1
  -4 -16  -9 258.990 216.135   1
   4  16  10 569.495 281.998   1
  -4 -16 -10 65.6458 223.442   1
   4  16  11-38.4565 260.131   1
  -4 -16 -11 329.181 210.157   1
   4  16  12 812.987 270.626   1
  -4 -16 -12 131.999 214.083   1
   4  16  13-155.527 250.421   1
  -4 -16 -13-165.068 210.709   1
   4  16  14-194.877 254.537   1
  -4 -16 -14 427.939 213.104   1
   4  16  15 272.661 264.937   1
   4  16  16 349.216 265.235   1
  -4 -16 -16 292.348 214.864   1
   4  16  17 269.679 258.192   1
  -4 -16 -17-32.1292 207.798   1
   4  16  18 190.691 269.878   1
  -4 -16 -18 253.493 228.667   1
   4  16  19 562.652 286.300   1
  -4 -16 -19 62.4869 216.237   1
   4  16  20 258.757 266.464   1
  -4 -16 -20 491.163 220.933   1
   4  16  21 145.116 244.225   1
  -4 -16 -21 90.2533 194.631   1
   4 -17 -20 268.527 188.736   1
  -4  17  20 36.4112 245.286   1
   4 -17 -18-30.8441 203.072   1
  -4  17  18-37.4981 253.402   1
   4 -17 -16 94.7585 190.808   1
  -4  17  16 268.324 243.414   1
   4 -17 -15 159.040 193.376   1
  -4  17  15 308.597 255.476   1
   4 -17 -14 191.575 194.639   1
  -4  17  14-154.731 248.939   1
   4 -17 -13-96.2164 213.024   1
  -4  17  13 116.029 271.141   1
   4 -17 -12 63.9533 198.957   1
  -4  17  12-232.545 263.039   1
   4 -17 -10 188.988 192.038   1
  -4  17  10-114.314 247.520   1
   4 -17  -9 155.136 202.444   1
  -4  17   9-150.716 251.366   1
   4 -17  -8-152.154 198.544   1
  -4  17   8 259.799 239.937   1
   4 -17  -7 149.004 188.154   1
  -4  17   7-146.056 229.412   1
   4 -17  -6 347.579 191.578   1
  -4  17   6-356.184 221.608   1
   4 -17  -5 56.7076 191.643   1
  -4  17   5 68.7832 234.397   1
   4 -17  -4 82.1857 198.051   1
  -4  17   4 32.8207 231.027   1
   4 -17  -3 236.935 184.924   1
  -4  17   3 93.2561 219.088   1
   4 -17  -1 70.4107 163.540   1
   4  17  -1 294.686 185.485   1
  -4  17   1 110.252 190.423   1
  -4 -17   0 209.123 173.652   1
   4  17   0 81.3093 201.789   1
  -4  17   0 74.1784 184.123   1
  -4  17  -1 211.398 167.959   1
  -4 -17  -2 53.8065 186.448   1
   4  17   2-278.806 226.452   1
  -4 -17  -3-225.912 207.194   1
   4  17   3 97.6520 226.467   1
  -4 -17  -4 323.455 221.689   1
   4  17   4 678.168 267.785   1
  -4 -17  -5 151.993 214.393   1
   4  17   5 280.742 228.336   1
  -4 -17  -6-31.0185 189.452   1
   4  17   6 506.479 242.691   1
  -4 -17  -7-31.7328 202.288   1
   4  17   7 111.120 234.989   1
  -4 -17  -8 611.366 235.825   1
   4  17   8 565.715 269.311   1
  -4 -17  -9 424.506 218.903   1
   4  17   9 191.462 253.017   1
  -4 -17 -10 131.569 222.354   1
   4  17  10 38.7351 261.824   1
  -4 -17 -12-66.3385 214.583   1
   4  17  12-196.396 262.156   1
  -4 -17 -13 330.920 212.251   1
   4  17  13-39.3868 244.055   1
  -4 -17 -14-296.437 210.909   1
   4  17  14-314.935 243.257   1
  -4 -17 -15-163.419 199.223   1
   4  17  15 156.830 236.481   1
  -4 -17 -16 129.357 199.190   1
   4  17  16 623.060 284.279   1
  -4 -17 -18 378.543 191.690   1
   4  17  18-75.9311 248.029   1
  -4 -17 -20 60.8003 170.283   1
   4  17  20 110.104 226.079   1
  -4  18  19 368.690 274.937   1
   4 -18 -19 241.348 203.901   1
  -4  18  17 305.201 271.937   1
   4 -18 -17 125.084 197.849   1
  -4  18  15 311.880 269.126   1
   4 -18 -15 32.0076 203.271   1
  -4  18  14 392.428 286.875   1
   4 -18 -14-64.5096 214.367   1
  -4  18  13 118.030 258.825   1
   4 -18 -13 485.563 215.228   1
  -4  18  12 235.991 262.979   1
   4 -18 -12 291.443 217.682   1
  -4  18  11-78.6139 258.955   1
   4 -18 -11-193.367 203.696   1
  -4  18   9-737.583 283.821   1
   4 -18  -9 284.539 197.845   1
  -4  18   8-230.133 250.256   1
   4 -18  -8 218.431 210.876   1
  -4  18   7 75.4137 244.911   1
   4 -18  -7-122.496 190.527   1
  -4  18   5 70.9923 217.547   1
   4 -18  -5-146.897 150.813   1
  -4  18   4-168.711 228.282   1
  -4  18   3 356.078 229.030   1
   4  18   2 32.1793 213.744   1
   4  18   3-168.943 225.679   1
   4  18   4 35.1464 211.989   1
  -4 -18  -5 307.484 198.720   1
   4  18   5 544.218 249.686   1
  -4 -18  -6 441.463 204.859   1
   4  18   6 409.826 240.278   1
  -4 -18  -7 225.311 207.734   1
   4  18   7 266.273 261.856   1
  -4 -18  -8 98.0670 193.005   1
   4  18   8 77.3723 238.311   1
  -4 -18  -9-65.9286 199.949   1
   4  18   9 313.481 252.211   1
  -4 -18 -11 33.2878 196.463   1
   4  18  11 39.7732 271.045   1
  -4 -18 -12 498.685 228.768   1
   4  18  12 159.443 280.480   1
  -4 -18 -13 132.741 214.918   1
   4  18  13 278.799 251.777   1
  -4 -18 -14 65.8664 189.222   1
   4  18  14 357.090 279.475   1
  -4 -18 -15-65.3692 188.606   1
   4  18  15 275.022 248.085   1
  -4 -18 -17 31.8754 214.508   1
   4  18  17 76.9388 262.170   1
  -4 -18 -19 92.4736 205.317   1
   4  18  19 446.686 273.443   1
  -4  19  18-112.424 257.596   1
  -4  19  17 381.830 282.170   1
  -4  19  16 426.675 273.376   1
  -4  19  15-78.5421 260.888   1
  -4  19  14-39.6417 249.069   1
  -4  19  13 199.380 267.490   1
  -4  19  12-40.1091 260.509   1
  -4  19  11-160.326 266.430   1
  -4  19  10 240.227 272.159   1
   4  19   8 39.7047 277.261   1
   4  19  10 564.626 300.226   1
   4  19  11-80.8582 252.810   1
   4  19  12 80.5593 257.978   1
  -4 -19 -12-33.5134 179.340   1
   4  19  13-80.2245 273.361   1
  -4 -19 -13 133.376 224.385   1
   4  19  14 199.289 257.884   1
  -4 -19 -14 132.331 199.803   1
   4  19  16 507.565 291.689   1
  -4 -19 -16-32.2955 208.141   1
   4  19  18 377.255 273.806   1
   5   0 -26 392.950 228.309   1
  -5   0  25 511.878 266.472   1
   5   0 -25 32.5877 199.153   1
  -5   0  24 39.1303 228.645   1
   5   0 -24 293.112 219.452   1
  -5   0  23-38.7616 244.764   1
   5   0 -23-97.0745 221.474   1
  -5   0  22 421.904 256.191   1
   5   0 -22 32.0539 216.068   1
  -5   0  21 113.051 252.570   1
   5   0 -21 94.7503 214.433   1
  -5   0  20 111.117 231.601   1
   5   0 -20 31.0522 208.095   1
  -5   0  19-36.2532 265.416   1
   5   0 -19-395.604 230.859   1
  -5   0  18 495.289 296.789   1
   5   0 -18 1040.73 261.790   1
  -5   0  17 994.799 287.351   1
   5   0 -17-28.9355 226.162   1
  -5   0  16 433.490 275.655   1
   5   0 -16 561.277 241.690   1
  -5   0  15-321.997 250.281   1
  -5   0  14 1673.53 286.408   1
   5   0 -14 1671.99 255.940   1
  -5   0  13 417.664 248.375   1
   5   0 -13-100.476 202.632   1
  -5   0  12 171.640 255.470   1
   5   0 -12 24.0380 202.911   1
   5   0 -10 23097.5 1622.37   1
  -5   0  10 24016.3 1639.86   1
   5   0  -9-20.9528 177.837   1
  -5   0   9 220.085 210.299   1
   5   0  -8 976.415 217.172   1
  -5   0   8 1215.51 246.639   1
   5   0  -7-19.0255 175.551   1
  -5   0   7-21.7158 205.765   1
  -5   0   6 15010.5 1076.99   1
   5   0  -6 15177.7 1062.35   1
   5   0  -5 138.146 185.489   1
  -5   0   5-19.6393 205.932   1
  -5   0   4 21753.4 1464.70   1
   5   0  -4 20774.9 1454.61   1
   5   0  -3 185.278 195.912   1
  -5   0   3-137.319 216.223   1
  -5   0   2 41997.5 2898.76   1
   5   0  -2 44191.6 2894.71   1
  -5   0   1-78.6560 210.798   1
   5   0  -1 44.4943 182.439   1
  -5   0   0 30.7431 181.701   1
   5   0   0 45.0606 168.465   1
  -5   0  -1 228.340 194.907   1
   5   0   1-15.1065 207.519   1
  -5   0  -2 43764.0 3023.84   1
   5   0   2 46599.0 3028.00   1
  -5   0  -3 63.1262 174.240   1
   5   0   3-48.4067 166.454   1
  -5   0  -4 18999.9 1330.32   1
   5   0   4 19597.9 1337.31   1
  -5   0  -5 17.2951 173.161   1
   5   0   5 53.0478 189.581   1
   5   0   6 13556.8 991.725   1
  -5   0  -6 14452.3 989.790   1
  -5   0  -7 17.5450 172.607   1
   5   0   7-139.923 196.248   1
  -5   0  -8 985.481 204.975   1
   5   0   8 1050.27 210.813   1
  -5   0  -9-138.538 175.469   1
   5   0   9 22.2227 191.106   1
  -5   0 -10 23257.2 1545.21   1
   5   0  10 21234.2 1552.01   1
  -5   0 -11-111.943 188.494   1
   5   0  11-51.0741 220.197   1
  -5   0 -12 238.555 194.202   1
   5   0  12-26.7384 215.081   1
  -5   0 -13-149.727 197.220   1
  -5   0 -14 1714.24 267.422   1
   5   0  14 1979.61 300.879   1
  -5   0 -15 133.116 204.295   1
   5   0  15 61.3344 236.838   1
   5   0  16 353.736 257.243   1
  -5   0 -17 233.923 233.994   1
   5   0  17 133.817 271.638   1
  -5   0 -18 603.251 221.315   1
   5   0  18 205.758 235.284   1
   5   0  19 521.726 280.039   1
  -5   0 -19 313.683 255.067   1
   5   0  20 286.596 251.822   1
  -5   0 -20 578.067 254.353   1
   5   0  21 36.7973 234.560   1
  -5   0 -21-32.8191 213.149   1
   5   0  22 37.4743 240.083   1
  -5   0 -22 131.823 219.927   1
   5   0  23-643.176 250.655   1
  -5   0 -23 99.0976 236.584   1
   5   0  24 725.637 282.694   1
  -5   0 -24-32.9374 216.634   1
   5   0  25 613.952 268.764   1
  -5   0 -25 98.6213 228.686   1
  -5   1  26-310.226 246.445   1
   5  -1 -26-160.743 221.382   1
  -5   1  25 155.610 260.133   1
   5  -1 -25 355.096 234.008   1
  -5  -1  24 197.409 247.317   1
   5   1 -24 264.162 232.911   1
  -5   1  23 346.157 248.701   1
  -5  -1  23 78.3299 248.513   1
   5  -1 -23-64.2341 208.652   1
   5   1 -23 32.5340 204.464   1
  -5   1  22 38.1583 253.593   1
   5  -1 -22-255.088 237.356   1
  -5  -1  21 75.8011 240.902   1
   5   1 -21 348.582 232.893   1
  -5   1  20 1184.85 282.058   1
   5   1 -20 1025.85 258.445   1
   5  -1 -20 590.990 245.217   1
  -5  -1  19-289.421 267.414   1
  -5   1  19 36.2403 248.180   1
   5   1 -19 394.830 237.688   1
   5  -1 -19 336.625 237.210   1
  -5   1  18 389.858 256.446   1
   5  -1 -18 29.9588 220.048   1
  -5  -1  17 170.822 257.000   1
   5   1 -17 143.601 212.393   1
  -5  -1  16 726.583 262.797   1
  -5   1  16 201.306 250.106   1
   5   1 -16 138.988 209.565   1
   5  -1 -16 85.2439 198.283   1
  -5  -1  15 1085.08 273.014   1
   5   1 -15 911.433 234.155   1
   5  -1 -15 1156.11 241.120   1
  -5   1  14 814.912 295.643   1
  -5  -1  14 1440.25 282.640   1
   5   1 -14 1597.21 260.623   1
   5  -1 -14 1302.35 257.047   1
  -5   1  13 12002.7 941.052   1
  -5  -1  13 12799.2 955.094   1
   5  -1 -13 12486.3 925.831   1
   5   1 -13 13428.9 934.610   1
  -5   1  12 20201.4 1505.08   1
   5  -1 -12 22352.3 1493.98   1
   5   1 -11 5029.21 405.856   1
  -5  -1  11 3988.96 423.773   1
   5  -1 -10 982.991 208.601   1
   5   1 -10 951.452 210.465   1
  -5  -1  10 876.970 245.326   1
  -5   1  10 1170.36 233.846   1
   5  -1  -9 1706.03 267.668   1
   5   1  -9 2178.46 259.117   1
  -5  -1   9 2233.18 281.696   1
  -5   1   9 2580.51 307.744   1
   5  -1  -8 3464.01 335.317   1
   5   1  -8 2832.04 328.157   1
  -5   1   8 3476.63 360.382   1
  -5  -1   7 4980.63 428.765   1
  -5   1   7 4573.64 430.056   1
   5   1  -7 5947.80 421.961   1
   5  -1  -7 4569.38 412.935   1
  -5   1   6 2957.39 331.409   1
  -5  -1   6 3149.85 323.075   1
   5   1  -6 2692.81 297.396   1
   5  -1  -6 3289.96 307.845   1
   5   1  -5 2636.18 275.213   1
   5  -1  -5 2654.26 264.030   1
  -5   1   5 2724.59 286.269   1
  -5  -1   5 2649.53 297.506   1
  -5  -1   4 84725.3 5704.13   1
  -5   1   4 90987.5 5712.10   1
   5   1  -4 85922.0 5697.82   1
   5  -1  -4 82053.3 5701.25   1
   5   1  -3 3468.91 328.935   1
   5  -1  -3 4086.43 338.773   1
  -5   1   3 4006.69 360.788   1
  -5  -1   3 2938.53 347.368   1
   5   1  -2 34859.0 2596.25   1
   5  -1  -2 38661.4 2596.63   1
  -5   1   2 41418.8 2604.34   1
  -5  -1   2 39996.3 2599.99   1
   5  -1  -1 837.004 192.804   1
  -5   1   1 947.401 204.127   1
  -5  -1   1 859.079 220.337   1
   5   1  -1 632.614 188.912   1
   5   1   0 37871.5 2775.10   1
  -5   1   0 42565.3 2778.23   1
  -5  -1   0 42434.4 2776.35   1
   5  -1   0 42437.0 2773.24   1
  -5  -1  -1 1148.85 183.305   1
  -5   1  -1 743.080 180.915   1
   5  -1   1 654.950 190.258   1
   5   1   1 917.811 191.829   1
   5  -1   2 37495.3 2693.44   1
   5   1   2 42447.4 2699.33   1
  -5  -1  -2 39302.7 2694.93   1
  -5   1  -2 41581.8 2697.24   1
  -5  -1  -3 2870.90 290.337   1
  -5   1  -3 3027.36 284.545   1
   5   1   3 2483.66 291.563   1
   5  -1   3 2669.11 287.730   1
   5  -1   4 82798.5 5372.98   1
   5   1   4 81366.1 5377.42   1
  -5  -1  -4 80516.1 5375.02   1
  -5   1  -4 78304.6 5370.86   1
   5  -1   5 3100.69 275.956   1
  -5  -1  -5 2534.36 270.345   1
  -5   1  -5 2387.45 264.219   1
   5   1   5 2191.68 271.891   1
  -5  -1  -6 2606.86 273.724   1
  -5   1  -6 2772.42 279.305   1
   5  -1   6 3200.52 281.874   1
   5  -1   7 4570.18 393.889   1
   5   1   7 4158.65 398.031   1
  -5  -1  -7 4441.64 391.194   1
  -5   1  -7 4556.80 379.918   1
  -5   1  -8 3213.64 316.701   1
  -5  -1  -8 3596.78 322.988   1
   5   1   8 2816.01 327.311   1
   5  -1   8 3141.08 329.121   1
  -5   1  -9 2269.00 257.425   1
  -5  -1  -9 2043.64 262.499   1
   5  -1   9 2488.30 270.414   1
   5   1   9 2262.15 281.626   1
  -5   1 -10 563.683 181.882   1
  -5  -1 -10 799.571 209.823   1
   5  -1  10 411.588 201.010   1
   5   1  10 644.364 223.176   1
  -5   1 -11 3495.17 337.575   1
  -5  -1 -12 20891.6 1457.73   1
   5   1  12 20799.4 1471.69   1
  -5  -1 -13 12951.7 907.438   1
   5   1  13 11627.7 915.929   1
   5  -1  13 12108.8 914.927   1
  -5  -1 -14 1065.77 237.451   1
  -5   1 -14 851.713 215.223   1
   5  -1  14 461.867 238.812   1
  -5  -1 -15 1219.18 256.799   1
  -5   1 -15 784.553 224.274   1
   5  -1  15 571.057 249.364   1
   5   1  15 1062.96 286.579   1
   5   1  16-130.766 242.420   1
   5  -1  16 347.612 234.339   1
  -5   1 -17 346.542 233.187   1
   5  -1  17 32.9827 236.066   1
  -5  -1 -18 182.625 221.072   1
   5   1  18 138.687 231.544   1
  -5   1 -19-92.5933 225.565   1
  -5  -1 -19 126.230 230.630   1
   5   1  19-35.0793 261.878   1
   5  -1  19-174.426 247.446   1
  -5   1 -20 223.957 223.962   1
  -5  -1 -20 902.279 256.348   1
   5   1  20 1044.86 269.169   1
   5  -1  20 1139.67 270.754   1
  -5   1 -21 98.0630 222.798   1
  -5  -1 -21 32.8404 227.537   1
   5  -1  21-110.191 236.397   1
   5   1  21 258.384 243.052   1
  -5   1 -22-164.255 231.223   1
  -5  -1 -22 131.550 211.646   1
   5   1  22-187.481 240.169   1
   5  -1  22 411.379 247.322   1
  -5   1 -23-132.199 213.687   1
  -5  -1 -23 65.7878 219.463   1
   5  -1  23-113.810 233.648   1
   5   1  23-37.7467 246.298   1
  -5   1 -24 232.299 213.687   1
  -5  -1 -24-65.5821 206.164   1
   5  -1  24 38.3997 236.604   1
   5   1  24 303.841 235.211   1
  -5  -1 -25 359.066 218.048   1
   5   1  25 342.603 241.450   1
  -5  -1 -26 32.4701 200.987   1
   5  -2 -27 31.3978 217.507   1
  -5   2  26 191.206 241.174   1
   5  -2 -26 412.345 236.066   1
  -5   2  25 615.531 279.124   1
   5  -2 -25-286.971 233.054   1
  -5   2  24 230.397 238.317   1
   5  -2 -24 287.720 213.052   1
   5   2 -24 267.934 226.992   1
  -5   2  23 38.2045 225.624   1
  -5  -2  23-39.1781 241.417   1
   5  -2 -23 383.317 209.525   1
   5   2 -23 33.1167 219.157   1
  -5   2  22 340.777 277.431   1
  -5  -2  22 348.216 252.038   1
   5  -2 -22 541.307 250.117   1
   5   2 -22 584.557 232.413   1
  -5   2  21 187.562 247.072   1
  -5  -2  21 75.9022 259.799   1
   5  -2 -21 126.272 222.299   1
   5   2 -21 63.7718 213.764   1
  -5   2  20 110.720 263.777   1
  -5  -2  20-37.1048 235.393   1
   5  -2 -20-124.937 248.068   1
   5   2 -20 123.976 225.676   1
  -5   2  19 36.3149 228.269   1
  -5  -2  19 144.759 256.787   1
   5  -2 -19-123.018 214.874   1
   5   2 -19 423.117 224.941   1
  -5   2  18 106.784 247.693   1
  -5  -2  18 491.857 266.003   1
   5   2 -18-117.503 211.691   1
  -5   2  17 208.695 261.094   1
  -5  -2  17 543.928 270.601   1
   5   2 -17 256.047 218.121   1
  -5   2  16 1896.09 327.143   1
  -5  -2  16 1376.08 288.450   1
   5  -2 -16 2271.35 297.639   1
   5   2 -16 1547.38 269.821   1
  -5   2  15-98.5889 261.906   1
  -5  -2  15 251.877 235.962   1
   5  -2 -15 167.573 233.213   1
   5   2 -15 106.303 219.450   1
  -5   2  14 1652.78 277.753   1
  -5  -2  14 1323.33 275.308   1
   5  -2 -14 1702.95 265.232   1
   5   2 -14 1562.27 252.963   1
  -5   2  13 183.820 258.807   1
  -5  -2  13 973.450 254.064   1
   5  -2 -13 1069.15 241.277   1
   5   2 -13 834.863 220.051   1
  -5   2  12 678.905 234.493   1
  -5  -2  12 869.227 239.675   1
   5  -2 -12 575.446 195.306   1
  -5   2  11 3912.04 390.594   1
  -5  -2  11 3438.26 372.458   1
   5  -2 -11 3996.46 361.809   1
   5   2 -11 3886.61 360.984   1
   5   2 -10 14695.7 1046.41   1
   5  -2  -9 893.181 227.642   1
  -5   2   9 1350.50 256.812   1
  -5  -2   9 946.350 230.862   1
  -5   2   8 8477.02 660.576   1
   5   2  -8 8870.43 630.752   1
   5  -2  -8 7826.46 643.395   1
  -5  -2   8 8431.46 644.284   1
  -5   2   7 9844.32 787.175   1
   5   2  -7 10443.2 760.819   1
  -5  -2   7 11032.7 775.070   1
   5  -2  -7 10694.7 771.950   1
  -5  -2   6 1694.88 237.865   1
   5   2  -6 1913.97 216.298   1
  -5   2   6 1582.01 272.320   1
   5  -2  -6 1321.04 222.267   1
  -5  -2   5 328.136 190.472   1
   5  -2  -5 54.1161 157.152   1
   5   2  -5 211.120 175.678   1
  -5   2   5 185.243 178.737   1
  -5  -2   4 21409.5 1479.39   1
  -5   2   4 21699.4 1492.36   1
   5  -2  -4 20658.2 1481.08   1
   5   2  -4 22434.4 1476.33   1
  -5   2   3 354.144 181.679   1
  -5  -2   3 377.497 194.402   1
   5   2  -3 247.398 178.169   1
   5  -2  -3 342.472 150.674   1
  -5  -2   2 50046.1 3334.91   1
  -5   2   2 47473.2 3339.48   1
   5  -2  -2 52802.1 3334.15   1
   5   2  -2 48714.0 3333.34   1
   5  -2  -1 9383.26 681.920   1
   5   2  -1 9784.70 688.854   1
  -5   2   1 8778.15 689.694   1
  -5  -2   1 9579.01 686.034   1
   5  -2   0-147.208 177.806   1
  -5   2   0 109.695 178.956   1
   5   2   0 124.615 178.149   1
  -5  -2   0-61.6791 166.696   1
   5   2   1 10507.3 721.888   1
   5  -2   1 9947.69 715.036   1
  -5   2  -1 10119.6 716.999   1
  -5  -2  -1 8948.97 716.469   1
   5  -2   2 52316.3 3229.14   1
   5   2   2 44090.1 3230.27   1
  -5   2  -2 50015.8 3229.19   1
  -5  -2  -2 46264.0 3231.09   1
   5  -2   3 212.924 169.752   1
  -5  -2  -3 151.134 182.961   1
  -5   2  -3 15.0039 175.597   1
   5   2   3 192.031 192.344   1
   5  -2   4 20790.9 1447.91   1
  -5   2  -4 22820.9 1449.71   1
  -5  -2  -4 20565.9 1459.94   1
   5   2   4 20118.8 1459.42   1
  -5  -2  -5 35.8632 146.456   1
  -5   2  -5 192.781 160.360   1
   5  -2   5-16.5846 170.602   1
   5   2   5 192.376 147.703   1
  -5  -2  -6 1074.22 184.944   1
  -5   2  -6 1553.33 219.608   1
   5  -2   6 1018.96 204.822   1
   5   2   6 1207.67 222.034   1
   5  -2   7 10463.9 746.323   1
   5   2   7 9593.04 761.531   1
  -5   2  -7 10602.5 742.722   1
  -5  -2  -7 9936.99 749.623   1
   5   2   8 7138.18 637.312   1
   5  -2   8 8420.07 622.294   1
  -5  -2  -8 8428.73 621.012   1
  -5   2  -8 8633.06 613.725   1
   5   2   9 1226.14 229.084   1
  -5   2  -9 483.563 173.321   1
  -5  -2  -9 821.155 203.820   1
   5  -2   9 764.158 201.404   1
  -5   2 -10 12337.0 896.005   1
   5  -2  10 12544.0 904.907   1
  -5  -2 -11 4043.17 373.521   1
   5  -2  11 3661.63 367.507   1
   5   2  11 3575.80 382.870   1
  -5  -2 -12 499.615 226.753   1
  -5   2 -12 495.110 186.811   1
   5  -2  12 804.125 223.193   1
   5   2  12 256.710 244.432   1
  -5  -2 -13 440.410 219.164   1
   5   2  13-29.7131 251.214   1
  -5   2 -14 1250.16 236.403   1
  -5  -2 -14 1007.22 237.526   1
   5   2  14 1263.38 281.788   1
   5  -2  14 2000.62 280.039   1
  -5  -2 -15 110.665 201.884   1
  -5   2 -15 282.253 206.704   1
   5   2  15 159.762 241.361   1
   5  -2  15 264.780 241.087   1
   5  -2  16 2079.33 312.730   1
   5  -2  17 682.133 248.987   1
   5   2  17 962.430 289.420   1
  -5   2 -17 769.514 225.365   1
  -5  -2 -17 598.184 246.750   1
   5   2  18-35.0545 218.276   1
   5  -2  18 100.333 229.998   1
  -5   2 -18 326.242 219.289   1
  -5  -2 -18 184.143 221.211   1
   5   2  19 35.3632 270.345   1
   5  -2  19-69.1165 250.730   1
  -5   2 -19 91.9508 221.563   1
  -5  -2 -19 126.958 235.307   1
   5   2  20-181.157 264.042   1
   5  -2  20 391.325 249.643   1
  -5   2 -20 382.523 219.309   1
  -5  -2 -20 31.6353 234.771   1
   5  -2  21 36.6055 214.204   1
   5   2  21 37.0089 258.913   1
  -5   2 -21 522.487 216.526   1
  -5  -2 -21 295.819 238.102   1
[truncated: 891,295 more chars]
