# Supplementary material for: Structural insight into the cooperativity of spin crossover compounds
Source: Acta Crystallogr B Struct Sci Cryst Eng Mater. 2023 Aug 11;79(Pt 5):354–67. doi: 10.1107/S2052520623005814 (PMC10552598; doi:10.1107/S2052520623005814)
Supplement: Supplementary file 5 [file b-79-00354-sup5.zip › Bia_Portho_325K.cif]

data_Bia_dw4400_325K
 
_audit_creation_method            'SHELXL-2019/2'
_shelx_SHELXL_version_number      '2019/2'
_chemical_name_systematic         ?
_chemical_name_common             ?
_chemical_melting_point           ?
_chemical_formula_moiety          ?
_chemical_formula_sum
 'C10.86 H8 Fe0.29 N1.71 S0.57' 
_chemical_formula_weight          196.75

loop_
 _atom_type_symbol
 _atom_type_description
 _atom_type_scat_dispersion_real
 _atom_type_scat_dispersion_imag
 _atom_type_scat_source
 'Fe'  'Fe'   0.3265   0.6960
 'International Tables Vol C Tables 4.2.6.8 and 6.1.1.4'
 'C'  'C'   0.0024   0.0013
 'International Tables Vol C Tables 4.2.6.8 and 6.1.1.4'
 'H'  'H'   0.0000   0.0000
 'International Tables Vol C Tables 4.2.6.8 and 6.1.1.4'
 'N'  'N'   0.0049   0.0027
 'International Tables Vol C Tables 4.2.6.8 and 6.1.1.4'
 'S'  'S'   0.1051   0.1002
 'International Tables Vol C Tables 4.2.6.8 and 6.1.1.4'
 
_space_group_crystal_system       orthorhombic
_space_group_IT_number            56
_space_group_name_H-M_alt         'P c c n'
_space_group_name_Hall            '-P 2ab 2ac'
 
_shelx_space_group_comment
;
The symmetry employed for this shelxl refinement is uniquely defined
by the following loop, which should always be used as a source of
symmetry information in preference to the above space-group names.
They are only intended as comments.
;
 
loop_
 _space_group_symop_operation_xyz
 'x, y, z'
 '-x+1/2, -y+1/2, z'
 '-x, y+1/2, -z+1/2'
 'x+1/2, -y, -z+1/2'
 '-x, -y, -z'
 'x-1/2, y-1/2, -z'
 'x, -y-1/2, z-1/2'
 '-x-1/2, y, z-1/2'
 
_cell_length_a                    12.9604(6)
_cell_length_b                    15.2712(7)
_cell_length_c                    17.5958(6)
_cell_angle_alpha                 90
_cell_angle_beta                  90
_cell_angle_gamma                 90
_cell_volume                      3482.6(3)
_cell_formula_units_Z             14
_cell_measurement_temperature     325(2)
_cell_measurement_reflns_used     2498
_cell_measurement_theta_min       1.887
_cell_measurement_theta_max       20.211
 
_exptl_crystal_description        irregular
_exptl_crystal_colour             ?
_exptl_crystal_density_meas       ?
_exptl_crystal_density_method     ?
_exptl_crystal_density_diffrn     1.313          
_exptl_crystal_F_000              1424
_exptl_transmission_factor_min    ?
_exptl_transmission_factor_max    ?
_exptl_crystal_size_max           ?
_exptl_crystal_size_mid           ?
_exptl_crystal_size_min           ?
_exptl_absorpt_coefficient_mu     0.432
_shelx_estimated_absorpt_T_min    ?
_shelx_estimated_absorpt_T_max    ?
_exptl_absorpt_correction_type    ?
_exptl_absorpt_correction_T_min   ?
_exptl_absorpt_correction_T_max   ?
_exptl_absorpt_process_details    ?
_exptl_absorpt_special_details    ?
_diffrn_ambient_temperature       293(2)
_diffrn_radiation_wavelength      0.65524
_diffrn_radiation_type            Synchrotron
_diffrn_source                    ?
_diffrn_measurement_device_type   '4-circle diffractometer'
_diffrn_measurement_method        ?
_diffrn_detector_area_resol_mean  ?
_diffrn_reflns_number             36708
_diffrn_reflns_av_unetI/netI      0.0760
_diffrn_reflns_av_R_equivalents   0.1011
_diffrn_reflns_limit_h_min        -20
_diffrn_reflns_limit_h_max        20
_diffrn_reflns_limit_k_min        -19
_diffrn_reflns_limit_k_max        19
_diffrn_reflns_limit_l_min        -28
_diffrn_reflns_limit_l_max        28
_diffrn_reflns_theta_min          1.900
_diffrn_reflns_theta_max          32.912
_diffrn_reflns_theta_full         23.150
_diffrn_measured_fraction_theta_max   0.830
_diffrn_measured_fraction_theta_full  0.984
_diffrn_reflns_Laue_measured_fraction_max    0.830
_diffrn_reflns_Laue_measured_fraction_full   0.984
_diffrn_reflns_point_group_measured_fraction_max   0.830
_diffrn_reflns_point_group_measured_fraction_full  0.984
_reflns_number_total              6914
_reflns_number_gt                 2668
_reflns_threshold_expression      'I > 2\s(I)'
_reflns_Friedel_coverage          0.000
_reflns_Friedel_fraction_max      .
_reflns_Friedel_fraction_full     .
 
_reflns_special_details
;
 Reflections were merged by SHELXL according to the crystal
 class for the calculation of statistics and refinement.
 
 _reflns_Friedel_fraction is defined as the number of unique
 Friedel pairs measured divided by the number that would be
 possible theoretically, ignoring centric projections and
 systematic absences.
;
 
_computing_data_collection        ?
_computing_cell_refinement        ?
_computing_data_reduction         ?
_computing_structure_solution     ?
_computing_structure_refinement 'SHELXL-2019/2 (Sheldrick, 2019)'
_computing_molecular_graphics     ?
_computing_publication_material   ?
_refine_special_details           ?
_refine_ls_structure_factor_coef  Fsqd
_refine_ls_matrix_type            full
_refine_ls_weighting_scheme       calc
_refine_ls_weighting_details
'w=1/[\s^2^(Fo^2^)+(0.0346P)^2^+1.3523P] where P=(Fo^2^+2Fc^2^)/3'
_atom_sites_solution_primary      ?
_atom_sites_solution_secondary    ?
_atom_sites_solution_hydrogens    geom
_refine_ls_hydrogen_treatment     constr
_refine_ls_extinction_method      none
_refine_ls_extinction_coef        .
_refine_ls_number_reflns          6914
_refine_ls_number_parameters      213
_refine_ls_number_restraints      0
_refine_ls_R_factor_all           0.2561
_refine_ls_R_factor_gt            0.1158
_refine_ls_wR_factor_ref          0.2061
_refine_ls_wR_factor_gt           0.1635
_refine_ls_goodness_of_fit_ref    1.170
_refine_ls_restrained_S_all       1.170
_refine_ls_shift/su_max           0.000
_refine_ls_shift/su_mean          0.000
 
loop_
 _atom_site_label
 _atom_site_type_symbol
 _atom_site_fract_x
 _atom_site_fract_y
 _atom_site_fract_z
 _atom_site_U_iso_or_equiv
 _atom_site_adp_type
 _atom_site_occupancy
 _atom_site_site_symmetry_order  
 _atom_site_calc_flag
 _atom_site_refinement_flags_posn
 _atom_site_refinement_flags_adp
 _atom_site_refinement_flags_occupancy
 _atom_site_disorder_assembly
 _atom_site_disorder_group
Fe01 Fe 0.750000 0.750000 0.57560(4) 0.0750(3) Uani 1 2 d S T P . .
S002 S 0.90800(12) 0.55796(11) 0.39551(7) 0.1306(6) Uani 1 1 d . . . . .
N003 N 0.7438(3) 0.84304(19) 0.67414(16) 0.0768(8) Uani 1 1 d . . . . .
N004 N 0.8006(3) 0.6614(2) 0.49601(18) 0.0976(11) Uani 1 1 d . . . . .
N005 N 0.9097(2) 0.7963(2) 0.59343(18) 0.0813(8) Uani 1 1 d . . . . .
C006 C 0.6559(3) 0.8603(2) 0.7200(2) 0.0791(10) Uani 1 1 d . . . . .
C007 C 0.5643(3) 0.8820(2) 0.6848(2) 0.0834(11) Uani 1 1 d . . . . .
H007 H 0.561806 0.888430 0.632313 0.100 Uiso 1 1 calc R U . . .
C008 C 0.9248(3) 0.8469(3) 0.6546(2) 0.0841(11) Uani 1 1 d . . . . .
C009 C 0.8319(4) 0.8696(3) 0.6965(2) 0.0882(12) Uani 1 1 d . . . . .
H009 H 0.836799 0.903908 0.740030 0.106 Uiso 1 1 calc R U . . .
C00A C 0.6584(3) 0.8495(3) 0.7981(2) 0.0911(12) Uani 1 1 d . . . . .
H00A H 0.719674 0.834014 0.822146 0.109 Uiso 1 1 calc R U . . .
C00B C 0.4777(3) 0.8836(3) 0.8056(2) 0.0861(11) Uani 1 1 d . . . . .
C00C C 0.4765(3) 0.8940(2) 0.7276(2) 0.0886(11) Uani 1 1 d . . . . .
H00C H 0.415228 0.909445 0.703545 0.106 Uiso 1 1 calc R U . . .
C00D C 0.8454(3) 0.6191(3) 0.4543(2) 0.0826(11) Uani 1 1 d . . . . .
C00E C 0.5699(4) 0.8618(3) 0.8400(2) 0.0968(13) Uani 1 1 d . . . . .
H00E H 0.572330 0.855339 0.892480 0.116 Uiso 1 1 calc R U . . .
C00F C 0.3829(4) 0.8978(3) 0.8506(3) 0.0957(12) Uani 1 1 d . . . . .
C00G C 0.9925(4) 0.7740(3) 0.5527(2) 0.0972(13) Uani 1 1 d . . . . .
H00G H 0.983671 0.738880 0.510072 0.117 Uiso 1 1 calc R U . . .
C00H C 0.3846(4) 0.9417(3) 0.9189(3) 0.1060(14) Uani 1 1 d . . . . .
H00H H 0.447155 0.962029 0.937717 0.127 Uiso 1 1 calc R U . . .
C00I C 1.0206(4) 0.8765(3) 0.6764(3) 0.1161(16) Uani 1 1 d . . . . .
H00I H 1.028309 0.912186 0.718839 0.139 Uiso 1 1 calc R U . . .
C00J C 0.2892(5) 0.8679(4) 0.8254(3) 0.1242(17) Uani 1 1 d . . . . .
H00J H 0.285625 0.837560 0.779632 0.149 Uiso 1 1 calc R U . . .
C00K C 0.1986(5) 0.8822(4) 0.8670(4) 0.143(2) Uani 1 1 d . . . . .
H00K H 0.135633 0.861636 0.849075 0.171 Uiso 1 1 calc R U . . .
C00L C 1.1045(4) 0.8519(4) 0.6338(4) 0.1347(19) Uani 1 1 d . . . . .
H00L H 1.170361 0.870022 0.647586 0.162 Uiso 1 1 calc R U . . .
C00M C 0.2947(5) 0.9563(4) 0.9605(3) 0.1263(18) Uani 1 1 d . . . . .
H00M H 0.297339 0.986488 1.006391 0.152 Uiso 1 1 calc R U . . .
C00N C 0.2036(5) 0.9262(4) 0.9336(4) 0.137(2) Uani 1 1 d . . . . .
H00N H 0.143518 0.935897 0.961310 0.164 Uiso 1 1 calc R U . . .
C00O C 1.0906(4) 0.8010(4) 0.5716(3) 0.1228(17) Uani 1 1 d . . . . .
H00O H 1.146682 0.784565 0.541922 0.147 Uiso 1 1 calc R U . . .
 
loop_
 _atom_site_aniso_label
 _atom_site_aniso_U_11
 _atom_site_aniso_U_22
 _atom_site_aniso_U_33
 _atom_site_aniso_U_23
 _atom_site_aniso_U_13
 _atom_site_aniso_U_12
Fe01 0.0797(5) 0.0892(5) 0.0562(4) 0.000 0.000 0.0073(4)
S002 0.1353(11) 0.1731(13) 0.0833(8) -0.0129(8) 0.0201(7) 0.0595(10)
N003 0.082(2) 0.0834(19) 0.0653(16) 0.0004(15) -0.0072(18) 0.0140(17)
N004 0.110(3) 0.108(3) 0.075(2) -0.0138(19) 0.018(2) 0.005(2)
N005 0.079(2) 0.093(2) 0.0729(19) 0.0083(17) 0.0029(17) 0.0042(17)
C006 0.093(3) 0.080(2) 0.065(2) -0.0051(19) -0.004(2) 0.014(2)
C007 0.097(3) 0.091(3) 0.062(2) -0.0019(19) -0.007(2) 0.020(2)
C008 0.084(3) 0.091(3) 0.077(2) 0.008(2) -0.006(2) 0.004(2)
C009 0.102(3) 0.090(3) 0.072(2) -0.003(2) -0.008(2) 0.007(2)
C00A 0.086(3) 0.111(3) 0.076(2) -0.002(2) -0.008(2) 0.023(2)
C00B 0.097(3) 0.080(3) 0.081(3) -0.004(2) 0.004(2) 0.020(2)
C00C 0.094(3) 0.087(3) 0.085(3) -0.002(2) -0.009(2) 0.025(2)
C00D 0.080(3) 0.105(3) 0.063(2) 0.002(2) 0.0005(19) 0.004(2)
C00E 0.106(3) 0.114(3) 0.070(2) 0.008(2) 0.002(2) 0.027(3)
C00F 0.103(4) 0.091(3) 0.093(3) 0.004(2) 0.007(3) 0.022(3)
C00G 0.089(3) 0.115(4) 0.088(3) 0.010(2) 0.014(2) 0.000(3)
C00H 0.106(3) 0.116(4) 0.096(3) 0.003(3) 0.011(3) 0.035(3)
C00I 0.098(4) 0.134(4) 0.117(4) -0.006(3) -0.024(3) -0.007(3)
C00J 0.110(4) 0.135(4) 0.128(4) -0.019(3) 0.015(4) 0.012(3)
C00K 0.105(4) 0.165(5) 0.158(6) -0.012(5) 0.019(4) 0.008(4)
C00L 0.085(4) 0.172(6) 0.147(5) 0.008(4) -0.018(4) -0.013(4)
C00M 0.139(4) 0.137(5) 0.103(4) -0.002(3) 0.011(4) 0.055(4)
C00N 0.114(4) 0.164(6) 0.133(5) 0.011(4) 0.028(4) 0.042(4)
C00O 0.087(4) 0.156(5) 0.125(4) 0.019(4) 0.009(3) -0.003(3)
 
_geom_special_details
;
 All esds (except the esd in the dihedral angle between two l.s. planes)
 are estimated using the full covariance matrix.  The cell esds are taken
 into account individually in the estimation of esds in distances, angles
 and torsion angles; correlations between esds in cell parameters are only
 used when they are defined by crystal symmetry.  An approximate (isotropic)
 treatment of cell esds is used for estimating esds involving l.s. planes.
;
 
loop_
 _geom_bond_atom_site_label_1
 _geom_bond_atom_site_label_2
 _geom_bond_distance
 _geom_bond_site_symmetry_2
 _geom_bond_publ_flag
Fe01 N004 2.054(3) 2_665 ?
Fe01 N004 2.054(3) . ?
Fe01 N005 2.210(3) 2_665 ?
Fe01 N005 2.210(3) . ?
Fe01 N003 2.243(3) . ?
Fe01 N003 2.243(3) 2_665 ?
S002 C00D 1.613(4) . ?
N003 C009 1.274(5) . ?
N003 C006 1.421(4) . ?
N004 C00D 1.137(4) . ?
N005 C00G 1.335(5) . ?
N005 C008 1.340(5) . ?
C006 C007 1.379(5) . ?
C006 C00A 1.384(5) . ?
C007 C00C 1.376(5) . ?
C008 C00I 1.376(6) . ?
C008 C009 1.453(6) . ?
C00A C00E 1.376(5) . ?
C00B C00E 1.380(5) . ?
C00B C00C 1.382(5) . ?
C00B C00F 1.476(6) . ?
C00F C00J 1.372(6) . ?
C00F C00H 1.376(6) . ?
C00G C00O 1.377(6) . ?
C00H C00M 1.394(6) . ?
C00I C00L 1.373(7) . ?
C00J C00K 1.401(7) . ?
C00K C00N 1.352(8) . ?
C00L C00O 1.354(7) . ?
C00M C00N 1.353(8) . ?
 
loop_
 _geom_angle_atom_site_label_1
 _geom_angle_atom_site_label_2
 _geom_angle_atom_site_label_3
 _geom_angle
 _geom_angle_site_symmetry_1
 _geom_angle_site_symmetry_3
 _geom_angle_publ_flag
N004 Fe01 N004 94.1(2) 2_665 . ?
N004 Fe01 N005 90.49(14) 2_665 2_665 ?
N004 Fe01 N005 100.66(13) . 2_665 ?
N004 Fe01 N005 100.66(13) 2_665 . ?
N004 Fe01 N005 90.49(14) . . ?
N005 Fe01 N005 163.67(16) 2_665 . ?
N004 Fe01 N003 95.65(12) 2_665 . ?
N004 Fe01 N003 162.82(14) . . ?
N005 Fe01 N003 93.41(12) 2_665 . ?
N005 Fe01 N003 73.80(13) . . ?
N004 Fe01 N003 162.82(14) 2_665 2_665 ?
N004 Fe01 N003 95.65(12) . 2_665 ?
N005 Fe01 N003 73.80(13) 2_665 2_665 ?
N005 Fe01 N003 93.41(12) . 2_665 ?
N003 Fe01 N003 78.75(15) . 2_665 ?
C009 N003 C006 118.9(3) . . ?
C009 N003 Fe01 114.1(3) . . ?
C006 N003 Fe01 125.8(3) . . ?
C00D N004 Fe01 167.7(4) . . ?
C00G N005 C008 117.5(4) . . ?
C00G N005 Fe01 126.5(3) . . ?
C008 N005 Fe01 115.8(3) . . ?
C007 C006 C00A 119.7(4) . . ?
C007 C006 N003 118.7(3) . . ?
C00A C006 N003 121.5(4) . . ?
C00C C007 C006 119.9(3) . . ?
N005 C008 C00I 123.0(4) . . ?
N005 C008 C009 115.1(4) . . ?
C00I C008 C009 121.9(4) . . ?
N003 C009 C008 120.7(4) . . ?
C00E C00A C006 119.7(4) . . ?
C00E C00B C00C 118.2(4) . . ?
C00E C00B C00F 121.4(4) . . ?
C00C C00B C00F 120.4(4) . . ?
C007 C00C C00B 121.2(4) . . ?
N004 C00D S002 179.2(4) . . ?
C00A C00E C00B 121.4(4) . . ?
C00J C00F C00H 117.2(5) . . ?
C00J C00F C00B 121.0(5) . . ?
C00H C00F C00B 121.7(5) . . ?
N005 C00G C00O 122.5(5) . . ?
C00F C00H C00M 121.6(5) . . ?
C00L C00I C008 118.2(5) . . ?
C00F C00J C00K 121.4(6) . . ?
C00N C00K C00J 119.4(6) . . ?
C00O C00L C00I 119.5(5) . . ?
C00N C00M C00H 119.4(5) . . ?
C00K C00N C00M 120.9(6) . . ?
C00L C00O C00G 119.3(5) . . ?
 
_refine_diff_density_max    0.160
_refine_diff_density_min   -0.212
_refine_diff_density_rms    0.033

_shelx_res_file
;
TITL Bia_dw4400_085K_a.res in Pccn
    Bia_dw4400_325K.res
    created by SHELXL-2019/2 at 05:35:00 on 03-May-2022
REM Old TITL Bia_dw4400_085K in Pccn
REM SHELXT solution in Pccn: R1 0.089, Rweak 0.045, Alpha 0.023
REM <I/s>   0.567 for  392 systematic absences,  Orientation as input
REM Formula found by SHELXT:  Fe C38 N6 S2

CELL 0.65524 12.9604 15.2712 17.5958 90.0000 90.0000 90.0000
ZERR 14.000 0.0006 0.0007 0.0006 0.0000 0.0000 0.0000
LATT  1
SYMM 1/2-X, 1/2-Y, Z
SYMM -X, 1/2+Y, 1/2-Z
SYMM 1/2+X, -Y, 1/2-Z
SFAC FE C H N S
DISP $C  0.00244  0.00131  9.14798!source kissel
DISP $N  0.00493  0.00266 15.07095!source kissel
DISP $S  0.10506  0.10024 379.49005!source kissel
DISP $Fe  0.32649  0.69602 2544.24973!source kissel
UNIT 4 152 112 24 8
ACTA
L.S. 10
BOND
LIST 6
FMAP 2
PLAN 20
WGHT    0.034600    1.352300
FVAR       2.98448
FE01  1    0.750000    0.750000    0.575597    10.50000    0.07973    0.08918 =
         0.05619    0.00000    0.00000    0.00729
S002  5    0.908002    0.557958    0.395513    11.00000    0.13533    0.17306 =
         0.08333   -0.01292    0.02010    0.05948
N003  4    0.743788    0.843045    0.674144    11.00000    0.08174    0.08336 =
         0.06534    0.00044   -0.00722    0.01404
N004  4    0.800610    0.661440    0.496011    11.00000    0.11018    0.10768 =
         0.07506   -0.01381    0.01830    0.00493
N005  4    0.909679    0.796335    0.593430    11.00000    0.07859    0.09254 =
         0.07289    0.00827    0.00294    0.00423
C006  2    0.655863    0.860345    0.720037    11.00000    0.09281    0.07950 =
         0.06508   -0.00510   -0.00352    0.01440
C007  2    0.564256    0.881987    0.684839    11.00000    0.09740    0.09079 =
         0.06208   -0.00191   -0.00696    0.02030
AFIX  43
H007  3    0.561806    0.888430    0.632313    11.00000   -1.20000
AFIX   0
C008  2    0.924759    0.846923    0.654636    11.00000    0.08438    0.09105 =
         0.07696    0.00767   -0.00630    0.00353
C009  2    0.831882    0.869630    0.696494    11.00000    0.10214    0.09035 =
         0.07203   -0.00296   -0.00834    0.00725
AFIX  43
H009  3    0.836799    0.903908    0.740030    11.00000   -1.20000
AFIX   0
C00A  2    0.658444    0.849526    0.798100    11.00000    0.08597    0.11098 =
         0.07626   -0.00187   -0.00828    0.02307
AFIX  43
H00A  3    0.719674    0.834014    0.822146    11.00000   -1.20000
AFIX   0
C00B  2    0.477665    0.883642    0.805634    11.00000    0.09673    0.08026 =
         0.08126   -0.00365    0.00442    0.01985
C00C  2    0.476485    0.894029    0.727601    11.00000    0.09387    0.08679 =
         0.08518   -0.00159   -0.00932    0.02473
AFIX  43
H00C  3    0.415228    0.909445    0.703545    11.00000   -1.20000
AFIX   0
C00D  2    0.845359    0.619106    0.454274    11.00000    0.07956    0.10477 =
         0.06337    0.00203    0.00049    0.00378
C00E  2    0.569934    0.861841    0.839958    11.00000    0.10645    0.11420 =
         0.06983    0.00778    0.00162    0.02687
AFIX  43
H00E  3    0.572330    0.855339    0.892480    11.00000   -1.20000
AFIX   0
C00F  2    0.382923    0.897817    0.850551    11.00000    0.10332    0.09060 =
         0.09330    0.00420    0.00676    0.02226
C00G  2    0.992514    0.774012    0.552749    11.00000    0.08883    0.11477 =
         0.08792    0.00970    0.01384   -0.00043
AFIX  43
H00G  3    0.983671    0.738880    0.510072    11.00000   -1.20000
AFIX   0
C00H  2    0.384559    0.941662    0.918868    11.00000    0.10649    0.11596 =
         0.09551    0.00261    0.01074    0.03485
AFIX  43
H00H  3    0.447155    0.962029    0.937717    11.00000   -1.20000
AFIX   0
C00I  2    1.020569    0.876487    0.676400    11.00000    0.09807    0.13355 =
         0.11669   -0.00597   -0.02378   -0.00749
AFIX  43
H00I  3    1.028309    0.912186    0.718839    11.00000   -1.20000
AFIX   0
C00J  2    0.289166    0.867946    0.825362    11.00000    0.10975    0.13532 =
         0.12753   -0.01927    0.01489    0.01199
AFIX  43
H00J  3    0.285625    0.837560    0.779632    11.00000   -1.20000
AFIX   0
C00K  2    0.198601    0.882227    0.867048    11.00000    0.10455    0.16525 =
         0.15805   -0.01169    0.01883    0.00787
AFIX  43
H00K  3    0.135633    0.861636    0.849075    11.00000   -1.20000
AFIX   0
C00L  2    1.104461    0.851891    0.633808    11.00000    0.08503    0.17203 =
         0.14696    0.00832   -0.01846   -0.01303
AFIX  43
H00L  3    1.170361    0.870022    0.647586    11.00000   -1.20000
AFIX   0
C00M  2    0.294671    0.956303    0.960528    11.00000    0.13905    0.13711 =
         0.10268   -0.00226    0.01137    0.05537
AFIX  43
H00M  3    0.297339    0.986488    1.006391    11.00000   -1.20000
AFIX   0
C00N  2    0.203568    0.926205    0.933626    11.00000    0.11381    0.16356 =
         0.13320    0.01076    0.02814    0.04200
AFIX  43
H00N  3    0.143518    0.935897    0.961310    11.00000   -1.20000
AFIX   0
C00O  2    1.090575    0.801050    0.571602    11.00000    0.08736    0.15601 =
         0.12506    0.01874    0.00945   -0.00305
AFIX  43
H00O  3    1.146682    0.784565    0.541922    11.00000   -1.20000
AFIX   0
HKLF 4


REM  Bia_dw4400_085K_a.res in Pccn
REM wR2 = 0.2061, GooF = S = 1.170, Restrained GooF = 1.170 for all data
REM R1 = 0.1158 for 2668 Fo > 4sig(Fo) and 0.2561 for all 6914 data
REM 213 parameters refined using 0 restraints

END

WGHT      0.0332      1.3649

REM Highest difference peak  0.160,  deepest hole -0.212,  1-sigma level  0.033
Q1    1   0.8360  0.5380  0.3897  11.00000  0.05    0.16
Q2    1   0.7505  0.7667  0.5292  11.00000  0.05    0.12
Q3    1   0.9142  0.6226  0.3795  11.00000  0.05    0.12
Q4    1   0.6004  0.8240  0.8180  11.00000  0.05    0.12
Q5    1   0.6847  0.7807  0.8291  11.00000  0.05    0.11
Q6    1   0.9338  0.5561  0.4433  11.00000  0.05    0.11
Q7    1   0.3408  0.7429  0.7638  11.00000  0.05    0.11
Q8    1   0.7827  0.8203  0.7007  11.00000  0.05    0.10
Q9    1   1.1779  0.7155  0.4629  11.00000  0.05    0.10
Q10   1   0.4373  0.9339  0.6854  11.00000  0.05    0.10
Q11   1   0.2605  0.7782  0.9270  11.00000  0.05    0.10
Q12   1   0.6645  0.9680  0.7682  11.00000  0.05    0.10
Q13   1   0.5072  0.8328  0.8272  11.00000  0.05    0.10
Q14   1   1.1829  0.9168  0.6083  11.00000  0.05    0.10
Q15   1   0.5124  0.8619  0.7231  11.00000  0.05    0.10
Q16   1   1.1818  0.9537  0.6716  11.00000  0.05    0.10
Q17   1   1.2966  0.8679  0.5857  11.00000  0.05    0.10
Q18   1   0.7966  0.6515  0.5389  11.00000  0.05    0.10
Q19   1   0.9297  0.7115  0.4828  11.00000  0.05    0.10
Q20   1   1.1375  0.8881  0.6474  11.00000  0.05    0.10
;
_shelx_res_checksum   40689

_shelx_hkl_file
;
   0   0  -2 1221.99 110.750   1
   0   0   2 511.652 120.038   1
   0   0  -3 48.3623 127.293   1
   0   0   3-6.25552 151.038   1
   0   0   4 233144. 16786.3   1
   0   0  -4 279485. 16782.5   1
   0   0  -5 161.665 152.264   1
   0   0   5 10.3690 179.494   1
   0   0  -6 466.292 174.101   1
   0   0   6 723.855 194.489   1
   0   0  -8 193733. 12530.6   1
   0   0   8 190347. 12536.8   1
   0   0  -9-63.5328 168.839   1
   0   0   9 203.351 195.783   1
   0   0 -10 19480.8 1324.98   1
   0   0  10 19233.5 1338.33   1
   0   0 -11 18.9696 173.220   1
   0   0  11 222.059 217.723   1
   0   0 -12 18856.4 1254.27   1
   0   0  12 17129.3 1267.70   1
   0   0 -13-21.8646 182.505   1
   0   0  13-25.8485 218.295   1
   0   0  15 379.263 238.949   1
   0   0 -16 51.5129 206.058   1
   0   0  16 248.771 258.150   1
   0   0 -17-242.107 222.570   1
   0   0  17 163.844 238.070   1
   0   0 -18-55.5031 231.340   1
   0   0  18 606.672 289.025   1
   0   0 -20 413.607 232.738   1
   0   0  20-34.6268 246.966   1
   0   0 -21 364.240 224.287   1
   0   0  21-35.3827 259.350   1
   0   0 -22 842.889 245.935   1
   0   0  22 72.8054 246.107   1
   0   0  24 151.046 258.100   1
   0   0 -24 258.108 231.087   1
   0   0  25-76.2033 243.426   1
   0   0 -25 130.688 218.022   1
   0   0 -26-32.9014 231.419   1
   0   1   1 6.93136 77.2766   1
   0  -1  -1-20.5855 66.8657   1
   0  -1  -2 141651. 8963.73   1
   0   1   2 132993. 8967.06   1
   0  -1   3-68.9441 115.980   1
   0   1   3 7.61449 167.528   1
   0   1  -3-4.26671 100.642   1
   0  -1  -3-71.3445 140.867   1
   0  -1   4 24398.7 1616.90   1
   0   1   4 27507.8 1631.33   1
   0   1  -4 23212.9 1612.69   1
   0  -1  -4 23643.7 1622.21   1
   0  -1  -5-39.9844 153.250   1
   0   1  -5 23.8212 121.744   1
   0  -1   5-174.158 164.596   1
   0   1   5 11.8650 179.163   1
   0  -1   6 38796.4 2418.17   1
   0   1  -6 34588.4 2412.37   1
   0  -1  -7-136.433 175.633   1
   0   1  -7 114.571 139.378   1
   0   1   7 15.6997 212.402   1
   0  -1   7-26.6327 173.333   1
   0  -1   8 36187.4 2402.94   1
   0   1   8 36745.2 2413.44   1
   0   1  -8 36529.4 2397.52   1
   0  -1  -8 35180.4 2402.86   1
   0  -1  -9-151.855 168.541   1
   0   1  -9-59.3873 147.386   1
   0   1   9-39.2122 197.452   1
   0  -1   9 173.291 181.137   1
   0   1  10 38738.4 2745.93   1
   0  -1  10 44449.0 2745.77   1
   0   1 -10 43264.4 2733.96   1
   0  -1 -10 38260.2 2734.64   1
   0   1 -11-108.192 165.807   1
   0  -1 -11 258.691 188.247   1
   0  -1  11-63.7863 195.496   1
   0   1  11 255.413 221.657   1
   0   1  12 9698.14 752.067   1
   0  -1 -12 10275.6 735.474   1
   0   1 -12 9906.17 726.896   1
   0   1 -13 21.0937 186.871   1
   0  -1  13 299.441 237.246   1
   0  -1 -14 3231.83 330.153   1
   0   1 -14 2942.02 323.157   1
   0   1  14 2857.78 346.027   1
   0  -1  14 2677.09 325.060   1
   0   1 -15 238.729 195.114   1
   0  -1 -15-303.776 226.987   1
   0  -1  15 201.793 234.141   1
   0   1 -16 2617.36 300.749   1
   0  -1 -16 2454.03 308.228   1
   0   1  16 1952.75 336.971   1
   0  -1 -17 328.656 213.551   1
   0   1 -17 130.996 201.523   1
   0  -1  17-31.8210 253.010   1
   0   1  17 297.405 259.270   1
   0  -1 -18 2695.26 317.015   1
   0   1 -18 2302.65 318.315   1
   0  -1  18 1799.71 343.912   1
   0   1  18 2770.75 389.880   1
   0   1 -19-56.7036 208.702   1
   0  -1 -19 374.211 225.170   1
   0   1  19 244.892 255.410   1
   0  -1  19 232.582 243.537   1
   0   1 -20 263.996 224.973   1
   0  -1 -20 476.868 224.529   1
   0   1  20 35.0374 254.001   1
   0  -1  20 102.664 252.927   1
   0  -1 -21 182.719 222.955   1
   0   1 -21 30.3304 223.757   1
   0  -1  21 319.081 279.734   1
   0   1  21-320.198 250.248   1
   0   1 -22 811.075 232.972   1
   0  -1 -22 468.045 231.300   1
   0  -1  22 618.053 267.335   1
   0   1  22 656.558 275.257   1
   0  -1 -23-158.600 225.229   1
   0   1  23-36.9716 252.586   1
   0  -1  23 409.136 244.962   1
   0   1 -23 510.403 220.880   1
   0   1  24 149.978 254.104   1
   0  -1 -24 64.3393 237.810   1
   0   1 -24 357.664 232.049   1
   0  -1  24 379.279 244.011   1
   0   1 -25 32.9782 222.314   1
   0  -1 -25 32.3330 215.987   1
   0  -1  25-38.3991 230.193   1
   0   1  25 680.621 253.677   1
   0  -1 -26 227.573 233.406   1
   0   1  26-151.762 244.845   1
   0  -1 -27 32.5993 211.400   1
   0  -2  -1-89.8536 101.991   1
   0   2   1-33.9981 121.052   1
   0  -2  -2 11860.2 788.473   1
   0   2   2 11432.2 795.669   1
   0  -2   3 65.1330 93.5109   1
   0   2   3-44.6370 191.484   1
   0  -2  -3 99.5557 166.597   1
   0   2  -3-52.5909 80.8293   1
   0  -2   4 229.789 117.390   1
   0   2   4 208.730 212.978   1
   0  -2  -4 243.159 180.316   1
   0   2  -4 118.476 98.0728   1
   0  -2   5 7.86385 138.748   1
   0   2   5-171.243 212.460   1
   0   2  -5-54.0527 116.985   1
   0  -2  -5 66.5593 181.460   1
   0  -2   6 1326.58 175.588   1
   0   2  -6 1178.96 157.111   1
   0  -2   7 96.4184 152.462   1
   0   2   7-84.6052 194.678   1
   0   2  -7 175.538 121.208   1
   0  -2  -7-117.595 164.588   1
   0   2   8 43976.5 2925.62   1
   0  -2  -8 44031.7 2916.26   1
   0  -2  -9 17.8852 194.229   1
   0   2  -9 151.412 138.655   1
   0   2   9-311.072 238.211   1
   0  -2   9 129.423 158.927   1
   0   2 -10 1281.83 181.189   1
   0  -2 -10 832.059 215.079   1
   0   2  10 1149.09 259.931   1
   0  -2 -11-83.0690 188.667   1
   0   2 -11 119.613 167.220   1
   0   2  11 242.348 225.033   1
   0  -2  11 161.623 182.165   1
   0   2  12 17049.8 1187.89   1
   0  -2  12 16329.3 1171.33   1
   0  -2 -12 16690.1 1170.34   1
   0   2 -13-40.5751 165.301   1
   0  -2 -13-304.212 199.910   1
   0  -2  13 193.928 198.118   1
   0   2  13 27.4853 236.118   1
   0   2  14 14810.0 1083.03   1
   0  -2  14 15148.7 1071.24   1
   0  -2 -14 15461.8 1059.18   1
   0   2 -14 14022.4 1044.81   1
   0  -2 -15-129.104 209.047   1
   0   2  15 152.609 220.845   1
   0   2 -16 828.607 230.010   1
   0  -2 -16 1648.03 260.860   1
   0  -2  16 851.856 288.816   1
   0   2  16 1086.36 275.435   1
   0  -2 -17-55.8373 237.835   1
   0   2 -17 102.591 209.626   1
   0  -2  17 120.713 227.647   1
   0   2  17 33.6226 285.601   1
   0   2 -18 1046.96 246.938   1
   0  -2  18 629.525 250.354   1
   0   2 -19 140.079 221.070   1
   0  -2 -19-29.3415 212.339   1
   0   2  19 106.898 266.832   1
   0  -2  19 32.6904 251.898   1
   0  -2 -20 1191.11 277.631   1
   0   2  20 1059.14 317.810   1
   0   2 -21-272.437 220.012   1
   0  -2 -21 91.7863 222.370   1
   0   2  21-250.934 245.858   1
   0  -2  21-35.2651 259.257   1
   0   2 -22-218.253 204.167   1
   0  -2  22 254.604 247.157   1
   0  -2 -23 252.923 241.970   1
   0   2  23-184.694 270.487   1
   0  -2  23 37.3627 237.562   1
   0   2 -23 192.146 215.742   1
   0   2  24 446.647 247.603   1
   0  -2 -24 31.9764 213.827   1
   0   2 -24 229.050 233.428   1
   0  -2 -25 385.684 249.336   1
   0   2  25 224.766 255.369   1
   0  -2 -26 257.734 238.136   1
   0   2  26 563.160 256.394   1
   0   3   0 28.6796 97.7455   1
   0  -3   0 38.4675 98.0492   1
   0   3   1 68.2474 136.665   1
   0  -3  -1-36.8665 111.179   1
   0   3   2 748648. 48456.3   1
   0  -3  -2 742783. 48451.4   1
   0  -3  -3 52.8056 158.107   1
   0   3   3 215.549 190.363   1
   0   3  -4 751181. 48717.7   1
   0   3   4 765943. 48746.9   1
   0  -3   4 740988. 48720.9   1
   0  -3  -4 751383. 48739.9   1
   0   3  -5 11.0264 101.798   1
   0  -3   5 6.52240 110.562   1
   0  -3  -6 1186.95 195.792   1
   0   3  -6 600.731 120.444   1
   0  -3   6 606.708 147.525   1
   0   3   6 790.473 212.812   1
   0  -3  -7 78.7341 180.050   1
   0   3  -7 109.553 115.820   1
   0  -3   7-32.3951 135.206   1
   0   3   7 90.6610 199.993   1
   0   3  -8 12157.5 828.406   1
   0  -3   8 11713.2 837.056   1
   0   3   8 12981.0 875.805   1
   0  -3  -8 11782.6 858.855   1
   0  -3  -9-94.2363 194.771   1
   0   3   9 21.7880 225.154   1
   0  -3  10 31966.1 2084.31   1
   0   3  10 31777.4 2107.57   1
   0   3 -10 29342.9 2068.35   1
   0  -3 -10 32094.7 2094.40   1
   0   3 -11 48.3954 162.317   1
   0  -3 -11 172.965 200.843   1
   0   3  11 403.790 233.264   1
   0  -3  11-19.2794 190.329   1
   0   3 -12 443.736 164.601   1
   0  -3  12 150.086 211.696   1
   0   3 -13 135.522 176.250   1
   0  -3 -13-289.563 200.829   1
   0   3  13 396.917 245.587   1
   0  -3  13 23.5973 203.287   1
   0   3 -14 394.716 202.390   1
   0  -3 -14 303.476 227.618   1
   0   3  14 506.778 263.191   1
   0  -3  14 75.7568 208.587   1
   0  -3 -15 52.8254 219.158   1
   0   3 -15 66.2424 182.668   1
   0  -3  15-134.258 211.859   1
   0   3  15-156.136 294.673   1
   0   3 -16 663.571 206.292   1
   0  -3 -16 1432.55 259.018   1
   0   3  16 651.476 278.949   1
   0  -3  16 1171.23 253.297   1
   0   3 -17-50.1090 185.568   1
   0  -3 -17-28.3749 202.097   1
   0  -3  17-410.079 248.827   1
   0   3  17 237.038 249.831   1
   0   3 -18 450.727 213.923   1
   0  -3 -18 495.072 231.856   1
   0  -3 -19 237.141 233.425   1
   0   3 -19 250.277 221.917   1
   0   3  19 179.949 277.566   1
   0  -3  19 64.9239 240.685   1
   0   3 -20 28.9968 207.320   1
   0  -3 -20-149.946 219.541   1
   0   3  20 291.355 250.760   1
   0  -3  20-33.8053 232.763   1
   0  -3 -21 153.665 243.449   1
   0   3  21 361.214 276.517   1
   0   3 -21 361.223 211.916   1
   0  -3  21-352.623 252.279   1
   0  -3 -22 31.1580 241.330   1
   0   3  22 290.598 256.956   1
   0   3 -22 342.974 243.149   1
   0  -3  22 254.739 247.698   1
   0  -3 -23 94.6992 204.726   1
   0   3  23 147.590 233.352   1
   0   3 -23-160.531 211.264   1
   0  -3  23 186.977 246.058   1
   0   3 -24 429.715 236.700   1
   0  -3 -24 127.171 230.419   1
   0   3  24 37.0465 260.897   1
   0  -3 -25 191.603 229.624   1
   0   3  25 223.336 242.917   1
   0   3  26-148.705 241.388   1
   0  -3 -26-222.586 209.572   1
   0   3  27-258.557 252.100   1
   0  -3 -27 190.463 219.514   1
   0  -3 -28 94.3650 207.038   1
   0   4   0 995383. 63870.2   1
   0  -4   0 972536. 63867.0   1
   0  -4  -1-160.720 121.870   1
   0   4   1 98.5772 140.898   1
   0   4   2 739558. 48326.7   1
   0  -4  -2 746690. 48322.2   1
   0   4   3 209.741 197.230   1
   0  -4  -3 49.5156 161.402   1
   0   4   5 232.688 199.698   1
   0  -4  -5 40.2431 175.880   1
   0   4  -5-16.7220 73.2182   1
   0  -4   5-63.4828 82.8988   1
   0   4  -6 411711. 27053.0   1
   0  -4   6 428140. 27057.5   1
   0   4   6 410043. 27090.1   1
   0  -4  -6 407719. 27083.9   1
   0   4  -7 62.6247 104.599   1
   0  -4  -7-167.889 187.953   1
   0  -4   7 66.6276 128.927   1
   0   4   7 19.3984 206.547   1
   0   4  -8-97.0453 113.569   1
   0  -4  -8 36.6426 184.898   1
   0   4   8-42.3983 223.257   1
   0  -4   8-11.7209 132.318   1
   0  -4  -9 78.9945 202.974   1
   0   4  -9 80.5267 128.724   1
   0   4   9-91.8731 220.309   1
   0  -4   9 194.530 135.153   1
   0  -4 -10 211.619 201.396   1
   0   4 -10 395.491 128.039   1
   0   4  10-123.220 228.487   1
   0  -4  10-32.0705 158.910   1
   0   4 -11-89.4995 146.984   1
   0  -4 -11-314.426 206.803   1
   0  -4  11-235.758 164.684   1
   0   4  11-131.099 237.181   1
   0   4  12 6736.93 564.040   1
   0  -4  12 7455.39 547.084   1
   0  -4 -12 7007.93 549.204   1
   0   4 -12 6488.99 518.492   1
   0  -4 -13 198.764 198.609   1
   0   4 -13-18.2716 157.836   1
   0  -4  13-129.068 191.881   1
   0   4  13-175.180 238.601   1
   0   4 -14 3120.68 327.996   1
   0  -4 -14 3684.02 366.584   1
   0  -4  14 4035.64 369.969   1
   0   4  14 3455.02 402.944   1
   0   4 -15 193.305 172.966   1
   0  -4 -15 323.619 246.603   1
   0  -4  15 326.134 210.610   1
   0   4  15 127.456 269.554   1
   0  -4 -16 56.1054 244.332   1
   0   4  16-165.922 279.441   1
   0   4 -17-246.259 214.064   1
   0  -4  17 28.7565 232.241   1
   0  -4 -18 943.596 256.508   1
   0   4 -18 912.476 238.534   1
   0  -4  18 1155.36 268.243   1
   0   4  18 1209.56 306.136   1
   0  -4 -19 301.210 240.338   1
   0   4 -19 192.150 208.186   1
   0  -4  19 160.225 234.938   1
   0   4  19 108.993 282.149   1
   0  -4 -20 875.206 255.396   1
   0   4 -20 688.321 229.662   1
   0  -4  20 470.750 262.839   1
   0   4  20 1393.45 307.186   1
   0  -4  21-105.054 251.466   1
   0  -4 -22-155.710 234.899   1
   0   4 -22 280.837 242.093   1
   0  -4  22-108.860 238.747   1
   0   4  22 145.881 268.019   1
   0  -4 -23 63.0427 227.196   1
   0   4  23 36.8481 266.635   1
   0   4 -23 32.3039 203.240   1
   0   4  25-36.8405 267.881   1
   0  -4 -25 348.200 240.777   1
   0   4  27 145.847 220.946   1
   0  -4 -27 62.5945 204.037   1
   0   4  28 35.9791 241.615   1
   0  -4 -28 372.038 238.482   1
   0   5   0 165.678 130.404   1
   0  -5   0-23.7153 108.529   1
   0   5   1 35.7233 135.711   1
   0   5  -1-80.2989 94.2843   1
   0  -5   1-59.6986 75.5327   1
   0  -5  -1 38.4451 105.444   1
   0   5   2 37083.6 2521.31   1
   0  -5  -2 39166.0 2516.17   1
   0  -5  -3 78.3524 151.118   1
   0   5   3-194.572 173.126   1
   0  -5  -5-161.445 179.548   1
   0   5   5 169.343 203.709   1
   0   5  -6 13890.9 880.758   1
   0  -5   6 12606.6 883.604   1
   0   5   6 12350.8 942.790   1
   0  -5  -6 13887.7 933.482   1
   0   5   7 432.765 220.675   1
   0  -5   7-7.62259 100.558   1
   0  -5  -7 124.822 185.393   1
   0  -5  -8 791.950 210.453   1
   0   5  -8 644.205 117.288   1
   0  -5   8 508.782 133.354   1
   0   5   8 1073.03 239.283   1
   0   5  -9-20.3910 101.920   1
   0  -5  -9 186.244 174.809   1
   0   5   9-24.0733 233.425   1
   0  -5   9 167.234 130.901   1
   0   5  10 10787.4 791.064   1
   0  -5 -10 10231.3 765.953   1
   0   5 -11-27.6324 123.578   1
   0  -5  11-48.5832 149.977   1
   0  -5  12 9512.17 653.948   1
   0   5  12 8245.11 698.643   1
   0  -5 -12 9166.51 679.598   1
   0   5 -12 8337.21 635.055   1
   0   5 -13 173.137 147.476   1
   0  -5 -13-281.014 210.694   1
   0  -5  13 20.2871 158.996   1
   0   5  13-120.096 262.906   1
   0   5 -14 19.0581 161.418   1
   0  -5 -14-26.5746 222.474   1
   0  -5  14 111.307 191.769   1
   0   5  14-31.3239 269.083   1
   0  -5 -15 27.5582 239.360   1
   0  -5  15-48.4344 193.582   1
   0   5  15 32.5915 289.198   1
   0   5 -15 20.7513 183.169   1
   0   5  16 7192.96 611.920   1
   0  -5  16 6518.85 555.044   1
   0  -5 -16 6681.32 564.097   1
   0   5 -16 6768.08 535.653   1
   0   5  17-104.664 259.331   1
   0  -5 -17-29.2290 219.694   1
   0   5  18 683.812 295.932   1
   0   5 -18 255.569 200.959   1
   0  -5  18 477.631 243.893   1
   0  -5 -18 715.869 242.190   1
   0   5  19 184.990 309.736   1
   0   5 -19 324.683 204.094   1
   0  -5  19-126.222 238.882   1
   0  -5 -19-212.723 236.580   1
   0   5  20 479.501 291.026   1
   0   5 -20 28.5063 217.353   1
   0  -5  20-33.1740 247.497   1
   0  -5 -20-182.193 245.084   1
   0   5  21-254.665 238.425   1
   0   5 -21 179.514 198.963   1
   0  -5  21 414.477 233.862   1
   0  -5 -21 278.641 222.474   1
   0   5  22 182.539 249.454   1
   0   5  23 182.455 285.263   1
   0  -5 -23 563.673 258.804   1
   0   5  24-73.4565 255.076   1
   0  -5 -24 31.5219 217.981   1
   0   5  25-73.1682 230.309   1
   0  -5 -25 282.836 209.870   1
   0  -5 -26 31.2274 230.629   1
   0   5  26-436.457 271.566   1
   0  -5 -27 154.637 206.592   1
   0   5  27 144.128 234.993   1
   0  -5 -28-30.4689 210.069   1
   0   5  28-354.279 238.817   1
   0   6   0 19206.6 1353.41   1
   0  -6   0 21332.2 1349.54   1
   0  -6   1 127.115 84.7058   1
   0  -6  -1-89.5111 117.088   1
   0   6   1 83.4056 135.550   1
   0   6  -1-54.8530 102.654   1
   0  -6   2 43948.0 2946.39   1
   0   6  -2 47488.1 2949.11   1
   0   6   2 41316.9 2981.08   1
   0  -6  -2 46496.8 2976.36   1
   0   6   4 11091.0 787.728   1
   0  -6  -4 10917.7 775.990   1
   0  -6  -5 63.1520 160.918   1
   0   6   5-54.8359 182.570   1
   0   6   6 142254. 9129.35   1
   0  -6  -6 137136. 9118.82   1
   0   6   7-131.078 220.014   1
   0   6  -7-71.2781 68.6108   1
   0  -6   7 27.8059 78.2704   1
   0  -6  -7-94.2954 173.811   1
   0   6  -8 10069.3 639.490   1
   0  -6  -8 9720.60 699.262   1
   0  -6   8 8423.38 639.501   1
   0   6   8 9691.19 708.700   1
   0   6   9 226.908 239.583   1
   0   6  -9-106.014 103.731   1
   0  -6   9-121.791 119.505   1
   0  -6  -9 151.383 211.981   1
   0   6 -10 374.769 119.271   1
   0  -6  10 199.924 131.791   1
   0   6  11 169.206 243.395   1
   0  -6 -11 288.713 232.717   1
   0   6 -12 447.004 143.179   1
   0  -6  12 353.855 159.097   1
   0  -6 -12-25.1703 215.220   1
   0   6  13-61.8529 279.409   1
   0   6 -13-129.942 145.635   1
   0  -6  13 37.9625 163.511   1
   0  -6 -13 209.735 241.011   1
   0   6  14 1222.25 318.015   1
   0   6 -14 937.374 181.861   1
   0  -6  14 737.393 202.436   1
   0  -6 -14 897.173 262.639   1
   0   6  15 133.021 259.760   1
   0   6 -15-19.8359 153.367   1
   0  -6  15-69.4168 180.744   1
   0  -6 -15 140.579 223.296   1
   0   6  16 686.744 274.092   1
   0   6 -16-150.838 184.294   1
   0  -6  16 503.050 197.825   1
   0  -6 -16 261.262 228.115   1
   0   6  17 70.7481 252.959   1
   0   6 -17 23.2807 187.951   1
   0  -6  17 162.518 211.627   1
   0  -6 -17 59.2642 200.505   1
   0   6  18 400.135 306.063   1
   0   6 -18 274.915 184.824   1
   0  -6  18 750.275 251.150   1
   0  -6 -18 572.788 247.513   1
   0   6  19-147.781 298.186   1
   0   6 -19 106.641 185.181   1
   0  -6  19-152.496 222.435   1
   0  -6 -19-91.8684 245.595   1
   0   6 -20 310.919 213.725   1
   0  -6  20 641.024 238.299   1
   0   6 -21 447.976 213.845   1
   0   6  21 364.763 253.595   1
   0  -6 -21-155.195 208.392   1
   0  -6 -22 436.370 208.943   1
   0   6  24 219.308 257.180   1
   0  -6 -24 31.3715 227.998   1
   0   6  25-363.045 239.448   1
   0  -6 -25-187.168 200.999   1
   0  -6 -26 309.170 237.811   1
   0   6  26 108.034 249.439   1
   0  -6 -27-122.158 220.985   1
   0   6  27 71.1615 247.118   1
   0  -6 -28 360.190 197.777   1
   0   6  28 314.090 218.369   1
   0  -7   0 57.2617 106.103   1
   0   7   0-9.69472 116.962   1
   0  -7  -1-50.4285 125.093   1
   0  -7   1 31.1147 95.3444   1
   0   7   1-71.1017 152.195   1
   0   7  -1-104.821 107.955   1
   0   7  -2 12464.5 797.857   1
   0   7   2 11306.5 838.011   1
   0  -7   2 11794.9 793.520   1
   0  -7  -2 11910.9 825.545   1
   0  -7  -3-68.1578 147.363   1
   0   7   3-126.792 170.994   1
   0   7   4 26286.1 1869.88   1
   0  -7  -4 29236.4 1865.84   1
   0  -7  -5 118.205 163.807   1
   0   7   5 39.1930 197.020   1
   0   7   6 16757.1 1154.12   1
   0  -7  -6 16098.1 1134.67   1
   0  -7  -7 158.699 183.037   1
   0   7   7 115.598 218.356   1
   0   7  -8 26598.3 1771.02   1
   0  -7  -8 26025.1 1831.86   1
   0   7   8 29949.3 1853.98   1
   0  -7   8 27174.5 1772.45   1
   0  -7  -9-382.608 211.416   1
   0  -7   9 8.04282 92.1438   1
   0   7  -9-33.8360 79.3541   1
   0   7   9-78.9773 239.062   1
   0  -7 -10 2280.41 295.340   1
   0  -7  10 2086.22 202.953   1
   0   7  10 1777.00 329.461   1
   0   7 -10 2124.84 189.061   1
   0   7  11 116.575 255.940   1
   0   7 -11 45.3823 120.041   1
   0  -7  11 108.978 123.779   1
   0  -7 -11 99.4407 200.708   1
   0   7  12 152.423 239.722   1
   0  -7 -12-155.482 213.725   1
   0   7  13-31.7261 261.658   1
   0   7 -13-45.1442 132.828   1
   0  -7  13 84.0854 152.319   1
   0  -7 -13 26.8910 235.472   1
   0   7  14 295.952 287.560   1
   0   7 -14 746.762 158.059   1
   0  -7  14 322.543 169.899   1
   0  -7 -14 500.456 228.258   1
   0   7 -15-94.3051 154.244   1
   0  -7  15-84.3213 176.049   1
   0   7  16 662.915 299.491   1
   0   7 -16 786.982 183.422   1
   0  -7  16 1064.81 220.461   1
   0  -7 -16 707.866 269.830   1
   0   7  17 71.6646 301.727   1
   0   7 -17 272.084 187.566   1
   0  -7  17-74.7380 199.142   1
   0  -7 -17-300.114 264.907   1
   0   7  18 927.651 322.633   1
   0   7 -18 1369.42 228.617   1
   0  -7  18 752.024 226.885   1
   0  -7 -18 852.400 283.910   1
   0   7  19 669.807 299.507   1
   0   7 -19 132.972 202.245   1
   0  -7  19-28.1022 203.545   1
   0  -7 -19-30.6345 249.743   1
   0   7 -20-138.972 201.990   1
   0   7  20 223.553 253.243   1
   0  -7 -20 214.678 223.726   1
   0   7  21-36.5581 217.747   1
   0  -7 -21-124.376 197.716   1
   0   7  22 109.476 255.672   1
   0  -7 -22-249.160 224.556   1
   0   7  23 508.095 283.593   1
   0  -7 -23-155.716 246.654   1
   0   7  24 145.382 266.938   1
   0  -7 -24 467.894 230.233   1
   0   7  25 576.239 239.430   1
   0  -7 -25 495.113 211.199   1
   0  -7 -26 214.129 233.387   1
   0   7  26 35.6320 245.499   1
   0  -7 -27-60.2949 217.472   1
   0   7  27 421.470 257.283   1
   0  -8   0 85746.6 5542.31   1
   0   8   0 83700.8 5548.11   1
   0   8  -1-17.8702 115.325   1
   0   8   1 145.650 143.785   1
   0  -8   1 152.558 95.2677   1
   0  -8  -1-167.848 123.831   1
   0  -8   2 39185.7 2558.22   1
   0   8  -2 39016.5 2561.91   1
   0   8   3 155.537 173.423   1
   0  -8  -3 29.4865 167.840   1
   0   8   4 1745.10 245.507   1
   0  -8  -4 1687.24 219.562   1
   0   8   5 62.9805 198.624   1
   0  -8  -5 89.7083 166.615   1
   0  -8  -6 12575.9 902.432   1
   0   8   6 12723.0 916.641   1
   0   8   7 268.264 230.001   1
   0  -8  -7 166.847 199.984   1
   0  -8  -8 24702.7 1715.39   1
   0   8   8 25863.2 1735.78   1
   0  -8 -10 2430.59 293.940   1
   0   8 -10 1895.96 178.223   1
   0  -8  10 2437.13 185.629   1
   0   8  10 2160.59 328.743   1
   0  -8 -11-179.393 206.190   1
   0  -8  11 133.279 111.351   1
   0   8  11 150.864 231.679   1
   0   8 -11 16.8713 91.3121   1
   0  -8 -12 585.818 214.136   1
   0  -8  12 152.676 134.186   1
   0   8 -12 223.947 109.647   1
   0   8  12 157.204 244.441   1
   0   8  13 32.6077 264.029   1
   0  -8 -13-137.745 223.780   1
   0  -8 -14 2614.22 335.904   1
   0  -8  14 2653.79 278.827   1
   0   8  14 2152.82 367.560   1
   0   8 -14 2946.50 259.788   1
   0   8  15 693.455 295.567   1
   0   8 -15 16.7700 142.506   1
   0  -8  15-19.2681 161.720   1
   0  -8 -15 615.072 255.353   1
   0   8  16 819.913 297.713   1
   0   8 -16 430.173 164.352   1
   0  -8  16 236.474 182.731   1
   0  -8 -16 208.766 252.366   1
   0   8  17 36.5862 259.627   1
   0   8 -17 206.055 156.255   1
   0  -8  17 118.447 190.199   1
   0  -8 -17 151.483 237.626   1
   0   8  18 599.170 273.496   1
   0   8 -18 359.485 188.007   1
   0  -8  18 130.253 199.922   1
   0  -8 -18 737.564 247.284   1
   0   8  19 112.364 252.338   1
   0  -8 -19 123.333 193.110   1
   0   8  20 560.966 280.394   1
   0  -8 -20 30.7805 218.767   1
   0   8  21 36.5987 276.215   1
   0  -8 -21-280.255 240.947   1
   0   8  22 364.346 288.538   1
   0  -8 -22-31.1061 236.466   1
   0   8  23 327.960 275.027   1
   0  -8 -23 31.1647 233.561   1
   0   8  25 499.749 260.383   1
   0  -8 -25 705.404 233.130   1
   0  -8 -26 453.783 243.914   1
   0   8  26 739.825 270.228   1
   0  -8 -27 237.862 224.564   1
   0   8  27 103.921 239.830   1
   0  -9   0 41.6490 127.209   1
   0   9   0 12.6245 135.404   1
   0  -9   1 49.1526 94.3930   1
   0   9  -1-20.3187 112.042   1
   0   9  -2 8817.45 582.830   1
   0  -9   2 8020.34 575.395   1
   0  -9  -2 9078.31 616.169   1
   0  -9  -3-158.133 159.173   1
   0   9   3-112.009 178.009   1
   0   9   4 431.494 194.121   1
   0  -9  -5 19.0019 169.494   1
   0   9   5-44.6553 184.703   1
   0  -9  -6 1101.89 223.534   1
   0   9   6 720.472 240.483   1
   0  -9  -7-21.7765 193.286   1
   0   9   7-128.055 219.434   1
   0  -9  -9 412.249 211.920   1
   0   9   9 85.7886 237.200   1
   0  -9 -10 2613.57 312.214   1
   0   9  10 2661.10 354.714   1
   0  -9 -11 79.1996 205.511   1
   0   9 -11 8.74086 55.2022   1
   0  -9  11-26.9770 52.9948   1
   0   9  11 93.5524 238.590   1
   0  -9 -12 874.653 245.281   1
   0   9 -12 827.579 117.575   1
   0  -9  12 1055.88 128.719   1
   0   9  12 1359.83 310.986   1
   0  -9 -13-225.769 240.430   1
   0   9 -13 51.5552 103.730   1
   0  -9  13 135.278 113.159   1
   0   9  13 334.328 289.628   1
   0   9  14 480.436 329.193   1
   0   9 -14 61.9783 116.346   1
   0  -9  14 56.8457 139.965   1
   0  -9 -14 582.266 243.224   1
   0   9 -15 100.559 134.316   1
   0   9  15-211.537 310.385   1
   0  -9 -15 29.7798 256.537   1
   0   9  16 939.557 331.360   1
   0   9 -16 811.801 162.667   1
   0  -9  16 1046.31 186.975   1
   0  -9 -16 1119.01 291.880   1
   0   9 -17 18.3359 139.815   1
   0   9  17 258.980 295.749   1
   0  -9 -17-61.2684 237.674   1
   0   9  19-224.240 293.888   1
   0  -9 -19 186.024 246.229   1
   0   9  20-329.470 290.788   1
   0  -9 -20 93.3850 244.029   1
   0   9  21-109.496 265.133   1
   0  -9 -21 124.562 234.882   1
   0   9  22 217.521 251.311   1
   0  -9 -22 310.874 235.129   1
   0   9  23 217.557 222.089   1
   0  -9 -23-186.123 197.174   1
   0   9  24 250.977 245.967   1
   0  -9 -24 492.289 239.989   1
   0   9  25 176.787 263.768   1
   0  -9 -25-121.516 227.466   1
   0  -9 -26 179.204 219.518   1
   0   9  26-104.740 245.589   1
   0  10   0 42236.9 2669.58   1
   0 -10   0 38835.0 2656.55   1
   0  10   1 64.6395 143.434   1
   0  10  -1 33.1936 119.346   1
   0 -10   1 27.8512 90.0683   1
   0 -10  -1 121.409 135.890   1
   0 -10  -2 2849.52 262.026   1
   0 -10   2 3202.61 219.324   1
   0  10   2 2805.17 280.280   1
   0  10  -2 2198.35 222.741   1
   0  10   3 321.914 174.764   1
   0 -10   3-17.9494 45.9163   1
   0  10  -3 60.7650 71.9959   1
   0 -10  -3 186.011 153.943   1
   0 -10  -4 1665.04 227.224   1
   0 -10  -5-40.0299 174.894   1
   0  10   5 284.153 210.753   1
   0 -10  -6 450.021 189.502   1
   0  10   6 886.467 231.252   1
   0 -10  -8 2637.83 315.122   1
   0  10   8 2924.65 365.626   1
   0 -10  -9 75.3784 199.186   1
   0  10   9 297.387 238.727   1
   0 -10 -10 942.671 258.506   1
   0  10  10 403.841 282.963   1
   0 -10 -11-244.437 208.603   1
   0  10  11 128.738 242.814   1
   0 -10 -12 1908.20 301.468   1
   0  10  12 2395.40 345.255   1
   0  10 -14 362.446 96.7850   1
   0 -10  14 308.389 97.1984   1
   0 -10 -15-392.075 247.231   1
   0  10 -15-42.8690 112.869   1
   0 -10  15 239.298 116.384   1
   0  10  15 36.0488 296.410   1
   0 -10 -16-366.813 233.874   1
   0  10 -16 265.587 133.456   1
   0  10  16-258.601 266.252   1
   0  10  17 37.7293 282.553   1
   0 -10 -17-154.694 218.575   1
   0  10  18 113.014 263.314   1
   0 -10 -18 371.856 218.642   1
   0  10  19-37.5517 245.888   1
   0 -10 -19-30.8853 217.240   1
   0  10  20 146.765 263.859   1
   0 -10 -20 311.975 220.903   1
   0  10  21 36.4716 247.135   1
   0 -10 -21 373.401 242.660   1
   0  10  22 36.1440 286.262   1
   0 -10 -22 216.950 220.890   1
   0  10  24 213.605 264.725   1
   0 -10 -24 61.1393 226.503   1
   0 -10 -25-180.706 228.111   1
   0  10  25-35.1032 232.171   1
   0  10  26 34.4527 191.787   1
   0 -10 -26-265.252 186.593   1
   0  11   1 35.8844 169.700   1
   0  11  -1-36.9860 136.647   1
   0 -11   1 72.4244 99.6444   1
   0 -11  -1-101.556 140.035   1
   0 -11  -2 1440.43 204.448   1
   0  11  -2 1222.34 143.045   1
   0 -11   2 1175.40 132.062   1
   0 -11  -3 36.2424 149.031   1
   0  11  -3 127.659 78.4608   1
   0  11   3-151.649 182.449   1
   0 -11   3 25.8355 58.4010   1
   0  11   4 468.293 203.549   1
   0 -11  -4 117.748 168.524   1
   0  11   5-225.930 201.441   1
   0 -11  -5-42.1429 156.192   1
   0  11   6-53.4200 230.119   1
   0 -11  -6 157.171 211.421   1
   0 -11  -7-47.4535 204.975   1
   0  11   8 1805.33 304.877   1
   0 -11  -8 2142.73 279.150   1
   0  11   9-308.757 254.645   1
   0 -11  -9 234.038 220.239   1
   0  11  10 1219.71 283.908   1
   0  11  11 497.218 282.383   1
   0 -11 -11-223.501 231.151   1
   0  11  12 1027.40 278.801   1
   0 -11 -12 1270.59 254.591   1
   0  11  13 141.186 293.037   1
   0 -11 -13-324.398 227.442   1
   0  11  14-36.0092 309.342   1
   0 -11 -14-60.1884 240.582   1
   0  11  15-332.203 288.365   1
   0 -11 -15 91.5971 231.185   1
   0  11  16 528.243 284.033   1
   0 -11 -16 92.7574 206.961   1
   0  11  17 339.361 256.300   1
   0 -11 -17-61.9887 206.916   1
   0  11  18-112.883 252.407   1
   0 -11 -18 340.194 229.195   1
   0  11  19-294.281 276.464   1
   0 -11 -19 125.026 217.100   1
   0  11  21 36.3117 243.594   1
   0 -11 -21-280.054 223.575   1
   0  11  22 253.887 245.808   1
   0 -11 -22 217.070 210.308   1
   0  11  23 179.037 222.903   1
   0 -11 -23-92.1281 177.457   1
   0 -11 -24 30.2847 192.556   1
   0  11  24-211.616 224.229   1
   0  11  25 208.094 247.058   1
   0 -11 -25 29.7562 212.855   1
   0  12   0 1015.99 187.232   1
   0 -12   0 1149.94 168.152   1
   0 -12  -1-15.4794 135.914   1
   0  12  -1 40.6571 132.826   1
   0 -12   1 56.6919 107.985   1
   0  12   1-55.4696 162.779   1
   0 -12  -2 1938.74 236.797   1
   0  12  -2 1772.33 200.750   1
   0  12   2 2539.65 271.450   1
   0 -12   2 2407.81 192.951   1
   0  12   3 163.478 211.545   1
   0 -12   3 9.77647 62.5211   1
   0  12  -3 100.815 78.6396   1
   0 -12  -3-57.3697 169.713   1
   0  12   4-50.0319 208.868   1
   0 -12  -4-103.678 183.105   1
   0  12   5-398.350 217.935   1
   0 -12  -5 22.2638 166.407   1
   0  12   7 266.330 238.835   1
   0 -12  -7-124.228 206.161   1
   0  12   8 123.671 243.480   1
   0 -12  -8 259.893 206.147   1
   0  12   9-32.1264 245.803   1
   0 -12  -9 54.0541 206.058   1
   0 -12 -10 195.681 215.008   1
   0  12  11-103.257 276.643   1
   0 -12 -11-401.778 232.357   1
   0  12  12 1304.75 313.348   1
   0 -12 -12 1501.26 274.362   1
   0  12  13 145.303 268.129   1
   0  12  14 484.708 323.226   1
   0 -12 -14 1221.00 273.262   1
   0  12  15-188.949 300.302   1
   0 -12 -15 835.509 258.112   1
   0  12  17 150.867 265.759   1
   0 -12 -17 309.782 214.817   1
   0  12  18-36.9089 274.329   1
   0 -12 -18-31.3426 218.611   1
   0  12  19 220.577 291.984   1
   0 -12 -19-62.6499 234.574   1
   0  12  20 437.903 274.597   1
   0 -12 -20 406.274 243.156   1
   0  12  21 72.4036 264.473   1
   0 -12 -21 374.051 242.344   1
   0  12  22 541.084 279.395   1
   0 -12 -22 61.8158 223.389   1
   0  12  23-320.038 259.315   1
   0 -12 -23 244.129 229.332   1
   0  12  24 35.0204 249.415   1
   0 -12 -24-150.145 223.235   1
   0 -13   0-116.879 130.038   1
   0  13   0 17.3909 147.342   1
   0  13   1 117.772 178.230   1
   0 -13  -1-66.4741 144.736   1
   0  13   2 1689.13 251.884   1
   0 -13  -2 2004.03 225.043   1
   0 -13   2 1711.16 166.640   1
   0  13  -2 1581.34 181.780   1
   0 -13  -3 220.883 170.591   1
   0 -13   3 25.6637 62.6270   1
   0  13   3 74.1223 189.069   1
   0  13   4 3325.42 371.401   1
   0 -13  -4 3287.43 325.299   1
   0  13   6-89.4823 246.747   1
   0 -13  -6 97.9772 191.976   1
   0  13   7-156.204 240.839   1
   0 -13  -7-102.744 198.070   1
   0  13   8 487.850 273.845   1
   0 -13  -8 213.982 212.040   1
   0  13   9 201.968 259.491   1
   0 -13  -9 83.1690 216.712   1
   0  13  10 624.358 268.437   1
   0 -13 -10 914.694 244.703   1
   0  13  12 293.600 312.387   1
   0 -13 -12 329.995 266.288   1
   0  13  13 37.3545 267.224   1
   0 -13 -13-244.358 226.350   1
   0 -13 -14 123.076 249.235   1
   0  13  16 189.232 253.698   1
   0 -13 -16-93.1990 209.204   1
   0  13  17 222.390 268.355   1
   0 -13 -17 94.3555 208.124   1
   0  13  18 701.824 312.385   1
   0 -13 -18-31.4535 236.962   1
   0  13  19 625.666 287.347   1
   0 -13 -19 408.277 236.506   1
   0  13  20-182.203 274.102   1
   0 -13 -20 436.887 238.202   1
   0  13  22 644.734 275.114   1
   0 -13 -22-276.304 227.448   1
   0  13  23 140.894 253.909   1
   0 -13 -23 30.2271 229.689   1
   0  13  24 103.767 255.735   1
   0 -13 -24 385.573 226.782   1
   0  14   0 372.454 165.719   1
   0 -14   0 703.578 156.132   1
   0 -14  -1-88.5771 141.160   1
   0  14   1 84.0684 182.553   1
   0  14   2-46.4824 190.357   1
   0 -14  -2 391.275 172.889   1
   0 -14   2 419.090 107.451   1
   0  14  -2 248.704 125.791   1
   0 -14  -3 105.724 175.451   1
   0 -14   3-58.3910 56.1746   1
   0  14  -3-6.02493 74.5292   1
   0  14   3 25.1286 199.574   1
   0 -14  -4-22.6924 182.566   1
   0  14   4-27.0111 201.510   1
   0 -14  -5 119.363 176.853   1
   0  14   5-410.675 248.500   1
   0 -14  -6 278.629 221.416   1
   0  14   6 745.492 284.316   1
   0 -14  -7-370.355 214.233   1
   0  14   7 356.622 248.971   1
   0 -14  -8 248.961 209.379   1
   0  14   8 305.561 274.566   1
   0 -14  -9 171.369 221.358   1
   0  14   9 350.288 297.071   1
   0 -14 -11 328.069 238.690   1
   0  14  11-36.4240 285.706   1
   0 -14 -12 486.212 224.785   1
   0  14  12-37.0983 257.083   1
   0 -14 -13 30.5927 238.968   1
   0  14  13 37.3475 297.583   1
   0 -14 -14 185.613 200.637   1
   0  14  14-113.234 237.478   1
   0 -14 -15 125.796 227.655   1
   0  14  15 74.2157 270.689   1
   0 -14 -16-94.7688 244.349   1
   0  14  16-148.993 276.945   1
   0 -14 -17-31.6123 184.104   1
   0  14  17 482.937 253.771   1
   0 -14 -18 221.059 234.276   1
   0 -14 -19 631.081 254.552   1
   0  14  19-110.072 270.288   1
   0 -14 -20 593.922 246.905   1
   0  14  20 73.2145 258.520   1
   0 -14 -21-154.711 219.106   1
   0  14  21-361.223 264.910   1
   0  14  23 314.594 251.938   1
   0 -14 -23-149.779 208.059   1
   0  15   0-19.5332 157.197   1
   0 -15   0-100.295 147.994   1
   0  15   1 22.3781 190.626   1
   0  15  -1-63.5983 136.215   1
   0 -15  -1 188.154 166.971   1
   0  15   2-220.773 189.679   1
   0 -15   2 179.984 101.556   1
   0 -15  -2 62.2340 162.612   1
   0  15  -2-12.6499 119.409   1
   0  15  -3 40.9853 61.0241   1
   0  15   3 291.734 211.319   1
   0 -15  -5-150.604 195.411   1
   0  15   5 297.697 225.361   1
   0 -15  -6 52.6528 208.414   1
   0  15   6 31.2674 239.244   1
   0 -15  -7-109.630 191.967   1
   0  15   7 130.082 247.060   1
   0 -15  -8 196.800 222.148   1
   0  15   8 551.135 282.335   1
   0 -15 -10 59.2748 219.539   1
   0  15  10 145.002 253.973   1
   0 -15 -11 120.922 226.737   1
   0  15  11 332.590 299.474   1
   0 -15 -12-526.461 227.059   1
   0  15  12 366.119 278.426   1
   0 -15 -13 470.173 228.455   1
   0  15  13 37.0224 264.288   1
   0 -15 -14 316.035 236.525   1
   0  15  14 597.139 299.619   1
   0 -15 -15 190.492 203.541   1
   0  15  15 373.545 261.090   1
   0 -15 -16 413.960 237.919   1
   0  15  16 598.236 294.755   1
   0 -15 -18 285.949 222.716   1
   0  15  18-74.5129 279.108   1
   0 -15 -19 94.7381 228.099   1
   0  15  19 442.956 294.503   1
   0 -15 -20 187.172 232.697   1
   0  15  20 765.483 292.734   1
   0  15  21-107.704 265.911   1
   0 -15 -21-92.3145 220.984   1
   0  15  22-35.3227 248.442   1
   0 -15 -22 60.5070 192.298   1
   0  16   0 480.918 179.785   1
   0 -16   0 433.635 160.948   1
   0  16  -1 68.1289 143.912   1
   0  16   1 281.926 185.419   1
   0 -16   1-14.2205 125.940   1
   0 -16  -1 40.0822 165.852   1
   0  16  -2 24.8640 116.234   1
   0  16   2-77.8668 200.681   1
   0 -16   2 20.7968 103.876   1
   0 -16  -2 131.429 181.213   1
   0  16   3 83.7758 226.814   1
   0 -16  -3 23.5628 180.305   1
   0 -16  -4 225.571 194.748   1
   0  16   4 88.7602 227.425   1
   0 -16  -5-184.097 181.985   1
   0  16   5 31.1430 233.279   1
   0 -16  -6 355.608 213.840   1
   0  16   6 225.856 255.316   1
   0 -16  -7-170.269 211.712   1
   0  16   7 334.394 257.649   1
   0 -16  -8 262.969 219.976   1
   0  16   8 483.718 275.355   1
   0 -16  -9 419.613 230.035   1
   0  16   9 389.525 278.787   1
   0 -16 -10 183.607 204.288   1
   0  16  10-36.1331 268.633   1
   0 -16 -11 186.700 223.058   1
   0  16  11 330.330 253.229   1
   0 -16 -12-220.578 234.426   1
   0  16  12-74.2803 252.571   1
   0 -16 -13 445.612 240.103   1
   0  16  13-449.431 283.533   1
   0 -16 -14-96.0137 205.491   1
   0  16  14 112.559 258.337   1
   0 -16 -15 448.976 235.296   1
   0  16  15-37.5689 270.144   1
   0 -16 -17 224.114 244.666   1
   0  16  17 300.534 281.782   1
   0 -16 -18 477.695 231.720   1
   0  16  18 260.736 242.766   1
   0 -16 -19-94.5965 205.476   1
   0  16  19 73.6722 255.830   1
   0 -16 -20 217.940 228.008   1
   0  16  20-72.7874 278.520   1
   0  16  21 249.954 274.216   1
   0 -16 -21-30.5572 211.380   1
   0  17   0 169.715 173.474   1
   0 -17   0 36.0705 145.223   1
   0  17  -1 18.1771 156.146   1
   0  17   1-119.404 183.357   1
   0 -17  -1 42.5407 167.820   1
   0  17   2 298.365 214.336   1
   0 -17  -2 185.405 175.210   1
   0  17  -2 141.167 121.909   1
   0  17   4 684.276 269.845   1
   0 -17  -4 209.454 191.840   1
   0 -17  -5 247.793 212.871   1
   0  17   5-325.464 227.961   1
   0 -17  -6 286.093 207.409   1
   0  17   6 67.4688 251.991   1
   0  17   7 34.8201 252.955   1
   0 -17  -7 59.0620 220.325   1
   0  17   8-107.234 247.260   1
   0 -17  -8 242.219 210.366   1
   0  17   9 292.168 273.527   1
   0 -17  -9-30.9620 214.200   1
   0  17  10 334.283 269.866   1
   0 -17 -10-94.5143 218.873   1
   0  17  11 263.336 264.813   1
   0 -17 -11 95.7811 223.879   1
   0  17  13-266.946 256.821   1
   0 -17 -13 129.659 222.237   1
   0  17  14 534.626 283.311   1
   0 -17 -14 844.856 258.786   1
   0  17  16 379.374 277.053   1
   0 -17 -16 485.897 237.030   1
   0  17  17 640.037 261.473   1
   0 -17 -17 193.139 201.837   1
   0  17  18 744.112 293.948   1
   0 -17 -18-95.4874 221.589   1
   0  17  19 331.032 251.237   1
   0 -17 -19 31.4449 200.115   1
   0  17  20 543.268 271.597   1
   0 -17 -20 30.8679 192.733   1
   0  17  21-70.9101 270.540   1
   0 -17 -21-242.627 217.124   1
   0  18   1 149.076 192.338   1
   0  18   2-82.5034 195.903   1
   0  18   3 30.3697 221.476   1
   0  18   4 227.290 228.385   1
   0 -18  -4-110.013 190.202   1
   0  18   5-169.659 259.619   1
   0 -18  -5 57.3845 185.149   1
   0  18   6 35.1787 262.520   1
   0 -18  -6 148.414 214.878   1
   0  18   8 73.9268 249.076   1
   0 -18  -8 188.204 209.495   1
   0  18   9-75.0129 262.697   1
   0 -18  -9 31.8920 204.766   1
   0  18  10 38.0129 245.306   1
   0 -18 -10 64.7004 215.883   1
   0  18  12 270.028 266.772   1
   0 -18 -12-98.6228 203.571   1
   0  18  13-115.924 255.540   1
   0 -18 -13 296.604 227.031   1
   0  18  14 308.605 269.383   1
   0 -18 -14 131.699 220.100   1
   0  18  15 767.796 293.092   1
   0 -18 -15 229.975 228.070   1
   0  18  16 152.815 260.751   1
   0 -18 -16-65.2100 199.706   1
   0  18  17-75.5395 266.755   1
   0 -18 -17 64.4971 209.115   1
   0  18  18 373.253 264.238   1
   0 -18 -18 222.403 188.945   1
   0  18  19 329.799 274.158   1
   0 -18 -19 313.350 214.876   1
   0  18  20 143.556 226.996   1
   0 -18 -20-245.439 200.941   1
   0  19   7 224.437 245.359   1
   0  19   8 228.985 264.331   1
   0  19   9 657.771 268.669   1
   0  19  11-78.6352 270.845   1
   0 -19 -11 266.508 208.646   1
   0  19  12 433.433 290.264   1
   0 -19 -12 233.820 217.540   1
   0  19  13 118.013 257.609   1
   0 -19 -13 33.3733 209.992   1
   0  19  14 234.840 271.835   1
   0 -19 -14-99.7025 212.327   1
   0  19  15 659.990 257.663   1
   0 -19 -15 131.922 199.969   1
   0 -19 -16 851.336 238.706   1
   0  19  17 264.849 251.060   1
   0 -19 -17 387.398 205.310   1
   0  19  18-111.433 266.816   1
   0 -19 -18 348.880 219.542   1
   0  19  19 36.3954 240.687   1
   0 -19 -19 155.718 187.707   1
   1   0 -26 167.095 229.355   1
  -1   0  25 416.224 254.191   1
   1   0 -25 132.639 236.713   1
  -1   0  24 416.683 275.423   1
   1   0 -24 32.6314 213.994   1
   1   0 -23 257.104 215.090   1
  -1   0  22 735.132 273.177   1
   1   0 -22 1135.50 254.147   1
  -1   0  21-72.0006 260.504   1
   1   0 -21-30.7748 224.443   1
   1   0 -20 419.669 235.418   1
  -1   0  20 560.582 272.662   1
   1   0 -18 2412.48 308.445   1
  -1   0  18 1869.47 329.494   1
   1   0 -17 80.6277 208.541   1
  -1   0  17 31.3576 256.287   1
   1   0 -16 5707.82 464.526   1
  -1   0  16 4702.79 478.627   1
  -1   0  15-115.389 247.916   1
   1   0 -14 2789.16 300.177   1
  -1   0  14 1969.77 347.475   1
   1   0 -13 152.002 197.271   1
  -1   0  13 26.4171 227.647   1
  -1   0  12 9796.19 756.241   1
   1   0 -12 10265.9 739.571   1
   1   0 -11 76.6575 180.523   1
  -1   0  11 116.926 219.729   1
  -1   0  10 68174.1 4483.75   1
   1   0 -10 67523.5 4467.50   1
   1   0  -9 64.2445 161.819   1
  -1   0   9 98.0978 201.220   1
   1   0  -8 953.717 195.737   1
  -1   0   8 1183.05 226.238   1
  -1   0   6 57171.4 3625.80   1
   1   0  -6 53339.5 3616.88   1
  -1   0   5 250.575 194.123   1
   1   0  -5 139.823 156.064   1
  -1   0   4 1229.80 202.652   1
   1   0  -4 1519.12 189.104   1
   1   0  -3-148.748 134.289   1
  -1   0   3 14.6485 159.354   1
   1   0  -2 340318. 23194.9   1
  -1   0   2 372704. 23194.3   1
  -1   0   1 48.9240 97.9919   1
   1   0  -1-72.5727 83.6608   1
   1   0   1-11.0065 88.3294   1
  -1   0  -1 28.3166 88.1372   1
  -1   0  -2 411148. 26608.5   1
   1   0   2 407371. 26610.0   1
  -1   0  -3 105.146 128.326   1
   1   0   3 69.3667 159.141   1
  -1   0  -4 1744.32 207.819   1
   1   0   4 1553.07 226.704   1
  -1   0  -5-105.107 163.844   1
   1   0   5 10.8776 164.114   1
   1   0   6 50732.0 3368.27   1
  -1   0  -6 51508.0 3364.07   1
   1   0   8 1168.99 213.910   1
  -1   0  -8 1185.96 192.796   1
   1   0   9 36.8633 181.818   1
  -1   0  -9-93.5165 171.898   1
   1   0  10 70489.5 4575.07   1
  -1   0 -10 68367.2 4562.86   1
   1   0  11 356.470 214.094   1
  -1   0 -11-244.529 182.361   1
   1   0  12 10276.8 777.868   1
  -1   0 -12 10594.8 763.119   1
  -1   0 -13 22.1147 179.618   1
   1   0  13 51.0751 211.267   1
   1   0  15-403.092 240.327   1
   1   0  16 5029.46 484.379   1
  -1   0 -16 5132.96 445.845   1
   1   0  17 190.796 233.722   1
  -1   0 -17-26.9032 199.999   1
   1   0  18 2348.36 351.746   1
  -1   0 -18 1931.36 300.041   1
   1   0  20 398.789 285.854   1
  -1   0 -20 535.701 232.220   1
   1   0  21 36.7989 257.984   1
  -1   0 -21 272.642 217.747   1
   1   0  22 1309.24 288.685   1
  -1   0 -22 556.565 239.957   1
   1   0  24-412.181 255.748   1
  -1   0 -24 288.268 230.843   1
   1   0  25 264.684 257.002   1
  -1   0 -25-32.3862 229.757   1
  -1   0 -26 130.639 234.599   1
   1  -1 -27 329.999 220.215   1
  -1   1  26 564.260 255.894   1
   1  -1 -26-98.9444 217.328   1
  -1   1  25 188.850 252.800   1
  -1  -1  25 265.248 237.962   1
   1   1 -25 368.645 226.549   1
   1  -1 -25 360.872 246.445   1
  -1   1  24 376.958 264.138   1
  -1  -1  24 489.952 268.486   1
   1   1 -24 132.080 230.432   1
   1  -1 -24-291.724 222.344   1
  -1   1  23 111.956 236.052   1
  -1  -1  23 337.233 246.586   1
   1   1 -23-290.428 224.181   1
   1  -1 -23-320.334 223.488   1
  -1  -1  22-73.4463 250.848   1
  -1   1  22 441.584 252.471   1
   1   1 -22 126.185 220.255   1
   1  -1 -22 157.388 225.283   1
  -1   1  21 36.0507 258.915   1
   1   1 -21 245.853 210.832   1
   1  -1 -21 123.762 246.659   1
  -1  -1  21 35.8428 247.993   1
  -1   1  20 632.556 284.240   1
   1   1 -20 774.321 254.656   1
  -1  -1  20-34.8552 259.756   1
   1  -1 -20 422.119 255.586   1
   1  -1 -19 351.701 238.572   1
  -1   1  19 308.354 276.979   1
  -1  -1  19 168.254 254.322   1
   1   1 -19 173.095 228.182   1
   1  -1 -18 198.155 219.286   1
  -1   1  18 164.998 253.735   1
  -1  -1  18 549.900 267.128   1
   1   1 -18 27.7566 223.718   1
  -1   1  17 511.981 258.924   1
  -1  -1  17 1116.30 288.877   1
   1  -1 -17 928.152 235.726   1
   1   1 -17 1594.69 255.799   1
  -1   1  16-401.562 262.433   1
  -1  -1  16 148.074 246.530   1
   1  -1 -16 183.853 207.311   1
   1   1 -16 329.038 214.450   1
  -1  -1  15 1954.57 297.552   1
   1   1 -15 2630.65 282.930   1
   1  -1 -15 1969.20 280.711   1
  -1   1  14 2587.50 342.059   1
   1  -1 -14 2440.85 301.813   1
  -1  -1  13 3036.36 322.682   1
   1   1 -13 2663.38 295.376   1
   1  -1 -12 11792.2 849.191   1
   1   1 -12 11119.5 836.576   1
  -1   1  12 12575.3 876.453   1
  -1   1  11 387.133 228.337   1
  -1  -1  11-87.6748 190.399   1
   1  -1 -11 80.0687 178.108   1
   1   1 -11-72.0448 169.194   1
  -1   1  10 23564.3 1502.65   1
  -1  -1  10 22893.0 1493.56   1
   1  -1 -10 20370.8 1477.26   1
   1   1 -10 20922.1 1470.95   1
  -1   1   9 47626.8 3101.09   1
  -1  -1   9 47433.1 3091.59   1
   1  -1  -9 46498.5 3085.25   1
   1   1  -9 45330.6 3075.57   1
  -1  -1   8 34050.0 2167.67   1
  -1   1   8 33090.3 2173.55   1
   1   1  -8 30437.4 2150.40   1
   1  -1  -8 32809.8 2160.01   1
  -1   1   7 4512.19 410.094   1
   1  -1  -7 5276.65 390.819   1
  -1  -1   6 6421.93 466.896   1
   1   1  -6 5792.53 450.963   1
  -1  -1   5 21462.0 1549.70   1
  -1   1   5 25155.9 1568.18   1
   1   1  -5 24931.9 1546.16   1
   1  -1  -5 21653.3 1554.46   1
  -1   1   4 12461.2 808.982   1
  -1  -1   4 12545.5 793.388   1
   1  -1  -4 11716.1 794.958   1
   1   1  -4 10052.7 785.203   1
  -1   1   3 54234.2 3497.88   1
   1  -1  -3 56963.3 3494.11   1
   1   1  -3 56658.9 3486.88   1
  -1  -1   3 46399.0 3488.25   1
  -1  -1   2 1773.82 196.232   1
  -1   1   2 2131.28 210.910   1
   1   1  -2 2429.86 177.702   1
   1  -1  -2 1884.65 190.981   1
   1  -1  -1 4550.71 337.934   1
  -1  -1   1 4044.21 331.886   1
   1   1  -1 5045.92 332.360   1
  -1   1   0 355839. 23116.1   1
   1   1   0 355130. 23114.5   1
  -1  -1   0 356497. 23114.8   1
   1  -1   0 355115. 23114.0   1
   1   1   1 5076.15 395.202   1
  -1  -1  -1 6201.83 394.446   1
   1  -1   2 2352.87 176.621   1
  -1   1  -2 2182.91 178.765   1
  -1  -1  -2 2147.80 192.476   1
  -1  -1  -3 46874.5 3312.73   1
  -1   1  -3 55565.2 3303.09   1
   1   1   3 45498.2 3314.58   1
   1  -1   3 51243.4 3304.58   1
  -1   1  -4 11901.5 783.378   1
   1  -1   4 10865.6 789.693   1
  -1   1  -5 24171.3 1618.08   1
  -1  -1  -5 26349.3 1629.49   1
   1   1   5 21958.7 1635.24   1
   1  -1   5 24779.1 1622.97   1
  -1   1  -6 6191.25 456.900   1
   1  -1   6 6248.40 462.525   1
   1  -1   7 5200.81 390.024   1
   1   1   7 4472.10 399.317   1
  -1  -1  -7 5862.34 390.480   1
  -1   1  -7 3935.60 370.974   1
   1  -1   8 31103.3 2078.16   1
   1   1   8 32733.9 2090.54   1
  -1  -1  -8 30600.4 2075.50   1
  -1   1  -8 30467.8 2069.66   1
   1   1   9 45636.2 3028.44   1
   1  -1   9 47543.8 3021.07   1
  -1   1  -9 44405.0 3008.09   1
  -1  -1  -9 44931.2 3015.56   1
   1   1  10 21024.3 1419.37   1
   1  -1  10 21233.8 1412.91   1
  -1   1 -10 21047.7 1399.44   1
  -1  -1 -10 19152.3 1398.95   1
  -1   1 -11 144.739 164.407   1
  -1  -1 -11 19.6831 161.970   1
   1   1  11 256.511 207.021   1
   1  -1  11 20.8510 188.014   1
   1   1  12 10272.9 815.111   1
  -1  -1 -12 10896.6 800.960   1
  -1   1 -12 11663.3 800.878   1
   1  -1  13 2147.72 306.674   1
  -1   1 -13 2784.83 294.558   1
   1   1  14 3559.02 365.804   1
   1  -1  14 2877.83 329.322   1
  -1  -1 -14 3113.54 321.457   1
  -1   1 -14 2173.76 287.575   1
   1  -1  15 1966.93 297.101   1
  -1  -1 -15 1721.02 261.252   1
  -1   1 -15 1891.55 279.633   1
   1   1  16 774.086 281.786   1
  -1  -1 -16 685.468 238.339   1
  -1   1 -16 176.309 209.214   1
   1  -1  17 1437.31 293.912   1
   1   1  17 775.034 262.336   1
  -1  -1 -17 548.050 226.154   1
  -1   1 -17 1056.79 234.481   1
   1  -1  18 163.629 261.595   1
   1   1  18-33.5714 267.489   1
  -1   1 -18-165.996 220.435   1
  -1  -1 -18 56.7989 211.861   1
   1  -1  19 103.416 247.698   1
   1   1  19 139.075 253.785   1
  -1  -1 -19 146.983 229.102   1
  -1   1 -19 256.931 213.252   1
   1  -1  20 249.048 256.815   1
   1   1  20 398.337 265.483   1
  -1   1 -20-175.653 224.444   1
  -1  -1 -20 449.978 221.753   1
   1  -1  21 72.5994 257.429   1
   1   1  21 332.928 273.910   1
  -1   1 -21-268.790 221.142   1
  -1  -1 -21 30.6647 233.788   1
   1   1  22-261.474 262.878   1
   1  -1  22 397.741 250.206   1
  -1  -1 -22 153.643 206.182   1
  -1   1 -22 246.613 228.438   1
   1  -1  23 294.020 261.710   1
   1   1  23 257.764 262.215   1
  -1   1 -23-94.4969 211.151   1
  -1  -1 -23-219.835 232.545   1
   1  -1  24 37.6122 239.065   1
   1   1  24 37.0513 230.644   1
  -1  -1 -24 95.2901 223.404   1
  -1   1 -24-161.172 219.030   1
  -1   1 -25-196.427 219.514   1
   1  -1  25-420.379 249.079   1
   1   1  25-262.729 252.798   1
  -1  -1 -25 482.726 242.787   1
   1   1  26 112.835 236.528   1
  -1  -1 -26 548.882 230.159   1
  -1  -1 -27 161.291 216.490   1
  -1   2  27 185.207 239.013   1
   1  -2 -27-129.945 228.489   1
  -1   2  26 149.830 231.948   1
   1  -2 -26-32.5505 212.126   1
  -1   2  25 263.701 257.103   1
   1  -2 -25 454.518 241.595   1
  -1  -2  24 413.930 250.678   1
  -1   2  24 262.555 275.278   1
   1  -2 -24 611.823 251.739   1
   1   2 -24 565.660 249.246   1
  -1  -2  23 185.788 248.176   1
  -1   2  23 260.704 257.780   1
   1  -2 -23 191.143 232.575   1
   1   2 -23 65.0796 221.378   1
  -1  -2  22 219.165 238.307   1
   1   2 -22 570.214 242.935   1
  -1   2  21 397.005 261.544   1
   1  -2 -21 154.981 231.686   1
   1   2 -21 398.371 229.062   1
  -1  -2  21-71.3419 249.209   1
  -1   2  20 177.000 282.125   1
   1  -2 -20-273.314 238.883   1
  -1   2  19-138.426 287.524   1
   1   2 -19 28.4835 204.191   1
   1  -2 -19 265.216 239.042   1
   1   2 -18 273.693 213.858   1
  -1  -2  18 798.238 269.863   1
   1  -2 -17 888.454 266.963   1
   1   2 -17 574.229 215.814   1
  -1   2  17 652.590 293.372   1
  -1  -2  17 182.587 250.642   1
   1   2 -16 594.486 215.829   1
   1  -2 -16 823.630 237.660   1
  -1   2  16 258.209 280.192   1
  -1  -2  16 1069.71 261.855   1
   1  -2 -15 951.945 251.678   1
  -1   2  15 713.407 283.506   1
   1   2 -14 2545.30 283.397   1
   1  -2 -14 2163.83 310.608   1
  -1   2  14 2151.46 343.769   1
  -1  -2  14 2569.86 317.366   1
   1  -2 -13 846.932 231.311   1
   1   2 -13 794.476 192.233   1
  -1  -2  13 1070.87 250.192   1
  -1   2  13 1233.61 270.149   1
   1  -2 -12-22.2230 189.323   1
  -1  -2  12 22.0321 189.290   1
  -1   2  12 188.009 218.156   1
   1  -2 -11-146.348 193.136   1
   1   2 -11-34.5136 158.260   1
  -1   2  11 99.9477 214.647   1
  -1  -2  11 20.2132 178.425   1
  -1   2  10 16955.2 1193.65   1
   1  -2 -10 17954.5 1179.44   1
   1   2 -10 16219.3 1157.19   1
   1   2  -9 1979.52 214.127   1
   1  -2  -9 2128.74 253.682   1
  -1   2   9 1859.89 273.418   1
  -1  -2   9 1774.56 229.163   1
  -1   2   8 42074.6 2605.74   1
   1  -2  -8 36623.1 2585.70   1
  -1   2   7 19311.4 1365.31   1
  -1  -2   7 19565.7 1339.86   1
   1  -2  -7 19389.8 1348.59   1
   1   2  -7 20833.0 1335.12   1
  -1   2   6 8954.20 663.987   1
  -1  -2   6 9116.97 636.853   1
   1   2  -6 8410.17 626.140   1
   1  -2  -6 9864.37 646.584   1
  -1   2   5 13.8998 201.550   1
   1  -2  -5-46.3302 158.986   1
   1   2  -5-7.50268 127.550   1
  -1  -2   5-44.0116 143.986   1
  -1   2   4 7997.96 572.962   1
   1   2  -4 6928.64 529.381   1
  -1  -2   4 7307.19 533.149   1
  -1   2   3 271181. 18661.0   1
  -1  -2   3 273664. 18646.7   1
   1   2  -3 295577. 18641.8   1
   1  -2  -3 301254. 18654.7   1
   1  -2  -2 55328.4 3484.88   1
  -1  -2   2 55068.0 3475.44   1
  -1   2   2 52553.3 3489.02   1
   1   2  -2 50955.9 3473.45   1
   1   2  -1 14095.2 959.192   1
   1  -2  -1 13879.1 967.690   1
  -1  -2   1 15978.6 959.914   1
  -1   2   1 13541.3 972.033   1
  -1   2   0 108.757 120.845   1
  -1  -2   0-53.2414 101.131   1
   1   2   0-98.5497 100.502   1
   1  -2   0 17.8757 98.0398   1
  -1  -2  -1 15303.4 1013.60   1
   1   2   1 15115.8 1013.54   1
   1  -2   2 55122.7 3564.42   1
  -1   2  -2 56074.6 3564.08   1
  -1  -2  -2 50589.0 3577.45   1
   1   2   2 54804.8 3581.27   1
  -1   2  -3 280169. 18658.1   1
  -1  -2  -3 287632. 18672.1   1
   1  -2   3 289084. 18658.8   1
   1   2   3 296723. 18676.0   1
  -1   2  -4 8026.14 477.348   1
  -1  -2  -4 8998.12 514.931   1
  -1  -2  -5-23.3657 151.774   1
  -1   2  -5-80.6268 132.777   1
   1   2   5-66.2081 191.115   1
   1  -2   5-108.536 136.644   1
   1   2   6 8913.02 652.133   1
   1  -2   6 9306.19 631.350   1
  -1   2  -6 9188.13 624.902   1
  -1  -2  -6 8193.74 643.284   1
  -1   2  -7 19799.9 1312.98   1
  -1  -2  -7 17703.1 1324.79   1
   1   2   7 21130.6 1343.13   1
   1  -2   7 19868.2 1320.12   1
  -1  -2  -8 37042.3 2577.57   1
   1   2   8 41100.2 2592.60   1
  -1   2  -9 1951.73 215.369   1
  -1  -2  -9 1923.12 229.233   1
   1   2   9 1903.17 255.148   1
   1  -2   9 1739.82 236.114   1
   1   2  10 16582.4 1169.60   1
  -1   2 -10 16732.8 1140.24   1
  -1  -2 -10 16698.2 1156.89   1
   1   2  11 462.265 226.091   1
   1  -2  11-59.7778 173.407   1
  -1   2 -11 156.047 154.633   1
  -1  -2 -11 246.408 192.719   1
   1  -2  12-21.8533 181.423   1
   1   2  12 154.174 224.480   1
  -1  -2 -12 178.736 199.892   1
   1   2  13 818.083 254.153   1
   1  -2  13 831.236 217.665   1
  -1  -2 -13 1135.35 234.238   1
  -1   2 -13 1020.82 193.402   1
   1   2  14 2363.45 325.186   1
   1  -2  14 2118.79 308.763   1
  -1  -2 -14 2656.16 305.963   1
  -1   2 -14 2770.59 296.147   1
   1   2  15 483.856 263.472   1
  -1  -2 -15 855.695 257.371   1
   1  -2  16 116.089 236.157   1
   1   2  16 126.094 246.409   1
  -1  -2 -16 835.031 226.843   1
  -1   2 -16 638.430 207.757   1
   1   2  17 788.342 278.692   1
   1  -2  17 645.471 266.230   1
  -1  -2 -17 473.753 230.976   1
  -1   2 -17 311.854 221.477   1
   1  -2  18 849.151 269.492   1
  -1   2 -18 513.944 236.270   1
   1  -2  19 377.600 263.568   1
   1   2  19-245.982 274.485   1
  -1   2 -19-28.1708 213.254   1
  -1  -2 -19 29.7065 222.438   1
   1   2  20 687.098 294.536   1
  -1  -2 -20 90.9149 252.427   1
   1   2  21-187.661 255.132   1
   1  -2  21 385.901 251.938   1
  -1   2 -21 89.7326 208.741   1
  -1  -2 -21 154.021 226.488   1
   1  -2  22-35.9450 243.153   1
  -1   2 -22 61.5713 210.121   1
   1   2  23-184.538 229.865   1
   1  -2  23-185.242 225.784   1
  -1   2 -23 31.7375 213.844   1
  -1  -2 -23-125.541 189.175   1
  -1   2 -24-259.248 235.502   1
   1  -2  24 226.704 246.305   1
   1   2  24 74.0511 259.421   1
  -1  -2 -24 473.980 250.226   1
   1   2  25-186.465 241.912   1
  -1  -2 -25-31.8947 205.905   1
   1   2  26 670.952 273.997   1
  -1  -2 -26 159.936 247.693   1
   1   2  27-37.1862 225.293   1
  -1  -2 -27 159.433 217.683   1
  -1   3  27 732.040 260.625   1
   1  -3 -27 545.852 234.954   1
  -1   3  26 298.023 263.285   1
   1  -3 -26-481.891 237.185   1
  -1   3  25 261.698 240.185   1
   1  -3 -25 32.1552 208.681   1
  -1   3  24 112.076 247.300   1
   1   3 -24 67.6104 225.940   1
   1  -3 -24 384.917 232.458   1
  -1  -3  23 183.368 247.314   1
   1  -3 -23-286.338 248.862   1
   1   3 -23 229.948 224.597   1
  -1   3  22 513.121 267.277   1
   1  -3 -22-252.051 242.747   1
   1   3 -22-253.717 213.566   1
  -1  -3  22 181.159 226.740   1
  -1   3  21-108.563 251.323   1
   1   3 -21 245.171 222.619   1
  -1  -3  21-70.6850 229.180   1
   1  -3 -21-31.0727 217.637   1
  -1   3  20 1496.25 290.551   1
   1   3 -20 1150.16 250.897   1
  -1  -3  20 1233.98 286.328   1
   1  -3 -20 945.289 255.646   1
  -1   3  19 658.697 268.413   1
   1   3 -19 141.317 218.613   1
  -1  -3  19 987.758 258.720   1
   1  -3 -19 862.601 254.534   1
   1   3 -18 2536.08 309.983   1
  -1  -3  18 2928.41 335.649   1
   1  -3 -18 1855.70 310.025   1
  -1   3  17 66.2974 247.306   1
   1   3 -17 358.083 213.303   1
  -1  -3  17 509.384 239.706   1
   1  -3 -17 366.621 222.064   1
  -1   3  16 296.064 256.675   1
   1   3 -16 338.988 198.034   1
  -1  -3  16 454.039 230.408   1
   1  -3 -16 54.1482 219.200   1
  -1   3  15-31.9589 247.413   1
   1  -3 -15 499.850 213.335   1
   1   3 -15 820.699 195.109   1
  -1  -3  15 452.637 230.268   1
  -1  -3  14 12054.9 844.249   1
  -1   3  14 11052.7 873.893   1
   1   3 -14 11265.7 825.152   1
   1  -3 -14 11382.3 844.790   1
   1  -3 -13 242.385 207.059   1
  -1   3  13 29.2812 235.578   1
  -1  -3  13-230.086 196.554   1
   1   3 -13-118.286 165.538   1
   1   3 -12 13044.8 993.037   1
  -1  -3  12 16108.8 1019.95   1
   1   3 -11 3885.37 364.028   1
   1  -3 -11 5085.25 418.210   1
  -1   3  11 5042.26 433.994   1
  -1  -3  11 4722.34 387.640   1
   1   3 -10 7121.53 490.626   1
   1  -3 -10 5737.38 511.529   1
  -1  -3  10 6865.74 507.459   1
  -1   3  10 6024.19 524.043   1
  -1   3   9 3642.61 374.762   1
   1   3  -9 3602.48 315.553   1
   1  -3  -9 4362.85 358.760   1
  -1   3   8 19087.5 1332.00   1
  -1  -3   8 17892.9 1302.66   1
   1   3  -8 19893.8 1294.32   1
   1  -3  -8 20241.1 1322.29   1
  -1   3   7 18.7923 191.612   1
   1  -3  -7 348.530 180.840   1
   1   3  -7 343.750 120.645   1
  -1  -3   7 287.657 148.464   1
   1  -3  -6 32671.3 2137.78   1
   1   3  -6 31052.0 2115.43   1
  -1  -3   6 31254.4 2118.73   1
  -1   3   6 34858.4 2149.84   1
   1   3  -5 16635.8 1038.09   1
  -1  -3   5 14383.0 1038.68   1
  -1  -3   4 28423.0 1759.92   1
  -1   3   4 27432.6 1788.78   1
   1  -3  -4 27683.8 1778.74   1
   1   3  -4 24795.1 1753.26   1
   1  -3  -3 171546. 11390.0   1
  -1  -3   3 174590. 11374.6   1
  -1   3   3 174777. 11398.2   1
   1   3  -3 176493. 11372.3   1
   1  -3  -2 78995.1 5036.53   1
   1   3  -2 72474.9 5022.19   1
  -1  -3   2 80644.2 5021.31   1
  -1   3   2 76991.9 5041.88   1
   1  -3  -1 112043. 7090.60   1
   1   3  -1 110133. 7082.93   1
  -1   3   1 107593. 7093.98   1
  -1  -3   1 106154. 7082.84   1
  -1   3   0 125408. 7929.92   1
  -1  -3   0 115675. 7929.22   1
   1  -3   0 127479. 7928.00   1
   1   3   0 118133. 7930.09   1
   1   3   1 112567. 7283.86   1
  -1  -3  -1 112518. 7281.20   1
   1  -3   1 109937. 7270.74   1
  -1   3  -1 112958. 7272.60   1
  -1  -3  -2 80553.4 5272.73   1
   1   3   2 80951.4 5277.57   1
  -1   3  -3 177105. 11167.4   1
  -1  -3  -3 159686. 11188.5   1
   1  -3   3 170892. 11168.3   1
   1   3   3 169529. 11194.4   1
  -1   3  -4 27184.8 1794.74   1
  -1  -3  -4 25259.4 1820.93   1
   1   3   4 28074.5 1829.55   1
   1  -3   4 28238.8 1797.22   1
  -1   3  -5 16569.2 1055.53   1
   1  -3   5 15051.5 1059.76   1
   1   3   6 33590.9 2232.15   1
   1  -3   6 33286.7 2203.20   1
   1   3   7 361.866 203.687   1
   1  -3   7 441.974 157.598   1
  -1  -3  -7 297.378 177.764   1
  -1   3  -7 379.401 126.445   1
   1   3   8 17890.9 1274.08   1
  -1  -3  -8 18045.7 1263.36   1
  -1   3  -8 18796.7 1237.09   1
   1  -3   8 18377.7 1244.14   1
   1   3   9 4598.44 401.746   1
  -1  -3  -9 3664.41 358.941   1
  -1   3 -10 6417.23 500.823   1
  -1  -3 -10 6986.12 532.144   1
   1   3  10 7165.97 551.267   1
   1  -3  10 6449.36 512.708   1
  -1   3 -11 3868.97 357.575   1
  -1  -3 -11 3868.35 385.317   1
   1  -3  11 5315.46 389.617   1
   1   3  11 4812.70 405.759   1
   1  -3  12 14884.4 1001.13   1
  -1   3 -12 13426.1 981.676   1
  -1   3 -13 97.2237 177.832   1
  -1  -3 -13 585.420 231.008   1
   1   3  13 140.585 237.053   1
   1  -3  13-22.7525 204.336   1
   1  -3  14 12252.2 839.370   1
   1   3  14 10568.1 860.452   1
  -1  -3 -14 11345.0 845.433   1
  -1   3 -14 11275.6 819.013   1
   1  -3  15 344.922 216.486   1
   1   3  15 30.9092 268.539   1
  -1  -3 -15 451.884 221.532   1
  -1   3 -15 359.148 190.156   1
   1   3  16-32.1392 241.808   1
   1  -3  16 28.4099 236.009   1
  -1   3 -16 312.133 200.743   1
  -1  -3 -16 329.625 220.586   1
   1   3  17 400.542 297.445   1
   1  -3  17 670.485 251.624   1
  -1  -3 -17 595.207 259.306   1
  -1   3 -17 732.202 203.993   1
   1  -3  18 1681.72 334.598   1
  -1   3 -18 2680.45 296.717   1
  -1  -3 -18 2271.93 315.412   1
   1  -3  19 265.848 253.944   1
   1   3  19 211.896 293.535   1
  -1   3 -19 245.944 211.257   1
  -1  -3 -19 328.581 247.708   1
   1  -3  20 1479.54 298.999   1
   1   3  20 1529.91 305.089   1
  -1   3 -20 1375.62 262.490   1
  -1  -3 -20 1281.92 269.126   1
   1   3  21 339.229 272.171   1
   1  -3  21 486.233 242.815   1
  -1  -3 -21-154.694 233.116   1
  -1   3 -21 445.993 230.491   1
   1   3  22 113.315 240.819   1
   1  -3  22 252.574 235.873   1
  -1   3 -22 648.821 236.308   1
  -1  -3 -22 155.470 219.510   1
  -1   3 -23 190.749 206.265   1
   1   3  23 552.842 290.373   1
   1  -3  23 222.558 243.519   1
  -1  -3 -23 901.586 257.342   1
   1   3  24 331.953 241.572   1
  -1  -3 -24-94.4265 206.172   1
   1   3  25 404.450 263.056   1
  -1  -3 -25-63.0706 239.764   1
   1   3  26 73.7772 236.878   1
  -1  -3 -26 601.128 231.964   1
   1   3  27-257.230 255.387   1
  -1  -3 -27-63.0273 228.224   1
  -1   4  28 708.326 265.586   1
   1  -4 -28 595.959 251.012   1
  -1   4  27-181.768 237.044   1
   1  -4 -27-94.8022 216.805   1
  -1   4  25 371.292 283.180   1
   1  -4 -25-63.8868 247.938   1
  -1   4  24 148.672 263.878   1
   1  -4 -24 222.725 243.754   1
  -1   4  23 110.999 251.491   1
   1   4 -23 134.372 224.239   1
   1  -4 -23 63.5469 207.141   1
  -1   4  22 220.076 228.729   1
   1  -4 -22 189.163 204.884   1
   1   4 -22 159.421 218.994   1
  -1  -4  22 281.807 232.151   1
  -1   4  20 573.692 303.720   1
   1   4 -20-58.9344 209.896   1
  -1  -4  20-66.7583 225.855   1
   1  -4 -20 61.3746 239.756   1
  -1   4  19-314.843 278.816   1
   1   4 -19 506.001 215.189   1
  -1  -4  19-128.590 236.342   1
   1  -4 -19 210.074 265.688   1
  -1   4  18-275.021 287.794   1
   1   4 -18-26.6776 194.549   1
  -1  -4  18 307.975 236.465   1
   1  -4 -18 29.3297 225.981   1
   1   4 -17 730.514 219.782   1
  -1  -4  17 322.285 222.933   1
  -1   4  16 1674.86 345.122   1
   1  -4 -16 2397.12 319.112   1
  -1   4  15 1044.82 303.726   1
   1   4 -15 1394.85 222.244   1
  -1  -4  15 1188.13 257.354   1
   1  -4 -15 1236.14 274.985   1
  -1   4  14 539.669 263.584   1
   1   4 -14 123.121 177.040   1
  -1  -4  14-191.863 186.324   1
   1  -4 -14 390.698 231.334   1
  -1   4  13 1566.64 275.325   1
   1  -4 -13 972.797 244.237   1
   1   4 -13 1380.10 223.406   1
  -1  -4  13 1392.55 237.641   1
  -1   4  12 4411.07 437.544   1
  -1  -4  12 5388.48 409.120   1
   1  -4 -12 4596.19 400.403   1
   1   4 -12 3882.41 371.225   1
  -1  -4  11 8470.10 587.494   1
   1   4 -11 7146.05 559.704   1
  -1   4  10 5324.97 462.441   1
  -1  -4  10 5294.13 418.681   1
   1   4 -10 4793.46 395.982   1
   1  -4 -10 4982.27 438.252   1
  -1   4   9-93.8889 235.413   1
   1  -4  -9 99.0484 194.151   1
   1   4  -8 6312.78 459.623   1
   1  -4  -8 6846.08 494.793   1
  -1   4   8 6920.54 511.067   1
  -1  -4   8 5507.07 467.088   1
  -1  -4   7 7790.22 572.108   1
   1   4  -7 8638.94 571.249   1
   1  -4  -7 7143.77 600.829   1
  -1   4   7 9076.45 632.658   1
  -1  -4   6 3824.32 279.589   1
   1   4  -6 3123.92 269.172   1
   1  -4  -6 3670.13 308.076   1
  -1   4   6 3903.33 338.393   1
  -1  -4   5 4713.64 333.930   1
  -1   4   5 4668.94 396.711   1
   1   4  -5 4072.15 324.216   1
   1  -4  -5 4969.81 374.433   1
   1   4  -4 257725. 16464.0   1
  -1  -4   4 248011. 16466.1   1
   1  -4  -3 8005.63 628.908   1
   1   4  -3 9392.12 596.911   1
  -1   4   3 8568.81 646.406   1
  -1  -4   3 8867.06 594.946   1
  -1   4   2 1722.32 229.950   1
   1   4  -2 1946.20 157.681   1
   1  -4  -2 2069.52 205.642   1
  -1  -4   2 1836.39 154.894   1
   1   4  -1 9215.14 593.543   1
   1  -4  -1 8547.82 609.111   1
  -1   4   1 8889.36 614.028   1
  -1  -4   1 8437.64 591.511   1
   1  -4   0 16.4089 117.641   1
   1   4   0-51.9241 116.245   1
  -1  -4   0-46.2357 105.684   1
  -1   4   0 6.30518 123.729   1
   1   4   1 9002.49 606.878   1
  -1  -4  -1 8936.46 600.190   1
   1  -4   1 10029.8 578.020   1
   1   4   2 1965.99 226.068   1
  -1  -4  -2 1195.58 197.139   1
   1   4   3 8105.14 586.549   1
  -1  -4  -3 7841.25 570.066   1
   1  -4   4 250979. 16220.3   1
  -1   4  -4 248198. 16218.4   1
   1   4   5 5318.06 432.704   1
   1  -4   5 4845.42 362.692   1
  -1   4  -5 5286.69 360.483   1
  -1  -4  -5 5470.41 419.339   1
  -1  -4  -6 3211.73 324.577   1
   1   4   6 3570.78 354.163   1
   1  -4   6 3581.97 271.006   1
  -1   4  -6 3641.42 267.817   1
   1   4   7 7428.24 630.418   1
  -1   4  -7 8377.56 582.436   1
  -1  -4  -7 8823.93 629.651   1
   1  -4   7 8784.45 592.388   1
   1   4   8 6508.73 541.381   1
   1  -4   8 6936.93 498.607   1
  -1  -4  -8 7284.13 528.555   1
  -1   4  -8 6447.66 483.350   1
  -1   4  -9-11.7662 114.832   1
  -1  -4  -9-19.4399 163.703   1
   1   4   9 113.943 213.046   1
   1  -4   9-94.9270 134.052   1
  -1   4 -10 4906.94 392.409   1
  -1  -4 -10 5058.24 437.241   1
   1   4  10 5344.87 464.667   1
   1  -4  10 5274.12 409.436   1
  -1   4 -11 7738.50 587.820   1
   1  -4  11 8598.82 608.077   1
  -1   4 -12 4604.92 352.524   1
   1   4  12 3825.92 407.053   1
   1  -4  12 4166.82 362.642   1
  -1  -4 -12 3566.30 375.768   1
   1   4  13 1013.38 283.209   1
   1  -4  13 869.765 209.723   1
  -1   4 -13 738.119 191.152   1
  -1  -4 -13 1431.50 262.362   1
   1   4  14 60.7289 230.959   1
   1  -4  14 190.049 207.214   1
  -1  -4 -14 130.718 190.991   1
  -1   4 -14 281.076 179.907   1
   1  -4  15 1112.97 243.745   1
   1   4  15 474.487 304.517   1
  -1  -4 -15 1412.31 266.395   1
  -1   4 -15 1235.03 216.991   1
   1   4  16 2716.56 340.402   1
  -1  -4 -16 1986.02 298.366   1
   1  -4  17 1038.48 271.599   1
  -1   4 -17 951.538 217.430   1
   1   4  18 487.923 267.480   1
   1  -4  18 652.809 261.281   1
  -1   4 -18 409.037 205.343   1
  -1  -4 -18 412.925 222.972   1
   1  -4  19 95.2689 236.217   1
   1   4  19-106.958 280.519   1
  -1   4 -19 162.396 204.367   1
  -1  -4 -19 391.981 265.617   1
   1  -4  20-66.6878 240.319   1
   1   4  20 36.6638 267.372   1
  -1  -4 -20 61.4341 234.195   1
  -1   4 -20 56.6658 195.089   1
  -1   4 -22 339.678 218.862   1
   1   4  22 453.763 275.291   1
   1  -4  22 216.421 226.471   1
  -1  -4 -22 155.686 232.147   1
  -1   4 -23-31.8349 219.194   1
   1   4  23-113.141 264.148   1
  -1  -4 -23 124.187 219.273   1
  -1  -4 -24 250.724 228.241   1
   1   4  25 36.5261 235.918   1
  -1  -4 -25 250.600 217.798   1
   1   4  27 108.557 244.118   1
  -1  -4 -27 310.708 209.748   1
  -1  -4 -28 153.327 209.302   1
   1   4  28-251.162 251.311   1
   1  -5 -28-30.7941 213.921   1
  -1   5  28 210.602 225.420   1
   1  -5 -27 218.568 220.975   1
  -1   5  27 215.468 242.238   1
   1  -5 -26 756.362 268.699   1
  -1   5  26 511.657 274.880   1
   1  -5 -25 31.6387 221.934   1
  -1   5  25 405.150 253.892   1
   1  -5 -24 63.3359 201.556   1
  -1   5  24 295.999 237.792   1
   1  -5 -23 317.023 242.615   1
  -1   5  23 332.397 252.952   1
   1   5 -22 350.340 233.419   1
  -1   5  22 367.079 261.362   1
  -1   5  21-36.4293 272.104   1
  -1  -5  21 329.491 232.143   1
   1   5 -21 155.949 215.182   1
   1  -5 -21 343.966 247.084   1
  -1   5  20 751.549 288.746   1
  -1  -5  20 387.387 219.470   1
   1   5 -20 235.249 219.653   1
   1  -5 -20 61.4046 256.443   1
  -1   5  19 106.170 288.342   1
  -1  -5  19-279.851 231.999   1
   1   5 -19 194.838 199.041   1
   1  -5 -19 241.780 251.542   1
  -1   5  18 488.291 303.738   1
  -1  -5  18 766.822 236.632   1
   1   5 -18 395.798 208.315   1
   1  -5 -18 742.118 250.035   1
  -1   5  17 489.450 320.370   1
   1  -5 -17 172.689 243.084   1
  -1  -5  16 157.655 196.148   1
   1   5 -16 393.927 189.664   1
  -1   5  15 766.232 303.519   1
  -1  -5  15 417.946 216.618   1
   1   5 -15 558.541 193.425   1
   1  -5 -15 358.938 243.989   1
  -1   5  14 877.501 293.491   1
  -1  -5  14 385.789 204.423   1
   1   5 -14 753.052 196.819   1
   1  -5 -14 586.551 253.718   1
  -1   5  13 61.9156 245.061   1
   1  -5 -13 153.757 214.533   1
  -1  -5  13 83.0159 179.280   1
   1   5 -13-108.713 161.204   1
   1   5 -12 3799.63 334.543   1
   1  -5 -12 3856.69 376.364   1
  -1  -5  12 4406.12 361.402   1
  -1   5  12 3816.95 416.526   1
   1  -5 -11 1172.32 239.477   1
   1   5 -11 793.070 157.560   1
  -1   5  11 1416.16 290.714   1
  -1   5  10-26.2688 241.700   1
   1  -5 -10-243.823 205.010   1
   1  -5  -9 2134.87 294.002   1
  -1  -5   9 2008.76 222.551   1
   1   5  -9 2470.59 218.821   1
  -1   5   9 2358.18 315.628   1
   1  -5  -8 1622.89 240.775   1
  -1  -5   8 1553.14 182.142   1
   1   5  -8 1436.69 170.842   1
  -1  -5   7 19458.0 1396.29   1
  -1   5   7 21317.1 1438.07   1
   1  -5  -7 22941.6 1426.97   1
  -1   5   6 87427.5 5636.30   1
  -1  -5   6 83199.0 5592.27   1
   1  -5  -6 87188.8 5624.45   1
   1   5  -6 86832.2 5589.63   1
   1  -5  -5 24632.7 1600.02   1
   1   5  -5 23557.3 1559.85   1
  -1   5   5 23502.9 1612.18   1
   1  -5  -4 99469.2 6886.39   1
   1   5  -4 109227. 6856.81   1
  -1   5   4 103577. 6897.35   1
  -1  -5   4 103904. 6855.01   1
   1  -5  -3 11525.8 797.264   1
  -1   5   3 11364.5 811.493   1
   1   5  -3 9245.11 758.192   1
   1  -5  -2 9679.19 663.183   1
  -1  -5   2 9992.73 635.365   1
  -1   5   2 8104.83 674.068   1
   1   5  -2 9374.24 635.984   1
   1  -5  -1 40166.8 2689.65   1
   1   5  -1 43231.1 2682.73   1
  -1   5   1 36332.4 2695.26   1
  -1  -5   1 42059.5 2680.00   1
   1  -5   0 31407.8 2064.68   1
   1   5   0 32300.4 2070.19   1
  -1  -5   0 32298.8 2066.81   1
  -1   5   0 29477.5 2070.51   1
  -1  -5  -1 42773.5 2705.95   1
  -1   5  -1 39267.7 2695.52   1
   1   5   1 41909.4 2710.19   1
   1  -5   1 41462.3 2690.82   1
  -1   5  -2 9590.33 617.325   1
   1   5   2 9792.10 652.931   1
   1  -5   2 8936.92 612.971   1
  -1  -5  -2 8867.92 647.171   1
  -1  -5  -3 11880.1 824.862   1
   1   5   3 11917.1 835.113   1
  -1  -5  -4 99730.1 6492.88   1
   1   5   4 98652.9 6499.71   1
   1   5   5 22344.3 1583.51   1
   1  -5   5 22810.2 1533.42   1
  -1  -5  -5 25745.6 1577.88   1
  -1   5  -5 23577.3 1531.22   1
   1   5   6 85300.0 5738.57   1
   1  -5   6 86108.9 5695.17   1
  -1   5  -6 88221.1 5692.37   1
  -1  -5  -6 89985.0 5732.33   1
   1   5   7 23438.1 1366.32   1
  -1   5  -7 17133.9 1301.04   1
   1  -5   7 19108.5 1304.99   1
  -1  -5  -7 24154.6 1349.36   1
  -1  -5  -8 2171.83 246.082   1
  -1   5  -8 1717.63 164.860   1
   1   5   8 1834.77 270.206   1
   1  -5   8 1251.26 175.376   1
  -1  -5  -9 2189.10 261.312   1
  -1   5  -9 1967.96 199.151   1
   1   5   9 2547.05 288.590   1
   1  -5   9 2160.21 216.577   1
  -1  -5 -10 173.472 214.368   1
   1   5  10-76.2830 235.490   1
  -1   5 -11 737.870 155.617   1
  -1  -5 -11 627.660 205.775   1
   1   5  11 858.336 238.363   1
   1  -5  11 721.625 183.065   1
  -1  -5 -12 3828.44 394.824   1
  -1   5 -12 3699.62 321.354   1
   1  -5  12 4116.40 347.527   1
   1   5  12 3410.36 415.965   1
   1  -5  13 310.124 197.347   1
   1   5  13-149.168 253.401   1
  -1  -5 -13 129.091 204.379   1
  -1   5 -13-104.808 138.284   1
   1   5  14 497.905 286.961   1
   1  -5  14 805.424 222.926   1
  -1   5 -14 686.018 190.752   1
  -1  -5 -14 776.908 255.195   1
   1   5  15 742.772 279.964   1
   1  -5  15 524.376 196.915   1
  -1   5 -15 517.190 179.987   1
  -1  -5 -15 193.741 231.110   1
   1  -5  16 160.064 230.626   1
  -1   5 -16 131.634 184.434   1
   1   5  17 584.718 302.709   1
  -1  -5 -17 379.345 261.378   1
   1  -5  18 440.551 241.430   1
   1   5  18 423.111 259.133   1
  -1   5 -18 679.007 215.412   1
  -1  -5 -18 417.536 217.344   1
   1  -5  19-281.278 234.960   1
   1   5  19 215.764 293.037   1
  -1   5 -19-186.779 190.113   1
  -1  -5 -19 30.4229 250.994   1
  -1   5 -20 197.047 206.184   1
   1  -5  20 755.796 259.525   1
   1   5  20 516.531 282.115   1
  -1  -5 -20 617.898 247.444   1
   1   5  21 37.5959 277.482   1
   1  -5  21 137.863 223.676   1
  -1   5 -21 324.411 216.917   1
  -1  -5 -21 31.1575 222.950   1
   1   5  22 1059.52 311.276   1
  -1  -5 -22 218.093 243.499   1
   1   5  23 225.853 256.322   1
  -1  -5 -23 278.871 220.379   1
   1   5  24 73.1323 265.579   1
  -1  -5 -24 561.679 243.176   1
   1   5  25 36.2662 223.626   1
  -1  -5 -25 279.902 210.679   1
   1   5  26 289.591 254.814   1
  -1  -5 -26 61.9412 232.130   1
   1   5  27 429.126 241.709   1
  -1  -5 -27 245.638 198.240   1
  -1  -5 -28 362.823 238.542   1
   1   5  28 211.474 254.753   1
   1  -6 -28 151.687 192.124   1
  -1   6  28 172.886 208.522   1
   1  -6 -27 308.299 229.195   1
  -1   6  27-212.812 251.587   1
   1  -6 -26 155.548 238.861   1
  -1   6  26-144.575 266.626   1
   1  -6 -24-31.5009 213.809   1
  -1   6  24 699.323 260.543   1
  -1   6  23 699.823 292.229   1
   1  -6 -22 157.694 245.729   1
   1   6 -21 147.870 212.321   1
  -1   6  21-255.599 271.406   1
   1  -6 -21 187.572 250.722   1
  -1   6  20 323.664 282.003   1
  -1  -6  20 322.486 219.322   1
   1   6 -20-84.9562 193.502   1
   1  -6 -20 123.448 250.815   1
  -1   6  19 142.631 287.796   1
  -1  -6  19-30.0383 230.655   1
   1   6 -19-134.237 190.424   1
   1  -6 -19 334.927 247.303   1
  -1   6  18 916.287 318.366   1
  -1  -6  18 756.021 229.435   1
   1   6 -18 694.913 223.124   1
   1  -6 -18 809.703 272.205   1
  -1   6  17-248.031 303.770   1
   1   6 -17 192.940 188.142   1
  -1  -6  17 104.981 200.469   1
   1  -6 -17 641.679 272.945   1
   1   6 -16 6055.28 477.358   1
   1  -6 -16 5228.76 519.590   1
  -1  -6  16 6081.94 491.961   1
  -1   6  16 5159.11 568.614   1
  -1   6  15 237.832 286.101   1
  -1  -6  15-203.015 177.979   1
   1   6 -15-21.0943 173.453   1
   1  -6 -15 111.821 244.797   1
  -1   6  14 33.2529 256.362   1
  -1  -6  14-41.2908 170.509   1
   1   6 -14 227.440 156.575   1
   1  -6 -14 354.576 237.072   1
  -1   6  13 985.404 288.811   1
   1  -6 -13 420.937 215.436   1
  -1  -6  13 673.121 180.146   1
   1   6 -13 858.243 174.952   1
   1  -6 -12 4276.47 401.641   1
  -1   6  12 4418.30 444.088   1
   1   6 -12 4151.06 337.260   1
  -1  -6  12 3500.71 343.056   1
   1  -6 -11 1474.45 260.405   1
  -1   6  11 1734.91 316.933   1
  -1  -6  10 8467.37 611.014   1
   1   6 -10 8474.66 597.647   1
   1  -6  -9 7975.46 640.360   1
   1   6  -9 8195.82 586.547   1
  -1  -6   9 8356.67 598.070   1
  -1   6   9 10259.6 680.826   1
   1  -6  -8 4664.90 397.673   1
   1   6  -8 4223.80 324.892   1
  -1   6   8 4906.54 429.304   1
  -1  -6   8 4507.19 339.876   1
   1  -6  -7 4581.83 401.978   1
   1   6  -7 4388.47 332.403   1
  -1  -6   7 4878.93 335.742   1
  -1   6   7 4879.73 429.379   1
   1   6  -6 2543.95 192.197   1
  -1  -6   6 2498.05 193.480   1
   1  -6  -6 2362.60 279.071   1
  -1   6   6 2572.28 298.144   1
   1  -6  -5 1430.95 201.919   1
  -1   6   5 1607.72 237.811   1
  -1   6   4 65447.0 4222.33   1
   1  -6  -4 62945.9 4211.34   1
   1   6  -3 3504.29 246.096   1
  -1  -6   3 3437.28 241.187   1
   1  -6  -2 22685.6 1503.02   1
  -1   6   2 21910.1 1514.20   1
   1   6  -2 22050.2 1482.11   1
  -1  -6   2 23022.1 1479.58   1
   1  -6  -1 63445.3 4058.00   1
  -1  -6   1 63895.1 4049.16   1
   1   6  -1 57069.5 4051.74   1
  -1   6   1 64284.0 4064.66   1
  -1  -6   0 31.9043 104.938   1
   1   6   0 374.870 123.659   1
  -1   6   0 70.7841 121.971   1
   1  -6   0 261.646 114.046   1
  -1   6  -1 50993.3 3779.64   1
   1   6   1 63327.0 3799.43   1
   1  -6   1 59080.3 3779.58   1
  -1  -6  -1 62488.9 3795.06   1
  -1  -6  -2 22475.5 1546.49   1
  -1   6  -2 22778.9 1519.48   1
   1  -6   2 24136.8 1517.90   1
   1   6   2 21585.2 1552.25   1
  -1  -6  -4 60298.0 3957.85   1
   1   6   4 59990.4 3966.24   1
  -1  -6  -5 1491.25 209.478   1
   1   6   5 1775.82 236.669   1
   1   6   6 1892.01 270.130   1
  -1   6  -6 2471.79 171.361   1
   1  -6   6 2187.87 173.658   1
  -1  -6  -6 2701.71 267.600   1
   1   6   7 3920.39 380.849   1
  -1   6  -7 4167.22 290.569   1
  -1  -6  -7 4118.66 359.196   1
   1  -6   7 3981.76 297.096   1
  -1   6  -8 4312.57 318.067   1
  -1  -6  -8 4189.98 389.153   1
   1   6   8 4412.29 418.440   1
   1  -6   8 4596.97 326.911   1
  -1   6  -9 8875.04 596.038   1
  -1  -6  -9 7728.33 643.878   1
   1   6   9 7396.23 660.059   1
   1  -6   9 9322.51 607.824   1
   1  -6  10 9176.76 609.729   1
  -1   6 -10 8017.63 596.109   1
  -1  -6 -11 1800.41 261.881   1
   1   6  11 1092.20 284.142   1
   1   6  12 3144.61 388.272   1
  -1   6 -12 4260.91 311.304   1
   1  -6  12 3005.36 324.664   1
  -1  -6 -12 3436.77 362.720   1
  -1   6 -13 1025.04 172.168   1
  -1  -6 -13 795.341 260.718   1
   1   6  13 643.417 301.686   1
   1  -6  13 617.805 186.804   1
  -1   6 -14 177.513 149.786   1
  -1  -6 -14 191.842 228.168   1
   1  -6  14 459.625 192.975   1
   1   6  14 446.615 283.694   1
  -1   6 -15-97.2548 165.835   1
  -1  -6 -15 338.705 227.907   1
   1  -6  15 273.847 192.851   1
   1   6  15 32.9384 260.832   1
   1   6  16 5233.37 565.898   1
   1  -6  16 5904.89 487.459   1
  -1  -6 -16 5181.58 527.614   1
  -1   6 -16 6323.88 477.591   1
   1   6  17 313.715 273.686   1
   1  -6  17 348.540 202.161   1
  -1   6 -17 228.920 177.147   1
  -1  -6 -17 147.855 218.761   1
  -1   6 -18 885.062 223.136   1
   1  -6  18 774.562 241.012   1
   1   6  18 677.127 290.947   1
  -1  -6 -18 663.449 257.985   1
   1   6  19 36.4247 292.181   1
  -1   6 -19-104.732 203.938   1
   1  -6  19 61.1522 215.163   1
  -1  -6 -19 585.112 278.307   1
   1   6  20-37.0835 232.165   1
  -1   6 -20 360.745 207.121   1
   1  -6  20-64.8617 236.593   1
  -1  -6 -20 93.1880 207.373   1
  -1   6 -21 29.2406 202.337   1
   1   6  21-75.3920 279.219   1
  -1  -6 -21 343.618 249.004   1
  -1  -6 -22 155.760 230.021   1
   1   6  23 600.784 272.354   1
   1   6  24 218.375 261.265   1
  -1  -6 -24-155.231 229.883   1
   1   6  26 107.538 248.962   1
  -1  -6 -26-153.322 227.072   1
   1   6  27 105.944 217.491   1
  -1  -6 -27-30.3212 206.957   1
   1   6  28-34.7241 236.794   1
  -1  -6 -28 565.962 229.579   1
  -1   7  27 913.482 274.526   1
   1  -7 -27 181.916 235.076   1
  -1   7  26-71.5189 243.056   1
   1  -7 -26 215.506 227.182   1
  -1   7  25-253.742 229.222   1
   1  -7 -25 186.810 198.904   1
  -1   7  24 658.686 255.645   1
   1  -7 -24 250.540 226.510   1
   1  -7 -23 283.751 238.312   1
  -1   7  23 807.795 288.652   1
  -1   7  22 550.204 297.326   1
   1  -7 -22 567.143 260.043   1
  -1   7  21 256.112 284.817   1
   1  -7 -21-157.010 248.575   1
   1   7 -20 987.736 221.276   1
  -1   7  20 288.957 281.897   1
   1  -7 -20 340.937 255.423   1
  -1   7  19 826.095 293.743   1
   1   7 -19 129.189 191.616   1
  -1  -7  19 301.874 230.776   1
   1  -7 -19 552.002 267.604   1
  -1   7  18 603.153 314.051   1
  -1  -7  18 1017.21 222.490   1
   1  -7 -18 423.673 259.655   1
  -1   7  17 70.0347 301.743   1
   1   7 -17 269.898 173.463   1
  -1  -7  17-260.747 219.061   1
   1  -7 -17 416.907 274.532   1
  -1   7  16 457.210 310.997   1
   1   7 -16 269.799 167.468   1
  -1  -7  16 436.450 195.954   1
   1  -7 -16 28.9306 232.006   1
   1   7 -15 94.8937 154.757   1
  -1  -7  15 110.878 177.956   1
  -1   7  14 1698.97 330.567   1
   1   7 -14 2267.07 232.693   1
  -1  -7  14 1803.72 247.242   1
   1  -7 -14 2034.32 282.284   1
  -1   7  13 619.223 286.625   1
   1   7 -13 521.224 158.671   1
  -1  -7  13 565.060 176.092   1
   1  -7 -13 377.578 244.787   1
  -1   7  12 408.420 285.854   1
   1  -7 -12 987.286 243.751   1
  -1   7  11 268.835 235.271   1
   1   7 -11 621.530 129.376   1
  -1  -7  11 428.951 159.597   1
   1  -7 -11 773.940 206.522   1
  -1   7  10 1282.38 301.131   1
   1  -7 -10 1547.08 266.424   1
   1   7 -10 1401.13 168.487   1
  -1  -7  10 1614.47 173.374   1
   1  -7  -9-45.2952 190.869   1
   1   7  -9 156.365 93.6703   1
  -1  -7   9 18.3087 100.750   1
   1  -7  -8 20670.8 1468.75   1
  -1   7   8 22836.0 1491.13   1
  -1  -7   8 21358.7 1418.28   1
   1   7  -8 21434.8 1416.62   1
   1  -7  -7 8796.12 666.990   1
  -1   7   7 8815.78 685.901   1
  -1  -7   7 9078.67 604.091   1
   1   7  -7 9041.82 603.589   1
  -1   7   6 36462.2 2447.31   1
   1  -7  -6 36410.0 2431.49   1
  -1   7   5 569.396 224.028   1
   1  -7  -5 930.516 182.496   1
  -1   7   4 2291.25 284.370   1
   1  -7  -4 2679.22 267.641   1
  -1   7   3 41813.4 2739.34   1
   1  -7  -3 39037.5 2722.48   1
  -1  -7   3 41632.2 2688.22   1
   1   7  -2 22504.6 1362.57   1
  -1  -7   2 19032.1 1358.46   1
  -1   7   1 48.5811 138.872   1
   1   7  -1 82.1117 120.259   1
   1  -7  -1 10.2440 126.893   1
  -1  -7   1 43.0829 98.1706   1
   1   7   0 2948.22 266.512   1
   1  -7   0 3214.83 252.460   1
  -1   7   0 3066.44 267.736   1
  -1  -7   0 3097.79 253.010   1
   1   7   1 36.4565 155.528   1
  -1   7  -1 227.014 105.493   1
   1  -7   1 108.732 91.0318   1
   1  -7   2 20112.1 1371.24   1
  -1   7  -2 21719.8 1375.03   1
   1   7   3 39194.9 2671.40   1
  -1  -7  -3 41115.2 2662.64   1
   1   7   4 2338.38 265.226   1
  -1  -7  -4 2193.92 242.094   1
   1   7   5 864.940 184.768   1
  -1  -7  -5 316.949 164.725   1
   1   7   6 34704.7 2344.56   1
  -1  -7  -6 35086.5 2332.87   1
  -1  -7  -7 9400.99 666.192   1
   1   7   7 8366.62 674.261   1
  -1   7  -8 20787.8 1376.45   1
   1  -7   8 20767.9 1379.57   1
   1   7   8 22169.5 1454.98   1
  -1  -7  -8 20988.0 1436.31   1
  -1  -7  -9 423.389 188.502   1
   1  -7   9 104.169 94.3791   1
   1   7   9 529.202 243.491   1
  -1   7  -9 117.303 84.5367   1
  -1  -7 -10 1518.25 268.915   1
  -1   7 -10 1430.09 149.546   1
   1  -7  10 1387.87 165.462   1
   1   7  10 958.964 280.378   1
  -1   7 -11 530.296 130.650   1
  -1  -7 -11 703.701 237.314   1
   1   7  11 493.426 270.679   1
   1  -7  11 593.961 137.919   1
  -1  -7 -12-183.356 214.907   1
   1   7  12-90.8860 223.663   1
  -1   7 -13 702.325 164.739   1
  -1  -7 -13 1057.82 234.460   1
   1   7  13 473.004 256.603   1
   1  -7  13 512.243 164.003   1
  -1  -7 -14 2689.39 328.355   1
   1  -7  14 2675.84 268.582   1
   1   7  14 2217.70 371.138   1
  -1   7 -14 1730.57 238.866   1
  -1   7 -15 91.6446 147.981   1
   1  -7  15 21.4569 178.612   1
   1   7  16 69.0331 236.634   1
  -1   7 -16-20.1598 166.283   1
   1  -7  16-70.8733 176.907   1
  -1  -7 -16 264.280 226.257   1
   1   7  17-247.165 283.157   1
  -1   7 -17 87.6085 160.337   1
   1  -7  17 128.423 193.725   1
  -1  -7 -17-119.800 247.758   1
   1   7  18 180.312 310.004   1
  -1   7 -18 641.886 198.313   1
   1  -7  18 554.376 225.263   1
   1   7  19-36.6880 255.958   1
  -1   7 -19 229.678 206.053   1
   1  -7  19-267.292 213.284   1
  -1  -7 -19 341.168 218.231   1
  -1   7 -20 54.4966 184.352   1
   1   7  20 558.846 304.983   1
  -1  -7 -20 374.460 233.472   1
   1   7  21 305.140 298.387   1
  -1  -7 -21 219.135 247.539   1
   1   7  22 756.619 257.733   1
  -1  -7 -22-31.1316 212.356   1
  -1  -7 -23 123.261 224.859   1
   1   7  24 253.349 267.701   1
  -1  -7 -24 339.699 246.836   1
   1   7  25 142.856 212.934   1
  -1  -7 -25 581.898 207.800   1
   1   7  26 709.399 266.579   1
  -1  -7 -26 697.865 250.616   1
   1   7  27 104.558 219.686   1
  -1  -7 -27 299.258 214.404   1
  -1   8  27 207.126 245.550   1
   1  -8 -27 360.172 236.782   1
  -1   8  26 388.999 254.465   1
   1  -8 -26 182.615 232.711   1
  -1   8  25 107.774 235.284   1
   1  -8 -25 61.7109 207.847   1
   1  -8 -23 156.971 229.919   1
  -1   8  23 36.5666 234.872   1
   1  -8 -22 31.4632 226.080   1
  -1   8  22 329.545 267.207   1
  -1   8  21 146.487 284.213   1
   1  -8 -21 94.2869 239.734   1
  -1   8  20 36.5404 270.719   1
   1  -8 -20 218.842 243.539   1
  -1   8  19-72.0754 273.790   1
   1  -8 -19 123.616 233.952   1
  -1   8  18 823.312 309.044   1
   1   8 -18 727.864 192.061   1
  -1  -8  18 586.050 219.903   1
   1  -8 -18 274.886 233.566   1
  -1   8  17-106.285 253.302   1
   1   8 -17-20.9349 161.860   1
  -1  -8  17 25.6760 190.836   1
   1  -8 -17 150.628 212.769   1
  -1   8  16 1034.97 308.803   1
   1   8 -16 1145.87 199.259   1
  -1  -8  16 1608.90 238.823   1
   1  -8 -16 792.580 242.607   1
  -1   8  15 493.059 310.146   1
   1   8 -15-85.8645 135.273   1
  -1  -8  15 84.0104 181.092   1
   1  -8 -15 492.504 239.788   1
  -1   8  14-343.615 291.244   1
   1   8 -14 220.106 124.979   1
   1  -8 -14 649.706 252.227   1
  -1  -8  14 73.7825 148.837   1
  -1   8  13 101.108 260.576   1
   1  -8 -13-27.6195 226.412   1
   1  -8 -12 160.193 221.571   1
   1   8 -12 121.368 111.933   1
  -1   8  12-32.2757 264.609   1
  -1  -8  12-13.4489 133.008   1
   1  -8 -11-179.824 227.356   1
   1   8 -11 39.9915 105.875   1
  -1   8  11 217.522 269.904   1
  -1  -8  11 11.0622 114.311   1
  -1   8  10 4014.11 408.148   1
   1   8 -10 3515.01 280.251   1
   1  -8 -10 3820.42 375.489   1
  -1  -8  10 3908.99 286.484   1
  -1  -8   9 674.320 99.1239   1
  -1   8   9 478.099 244.594   1
   1   8  -9 690.176 94.8788   1
   1  -8  -8 8240.09 587.523   1
  -1   8   8 6499.48 589.406   1
   1  -8  -7 20.8800 177.353   1
  -1   8   7 25.0501 210.939   1
   1  -8  -6-19.4663 170.477   1
  -1   8   6-70.1555 207.523   1
   1  -8  -5 10035.1 734.593   1
  -1   8   5 10364.5 759.951   1
   1  -8  -4 377.337 176.391   1
  -1   8   4 665.217 208.388   1
   1  -8  -3 5493.65 419.174   1
  -1  -8   3 5340.92 363.317   1
   1   8  -3 5261.43 368.425   1
  -1   8   3 5353.54 440.058   1
   1   8  -2 24297.9 1604.20   1
  -1   8   2 27244.4 1639.85   1
  -1  -8   2 23235.6 1598.61   1
  -1  -8   1 774.024 124.676   1
   1  -8  -1 1159.76 156.673   1
   1   8  -1 761.900 145.732   1
  -1   8   1 1156.72 174.985   1
  -1  -8   0 58.6762 103.555   1
  -1   8   0 11.3941 127.554   1
   1   8   0-23.0191 128.846   1
   1  -8   0-76.9642 111.528   1
  -1  -8  -1 1104.84 156.512   1
   1   8   1 730.453 176.656   1
  -1   8  -1 870.223 134.011   1
   1  -8   1 774.481 125.645   1
   1   8   2 26016.4 1587.51   1
  -1   8  -2 26726.4 1552.85   1
   1   8   3 5630.96 429.452   1
  -1  -8  -3 4931.85 407.147   1
  -1  -8  -4 389.110 158.929   1
   1   8   4 481.957 192.162   1
  -1  -8  -5 10264.1 745.338   1
   1   8   5 10419.1 761.714   1
  -1  -8  -6 96.5027 183.815   1
   1   8   6-180.119 204.446   1
  -1  -8  -7 267.549 196.057   1
   1   8   7 338.715 227.532   1
  -1  -8  -8 8587.49 647.964   1
   1   8   8 8404.38 667.004   1
  -1  -8  -9 1100.35 243.485   1
   1  -8   9 524.958 73.7964   1
  -1   8  -9 585.079 70.3530   1
   1   8   9 893.059 271.846   1
  -1  -8 -10 3353.72 371.014   1
   1  -8  10 3156.68 266.843   1
   1   8  10 3186.87 387.447   1
  -1   8 -10 4117.99 268.540   1
   1   8  11 120.019 258.542   1
  -1   8 -11 95.7782 94.2567   1
   1  -8  11 78.5264 108.245   1
  -1  -8 -11 155.543 222.778   1
   1   8  12-250.033 254.633   1
  -1   8 -12-183.977 107.673   1
   1  -8  12 49.3892 126.867   1
   1   8  13 194.140 227.602   1
  -1  -8 -13-55.5460 200.983   1
   1   8  14 266.659 276.878   1
  -1   8 -14 252.581 121.753   1
   1  -8  14 68.4993 154.099   1
  -1  -8 -14 256.849 235.023   1
   1   8  15-205.280 290.609   1
  -1   8 -15 185.139 153.231   1
   1  -8  15 96.6097 158.896   1
  -1  -8 -15-204.441 261.198   1
   1   8  16 1159.62 331.137   1
  -1   8 -16 922.678 192.976   1
   1  -8  16 1033.96 201.395   1
  -1  -8 -16 1370.15 301.228   1
   1   8  17 286.723 281.068   1
  -1   8 -17 208.177 156.762   1
   1  -8  17-94.3887 180.815   1
  -1  -8 -17 272.730 229.604   1
   1   8  18 363.937 257.730   1
  -1   8 -18 479.356 180.218   1
   1  -8  18 357.155 198.164   1
  -1  -8 -18 646.085 246.180   1
   1   8  19-295.438 278.642   1
  -1  -8 -19 405.822 238.118   1
   1   8  20-301.834 295.125   1
  -1  -8 -20 687.367 263.563   1
   1   8  21 76.3741 253.620   1
  -1  -8 -21-62.6782 209.109   1
   1   8  22-113.312 273.301   1
  -1  -8 -22 31.0937 225.873   1
   1   8  23-36.3959 262.933   1
  -1  -8 -23 526.115 244.842   1
   1   8  25 141.565 252.087   1
  -1  -8 -25 60.6920 218.792   1
   1   8  26 315.633 256.142   1
  -1  -8 -26 481.217 248.727   1
   1   8  27 378.141 216.458   1
  -1  -8 -27-29.5161 182.011   1
  -1   9  26-34.9226 248.679   1
   1  -9 -26 60.1279 230.023   1
  -1   9  25 177.904 256.757   1
   1  -9 -25 213.925 228.348   1
  -1   9  24 180.514 235.352   1
   1  -9 -24 525.247 230.905   1
  -1   9  23 436.732 240.738   1
   1  -9 -23 343.708 215.649   1
  -1   9  22 36.5379 231.225   1
   1  -9 -22 219.761 195.638   1
  -1   9  20 622.895 244.180   1
   1  -9 -20 94.0425 202.271   1
  -1   9  19 615.952 257.537   1
   1  -9 -19 31.0691 202.212   1
   1  -9 -17-30.4534 250.514   1
   1   9 -17-120.783 154.747   1
  -1   9  17-214.900 290.073   1
   1  -9 -16-90.0241 247.786   1
   1   9 -16 143.998 145.774   1
  -1  -9  16 278.798 159.647   1
  -1   9  16 494.413 306.135   1
   1  -9 -15 87.6245 221.895   1
   1   9 -15-79.1127 138.927   1
  -1   9  15 71.0740 271.896   1
  -1  -9  15 69.8591 144.043   1
   1  -9 -14 3168.40 348.771   1
  -1   9  14 2662.09 382.854   1
   1  -9 -13 282.485 241.137   1
   1   9 -13 262.110 120.159   1
  -1  -9  13 124.898 127.022   1
  -1   9  13 682.879 324.808   1
   1  -9 -12 1780.67 260.633   1
   1   9 -12 1094.41 142.752   1
  -1  -9  12 1390.13 148.512   1
  -1   9  12 1538.93 284.805   1
   1   9 -11 582.893 100.685   1
  -1  -9  11 773.959 105.529   1
   1  -9 -10 610.219 219.692   1
  -1   9  10-184.708 267.934   1
   1  -9  -9 24.3068 195.605   1
  -1   9   9 147.263 240.735   1
   1  -9  -7 152.742 187.027   1
  -1   9   7 26.4828 216.516   1
  -1   9   6 4249.66 394.124   1
   1  -9  -6 3620.69 351.239   1
  -1   9   5 1330.71 255.886   1
   1  -9  -5 1939.56 237.376   1
  -1   9   4-234.323 195.008   1
   1  -9  -4-17.3710 174.372   1
   1   9  -3 72.7268 77.9468   1
  -1   9   3 57.6918 175.159   1
   1  -9  -3 93.9426 144.064   1
  -1  -9   3 117.774 69.7070   1
   1   9  -2 49.6714 101.230   1
   1  -9  -2 141.340 131.691   1
  -1  -9   2 133.507 85.4066   1
   1   9  -1 3692.75 308.091   1
  -1  -9   1 4073.62 297.898   1
   1   9   0 50520.8 3182.51   1
  -1   9   0 49094.8 3181.11   1
   1  -9   0 48149.5 3172.77   1
  -1  -9   0 45986.6 3171.75   1
  -1   9  -1 3320.51 283.039   1
   1  -9   1 3705.80 275.671   1
  -1  -9  -2 186.197 149.586   1
   1  -9   2 218.085 86.2831   1
  -1   9  -2 127.157 95.0751   1
  -1  -9  -3-63.7448 141.597   1
   1  -9   3 112.177 55.7051   1
  -1   9  -3 124.475 68.8267   1
   1   9   4-266.674 182.846   1
  -1  -9  -5 2339.12 251.360   1
   1   9   5 1710.39 267.872   1
  -1  -9  -6 3905.15 359.480   1
   1   9   6 3920.76 381.107   1
  -1  -9  -7 546.761 206.737   1
   1   9   7 126.585 226.440   1
  -1  -9  -9 344.063 215.904   1
   1   9   9 170.577 246.193   1
  -1  -9 -10 488.007 216.939   1
   1   9  10 386.806 244.856   1
  -1  -9 -11 1465.06 252.936   1
   1  -9  11 816.608 84.7176   1
   1   9  11 1426.82 284.049   1
  -1  -9 -12 1295.83 262.181   1
   1   9  12 1767.87 282.201   1
  -1   9 -12 1115.08 129.897   1
   1  -9  12 1254.47 143.903   1
  -1  -9 -13 255.200 215.373   1
   1   9  13-66.2869 227.897   1
  -1   9 -13 304.214 109.293   1
   1  -9  13 354.090 127.409   1
  -1  -9 -14 2033.01 302.527   1
   1   9  14 2144.99 364.780   1
   1  -9  14 2208.86 229.495   1
  -1   9 -14 2572.50 222.334   1
  -1   9 -15 71.3154 131.581   1
   1   9  15 279.128 285.197   1
  -1  -9 -15 29.6595 238.688   1
   1   9  16-213.727 299.987   1
  -1   9 -16-114.570 130.072   1
   1  -9  16 93.6079 156.798   1
  -1  -9 -16-181.151 257.214   1
  -1   9 -17 18.4244 148.097   1
   1   9  17 363.111 324.882   1
  -1  -9 -17 306.748 234.084   1
   1   9  19 224.276 248.817   1
  -1  -9 -19 281.570 212.290   1
   1   9  20 567.613 278.331   1
  -1  -9 -20 313.351 230.098   1
   1   9  22 74.8096 260.900   1
  -1  -9 -22 30.7666 223.513   1
   1   9  23 434.767 215.629   1
  -1  -9 -23 277.266 198.076   1
   1   9  24 214.168 243.327   1
  -1  -9 -24 365.447 215.083   1
   1   9  25 105.949 258.868   1
  -1  -9 -25 271.745 223.115   1
   1   9  26-34.6469 221.696   1
  -1  -9 -26 356.546 201.382   1
  -1  10  26-137.984 248.035   1
   1 -10 -26 475.921 210.559   1
  -1  10  25 281.776 254.880   1
   1 -10 -25-302.968 223.520   1
  -1  10  24 214.933 290.476   1
   1 -10 -24 276.745 240.737   1
  -1  10  22 437.075 287.646   1
   1 -10 -22 31.2946 230.323   1
  -1  10  21 622.482 286.901   1
   1 -10 -21 157.113 226.692   1
  -1  10  20-36.7178 272.903   1
   1 -10 -20 62.9580 241.696   1
  -1  10  19-513.510 307.327   1
   1 -10 -19 31.3599 245.289   1
  -1  10  18 289.865 283.471   1
   1 -10 -18 217.345 232.184   1
  -1  10  17 288.405 251.592   1
   1 -10 -17 30.7368 208.107   1
  -1  10  16 250.309 275.237   1
   1 -10 -16 334.205 234.893   1
   1 -10 -15 59.8142 248.152   1
   1  10 -15 35.1124 107.870   1
  -1  10  15-352.224 319.827   1
  -1 -10  15 89.2074 129.902   1
   1 -10 -14-29.0899 218.787   1
   1  10 -14 45.4085 90.7522   1
  -1 -10  14 250.678 111.595   1
  -1  10  14 460.460 285.992   1
  -1 -10  13 247.916 74.6940   1
   1  10 -13 85.6616 74.4880   1
   1 -10 -12 1979.70 277.482   1
  -1  10  12 1189.07 320.887   1
   1 -10 -11 625.682 248.631   1
  -1  10  11 166.239 292.510   1
   1 -10 -10 4513.91 412.469   1
  -1  10  10 4172.75 449.629   1
   1 -10  -9 25.1841 190.764   1
  -1  10   9 246.605 247.297   1
   1 -10  -8 216.384 192.303   1
  -1  10   8 323.853 241.183   1
  -1  10   6 6971.06 579.023   1
   1 -10  -6 7081.24 552.965   1
   1 -10  -5 757.653 193.205   1
  -1  10   5 1001.38 236.534   1
  -1  10   4 4941.09 429.320   1
   1 -10  -4 4922.37 404.823   1
   1 -10  -3 1063.10 197.778   1
  -1 -10   3 1116.11 103.772   1
  -1  10   3 1200.28 215.878   1
   1  10  -3 824.330 115.464   1
  -1  10   2 3752.92 361.921   1
   1  10  -2 3751.74 308.631   1
  -1 -10   2 4297.19 300.742   1
   1 -10  -2 4345.61 343.932   1
  -1  10   1 1644.39 237.450   1
   1  10  -1 2296.73 205.934   1
  -1 -10   1 1891.67 194.342   1
   1 -10  -1 2434.96 220.455   1
  -1  10   0 97.2462 142.163   1
   1 -10   0-94.5828 129.277   1
   1  10   1 1838.84 201.642   1
  -1 -10  -1 1594.19 201.429   1
  -1  10  -1 1524.38 186.445   1
   1 -10   1 1867.06 173.551   1
   1 -10   2 3766.17 268.151   1
  -1 -10  -2 3958.47 319.482   1
   1  10   2 3296.83 332.245   1
  -1  10  -2 3226.51 277.334   1
  -1 -10  -3 1118.58 205.324   1
   1 -10   3 960.630 99.8172   1
   1  10   3 1099.07 221.737   1
  -1  10  -3 1121.44 109.306   1
  -1 -10  -4 4442.32 375.987   1
   1  10   5 1133.71 236.802   1
  -1 -10  -5 1144.04 206.505   1
   1  10   6 7588.27 597.814   1
  -1 -10  -6 7263.20 573.266   1
  -1 -10  -8 462.276 222.812   1
   1  10   8 254.066 260.024   1
  -1 -10  -9 152.845 234.259   1
   1  10   9 413.267 260.455   1
  -1 -10 -10 4259.06 405.936   1
   1  10  10 4161.94 436.184   1
  -1 -10 -11 274.022 220.375   1
   1  10  11 511.588 259.995   1
  -1 -10 -12 1608.11 260.317   1
   1  10  12 1254.06 302.724   1
  -1 -10 -14 295.567 214.787   1
  -1  10 -14 151.256 87.8805   1
   1 -10  14-31.5935 88.9155   1
   1  10  14 208.771 256.744   1
  -1 -10 -15-150.594 221.334   1
   1  10  15-71.0893 265.165   1
   1 -10  15 68.4675 111.837   1
  -1  10 -15 10.3368 101.741   1
  -1  10 -16 305.073 117.210   1
   1  10  16 470.609 278.574   1
  -1 -10 -16 91.7524 242.820   1
   1  10  17-183.385 289.439   1
  -1 -10 -17-30.9819 253.263   1
   1  10  18 1411.75 327.568   1
  -1 -10 -18 376.579 255.997   1
   1  10  19-303.144 297.117   1
  -1 -10 -19-31.3572 238.391   1
   1  10  20 229.757 268.232   1
  -1 -10 -20-62.8071 222.740   1
   1  10  21 37.8172 232.940   1
  -1 -10 -21 93.3285 189.548   1
   1  10  22 447.353 280.450   1
  -1 -10 -22 398.611 226.100   1
   1  10  24 317.700 255.594   1
  -1 -10 -24 423.500 221.959   1
   1  10  25 559.008 222.414   1
  -1 -10 -25-59.7415 181.358   1
   1  10  26 102.548 239.422   1
  -1 -10 -26-117.255 216.244   1
  -1  11  25 104.397 202.325   1
   1 -11 -25-89.7980 168.643   1
  -1  11  24-70.9750 219.851   1
   1 -11 -24 243.695 190.769   1
  -1  11  23-216.302 224.413   1
   1 -11 -23 154.165 181.439   1
   1 -11 -22 156.145 190.529   1
  -1  11  22 181.988 214.460   1
   1 -11 -21 94.2504 187.214   1
  -1  11  21 146.351 219.243   1
  -1  11  20 440.982 253.815   1
   1 -11 -20 504.253 223.812   1
  -1  11  19 73.6130 273.704   1
   1 -11 -19 188.810 235.790   1
  -1  11  18-109.399 279.992   1
   1 -11 -18 31.2479 255.368   1
  -1  11  17 72.5511 285.288   1
   1 -11 -17 62.1292 239.383   1
  -1  11  16 72.1258 253.803   1
   1 -11 -16 184.355 212.665   1
  -1  11  15 214.424 310.882   1
   1 -11 -15 303.427 259.765   1
  -1  11  14 316.597 284.994   1
   1 -11 -14 1164.15 264.350   1
  -1  11  13 35.3325 280.670   1
   1 -11 -13-173.995 230.386   1
  -1  11  11 304.541 297.109   1
   1 -11 -11-277.530 248.844   1
  -1  11  10-65.5537 246.358   1
  -1  11   9 916.092 276.133   1
   1 -11  -9 801.944 227.112   1
  -1  11   8 212.007 239.715   1
   1 -11  -8 347.077 200.355   1
   1 -11  -7-47.2283 195.956   1
  -1  11   6-27.1383 237.157   1
   1 -11  -6-199.477 207.872   1
  -1  11   5 871.580 233.882   1
   1 -11  -5 776.350 196.368   1
  -1  11   4 462.386 196.000   1
   1 -11  -4 780.832 201.826   1
   1  11  -3 252.736 92.1307   1
  -1  11   3 127.421 183.802   1
   1 -11  -3 560.190 165.202   1
  -1 -11   3 403.132 79.2020   1
   1 -11  -2 181.119 152.883   1
   1  11  -2-63.2384 111.468   1
  -1  11   2 38.9121 175.375   1
  -1 -11   2 104.786 93.0541   1
   1  11  -1 382.071 153.151   1
   1 -11  -1 500.870 153.283   1
  -1  11   1 541.609 181.620   1
  -1 -11   1 352.950 127.942   1
   1  11   1 761.007 191.438   1
   1 -11   1 412.313 116.342   1
  -1  11  -1 657.483 142.032   1
  -1 -11  -1 391.686 152.690   1
   1  11   2 19.6625 178.014   1
  -1 -11  -2 168.662 152.812   1
   1 -11   2 147.350 91.9097   1
  -1  11  -2 300.500 115.082   1
  -1 -11  -3 148.107 150.502   1
   1 -11   3 268.268 69.9065   1
  -1  11  -3 126.258 80.6985   1
   1  11   3 344.976 213.550   1
   1  11   4 606.705 221.940   1
  -1 -11  -4 782.152 191.328   1
   1  11   5 1074.70 266.332   1
  -1 -11  -5 816.759 196.235   1
   1  11   6-53.0839 221.560   1
  -1 -11  -6 114.216 178.454   1
  -1 -11  -7 48.0831 197.703   1
   1  11   8 647.378 259.403   1
  -1 -11  -8 705.874 212.591   1
   1  11   9 1688.86 298.515   1
  -1 -11  -9 999.025 239.634   1
   1  11  10-350.578 263.836   1
   1  11  11-197.622 284.310   1
  -1 -11 -11-337.194 228.227   1
   1  11  13-104.189 286.456   1
  -1 -11 -13 176.877 224.788   1
   1  11  14 923.556 295.695   1
  -1 -11 -14 691.423 264.730   1
   1  11  15-289.429 281.654   1
  -1 -11 -15 122.184 230.416   1
   1  11  16 36.6898 278.702   1
  -1 -11 -16 619.421 257.254   1
   1  11  17 260.354 292.668   1
  -1 -11 -17 502.333 239.942   1
   1  11  18 301.006 293.767   1
  -1 -11 -18 377.634 239.282   1
   1  11  19 38.0310 301.684   1
  -1 -11 -19 472.063 245.769   1
   1  11  20 683.082 312.350   1
  -1 -11 -20 686.343 263.412   1
   1  11  21 561.854 275.891   1
  -1 -11 -21 92.3680 228.744   1
   1  11  22 326.107 246.062   1
  -1 -11 -22 338.692 201.801   1
   1  11  23 213.919 228.930   1
  -1 -11 -23-212.799 185.188   1
   1  11  24 104.887 246.597   1
  -1 -11 -24 419.450 220.106   1
   1  11  25 483.304 263.076   1
  -1 -11 -25 650.960 243.967   1
   1 -12 -24 332.245 237.050   1
  -1  12  24 386.086 276.047   1
   1 -12 -23 122.767 228.172   1
  -1  12  23-357.760 282.312   1
   1 -12 -22-62.0586 222.839   1
  -1  12  22 326.715 270.893   1
  -1  12  21 73.2114 263.061   1
   1 -12 -21-376.663 229.229   1
  -1  12  20-73.5330 262.137   1
   1 -12 -20-283.955 227.769   1
   1 -12 -18 378.595 220.694   1
  -1  12  18 443.131 263.209   1
   1 -12 -17 406.853 261.302   1
  -1  12  17-292.376 289.371   1
   1 -12 -15 430.279 249.326   1
  -1  12  15 577.570 293.091   1
   1 -12 -14 30.3174 237.015   1
  -1  12  14 356.330 300.211   1
  -1  12  13 386.837 277.678   1
   1 -12 -12 1284.58 262.660   1
  -1  12  12 206.674 263.802   1
   1 -12 -11-398.521 260.226   1
  -1  12  11-336.239 273.277   1
   1 -12 -10 1754.11 285.348   1
   1 -12  -9 397.530 230.165   1
  -1  12   9 64.7507 269.948   1
   1 -12  -8 257.018 206.290   1
  -1  12   8-60.8273 252.496   1
   1 -12  -7 73.7496 198.792   1
  -1  12   7 349.382 234.562   1
   1 -12  -5 264.257 183.395   1
  -1  12   5-104.227 213.051   1
  -1  12   4 2748.14 348.768   1
   1 -12  -4 3915.09 333.336   1
  -1  12   3 22.6890 207.077   1
   1  12  -3 183.410 101.693   1
  -1 -12   3 31.3305 74.0543   1
   1 -12  -3-96.0357 151.583   1
   1  12  -2 1400.68 184.900   1
  -1 -12   2 1696.69 163.590   1
  -1  12   2 1754.43 242.077   1
   1 -12  -2 1951.71 226.781   1
   1  12  -1 1386.95 193.312   1
  -1  12   1 1558.27 221.864   1
   1 -12  -1 1603.80 199.615   1
  -1 -12   1 1367.52 167.558   1
   1  12   0 84.3325 150.119   1
  -1  12   0 16.0208 144.807   1
   1 -12   0-42.1675 134.838   1
  -1 -12   0 197.296 131.818   1
   1  12   1 1561.96 214.795   1
  -1 -12  -1 1510.57 193.986   1
  -1  12  -1 1049.30 185.113   1
   1 -12   1 1281.58 157.408   1
   1  12   2 1729.50 249.256   1
  -1  12  -2 1890.12 188.600   1
   1 -12   2 1559.39 171.581   1
  -1 -12  -3 19.5229 174.591   1
   1 -12   3-20.8078 69.9007   1
   1  12   3-115.029 170.988   1
  -1  12  -3 37.3484 81.2222   1
   1  12   4 3934.80 381.818   1
  -1 -12  -4 3902.26 359.336   1
   1  12   5 395.750 210.490   1
  -1 -12  -5 247.518 175.718   1
   1  12   7-29.3228 225.971   1
  -1 -12  -7-99.8788 199.650   1
   1  12   8 91.7875 251.865   1
  -1 -12  -8 547.767 220.219   1
   1  12   9-190.859 253.455   1
  -1 -12  -9 135.161 228.290   1
  -1 -12 -10 1760.88 282.403   1
   1  12  11-67.7764 267.370   1
  -1 -12 -11 28.7349 200.413   1
   1  12  12 835.525 303.449   1
  -1 -12 -12 882.586 252.593   1
   1  12  13 641.102 302.790   1
   1  12  14 796.678 312.796   1
  -1 -12 -14 30.5499 258.283   1
   1  12  15-146.970 282.472   1
  -1 -12 -15-278.943 240.879   1
   1  12  17-377.380 299.711   1
  -1 -12 -17 315.423 241.334   1
   1  12  18 190.841 313.289   1
  -1 -12 -18 284.058 246.223   1
   1  12  20 455.313 301.107   1
  -1 -12 -20 249.539 230.217   1
   1  12  21 364.493 275.205   1
  -1 -12 -21 61.9084 238.823   1
   1  12  22-35.9085 263.947   1
  -1 -12 -22 183.593 230.030   1
   1  12  23 141.011 245.059   1
  -1 -12 -23 181.147 206.336   1
   1  12  24 34.8496 216.948   1
  -1 -12 -24 29.7777 176.281   1
   1 -13 -24 29.8327 199.058   1
  -1  13  24-34.7026 221.694   1
   1 -13 -23 182.405 206.165   1
  -1  13  23 283.498 252.763   1
   1 -13 -22 215.669 226.488   1
  -1  13  22-72.1125 252.607   1
   1 -13 -20-31.5715 227.695   1
  -1  13  20-257.906 283.008   1
   1 -13 -19 317.157 228.696   1
  -1  13  19-147.930 256.946   1
  -1  13  18 185.359 235.668   1
   1 -13 -18-31.7542 213.873   1
  -1  13  17 333.691 294.293   1
  -1  13  16 443.582 278.404   1
   1 -13 -16 693.930 242.661   1
   1 -13 -14 184.991 225.158   1
  -1  13  13 713.578 289.102   1
   1 -13 -13 576.582 258.132   1
  -1  13  12 1192.37 303.455   1
   1 -13 -12 804.772 246.982   1
  -1  13  11 274.714 264.733   1
   1 -13 -11 58.3153 225.617   1
  -1  13  10 636.161 279.031   1
   1 -13 -10 227.220 240.582   1
  -1  13   9 32.4948 261.427   1
   1 -13  -9 27.5492 200.908   1
  -1  13   8 470.818 268.708   1
   1 -13  -8 1037.09 229.986   1
  -1  13   7-30.1537 242.469   1
   1 -13  -7 510.473 219.977   1
  -1  13   6 1061.91 273.011   1
   1 -13  -6 512.092 213.536   1
  -1  13   4-25.7721 203.343   1
   1 -13  -4 65.6522 170.367   1
  -1  13   3-24.0864 218.225   1
   1  13  -3-94.8149 97.8616   1
   1 -13  -3-183.362 168.114   1
  -1 -13   3-59.9981 74.5766   1
   1  13  -2 2157.69 213.581   1
  -1 -13   2 1872.92 191.557   1
  -1  13   2 1930.15 263.277   1
   1 -13  -2 2140.31 246.086   1
  -1  13   1 19.8435 179.370   1
   1 -13  -1 136.462 148.269   1
   1  13   0 770.494 184.049   1
  -1  13   0 564.515 166.165   1
   1 -13   0 181.172 149.247   1
  -1 -13   0 649.027 154.770   1
  -1 -13  -1 136.815 158.796   1
   1  13   1 246.079 196.085   1
   1  13   2 2254.09 276.122   1
  -1 -13  -2 2719.37 256.237   1
  -1  13  -2 2016.98 211.678   1
   1 -13   2 2313.23 203.180   1
  -1 -13  -3-41.0889 160.501   1
   1 -13   3 115.938 67.4850   1
   1  13   4-26.1658 227.946   1
  -1 -13  -4 154.333 187.871   1
   1  13   6 877.483 267.042   1
  -1 -13  -6 518.711 209.370   1
   1  13   7 458.984 251.333   1
  -1 -13  -7 103.416 200.523   1
   1  13   8 731.766 275.659   1
  -1 -13  -8 914.752 237.436   1
   1  13   9-33.0041 255.933   1
  -1 -13  -9-500.972 239.229   1
   1  13  10 33.9812 269.007   1
  -1 -13 -10 57.3555 237.252   1
   1  13  11 244.518 294.118   1
  -1 -13 -11 411.745 251.492   1
   1  13  12 570.713 301.226   1
  -1 -13 -12 931.496 245.588   1
   1  13  13 181.709 254.608   1
  -1 -13 -13-275.555 225.073   1
  -1 -13 -14 249.540 239.204   1
   1  13  16 340.924 306.518   1
   1  13  17 421.518 308.105   1
  -1 -13 -17 570.035 242.863   1
   1  13  18-116.030 299.163   1
  -1 -13 -18 316.755 240.806   1
   1  13  19 610.571 305.569   1
  -1 -13 -19 376.219 231.515   1
   1  13  20 488.754 287.153   1
  -1 -13 -20 123.532 223.241   1
   1  13  22 249.608 268.451   1
  -1 -13 -22 243.087 213.421   1
   1  13  23 209.527 258.025   1
  -1 -13 -23 240.345 229.524   1
   1  13  24-103.274 258.734   1
  -1 -13 -24-29.4882 204.829   1
  -1  14  23-175.383 203.090   1
   1 -14 -23-210.904 191.924   1
  -1  14  21 181.796 260.224   1
  -1  14  20-146.908 275.013   1
   1 -14 -20 31.4721 225.938   1
   1 -14 -19 31.7676 228.952   1
  -1  14  19-37.0934 270.499   1
   1 -14 -18-31.8860 200.601   1
  -1  14  17 633.753 310.267   1
   1 -14 -17-510.538 250.947   1
  -1  14  16 409.823 282.026   1
   1 -14 -16-255.066 206.748   1
  -1  14  15-185.645 270.795   1
   1 -14 -15 31.6609 239.706   1
  -1  14  14 221.161 268.871   1
   1 -14 -14 31.4099 193.536   1
  -1  14  13-36.1927 280.792   1
   1 -14 -13-31.0568 235.102   1
  -1  14  12 249.755 261.404   1
   1 -14 -12 91.3411 234.819   1
  -1  14  11-35.0316 264.307   1
   1 -14 -11 209.182 221.369   1
  -1  14   9-66.7402 274.428   1
   1 -14  -9-85.2603 217.501   1
  -1  14   8-388.007 240.327   1
   1 -14  -8 442.479 227.399   1
  -1  14   7 502.752 281.106   1
   1 -14  -7 426.220 214.977   1
  -1  14   6 210.819 232.089   1
   1 -14  -6-25.5635 194.260   1
  -1  14   5-143.403 227.109   1
   1 -14  -5-48.7001 195.985   1
   1 -14  -4 552.113 198.936   1
  -1  14   4 380.329 224.836   1
   1 -14  -3 236.798 170.095   1
  -1 -14   3 6.44992 74.6559   1
  -1  14   3 458.438 219.586   1
   1  14  -3 269.044 99.6008   1
  -1 -14   2 428.028 114.016   1
  -1  14   2 257.554 207.359   1
   1  14  -2 399.492 139.207   1
   1  14  -1-64.5149 141.642   1
   1 -14  -1-164.260 159.414   1
  -1  14   1-41.5364 175.918   1
  -1 -14   1 54.1702 128.416   1
   1  14   0 58.5800 161.051   1
   1 -14   0-78.4289 124.989   1
  -1  14   0-91.8522 159.129   1
  -1 -14   0 31.4992 133.014   1
  -1 -14  -1 144.716 152.746   1
   1  14   1 221.961 188.868   1
  -1 -14  -2 99.9443 157.735   1
   1 -14   2 610.682 120.647   1
  -1  14  -2 728.934 138.304   1
   1  14   2 242.129 184.682   1
  -1 -14  -3 389.418 165.680   1
   1 -14   3 30.8528 60.7645   1
  -1  14  -3 143.913 76.2739   1
   1  14   3 284.805 216.228   1
   1  14   4 746.737 246.671   1
  -1 -14  -4 786.763 197.875   1
   1  14   5 175.172 240.848   1
  -1 -14  -5 24.4619 193.076   1
   1  14   6-91.8937 242.475   1
  -1 -14  -6 102.753 215.051   1
   1  14   7 989.380 284.831   1
  -1 -14  -7-26.7971 205.538   1
   1  14   8 198.468 254.142   1
  -1 -14  -8 111.146 195.658   1
   1  14   9-238.671 279.544   1
  -1 -14  -9 28.6640 220.145   1
   1  14  11 71.6245 264.230   1
  -1 -14 -11 90.4193 229.033   1
   1  14  12 366.385 295.539   1
  -1 -14 -12 308.195 237.605   1
   1  14  13-297.250 293.200   1
  -1 -14 -13 375.331 251.681   1
   1  14  14 37.7966 274.871   1
  -1 -14 -14 315.220 224.845   1
   1  14  15 230.332 249.293   1
  -1 -14 -15 190.072 206.862   1
   1  14  16 466.712 301.749   1
  -1 -14 -16-190.856 235.560   1
   1  14  17-192.648 302.223   1
  -1 -14 -17-189.678 224.534   1
  -1 -14 -18 252.248 240.951   1
   1  14  19 75.6945 293.912   1
  -1 -14 -19 279.642 231.304   1
   1  14  20 365.816 300.809   1
   1  14  21-35.9633 265.997   1
  -1 -14 -21 551.290 234.306   1
   1  14  23-34.7901 256.989   1
  -1 -14 -23 386.230 225.300   1
  -1  15  22 425.306 224.483   1
   1 -15 -22 30.4337 181.658   1
  -1  15  21 36.1228 256.333   1
   1 -15 -21 216.597 208.560   1
  -1  15  20 220.129 280.140   1
   1 -15 -20 597.376 243.878   1
  -1  15  19 74.2943 253.116   1
   1 -15 -19 443.737 224.649   1
  -1  15  18 373.869 269.208   1
   1 -15 -18 575.926 231.894   1
   1 -15 -17 96.4827 232.950   1
  -1  15  17 263.209 285.855   1
   1 -15 -16 160.741 206.616   1
  -1  15  16 112.682 254.246   1
   1 -15 -15 353.223 228.813   1
  -1  15  15-187.621 273.771   1
  -1  15  14-74.6773 252.858   1
   1 -15 -14 382.714 223.695   1
  -1  15  13 37.0389 256.884   1
   1 -15 -13 506.100 222.417   1
  -1  15  12 36.6276 267.362   1
   1 -15 -12 281.312 213.659   1
  -1  15  11 36.0822 270.455   1
   1 -15 -11 307.680 234.072   1
  -1  15  10 602.053 275.993   1
   1 -15 -10-60.3285 220.351   1
  -1  15   8-33.6411 243.972   1
   1 -15  -8 486.466 225.624   1
  -1  15   7-32.5888 243.117   1
   1 -15  -7 55.4082 205.911   1
  -1  15   6 534.597 258.540   1
   1 -15  -6 933.722 230.626   1
   1 -15  -5 178.094 197.525   1
  -1  15   5 30.1230 239.352   1
   1 -15  -3 205.213 189.224   1
  -1 -15   3 53.4762 67.3753   1
   1  15  -3 54.3048 84.9003   1
  -1  15   3-80.3918 194.691   1
   1 -15  -2 741.836 195.688   1
  -1 -15   2 573.708 125.849   1
   1  15  -2 553.677 146.871   1
  -1  15   2 487.979 209.514   1
  -1 -15   1 229.122 130.198   1
   1 -15  -1 19.3193 167.473   1
  -1  15   1 64.3554 168.256   1
   1  15  -1 34.3418 143.051   1
   1  15   0 160.028 176.143   1
   1 -15   0 115.633 147.574   1
  -1  15   0 372.804 188.185   1
  -1 -15   0 219.068 136.231   1
   1  15   1-22.6861 184.898   1
  -1 -15  -1-189.441 156.332   1
   1 -15   1-13.5895 121.021   1
  -1  15  -1-121.692 146.911   1
  -1 -15  -2 958.458 196.078   1
   1 -15   2 580.299 120.290   1
  -1  15  -2 749.554 139.410   1
  -1 -15  -3 90.6809 162.786   1
   1 -15   3 87.8586 41.6959   1
  -1  15  -3 25.1590 60.6593   1
   1  15   3-138.701 229.511   1
   1  15   5-30.8559 235.276   1
  -1 -15  -5-76.6665 196.248   1
   1  15   6 737.105 289.499   1
  -1 -15  -6 992.982 237.720   1
   1  15   7 166.444 242.997   1
  -1 -15  -7 167.403 206.876   1
   1  15   8 309.378 253.270   1
  -1 -15  -8 259.532 222.155   1
   1  15  10 254.486 283.969   1
  -1 -15 -10-181.475 228.129   1
   1  15  11 37.0382 259.544   1
  -1 -15 -11 184.990 216.098   1
   1  15  12 75.1549 274.045   1
  -1 -15 -12-125.219 218.357   1
   1  15  13 229.921 274.059   1
  -1 -15 -13 31.5946 197.835   1
   1  15  14 155.944 277.712   1
  -1 -15 -14 573.237 238.132   1
   1  15  15 273.993 314.147   1
  -1 -15 -15 543.856 255.625   1
   1  15  16-38.7874 269.376   1
  -1 -15 -16 31.8037 210.235   1
   1  15  17-76.7680 246.606   1
  -1 -15 -17 283.240 204.265   1
   1  15  18 483.925 284.690   1
  -1 -15 -18 252.431 221.215   1
   1  15  19 147.034 277.698   1
  -1 -15 -19 312.648 240.564   1
   1  15  20 399.248 282.219   1
  -1 -15 -20 216.170 228.592   1
   1  15  21 783.170 280.116   1
  -1 -15 -21-273.976 228.161   1
   1  15  22 246.104 259.595   1
  -1 -15 -22 120.026 221.638   1
  -1  16  21 35.8266 249.113   1
   1 -16 -21 307.461 222.802   1
  -1  16  20 219.146 271.108   1
   1 -16 -20 344.462 229.141   1
  -1  16  19 222.347 252.292   1
   1 -16 -19 253.722 208.253   1
  -1  16  18 262.371 280.445   1
   1 -16 -18 383.500 235.840   1
  -1  16  17-75.6270 265.977   1
   1 -16 -17-32.2231 213.032   1
  -1  16  15 417.849 271.751   1
   1 -16 -15-32.4469 195.653   1
  -1  16  14 341.417 273.523   1
   1 -16 -14-32.3913 222.201   1
  -1  16  13-112.894 270.151   1
   1 -16 -13 160.705 224.190   1
  -1  16  12-149.264 263.625   1
   1 -16 -12 286.790 234.255   1
  -1  16  11 184.378 271.058   1
   1 -16 -11 31.4655 233.945   1
  -1  16  10-36.3011 252.520   1
   1 -16 -10 433.310 229.630   1
  -1  16   9-357.157 263.565   1
   1 -16  -9 60.7675 216.478   1
   1 -16  -8 414.517 208.590   1
  -1  16   8 243.911 254.106   1
   1 -16  -7-28.6982 218.027   1
  -1  16   7 101.763 241.551   1
   1 -16  -6-27.7764 211.867   1
  -1  16   6-196.583 255.134   1
   1 -16  -5 106.569 184.355   1
  -1  16   5 94.2424 240.441   1
   1 -16  -4-203.596 201.454   1
  -1  16   4 267.859 223.666   1
  -1  16   3 221.327 234.984   1
   1  16  -3-29.8543 65.7340   1
  -1 -16   3-4.55170 44.6103   1
   1 -16  -3 24.0621 187.313   1
  -1 -16   2 166.796 106.727   1
   1 -16  -2 137.109 180.640   1
  -1  16   2 24.5867 191.073   1
   1  16  -2 261.478 118.944   1
  -1 -16   1 15.0872 126.672   1
   1 -16  -1 158.312 168.560   1
   1  16  -1-161.275 156.912   1
  -1  16   1 46.3860 185.395   1
  -1 -16   0 195.482 150.590   1
   1 -16   0 17.2960 147.407   1
  -1  16   0 42.2329 184.474   1
   1  16   0 21.2276 169.207   1
   1  16   1 119.352 186.569   1
  -1 -16  -1-19.9990 156.879   1
   1 -16   1-14.6968 123.933   1
  -1  16  -1 364.906 147.317   1
  -1 -16  -2 131.102 177.907   1
   1 -16   2 274.466 105.545   1
  -1  16  -2 147.395 114.713   1
   1  16   2 130.316 206.699   1
  -1 -16  -4 375.691 201.645   1
   1  16   4-246.782 240.262   1
  -1 -16  -5 159.204 201.768   1
   1  16   5 98.1615 246.054   1
  -1 -16  -6 138.412 210.391   1
   1  16   6 34.0899 246.738   1
  -1 -16  -7 114.724 219.143   1
   1  16   7 388.249 269.481   1
  -1 -16  -8 118.178 212.527   1
   1  16   8 359.747 278.474   1
  -1 -16  -9-181.693 212.823   1
   1  16   9-405.362 271.376   1
  -1 -16 -10 432.478 231.149   1
   1  16  10 379.380 297.539   1
  -1 -16 -11 125.570 207.630   1
   1  16  11 77.0274 254.683   1
  -1 -16 -12-190.645 229.932   1
   1  16  12 155.809 277.391   1
  -1 -16 -13-31.8181 216.202   1
   1  16  13 38.8873 284.678   1
  -1 -16 -14-191.891 219.730   1
   1  16  14-273.310 298.031   1
  -1 -16 -15-31.7648 202.927   1
   1  16  15 77.5607 265.852   1
  -1 -16 -17 127.254 219.422   1
   1  16  17 300.433 289.629   1
  -1 -16 -18 346.877 208.002   1
   1  16  18 74.1965 233.854   1
  -1 -16 -19-31.2099 203.418   1
   1  16  19 219.198 274.585   1
  -1 -16 -20 30.8816 219.005   1
   1  16  20-36.2284 271.265   1
  -1 -16 -21 30.3854 220.333   1
   1  16  21 497.638 275.198   1
  -1  17  21 212.809 268.843   1
   1 -17 -21 213.432 212.205   1
  -1  17  20 507.725 273.401   1
   1 -17 -20 218.097 207.092   1
  -1  17  19 73.8180 244.004   1
   1 -17 -19 31.6354 202.125   1
  -1  17  18-524.151 291.461   1
   1 -17 -18 321.001 231.364   1
  -1  17  17 606.205 261.478   1
   1 -17 -17 32.3797 203.416   1
  -1  17  16 38.2139 277.929   1
   1 -17 -16 326.394 222.209   1
  -1  17  14 38.4509 274.139   1
   1 -17 -14 326.998 223.597   1
  -1  17  13 38.3965 264.467   1
   1 -17 -13 163.147 228.647   1
  -1  17  11 151.497 265.274   1
   1 -17 -11-128.543 205.300   1
  -1  17  10-74.7847 256.339   1
   1 -17 -10 95.1593 239.249   1
  -1  17   9 294.213 259.758   1
   1 -17  -9-125.128 205.832   1
  -1  17   8 36.0219 266.727   1
   1 -17  -8-30.5981 210.678   1
  -1  17   7-245.854 259.142   1
   1 -17  -7 29.8407 207.313   1
  -1  17   6 374.220 270.675   1
   1 -17  -6 173.639 210.855   1
  -1  17   5-32.5774 230.325   1
   1 -17  -5 307.991 199.656   1
  -1  17   4-30.7083 235.783   1
   1 -17  -4-26.7337 204.548   1
   1  17  -2 309.334 134.321   1
  -1  17   2 394.343 200.796   1
  -1  17   1 197.807 196.382   1
   1  17  -1-143.033 152.741   1
   1 -17  -1-62.0650 164.855   1
  -1  17   0-90.0699 183.099   1
   1  17   0 378.211 187.556   1
   1 -17   0 160.347 147.661   1
  -1 -17   0 112.404 150.026   1
   1  17   1 176.158 199.261   1
  -1 -17  -1-21.0398 150.502   1
  -1  17  -1 105.576 154.977   1
   1  17   2 27.3890 214.670   1
  -1  17  -2 34.9925 116.767   1
  -1 -17  -2 46.0943 172.585   1
   1  17   3 292.082 212.187   1
  -1 -17  -3-123.737 171.155   1
   1  17   4-93.1185 223.743   1
  -1 -17  -4 182.589 201.013   1
   1  17   5 97.8549 245.655   1
  -1 -17  -5 355.943 214.468   1
   1  17   6 138.892 236.534   1
  -1 -17  -6 338.871 198.498   1
   1  17   7 250.846 270.311   1
  -1 -17  -7-233.313 204.300   1
   1  17   8 440.989 260.469   1
  -1 -17  -8 269.502 215.212   1
   1  17   9 712.788 285.156   1
  -1 -17  -9 214.169 214.053   1
   1  17  10 457.632 275.900   1
  -1 -17 -10 311.200 222.002   1
   1  17  11 694.675 279.257   1
  -1 -17 -11-346.705 226.270   1
   1  17  12 467.010 263.730   1
  -1 -17 -12 95.3938 215.676   1
   1  17  13-38.1490 276.375   1
  -1 -17 -13 386.870 225.274   1
   1  17  14-267.460 261.520   1
  -1 -17 -14 742.817 231.743   1
   1  17  16 37.7937 247.543   1
  -1 -17 -16-192.499 195.523   1
   1  17  17-37.3510 270.390   1
  -1 -17 -17-191.200 208.826   1
   1  17  18-73.8100 265.868   1
  -1 -17 -18 661.682 234.384   1
   1  17  19-36.6159 233.982   1
  -1 -17 -19-124.787 204.342   1
   1  17  20 179.704 235.334   1
  -1 -17 -20-92.1407 176.385   1
   1  17  21-351.858 237.006   1
  -1 -17 -21 90.3219 184.487   1
  -1  18  20 464.941 244.240   1
   1 -18 -20-123.862 186.690   1
  -1  18  19-36.6927 259.475   1
   1 -18 -19 379.435 219.983   1
  -1  18  18 37.3708 238.025   1
   1 -18 -18 384.891 200.249   1
  -1  18  17 303.175 284.692   1
   1 -18 -17 390.424 227.127   1
  -1  18  16 76.6809 253.487   1
   1 -18 -16 65.6124 196.520   1
  -1  18  15 618.618 292.867   1
   1 -18 -15-99.1913 200.555   1
  -1  18  14-388.672 272.674   1
   1 -18 -14-132.812 224.132   1
  -1  18  13 194.420 266.158   1
   1 -18 -13 398.918 239.487   1
  -1  18  12 659.861 279.390   1
   1 -18 -12 66.3177 222.204   1
  -1  18  10-76.5852 263.661   1
   1 -18 -10 97.8542 228.463   1
  -1  18   9 37.7698 263.470   1
   1 -18  -9 96.7436 210.186   1
  -1  18   8 519.870 264.897   1
   1 -18  -8 63.2877 212.712   1
  -1  18   6-174.613 235.470   1
   1 -18  -6 452.994 206.464   1
  -1  18   5-99.5821 246.710   1
   1 -18  -5 58.6486 199.257   1
  -1  18   4-337.471 208.482   1
   1 -18  -4 285.961 211.761   1
  -1  18   3 29.5777 224.708   1
  -1  18   2-225.915 205.657   1
   1  18   1-52.3387 188.636   1
   1  18   2 144.104 202.079   1
   1  18   3 61.6710 203.835   1
  -1 -18  -3-25.9714 134.439   1
  -1 -18  -4-27.3831 194.996   1
   1  18   4 97.3434 228.224   1
   1  18   5 33.9091 214.531   1
  -1 -18  -5 171.501 221.093   1
   1  18   6 174.312 274.147   1
  -1 -18  -6-147.492 205.744   1
   1  18   8-36.7850 256.570   1
  -1 -18  -8 93.1488 214.726   1
   1  18   9 299.442 252.114   1
  -1 -18  -9-63.2453 210.094   1
   1  18  10 75.8198 255.348   1
  -1 -18 -10 96.1657 213.963   1
   1  18  12 38.4309 256.473   1
  -1 -18 -12 97.6228 217.181   1
   1  18  13 615.702 278.699   1
  -1 -18 -13-130.436 219.920   1
   1  18  14 268.079 276.175   1
  -1 -18 -14 65.2430 211.749   1
   1  18  15 685.716 268.965   1
  -1 -18 -15 129.855 210.786   1
   1  18  16 228.351 275.379   1
  -1 -18 -16-129.450 212.919   1
   1  18  17 639.356 260.578   1
  -1 -18 -17 287.989 223.180   1
   1  18  18-148.191 259.496   1
  -1 -18 -18 31.6190 193.677   1
   1  18  19 109.231 262.445   1
  -1 -18 -19 31.1081 209.521   1
   1  18  20-356.174 278.703   1
  -1 -18 -20-182.758 211.289   1
  -1  19  19 108.151 236.055   1
   1 -19 -19-31.4639 182.942   1
  -1  19  18 74.0486 281.354   1
   1 -19 -18 128.553 216.526   1
  -1  19  17 490.165 266.680   1
   1 -19 -17 32.5813 194.521   1
  -1  19  16 382.774 263.907   1
   1 -19 -16 99.1686 201.813   1
  -1  19  15 116.625 263.007   1
   1 -19 -15 33.4217 214.632   1
  -1  19  14 39.2006 273.811   1
   1 -19 -14 369.072 229.481   1
  -1  19  13-39.3959 261.658   1
   1 -19 -13-33.6995 219.605   1
  -1  19  12-39.4671 260.961   1
   1 -19 -12 203.155 228.084   1
  -1  19  11 274.561 277.665   1
   1 -19 -11 303.828 222.910   1
  -1  19   9 461.063 271.891   1
  -1  19   8-151.451 245.716   1
  -1  19   7 110.683 251.912   1
   1  19   7 521.732 267.523   1
   1  19   8 303.890 261.154   1
   1  19   9-154.097 268.875   1
   1  19  11 39.1010 254.926   1
  -1 -19 -11 198.829 225.326   1
   1  19  12-195.787 262.483   1
  -1 -19 -12 132.851 207.846   1
   1  19  13 39.0897 257.460   1
  -1 -19 -13 298.543 218.574   1
   1  19  14-116.644 266.670   1
  -1 -19 -14-132.391 217.909   1
   1  19  15-192.740 252.407   1
  -1 -19 -15 98.5126 203.328   1
   1  19  16-266.618 261.120   1
  -1 -19 -16 129.880 209.532   1
   1  19  17-150.214 259.773   1
  -1 -19 -17-64.1131 196.452   1
   1  19  18 1290.41 310.373   1
  -1 -19 -18-31.5613 212.151   1
   1  19  19 108.653 247.347   1
  -1 -19 -19 154.521 194.612   1
   2   0 -26 34.3868 232.620   1
  -2   0  25 221.744 240.888   1
   2   0 -25 506.082 234.583   1
  -2   0  24 630.120 265.857   1
   2   0 -24 99.8204 220.972   1
  -2   0  23 295.719 250.052   1
   2   0 -23-261.647 230.994   1
  -2   0  22-109.847 258.821   1
   2   0 -22 417.161 236.951   1
  -2   0  21-72.2132 261.285   1
   2   0 -21 156.726 215.860   1
  -2   0  20 1558.07 313.660   1
   2   0 -20 1311.46 265.632   1
   2   0 -19 207.075 236.849   1
  -2   0  18 166.684 249.982   1
   2   0 -18 571.639 220.908   1
  -2   0  17-128.523 264.193   1
   2   0 -17 137.306 241.112   1
  -2   0  16 1234.40 285.371   1
   2   0 -16 1792.60 269.144   1
  -2   0  15 117.605 241.868   1
  -2   0  14 7659.51 641.840   1
   2   0 -14 8258.56 627.229   1
   2   0 -13-293.394 213.104   1
  -2   0  13 105.339 230.729   1
  -2   0  12 5418.63 467.766   1
   2   0 -12 5108.19 444.500   1
  -2   0  11-115.478 210.233   1
   2   0 -11 98.8559 181.754   1
  -2   0  10-64.4102 203.068   1
   2   0 -10 73.2048 171.494   1
  -2   0   9 19.7142 192.261   1
   2   0  -9-269.409 171.272   1
  -2   0   8 13026.6 943.700   1
   2   0  -8 13662.2 933.175   1
  -2   0   7 81.0331 210.441   1
   2   0  -7-69.0610 164.961   1
  -2   0   5-12.3730 178.174   1
   2   0  -5 43.9644 157.802   1
   2   0  -4 25530.7 1673.38   1
  -2   0   4 24696.4 1679.25   1
  -2   0   3-29.2441 183.117   1
   2   0  -3 15.8538 149.080   1
   2   0  -2 121505. 7971.24   1
  -2   0   2 123266. 7974.84   1
   2   0  -1-31.4063 137.739   1
  -2   0   1 126.946 147.799   1
   2   0   0 22305.8 1546.14   1
  -2   0   0 24552.7 1547.88   1
  -2   0  -1 57.8161 155.662   1
   2   0   1-117.288 145.907   1
  -2   0  -2 124169. 7963.57   1
   2   0   2 120210. 7964.20   1
   2   0   3 17.1266 169.836   1
  -2   0  -3-88.1071 161.911   1
  -2   0  -4 26544.3 1671.46   1
   2   0   4 23617.3 1672.47   1
   2   0   5-214.343 200.234   1
  -2   0  -5-42.5806 164.477   1
   2   0   7-126.698 182.483   1
  -2   0  -7 27.7419 156.064   1
   2   0   8 12589.5 897.240   1
  -2   0  -8 12697.2 888.462   1
   2   0   9-18.9080 175.507   1
  -2   0  -9 16.6785 154.812   1
   2   0  10 246.550 204.991   1
   2   0  11-156.131 196.987   1
  -2   0 -11-57.5708 164.978   1
  -2   0 -12 5139.50 442.728   1
   2   0  12 5645.29 471.528   1
  -2   0 -13 21.9651 191.302   1
   2   0  13-51.0366 217.979   1
  -2   0 -14 8629.70 652.008   1
   2   0  14 8349.82 668.060   1
   2   0  15 28.7544 226.873   1
   2   0  16 1118.94 277.946   1
  -2   0 -16 1492.85 247.452   1
   2   0  17 95.0000 235.372   1
  -2   0 -17-136.131 211.236   1
   2   0  18 855.977 276.343   1
  -2   0 -18 1068.56 258.639   1
   2   0  20 1410.52 305.114   1
  -2   0 -20 1193.17 266.770   1
   2   0  21-36.3527 230.139   1
  -2   0 -21-276.487 211.805   1
   2   0  22 301.132 247.658   1
  -2   0 -22-155.831 218.298   1
   2   0  23-38.2406 254.072   1
  -2   0 -23-157.247 220.384   1
   2   0  24 575.678 274.896   1
  -2   0 -24 378.694 228.476   1
   2   0  25-263.336 240.527   1
  -2   0 -25-64.1344 218.114   1
  -2   0 -26 259.152 208.669   1
  -2   1  26-36.6930 235.594   1
   2  -1 -26 67.0444 215.237   1
  -2  -1  25 582.189 261.087   1
   2   1 -25 414.292 259.550   1
  -2   1  24 707.150 265.311   1
  -2  -1  24-221.165 250.770   1
   2  -1 -24 98.8212 223.167   1
   2   1 -24 201.798 224.753   1
  -2   1  23 408.258 258.872   1
   2  -1 -23-195.249 231.738   1
  -2   1  22 663.185 271.972   1
  -2  -1  22 690.736 269.435   1
   2   1 -22 353.855 228.938   1
   2  -1 -22 512.025 234.174   1
  -2  -1  21 214.600 252.100   1
  -2   1  21 545.699 281.718   1
   2   1 -21 407.388 228.501   1
   2  -1 -21 564.394 239.874   1
  -2  -1  20 385.181 280.814   1
  -2   1  20-213.747 258.785   1
   2  -1 -20-398.053 243.975   1
   2   1 -20 425.619 229.308   1
  -2  -1  19 237.794 278.028   1
  -2   1  19 173.651 243.685   1
   2   1 -19 469.941 239.276   1
   2  -1 -19 685.477 247.237   1
  -2   1  18 708.401 277.787   1
  -2  -1  18 1087.11 275.663   1
   2  -1 -18 893.871 267.812   1
   2   1 -18 963.778 247.959   1
  -2  -1  17 727.674 280.099   1
  -2   1  17 423.162 273.843   1
   2   1 -17 1168.51 244.282   1
   2  -1 -17 1088.69 251.849   1
  -2   1  16 2603.65 379.210   1
   2   1 -16 2773.64 324.491   1
   2  -1 -16 2930.24 352.521   1
  -2  -1  16 3327.07 371.576   1
   2   1 -15 197.373 194.974   1
   2  -1 -15 205.734 203.877   1
  -2  -1  15 86.4045 241.368   1
  -2   1  14 1686.27 288.738   1
   2  -1 -14 979.346 249.566   1
   2   1 -13 3612.43 341.763   1
  -2  -1  13 3618.33 370.320   1
   2   1 -12 266.049 178.627   1
  -2   1  12-25.6051 223.917   1
   2  -1 -12 241.010 208.512   1
  -2   1  11 3168.69 329.195   1
   2  -1 -11 2258.93 298.413   1
   2   1 -11 2487.61 275.898   1
  -2  -1  11 2652.82 298.649   1
  -2  -1  10 21431.7 1565.29   1
  -2   1  10 24750.4 1582.46   1
   2   1 -10 22255.4 1554.19   1
   2  -1 -10 23795.3 1562.99   1
  -2   1   9 1032.54 218.500   1
   2  -1  -9 864.476 194.322   1
  -2  -1   9 920.111 214.492   1
   2   1  -9 1155.82 204.590   1
  -2   1   8 21632.8 1494.68   1
  -2  -1   8 21854.2 1486.94   1
   2  -1  -8 21959.4 1481.64   1
   2   1  -8 22034.3 1478.83   1
  -2   1   7 16011.8 1074.08   1
   2  -1  -7 14975.0 1059.84   1
   2  -1  -6 2927.53 304.095   1
  -2   1   6 3964.80 334.709   1
  -2  -1   6 3350.42 310.010   1
   2   1  -6 3417.30 297.955   1
  -2  -1   5 6979.17 597.858   1
  -2   1   5 9003.25 631.686   1
   2   1  -5 9038.94 594.067   1
   2  -1  -5 8589.11 607.822   1
   2   1  -4 3420.94 319.990   1
   2  -1  -4 4037.93 333.963   1
  -2  -1   4 4524.80 339.900   1
  -2   1   4 4013.69 347.535   1
   2  -1  -3 120362. 7564.90   1
   2   1  -3 109509. 7561.63   1
  -2  -1   3 116617. 7565.08   1
  -2   1   3 118494. 7570.04   1
   2  -1  -2 2876.45 267.073   1
  -2   1   2 3371.71 295.563   1
   2   1  -2 3512.97 270.542   1
  -2  -1   2 3372.55 277.344   1
   2   1  -1 25300.3 1625.77   1
   2  -1  -1 25960.3 1626.05   1
  -2  -1   1 25105.0 1629.89   1
  -2   1   1 21791.7 1630.28   1
   2  -1   0-18.1725 134.623   1
   2   1   0 38.9036 164.217   1
  -2   1   0-254.900 150.612   1
  -2  -1   0 12.7975 143.677   1
   2  -1   1 19828.7 1390.82   1
   2   1   1 22793.2 1392.18   1
  -2  -1  -1 20101.1 1390.96   1
  -2   1  -1 21022.8 1388.25   1
   2  -1   2 3794.55 291.546   1
   2   1   2 3547.15 301.729   1
  -2  -1  -2 3498.80 304.346   1
  -2   1  -2 3598.52 291.292   1
   2   1   3 118016. 7409.86   1
   2  -1   3 114211. 7401.68   1
  -2  -1  -3 119637. 7406.48   1
  -2   1  -3 104798. 7400.32   1
   2   1   4 3920.04 317.497   1
   2  -1   4 3879.10 300.965   1
  -2   1  -4 3075.13 287.736   1
  -2  -1  -4 2695.31 311.711   1
  -2   1  -5 8115.96 531.902   1
  -2  -1  -5 7246.61 545.346   1
   2  -1   5 6741.40 536.915   1
   2   1   5 7141.68 556.584   1
   2  -1   6 3039.50 283.490   1
  -2   1  -6 2875.46 270.245   1
   2   1   7 13691.1 1006.35   1
  -2  -1  -7 15103.5 1000.73   1
   2   1   8 20846.6 1395.43   1
   2  -1   8 19042.7 1383.64   1
  -2  -1  -8 20061.8 1381.58   1
  -2   1  -8 21242.1 1374.84   1
  -2  -1  -9 705.181 206.355   1
  -2   1  -9 1115.76 189.148   1
   2  -1   9 676.526 206.648   1
   2   1   9 1178.98 242.854   1
   2  -1  10 22940.9 1543.81   1
   2   1  10 22290.0 1552.72   1
  -2  -1 -11 2364.02 277.916   1
  -2   1 -11 3022.50 278.100   1
   2   1  11 2631.77 305.122   1
   2  -1  11 2427.24 288.952   1
  -2   1 -12-97.9754 167.854   1
  -2  -1 -12-127.583 182.148   1
   2  -1  12 46.3421 195.679   1
   2   1  12 299.378 224.255   1
   2  -1  13 3792.09 382.765   1
  -2   1 -13 3986.45 357.821   1
   2   1  14 1645.73 308.276   1
  -2  -1 -14 1723.55 273.670   1
   2  -1  15 477.367 252.393   1
  -2  -1 -15 205.145 214.269   1
  -2   1 -15 511.618 216.533   1
   2   1  16 2440.69 367.260   1
  -2   1 -16 3448.85 329.406   1
  -2  -1 -16 2996.49 336.351   1
   2   1  17 1254.89 304.413   1
   2  -1  17 684.411 278.848   1
  -2  -1 -17 1635.28 260.925   1
  -2   1 -17 693.416 241.669   1
   2  -1  18 520.269 255.515   1
   2   1  18 467.009 267.160   1
  -2   1 -18 940.840 248.880   1
  -2  -1 -18 543.214 231.392   1
   2  -1  19 675.638 277.562   1
   2   1  19 379.145 269.888   1
  -2   1 -19-57.3254 226.181   1
  -2  -1 -19 352.147 217.295   1
   2  -1  20 280.172 254.719   1
   2   1  20 71.0844 277.913   1
  -2  -1 -20 330.727 244.515   1
  -2   1 -20 88.8182 227.671   1
   2   1  21 290.847 277.862   1
   2  -1  21 291.103 271.150   1
  -2  -1 -21 370.485 229.437   1
  -2   1 -21 243.641 223.800   1
   2  -1  22 985.651 287.397   1
   2   1  22 897.095 276.270   1
  -2   1 -22 746.216 242.105   1
  -2  -1 -22 313.070 225.641   1
   2   1  23 154.270 257.670   1
   2  -1  23 75.9467 265.168   1
  -2  -1 -23 379.628 215.357   1
  -2   1 -23 124.841 218.987   1
   2  -1  24 112.797 255.936   1
   2   1  24 229.398 250.803   1
  -2  -1 -24 503.028 235.033   1
  -2   1 -24 63.8913 220.484   1
  -2   1 -25 129.375 214.975   1
   2   1  26 111.842 242.633   1
  -2  -1 -26 479.059 228.361   1
  -2   2  27-70.5796 227.976   1
   2  -2 -27 402.125 249.304   1
  -2   2  26 330.412 258.338   1
   2  -2 -26-32.9803 229.186   1
  -2   2  25 519.617 250.061   1
   2  -2 -25-197.259 223.535   1
  -2   2  24 298.036 253.200   1
  -2  -2  24-109.815 250.999   1
   2   2 -24-134.851 231.176   1
   2  -2 -24 261.498 230.923   1
  -2   2  23 37.2400 234.385   1
  -2  -2  23 35.5769 225.091   1
   2   2 -23-404.882 229.378   1
   2  -2 -23-64.7135 218.999   1
  -2  -2  22 463.178 261.371   1
  -2   2  22 370.145 252.076   1
   2  -2 -22 223.394 220.382   1
   2   2 -22 64.9911 216.478   1
  -2  -2  21 175.479 256.996   1
  -2   2  21 328.398 251.311   1
   2   2 -21 31.4642 227.746   1
   2  -2 -21-94.1197 229.753   1
  -2   2  20 1074.57 288.495   1
   2  -2 -20 983.951 253.093   1
  -2   2  19 35.0378 247.562   1
  -2  -2  19-334.104 244.688   1
   2   2 -19 87.7430 217.496   1
   2  -2 -19-209.680 206.368   1
  -2  -2  18 386.068 262.101   1
  -2   2  18 783.114 261.223   1
   2   2 -18 197.063 240.209   1
  -2   2  17 1317.21 308.212   1
   2  -2 -17 1413.98 261.429   1
   2   2 -17 1235.49 256.531   1
  -2  -2  17 774.437 282.159   1
  -2   2  16-31.8369 271.189   1
   2   2 -16 229.489 197.828   1
  -2  -2  16-207.568 245.303   1
   2  -2 -16-191.282 237.997   1
  -2   2  15 826.493 264.450   1
   2  -2 -15 577.097 209.783   1
   2   2 -15 580.114 217.207   1
  -2  -2  15 140.610 233.059   1
   2  -2 -14 3933.05 385.979   1
   2   2 -14 4078.92 361.394   1
  -2   2  14 3430.00 391.677   1
  -2  -2  14 3234.92 369.882   1
   2  -2 -13 357.839 200.476   1
   2   2 -13 725.676 218.887   1
  -2  -2  13 571.642 208.512   1
  -2   2  13 1089.26 264.365   1
  -2  -2  12 14690.9 1043.52   1
  -2   2  11 197.990 233.304   1
  -2  -2  11 170.936 188.487   1
   2  -2 -11 127.010 207.810   1
   2   2 -11 238.234 188.641   1
   2  -2 -10 10333.0 781.917   1
   2   2 -10 11145.0 772.799   1
  -2  -2  10 11030.4 786.209   1
  -2   2  10 10722.7 800.961   1
   2   2  -9 2879.85 280.250   1
  -2   2   9 3382.09 318.399   1
  -2  -2   9 3129.72 298.309   1
   2  -2  -8 4165.09 386.408   1
  -2   2   8 4452.67 405.850   1
  -2  -2   8 3980.74 381.860   1
  -2   2   7 236.881 209.185   1
   2  -2  -7 233.143 166.490   1
  -2  -2   6 13923.1 940.636   1
   2   2  -6 13286.4 936.228   1
   2  -2  -6 13051.1 955.178   1
  -2   2   6 14792.6 967.094   1
   2   2  -5 7601.11 581.382   1
  -2  -2   5 9273.40 598.284   1
   2  -2  -4 9502.24 592.758   1
  -2  -2   4 8607.57 577.932   1
  -2   2   4 8096.34 603.348   1
   2  -2  -3 4881.83 349.266   1
   2   2  -3 4645.43 323.766   1
  -2   2   3 3426.32 361.307   1
  -2  -2   3 3428.46 330.420   1
   2  -2  -2 12787.5 834.894   1
  -2  -2   2 14126.7 831.023   1
  -2   2   2 12737.0 845.960   1
   2   2  -1 132002. 9462.08   1
  -2   2   1 151228. 9467.13   1
  -2  -2   1 150598. 9460.13   1
   2  -2  -1 147975. 9463.26   1
   2  -2   0 30133.1 2087.84   1
   2   2   0 31214.4 2090.18   1
  -2   2   0 33945.5 2092.89   1
  -2  -2   0 32133.4 2090.08   1
   2   2   1 129822. 7410.28   1
   2  -2   1 116012. 7403.68   1
  -2   2  -1 99411.1 7408.00   1
  -2  -2  -1 109382. 7411.90   1
   2   2   2 12579.8 731.903   1
  -2   2  -2 10820.1 707.190   1
  -2  -2  -2 11116.7 722.849   1
  -2  -2  -3 3432.20 355.271   1
  -2   2  -3 3962.89 311.205   1
   2   2   3 4134.20 352.933   1
   2  -2   3 4387.23 315.756   1
   2   2   4 8263.52 601.451   1
  -2   2  -4 7964.26 576.417   1
  -2  -2  -4 8252.35 603.266   1
   2  -2   4 8780.87 585.172   1
  -2   2  -5 7347.21 501.827   1
   2  -2   5 6424.09 500.784   1
   2   2   6 11746.7 915.128   1
   2  -2   6 13066.1 893.192   1
  -2  -2  -6 13683.5 907.643   1
  -2   2  -6 13051.4 884.338   1
  -2   2  -7 657.816 153.985   1
  -2  -2  -7 493.680 177.522   1
   2  -2   7 440.720 161.942   1
   2   2   7 653.048 225.418   1
   2  -2   8 4347.06 365.053   1
   2   2   8 3987.99 391.753   1
  -2   2  -8 4814.59 350.508   1
  -2  -2  -8 4003.08 367.070   1
   2  -2   9 3118.27 288.215   1
  -2   2  -9 2944.82 270.983   1
  -2  -2  -9 2525.26 290.680   1
   2   2   9 2798.55 312.438   1
   2   2  10 10208.5 766.039   1
  -2   2 -11 17.3962 150.706   1
  -2  -2 -11-41.7161 167.288   1
   2   2  11 48.4995 196.345   1
   2  -2  11 162.270 178.587   1
   2  -2  12 11810.6 860.931   1
   2   2  13 163.856 240.517   1
   2  -2  13 499.800 222.934   1
  -2  -2 -13 606.161 235.710   1
  -2   2 -13 325.144 186.764   1
  -2   2 -14 4164.91 342.073   1
   2  -2  14 3504.24 356.336   1
  -2  -2 -14 3479.48 362.825   1
   2   2  15 658.384 267.941   1
  -2  -2 -15 519.223 226.256   1
  -2   2 -15 875.479 223.136   1
   2   2  16 283.162 255.129   1
   2  -2  16 231.972 229.228   1
  -2   2 -16 299.036 197.786   1
  -2  -2 -16 81.8923 223.542   1
   2  -2  17 244.093 250.321   1
   2   2  17 556.098 270.975   1
  -2   2 -17 625.455 213.363   1
   2  -2  18 384.733 246.909   1
  -2   2 -18 652.891 221.614   1
   2   2  19 278.639 268.908   1
   2  -2  19 401.280 252.965   1
  -2   2 -19 650.557 230.387   1
  -2  -2 -19 830.038 265.501   1
   2   2  20 1499.36 309.973   1
  -2  -2 -20 726.835 264.725   1
   2   2  21 146.065 254.684   1
   2  -2  21 72.9711 231.904   1
  -2   2 -21-241.597 222.774   1
  -2  -2 -21 92.6143 209.769   1
   2   2  22 112.333 261.310   1
   2  -2  22 37.4483 257.998   1
  -2   2 -22 61.5925 215.883   1
  -2  -2 -22 313.525 234.926   1
   2  -2  23 148.308 249.712   1
   2   2  23-38.1553 276.111   1
  -2   2 -23-31.4881 204.228   1
  -2  -2 -23-284.428 234.924   1
   2  -2  24 150.063 243.303   1
   2   2  24-191.927 250.157   1
  -2   2 -24-32.0630 217.901   1
  -2  -2 -24-126.321 206.818   1
   2   2  25 633.135 259.365   1
  -2  -2 -25 348.231 237.282   1
   2   2  26 815.120 277.573   1
  -2  -2 -26-315.895 234.961   1
   2   2  27 406.888 228.745   1
  -2  -2 -27 252.851 221.418   1
  -2   3  27 392.288 249.127   1
   2  -3 -27 65.1875 226.797   1
  -2   3  26 254.549 260.874   1
   2  -3 -26 391.991 244.631   1
  -2   3  25 370.586 276.774   1
   2  -3 -25 457.044 259.002   1
  -2   3  24-37.2749 263.299   1
   2  -3 -24-97.2316 241.827   1
  -2  -3  23 473.683 246.208   1
  -2   3  23 74.6182 255.452   1
   2  -3 -23-32.1731 235.499   1
   2   3 -23 782.729 252.969   1
  -2  -3  22 773.224 248.602   1
  -2   3  22 666.206 263.587   1
   2  -3 -22 796.000 232.279   1
   2   3 -22 323.583 226.609   1
  -2  -3  21 67.5511 235.738   1
  -2   3  21 402.294 258.450   1
   2   3 -21 64.0224 216.724   1
   2  -3 -21 62.8139 224.726   1
  -2  -3  20-100.287 249.494   1
  -2   3  20 36.0061 276.553   1
   2   3 -20 60.9542 221.514   1
   2  -3 -20 369.737 219.529   1
  -2   3  19 457.951 289.066   1
  -2  -3  19 130.163 233.031   1
   2  -3 -19 514.126 255.002   1
   2   3 -19-145.762 218.682   1
  -2  -3  18 2278.49 322.563   1
   2   3 -18 2515.76 308.756   1
  -2  -3  17 180.269 226.724   1
   2   3 -17 53.0468 203.768   1
  -2   3  16 2524.85 333.087   1
  -2  -3  16 2767.57 318.359   1
   2   3 -16 1586.18 270.397   1
   2  -3 -16 2109.84 301.086   1
  -2   3  15 218.730 254.612   1
   2  -3 -15-26.7158 214.985   1
  -2   3  14 510.717 294.259   1
  -2  -3  14 762.921 224.358   1
   2   3 -14 355.572 191.956   1
   2  -3 -14 384.908 226.944   1
  -2   3  13 57.0211 230.899   1
  -2  -3  13-142.305 213.274   1
   2  -3 -13-170.864 207.408   1
   2   3 -13-82.8453 176.517   1
   2   3 -12 9714.56 688.287   1
   2  -3 -12 9772.68 708.223   1
  -2  -3  12 9170.74 698.352   1
  -2   3  12 8516.27 713.672   1
  -2   3  11 1642.20 277.603   1
   2   3 -11 1324.04 213.500   1
  -2  -3  11 1709.33 226.929   1
   2  -3 -11 1360.77 265.038   1
   2   3 -10 9843.22 722.850   1
   2  -3 -10 9247.32 748.539   1
  -2  -3  10 11026.4 735.743   1
  -2   3  10 10495.5 773.440   1
  -2   3   9 1238.92 262.366   1
  -2  -3   9 1559.61 198.042   1
   2   3  -9 1797.16 210.641   1
   2  -3  -9 1481.71 245.634   1
   2  -3  -8 195.978 165.810   1
  -2   3   8 334.000 188.851   1
   2   3  -7 4609.71 394.322   1
  -2  -3   7 5929.22 415.069   1
  -2   3   7 5177.58 446.881   1
   2  -3  -7 4979.47 418.874   1
   2   3  -6 13873.2 993.677   1
   2  -3  -6 14490.8 1012.37   1
  -2   3   6 15142.5 1025.53   1
  -2  -3   6 15573.5 1006.41   1
   2  -3  -5 67.5050 167.775   1
   2   3  -5 422.053 133.860   1
  -2   3   5-31.7417 199.176   1
  -2  -3   5 608.301 153.739   1
  -2  -3   4 7933.38 586.774   1
   2   3  -4 8742.31 580.812   1
   2  -3  -3 10199.2 643.546   1
  -2  -3   3 8996.30 621.853   1
  -2   3   3 9324.64 652.486   1
   2   3  -3 8037.58 617.852   1
  -2   3   2 44820.8 2918.10   1
   2  -3  -2 42157.4 2912.69   1
  -2  -3   2 46720.0 2904.14   1
   2   3  -2 43192.4 2905.18   1
  -2   3   1 54858.0 3724.15   1
   2   3  -1 56475.1 3712.25   1
   2  -3  -1 60881.1 3716.32   1
  -2  -3   1 54743.4 3712.70   1
  -2   3   0-132.370 156.350   1
   2   3   0-37.6321 156.517   1
  -2  -3   0 21.8679 152.882   1
   2  -3   0 41.2853 121.799   1
   2   3   1 55499.4 3634.08   1
  -2  -3  -1 53429.9 3633.57   1
   2  -3   1 54773.4 3623.42   1
  -2   3  -1 57818.5 3627.45   1
   2  -3   2 47882.6 3012.88   1
  -2  -3  -2 47354.8 3026.43   1
  -2   3  -2 44097.7 3010.39   1
   2   3   2 45134.9 3029.18   1
   2  -3   3 8170.58 525.885   1
  -2  -3  -3 7581.81 553.757   1
  -2   3  -3 7126.25 521.303   1
   2   3   3 7243.30 559.601   1
  -2   3  -4 7775.20 551.151   1
   2  -3   4 8193.48 554.066   1
   2   3   5 296.230 216.547   1
   2  -3   5 452.476 131.729   1
  -2   3  -5 425.863 142.687   1
  -2  -3  -5 523.381 195.991   1
   2  -3   6 14397.3 1015.58   1
   2   3   6 15340.0 1051.20   1
  -2   3  -6 15403.4 1009.05   1
  -2  -3  -6 14793.8 1035.24   1
   2  -3   7 4848.08 390.147   1
   2   3   7 4987.94 435.906   1
  -2  -3  -7 5896.14 423.441   1
  -2   3  -7 4617.15 373.703   1
  -2  -3  -8 542.501 196.237   1
   2   3   8-20.4959 225.667   1
  -2   3  -9 1725.32 218.415   1
  -2  -3  -9 1988.86 265.480   1
   2   3   9 2074.74 274.557   1
   2  -3   9 2091.86 235.436   1
  -2  -3 -10 10119.7 766.883   1
   2   3  10 11089.4 793.390   1
   2  -3  10 10555.7 756.737   1
  -2  -3 -11 1904.36 270.853   1
  -2   3 -11 1573.50 213.377   1
   2   3  11 1439.43 273.047   1
   2  -3  11 1633.80 242.313   1
   2   3  12 9222.05 658.900   1
   2  -3  12 8655.94 626.728   1
  -2  -3 -12 9042.10 641.744   1
  -2   3 -12 6893.29 598.603   1
  -2   3 -13-19.5557 150.275   1
  -2  -3 -13 120.642 203.268   1
   2  -3  13 92.6568 206.177   1
   2   3  13 364.586 246.315   1
  -2  -3 -14 984.485 251.185   1
  -2   3 -14 665.719 192.506   1
   2   3  14 538.473 267.607   1
   2  -3  14 519.775 212.899   1
  -2  -3 -15 26.5393 232.392   1
  -2   3 -15-68.5813 191.936   1
   2   3  15 61.1929 268.637   1
   2  -3  15 26.5571 228.130   1
  -2   3 -16 2396.87 291.791   1
  -2  -3 -16 2530.75 316.388   1
   2   3  16 2179.96 342.816   1
   2  -3  16 1807.32 316.620   1
  -2   3 -17-50.9149 208.126   1
   2  -3  17-149.554 249.729   1
  -2   3 -18 2295.94 286.061   1
  -2  -3 -18 1437.77 296.676   1
   2  -3  18 1767.77 313.606   1
  -2   3 -19 140.171 215.422   1
   2  -3  19 33.1931 240.333   1
   2   3  19 245.454 268.424   1
  -2  -3 -20 243.985 223.342   1
  -2   3 -20 28.9820 206.458   1
   2   3  20 251.587 250.742   1
   2  -3  20-210.114 257.411   1
  -2   3 -21-29.7839 211.558   1
  -2  -3 -21 433.962 245.660   1
   2   3  21-146.618 274.715   1
   2  -3  21 507.090 258.196   1
  -2   3 -22 486.919 216.262   1
  -2  -3 -22 567.033 242.151   1
   2   3  22 149.005 272.355   1
   2  -3  22 650.495 261.253   1
  -2  -3 -23 220.931 223.474   1
  -2   3 -23 62.9857 231.093   1
   2  -3  23 480.508 249.408   1
   2   3  23 266.713 271.779   1
  -2  -3 -24 220.167 236.690   1
   2   3  24 152.904 250.598   1
  -2  -3 -25 405.347 237.937   1
   2   3  25-189.569 267.964   1
  -2  -3 -26-219.083 212.694   1
   2   3  26 440.457 236.868   1
  -2  -3 -27 249.804 223.373   1
   2   3  27-73.0898 247.317   1
   2  -4 -28-285.277 245.917   1
  -2   4  28 271.114 238.364   1
   2  -4 -27-255.890 223.108   1
  -2   4  27 213.547 239.687   1
   2  -4 -25 290.624 221.423   1
  -2   4  25-183.963 244.408   1
   2  -4 -24 129.046 220.002   1
  -2   4  24 519.481 279.474   1
   2   4 -23 97.2162 235.419   1
   2  -4 -23 192.631 233.237   1
  -2   4  23-186.098 266.128   1
   2  -4 -22 446.000 252.668   1
   2   4 -22 315.609 213.113   1
  -2  -4  22-72.1542 236.748   1
  -2   4  22 222.125 266.219   1
   2  -4 -21 31.4881 250.073   1
  -2   4  21-36.6846 258.017   1
   2  -4 -20 464.625 247.732   1
   2   4 -20 1173.42 250.087   1
  -2   4  20 905.149 298.825   1
  -2  -4  20 752.552 255.072   1
  -2   4  19 745.903 279.697   1
   2  -4 -19 152.449 239.184   1
   2   4 -19 577.435 226.778   1
  -2  -4  19 784.865 241.966   1
  -2   4  18 798.169 262.978   1
  -2  -4  18 682.003 227.668   1
   2   4 -18 757.895 239.885   1
   2  -4 -18 1520.33 273.973   1
   2  -4 -17 464.697 235.521   1
  -2   4  17 169.254 268.708   1
  -2  -4  17 507.373 224.351   1
   2   4 -17 586.660 210.381   1
   2  -4 -16 112.643 235.801   1
  -2   4  16 32.9229 274.846   1
   2  -4 -15 2643.64 327.258   1
  -2   4  15 2359.43 359.188   1
  -2  -4  15 2049.33 300.797   1
   2   4 -15 3030.52 299.842   1
   2  -4 -14 2457.25 315.643   1
  -2   4  14 2532.23 350.947   1
   2   4 -14 2481.71 300.437   1
  -2  -4  14 3462.36 319.140   1
  -2   4  13 2811.16 335.157   1
   2   4 -13 1475.79 238.876   1
  -2  -4  13 1691.83 260.633   1
   2  -4 -13 2582.76 303.255   1
   2   4 -12 6353.80 503.615   1
  -2   4  12 6170.80 559.253   1
   2  -4 -12 6882.17 527.644   1
  -2  -4  12 6157.55 501.142   1
   2   4 -11 5179.44 401.236   1
  -2  -4  11 4768.68 412.319   1
   2  -4 -10 85.6498 168.379   1
  -2   4  10 125.827 199.205   1
  -2  -4  10-239.737 160.462   1
   2   4 -10 104.377 149.853   1
  -2   4   9 3447.64 334.845   1
   2  -4  -9 2750.83 305.941   1
   2   4  -8 9349.31 676.226   1
   2  -4  -8 9926.31 712.533   1
  -2  -4   8 9601.84 693.128   1
  -2   4   8 9899.81 730.391   1
  -2   4   7 1783.77 226.524   1
   2  -4  -7 1279.34 200.929   1
   2   4  -7 1084.49 155.799   1
  -2  -4   7 1341.35 178.924   1
  -2  -4   6 16654.0 1154.10   1
   2  -4  -6 17689.9 1176.92   1
   2   4  -6 17057.9 1148.26   1
  -2   4   6 17280.6 1185.01   1
   2  -4  -5 51080.7 3307.74   1
   2   4  -5 49633.0 3282.21   1
  -2  -4   5 48555.5 3286.52   1
  -2   4   5 52872.4 3316.50   1
   2   4  -4 10019.0 721.990   1
  -2  -4   4 11373.4 727.190   1
   2   4  -3 55072.4 3439.53   1
  -2  -4   3 51841.4 3437.36   1
  -2   4   3 49194.0 3463.19   1
   2  -4  -3 52534.7 3455.23   1
  -2   4   2 5999.05 480.716   1
  -2  -4   2 7054.51 452.738   1
   2   4  -2 5765.83 450.403   1
   2  -4  -2 6631.84 473.128   1
  -2   4   1 63398.1 3991.56   1
   2   4  -1 56877.0 3978.39   1
  -2  -4   1 61449.5 3978.07   1
   2  -4  -1 62957.4 3984.22   1
  -2   4   0 23720.7 1519.96   1
  -2  -4   0 21980.5 1514.63   1
   2   4   0 22944.2 1518.26   1
   2  -4   0 22896.4 1513.97   1
   2   4   1 61009.1 3930.04   1
  -2  -4  -1 60786.5 3926.36   1
   2  -4   1 61510.4 3917.06   1
  -2   4  -1 56600.5 3920.75   1
   2   4   2 7264.28 496.337   1
  -2   4  -2 6631.78 457.579   1
   2  -4   2 6296.10 454.132   1
  -2  -4  -2 6290.62 481.898   1
   2  -4   3 52150.7 3174.09   1
  -2  -4  -3 49127.3 3196.34   1
  -2   4  -3 44726.2 3172.73   1
   2   4   3 48879.6 3202.04   1
  -2   4  -4 9796.80 701.837   1
  -2  -4  -4 11674.0 742.847   1
   2  -4   4 10305.7 700.102   1
   2   4   4 10836.0 755.530   1
  -2  -4  -5 49656.0 3336.10   1
  -2   4  -5 49084.0 3309.31   1
   2  -4   5 52820.6 3311.01   1
   2   4   5 49983.4 3345.55   1
  -2   4  -6 17678.8 1158.80   1
  -2  -4  -6 16275.5 1186.90   1
   2  -4   6 17426.3 1162.16   1
   2   4   6 17693.6 1204.06   1
  -2   4  -7 1393.14 162.106   1
  -2  -4  -7 937.413 201.487   1
   2  -4   7 1317.83 167.359   1
   2   4   7 1249.05 238.481   1
  -2   4  -8 9942.17 665.269   1
  -2  -4  -8 10163.7 704.978   1
   2  -4   8 8651.81 668.194   1
   2   4   8 9521.11 718.360   1
   2   4   9 2772.31 295.206   1
  -2  -4  -9 2471.37 283.605   1
   2   4  10-24.6198 228.693   1
   2  -4  10-241.741 153.032   1
  -2   4 -10-69.3910 120.532   1
  -2  -4 -10-170.427 198.408   1
   2  -4  11 4909.30 391.252   1
  -2   4 -11 4424.71 367.750   1
   2   4  12 6385.55 539.529   1
   2  -4  12 6293.57 487.998   1
  -2  -4 -12 5324.58 492.772   1
  -2   4 -12 6299.59 469.562   1
   2  -4  13 1859.54 263.383   1
   2   4  13 1702.23 286.824   1
  -2   4 -13 1903.30 241.617   1
  -2  -4 -13 1861.54 269.697   1
   2  -4  14 2068.23 282.859   1
   2   4  14 2055.04 317.247   1
  -2  -4 -14 2173.61 287.452   1
  -2   4 -14 1996.54 251.192   1
   2   4  15 2774.12 367.581   1
   2  -4  15 2696.49 315.325   1
  -2  -4 -15 2796.18 336.862   1
  -2   4 -15 2487.13 285.576   1
   2   4  16 97.9410 262.794   1
  -2  -4 -16 169.906 246.117   1
   2  -4  17 791.766 248.460   1
   2   4  17 438.514 266.700   1
  -2   4 -17 1239.51 242.224   1
  -2  -4 -17 377.576 233.109   1
   2  -4  18 871.426 274.227   1
   2   4  18 658.168 285.821   1
  -2  -4 -18 1128.21 269.891   1
  -2   4 -18 1340.83 241.618   1
   2  -4  19 530.272 251.502   1
  -2  -4 -19 151.126 238.498   1
  -2   4 -19 575.990 205.728   1
   2   4  20 831.813 269.082   1
   2  -4  20 760.648 263.219   1
  -2  -4 -20 1043.31 244.146   1
  -2   4 -20 114.503 199.857   1
   2   4  21 183.928 279.459   1
  -2  -4 -21-155.506 235.430   1
   2   4  22 522.004 284.461   1
   2  -4  22 860.801 255.696   1
  -2   4 -22 61.0827 219.042   1
  -2  -4 -22 315.281 221.441   1
   2   4  23 76.0941 231.911   1
  -2   4 -23 126.708 215.417   1
  -2  -4 -23 189.013 219.885   1
   2   4  24 152.292 272.294   1
  -2  -4 -24 567.680 249.293   1
   2   4  25 301.180 248.691   1
  -2  -4 -25 371.636 218.057   1
   2   4  27 286.688 244.965   1
  -2  -4 -27 153.555 222.630   1
   2   4  28 319.864 219.521   1
  -2  -4 -28 213.251 209.522   1
   2  -5 -28 593.432 214.767   1
  -2   5  28-102.480 208.744   1
   2  -5 -27-221.136 219.505   1
  -2   5  27 35.1523 221.246   1
   2  -5 -26 31.8622 248.875   1
  -2   5  26-35.9563 246.491   1
   2  -5 -25 288.400 249.533   1
  -2   5  25 912.827 284.609   1
   2  -5 -24 479.762 254.278   1
  -2   5  24 222.384 262.831   1
   2  -5 -23-351.197 245.135   1
  -2   5  23 556.299 279.727   1
   2   5 -22 345.351 220.939   1
  -2   5  22-184.928 272.929   1
   2   5 -21 120.992 223.156   1
   2  -5 -21 125.802 243.180   1
  -2  -5  21 70.0728 238.093   1
  -2   5  21-146.964 282.113   1
   2   5 -20 232.085 214.826   1
  -2  -5  20-166.811 221.589   1
  -2   5  19-214.816 294.554   1
  -2  -5  19 127.487 230.832   1
   2  -5 -19-521.236 261.360   1
   2   5 -19-27.7161 194.385   1
  -2   5  18 596.132 308.261   1
  -2  -5  18 241.712 222.847   1
   2   5 -18 580.842 223.330   1
   2  -5 -18 301.225 252.149   1
  -2   5  17 102.886 265.163   1
  -2  -5  17-85.7103 224.676   1
   2   5 -17-74.8974 209.626   1
   2  -5 -17 235.375 233.676   1
  -2  -5  16 2580.70 312.008   1
   2   5 -16 2137.10 279.094   1
  -2   5  15 225.789 270.601   1
  -2  -5  15 402.160 207.421   1
   2   5 -15 263.338 184.017   1
   2  -5 -15 165.902 234.172   1
  -2   5  14 1373.03 288.089   1
  -2  -5  14 1100.94 237.347   1
   2   5 -14 1466.93 211.874   1
   2  -5 -14 1523.82 257.418   1
  -2   5  13 663.198 269.669   1
  -2  -5  13 625.942 205.501   1
   2   5 -13 917.690 190.678   1
   2  -5 -13 950.700 262.305   1
  -2   5  12 260.067 214.998   1
  -2  -5  12 258.474 184.478   1
   2   5 -12 444.989 165.752   1
   2  -5 -12 763.054 204.326   1
  -2   5  11 137.773 242.048   1
   2   5 -11-139.442 145.038   1
  -2  -5  11-146.630 175.504   1
   2  -5 -11-211.111 215.767   1
  -2  -5  10 7539.28 542.274   1
   2  -5 -10 7403.80 567.936   1
  -2   5  10 7474.67 593.031   1
   2   5 -10 6447.42 520.592   1
  -2   5   9 665.324 252.383   1
   2  -5  -9 586.559 213.493   1
  -2  -5   8 14871.5 1033.05   1
   2  -5  -8 15229.1 1059.18   1
   2   5  -8 15518.2 1027.85   1
  -2   5   8 14673.0 1067.18   1
  -2  -5   7 1265.88 170.793   1
   2  -5  -7 1239.74 215.639   1
  -2   5   7 1176.00 246.512   1
   2  -5  -6 6273.67 525.000   1
  -2   5   6 7327.15 549.512   1
  -2  -5   6 7599.17 490.241   1
   2   5  -6 6208.89 479.427   1
  -2   5   5 1358.12 224.105   1
   2  -5  -5 1325.81 200.838   1
   2   5  -5 1668.00 158.336   1
   2   5  -4 17240.9 1143.79   1
  -2   5   4 16041.0 1176.12   1
   2  -5  -4 16934.7 1169.24   1
  -2  -5   4 17704.8 1142.68   1
  -2  -5   3 211.878 102.534   1
   2   5  -3 288.710 100.391   1
   2   5  -2 35762.6 2385.35   1
  -2  -5   2 36754.9 2383.78   1
  -2   5   2 35988.9 2405.46   1
   2  -5  -2 36736.7 2399.69   1
   2  -5  -1 1658.64 182.247   1
  -2  -5   1 1345.01 170.353   1
   2   5  -1 1609.76 166.887   1
  -2   5   1 1609.75 203.753   1
   2  -5   0 78.8398 125.470   1
  -2  -5   0-8.64655 142.658   1
   2   5   0 76.4372 153.276   1
  -2   5   0 39.9308 160.652   1
   2  -5   1 1672.73 177.362   1
   2   5   1 1898.20 215.369   1
  -2  -5  -1 1845.63 207.072   1
  -2   5  -1 1922.88 192.042   1
  -2  -5  -2 34728.2 2079.58   1
  -2   5  -2 27066.9 2056.07   1
   2  -5   2 33160.4 2057.71   1
   2   5   2 33173.5 2083.82   1
   2  -5   3 238.061 97.8467   1
  -2   5  -3 445.371 95.0732   1
  -2   5  -4 17268.5 1076.11   1
  -2  -5  -4 16151.5 1115.61   1
   2  -5   4 15402.6 1075.18   1
   2   5   4 15717.6 1126.17   1
   2   5   5 933.158 239.296   1
  -2  -5  -5 1048.56 222.366   1
   2  -5   5 1447.26 143.784   1
  -2   5  -5 1434.56 133.435   1
   2   5   6 6173.99 539.744   1
   2  -5   6 6516.83 479.174   1
  -2  -5  -6 6244.04 522.337   1
  -2   5  -6 7502.45 475.215   1
   2  -5   7 1683.73 181.820   1
   2   5   7 1416.02 249.003   1
  -2   5  -7 1877.31 169.130   1
  -2  -5  -7 1395.65 228.414   1
   2  -5   8 13721.3 1002.39   1
   2   5   8 14300.3 1047.75   1
  -2   5  -8 15436.5 995.847   1
  -2  -5  -8 15461.0 1040.49   1
   2  -5   9 463.140 147.330   1
   2   5   9 482.606 232.845   1
  -2  -5  -9 334.206 193.187   1
  -2   5  -9 669.666 128.744   1
  -2  -5 -10 6534.92 519.544   1
   2   5  10 6167.55 539.495   1
  -2   5 -11 157.482 140.937   1
  -2  -5 -11 115.715 197.919   1
   2  -5  11 50.2992 157.401   1
   2   5  11 353.485 229.827   1
   2  -5  12 281.751 179.786   1
   2   5  12 199.574 225.144   1
  -2  -5 -12 583.693 193.857   1
  -2   5 -12 539.216 162.162   1
   2   5  13 327.652 258.465   1
   2  -5  13 708.248 185.501   1
  -2  -5 -13 711.028 228.997   1
  -2   5 -13 17.9349 153.002   1
   2  -5  14 1662.10 255.613   1
   2   5  14 2166.53 337.780   1
  -2  -5 -14 1324.33 279.422   1
  -2   5 -14 1580.88 227.560   1
   2  -5  15 123.626 209.307   1
   2   5  15 707.615 274.497   1
  -2   5 -15 378.728 178.156   1
  -2  -5 -15 559.342 225.150   1
   2  -5  16 2161.94 311.337   1
  -2   5 -16 2752.92 292.859   1
   2  -5  17 85.9384 209.962   1
   2   5  17 376.296 306.098   1
  -2  -5 -17 29.4516 243.119   1
  -2   5 -17 217.729 207.491   1
   2   5  18 770.760 268.715   1
   2  -5  18 308.145 239.467   1
  -2   5 -18 535.622 218.551   1
  -2  -5 -18 660.261 236.541   1
   2   5  19-322.112 287.050   1
   2  -5  19 162.314 257.012   1
  -2  -5 -19 273.986 247.284   1
  -2   5 -19 80.0735 199.907   1
   2   5  20 145.467 279.748   1
   2  -5  20 98.9056 239.165   1
  -2  -5 -20 246.824 223.022   1
  -2   5 -20 475.937 209.558   1
   2   5  21 332.160 255.564   1
   2  -5  21-170.974 224.295   1
  -2  -5 -21 467.892 244.831   1
  -2   5 -21 204.508 193.585   1
   2   5  22 373.108 279.408   1
  -2  -5 -22-94.6281 232.728   1
  -2   5 -22 30.5679 215.047   1
   2   5  23-227.737 232.488   1
  -2  -5 -23 251.489 218.335   1
   2   5  24-75.7778 256.405   1
  -2  -5 -24 251.184 235.211   1
   2   5  25 448.529 235.363   1
  -2  -5 -25 368.951 210.543   1
   2   5  26 576.139 267.422   1
  -2  -5 -26 122.821 230.829   1
   2   5  27 35.3954 230.864   1
  -2  -5 -27 242.723 212.746   1
   2   5  28-140.103 230.552   1
  -2  -5 -28-90.0547 216.465   1
   2  -6 -27 93.5730 232.231   1
  -2   6  27 347.085 243.489   1
   2  -6 -26 314.150 235.548   1
  -2   6  26 35.7775 247.716   1
   2  -6 -24 349.905 237.699   1
  -2   6  24 36.8600 256.359   1
  -2   6  23 73.9818 224.111   1
   2  -6 -22 412.764 216.448   1
   2  -6 -21 189.068 213.163   1
   2   6 -21-29.8986 204.067   1
  -2   6  21-147.246 249.015   1
   2   6 -20 142.733 189.072   1
   2  -6 -20 500.789 244.624   1
  -2  -6  20 780.265 263.188   1
  -2   6  20 36.4498 268.743   1
  -2   6  19-287.374 299.848   1
  -2  -6  19 64.0551 221.501   1
   2  -6 -19 30.8713 259.217   1
   2   6 -19-54.3240 199.633   1
  -2   6  18 1557.97 321.749   1
  -2  -6  18 939.281 269.862   1
   2   6 -18 1258.81 242.114   1
   2  -6 -18 1003.62 282.505   1
  -2   6  17 104.194 279.667   1
   2  -6 -17 238.345 236.912   1
  -2   6  16-67.9645 241.093   1
  -2  -6  16-266.539 214.541   1
   2   6 -16 158.143 184.181   1
   2  -6 -16-261.544 201.077   1
  -2   6  15 32.8640 272.685   1
   2   6 -15 272.760 173.575   1
  -2  -6  15-74.8069 192.795   1
   2  -6 -15-253.408 240.519   1
   2   6 -14 4831.03 402.583   1
   2  -6 -14 5024.42 449.365   1
  -2  -6  14 4461.47 421.167   1
  -2   6  14 4879.43 478.088   1
   2   6 -13-123.534 146.533   1
  -2  -6  13 106.906 184.265   1
   2  -6 -13 26.3329 234.340   1
  -2   6  12 2912.92 334.073   1
   2   6 -12 2100.93 243.350   1
  -2  -6  12 3032.10 285.624   1
   2  -6 -12 2582.22 299.265   1
  -2   6  11 1479.56 283.219   1
   2  -6 -11 1235.09 241.359   1
   2   6 -11 954.736 179.405   1
  -2  -6  11 1255.61 195.282   1
  -2  -6   9 1317.26 187.749   1
   2   6  -9 1941.46 189.475   1
   2  -6  -9 1352.20 249.639   1
  -2   6   9 1488.18 280.138   1
   2  -6  -8 7238.48 577.358   1
  -2   6   8 7894.74 598.568   1
   2   6  -8 7765.30 532.918   1
  -2  -6   8 7160.53 541.599   1
  -2  -6   7 321.045 126.659   1
   2  -6  -7 287.597 190.225   1
   2   6  -7 351.693 107.909   1
  -2   6   7 180.448 226.225   1
   2   6  -6 40706.8 2570.07   1
   2  -6  -6 33668.7 2602.31   1
  -2  -6   6 40091.9 2573.22   1
  -2   6   6 39293.0 2617.53   1
  -2   6   5 8624.17 634.621   1
   2  -6  -5 8669.81 620.862   1
  -2  -6   5 8185.73 571.563   1
   2   6  -4 21783.4 1359.95   1
   2  -6  -4 19189.8 1388.75   1
  -2   6   4 21288.3 1403.83   1
  -2  -6   4 19681.0 1358.57   1
   2   6  -3 164.164 94.0560   1
   2  -6  -3 269.350 148.201   1
  -2   6   3 365.211 184.916   1
   2   6  -2 29189.1 1948.95   1
  -2  -6   2 29956.2 1948.21   1
  -2   6   1 3994.49 314.542   1
   2  -6  -1 4053.68 306.588   1
   2   6  -1 4007.00 301.501   1
  -2  -6   1 3217.54 292.710   1
  -2   6   0 4041.73 352.371   1
  -2  -6   0 4162.97 338.229   1
   2  -6   0 4483.52 334.333   1
   2   6   0 5188.60 352.884   1
   2  -6   1 3366.42 289.865   1
   2   6   1 4005.13 313.169   1
  -2  -6  -1 3930.67 314.038   1
  -2   6  -1 3974.19 298.879   1
   2  -6   2 26854.3 1825.29   1
  -2   6  -2 28831.8 1829.69   1
   2   6   3 47.9702 170.008   1
  -2  -6  -3 224.232 164.320   1
  -2   6  -3 363.832 87.5931   1
   2  -6   3 395.814 95.3450   1
   2  -6   4 20402.5 1374.88   1
  -2  -6  -4 18865.1 1414.10   1
  -2   6  -4 22044.7 1375.72   1
   2   6   4 20916.6 1430.08   1
  -2  -6  -5 8872.35 626.912   1
  -2   6  -5 8431.31 571.713   1
   2  -6   5 8610.10 572.873   1
   2   6   5 7656.42 632.277   1
  -2   6  -6 37546.0 2526.50   1
  -2  -6  -6 40057.0 2570.41   1
   2   6   6 37943.6 2579.35   1
   2  -6   6 39346.4 2528.94   1
  -2  -6  -7 568.607 202.812   1
  -2   6  -7 434.258 101.686   1
   2   6   7 489.143 234.607   1
   2  -6   7 551.362 110.631   1
   2   6   8 6877.63 614.897   1
   2  -6   8 8047.63 543.080   1
  -2   6  -9 1221.87 151.710   1
  -2  -6  -9 1541.81 250.049   1
   2  -6   9 1579.70 169.045   1
  -2   6 -10 4045.40 324.385   1
   2  -6  10 3983.83 336.581   1
   2  -6  11 939.703 177.323   1
   2   6  11 1130.05 270.323   1
  -2   6 -11 1175.96 165.486   1
  -2  -6 -11 906.204 233.109   1
  -2  -6 -12 2969.45 335.844   1
  -2   6 -12 3126.97 275.261   1
   2  -6  12 2827.97 290.660   1
   2   6  12 3103.49 363.978   1
  -2   6 -13 99.9709 152.443   1
  -2  -6 -13 78.1974 244.837   1
   2   6  13-186.267 290.915   1
   2  -6  13 38.9934 160.818   1
  -2   6 -14 5477.44 424.092   1
  -2  -6 -14 4759.50 457.108   1
   2  -6  14 5354.32 440.708   1
   2   6  14 4702.81 494.819   1
   2  -6  15 236.558 203.417   1
   2   6  15 197.326 291.208   1
  -2  -6 -15 228.024 243.648   1
  -2   6 -15 19.9872 161.572   1
   2   6  16-405.685 288.083   1
   2  -6  16-129.356 210.275   1
  -2   6 -16-129.912 180.378   1
  -2  -6 -16 87.7653 223.195   1
   2   6  17-34.7206 263.826   1
   2  -6  17-141.377 220.178   1
  -2  -6 -17 59.6590 236.187   1
  -2   6 -17-162.326 187.821   1
   2  -6  18 948.107 266.037   1
   2   6  18 885.093 318.733   1
  -2  -6 -18 1213.53 289.451   1
  -2   6 -18 1533.67 240.399   1
   2  -6  19 122.223 228.699   1
   2   6  19 577.039 260.583   1
  -2  -6 -19 92.0516 215.708   1
  -2   6 -19 390.265 200.619   1
   2   6  20 621.336 293.326   1
   2  -6  20 514.198 225.663   1
  -2  -6 -20 434.069 255.497   1
  -2   6 -20 192.437 182.747   1
   2   6  21 36.9881 229.036   1
  -2   6 -21 290.787 201.100   1
  -2  -6 -21-156.358 197.764   1
   2   6  22 74.6070 289.367   1
  -2  -6 -22 1040.74 268.747   1
   2   6  23 567.879 251.794   1
   2   6  24-37.7007 273.884   1
  -2  -6 -24 124.904 248.018   1
   2   6  26 926.809 274.380   1
  -2  -6 -26-151.962 224.189   1
   2   6  27 279.641 221.043   1
  -2  -6 -27-149.769 195.188   1
   2  -7 -27 612.366 250.449   1
  -2   7  27 34.5368 238.854   1
   2  -7 -26-31.0762 232.788   1
  -2   7  26 283.165 268.025   1
   2  -7 -25 31.4040 229.425   1
  -2   7  25 433.243 248.966   1
   2  -7 -24 94.8505 211.744   1
  -2   7  24 512.942 234.767   1
   2  -7 -23 126.883 200.593   1
  -2   7  23-110.554 219.426   1
   2  -7 -22 158.621 212.626   1
  -2   7  22 812.464 244.644   1
   2  -7 -21 252.481 214.547   1
  -2   7  21-110.622 249.518   1
   2  -7 -20-314.193 237.933   1
   2   7 -20 526.161 196.507   1
  -2   7  20 36.5921 263.810   1
   2   7 -19-52.4876 191.395   1
  -2  -7  19 160.900 211.731   1
  -2   7  18 822.101 303.661   1
   2  -7 -18-337.660 262.289   1
  -2   7  17 597.710 300.017   1
   2  -7 -17 180.868 244.708   1
   2   7 -17 229.709 165.206   1
  -2  -7  17 228.383 217.613   1
   2  -7 -16 3833.87 380.244   1
   2   7 -16 3541.20 336.791   1
  -2   7  16 3069.54 389.392   1
  -2  -7  16 3552.77 357.779   1
  -2  -7  15 144.334 192.589   1
   2   7 -15 179.888 161.666   1
  -2   7  14 260.433 254.506   1
  -2  -7  14 195.496 188.456   1
   2   7 -14 18.4973 161.455   1
   2  -7 -14 306.706 209.048   1
  -2   7  13 1297.78 305.923   1
  -2  -7  13 1058.28 194.258   1
   2   7 -13 1004.00 176.080   1
  -2   7  12 244.433 259.619   1
  -2  -7  12 825.610 184.484   1
   2  -7 -12 780.588 238.440   1
   2   7 -12 527.880 147.531   1
  -2   7  11 1321.00 287.707   1
   2  -7 -11 1848.67 265.419   1
   2  -7 -10 3746.39 388.281   1
   2   7 -10 4373.30 321.268   1
  -2  -7  10 4053.71 333.353   1
  -2   7  10 3086.53 409.144   1
  -2  -7   9 1318.83 170.269   1
   2   7  -9 1271.17 152.564   1
   2  -7  -8 4669.32 369.389   1
   2   7  -8 3497.92 294.700   1
  -2  -7   8 4223.82 304.804   1
  -2   7   8 3404.75 376.879   1
   2   7  -7 13819.4 987.909   1
  -2  -7   7 16058.0 991.343   1
   2  -7  -7 14145.8 1033.91   1
  -2   7   7 14848.4 1052.67   1
  -2  -7   6 680.435 101.541   1
  -2   7   6 418.010 220.962   1
   2  -7  -6 376.610 191.113   1
   2   7  -6 719.335 108.864   1
  -2   7   5 1823.73 249.889   1
  -2  -7   5 1849.12 149.173   1
   2  -7  -5 1586.47 230.506   1
   2   7  -5 1359.79 147.540   1
   2  -7  -4 28606.6 2025.07   1
  -2   7   4 29428.8 2036.71   1
   2   7  -4 31806.2 1992.86   1
  -2  -7   4 29859.2 1991.72   1
   2  -7  -3 7033.98 466.153   1
  -2   7   3 7611.23 493.364   1
  -2  -7   2 3063.55 242.698   1
   2   7  -2 2961.14 244.042   1
  -2  -7   1 28504.4 1940.39   1
   2  -7  -1 30726.0 1951.32   1
   2   7  -1 29544.0 1945.42   1
  -2   7   1 28928.4 1952.66   1
   2   7   0 11.9474 141.888   1
  -2  -7   0 52.4819 131.403   1
  -2   7   0 58.3996 129.051   1
   2  -7   1 30122.6 1895.81   1
   2   7   1 27601.4 1913.08   1
  -2   7  -1 27710.8 1899.99   1
  -2  -7  -1 28831.4 1907.52   1
   2   7   2 3350.20 283.234   1
  -2  -7  -2 2711.07 263.963   1
  -2   7  -2 2750.40 232.796   1
   2  -7   2 2814.38 223.622   1
   2  -7   3 6476.06 450.351   1
   2   7   3 6915.77 512.274   1
  -2  -7  -3 6247.46 499.104   1
  -2   7  -3 6599.23 451.412   1
   2  -7   4 28090.0 1923.96   1
  -2  -7  -4 29354.3 1969.12   1
  -2   7  -4 30514.8 1924.23   1
   2   7   4 30217.8 1981.51   1
   2   7   5 1277.83 257.966   1
   2  -7   5 1937.04 141.208   1
  -2   7  -5 1730.80 142.207   1
  -2  -7  -5 1301.46 226.970   1
  -2   7  -6 737.476 81.6521   1
  -2  -7  -6 519.541 203.262   1
   2   7   6 393.088 232.029   1
   2  -7   6 656.181 88.5758   1
   2  -7   7 14718.1 949.528   1
   2   7   7 12442.1 1014.11   1
  -2   7  -8 4322.35 307.400   1
  -2  -7  -8 4525.83 389.617   1
   2   7   8 3898.74 409.831   1
   2  -7   8 4145.57 312.183   1
   2  -7   9 872.250 143.114   1
  -2   7  -9 1263.53 136.381   1
  -2  -7 -10 3743.16 388.958   1
   2  -7  10 4200.20 320.208   1
   2   7  10 4465.71 419.937   1
  -2   7 -10 3860.42 306.625   1
   2   7  11 2062.08 326.419   1
  -2   7 -11 2187.31 223.557   1
   2  -7  11 2352.41 239.766   1
  -2   7 -12 739.460 139.065   1
  -2  -7 -12 515.574 225.697   1
   2  -7  12 886.265 167.715   1
  -2  -7 -13 563.267 246.046   1
  -2   7 -13 364.981 143.741   1
   2  -7  13 467.940 164.210   1
   2   7  13 763.723 307.301   1
  -2   7 -14 50.9870 143.743   1
  -2  -7 -14-28.2538 209.355   1
   2   7  14 422.770 247.184   1
   2  -7  14 162.312 171.521   1
  -2   7 -15 317.853 159.076   1
   2  -7  15-91.0730 179.873   1
  -2  -7 -16 3880.94 398.730   1
  -2   7 -16 3757.45 342.607   1
   2  -7  16 4031.75 372.326   1
   2   7  16 3133.86 425.281   1
   2  -7  17 180.108 198.166   1
   2   7  17 140.637 311.556   1
  -2  -7 -17 694.686 271.252   1
  -2   7 -17 109.673 162.555   1
   2   7  18-107.375 242.133   1
  -2  -7 -18 183.352 223.730   1
   2  -7  19 118.756 222.482   1
  -2   7 -19 152.439 182.601   1
   2   7  20 36.8217 280.066   1
  -2  -7 -20 342.499 241.943   1
   2   7  21 703.989 284.704   1
  -2  -7 -21 187.943 241.936   1
   2   7  22 412.728 267.988   1
  -2  -7 -22 251.262 239.511   1
  -2  -7 -23 218.726 215.611   1
   2   7  24 37.4756 263.592   1
   2   7  25-257.507 252.561   1
  -2  -7 -25-181.557 212.386   1
   2   7  26 70.5259 249.373   1
  -2  -7 -26-390.868 232.805   1
   2   7  27 68.9871 224.804   1
  -2  -7 -27 59.1143 201.774   1
  -2   8  27 68.1083 242.805   1
   2  -8 -27-392.443 236.119   1
  -2   8  26 314.830 260.226   1
   2  -8 -26 61.4442 230.300   1
  -2   8  25 107.335 234.277   1
   2  -8 -25-31.1202 223.404   1
  -2   8  23 36.6910 232.564   1
   2  -8 -23 410.558 216.136   1
  -2   8  22 221.215 247.332   1
   2  -8 -22 94.9741 202.473   1
  -2   8  21-258.266 258.503   1
   2  -8 -21 31.5781 240.847   1
  -2   8  20-146.823 281.824   1
   2  -8 -20 126.064 245.338   1
  -2   8  19-730.188 301.941   1
   2  -8 -19-312.582 263.679   1
  -2   8  18-72.0857 276.170   1
   2   8 -18 396.775 183.542   1
   2  -8 -18 30.9521 243.043   1
  -2  -8  18 414.831 211.376   1
  -2   8  17-71.0997 240.478   1
   2   8 -17 160.826 168.838   1
  -2  -8  17-25.6204 187.558   1
   2  -8 -17-60.9815 198.684   1
  -2   8  16 34.9728 290.197   1
   2  -8 -16-119.559 249.505   1
   2   8 -16 234.252 166.936   1
  -2  -8  16-47.0670 192.941   1
   2  -8 -15 644.201 255.387   1
  -2  -8  15 365.853 182.695   1
   2   8 -15 193.914 174.071   1
  -2   8  15 342.682 315.877   1
  -2  -8  14 1801.57 232.235   1
   2   8 -14 1501.82 208.976   1
   2  -8 -13-27.6361 211.450   1
  -2  -8  13-86.7405 153.541   1
   2   8 -13 93.4198 140.321   1
  -2   8  13 161.455 272.700   1
   2  -8 -12 1952.37 300.913   1
  -2   8  12 1975.88 360.814   1
   2  -8 -11 463.164 248.965   1
  -2  -8  11 196.548 132.544   1
   2   8 -11 279.905 114.623   1
  -2   8  11 211.679 257.426   1
   2  -8 -10 740.082 227.076   1
   2   8 -10 804.436 138.089   1
  -2  -8  10 1102.64 141.290   1
   2   8  -9 4546.38 348.342   1
  -2   8   9 4487.25 453.341   1
   2  -8  -9 4495.28 435.673   1
  -2  -8   9 5124.98 356.360   1
   2   8  -8 1086.33 128.329   1
   2  -8  -8 1408.30 238.760   1
  -2  -8   8 1006.97 124.420   1
  -2   8   7 1261.34 265.015   1
   2   8  -7 1411.93 145.436   1
  -2  -8   7 1875.51 146.281   1
   2  -8  -7 1623.06 246.197   1
   2  -8  -6 26936.8 2001.72   1
  -2   8   6 27774.6 2017.31   1
  -2  -8   6 30124.0 1952.98   1
   2   8  -6 30707.8 1954.89   1
  -2  -8   5 3383.01 250.154   1
   2   8  -5 3889.48 256.425   1
  -2   8   5 2711.97 337.965   1
   2  -8  -5 2970.75 320.249   1
   2  -8  -4 9202.63 651.251   1
  -2  -8   4 8451.90 600.210   1
  -2   8   4 7986.68 665.712   1
   2   8  -4 9400.73 602.366   1
   2  -8  -3 7527.88 611.126   1
  -2   8   3 8235.72 626.789   1
  -2  -8   3 8942.02 577.338   1
   2   8  -3 8390.37 582.380   1
  -2  -8   2 9916.19 710.140   1
   2   8  -2 10389.3 716.169   1
  -2   8   2 11428.1 747.677   1
   2   8  -1 2143.55 225.522   1
  -2  -8   1 2601.74 217.880   1
   2   8   0 6912.28 558.191   1
   2  -8   0 8062.53 552.301   1
  -2  -8   0 8146.18 555.311   1
  -2   8  -1 2368.41 233.648   1
   2  -8   1 2429.80 212.237   1
   2  -8   2 8458.09 612.261   1
  -2   8  -2 9288.90 623.163   1
   2   8   2 9872.42 658.943   1
  -2  -8  -3 7838.52 555.934   1
   2   8   3 6700.38 561.236   1
   2  -8   3 7466.02 509.827   1
  -2   8  -3 7574.44 513.297   1
  -2   8  -4 6712.30 514.761   1
  -2  -8  -4 7942.12 580.645   1
   2  -8   4 8526.38 516.210   1
   2   8   4 8588.32 597.251   1
  -2  -8  -5 3003.37 312.127   1
   2   8   5 3540.24 339.345   1
   2   8   6 27184.9 1851.70   1
   2   8   7 1812.74 286.350   1
  -2  -8  -7 1881.58 262.331   1
  -2   8  -8 935.823 89.0953   1
  -2  -8  -8 578.992 198.551   1
   2  -8   8 798.141 91.8537   1
   2   8   8 755.766 241.225   1
   2  -8   9 4971.10 351.637   1
  -2  -8  -9 4792.72 443.448   1
  -2   8  -9 4887.83 345.066   1
   2   8   9 4665.72 470.285   1
   2   8  10 603.791 233.030   1
   2  -8  10 721.127 133.093   1
  -2   8 -10 881.975 120.819   1
  -2  -8 -10 1077.85 225.466   1
   2   8  11 299.808 281.986   1
   2  -8  11 404.883 130.862   1
  -2  -8 -11 280.923 219.119   1
  -2   8 -11 616.546 116.724   1
   2  -8  12 1614.60 201.046   1
   2   8  12 1609.97 296.914   1
  -2  -8 -12 2100.45 271.915   1
  -2   8 -12 1631.77 185.090   1
   2   8  13-224.117 279.755   1
  -2  -8 -13-83.1732 233.639   1
   2  -8  14 1764.83 212.612   1
  -2   8 -14 1237.19 192.585   1
   2   8  15 102.426 284.825   1
   2  -8  15 276.351 173.524   1
  -2   8 -15 406.266 146.764   1
  -2  -8 -15 265.692 236.816   1
   2  -8  16 44.0641 181.162   1
   2   8  16 420.091 295.642   1
  -2  -8 -16-390.688 270.145   1
  -2   8 -16-56.5177 157.255   1
   2   8  17 320.486 252.155   1
  -2   8 -17 228.068 155.739   1
   2  -8  17 96.7194 176.584   1
  -2  -8 -17 548.855 234.820   1
   2   8  18 433.175 299.758   1
  -2   8 -18 225.545 168.695   1
   2  -8  18 26.4420 149.469   1
  -2  -8 -18 308.174 255.221   1
   2   8  19 659.512 286.607   1
  -2  -8 -19 279.531 233.404   1
   2   8  20 295.637 276.880   1
  -2  -8 -20 468.699 242.944   1
   2   8  21 260.938 280.444   1
  -2  -8 -21 157.457 242.142   1
   2   8  22 262.219 241.999   1
  -2  -8 -22 125.419 209.543   1
   2   8  23-227.650 268.139   1
  -2  -8 -23-93.3566 228.882   1
   2   8  25 71.1619 260.828   1
  -2  -8 -25 659.638 244.957   1
   2   8  26-69.7177 211.159   1
  -2  -8 -26 118.885 194.621   1
   2   8  27 646.360 259.301   1
  -2  -8 -27 524.664 230.728   1
  -2   9  26 34.5448 248.001   1
   2  -9 -26-121.319 227.123   1
  -2   9  25 283.294 250.177   1
   2  -9 -25 431.226 246.550   1
  -2   9  24 180.578 252.431   1
   2  -9 -24 311.629 236.473   1
  -2   9  23 182.565 259.016   1
   2  -9 -23 31.4270 222.960   1
  -2   9  22 404.448 263.070   1
   2  -9 -22-31.5818 229.631   1
  -2   9  20-110.742 287.475   1
   2  -9 -20 315.738 245.924   1
   2  -9 -19-251.861 244.246   1
  -2   9  19 330.225 275.744   1
   2  -9 -18 499.065 222.799   1
  -2   9  18 290.593 254.739   1
   2   9 -17 63.5428 167.821   1
   2  -9 -17 92.3781 252.519   1
  -2   9  17 251.435 296.329   1
   2  -9 -16 1183.99 278.441   1
  -2  -9  16 1233.43 211.714   1
   2   9 -16 484.580 177.652   1
  -2   9  16 602.136 304.194   1
   2  -9 -15 89.2225 232.347   1
  -2  -9  15-19.0703 142.333   1
   2   9 -15 17.2610 148.341   1
  -2   9  15 383.050 272.035   1
  -2  -9  14 356.250 158.382   1
   2   9 -14 269.792 139.780   1
  -2   9  14 170.480 270.207   1
   2  -9 -13 1101.33 262.689   1
  -2  -9  13 874.793 154.258   1
   2   9 -13 576.581 147.113   1
  -2   9  13 890.958 294.942   1
   2  -9 -12 1425.53 250.666   1
   2   9 -12 942.763 147.400   1
  -2  -9  12 946.679 149.989   1
  -2   9  12 929.627 257.152   1
   2  -9 -11 79.5045 212.699   1
  -2   9  11 62.0213 253.568   1
   2   9 -11 84.6922 100.747   1
  -2  -9  11 221.532 109.297   1
   2  -9 -10 5663.20 439.838   1
   2   9 -10 4849.86 333.647   1
  -2   9  10 4869.09 459.737   1
  -2  -9  10 4025.28 329.107   1
  -2  -9   9 11.0380 70.0142   1
   2   9  -9 123.699 77.6209   1
  -2   9   9 228.936 231.723   1
   2  -9  -9-24.4295 194.060   1
   2   9  -8 4421.56 313.690   1
  -2  -9   8 4629.92 311.341   1
   2  -9  -7 2124.56 263.490   1
  -2   9   7 2083.42 298.674   1
   2   9  -6 2309.40 175.915   1
  -2   9   6 2573.96 321.987   1
   2  -9  -6 3129.41 286.355   1
  -2   9   5 641.989 217.256   1
   2   9  -5 673.175 94.9738   1
  -2  -9   5 781.401 84.7982   1
   2  -9  -5 429.245 203.364   1
   2  -9  -4 7846.15 625.855   1
  -2  -9   4 8723.84 576.684   1
  -2   9   4 8803.87 645.698   1
   2   9  -4 8423.06 580.837   1
   2  -9  -3 3929.13 381.242   1
  -2  -9   3 4626.47 326.936   1
  -2   9   3 4627.33 389.024   1
   2   9  -3 4426.77 337.757   1
  -2  -9   2 7994.43 540.385   1
   2   9  -2 6719.19 546.936   1
   2  -9  -2 8646.66 569.232   1
   2   9  -1 62.7387 132.218   1
   2  -9  -1 68.3694 130.894   1
  -2   9   1 119.613 131.359   1
  -2  -9   1 43.6228 118.922   1
   2  -9   0 185.601 121.133   1
  -2   9   0-55.2805 138.140   1
   2   9   1 63.9029 153.175   1
   2  -9   1 10.0904 104.866   1
  -2  -9  -1-55.9913 146.856   1
  -2   9  -1 11.8492 123.380   1
  -2   9  -2 6748.52 517.431   1
  -2  -9  -2 7900.91 548.250   1
   2  -9   2 7439.17 510.083   1
  -2  -9  -3 4729.14 394.827   1
   2  -9   3 4895.16 336.042   1
   2   9   3 3846.44 396.777   1
  -2   9  -3 4780.10 339.212   1
   2  -9   4 7552.05 522.261   1
  -2   9  -4 8177.11 523.869   1
   2   9   4 7496.00 600.555   1
  -2  -9  -5 703.084 187.339   1
   2   9   5 883.986 225.469   1
  -2  -9  -6 2888.35 280.851   1
   2   9   6 1674.70 281.244   1
  -2  -9  -7 2222.31 273.737   1
   2   9   7 1829.52 306.507   1
  -2  -9  -8 6076.08 485.066   1
   2   9   8 5111.48 489.646   1
  -2  -9  -9 121.287 201.293   1
   2   9   9-57.0159 232.270   1
  -2  -9 -10 4380.59 370.443   1
  -2   9 -10 3707.52 235.535   1
   2   9  10 3779.68 417.570   1
  -2   9 -11 91.0585 79.4317   1
  -2  -9 -11-52.7789 206.245   1
   2   9  11 250.852 238.315   1
   2  -9  11 140.056 90.5660   1
  -2   9 -12 1275.95 135.977   1
  -2  -9 -12 1184.44 250.305   1
   2   9  12 1145.90 294.722   1
   2  -9  12 919.627 149.063   1
  -2   9 -13 776.198 132.193   1
  -2  -9 -13 945.831 284.005   1
   2  -9  13 598.777 142.355   1
   2   9  13 1225.43 338.489   1
   2   9  14 509.945 283.966   1
  -2  -9 -14 499.363 232.530   1
  -2   9 -15 133.937 130.900   1
  -2  -9 -15-89.7829 230.915   1
   2   9  15 452.620 284.795   1
   2  -9  15 345.137 159.892   1
  -2   9 -16 1217.64 173.389   1
  -2  -9 -16 517.683 272.069   1
   2   9  16 532.696 322.742   1
   2  -9  16 784.518 187.969   1
   2   9  17-36.0302 270.788   1
  -2  -9 -17 30.7383 223.306   1
  -2   9 -17-94.7550 150.537   1
   2   9  18 401.565 279.139   1
  -2  -9 -18 279.317 225.571   1
   2   9  19 257.882 297.326   1
  -2  -9 -19-124.887 237.194   1
   2   9  20 519.819 274.005   1
  -2  -9 -20-125.473 212.332   1
   2   9  22 904.843 303.506   1
  -2  -9 -22 811.231 259.346   1
   2   9  23 339.815 251.737   1
  -2  -9 -23 340.623 201.029   1
   2   9  24-332.640 273.347   1
  -2  -9 -24 790.277 253.710   1
   2   9  25 70.4536 242.548   1
  -2  -9 -25-29.9334 200.654   1
   2   9  26 137.682 235.109   1
  -2  -9 -26-352.273 206.680   1
  -2  10  25 209.070 253.554   1
   2 -10 -25 244.684 233.659   1
  -2  10  24 356.691 271.248   1
   2 -10 -24 62.0145 233.338   1
  -2  10  23-908.052 290.027   1
   2 -10 -23-344.548 248.418   1
  -2  10  22 476.715 279.606   1
   2 -10 -22-220.807 227.377   1
  -2  10  21 627.086 290.743   1
   2 -10 -21 94.9944 223.590   1
  -2  10  20 295.733 221.996   1
   2 -10 -20 221.321 201.637   1
  -2  10  19-36.8315 267.571   1
   2 -10 -19 126.406 230.478   1
   2 -10 -18-31.3917 251.566   1
  -2  10  18 697.139 296.659   1
   2 -10 -16 491.746 239.802   1
  -2  10  16 286.891 284.337   1
   2  10 -16 127.630 142.493   1
  -2  10  15 35.3408 295.193   1
  -2 -10  15 104.592 139.142   1
   2 -10 -15 454.053 254.395   1
   2 -10 -14 1037.20 268.529   1
  -2 -10  14 312.188 131.233   1
  -2  10  14 1388.30 304.991   1
   2  10 -14 397.916 123.561   1
  -2 -10  13 10.0519 103.817   1
   2  10 -13 155.974 97.5291   1
  -2  10  12 1356.47 320.163   1
  -2 -10  12 970.436 115.644   1
   2  10 -12 990.061 126.462   1
   2 -10 -12 1579.79 268.034   1
  -2  10  11 31.8723 272.746   1
  -2 -10  11 303.713 55.3402   1
   2 -10 -11 519.981 245.289   1
   2  10 -11 180.830 62.0348   1
   2 -10 -10 766.187 239.965   1
  -2  10  10 492.660 264.871   1
   2 -10  -9 1244.36 246.687   1
  -2  10   9 1014.79 284.322   1
  -2  10   8 4254.17 450.561   1
   2 -10  -8 5050.92 427.570   1
   2 -10  -6 2014.92 266.431   1
  -2  10   6 2160.29 301.644   1
   2  10  -5 781.168 85.7560   1
   2 -10  -5 1049.44 205.460   1
   2  10  -4 629.551 105.926   1
   2 -10  -4 863.839 195.287   1
  -2  10   4 927.055 229.602   1
  -2 -10   3 7.92719 87.4269   1
   2  10  -3 45.6120 100.436   1
   2 -10  -3-17.7595 176.653   1
  -2  10   3 20.8867 185.340   1
  -2 -10   2 127.944 100.841   1
   2  10  -2 90.2864 112.375   1
   2 -10  -2 16.3190 162.064   1
  -2  10   2-18.7391 179.341   1
  -2 -10   1-11.6560 116.905   1
  -2  10   1-146.512 170.152   1
   2 -10  -1 58.8646 146.381   1
   2  10  -1 13.3266 129.769   1
  -2  10  -1 104.339 141.155   1
   2  10   1-102.849 159.900   1
   2 -10   1 87.8363 113.495   1
   2  10   2 132.460 178.994   1
   2 -10   2 36.2598 97.0782   1
  -2  10  -2 10.2828 110.506   1
  -2 -10  -3-17.7740 156.475   1
   2  10   3-144.656 194.552   1
  -2  10  -3-44.5101 89.8716   1
   2 -10   3 39.3295 77.0344   1
  -2 -10  -4 765.519 184.471   1
  -2 -10  -5 961.846 204.320   1
   2  10   5 1656.26 265.613   1
  -2 -10  -6 2577.78 283.026   1
   2  10   6 2044.39 298.773   1
   2  10   8 5951.04 518.904   1
  -2 -10  -8 5874.89 488.217   1
   2  10   9 916.417 274.369   1
  -2 -10  -9 578.025 223.728   1
   2  10  10 935.422 270.284   1
  -2 -10 -10 314.698 215.383   1
   2  10  11 253.494 285.125   1
  -2 -10 -11 164.405 235.081   1
   2  10  12 1352.96 318.270   1
  -2 -10 -12 856.198 270.706   1
   2  10  13 203.308 272.658   1
  -2  10 -13 46.2027 72.8768   1
   2 -10  13 90.9931 75.3213   1
  -2 -10 -13 351.080 261.697   1
  -2  10 -14 700.312 112.628   1
   2 -10  14 740.751 126.914   1
  -2 -10 -14 775.861 235.638   1
   2  10  15 70.8358 292.179   1
  -2  10 -15 33.1707 100.612   1
   2 -10  15 187.037 122.382   1
  -2 -10 -15 151.900 234.972   1
   2  10  16-180.015 318.015   1
  -2 -10 -16-184.592 242.218   1
   2  10  18-221.196 257.919   1
  -2 -10 -18-374.737 209.350   1
   2  10  19 37.1053 265.333   1
  -2 -10 -19-156.760 233.068   1
   2  10  20 112.151 300.651   1
  -2 -10 -20 788.701 258.338   1
   2  10  21-374.945 243.181   1
  -2 -10 -21 439.074 214.110   1
   2  10  22 37.5746 279.269   1
  -2 -10 -22-31.0953 215.030   1
   2  10  23 594.773 296.257   1
  -2 -10 -23-213.931 225.535   1
   2  10  24 36.3534 214.502   1
  -2 -10 -24 388.477 189.620   1
   2  10  25 557.476 261.044   1
  -2 -10 -25 236.856 221.370   1
  -2  11  25 34.4193 202.587   1
   2 -11 -25 90.6081 182.993   1
  -2  11  23-36.0558 202.231   1
   2 -11 -23 404.202 203.017   1
  -2  11  22 583.927 249.523   1
   2 -11 -22-31.3927 203.100   1
  -2  11  21 404.908 285.176   1
   2 -11 -21 189.584 241.589   1
  -2  11  20 406.863 292.796   1
   2 -11 -20-222.301 232.493   1
  -2  11  19 518.973 284.289   1
   2 -11 -19 158.422 223.701   1
   2 -11 -18 316.381 216.592   1
  -2  11  18 184.501 246.790   1
   2 -11 -17 345.460 248.774   1
  -2  11  17-109.806 279.207   1
   2 -11 -16 93.3701 216.219   1
  -2  11  16 72.5836 249.940   1
  -2  11  15 286.703 307.681   1
   2 -11 -15 337.613 257.005   1
  -2  11  14 494.140 255.109   1
   2 -11 -14 151.053 213.356   1
  -2  11  13 311.607 284.349   1
   2 -11 -13 236.918 239.642   1
  -2  11  11 428.402 262.073   1
   2 -11 -11 28.0778 240.231   1
  -2  11  10 3259.32 395.981   1
  -2  11   9 431.709 260.508   1
   2 -11  -9 1025.70 248.418   1
  -2  11   8 1244.04 310.121   1
   2 -11  -8 1489.34 240.697   1
  -2  11   7-169.937 239.318   1
   2 -11  -7 337.854 192.446   1
   2 -11  -5 367.122 201.315   1
  -2  11   5 688.869 222.302   1
   2 -11  -4 3207.90 280.212   1
  -2 -11   4 2706.26 190.350   1
  -2  11   4 2461.10 298.780   1
   2 -11  -3 2040.48 259.740   1
  -2 -11   3 2475.41 198.641   1
  -2  11   3 2051.48 288.913   1
   2  11  -3 2274.95 208.158   1
   2  11  -2 10371.8 738.945   1
   2 -11  -2 11061.3 765.404   1
  -2 -11   2 11268.4 731.213   1
  -2  11   2 9229.35 771.118   1
  -2  11   1 88.1413 160.937   1
   2 -11  -1-201.351 152.524   1
  -2 -11   0 28.0099 127.494   1
  -2  11   0 130.238 152.559   1
   2  11   0-132.050 153.953   1
   2 -11   0-108.016 133.750   1
  -2 -11  -1-15.6765 141.695   1
   2  11   1 36.9207 151.848   1
   2 -11   1 189.720 115.288   1
  -2  11  -1-13.9329 140.943   1
   2  11   2 8831.97 735.079   1
  -2  11  -2 10313.9 699.064   1
  -2 -11  -2 10207.1 728.537   1
   2 -11   2 10365.3 696.546   1
  -2 -11  -3 2352.77 249.575   1
  -2  11  -3 1998.17 188.763   1
   2  11   3 2628.25 281.539   1
   2 -11   3 2273.13 186.491   1
   2  11   4 2598.13 302.343   1
  -2 -11  -4 2821.80 287.630   1
   2  11   5 354.013 232.947   1
  -2 -11  -5 471.947 195.750   1
  -2 -11  -7 23.8861 199.967   1
   2  11   8 1224.00 275.969   1
  -2 -11  -8 827.684 231.688   1
   2  11   9 518.694 269.816   1
  -2 -11  -9 974.670 233.738   1
   2  11  10 3247.13 389.704   1
   2  11  11 164.549 247.202   1
  -2 -11 -11 426.525 230.330   1
   2  11  13 104.090 247.073   1
  -2 -11 -13-29.7812 205.949   1
   2  11  14 106.189 295.767   1
  -2 -11 -14 606.781 243.192   1
   2  11  15 359.522 290.854   1
  -2 -11 -15 276.672 240.965   1
   2  11  16 109.555 292.983   1
  -2 -11 -16-310.026 252.725   1
   2  11  17-73.8385 294.175   1
  -2 -11 -17 125.008 230.552   1
   2  11  18 37.1971 248.475   1
  -2 -11 -18 282.679 207.957   1
   2  11  19-37.3070 255.797   1
  -2 -11 -19 157.482 224.331   1
   2  11  20 374.026 301.620   1
  -2 -11 -20 284.175 241.624   1
   2  11  21-264.318 283.779   1
  -2 -11 -21 124.914 225.081   1
   2  11  22 226.512 231.476   1
  -2 -11 -22 123.765 187.724   1
   2  11  23 73.8191 258.817   1
  -2 -11 -23 273.097 219.913   1
   2  11  25 171.505 225.684   1
  -2 -11 -25-58.4571 183.888   1
  -2  12  24 489.004 281.203   1
   2 -12 -24 304.804 231.234   1
  -2  12  23-427.419 277.307   1
   2 -12 -23 216.614 233.443   1
  -2  12  22 36.3157 268.546   1
   2 -12 -22 469.467 230.762   1
  -2  12  21-146.909 243.924   1
   2 -12 -21 94.7197 214.538   1
  -2  12  20 148.004 243.494   1
   2 -12 -20 31.7416 215.749   1
  -2  12  18 297.633 291.854   1
   2 -12 -18 127.113 228.467   1
  -2  12  17 36.9947 268.540   1
   2 -12 -17 570.598 248.537   1
  -2  12  16 956.794 307.242   1
   2 -12 -16 409.657 254.494   1
  -2  12  15-36.3426 280.017   1
   2 -12 -15-31.1429 250.553   1
  -2  12  14 251.240 260.842   1
   2 -12 -14 461.028 220.215   1
  -2  12  13 70.6536 299.230   1
  -2  12  12 1245.39 315.070   1
   2 -12 -12 1153.17 289.615   1
  -2  12  11-67.5619 297.050   1
   2 -12 -11-375.086 248.392   1
  -2  12  10 755.765 281.444   1
   2 -12 -10 421.506 231.786   1
   2 -12  -9 2066.55 274.559   1
  -2  12   9 1210.84 289.786   1
   2 -12  -8 2356.76 310.145   1
  -2  12   8 2917.49 352.674   1
   2 -12  -7 251.426 211.299   1
  -2  12   7 561.332 257.086   1
   2 -12  -6 956.770 234.366   1
  -2  12   6 649.625 251.625   1
   2 -12  -5 1135.54 211.184   1
  -2  12   5 909.569 254.000   1
  -2 -12   4 380.554 81.3997   1
   2 -12  -4 85.6622 189.085   1
   2  12  -4 115.456 88.0787   1
  -2  12   4-125.835 227.832   1
  -2 -12   3 308.038 100.187   1
   2 -12  -3 260.495 162.442   1
   2  12  -3 175.665 109.886   1
  -2  12   3 116.005 191.380   1
  -2 -12   2 701.294 131.306   1
   2 -12  -2 839.811 177.231   1
  -2  12   2 686.578 202.538   1
   2  12  -2 637.709 150.496   1
   2 -12  -1-49.2724 132.607   1
  -2  12   1 248.688 177.182   1
   2  12   0 8694.66 641.354   1
   2 -12   0 8455.24 624.617   1
  -2  12   0 8670.43 641.882   1
  -2 -12   0 9011.49 628.107   1
   2  12   1 39.3131 157.658   1
  -2 -12  -1-100.414 138.890   1
  -2 -12  -2 899.365 184.559   1
   2 -12   2 751.793 129.161   1
   2  12   2 495.149 191.578   1
  -2  12  -2 665.449 133.556   1
  -2 -12  -3 395.543 166.904   1
   2 -12   3 373.963 92.8647   1
   2  12   3 724.699 224.992   1
  -2  12  -3 311.042 98.5994   1
   2  12   4 200.056 224.310   1
  -2 -12  -4 317.702 194.535   1
   2  12   5 835.326 245.184   1
  -2 -12  -5 1309.20 230.520   1
   2  12   6 681.230 247.073   1
  -2 -12  -6 1023.23 218.722   1
   2  12   7 29.2013 237.158   1
  -2 -12  -7-25.1729 204.441   1
   2  12   8 2268.70 328.625   1
  -2 -12  -8 2890.33 316.936   1
   2  12   9 2229.64 337.815   1
  -2 -12  -9 1979.34 297.390   1
  -2 -12 -10 567.178 245.029   1
   2  12  12 1355.05 340.937   1
  -2 -12 -12 1427.91 286.885   1
   2  12  13 70.9209 283.493   1
   2  12  14-144.185 300.033   1
  -2 -12 -14 276.200 265.154   1
   2  12  15 402.417 306.796   1
  -2 -12 -15 496.624 258.481   1
   2  12  16 592.019 300.416   1
  -2 -12 -16 187.799 234.591   1
   2  12  17-37.3050 285.433   1
  -2 -12 -17 94.4364 227.785   1
   2  12  18-74.8713 233.068   1
  -2 -12 -18 157.922 198.730   1
   2  12  20 752.503 287.202   1
  -2 -12 -20 220.148 229.271   1
   2  12  21-379.948 275.534   1
  -2 -12 -21-217.844 237.980   1
   2  12  22 148.709 267.100   1
  -2 -12 -22 183.273 211.514   1
   2  12  23 108.930 226.501   1
  -2 -12 -23 298.288 183.280   1
   2  12  24-416.984 248.752   1
  -2 -12 -24-29.5099 208.789   1
  -2  13  24 377.548 224.121   1
   2 -13 -24 90.3029 209.551   1
  -2  13  23 105.783 236.837   1
   2 -13 -23 336.979 227.326   1
  -2  13  22 252.410 265.079   1
   2 -13 -22 466.146 237.325   1
  -2  13  21 548.828 292.588   1
   2 -13 -21-157.568 229.063   1
  -2  13  20-221.777 272.674   1
   2 -13 -20 222.295 218.666   1
  -2  13  19 372.011 265.932   1
   2 -13 -19 350.824 233.751   1
  -2  13  18 373.560 303.757   1
   2 -13 -18 480.076 253.260   1
  -2  13  17-261.480 233.150   1
  -2  13  16-149.010 290.352   1
   2 -13 -16 508.480 256.075   1
   2 -13 -14-250.096 229.432   1
  -2  13  13 433.011 301.285   1
   2 -13 -13-92.5044 248.184   1
  -2  13  12-212.125 309.612   1
   2 -13 -12 30.2985 252.934   1
  -2  13  11-69.5192 282.321   1
   2 -13 -11 148.296 243.894   1
  -2  13  10 1797.40 343.562   1
   2 -13 -10 1648.46 283.858   1
  -2  13   9-32.9521 263.423   1
   2 -13  -9-56.1656 201.614   1
   2 -13  -8 27.1217 207.538   1
  -2  13   8 95.6112 258.048   1
   2 -13  -7-260.691 207.695   1
  -2  13   7-246.064 231.740   1
   2 -13  -6 75.0281 193.560   1
  -2  13   6-412.078 230.854   1
  -2  13   4 2026.41 274.377   1
  -2 -13   4 1420.40 125.691   1
   2 -13  -4 1585.30 238.387   1
   2  13  -4 1416.02 138.387   1
   2  13  -3-54.4842 114.623   1
   2 -13  -3 127.764 189.989   1
  -2  13   3 144.648 206.560   1
  -2 -13   3 126.039 94.7331   1
   2  13  -2 1166.75 185.737   1
   2 -13  -2 1535.04 220.610   1
  -2  13   2 1370.26 247.485   1
  -2 -13   2 1596.40 173.481   1
   2  13  -1 401.586 165.400   1
   2 -13  -1 382.433 162.375   1
  -2  13   1 369.638 186.153   1
  -2 -13   1 340.454 137.523   1
   2  13   0-95.0744 167.883   1
   2 -13   0 76.3536 137.666   1
  -2 -13   0 32.5556 144.865   1
  -2  13   0 208.670 166.598   1
   2  13   1 338.157 173.083   1
  -2 -13  -1 797.418 168.807   1
  -2 -13  -2 1485.63 231.243   1
   2 -13   2 1570.75 167.383   1
   2  13   2 1242.12 247.425   1
  -2  13  -2 1661.58 189.113   1
  -2 -13  -3 213.605 180.418   1
   2 -13   3 36.6403 81.4217   1
   2  13   3 99.1109 202.511   1
  -2  13  -3 8.38411 97.2476   1
   2  13   4 1743.54 291.791   1
  -2 -13  -4 2232.32 280.291   1
   2  13   6-176.331 228.855   1
  -2 -13  -6-25.3033 199.728   1
   2  13   7 214.632 244.310   1
  -2 -13  -7-105.652 202.802   1
   2  13   8-159.283 241.260   1
  -2 -13  -8-82.2435 201.596   1
   2  13   9 198.009 274.154   1
  -2 -13  -9 508.460 219.087   1
   2  13  10 2204.39 342.233   1
  -2 -13 -10 1656.23 308.040   1
   2  13  11 208.752 270.867   1
  -2 -13 -11-29.7552 217.859   1
   2  13  12 71.0318 258.045   1
  -2 -13 -12 90.9148 221.060   1
   2  13  13 397.450 268.048   1
  -2 -13 -13 153.678 219.481   1
   2  13  14-110.073 248.231   1
  -2 -13 -14-31.1052 203.709   1
   2  13  16 337.104 253.176   1
   2  13  17 150.445 258.085   1
  -2 -13 -17 190.270 204.936   1
   2  13  18 75.5128 240.004   1
  -2 -13 -18 31.8337 200.288   1
   2  13  19 151.394 278.155   1
  -2 -13 -19-189.702 223.324   1
   2  13  20-113.677 292.225   1
  -2 -13 -20 407.119 238.249   1
   2  13  21 74.9171 276.801   1
  -2 -13 -21 369.094 230.881   1
   2  13  22 439.473 271.527   1
  -2 -13 -22 631.404 229.619   1
   2  13  23 140.358 235.226   1
  -2 -13 -23-148.911 191.233   1
   2  13  24 102.627 217.488   1
  -2 -13 -24-203.883 190.771   1
   2 -14 -23-121.619 177.875   1
  -2  14  23 277.503 217.097   1
  -2  14  21 436.442 282.618   1
   2 -14 -19 319.514 202.129   1
  -2  14  19-223.276 262.884   1
   2 -14 -18 64.1524 210.068   1
   2 -14 -17 128.644 213.744   1
  -2  14  17 112.687 262.101   1
   2 -14 -16-96.4270 234.947   1
  -2  14  16 900.858 329.077   1
   2 -14 -15-31.8969 224.363   1
  -2  14  15 149.678 263.203   1
   2 -14 -13 281.922 232.296   1
  -2  14  13 73.5613 283.671   1
   2 -14 -12 401.346 244.473   1
  -2  14  12 508.068 306.940   1
   2 -14 -11-90.9568 228.862   1
  -2  14  11-213.999 279.678   1
   2 -14  -9 173.319 231.919   1
  -2  14   9 170.133 264.215   1
   2 -14  -8 224.842 214.235   1
  -2  14   8 330.408 248.925   1
   2 -14  -7 489.257 221.618   1
  -2  14   7 478.880 273.756   1
   2 -14  -6 862.755 231.765   1
  -2  14   6 429.342 252.788   1
   2 -14  -5-74.9726 187.814   1
  -2  14   5 58.2685 228.339   1
  -2 -14   4 423.359 58.6788   1
   2  14  -4 397.984 73.2636   1
   2  14  -3-78.8656 113.918   1
   2 -14  -3 182.998 179.878   1
  -2  14   3 50.1333 197.770   1
  -2 -14   3-27.0059 93.7333   1
   2 -14  -2 1905.71 235.863   1
  -2  14   2 1598.78 247.692   1
   2  14  -1 53.5384 158.756   1
   2 -14  -1 312.292 152.355   1
  -2  14   1 371.910 185.448   1
  -2 -14   1 267.355 138.144   1
   2  14   0 284.196 178.700   1
  -2 -14   0 477.989 160.577   1
   2 -14   0 483.117 151.726   1
  -2  14   0 286.435 185.274   1
  -2 -14  -1 286.017 163.528   1
   2 -14   1 335.949 141.426   1
  -2  14  -1 132.914 148.527   1
   2  14   1 89.9110 180.844   1
   2  14   2 1689.23 269.404   1
  -2 -14  -2 1663.36 242.483   1
  -2  14  -2 1671.38 209.624   1
  -2 -14  -3 245.955 188.846   1
   2 -14   3 50.5176 81.3685   1
  -2  14  -3 24.6252 95.9256   1
   2  14   3-183.692 216.444   1
   2  14   5-29.3653 248.049   1
  -2 -14  -5-125.294 194.484   1
   2  14   6 276.415 242.360   1
  -2 -14  -6 865.628 220.596   1
   2  14   7 607.584 276.336   1
  -2 -14  -7-163.690 208.141   1
   2  14   8 33.0681 242.081   1
  -2 -14  -8-56.4330 200.927   1
   2  14   9-102.176 264.267   1
  -2 -14  -9 203.057 225.862   1
   2  14  10 174.514 283.797   1
  -2 -14 -10 237.910 237.351   1
   2  14  11 178.306 264.229   1
  -2 -14 -11 121.188 236.041   1
   2  14  12 72.7347 272.324   1
  -2 -14 -12 30.7866 221.022   1
   2  14  13 591.032 302.297   1
  -2 -14 -13 31.1946 228.925   1
   2  14  15 150.552 276.590   1
  -2 -14 -15-95.1511 232.188   1
   2  14  16 37.8195 277.366   1
  -2 -14 -16 414.262 239.188   1
   2  14  17 151.950 276.421   1
  -2 -14 -17 320.080 228.499   1
  -2 -14 -18 508.859 240.418   1
   2  14  19 152.616 280.611   1
  -2 -14 -19 189.074 231.852   1
   2  14  21 36.9415 274.566   1
  -2 -14 -21-60.6190 218.448   1
   2  14  23 242.019 240.117   1
  -2 -14 -23-147.134 197.258   1
   2 -15 -22 245.674 197.473   1
  -2  15  22 70.1138 226.471   1
   2 -15 -21 561.497 241.784   1
  -2  15  21 215.691 270.456   1
   2 -15 -20 126.823 229.708   1
  -2  15  20 255.915 278.973   1
   2 -15 -19 255.882 200.703   1
  -2  15  19 185.911 233.150   1
   2 -15 -18-193.092 226.531   1
  -2  15  18 637.570 284.042   1
   2 -15 -17-64.7185 195.417   1
  -2  15  17 641.591 260.243   1
   2 -15 -16 32.4357 234.621   1
  -2  15  16 719.178 302.253   1
   2 -15 -15 517.184 246.649   1
  -2  15  15 151.161 278.669   1
   2 -15 -14 386.108 215.369   1
  -2  15  14 451.891 272.721   1
   2 -15 -13 191.541 216.998   1
  -2  15  13-37.3830 246.020   1
   2 -15 -12 378.781 232.009   1
  -2  15  12-258.890 256.896   1
   2 -15 -11 310.941 226.339   1
  -2  15  11 109.358 258.925   1
   2 -15 -10 274.530 233.602   1
  -2  15  10 429.615 283.322   1
   2 -15  -8-204.008 233.194   1
  -2  15   8-102.296 268.336   1
   2 -15  -7 141.027 224.415   1
  -2  15   7 297.581 260.361   1
   2 -15  -6 82.0061 202.755   1
  -2  15   6 317.235 236.956   1
   2 -15  -5 78.6657 211.928   1
  -2  15   5 300.199 246.342   1
   2 -15  -4 1433.20 247.435   1
  -2  15   4 671.136 252.829   1
   2 -15  -3-164.682 183.139   1
  -2 -15   3-8.89844 91.7705   1
   2  15  -3-32.6360 114.559   1
   2 -15  -2 63.7411 170.714   1
  -2  15   2 298.492 197.830   1
   2  15  -1 191.840 167.208   1
   2 -15  -1-19.2835 155.274   1
  -2  15   1 234.330 196.278   1
  -2 -15   1 62.1349 138.354   1
   2  15   0 86.2706 178.416   1
  -2 -15   0 53.8034 151.457   1
   2 -15   0 17.4783 146.319   1
  -2  15   0-146.536 170.013   1
  -2 -15  -1-119.506 158.747   1
   2 -15   1 136.728 129.463   1
  -2  15  -1 52.1455 140.335   1
   2  15   1 190.773 193.709   1
  -2 -15  -2 130.223 174.885   1
   2 -15   2 547.870 119.982   1
  -2  15  -2 108.407 134.059   1
   2  15   2 543.065 223.234   1
  -2 -15  -3 23.3083 175.194   1
  -2  15  -3 144.257 86.8540   1
   2  15   3-82.8423 209.057   1
   2 -15   3 6.34453 71.6797   1
   2  15   4 555.724 254.918   1
  -2 -15  -4 741.415 217.783   1
   2  15   5-214.957 253.531   1
  -2 -15  -5-155.833 188.286   1
   2  15   6 32.0123 244.065   1
  -2 -15  -6-54.1828 212.327   1
   2  15   7-66.3291 249.348   1
  -2 -15  -7 252.819 221.758   1
   2  15   8 307.584 282.684   1
  -2 -15  -8 753.217 222.524   1
   2  15  10 287.253 280.032   1
  -2 -15 -10 242.902 233.739   1
   2  15  11-109.906 266.374   1
  -2 -15 -11 370.707 216.682   1
   2  15  12-260.680 288.069   1
  -2 -15 -12 407.263 232.157   1
   2  15  13-37.6154 278.539   1
  -2 -15 -13 94.9990 221.809   1
   2  15  14 227.689 254.405   1
  -2 -15 -14-63.8636 208.106   1
   2  15  15 76.4967 267.953   1
  -2 -15 -15 96.5562 226.445   1
   2  15  16 385.039 300.896   1
  -2 -15 -16 674.125 246.538   1
   2  15  17-193.569 289.898   1
  -2 -15 -17 31.9321 219.894   1
   2  15  18 194.140 282.510   1
  -2 -15 -18 285.673 231.136   1
   2  15  19 837.611 315.621   1
  -2 -15 -19 281.013 221.914   1
   2  15  20-37.2729 264.357   1
  -2 -15 -20 122.258 217.674   1
   2  15  21 321.979 269.846   1
  -2 -15 -21-151.643 214.214   1
   2  15  22 419.293 261.132   1
  -2 -15 -22 118.891 207.015   1
   2 -16 -21 279.202 220.038   1
  -2  16  21-212.610 264.376   1
   2 -16 -20-94.8261 210.917   1
  -2  16  20 216.835 278.448   1
   2 -16 -19 95.9342 203.498   1
  -2  16  19 221.393 232.339   1
   2 -16 -18-194.229 228.790   1
  -2  16  18 635.369 309.296   1
   2 -16 -17 227.722 211.807   1
  -2  16  17 378.622 262.514   1
   2 -16 -15 163.809 224.467   1
  -2  16  15 496.385 285.527   1
   2 -16 -14 65.2354 238.983   1
  -2  16  14 266.811 286.613   1
   2 -16 -13-194.756 223.644   1
  -2  16  13-37.9453 259.114   1
   2 -16 -12-96.5786 236.587   1
  -2  16  12 37.6623 271.446   1
   2 -16 -11 287.068 232.389   1
  -2  16  11 260.913 259.479   1
   2 -16 -10 219.742 223.758   1
  -2  16  10 73.4338 245.197   1
   2 -16  -9 277.946 213.561   1
  -2  16   9-396.055 277.408   1
   2 -16  -7 58.7341 215.064   1
  -2  16   7 135.478 257.372   1
   2 -16  -6 1080.87 258.077   1
  -2  16   6 1073.83 278.924   1
   2 -16  -5-165.525 209.183   1
  -2  16   5-214.529 236.437   1
   2 -16  -4-52.3048 198.695   1
  -2  16   4 144.204 212.765   1
  -2 -16   3 118.059 92.1746   1
   2  16  -3 268.307 106.663   1
   2 -16  -2 89.0850 174.834   1
  -2  16   2 240.776 203.487   1
   2  16  -1 328.422 165.202   1
   2 -16  -1 221.228 168.423   1
  -2  16   1 377.826 218.771   1
  -2 -16   1 464.086 157.152   1
   2  16   0 209.597 194.511   1
  -2 -16   0 205.681 161.668   1
   2 -16   0 18.5309 164.152   1
  -2  16   0 21.4156 172.430   1
  -2 -16  -1 146.322 169.269   1
   2 -16   1 266.443 131.168   1
  -2  16  -1 180.095 159.152   1
   2  16   1 254.092 219.923   1
  -2 -16  -2 114.152 183.401   1
  -2  16  -2 423.193 131.705   1
   2 -16   2 276.041 117.478   1
   2  16   2 137.046 224.728   1
  -2  16  -3-14.9369 55.1010   1
   2  16   4-30.7513 236.108   1
  -2 -16  -4 51.4159 198.075   1
   2  16   5-483.095 230.447   1
  -2 -16  -5 134.667 195.096   1
   2  16   6 533.898 269.283   1
  -2 -16  -6 420.123 210.334   1
   2  16   7 34.5575 249.123   1
  -2 -16  -7-173.777 216.937   1
   2  16   9-217.864 270.897   1
  -2 -16  -9 60.9349 202.375   1
   2  16  10 110.886 275.163   1
  -2 -16 -10 341.535 238.072   1
   2  16  11 75.1295 259.889   1
  -2 -16 -11 157.713 220.139   1
   2  16  12-75.9139 276.869   1
  -2 -16 -12 223.267 229.045   1
   2  16  13 153.634 269.596   1
  -2 -16 -13 355.043 225.810   1
   2  16  14 194.048 272.012   1
  -2 -16 -14 129.248 219.790   1
   2  16  15 38.8132 298.142   1
  -2 -16 -15-258.665 240.483   1
   2  16  16 195.214 285.827   1
  -2 -16 -16-64.3734 224.502   1
   2  16  17 117.497 267.768   1
  -2 -16 -17 319.973 216.034   1
   2  16  18 729.946 276.948   1
  -2 -16 -18-566.772 204.266   1
   2  16  19 188.165 246.769   1
  -2 -16 -19 215.889 202.377   1
   2  16  20-36.1461 241.498   1
  -2 -16 -20 336.846 186.931   1
   2  16  21 494.458 241.971   1
  -2 -16 -21 210.184 186.107   1
   2 -17 -20 125.868 202.149   1
  -2  17  20 71.2716 261.963   1
   2 -17 -19-159.671 222.990   1
  -2  17  19 584.296 262.370   1
   2 -17 -18 32.4142 198.685   1
  -2  17  18 259.650 270.607   1
   2 -17 -17 295.068 236.646   1
  -2  17  17 490.717 282.683   1
   2 -17 -16 32.9346 216.968   1
  -2  17  16 342.672 258.954   1
   2 -17 -14 33.1549 212.874   1
  -2  17  14-38.3856 257.310   1
   2 -17 -13 33.0914 204.983   1
  -2  17  13 191.668 277.433   1
   2 -17 -12 296.266 223.990   1
  -2  17  12 38.1621 260.732   1
   2 -17 -11-261.055 216.904   1
  -2  17  11 37.8595 256.252   1
   2 -17 -10 129.396 225.621   1
  -2  17  10-186.980 265.205   1
   2 -17  -9 222.662 218.413   1
  -2  17   9 146.476 257.855   1
   2 -17  -8 93.7210 215.564   1
  -2  17   8 392.364 265.485   1
   2 -17  -7 275.196 244.074   1
  -2  17   7 172.432 256.735   1
   2 -17  -6 476.849 219.395   1
  -2  17   6-132.316 231.073   1
   2 -17  -5 114.286 213.145   1
  -2  17   5-157.353 238.225   1
   2 -17  -4 79.8679 185.890   1
  -2  17   4 216.333 236.616   1
   2 -17  -3 25.0456 176.958   1
  -2  17   3 148.662 210.914   1
   2 -17  -2 92.8050 170.723   1
  -2  17   2 198.493 215.597   1
   2 -17  -1-213.110 167.583   1
   2  17  -1 59.7411 162.738   1
  -2  17   1 182.988 200.008   1
  -2 -17   0-77.2849 152.490   1
   2 -17   0 97.8296 164.802   1
  -2  17   0 111.140 174.252   1
   2  17   0 161.671 188.782   1
  -2  17  -1 128.492 147.582   1
  -2 -17  -1 171.414 160.195   1
   2  17   1 212.580 218.078   1
  -2  17  -2 101.202 118.127   1
   2  17   2 88.1345 220.858   1
  -2 -17  -2 71.0684 174.186   1
   2  17   3 186.397 235.293   1
  -2 -17  -3 76.0100 191.952   1
   2  17   4 64.9139 242.337   1
  -2 -17  -4 214.466 195.752   1
   2  17   5 406.531 247.984   1
  -2 -17  -5 280.205 203.885   1
   2  17   6-34.8744 261.225   1
  -2 -17  -6 204.105 211.926   1
   2  17   7 395.028 287.282   1
  -2 -17  -7 30.0515 219.436   1
   2  17   8 294.265 263.166   1
  -2 -17  -8 461.955 226.893   1
   2  17   9 37.4941 263.753   1
  -2 -17  -9 94.2513 196.665   1
   2  17  10 38.0455 267.659   1
  -2 -17 -10 127.197 196.988   1
   2  17  11 232.332 264.427   1
  -2 -17 -11 64.3599 222.700   1
   2  17  12 117.039 280.136   1
  -2 -17 -12 97.3080 234.795   1
   2  17  13 237.014 258.695   1
  -2 -17 -13-32.5094 196.973   1
   2  17  14 997.635 302.092   1
  -2 -17 -14 32.5339 216.607   1
   2  17  16 274.217 260.736   1
  -2 -17 -16 256.517 208.627   1
   2  17  17 654.786 304.503   1
  -2 -17 -17 378.253 223.912   1
   2  17  18 37.1139 277.916   1
  -2 -17 -18 62.8053 226.347   1
   2  17  19-36.5407 260.243   1
  -2 -17 -19 154.649 217.594   1
   2  17  20 357.243 270.523   1
  -2 -17 -20-60.6870 214.431   1
   2 -18 -20 93.9146 192.440   1
  -2  18  20 454.755 236.134   1
   2 -18 -19-223.895 222.139   1
  -2  18  19 360.552 276.832   1
   2 -18 -18 64.8026 209.433   1
  -2  18  18 330.656 239.716   1
   2 -18 -17-295.952 215.313   1
  -2  18  17 447.757 280.411   1
   2 -18 -16 299.333 236.230   1
  -2  18  16 75.5247 267.023   1
   2 -18 -15-33.4054 236.904   1
  -2  18  15 38.3035 264.876   1
   2 -18 -13-134.458 220.100   1
  -2  18  13 154.372 279.246   1
   2 -18 -12 101.016 229.601   1
  -2  18  12 924.839 293.128   1
   2 -18 -10 497.515 236.259   1
  -2  18  10 151.243 262.406   1
   2 -18  -9-65.7691 225.469   1
  -2  18   9 222.086 257.093   1
   2 -18  -8-32.5052 226.752   1
  -2  18   8 180.055 234.696   1
   2 -18  -7 193.528 232.463   1
  -2  18   7-206.524 233.885   1
   2 -18  -6 615.056 217.533   1
  -2  18   6 33.8307 223.779   1
   2 -18  -5 260.892 197.117   1
  -2  18   5-100.811 247.060   1
   2 -18  -4-82.8877 183.501   1
  -2  18   4 162.530 223.815   1
  -2  18   3-94.5918 228.227   1
   2  18   3 96.3031 204.132   1
   2  18   4 442.609 257.175   1
  -2 -18  -4 82.7876 183.806   1
   2  18   5-354.585 245.342   1
  -2 -18  -5 28.7696 184.903   1
   2  18   6 184.919 270.437   1
  -2 -18  -6 389.570 224.442   1
   2  18   7-379.712 239.142   1
  -2 -18  -7-30.7983 190.009   1
   2  18   8 38.7655 248.897   1
  -2 -18  -8-31.4723 205.080   1
   2  18   9 708.778 291.645   1
  -2 -18  -9 223.979 209.128   1
   2  18  10 398.335 278.756   1
  -2 -18 -10 323.956 198.640   1
   2  18  11-40.1495 276.557   1
  -2 -18 -11 228.701 221.152   1
   2  18  12 362.771 281.448   1
  -2 -18 -12 98.4803 231.272   1
   2  18  13 359.597 271.012   1
  -2 -18 -13 587.633 211.074   1
   2  18  15 196.524 265.881   1
  -2 -18 -15-96.3852 201.064   1
   2  18  16 456.091 277.948   1
  -2 -18 -16 224.844 227.811   1
   2  18  17-37.5392 263.605   1
  -2 -18 -17 539.701 236.714   1
   2  18  18 331.562 255.118   1
  -2 -18 -18 125.019 196.063   1
   2  18  19-36.0378 250.289   1
  -2 -18 -19-30.7364 194.375   1
   2  18  20 71.0406 271.798   1
  -2 -18 -20-151.097 209.912   1
  -2  19  19 105.242 242.686   1
   2 -19 -18 130.377 225.418   1
  -2  19  18 579.454 279.834   1
   2 -19 -17-197.807 208.494   1
  -2  19  17 147.599 242.785   1
   2 -19 -16-133.802 201.854   1
  -2  19  16-262.273 251.461   1
   2 -19 -15-33.8348 206.101   1
  -2  19  15 113.762 238.563   1
   2 -19 -14-34.1201 209.148   1
  -2  19  14 344.329 260.100   1
   2 -19 -13 137.103 225.680   1
   2 -19 -12-102.962 219.261   1
  -2  19  12 77.0890 253.594   1
   2 -19 -11-34.4764 215.916   1
  -2  19  11 380.932 263.554   1
  -2  19   9 696.973 271.310   1
  -2  19   8-36.5947 231.420   1
  -2  19   7 181.483 253.426   1
   2  19   7 269.103 247.447   1
   2  19   8-117.387 261.198   1
   2  19   9-39.6164 280.962   1
   2  19  11-280.878 267.758   1
  -2 -19 -11 98.1439 216.284   1
   2  19  12 195.946 295.184   1
  -2 -19 -12 693.782 233.609   1
   2  19  14 349.731 265.230   1
  -2 -19 -14-196.755 211.610   1
   2  19  15 575.576 286.310   1
  -2 -19 -15-227.487 208.733   1
   2  19  16 416.936 272.375   1
  -2 -19 -16 32.1205 210.690   1
   2  19  17 223.206 252.207   1
  -2 -19 -17 285.198 194.815   1
   2  19  18-183.924 275.498   1
  -2 -19 -18 281.369 216.276   1
   2  19  19 395.807 273.523   1
  -2 -19 -19-30.5968 202.482   1
   3   0 -26 32.9785 229.043   1
   3   0 -25 197.833 228.236   1
  -3   0  25 564.148 241.413   1
   3   0 -24 296.428 235.460   1
  -3   0  24 661.132 273.585   1
   3   0 -23 165.801 235.207   1
  -3   0  23-35.9726 229.850   1
   3   0 -22 599.341 245.255   1
  -3   0  22-70.1623 230.306   1
   3   0 -21 354.130 231.683   1
  -3   0  21 141.057 239.110   1
   3   0 -20 782.135 269.902   1
  -3   0  20 348.605 272.160   1
   3   0 -19 335.309 239.143   1
  -3   0  19-33.9936 263.941   1
   3   0 -18 353.206 222.519   1
  -3   0  18 399.330 261.927   1
   3   0 -17-28.4526 238.916   1
  -3   0  17 160.954 266.317   1
   3   0 -16 136.428 229.095   1
  -3   0  16-93.5099 242.649   1
  -3   0  15-298.873 234.255   1
   3   0 -14 324.142 218.747   1
  -3   0  14 57.0378 248.067   1
   3   0 -12 335.210 202.724   1
  -3   0  12-25.5878 223.138   1
   3   0 -11 315.867 189.928   1
  -3   0  11 143.445 213.819   1
   3   0 -10 10689.7 804.664   1
  -3   0  10 11534.8 818.336   1
  -3   0   9 122.052 195.481   1
   3   0  -9-147.614 193.951   1
   3   0  -8 14372.1 988.580   1
  -3   0   8 13989.6 993.791   1
  -3   0   7-87.4235 197.530   1
   3   0  -7-167.066 169.405   1
  -3   0   6 129.786 204.039   1
   3   0  -6 275.717 186.165   1
   3   0  -4 68218.6 4519.28   1
  -3   0   4 69714.8 4525.77   1
   3   0  -3 149.892 192.264   1
  -3   0   3 84.2736 200.079   1
  -3   0   2 342397. 22199.1   1
   3   0  -2 340071. 22193.0   1
  -3   0   1 142.536 194.322   1
   3   0  -1 36.8669 172.512   1
  -3   0   0 47.8263 156.359   1
   3   0   0-138.784 166.673   1
  -3   0  -1-262.350 194.806   1
   3   0   1 114.195 182.235   1
  -3   0  -2 348377. 23319.4   1
   3   0   2 368922. 23320.6   1
  -3   0  -3 10.5133 166.992   1
   3   0   3-42.9389 177.872   1
   3   0   4 65136.6 4476.70   1
  -3   0  -4 71409.6 4477.09   1
   3   0   6 347.397 186.682   1
  -3   0  -6 235.224 157.735   1
  -3   0  -7 59.6551 168.324   1
   3   0   7-50.2018 187.640   1
  -3   0  -8 13947.4 1010.69   1
   3   0   8 15212.4 1023.13   1
  -3   0  -9-53.6973 173.213   1
   3   0   9 223.449 189.062   1
  -3   0 -10 11791.4 840.968   1
   3   0  10 11582.7 854.191   1
   3   0  11 115.423 204.310   1
  -3   0 -11-40.7638 179.440   1
   3   0  12 294.781 206.396   1
  -3   0 -12-21.7127 185.110   1
   3   0  14 275.835 224.198   1
  -3   0 -14 47.2836 199.855   1
   3   0  15-29.0101 225.838   1
   3   0  16 121.332 240.709   1
  -3   0 -16 362.301 204.879   1
   3   0  17-125.894 234.916   1
  -3   0 -17-109.180 207.496   1
   3   0  18 823.721 278.696   1
  -3   0 -18 314.190 224.902   1
   3   0  19-170.614 271.010   1
  -3   0 -19 205.612 240.792   1
   3   0  20 561.990 266.079   1
  -3   0 -20 240.809 241.112   1
   3   0  21 541.080 249.653   1
  -3   0 -21-122.712 224.813   1
   3   0  22 406.490 260.804   1
  -3   0 -22 281.183 217.123   1
   3   0  23-37.7558 235.164   1
  -3   0 -23 255.106 233.576   1
   3   0  24 232.507 276.064   1
  -3   0 -24 64.1055 213.042   1
   3   0  25 117.013 233.723   1
  -3   0 -25-288.502 219.897   1
  -3   0 -26 417.949 233.293   1
   3  -1 -26 556.051 263.950   1
  -3   1  26 745.734 266.643   1
   3   1 -25 132.702 222.438   1
   3  -1 -25 234.176 244.006   1
  -3  -1  25 38.0501 236.912   1
  -3   1  25-146.629 248.016   1
   3   1 -24 65.8883 238.017   1
   3  -1 -24 433.350 252.865   1
  -3  -1  24 375.782 249.864   1
  -3   1  24 867.471 268.989   1
   3  -1 -23 134.795 237.113   1
  -3   1  23 70.9513 243.291   1
   3   1 -22 228.791 240.284   1
  -3  -1  22-35.4645 237.826   1
   3  -1 -21 32.0778 219.986   1
   3   1 -21 224.063 235.302   1
  -3  -1  21 173.765 241.431   1
  -3   1  21-35.7263 228.313   1
   3   1 -20 1749.00 299.810   1
   3  -1 -20 1877.76 293.840   1
  -3  -1  20 2011.50 322.768   1
  -3   1  20 2121.33 325.364   1
   3  -1 -19 764.710 262.715   1
  -3   1  19-278.102 289.922   1
   3   1 -18 617.993 248.940   1
  -3  -1  18 484.149 238.077   1
   3  -1 -17 343.638 231.600   1
   3   1 -17 225.352 231.420   1
  -3  -1  17 786.036 266.581   1
  -3   1  17 132.022 274.064   1
   3   1 -16 3000.57 323.528   1
   3  -1 -16 2654.15 311.867   1
  -3  -1  16 2203.08 332.454   1
  -3   1  16 2008.58 323.766   1
   3  -1 -15-132.906 217.319   1
   3   1 -15-51.6403 210.451   1
  -3  -1  15-115.358 223.064   1
  -3  -1  14 12399.6 930.942   1
  -3   1  14 12408.0 942.144   1
   3   1 -14 13253.4 919.120   1
   3  -1 -14 12417.0 927.061   1
   3   1 -13-23.2126 201.142   1
   3  -1 -13 265.526 214.267   1
  -3   1  13-252.721 245.286   1
  -3  -1  13 337.452 224.913   1
  -3   1  12 8042.44 652.168   1
   3   1 -12 8753.91 627.340   1
   3  -1 -12 7663.47 634.617   1
   3  -1 -11 64.9211 179.556   1
   3   1 -11 41.1079 178.036   1
  -3  -1  11-226.287 217.450   1
  -3   1  11 200.157 229.442   1
   3  -1 -10 794.012 220.802   1
   3   1 -10 465.972 192.535   1
  -3   1  10 703.867 249.026   1
  -3  -1  10 905.157 206.348   1
   3  -1  -9 19.0314 192.899   1
   3   1  -9-158.488 178.144   1
  -3  -1   9 19.4485 189.871   1
  -3   1   9-239.308 216.017   1
  -3  -1   8 23059.6 1462.39   1
  -3   1   8 20124.4 1463.41   1
   3   1  -8 20071.3 1446.27   1
   3  -1  -8 22697.3 1460.43   1
   3  -1  -7 1331.46 223.896   1
   3   1  -7 1538.97 202.334   1
  -3  -1   7 1319.02 224.852   1
  -3   1   7 1167.11 230.803   1
   3  -1  -6 11294.8 789.141   1
  -3   1   6 11003.3 801.114   1
   3   1  -5 1953.63 241.112   1
  -3   1   5 1993.05 282.536   1
  -3  -1   5 1969.81 259.671   1
   3   1  -4 11848.6 803.401   1
  -3  -1   4 11187.2 807.663   1
   3  -1  -3 4386.71 424.352   1
  -3  -1   3 5950.02 430.554   1
  -3   1   3 6589.21 444.804   1
   3   1  -3 4926.09 412.266   1
   3  -1  -2 22546.3 1517.66   1
   3   1  -2 23664.8 1515.23   1
  -3   1   2 22112.0 1524.68   1
  -3  -1   2 22301.5 1519.16   1
   3   1  -1 13772.9 858.423   1
   3  -1  -1 11998.7 852.671   1
  -3  -1   1 11318.7 861.819   1
  -3   1   1 12734.1 865.277   1
   3  -1   0 11727.4 826.426   1
   3   1   0 13389.0 829.207   1
  -3   1   0 12711.6 834.194   1
  -3  -1   0 10480.9 822.353   1
   3   1   1 13229.2 847.963   1
   3  -1   1 12245.3 841.631   1
  -3   1  -1 11327.1 840.423   1
  -3  -1  -1 12461.9 847.786   1
   3  -1   2 25178.7 1524.09   1
   3   1   2 21624.1 1526.36   1
  -3  -1  -2 20043.3 1522.72   1
  -3   1  -2 24395.5 1522.49   1
   3  -1   3 5779.56 403.619   1
   3   1   3 4336.48 412.405   1
  -3  -1  -3 4890.71 412.352   1
  -3   1  -3 5278.42 398.240   1
   3   1   4 9612.91 764.319   1
   3  -1   4 10630.7 754.746   1
  -3  -1  -4 10062.2 760.172   1
  -3   1  -5 1836.48 210.555   1
   3  -1   5 1646.28 221.944   1
   3   1   6 10962.5 782.732   1
  -3  -1  -6 10720.0 765.631   1
   3   1   7 1162.62 226.690   1
   3  -1   7 972.656 218.539   1
  -3  -1  -7 1299.20 214.019   1
  -3   1  -7 1205.72 182.277   1
   3  -1   8 20113.4 1409.42   1
   3   1   8 21083.8 1424.44   1
  -3   1  -8 21064.7 1405.16   1
  -3  -1  -8 20580.7 1410.73   1
   3   1   9 129.128 192.992   1
   3  -1   9-173.576 187.831   1
  -3  -1  -9 75.3430 171.495   1
  -3   1  -9 169.471 158.472   1
   3   1  10 643.146 238.260   1
   3  -1  10 863.503 221.487   1
  -3  -1 -10 704.625 197.995   1
  -3   1 -10 887.996 184.972   1
   3   1  11 408.287 226.561   1
   3  -1  11 287.816 197.491   1
  -3   1 -11 136.829 176.291   1
  -3  -1 -11 127.202 186.692   1
   3   1  12 7658.20 622.149   1
   3  -1  12 7905.64 622.697   1
  -3  -1 -12 8251.80 612.051   1
  -3   1 -12 7679.57 603.321   1
   3  -1  13 226.673 205.184   1
   3   1  13-26.8350 233.078   1
  -3  -1 -13-302.042 220.255   1
  -3   1 -13 130.819 177.074   1
   3  -1  14 11042.3 864.541   1
   3   1  14 11902.0 864.772   1
  -3  -1 -14 11609.9 848.248   1
  -3   1 -14 11558.2 848.757   1
   3  -1  15 28.2965 233.162   1
   3   1  15 477.210 253.786   1
  -3   1 -15 193.293 201.650   1
  -3  -1 -15 277.283 224.779   1
   3  -1  16 2584.29 329.690   1
   3   1  16 2011.31 329.859   1
  -3   1 -16 2357.26 298.046   1
  -3  -1 -16 2533.92 302.860   1
   3  -1  17 935.624 265.413   1
   3   1  17 31.9985 250.362   1
  -3  -1 -17 832.405 232.045   1
  -3   1 -17 542.174 221.451   1
   3  -1  18 618.019 260.436   1
  -3   1 -18 1097.88 242.512   1
   3   1  19 551.601 262.320   1
  -3  -1 -19 296.674 230.908   1
   3  -1  20 1500.35 319.117   1
   3   1  20 2122.54 322.071   1
  -3   1 -20 2056.10 297.248   1
  -3  -1 -20 1940.00 297.688   1
   3  -1  21-35.9983 237.971   1
   3   1  21 72.4654 267.284   1
  -3   1 -21-30.5214 209.242   1
  -3  -1 -21-92.4327 234.910   1
   3  -1  22 258.799 238.628   1
  -3   1 -22-31.2251 210.344   1
   3   1  23 187.525 264.194   1
  -3  -1 -23 253.610 234.309   1
   3  -1  24 471.425 273.353   1
   3   1  24 76.4910 254.565   1
  -3   1 -24 160.962 223.251   1
  -3  -1 -24 351.907 235.698   1
  -3   1 -25-32.0195 220.474   1
   3   1  26 192.090 231.400   1
  -3  -1 -26-94.7057 215.469   1
   3  -2 -27 32.1449 222.385   1
  -3   2  27 183.121 225.642   1
   3  -2 -26-32.5476 232.797   1
  -3   2  26-181.264 241.985   1
   3  -2 -25-66.4130 239.332   1
  -3   2  25 143.933 237.873   1
   3   2 -24 198.330 220.316   1
   3  -2 -24 67.5721 247.076   1
  -3  -2  24 420.542 248.600   1
  -3   2  24 497.803 255.918   1
   3  -2 -23 297.748 246.941   1
   3   2 -23-65.0554 217.199   1
  -3  -2  23 37.3427 235.065   1
  -3   2  23 289.690 261.110   1
   3  -2 -22 325.686 258.042   1
   3   2 -22 607.095 239.603   1
  -3  -2  22 985.054 266.681   1
  -3   2  22 471.572 252.616   1
   3  -2 -21 159.980 207.557   1
   3   2 -21-188.167 215.068   1
  -3  -2  21-140.026 249.339   1
  -3   2  21-252.937 249.939   1
   3  -2 -20 156.750 235.233   1
   3   2 -20 183.000 219.474   1
  -3   2  20 71.5203 245.622   1
  -3  -2  20 579.126 252.708   1
   3  -2 -19 183.584 238.326   1
   3   2 -19 360.614 223.501   1
  -3  -2  19-97.9361 229.753   1
  -3   2  19-35.2286 288.006   1
   3   2 -18 2609.60 349.129   1
  -3  -2  18 2836.00 367.675   1
  -3   2  18 3267.74 392.312   1
   3  -2 -17 144.618 228.325   1
   3   2 -17 170.195 226.137   1
  -3  -2  17-29.9314 231.535   1
  -3   2  17 201.516 270.304   1
   3  -2 -16 7029.64 545.794   1
  -3  -2  16 5328.66 525.008   1
  -3   2  16 6377.61 557.472   1
   3   2 -16 6427.91 540.982   1
  -3   2  15 1097.58 295.841   1
  -3  -2  15 1554.97 277.535   1
   3  -2 -15 511.687 234.810   1
   3   2 -15 929.333 243.367   1
  -3   2  14-90.3641 233.083   1
   3  -2 -14 336.087 206.884   1
  -3   2  13 259.302 231.880   1
  -3  -2  13 665.426 218.998   1
   3  -2 -13 271.718 192.640   1
   3   2 -13 69.1070 194.964   1
  -3  -2  12 14906.5 1062.41   1
   3  -2 -11 1155.94 242.341   1
   3   2 -11 1203.64 211.619   1
  -3   2  11 726.579 260.446   1
  -3  -2  11 958.324 234.511   1
   3  -2 -10 34166.2 2263.04   1
  -3   2  10 32837.2 2273.52   1
   3   2 -10 34725.7 2251.38   1
  -3  -2  10 32664.2 2258.39   1
   3   2  -9 541.694 189.143   1
   3  -2  -9 531.622 194.279   1
  -3   2   9 638.332 226.918   1
  -3  -2   9 936.735 212.897   1
   3   2  -8 104.967 137.649   1
   3  -2  -8 18.3723 172.670   1
  -3  -2   8 197.125 179.095   1
  -3   2   8 42.1967 207.309   1
   3  -2  -7 308.083 179.849   1
   3   2  -7 379.402 152.266   1
  -3   2   7 872.432 228.360   1
  -3  -2   7 250.914 185.127   1
  -3   2   6 17649.3 1205.47   1
   3  -2  -6 17315.9 1201.85   1
  -3   2   5 3951.43 373.466   1
  -3  -2   5 4237.78 352.885   1
   3   2  -5 4260.85 340.576   1
   3  -2  -5 3972.05 351.543   1
   3   2  -4 3107.95 275.956   1
  -3  -2   4 3068.74 294.654   1
  -3   2   3 15068.8 1000.29   1
   3   2  -3 14495.3 969.810   1
  -3  -2   3 13950.8 976.458   1
   3  -2  -3 13776.9 975.146   1
  -3   2   2 3137.12 300.266   1
   3   2  -2 3140.94 277.835   1
  -3  -2   2 3304.01 286.574   1
   3  -2  -2 2644.38 285.039   1
   3  -2  -1 5701.00 392.736   1
   3   2  -1 4527.03 383.138   1
  -3   2   1 4924.64 400.438   1
  -3  -2   1 4400.21 379.841   1
   3  -2   0 164.153 176.490   1
  -3   2   0 231.601 175.688   1
   3   2   0-49.6095 173.931   1
  -3  -2   0-87.0590 182.185   1
  -3   2  -1 4215.01 331.698   1
   3   2   1 4170.08 330.711   1
   3  -2   1 4448.23 321.282   1
   3  -2   2 3311.52 291.035   1
  -3   2  -2 2817.15 283.273   1
   3   2   2 3024.77 296.844   1
   3  -2   3 16037.8 1023.00   1
   3   2   3 14448.1 1033.06   1
  -3  -2  -3 15603.6 1031.65   1
  -3   2  -3 14256.5 1020.40   1
   3  -2   4 3034.70 264.003   1
  -3   2  -4 2887.57 268.495   1
   3   2   5 3258.05 359.608   1
   3  -2   5 3840.23 326.362   1
  -3   2  -5 4244.63 321.348   1
  -3  -2  -5 3822.66 348.974   1
  -3   2  -6 17534.4 1228.23   1
  -3  -2  -6 19014.5 1246.82   1
   3   2   6 18380.2 1256.77   1
   3  -2   6 18146.0 1235.81   1
  -3  -2  -7 639.847 195.662   1
   3   2   7 820.160 227.615   1
  -3   2  -8 86.9749 158.485   1
  -3  -2  -8 254.987 204.766   1
   3  -2   8 49.3101 162.723   1
   3   2   8 267.665 214.583   1
  -3  -2  -9 814.973 196.665   1
  -3   2  -9 993.951 188.932   1
   3   2   9 677.507 209.158   1
   3  -2   9 939.131 192.841   1
   3   2  10 34802.4 2279.62   1
  -3  -2 -10 32424.9 2260.57   1
  -3   2 -10 33971.3 2251.06   1
  -3  -2 -11 879.466 211.567   1
  -3   2 -11 953.495 197.342   1
   3   2  11 972.668 234.016   1
   3  -2  11 1417.91 237.458   1
   3  -2  12 14463.3 989.809   1
  -3   2 -12 13292.1 973.456   1
  -3  -2 -13-47.8445 188.138   1
  -3   2 -13 126.347 176.308   1
   3  -2  13 170.138 198.034   1
   3   2  13-82.9046 211.455   1
  -3  -2 -14-149.491 207.467   1
   3   2  14-58.1467 235.487   1
  -3   2 -15 1654.63 242.161   1
  -3  -2 -15 1243.56 258.037   1
   3  -2  15 1236.28 253.116   1
   3   2  15 758.901 286.413   1
   3  -2  16 6485.47 550.711   1
  -3   2 -16 6592.53 533.666   1
  -3  -2 -16 6483.21 548.731   1
   3  -2  17 703.763 260.700   1
   3   2  17 260.002 272.845   1
  -3  -2 -17 112.696 230.443   1
  -3   2 -17 265.995 226.856   1
   3   2  18 3244.89 392.184   1
   3  -2  18 3181.63 374.074   1
  -3   2 -18 2958.51 336.307   1
  -3  -2 -18 3047.77 374.823   1
   3  -2  19 133.787 243.201   1
   3   2  19 382.912 287.297   1
  -3   2 -19 229.139 232.143   1
  -3  -2 -19-29.9515 248.006   1
   3  -2  20 416.398 264.600   1
   3   2  20 498.771 282.058   1
  -3   2 -20-118.030 213.564   1
  -3  -2 -20-213.629 231.072   1
   3  -2  21-35.9149 239.772   1
   3   2  21 217.586 264.573   1
  -3   2 -21 242.865 220.666   1
  -3  -2 -21 61.9345 224.208   1
   3  -2  22 852.600 273.021   1
   3   2  22 1219.33 301.605   1
  -3  -2 -22 657.718 248.107   1
  -3   2 -22 1095.55 253.606   1
   3  -2  23 461.167 271.813   1
  -3   2 -23-158.953 231.389   1
  -3  -2 -23-31.6472 214.574   1
   3   2  24 76.1572 237.470   1
   3  -2  24 195.408 244.991   1
  -3   2 -24 256.868 215.707   1
  -3  -2 -24 318.603 227.320   1
   3   2  25 194.132 253.832   1
  -3  -2 -25 413.863 240.996   1
   3   2  26 38.0519 259.190   1
  -3  -2 -26 441.347 232.370   1
   3   2  27-147.490 242.648   1
  -3  -2 -27-31.3185 209.039   1
   3  -3 -28-62.6027 201.014   1
   3  -3 -27-31.9092 223.516   1
  -3   3  27-71.0632 215.245   1
   3  -3 -26 163.901 232.789   1
  -3   3  26 213.001 230.521   1
   3  -3 -25 335.672 235.560   1
  -3   3  25 105.931 241.443   1
   3  -3 -23 229.428 225.874   1
   3   3 -23 32.6299 216.925   1
  -3   3  23-218.952 236.828   1
   3  -3 -22 97.2174 216.659   1
   3   3 -22 254.987 233.732   1
  -3  -3  22 184.331 242.933   1
  -3   3  22 329.194 237.578   1
   3   3 -21 124.064 215.405   1
  -3  -3  21-178.093 234.341   1
   3  -3 -20 596.274 258.076   1
  -3   3  20 469.547 294.527   1
   3  -3 -19 30.8350 255.857   1
   3   3 -19 232.682 220.972   1
  -3   3  19 35.4928 271.566   1
  -3  -3  19-199.515 244.374   1
   3   3 -18-111.893 208.683   1
   3  -3 -18 300.697 244.211   1
  -3  -3  18-159.913 254.001   1
   3   3 -17 615.911 226.208   1
  -3  -3  17 428.797 255.746   1
   3  -3 -16 56.7634 221.460   1
   3   3 -16 666.897 222.221   1
  -3   3  16 495.528 262.574   1
  -3  -3  16 262.791 239.058   1
   3   3 -15 193.589 197.838   1
   3  -3 -15 328.477 252.317   1
  -3  -3  15 27.7075 221.557   1
  -3   3  15-287.340 289.229   1
   3  -3 -14-26.3626 203.177   1
   3   3 -14 68.5109 183.204   1
  -3  -3  14-78.4774 222.876   1
  -3   3  14-399.959 260.616   1
   3  -3 -13 960.359 222.965   1
   3   3 -13 985.888 218.438   1
  -3   3  13 1003.49 271.714   1
  -3  -3  13 1031.55 235.349   1
   3  -3 -12 2483.89 295.679   1
   3   3 -12 3033.43 294.565   1
  -3   3  12 2565.33 330.033   1
  -3  -3  12 3106.47 303.972   1
   3   3 -11 685.117 186.656   1
  -3  -3  11 932.976 220.473   1
   3   3 -10 1383.64 219.070   1
   3  -3 -10 1930.07 259.924   1
  -3  -3  10 1354.22 229.323   1
  -3   3  10 1646.79 289.491   1
   3  -3  -9 936.957 220.280   1
   3   3  -9 842.885 171.713   1
  -3   3   9 619.067 249.532   1
  -3  -3   9 1119.28 208.041   1
   3  -3  -8 13403.2 921.889   1
   3   3  -8 12543.9 893.894   1
  -3   3   8 13355.9 934.856   1
  -3  -3   8 12702.1 909.856   1
  -3   3   7 3666.36 339.455   1
   3  -3  -7 3064.01 314.480   1
  -3   3   6 38437.5 2601.16   1
   3   3  -6 37121.3 2579.04   1
   3  -3  -6 39049.5 2596.84   1
  -3  -3   6 41806.1 2587.60   1
   3  -3  -5 5450.00 417.378   1
   3   3  -5 4576.71 388.388   1
  -3   3   5 4797.45 416.636   1
  -3  -3   5 5253.87 394.754   1
   3  -3  -4 36111.9 2475.13   1
  -3  -3   4 39218.5 2469.50   1
  -3   3   4 37510.5 2486.96   1
   3   3  -4 36578.9 2465.49   1
  -3  -3   3 42179.8 2745.61   1
   3   3  -3 41167.0 2743.65   1
   3   3  -2 44743.5 3159.80   1
  -3   3   2 49893.1 3174.33   1
  -3  -3   2 49880.4 3157.43   1
   3  -3  -2 48122.1 3162.88   1
  -3  -3   1 24121.8 1534.79   1
   3   3  -1 22695.3 1536.13   1
  -3   3   1 22333.4 1541.96   1
   3  -3  -1 22746.9 1537.41   1
  -3  -3   0 196854. 12301.3   1
   3   3   0 183179. 12300.0   1
  -3   3   0 189690. 12302.4   1
   3  -3   0 186091. 12297.2   1
   3   3   1 22750.1 1601.84   1
  -3  -3  -1 24189.7 1601.81   1
  -3   3  -1 24668.9 1597.30   1
   3  -3   1 24223.5 1594.44   1
  -3   3  -2 48662.6 3243.35   1
  -3  -3  -2 48017.7 3253.74   1
   3  -3   2 51610.6 3245.09   1
   3   3   2 49131.3 3256.15   1
  -3   3  -3 42366.5 2732.67   1
   3  -3   3 40725.1 2733.90   1
  -3   3  -4 36621.8 2394.51   1
  -3  -3  -4 38434.6 2416.35   1
   3  -3   4 35892.0 2395.12   1
   3   3   4 34426.9 2416.86   1
   3   3   5 4227.67 405.950   1
   3  -3   5 5078.09 362.664   1
  -3  -3  -5 4816.15 391.618   1
  -3   3  -5 4420.88 365.561   1
   3  -3   6 39800.6 2524.84   1
  -3   3  -6 38620.0 2520.48   1
  -3  -3  -6 36516.6 2536.84   1
   3   3   6 36959.8 2544.75   1
  -3  -3  -7 3215.53 332.808   1
   3   3   7 3481.51 342.919   1
  -3   3  -8 12857.6 860.020   1
  -3  -3  -8 11595.6 874.545   1
   3   3   8 12429.5 902.049   1
   3  -3   9 1104.54 180.854   1
   3   3   9 894.297 253.098   1
  -3  -3  -9 908.451 202.141   1
  -3   3  -9 845.031 179.510   1
   3  -3  10 1736.96 235.786   1
   3   3  10 1231.19 257.909   1
  -3  -3 -10 1751.68 240.053   1
   3  -3  11 866.590 201.497   1
  -3   3 -11 890.062 188.146   1
   3  -3  12 2978.47 322.033   1
   3   3  12 2928.72 341.025   1
  -3  -3 -13 1008.40 247.850   1
  -3   3 -13 868.367 193.279   1
   3   3  13 881.006 272.935   1
   3  -3  13 1455.39 238.844   1
  -3   3 -14 128.311 188.315   1
  -3  -3 -14-330.463 214.718   1
   3  -3  14-252.969 219.763   1
   3   3  14 208.983 234.023   1
   3   3  15 216.987 252.249   1
  -3  -3 -15 264.518 220.048   1
   3   3  16 32.0885 253.183   1
   3  -3  16 226.065 225.168   1
  -3  -3 -16-27.3755 208.727   1
  -3   3 -16-24.5057 188.826   1
   3  -3  17 331.034 238.431   1
  -3   3 -17 338.525 202.504   1
   3   3  18 273.704 278.885   1
   3  -3  18 221.529 241.460   1
  -3   3 -18 108.739 221.669   1
  -3  -3 -18 29.6596 230.292   1
   3   3  19 175.579 275.387   1
   3  -3  19 33.0365 246.647   1
  -3   3 -19 225.628 224.929   1
   3   3  20 537.041 302.414   1
  -3  -3 -20-492.293 257.646   1
   3  -3  21-107.292 226.194   1
  -3   3 -21-30.2015 207.988   1
   3   3  22 73.9360 232.738   1
   3  -3  22-37.2154 235.508   1
  -3  -3 -22 156.749 210.342   1
  -3   3 -22 311.219 207.858   1
   3   3  23 37.3829 255.835   1
   3  -3  23 233.033 252.549   1
  -3   3 -23 477.260 207.172   1
  -3  -3 -23 315.881 230.226   1
   3   3  25-305.527 274.169   1
  -3  -3 -25 126.446 227.849   1
   3   3  26 455.788 255.550   1
  -3  -3 -26 749.307 235.620   1
   3   3  27-218.504 233.897   1
  -3  -3 -27 340.195 217.603   1
  -3  -3 -28-274.951 227.761   1
  -3   4  28-175.581 244.937   1
   3  -4 -28 216.937 237.130   1
  -3   4  27 242.958 244.148   1
   3  -4 -27-96.1522 228.259   1
  -3   4  26-34.7479 237.765   1
   3  -4 -26 528.697 246.176   1
  -3   4  25-71.7021 241.424   1
   3  -4 -25 98.3449 228.641   1
  -3   4  24-36.3761 249.440   1
   3  -4 -24 196.131 232.843   1
  -3   4  23 513.687 285.735   1
   3   4 -23 32.6753 215.115   1
   3  -4 -23-97.5606 248.933   1
  -3  -4  22 264.326 241.266   1
   3   4 -22-286.668 203.525   1
   3  -4 -22-129.099 246.969   1
  -3  -4  21 181.867 248.130   1
  -3   4  21 657.155 291.721   1
   3  -4 -21 160.098 245.967   1
   3   4 -21 401.701 222.016   1
  -3   4  20 653.160 280.396   1
  -3  -4  20-34.7990 234.247   1
   3  -4 -20 409.992 234.503   1
   3   4 -20 328.184 223.597   1
  -3   4  19 107.667 258.658   1
  -3  -4  19-67.0017 256.318   1
   3   4 -19-57.3920 205.170   1
   3  -4 -19-30.9440 209.324   1
  -3  -4  18 738.216 246.187   1
  -3   4  18 422.375 297.177   1
   3  -4 -18 696.290 257.352   1
   3   4 -18 797.225 223.561   1
  -3  -4  17 60.7852 231.851   1
  -3   4  17 241.049 270.000   1
   3   4 -17-104.888 184.601   1
   3  -4 -17 443.969 244.974   1
  -3  -4  16 4450.56 424.074   1
   3  -4 -16 4024.87 427.557   1
  -3   4  16 3854.07 457.032   1
   3   4 -16 4206.38 395.947   1
   3  -4 -15 501.794 214.436   1
  -3   4  15 97.5589 263.383   1
   3  -4 -14 834.805 263.999   1
  -3  -4  14 361.820 212.597   1
  -3   4  14 125.729 289.727   1
   3   4 -13 950.728 205.270   1
   3  -4 -13 1367.48 257.826   1
  -3  -4  13 830.074 230.972   1
  -3   4  13 1027.69 294.845   1
   3   4 -12 1745.38 233.227   1
   3  -4 -12 1704.59 273.002   1
  -3  -4  12 1827.83 251.347   1
  -3   4  12 1476.97 307.692   1
   3   4 -11 228.919 173.458   1
   3  -4 -11-23.5389 210.075   1
  -3   4  11 165.662 260.027   1
  -3  -4  11 42.9305 190.097   1
   3  -4 -10 10059.8 701.824   1
  -3  -4  10 9566.11 688.293   1
  -3   4  10 9988.88 722.115   1
   3   4 -10 8011.39 655.884   1
   3  -4  -9 359.215 204.503   1
   3   4  -9 580.639 171.840   1
  -3  -4   9 511.895 180.033   1
  -3   4   9 915.485 250.311   1
   3  -4  -8 9332.60 698.148   1
  -3  -4   8 9313.19 676.860   1
  -3   4   8 9292.92 717.342   1
   3   4  -8 9612.23 669.120   1
  -3   4   7-86.3904 218.837   1
   3  -4  -7-18.6202 183.295   1
  -3  -4   6 5155.59 427.382   1
   3   4  -6 5668.49 426.223   1
  -3   4   6 5769.46 475.769   1
   3  -4  -6 6086.38 455.308   1
   3   4  -5 2297.36 214.234   1
  -3  -4   5 1859.82 213.950   1
  -3   4   5 2054.05 268.549   1
   3  -4  -5 1774.93 252.867   1
  -3  -4   4 41803.8 2622.18   1
   3  -4  -4 38107.2 2631.36   1
   3   4  -4 38164.1 2619.39   1
  -3   4   4 41131.5 2640.87   1
   3   4  -3 6612.18 463.273   1
  -3  -4   3 6029.42 456.204   1
   3   4  -2 1379.33 199.516   1
  -3   4   2 1949.14 238.028   1
  -3  -4   2 1951.48 190.941   1
   3  -4  -2 1742.01 219.400   1
  -3   4   1 14267.5 984.635   1
   3   4  -1 13654.4 972.274   1
   3  -4  -1 14363.4 977.519   1
  -3  -4   1 14965.6 973.872   1
   3  -4   0 29.9517 145.951   1
  -3  -4   0-10.4881 153.464   1
   3   4   0 54.5762 158.320   1
  -3   4   0 202.959 167.030   1
   3  -4   1 13996.3 886.912   1
   3   4   1 12696.4 898.702   1
  -3   4  -1 12971.0 891.481   1
  -3  -4  -1 12121.2 895.830   1
  -3   4  -2 2266.02 208.053   1
   3  -4   2 2025.65 201.596   1
   3  -4   3 6511.29 430.286   1
  -3  -4  -3 5950.06 455.324   1
  -3   4  -3 5581.49 421.549   1
   3   4   3 5271.14 459.227   1
   3  -4   4 38254.8 2543.98   1
  -3  -4  -4 36627.4 2562.46   1
  -3   4  -4 40145.8 2543.65   1
   3   4   4 38930.5 2570.80   1
   3  -4   5 1698.64 199.026   1
  -3   4  -5 2028.72 201.998   1
  -3  -4  -5 2342.84 255.841   1
   3   4   5 2435.81 288.896   1
   3   4   6 5927.10 462.522   1
  -3   4  -6 4996.82 400.188   1
  -3  -4  -6 5680.57 439.982   1
  -3  -4  -7 356.464 204.485   1
  -3   4  -7 34.2730 129.451   1
   3  -4   7 37.6960 140.057   1
   3   4   7-21.1717 216.275   1
   3   4   8 7450.27 612.372   1
  -3  -4  -8 8220.24 610.337   1
  -3   4  -9 282.105 140.884   1
   3   4   9 72.9231 242.464   1
   3  -4   9 320.851 171.248   1
   3  -4  10 8644.63 650.752   1
   3   4  10 8806.44 686.957   1
  -3  -4 -10 9733.94 677.181   1
  -3   4 -10 8461.61 631.985   1
  -3  -4 -11 353.510 228.149   1
  -3   4 -11 252.604 146.498   1
   3  -4  11 400.372 165.852   1
   3   4  11 560.596 258.703   1
   3   4  12 1229.42 266.530   1
   3  -4  12 1531.01 235.732   1
  -3  -4 -13 679.536 222.124   1
  -3   4 -13 926.991 201.963   1
   3  -4  13 855.706 204.943   1
   3   4  13 995.839 252.178   1
  -3  -4 -14-78.0355 210.624   1
  -3   4 -14-207.110 164.523   1
   3  -4  14 315.241 200.026   1
   3   4  14-183.324 254.296   1
  -3   4 -15 488.892 204.318   1
  -3  -4 -15 593.746 226.004   1
   3   4  15 506.146 252.045   1
   3  -4  15 579.359 233.258   1
   3  -4  16 4335.14 409.924   1
   3   4  16 4276.81 441.177   1
  -3   4 -16 3661.06 393.546   1
  -3  -4 -16 4537.05 411.853   1
   3   4  17 167.252 243.939   1
   3  -4  17-117.932 239.450   1
  -3  -4 -17 28.9966 215.519   1
  -3   4 -17 25.3745 197.535   1
   3   4  18 588.212 257.315   1
   3  -4  18 745.558 242.578   1
  -3   4 -18 505.626 207.398   1
  -3  -4 -18 629.589 234.338   1
   3  -4  19 719.889 253.678   1
  -3   4 -19 415.963 214.024   1
  -3  -4 -19 182.849 261.099   1
   3  -4  20 68.4835 229.697   1
   3   4  20-108.037 274.696   1
  -3  -4 -20 30.9454 243.496   1
  -3   4 -20 404.743 204.368   1
   3   4  21-36.5029 274.339   1
   3  -4  21-179.541 256.748   1
  -3  -4 -21 280.543 226.451   1
  -3   4 -21 30.0261 194.726   1
   3   4  22 369.933 239.531   1
   3  -4  22 37.7747 258.586   1
  -3  -4 -22 344.920 215.877   1
  -3   4 -22 371.223 217.583   1
   3   4  23 186.514 264.684   1
  -3  -4 -23 94.5691 225.546   1
   3   4  24 37.4920 265.123   1
  -3  -4 -24 728.483 250.574   1
   3   4  25 265.431 250.680   1
  -3  -4 -25-251.075 209.439   1
   3   4  26 75.2176 225.407   1
  -3  -4 -26 185.531 212.168   1
   3   4  27 467.673 257.106   1
  -3  -4 -27 244.431 228.986   1
   3   4  28-35.2711 243.348   1
  -3  -4 -28 450.800 235.258   1
  -3   5  28 237.843 210.949   1
   3  -5 -26 425.163 249.771   1
  -3   5  26 34.3929 214.594   1
   3  -5 -25 292.765 242.984   1
  -3   5  25 711.390 254.274   1
   3  -5 -24 422.723 241.123   1
  -3   5  24 325.578 252.433   1
   3   5 -22 347.145 218.180   1
  -3   5  22 257.223 241.407   1
   3  -5 -21 415.468 247.980   1
  -3   5  21 220.531 251.739   1
   3   5 -20 1355.98 255.134   1
  -3  -5  20 600.245 249.543   1
   3  -5 -19 498.539 267.686   1
   3   5 -19-169.540 196.278   1
  -3   5  19 144.567 277.519   1
  -3  -5  19-67.6869 232.039   1
   3   5 -18 1213.01 249.346   1
   3  -5 -18 916.637 247.635   1
  -3  -5  18 1227.47 289.174   1
   3   5 -17-153.651 190.338   1
   3  -5 -17 238.998 253.750   1
  -3   5  17 243.692 286.250   1
  -3  -5  17-61.3929 238.963   1
   3  -5 -16 87.5308 216.249   1
  -3   5  16 238.138 277.313   1
   3  -5 -15-254.376 252.171   1
   3   5 -15-113.801 180.255   1
  -3   5  15 396.904 303.368   1
  -3  -5  15-165.407 208.007   1
   3  -5 -14 9666.08 799.138   1
  -3  -5  14 12434.4 813.184   1
  -3   5  14 10292.4 827.434   1
   3   5 -14 10600.7 779.094   1
   3  -5 -13 343.478 220.325   1
   3   5 -13 532.615 164.947   1
  -3  -5  13 581.695 206.083   1
  -3   5  13 526.271 252.735   1
   3  -5 -12 4771.92 454.720   1
  -3  -5  12 6198.38 459.518   1
   3   5 -12 5125.55 425.439   1
  -3   5  12 4642.39 477.578   1
  -3   5  11-28.4734 229.813   1
  -3  -5  11 120.162 180.041   1
   3  -5 -11-315.513 183.742   1
   3   5 -11 86.8380 173.850   1
  -3  -5  10 8516.35 606.042   1
   3   5 -10 7719.45 594.201   1
  -3   5   9 1542.34 262.673   1
   3  -5  -9 1712.02 245.135   1
   3   5  -9 1282.22 186.830   1
  -3   5   8 22558.6 1635.74   1
   3  -5  -8 24971.6 1629.34   1
  -3   5   7 817.661 244.909   1
   3  -5  -7 233.189 196.152   1
  -3  -5   7 326.571 148.903   1
  -3  -5   6 5380.58 431.897   1
   3   5  -6 6385.86 425.420   1
  -3   5   6 6270.89 485.985   1
   3   5  -5 155.860 127.199   1
   3  -5  -5-16.9458 180.492   1
  -3   5   5-19.2420 204.187   1
  -3  -5   4 739.026 141.236   1
   3   5  -4 818.023 150.137   1
   3  -5  -4 841.430 194.489   1
  -3   5   4 660.284 204.853   1
  -3  -5   3 1045.48 140.342   1
   3   5  -3 694.264 150.446   1
   3  -5  -3 705.492 176.106   1
  -3   5   3 708.159 207.627   1
   3   5  -2 432.747 149.906   1
  -3  -5   2 995.784 155.300   1
  -3   5   1 1914.40 226.167   1
  -3  -5   1 1571.27 196.116   1
   3   5  -1 1496.31 200.272   1
   3  -5  -1 1722.72 201.440   1
   3  -5   0 571.212 158.795   1
  -3  -5   0 411.190 178.154   1
  -3   5   0 660.014 165.896   1
   3   5   0 686.097 164.970   1
   3  -5   1 1283.97 171.603   1
  -3  -5  -1 1260.82 188.241   1
   3   5   1 1426.58 207.652   1
  -3   5  -2 844.772 149.664   1
   3  -5   2 466.393 126.864   1
  -3  -5  -3 918.128 201.633   1
   3   5   3 1132.70 224.847   1
   3  -5   3 1085.15 143.050   1
  -3   5  -3 816.303 143.862   1
   3   5   4 946.345 218.461   1
  -3  -5  -4 842.058 196.502   1
  -3   5  -4 701.802 122.969   1
  -3   5  -5 125.317 106.254   1
   3   5   5 134.694 214.404   1
  -3  -5  -5 101.582 175.016   1
   3  -5   5 8.92589 110.802   1
  -3  -5  -6 6600.25 462.409   1
  -3   5  -6 5351.55 412.250   1
   3   5   6 5589.31 472.266   1
   3  -5   6 5563.98 417.916   1
  -3   5  -7 282.589 122.144   1
  -3  -5  -7 297.276 203.903   1
   3   5   7 204.129 213.706   1
   3  -5   7 241.630 135.474   1
   3  -5   8 23306.3 1579.02   1
   3   5   8 22236.4 1627.42   1
  -3   5  -8 24941.9 1575.07   1
  -3  -5  -8 22530.5 1608.11   1
  -3  -5  -9 1170.16 221.151   1
   3   5   9 1333.62 246.573   1
   3  -5  10 7315.08 555.835   1
  -3   5 -10 7562.85 548.716   1
  -3  -5 -11-316.376 230.180   1
  -3   5 -11 15.8064 147.069   1
   3   5  11 385.623 251.976   1
   3  -5  11 35.7336 158.956   1
   3   5  12 4694.01 473.100   1
   3  -5  12 5502.06 433.386   1
  -3   5 -12 5206.59 416.407   1
  -3  -5 -12 5054.98 457.443   1
   3   5  13 391.372 246.325   1
  -3   5 -13 784.271 179.231   1
  -3  -5 -13 231.980 211.698   1
   3  -5  13 647.249 201.032   1
   3   5  14 9137.83 790.670   1
  -3   5 -14 10950.0 746.870   1
  -3  -5 -14 10763.9 780.285   1
   3  -5  14 9696.46 754.643   1
  -3  -5 -15 110.538 219.488   1
  -3   5 -15 196.565 175.172   1
   3  -5  15-150.804 202.225   1
   3   5  15-32.1467 268.338   1
  -3  -5 -16 227.260 247.195   1
   3   5  16 539.097 283.878   1
  -3  -5 -17 205.592 246.623   1
  -3   5 -17 98.5249 195.654   1
   3   5  17-33.8991 270.126   1
   3  -5  17-57.5257 220.098   1
  -3   5 -18 1348.09 244.316   1
  -3  -5 -18 1272.52 286.445   1
   3   5  18 1293.37 334.134   1
   3  -5  18 1524.21 263.736   1
  -3  -5 -19 92.1403 207.044   1
  -3   5 -19 27.2556 187.090   1
   3  -5  19 225.572 230.593   1
   3   5  19 321.277 242.749   1
  -3   5 -20 713.916 219.178   1
   3  -5  20 649.049 240.386   1
  -3  -5 -21-31.2380 246.010   1
  -3   5 -21 356.215 209.216   1
   3   5  21 548.975 288.108   1
   3  -5  21-36.2344 260.453   1
  -3  -5 -22-94.0797 207.345   1
   3   5  22 295.929 246.858   1
  -3  -5 -24 977.072 261.698   1
   3   5  24 373.060 274.919   1
  -3  -5 -25-217.993 210.660   1
   3   5  25 338.648 251.069   1
  -3  -5 -26 367.341 225.231   1
   3   5  26-74.4667 227.064   1
  -3  -5 -28 88.8175 193.922   1
   3   5  28 69.4933 217.508   1
  -3   6  27 338.214 243.793   1
   3  -6 -27 343.627 241.704   1
  -3   6  26 442.372 255.327   1
   3  -6 -26 95.5322 239.006   1
  -3   6  25 105.833 254.770   1
   3  -6 -25 736.844 265.689   1
  -3   6  24 719.325 270.869   1
   3  -6 -24 226.214 241.051   1
  -3   6  23 36.4543 256.408   1
   3  -6 -22 96.6436 238.618   1
  -3   6  21-110.417 258.879   1
   3  -6 -21 224.007 224.147   1
   3   6 -21-61.3834 219.447   1
  -3   6  20-146.881 240.474   1
  -3  -6  20 70.6327 230.169   1
   3  -6 -20 31.6746 216.229   1
   3   6 -20-176.391 187.860   1
  -3   6  19 799.240 302.390   1
  -3  -6  19 205.326 222.123   1
   3  -6 -19 281.316 250.211   1
   3   6 -19 330.714 207.755   1
  -3   6  18 717.181 316.679   1
  -3  -6  18-130.055 236.391   1
   3   6 -18 26.1791 181.306   1
   3  -6 -18 277.517 245.090   1
  -3   6  17 35.2172 248.726   1
  -3  -6  17 151.399 230.035   1
   3  -6 -17-60.4374 219.511   1
   3   6 -17-75.5369 171.089   1
  -3   6  16 1276.64 323.357   1
  -3  -6  16 1025.52 263.580   1
   3   6 -16 1421.78 239.862   1
   3  -6 -16 976.440 270.936   1
  -3  -6  15 684.824 224.077   1
   3   6 -15 359.246 186.244   1
  -3  -6  14 242.644 211.178   1
  -3   6  14 359.857 258.158   1
   3   6 -14 274.031 186.535   1
  -3   6  13 1077.17 296.218   1
  -3  -6  13 865.364 202.622   1
   3   6 -13 235.784 159.855   1
   3  -6 -13 892.187 248.282   1
  -3  -6  12 734.719 197.039   1
  -3   6  12 519.416 282.362   1
   3   6 -12 441.294 160.469   1
   3  -6 -12 469.022 246.653   1
   3   6 -11 83.8056 157.716   1
  -3   6  11 322.677 252.165   1
   3  -6 -11-49.9818 210.039   1
  -3  -6  11 261.454 165.553   1
   3   6 -10 700.435 153.511   1
  -3  -6  10 441.750 181.983   1
   3  -6 -10 453.545 182.466   1
  -3   6  10 924.932 229.674   1
   3   6  -8 16563.3 1119.60   1
  -3   6   8 15914.3 1171.31   1
   3  -6  -8 17061.5 1160.32   1
  -3  -6   8 16413.6 1124.72   1
   3   6  -7 5000.13 386.829   1
  -3  -6   7 5325.67 395.234   1
  -3   6   7 4604.16 448.336   1
   3  -6  -7 5511.64 434.753   1
   3  -6  -6 57.1472 184.699   1
   3   6  -6 74.5323 116.452   1
  -3   6   6 66.3594 202.868   1
  -3  -6   6-11.4786 128.741   1
   3  -6  -5 6903.93 550.741   1
  -3   6   5 7231.71 565.561   1
  -3  -6   5 7394.18 515.937   1
   3   6  -4 54793.8 3889.44   1
   3  -6  -4 60915.2 3910.46   1
  -3  -6   4 61492.8 3887.47   1
  -3   6   4 61275.3 3916.08   1
  -3   6   3 1827.86 224.288   1
   3  -6  -3 1800.79 207.305   1
   3   6  -3 1491.73 184.138   1
  -3   6   2 11028.4 797.061   1
  -3  -6   2 12520.9 773.550   1
   3  -6  -2 10399.0 782.290   1
   3   6  -2 10690.7 772.309   1
   3   6  -1 1688.06 202.428   1
  -3  -6   1 2069.47 202.013   1
  -3   6   0-12.7630 157.856   1
   3   6   0 12.6923 152.258   1
  -3  -6   0 116.222 147.762   1
   3  -6   0 22.6049 146.419   1
  -3   6  -1 1851.16 193.996   1
   3  -6   1 1585.95 189.028   1
  -3   6  -2 11203.2 793.160   1
   3   6   2 11288.4 819.208   1
  -3  -6  -2 12469.1 815.940   1
   3   6   3 2177.06 247.354   1
   3  -6   3 1683.24 172.943   1
  -3  -6  -3 1846.91 222.102   1
  -3  -6  -4 65184.8 4017.27   1
  -3   6  -4 61899.6 3984.86   1
   3  -6   4 59087.5 3984.62   1
   3   6   4 58209.9 4021.69   1
   3  -6   5 7002.74 501.526   1
  -3   6  -5 7370.23 505.109   1
  -3  -6  -5 7392.20 550.346   1
   3   6   5 7060.35 565.000   1
   3   6   6-66.2941 211.401   1
  -3  -6  -6-77.6897 178.550   1
   3  -6   6 45.9787 104.124   1
  -3   6  -6-25.4090 90.6728   1
  -3  -6  -7 5511.71 415.164   1
  -3   6  -7 4799.61 348.881   1
   3  -6   7 4458.30 353.128   1
  -3  -6  -8 16194.2 1218.37   1
  -3   6  -8 17763.3 1181.37   1
   3  -6   8 18452.6 1187.70   1
   3   6   8 16889.3 1235.83   1
  -3   6  -9 84.2421 124.119   1
   3  -6   9 163.137 134.603   1
  -3  -6 -10 480.206 218.624   1
   3   6  10 871.049 277.185   1
   3  -6  11-99.1029 152.627   1
   3   6  11 28.4112 224.931   1
   3   6  12 386.298 250.416   1
   3  -6  12 571.120 178.656   1
  -3   6 -12 722.603 169.158   1
  -3  -6 -12 637.823 230.961   1
   3   6  13 185.530 263.032   1
   3  -6  13 324.158 179.094   1
  -3   6 -13 570.353 162.292   1
  -3  -6 -13 236.717 223.469   1
   3  -6  14 954.461 207.777   1
   3   6  14 734.541 296.190   1
  -3   6 -14 405.093 176.899   1
  -3  -6 -14 408.383 234.537   1
   3  -6  15 530.272 201.213   1
  -3   6 -15 625.515 170.435   1
   3  -6  16 651.048 227.794   1
   3   6  16 752.484 282.578   1
  -3  -6 -16 922.671 256.411   1
  -3   6 -16 847.537 204.080   1
   3   6  17 346.106 257.312   1
  -3  -6 -17-360.884 216.831   1
   3  -6  18 29.8715 230.239   1
   3   6  18 848.665 302.730   1
  -3  -6 -18 336.398 259.792   1
  -3   6 -18 226.969 196.020   1
   3   6  19 683.103 310.855   1
   3  -6  19 95.7486 234.277   1
  -3  -6 -19 649.546 252.623   1
  -3   6 -19 293.576 217.723   1
   3   6  20 109.207 231.513   1
   3  -6  20 375.919 224.982   1
  -3  -6 -20 187.057 211.991   1
  -3   6 -20-112.022 195.491   1
   3   6  21 294.165 272.635   1
  -3  -6 -21 156.344 245.468   1
   3   6  22 36.9626 284.823   1
  -3  -6 -22 94.0017 239.780   1
   3   6  23-37.1028 226.320   1
  -3  -6 -23 376.197 219.907   1
   3   6  24 261.375 276.520   1
  -3  -6 -24-62.4754 229.603   1
   3   6  25 335.948 261.268   1
  -3  -6 -25 339.812 217.482   1
   3   6  26-73.6916 218.283   1
  -3  -6 -26 302.918 215.878   1
   3   6  27 140.303 240.000   1
  -3  -6 -27 354.454 226.632   1
   3  -7 -27 251.015 239.800   1
  -3   7  27 263.849 242.943   1
   3  -7 -25-476.338 247.029   1
  -3   7  25-35.3121 246.953   1
   3  -7 -24-191.661 252.860   1
  -3   7  24 252.202 260.693   1
   3  -7 -23 96.5178 239.184   1
  -3   7  23 73.0093 263.152   1
   3  -7 -21 480.339 246.924   1
  -3   7  21 184.152 269.550   1
   3  -7 -20 285.980 211.535   1
  -3   7  20 515.797 248.232   1
   3  -7 -19 31.4440 242.271   1
   3   7 -19-199.521 193.681   1
  -3   7  19 548.234 288.366   1
  -3  -7  19-31.7670 205.998   1
   3  -7 -18 528.436 279.960   1
   3   7 -18 161.573 197.910   1
  -3  -7  18 300.172 241.352   1
  -3   7  18 108.457 290.443   1
   3  -7 -17 61.0933 227.261   1
  -3   7  17 391.613 255.762   1
  -3  -7  17 56.4695 214.738   1
   3   7 -16 405.968 206.044   1
   3  -7 -16 119.978 271.426   1
  -3   7  16 349.798 302.327   1
  -3  -7  16 554.410 214.489   1
   3  -7 -15 438.333 245.722   1
   3   7 -15-44.3845 184.079   1
  -3   7  15 513.060 278.115   1
  -3  -7  15 147.472 200.072   1
   3  -7 -14 1423.49 263.051   1
  -3   7  14 1500.50 313.339   1
   3   7 -14 1493.74 225.006   1
  -3  -7  14 1637.57 237.082   1
   3  -7 -13 1962.04 289.312   1
  -3   7  13 1165.92 317.366   1
   3   7 -13 1652.75 216.782   1
  -3  -7  13 1404.63 233.192   1
   3  -7 -12 1469.41 258.333   1
  -3   7  12 1002.61 302.079   1
   3   7 -12 724.621 184.331   1
  -3  -7  12 1205.09 203.233   1
   3  -7 -11 154.311 228.371   1
  -3   7  11-60.3629 259.404   1
   3   7 -11 77.8323 141.249   1
  -3  -7  11 261.228 155.574   1
  -3   7  10-57.8779 225.341   1
   3  -7 -10-98.5709 191.908   1
   3  -7  -9 681.617 235.014   1
  -3   7   9 911.429 274.186   1
   3   7  -9 884.700 158.872   1
  -3  -7   9 789.810 162.598   1
   3  -7  -8 895.310 226.122   1
  -3   7   8 865.911 233.482   1
  -3  -7   8 1182.94 157.184   1
   3   7  -8 696.460 140.350   1
  -3   7   7 719.086 224.091   1
  -3  -7   7 480.337 136.695   1
   3  -7  -7 613.873 207.027   1
   3   7  -7 544.727 129.083   1
   3   7  -6 31379.3 2020.41   1
  -3   7   6 32632.6 2073.80   1
  -3  -7   6 28767.6 2018.48   1
   3  -7  -6 30749.4 2056.16   1
  -3   7   5 387.430 222.992   1
   3   7  -5 139.302 117.230   1
   3  -7  -5 18.7485 186.285   1
  -3  -7   5 87.4689 120.805   1
   3   7  -4 5243.10 383.396   1
  -3  -7   4 4843.88 384.560   1
   3  -7  -4 5454.74 425.106   1
  -3   7   4 5503.33 435.405   1
  -3  -7   3 1102.29 147.552   1
   3  -7  -3 835.840 198.363   1
  -3   7   3 1034.70 202.782   1
  -3  -7   2 4230.28 328.474   1
   3  -7  -2 4015.50 335.409   1
  -3   7   2 4231.60 359.942   1
   3   7  -2 3991.40 327.521   1
   3   7  -1 521.058 154.653   1
  -3  -7   1 573.185 153.470   1
  -3   7   0 25137.5 1682.46   1
   3  -7   1 910.379 152.253   1
   3   7   1 519.431 179.146   1
  -3   7  -1 800.882 167.285   1
  -3  -7  -1 1145.96 182.673   1
  -3  -7  -2 4241.55 323.408   1
  -3   7  -2 3383.95 296.133   1
   3  -7   2 3598.05 289.134   1
   3   7   2 3734.16 338.594   1
   3   7   3 888.706 218.668   1
   3  -7   3 1079.11 139.945   1
  -3  -7  -3 1561.77 208.796   1
  -3   7  -3 1234.20 151.738   1
   3  -7   4 4922.12 346.312   1
  -3   7  -4 4746.30 349.735   1
  -3  -7  -4 4751.92 397.325   1
   3   7   4 4251.94 411.468   1
   3  -7   5 116.757 95.1278   1
   3   7   5 21.7492 207.263   1
  -3  -7  -5 191.017 172.307   1
  -3   7  -5 114.351 91.7552   1
   3   7   6 27785.4 2026.27   1
  -3  -7  -6 29232.9 2015.72   1
  -3   7  -6 28992.5 1968.44   1
   3  -7   6 31782.9 1970.80   1
  -3  -7  -7 409.263 190.132   1
  -3   7  -7 542.115 109.964   1
   3  -7   7 831.446 120.878   1
   3   7   7 1082.75 230.949   1
  -3  -7  -8 564.263 210.064   1
  -3   7  -8 713.711 114.044   1
   3  -7   8 469.506 127.864   1
   3   7   8 538.499 224.853   1
  -3   7  -9 953.972 134.337   1
  -3  -7  -9 877.537 230.899   1
   3  -7   9 791.302 145.496   1
   3   7   9 1131.60 269.416   1
   3  -7  10 265.315 129.476   1
   3   7  10 534.416 256.259   1
   3   7  11-87.9466 243.318   1
  -3  -7 -11-101.312 191.139   1
   3  -7  12 981.343 186.303   1
  -3   7 -12 866.692 169.916   1
  -3  -7 -12 1019.86 234.081   1
   3   7  13 1844.82 301.917   1
   3  -7  13 1549.03 217.012   1
  -3  -7 -13 1126.98 261.449   1
  -3   7 -13 1410.82 198.750   1
   3  -7  14 2027.84 246.813   1
   3   7  14 1624.29 334.603   1
  -3   7 -14 1672.45 218.334   1
  -3  -7 -14 2009.15 306.599   1
   3   7  15 702.476 294.593   1
   3  -7  15 480.261 198.326   1
  -3   7 -15 175.731 171.588   1
  -3  -7 -15 256.580 234.812   1
   3  -7  16 647.839 201.473   1
   3   7  16-68.2456 234.317   1
  -3   7 -16 232.325 178.163   1
  -3  -7 -16 768.409 229.161   1
   3  -7  17 270.686 212.267   1
   3   7  17-35.1165 288.830   1
  -3  -7 -17 60.8295 257.693   1
  -3   7 -17 91.3512 174.265   1
   3   7  18 214.113 284.677   1
  -3  -7 -18 216.020 245.483   1
   3  -7  19 156.104 232.996   1
   3   7  19 181.187 237.359   1
  -3  -7 -19 31.1114 225.201   1
  -3   7 -19 51.3120 192.913   1
   3   7  20-146.332 271.900   1
  -3  -7 -20 156.444 245.223   1
   3   7  21-110.479 250.266   1
  -3  -7 -21-31.2990 191.746   1
  -3  -7 -23 31.2261 227.722   1
   3   7  24 185.511 253.515   1
   3   7  25 444.065 281.100   1
  -3  -7 -25 765.658 254.371   1
   3   7  27 380.563 235.370   1
  -3  -7 -27 29.3875 217.096   1
   3  -8 -26-31.1114 227.968   1
  -3   8  26 374.016 241.333   1
   3  -8 -25 31.4546 243.658   1
  -3   8  25 489.725 267.120   1
   3  -8 -24 95.1368 241.837   1
  -3   8  24 71.5338 252.668   1
   3  -8 -23-160.107 249.566   1
  -3   8  23-218.008 274.321   1
   3  -8 -22 449.158 262.243   1
  -3   8  22 694.596 289.735   1
   3  -8 -21-64.0515 216.665   1
  -3   8  21 221.019 275.838   1
   3  -8 -20-95.5674 213.612   1
  -3   8  20-73.8755 236.040   1
   3  -8 -19 189.557 243.249   1
  -3   8  19 404.139 285.610   1
  -3   8  17-71.9630 261.442   1
  -3  -8  17-81.0059 194.700   1
   3  -8 -17 215.998 241.912   1
   3   8 -17 266.728 184.967   1
  -3   8  16 1913.51 344.643   1
  -3  -8  16 1431.41 254.266   1
   3  -8 -16 2035.66 321.941   1
   3   8 -16 2051.68 258.484   1
  -3   8  15-69.4723 280.505   1
  -3  -8  15 346.730 192.607   1
   3  -8 -15-89.0213 241.938   1
   3   8 -15 250.872 185.272   1
  -3  -8  14 1209.53 208.294   1
   3   8 -14 1359.41 204.359   1
   3   8 -13 172.827 150.334   1
  -3  -8  13 175.456 166.158   1
   3  -8 -13-28.2284 218.681   1
  -3  -8  12 4527.48 358.435   1
   3  -8 -12 4379.51 417.952   1
  -3   8  12 3948.76 432.001   1
   3   8 -12 4064.28 350.136   1
   3  -8 -11 185.029 213.620   1
  -3   8  11 155.117 243.398   1
  -3  -8  10 5468.58 417.472   1
   3   8 -10 5391.08 412.081   1
  -3   8  10 4686.21 493.212   1
   3  -8 -10 5794.36 474.830   1
   3   8  -9 257.845 124.927   1
  -3  -8   9 148.997 121.221   1
   3  -8  -9 561.661 225.491   1
  -3   8   9-57.2220 250.940   1
  -3  -8   8 192.780 118.032   1
   3   8  -8 475.171 124.728   1
   3   8  -7 202.531 117.768   1
  -3  -8   7 421.222 112.130   1
   3  -8  -7 176.616 203.610   1
  -3   8   7 672.473 235.260   1
   3   8  -6 257.676 107.394   1
  -3   8   6 316.021 220.578   1
  -3  -8   6 414.565 115.490   1
   3  -8  -6 209.245 203.005   1
  -3  -8   5 3076.44 249.243   1
   3   8  -5 3090.04 250.324   1
   3  -8  -5 3095.56 319.892   1
  -3   8   5 3078.97 334.963   1
  -3  -8   4 7710.46 520.931   1
   3  -8  -4 7873.87 561.337   1
   3   8  -4 7140.00 522.100   1
  -3   8   4 6472.50 571.766   1
  -3  -8   3 6822.36 463.165   1
   3  -8  -3 7445.08 498.616   1
  -3   8   3 6153.82 502.357   1
   3   8  -3 5624.24 463.728   1
  -3  -8   2 3466.91 278.271   1
   3   8  -2 3214.47 278.812   1
  -3   8   2 3340.73 316.509   1
  -3  -8   1 5576.96 395.060   1
   3  -8  -1 4887.90 398.090   1
  -3   8   1 4702.42 414.154   1
   3   8  -1 5137.68 396.616   1
   3   8   1 5006.95 424.049   1
  -3   8  -1 4946.44 399.078   1
  -3  -8  -1 4948.90 411.868   1
   3  -8   1 5651.76 394.319   1
  -3   8  -2 3800.28 288.459   1
   3   8   2 3603.08 325.392   1
   3  -8   2 3261.70 277.877   1
   3   8   3 6167.81 499.437   1
   3  -8   3 6754.03 449.777   1
  -3  -8  -3 5500.31 492.343   1
  -3   8  -3 6193.24 452.557   1
   3   8   4 5767.51 533.307   1
  -3   8  -4 7569.96 469.690   1
  -3  -8  -4 6177.90 523.819   1
   3  -8   4 6258.61 468.240   1
   3   8   5 2654.05 327.130   1
   3  -8   5 3137.94 244.625   1
  -3  -8  -5 3350.08 323.313   1
  -3   8  -5 3262.84 242.513   1
   3   8   6 194.411 215.423   1
  -3  -8  -6 276.307 180.748   1
  -3   8  -6 356.950 86.9852   1
   3  -8   6 503.806 99.2692   1
  -3  -8  -7 312.133 187.544   1
  -3   8  -7 178.051 88.3158   1
   3  -8   7 328.600 98.4988   1
  -3   8  -8 381.769 96.9531   1
   3  -8   8 271.555 105.932   1
   3  -8   9 205.550 110.595   1
   3   8   9 222.875 212.836   1
  -3   8 -10 5887.14 398.358   1
  -3  -8 -10 5444.84 468.487   1
   3  -8  10 4949.72 400.028   1
   3   8  10 5464.37 491.253   1
   3  -8  11 40.0952 130.387   1
  -3   8 -11 304.465 121.288   1
  -3  -8 -11 103.763 223.145   1
   3   8  11 273.108 273.716   1
   3   8  12 3866.86 427.931   1
  -3  -8 -12 4595.46 423.391   1
   3  -8  13 274.163 157.423   1
  -3  -8 -13 441.487 211.326   1
  -3   8 -13 132.181 129.642   1
   3  -8  14 976.996 198.182   1
  -3   8 -14 1076.43 187.575   1
   3  -8  15 85.3175 172.016   1
   3   8  15 69.0813 295.293   1
  -3  -8 -15 203.673 232.143   1
  -3   8 -15 288.150 149.018   1
   3   8  16 1674.24 326.210   1
   3  -8  16 1108.59 234.671   1
  -3   8 -16 1698.74 216.312   1
  -3  -8 -16 1786.81 300.457   1
   3   8  17 106.525 320.874   1
   3  -8  17 103.327 192.110   1
  -3   8 -17 64.2074 170.663   1
  -3  -8 -17 184.512 270.808   1
  -3   8 -18 206.309 180.156   1
   3   8  19 36.4773 289.281   1
  -3  -8 -19 437.049 247.737   1
   3   8  20 183.440 237.521   1
  -3  -8 -20 375.635 200.907   1
   3   8  21-184.751 277.725   1
  -3  -8 -21 281.727 252.678   1
   3   8  22-36.9553 226.443   1
  -3  -8 -22 218.592 223.365   1
   3   8  23-702.639 281.125   1
  -3  -8 -23 280.990 244.899   1
   3   8  24 184.241 269.487   1
  -3  -8 -24 400.703 219.545   1
   3   8  25 111.041 248.217   1
   3   8  26 180.031 268.260   1
  -3  -8 -26 355.216 218.329   1
  -3   9  26 201.371 244.774   1
   3  -9 -26-61.4168 226.557   1
  -3   9  24 425.728 269.447   1
   3  -9 -24 537.538 258.737   1
  -3   9  23 143.712 268.206   1
   3  -9 -23 159.183 239.460   1
  -3   9  22 36.4462 261.649   1
   3  -9 -22 63.9689 219.290   1
  -3   9  21-36.8114 237.170   1
   3  -9 -21-480.033 212.462   1
  -3   9  20 444.109 284.932   1
   3  -9 -20 925.563 266.467   1
  -3   9  19-332.319 292.482   1
   3  -9 -19 541.010 254.612   1
  -3   9  18-220.130 230.871   1
   3  -9 -18 346.952 218.186   1
   3  -9 -17-280.370 238.366   1
   3   9 -17 181.163 180.458   1
  -3   9  17 290.496 307.554   1
   3  -9 -16-61.4830 209.158   1
  -3  -9  16 325.719 182.041   1
   3   9 -16 123.243 162.411   1
  -3   9  16 358.555 257.607   1
  -3  -9  15 20.8197 175.329   1
   3   9 -15 188.751 164.406   1
  -3   9  15 599.939 321.250   1
   3  -9 -14 472.185 251.230   1
  -3  -9  14 449.319 175.821   1
  -3   9  14 898.826 301.113   1
   3   9 -14 393.910 162.841   1
   3   9 -13 264.416 140.678   1
  -3  -9  13 962.123 166.281   1
  -3   9  12 1216.27 302.132   1
   3  -9 -12 1429.12 271.840   1
  -3   9  11 382.344 276.938   1
   3  -9 -11 217.156 217.497   1
  -3  -9  11 360.365 132.809   1
   3   9 -11 392.064 130.178   1
   3  -9 -10 1708.40 289.558   1
  -3  -9  10 1671.63 190.254   1
   3   9 -10 1995.75 193.781   1
  -3   9  10 1937.48 332.230   1
   3  -9  -9 2019.42 264.270   1
  -3  -9   9 1790.84 175.345   1
   3   9  -9 1712.88 181.490   1
  -3   9   9 1656.58 297.317   1
   3  -9  -8 1305.79 251.092   1
  -3   9   8 962.748 267.656   1
   3   9  -8 1645.64 154.664   1
  -3  -9   8 1198.93 151.789   1
  -3  -9   7 1620.12 166.151   1
   3   9  -7 1914.13 173.689   1
   3   9  -6 12826.2 920.716   1
   3  -9  -6 12426.2 971.621   1
  -3  -9   6 15004.3 922.438   1
  -3   9   6 13824.0 991.715   1
  -3  -9   5 273.249 106.626   1
  -3   9   5 94.5710 201.193   1
   3   9  -5 405.334 118.672   1
  -3  -9   4 1047.68 134.602   1
   3  -9  -4 898.427 210.078   1
  -3   9   4 779.737 217.080   1
   3   9  -4 1057.89 146.122   1
  -3  -9   3 32.1678 113.980   1
   3  -9  -3 123.973 165.189   1
   3   9  -3 11.6157 123.471   1
  -3   9   3-20.0430 169.765   1
   3  -9  -2 4979.61 451.821   1
   3   9  -2 5840.47 441.345   1
  -3   9   1 161.317 168.624   1
   3  -9  -1 275.678 136.782   1
  -3  -9   0 6677.30 476.752   1
   3   9   0 5768.63 481.990   1
   3  -9   1 73.0616 121.253   1
   3   9   1 53.3530 175.681   1
  -3  -9  -1 187.538 156.394   1
  -3   9  -1 288.987 147.634   1
  -3  -9  -2 5883.74 472.818   1
  -3   9  -2 6551.21 455.713   1
   3  -9   2 5951.55 445.268   1
   3   9   3-21.2981 187.015   1
  -3  -9  -3 18.6566 160.730   1
   3  -9   3 109.542 106.662   1
  -3   9  -3-10.1616 113.596   1
   3   9   4 1066.07 243.038   1
   3  -9   4 1045.00 139.244   1
  -3   9  -4 1267.90 131.095   1
  -3   9  -5 170.320 81.8667   1
   3   9   5-47.7521 204.254   1
   3  -9   5 238.737 82.7763   1
  -3  -9  -5 20.8813 190.875   1
  -3   9  -6 13704.7 913.136   1
  -3  -9  -6 12952.9 975.479   1
   3   9   6 13301.6 997.198   1
   3  -9   6 14077.6 915.037   1
   3  -9   7 1665.55 154.861   1
  -3   9  -7 1946.37 150.221   1
   3  -9   8 1459.02 136.183   1
   3   9   8 1326.60 271.942   1
   3   9   9 1472.06 274.286   1
  -3   9  -9 1660.54 149.386   1
  -3  -9  -9 1718.13 252.330   1
   3  -9   9 1758.20 155.434   1
   3  -9  10 1219.52 153.743   1
  -3  -9 -10 1442.40 281.175   1
   3   9  10 1447.34 328.315   1
  -3   9 -10 1769.71 147.748   1
   3  -9  11 379.643 118.919   1
   3   9  11 562.778 266.459   1
  -3   9 -11 235.493 98.5505   1
  -3  -9 -11 504.467 216.070   1
   3  -9  12 877.305 151.810   1
   3   9  12 1031.18 290.710   1
  -3  -9 -12 1426.26 266.721   1
  -3   9 -12 1046.31 142.143   1
   3   9  14 206.514 280.243   1
   3  -9  14 360.550 159.849   1
  -3  -9 -14 376.651 226.422   1
  -3   9 -14 268.868 133.783   1
   3   9  15 103.445 294.548   1
   3  -9  15-95.1030 157.827   1
  -3  -9 -15 179.052 243.876   1
  -3   9 -15 31.3569 132.796   1
   3   9  16 70.8638 276.359   1
   3  -9  16 329.411 163.881   1
  -3   9 -16 105.562 148.288   1
  -3  -9 -16 674.627 259.536   1
   3   9  17 323.306 299.045   1
  -3   9 -17-39.0516 153.212   1
  -3  -9 -17 279.385 260.742   1
   3   9  18-145.708 282.077   1
  -3  -9 -18 593.793 256.673   1
   3   9  19-36.6642 286.595   1
  -3  -9 -19 313.755 246.147   1
   3   9  20 663.790 290.094   1
  -3  -9 -20 626.663 259.440   1
   3   9  21 147.723 265.016   1
  -3  -9 -21 500.576 231.901   1
   3   9  22-110.753 275.414   1
  -3  -9 -22 31.1710 227.318   1
   3   9  23 404.630 242.458   1
  -3  -9 -23 93.1666 215.259   1
   3   9  24 368.913 283.364   1
  -3  -9 -24 396.647 220.450   1
   3   9  26 282.209 245.026   1
  -3  -9 -26-86.9334 219.395   1
  -3  10  25 270.907 249.493   1
   3 -10 -25 278.704 240.908   1
  -3  10  24 244.061 256.354   1
   3 -10 -24 470.027 249.190   1
  -3  10  23 35.6994 237.111   1
   3 -10 -23-94.8995 205.140   1
  -3  10  22 36.2915 209.813   1
   3 -10 -22 159.235 203.557   1
  -3  10  21-183.797 258.571   1
   3 -10 -21 255.647 236.649   1
  -3  10  19 37.0477 260.571   1
   3 -10 -19-31.9291 201.906   1
  -3  10  18 295.230 285.326   1
   3 -10 -18-253.798 239.292   1
   3  10 -16 183.833 144.825   1
  -3  10  16-217.637 285.369   1
   3 -10 -16 310.963 257.389   1
  -3 -10  15 106.416 143.593   1
  -3  10  15-357.828 262.957   1
   3 -10 -15 30.6562 206.439   1
   3  10 -15 65.9973 138.935   1
   3 -10 -14 210.854 231.627   1
  -3  10  14 175.899 284.209   1
   3  10 -13 79.9146 125.437   1
  -3 -10  13 54.1116 131.195   1
   3 -10 -13 29.5009 248.436   1
  -3  10  13-34.4630 265.549   1
   3  10 -12 428.794 126.917   1
  -3 -10  12 261.287 116.283   1
   3 -10 -12 431.539 259.439   1
  -3  10  12 33.6454 271.477   1
   3  10 -11 140.620 108.676   1
  -3  10  11 294.379 265.798   1
   3 -10 -11 167.761 233.553   1
  -3 -10  11 106.016 102.270   1
   3  10 -10 4079.27 304.582   1
  -3 -10  10 4292.18 304.928   1
   3 -10 -10 4030.51 396.243   1
  -3  10   9 519.166 283.049   1
   3  10  -9 437.863 104.294   1
   3 -10  -9 914.624 262.954   1
  -3 -10   9 614.935 101.992   1
   3  10  -8 1481.38 145.907   1
  -3 -10   8 1643.37 144.893   1
   3 -10  -8 1428.14 256.548   1
  -3  10   8 1291.08 280.672   1
  -3  10   7 112.143 233.315   1
   3 -10  -7 311.719 204.246   1
  -3 -10   7 6.76926 76.7743   1
   3  10  -7-52.1951 89.3126   1
  -3  10   6 265.260 231.339   1
   3  10  -6 205.563 94.3284   1
   3 -10  -6 252.050 193.882   1
  -3 -10   6 146.585 84.5216   1
  -3 -10   5 196.483 101.701   1
   3  10  -5 112.187 112.593   1
  -3 -10   4 2924.35 241.206   1
   3 -10  -4 2629.59 299.484   1
   3  10  -4 3264.77 254.318   1
  -3  10   4 2665.97 309.008   1
  -3 -10   3-97.4344 107.922   1
   3  10  -3 122.651 120.219   1
   3 -10  -3-205.714 172.346   1
  -3  10   3 127.011 198.368   1
  -3 -10   2 27926.5 1739.37   1
  -3  10   2 24312.6 1762.24   1
   3  10  -2 25932.9 1743.62   1
   3 -10  -2 25260.0 1754.05   1
  -3  10   1 857.875 194.733   1
  -3 -10   1 878.235 155.810   1
   3  10  -1 954.248 174.357   1
   3 -10  -1 786.599 157.901   1
  -3  10   0-66.4598 160.829   1
   3  10   0-139.529 166.573   1
  -3 -10   0-15.2587 135.872   1
   3 -10   0-130.109 131.392   1
   3  10   1 752.308 189.895   1
  -3 -10  -1 860.331 178.183   1
   3  10   2 21364.8 1637.79   1
   3 -10   2 24913.7 1608.35   1
  -3 -10  -2 25395.8 1636.34   1
  -3  10  -2 24163.9 1612.65   1
   3  10   3 88.8942 180.494   1
  -3  10  -3 31.4034 112.674   1
  -3 -10  -3-96.9393 163.263   1
   3 -10   3 47.3895 104.885   1
  -3 -10  -4 3327.12 308.069   1
  -3  10  -4 2879.57 212.048   1
  -3  10  -5 98.4153 72.1922   1
   3 -10   5 143.776 72.2247   1
   3  10   5 173.834 214.059   1
  -3 -10  -5 65.3794 187.890   1
   3  10   6 209.362 210.872   1
  -3 -10  -6 161.140 189.073   1
   3  10   7 192.009 226.568   1
  -3 -10  -8 1631.78 286.202   1
   3  10   8 2007.69 323.796   1
  -3 -10  -9 691.214 237.719   1
   3  10   9 659.927 257.832   1
  -3 -10 -10 3751.23 378.252   1
   3  10  10 3703.25 427.718   1
  -3 -10 -11 409.726 232.968   1
   3 -10  11 195.639 67.0032   1
  -3  10 -11 142.131 61.4570   1
   3  10  11 353.272 257.818   1
   3 -10  12 276.617 90.9758   1
  -3  10 -12 163.737 80.7175   1
  -3 -10 -13 144.408 222.604   1
   3 -10  13 100.612 106.705   1
  -3  10 -13 44.0310 90.4840   1
   3  10  13 308.986 285.772   1
  -3 -10 -14 178.664 193.430   1
   3 -10  14 174.338 125.416   1
  -3  10 -14 129.597 100.420   1
   3  10  14 413.141 255.186   1
  -3 -10 -15 459.217 270.492   1
   3 -10  15 148.140 129.568   1
   3  10  15-35.3938 300.858   1
  -3 -10 -16-124.059 225.336   1
   3  10  16 323.232 242.985   1
  -3  10 -16 59.4297 126.272   1
  -3 -10 -18 251.104 238.454   1
   3  10  18-330.330 288.620   1
  -3 -10 -19 219.872 216.571   1
   3  10  19 110.520 251.698   1
  -3 -10 -21-93.7162 198.596   1
   3  10  21 295.938 237.546   1
  -3 -10 -22 186.307 236.761   1
   3  10  22-110.332 251.037   1
  -3 -10 -23 492.076 227.758   1
   3  10  23 73.5808 255.206   1
  -3 -10 -24 60.4744 210.021   1
   3  10  24 36.5609 256.095   1
  -3 -10 -25-117.901 215.015   1
   3  10  25-35.8750 256.552   1
  -3  11  25-267.486 217.883   1
   3 -11 -25 183.460 211.453   1
  -3  11  24-69.0182 209.040   1
   3 -11 -24 124.057 200.135   1
  -3  11  23 318.817 255.562   1
   3 -11 -23 62.7774 211.681   1
  -3  11  21 36.4778 277.157   1
   3 -11 -21 95.9729 238.698   1
  -3  11  20 516.651 237.786   1
   3 -11 -20 160.244 198.381   1
  -3  11  19 445.809 289.953   1
   3 -11 -19 224.113 244.118   1
  -3  11  18-37.1315 268.768   1
   3 -11 -18-159.904 222.222   1
  -3  11  17 36.9482 274.637   1
   3 -11 -17-126.967 232.398   1
  -3  11  15 145.168 310.882   1
   3 -11 -15-93.4118 255.240   1
  -3  11  14 250.198 298.696   1
   3 -11 -14 367.231 259.600   1
   3  11 -14 188.021 112.983   1
  -3  11  13 526.760 279.968   1
   3  11 -13 183.611 100.131   1
   3 -11 -13 540.846 255.387   1
  -3 -11  13 15.4020 85.4582   1
  -3 -11  12 1295.79 125.991   1
  -3  11  12 2406.10 344.419   1
   3  11 -12 1501.63 133.817   1
   3 -11 -12 2204.23 309.707   1
   3 -11 -11 687.385 246.864   1
   3  11 -11 293.477 55.8617   1
  -3  11  11 268.208 282.212   1
  -3  11  10-130.391 269.793   1
   3 -11  -9 161.657 212.574   1
  -3  11   9-189.194 246.299   1
   3 -11  -8 2912.73 330.355   1
  -3 -11   7 8.87940 56.5104   1
   3  11  -7-42.0120 67.7721   1
   3 -11  -7 49.9831 202.968   1
  -3  11   7 145.027 229.602   1
  -3 -11   6 962.613 106.313   1
   3  11  -6 717.529 116.524   1
  -3 -11   5 205.011 91.2057   1
   3  11  -5 91.0032 104.631   1
   3 -11  -5 433.057 203.779   1
  -3  11   5 565.397 242.910   1
  -3 -11   4 163.811 99.8327   1
   3  11  -4 198.143 119.084   1
   3 -11  -4 460.045 203.457   1
  -3  11   4 444.380 211.348   1
  -3 -11   3 91.1379 116.131   1
   3  11  -3-52.6607 127.370   1
   3 -11  -3 176.409 185.826   1
  -3  11   3-90.8521 186.195   1
   3 -11  -2 2040.42 241.627   1
  -3  11   2 2033.26 281.890   1
  -3 -11   1 132.110 133.754   1
   3  11  -1 67.5496 154.221   1
   3 -11  -1 147.251 152.711   1
  -3  11   1-20.4168 180.792   1
  -3 -11   0 4954.52 382.733   1
   3 -11   0 4840.49 389.692   1
   3  11   0 4216.75 393.938   1
  -3  11   0 4677.45 393.552   1
  -3 -11  -1 34.9922 159.669   1
   3  11   1 20.0768 182.308   1
   3 -11   2 2433.46 208.204   1
  -3 -11  -2 2224.50 249.154   1
  -3  11  -2 2084.78 221.077   1
   3  11   3 207.800 192.789   1
  -3 -11  -3-121.403 181.490   1
  -3  11  -3 107.812 116.360   1
   3 -11   3 88.0921 102.438   1
   3  11   4 269.979 204.820   1
   3 -11   4 261.383 92.2451   1
  -3  11  -4 179.974 93.9822   1
  -3 -11  -4 301.749 176.795   1
  -3  11  -5 194.762 59.6280   1
   3 -11   5 166.406 53.1655   1
   3  11   6 682.223 233.527   1
  -3 -11  -6 704.637 197.762   1
  -3 -11  -7-97.9852 195.916   1
   3  11   8 2873.93 364.286   1
  -3 -11  -8 2841.38 340.807   1
  -3 -11  -9 209.798 206.483   1
   3  11   9 93.5114 237.029   1
   3  11  10 544.500 252.669   1
  -3 -11 -11 675.341 243.914   1
   3  11  11 853.686 296.143   1
  -3 -11 -12 1902.52 301.046   1
   3  11  12 1851.86 336.665   1
  -3 -11 -13-208.085 215.986   1
   3  11  13 137.586 260.417   1
  -3 -11 -14 611.895 264.019   1
   3  11  14 105.864 303.329   1
  -3 -11 -15 155.038 254.365   1
   3  11  15 143.724 284.591   1
  -3 -11 -17-251.935 253.145   1
   3  11  17-293.871 307.105   1
  -3 -11 -18-62.9587 237.107   1
   3  11  18 665.017 289.992   1
  -3 -11 -19 31.4627 205.109   1
   3  11  19 185.275 249.603   1
  -3 -11 -20 62.7161 239.352   1
   3  11  20 333.373 288.581   1
  -3 -11 -21-343.205 235.459   1
   3  11  21 258.843 280.020   1
  -3 -11 -23-30.4437 223.843   1
   3  11  23 331.492 290.692   1
  -3 -11 -24 239.404 188.038   1
   3  11  24 292.279 244.365   1
  -3 -11 -25-29.1024 212.236   1
   3  11  25-35.4211 267.171   1
   3 -12 -24 30.6626 223.927   1
  -3  12  24 375.293 250.050   1
   3 -12 -23 31.2683 213.413   1
  -3  12  23-69.6241 258.737   1
   3 -12 -22 379.120 204.677   1
  -3  12  22 142.704 228.645   1
   3 -12 -21-31.8695 226.141   1
  -3  12  21-218.042 241.476   1
   3 -12 -20 642.720 248.578   1
  -3  12  20-36.8486 266.485   1
   3 -12 -19-193.033 207.058   1
  -3  12  19-259.386 253.312   1
   3 -12 -18 256.807 263.438   1
  -3  12  18 782.696 313.623   1
   3 -12 -17 256.354 206.064   1
  -3  12  17 74.4592 236.913   1
   3 -12 -16 733.098 267.452   1
  -3  12  16 630.007 308.910   1
   3 -12 -15-378.170 255.947   1
  -3  12  15 514.256 286.922   1
   3 -12 -14 435.859 222.716   1
  -3  12  14-290.467 245.724   1
   3 -12 -13 367.794 222.087   1
  -3  12  13-71.5478 253.979   1
   3 -12 -12-90.2411 219.362   1
  -3  12  12 70.2408 242.868   1
   3 -12 -10 2698.71 324.166   1
  -3  12  10 2579.99 372.038   1
   3 -12  -9 111.346 224.708   1
  -3  12   9 32.5185 234.413   1
   3 -12  -8 1348.57 267.037   1
  -3  12   8 1471.01 289.563   1
   3 -12  -7 234.043 224.012   1
  -3  12   7-209.559 233.841   1
   3 -12  -6 722.947 222.735   1
   3  12  -6 118.692 65.9548   1
  -3  12   6 569.298 242.113   1
   3  12  -5 1106.73 132.124   1
  -3 -12   4 905.973 128.596   1
   3  12  -4 1167.84 144.923   1
   3 -12  -4 856.291 220.627   1
  -3  12   4 892.259 235.039   1
  -3 -12   3 370.716 121.728   1
   3  12  -3 226.963 132.420   1
   3 -12  -3 328.908 196.124   1
  -3  12   3 527.205 209.310   1
   3 -12  -2 1695.26 226.004   1
  -3  12   2 2052.74 277.046   1
  -3 -12   1 1717.96 199.279   1
   3  12  -1 1377.14 208.245   1
   3 -12  -1 1413.50 204.961   1
  -3  12   1 1574.99 237.535   1
  -3 -12   0 117.955 152.316   1
   3  12   0 57.7984 167.865   1
   3 -12   0 49.2645 142.324   1
  -3  12   0 74.6905 164.892   1
   3 -12   1 1799.48 203.961   1
  -3  12  -1 1700.40 212.341   1
  -3  12  -2 2012.80 224.453   1
   3 -12   2 2321.46 211.248   1
   3  12   2 2266.41 273.623   1
   3 -12   3 210.862 112.171   1
  -3 -12  -3 249.786 165.994   1
  -3  12  -3 454.679 124.752   1
   3  12   3 339.120 210.201   1
   3 -12   4 711.238 109.121   1
  -3 -12  -4 884.060 218.371   1
  -3  12  -4 945.581 113.780   1
   3  12   4 977.345 235.244   1
   3  12   6 486.756 236.223   1
  -3 -12  -6 508.647 213.992   1
  -3 -12  -7-251.804 209.559   1
   3  12   7 329.737 259.654   1
  -3 -12  -8 1734.75 263.191   1
   3  12   8 2136.67 315.836   1
  -3 -12  -9 54.5955 198.635   1
   3  12   9 765.565 267.865   1
  -3 -12 -10 2294.89 306.442   1
  -3 -12 -12 386.510 267.271   1
   3  12  12-344.271 289.068   1
   3  12  13-248.037 285.519   1
  -3 -12 -14 93.0965 233.273   1
   3  12  14 71.9684 258.367   1
  -3 -12 -15 93.9229 209.913   1
   3  12  15 36.4921 266.153   1
  -3 -12 -16 725.725 244.442   1
   3  12  16-73.6617 276.952   1
  -3 -12 -17-31.5617 243.355   1
   3  12  17 407.736 299.298   1
  -3 -12 -18 126.290 232.594   1
   3  12  18 409.317 261.139   1
  -3 -12 -19-31.4916 202.705   1
   3  12  19 595.579 262.204   1
  -3 -12 -20 501.089 247.641   1
   3  12  20-74.2202 271.123   1
  -3 -12 -21 218.528 238.010   1
   3  12  21 444.287 294.720   1
  -3 -12 -22 245.863 185.658   1
   3  12  22 183.932 222.029   1
  -3 -12 -23 60.3542 226.067   1
   3  12  23 182.553 269.422   1
  -3 -12 -24 146.874 212.800   1
   3  12  24 178.868 261.082   1
  -3  13  23 206.678 250.665   1
   3 -13 -23 247.524 212.631   1
  -3  13  22 35.4013 284.885   1
   3 -13 -22 157.571 225.420   1
  -3  13  21 179.769 253.954   1
   3 -13 -21-31.8200 207.376   1
  -3  13  20 438.873 263.726   1
   3 -13 -20-96.1641 223.735   1
  -3  13  19 221.276 272.808   1
   3 -13 -19 387.633 246.245   1
  -3  13  17 410.308 298.395   1
  -3  13  16-149.491 303.522   1
   3 -13 -16 96.4392 239.814   1
  -3  13  15-148.679 243.469   1
   3 -13 -15-63.9004 225.751   1
   3 -13 -14-253.311 228.797   1
  -3  13  13-109.237 259.423   1
   3 -13 -13 812.638 243.753   1
  -3  13  12 466.044 278.930   1
   3 -13 -12 492.004 223.821   1
  -3  13  11 140.686 259.453   1
   3 -13 -11-150.760 241.802   1
  -3  13   9-199.953 249.541   1
   3 -13  -9 114.960 233.423   1
  -3  13   8 224.953 257.500   1
   3 -13  -8 307.342 213.007   1
  -3  13   7 154.136 242.517   1
   3 -13  -7 81.0684 207.601   1
  -3  13   6 469.372 243.170   1
   3 -13  -6 1197.43 238.728   1
   3 -13  -5-25.3672 204.838   1
  -3 -13   5 168.590 75.9421   1
  -3  13   5 135.301 220.557   1
   3  13  -5 43.3466 82.7306   1
   3 -13  -4 1250.48 231.226   1
  -3 -13   4 1430.50 140.815   1
  -3  13   4 812.235 248.122   1
   3  13  -4 1094.39 148.759   1
   3 -13  -3 64.6959 174.522   1
  -3 -13   3 208.369 112.968   1
  -3  13   3 75.9951 221.596   1
   3  13  -3 331.671 143.654   1
  -3 -13   2 644.675 139.454   1
  -3  13   2 531.528 206.214   1
   3 -13  -2 440.039 161.601   1
   3  13  -2 616.885 158.645   1
  -3 -13   1 109.140 133.626   1
   3 -13  -1 148.065 162.122   1
   3  13  -1 18.4255 169.436   1
  -3  13   1-67.8857 187.240   1
  -3 -13   0 7422.41 551.340   1
   3 -13   0 7320.27 555.265   1
   3  13   0 6559.03 564.903   1
  -3  13   0 7781.10 565.036   1
  -3 -13  -1-169.938 163.665   1
   3  13   1-22.2757 185.477   1
   3 -13   1 15.2620 139.403   1
  -3  13  -1-190.264 150.355   1
   3  13   2 599.741 221.619   1
  -3 -13  -2 569.930 183.134   1
   3  13   3 281.993 215.281   1
  -3 -13  -3 86.5450 181.178   1
  -3  13  -3-45.3202 112.074   1
   3 -13   3 101.784 106.673   1
  -3  13  -4 1085.56 106.467   1
   3 -13   4 377.215 96.6874   1
   3  13   5 143.099 231.296   1
  -3 -13  -5 216.010 187.865   1
   3  13   6 773.719 253.105   1
  -3 -13  -6 731.217 214.790   1
   3  13   7 61.6593 235.332   1
  -3 -13  -7 263.432 199.749   1
   3  13   8-32.0223 247.870   1
  -3 -13  -8 352.977 220.154   1
   3  13   9 33.4778 245.105   1
  -3 -13  -9-112.319 200.793   1
   3  13  11-208.674 243.916   1
  -3 -13 -11-180.548 221.488   1
   3  13  12 248.592 261.646   1
  -3 -13 -12 612.988 237.166   1
   3  13  13-72.1808 283.642   1
  -3 -13 -13 622.047 248.716   1
  -3 -13 -14 439.519 246.052   1
   3  13  15 296.066 288.724   1
  -3 -13 -15 601.421 252.413   1
   3  13  16-148.927 295.845   1
   3  13  17-37.3832 272.616   1
  -3 -13 -17 63.3996 227.558   1
   3  13  19 336.061 274.476   1
  -3 -13 -19-62.9848 217.870   1
   3  13  20 185.493 259.651   1
  -3 -13 -20 437.794 224.623   1
   3  13  21-148.277 254.167   1
  -3 -13 -21 247.594 236.007   1
   3  13  22-36.8264 219.647   1
  -3 -13 -22 365.041 194.759   1
   3  13  23 547.095 273.004   1
  -3 -13 -23 208.999 226.299   1
   3 -14 -23-30.7769 192.664   1
  -3  14  23 202.151 218.528   1
   3 -14 -22 124.901 212.305   1
  -3  14  22 104.351 238.570   1
  -3  14  21 318.774 272.733   1
   3 -14 -20 320.430 207.375   1
  -3  14  20 507.359 244.318   1
   3 -14 -19 194.287 241.000   1
   3 -14 -18 454.845 209.721   1
  -3  14  18 185.576 222.051   1
   3 -14 -17 97.8278 236.890   1
  -3  14  17-37.2777 274.998   1
   3 -14 -16 454.891 243.018   1
  -3  14  16 37.4838 267.481   1
   3 -14 -15-32.3868 212.306   1
  -3  14  15 411.426 259.958   1
   3 -14 -13-159.326 205.621   1
  -3  14  13 184.162 261.214   1
   3 -14 -12 94.3435 222.553   1
  -3  14  12 400.142 281.596   1
   3 -14 -11-278.164 227.143   1
  -3  14  11 322.123 294.302   1
   3 -14 -10 30.4029 229.043   1
  -3  14  10 907.525 278.357   1
   3 -14  -9 207.609 233.309   1
  -3  14   9-34.0770 256.171   1
   3 -14  -8 867.164 250.371   1
  -3  14   8 625.991 267.898   1
   3 -14  -7 280.954 226.052   1
  -3  14   7 284.527 253.375   1
   3 -14  -6 110.459 195.204   1
  -3  14   6 147.191 230.087   1
   3 -14  -5 129.597 203.143   1
   3  14  -5-44.0699 65.5162   1
  -3  14   5 170.897 215.611   1
  -3 -14   5-23.7064 42.5421   1
  -3 -14   4 1561.48 152.841   1
   3  14  -4 1157.82 159.926   1
   3 -14  -3-135.452 174.568   1
  -3 -14   3 12.1439 111.136   1
   3  14  -3-99.4415 130.949   1
  -3  14   3 26.7396 222.550   1
   3 -14  -2 271.249 175.483   1
  -3 -14   2 285.969 135.040   1
   3  14  -2 378.425 156.706   1
  -3  14   2-25.7644 205.310   1
   3 -14  -1 59.0810 168.214   1
  -3 -14   1 163.123 145.662   1
  -3  14   1 305.228 189.302   1
   3  14  -1 271.432 163.262   1
  -3  14   0-62.1172 167.119   1
   3  14   0 64.3810 173.209   1
   3 -14   0-73.1903 156.752   1
  -3 -14   0 200.496 153.047   1
  -3  14  -1 217.489 154.247   1
   3 -14   1 223.622 141.326   1
   3  14   1 93.5943 189.090   1
  -3 -14  -1 19.8908 161.330   1
   3  14   2 150.947 209.097   1
  -3 -14  -2 214.072 176.441   1
  -3  14  -3 11.3284 113.134   1
  -3 -14  -3-45.6015 172.118   1
   3 -14   3 119.923 100.271   1
   3 -14   4 1228.28 105.364   1
  -3  14  -4 1255.04 113.193   1
   3  14   4 1304.26 281.493   1
  -3 -14  -4 1533.91 237.961   1
   3  14   5 178.154 233.096   1
  -3 -14  -5 226.071 194.669   1
   3  14   6 219.834 261.272   1
  -3 -14  -6 341.675 208.242   1
   3  14   7 543.379 270.176   1
  -3 -14  -7 742.918 243.403   1
   3  14   8 790.807 274.058   1
  -3 -14  -8 369.015 228.207   1
   3  14   9 716.353 289.632   1
  -3 -14  -9 88.4194 211.717   1
   3  14  10 419.807 268.735   1
  -3 -14 -10 331.656 227.027   1
   3  14  11-321.341 263.608   1
  -3 -14 -11-61.4553 213.681   1
   3  14  12 363.545 277.824   1
  -3 -14 -12 248.962 217.888   1
   3  14  13 331.638 262.060   1
  -3 -14 -13 283.529 207.209   1
   3  14  15-37.4280 244.034   1
  -3 -14 -15 254.609 210.553   1
   3  14  16 75.2069 244.199   1
  -3 -14 -16 286.790 195.622   1
   3  14  17 75.3125 274.622   1
  -3 -14 -17 31.8152 209.341   1
  -3 -14 -18 31.6869 221.011   1
   3  14  19 37.3755 283.116   1
  -3 -14 -19 251.874 236.837   1
   3  14  20 710.154 308.908   1
   3  14  21-111.487 245.665   1
  -3 -14 -21 30.6789 208.468   1
   3  14  22 184.176 235.679   1
  -3 -14 -22 210.948 183.001   1
   3  14  23 392.694 276.987   1
  -3 -14 -23-146.445 209.447   1
   3 -15 -22 124.363 189.565   1
  -3  15  22 136.220 217.721   1
   3 -15 -20-96.1224 206.763   1
  -3  15  20 35.7366 262.631   1
   3 -15 -18 97.8469 187.705   1
  -3  15  18 332.273 252.279   1
   3 -15 -17 98.4549 237.590   1
  -3  15  17 148.695 274.331   1
   3 -15 -16-65.5986 237.342   1
  -3  15  16 187.595 277.828   1
   3 -15 -15 131.184 228.169   1
  -3  15  15 300.289 250.825   1
   3 -15 -14 620.865 234.946   1
  -3  15  14 561.391 276.699   1
   3 -15 -12-96.3597 234.358   1
  -3  15  12-147.309 266.581   1
   3 -15 -11-95.3471 236.225   1
  -3  15  11 180.751 268.687   1
   3 -15 -10-31.2273 220.570   1
  -3  15  10-71.0678 255.098   1
   3 -15  -9 122.831 234.614   1
  -3  15   9 379.740 264.568   1
   3 -15  -8 271.099 241.404   1
  -3  15   8 966.209 284.685   1
   3 -15  -7 267.089 224.790   1
  -3  15   7-31.6061 236.793   1
   3 -15  -6 899.122 242.039   1
  -3  15   6 647.939 263.288   1
   3 -15  -5-105.373 202.991   1
  -3  15   5 243.675 227.250   1
   3  15  -4 10.3153 111.634   1
   3 -15  -4-24.9976 187.872   1
  -3  15   4 117.402 230.811   1
  -3 -15   4 47.9479 85.5768   1
   3 -15  -3 141.407 179.056   1
   3  15  -3-130.725 130.913   1
  -3 -15   3 108.018 114.059   1
   3  15  -2 266.746 145.382   1
   3 -15  -2 327.586 183.581   1
  -3  15   2 81.7006 224.542   1
  -3 -15   2 270.380 131.526   1
   3  15  -1 265.930 175.265   1
  -3 -15   1-17.4394 139.447   1
   3 -15  -1-62.8442 166.403   1
  -3  15   1 96.2684 199.122   1
  -3 -15   0 448.157 174.222   1
   3 -15   0 820.549 187.129   1
  -3  15   0 606.599 189.406   1
   3  15   0 273.505 194.029   1
  -3 -15  -1-21.2832 158.270   1
   3 -15   1 99.2770 135.733   1
  -3  15  -1 170.083 154.047   1
   3  15   1 49.5451 193.568   1
   3  15   2 53.2384 211.072   1
  -3 -15  -2 297.471 194.189   1
  -3  15  -3 83.3913 99.1343   1
   3 -15   3 47.6354 99.4788   1
   3  15   4 29.7315 233.803   1
  -3 -15  -4 25.5962 198.584   1
   3  15   5 31.0678 231.798   1
  -3 -15  -5 80.2988 211.213   1
   3  15   6 452.782 255.340   1
  -3 -15  -6 834.010 242.576   1
   3  15   7 133.598 244.505   1
  -3 -15  -7-114.890 212.679   1
   3  15   8 68.7698 249.827   1
  -3 -15  -8 88.5882 232.264   1
   3  15   9 175.912 268.294   1
  -3 -15  -9 30.2467 224.039   1
   3  15  10-71.9885 277.343   1
  -3 -15 -10 123.070 205.320   1
   3  15  11 475.877 273.425   1
  -3 -15 -11 31.2697 215.736   1
   3  15  12 185.466 264.603   1
  -3 -15 -12 284.418 219.101   1
   3  15  14 604.454 300.612   1
  -3 -15 -14 63.9418 244.464   1
   3  15  15-75.9393 284.352   1
  -3 -15 -15 192.219 237.276   1
   3  15  16 913.010 320.479   1
  -3 -15 -16 96.0685 238.565   1
   3  15  17 303.590 279.449   1
  -3 -15 -17 255.492 231.775   1
   3  15  18 454.315 293.192   1
  -3 -15 -18 127.448 229.339   1
   3  15  20-225.024 262.680   1
  -3 -15 -20 185.639 200.631   1
   3  15  22 252.560 269.338   1
  -3 -15 -22 88.7788 198.613   1
   3 -16 -21 157.079 215.501   1
  -3  16  21 68.8615 257.917   1
   3 -16 -20 480.461 223.043   1
  -3  16  20-35.1255 252.669   1
   3 -16 -19 129.308 225.640   1
  -3  16  19 144.310 265.270   1
   3 -16 -18 556.560 210.703   1
  -3  16  18-182.792 253.224   1
   3 -16 -17 66.0901 228.150   1
  -3  16  17 517.031 278.051   1
   3 -16 -16-99.2157 228.753   1
  -3  16  16 337.242 287.745   1
   3 -16 -15-232.063 225.627   1
  -3  16  15-150.405 273.437   1
   3 -16 -14 66.2726 224.284   1
  -3  16  14 188.053 278.598   1
   3 -16 -13-231.054 219.951   1
  -3  16  13-337.313 269.637   1
   3 -16 -12 131.709 227.877   1
  -3  16  12 148.882 267.337   1
   3 -16 -11-32.5763 223.383   1
  -3  16  11 219.231 261.291   1
   3 -16 -10 192.527 228.626   1
  -3  16  10 36.0408 256.759   1
   3 -16  -9-95.1365 216.457   1
  -3  16   9 35.0433 264.327   1
   3 -16  -7-120.269 218.434   1
  -3  16   7 32.9731 235.769   1
   3 -16  -6 199.081 194.334   1
  -3  16   6 65.7373 238.009   1
   3 -16  -5 300.029 196.566   1
  -3  16   5 222.152 241.724   1
  -3  16   4 93.3449 248.189   1
   3  16  -4 316.381 97.1207   1
   3  16  -3 234.162 144.034   1
  -3  16   3 241.067 240.454   1
  -3 -16   3 173.547 106.394   1
   3  16  -2-18.3933 153.765   1
   3 -16  -2 231.566 190.015   1
  -3  16   2 254.577 223.338   1
  -3 -16   2 152.293 133.633   1
   3  16  -1 107.275 184.439   1
  -3 -16   1 304.314 160.421   1
   3 -16  -1 245.256 189.467   1
  -3  16   1 276.332 216.950   1
  -3 -16   0 120.930 163.246   1
   3 -16   0 19.8045 157.870   1
  -3  16   0 135.529 186.354   1
   3  16   0 23.9987 187.515   1
  -3 -16  -1 155.064 165.949   1
   3 -16   1-16.7458 135.677   1
  -3  16  -1 253.773 162.056   1
   3  16   1-78.5444 201.789   1
   3  16   2 84.2111 229.888   1
  -3 -16  -2 333.329 187.832   1
  -3 -16  -3 379.002 202.111   1
  -3  16  -3 134.137 99.3978   1
   3  16   3 326.787 230.597   1
   3 -16   3-8.62575 93.6325   1
   3  16   4 686.158 258.440   1
  -3 -16  -4 637.038 226.280   1
   3  16   5 292.469 246.407   1
  -3 -16  -5 166.070 211.505   1
   3  16   6 33.6882 234.995   1
  -3 -16  -6 86.0254 213.956   1
   3  16   7 34.6911 257.989   1
  -3 -16  -7 206.769 218.076   1
   3  16   8 604.295 269.917   1
  -3 -16  -8 121.158 221.901   1
   3  16   9-145.194 258.647   1
  -3 -16  -9 370.277 211.742   1
   3  16  10 516.490 280.695   1
  -3 -16 -10 31.3741 236.288   1
   3  16  11-74.8120 256.521   1
  -3 -16 -11-126.878 224.128   1
   3  16  13 152.727 291.278   1
  -3 -16 -13 160.854 224.610   1
   3  16  14-114.822 278.272   1
  -3 -16 -14-225.904 240.143   1
   3  16  15-115.084 262.122   1
  -3 -16 -15 419.464 217.642   1
   3  16  16-114.826 258.929   1
  -3 -16 -16 160.953 210.795   1
   3  16  17-229.197 254.893   1
  -3 -16 -17 224.895 202.122   1
   3  16  18 76.1154 263.238   1
  -3 -16 -18 95.1438 195.394   1
   3  16  19 302.995 276.218   1
  -3 -16 -19-93.6779 195.446   1
   3  16  20 263.149 266.964   1
  -3 -16 -20 184.310 214.700   1
   3  16  21 401.320 279.750   1
  -3 -16 -21 209.333 209.393   1
  -3  17  20-204.221 244.433   1
   3 -17 -20 387.057 218.301   1
  -3  17  19 852.157 285.065   1
   3 -17 -19 64.7202 220.507   1
  -3  17  18-36.0830 226.993   1
   3 -17 -18 32.8624 201.277   1
  -3  17  17 328.950 260.485   1
   3 -17 -17 33.2639 221.183   1
  -3  17  16-110.703 269.625   1
   3 -17 -16 570.762 243.517   1
  -3  17  15-150.079 264.489   1
   3 -17 -15-371.324 231.080   1
  -3  17  14 74.5038 276.048   1
   3 -17 -14-338.327 240.179   1
  -3  17  13 37.2407 258.637   1
   3 -17 -13-67.6153 223.486   1
  -3  17  12-37.0989 262.231   1
   3 -17 -12 336.524 241.804   1
  -3  17  11 405.224 250.543   1
   3 -17 -11-33.3965 224.123   1
  -3  17  10 320.634 255.875   1
   3 -17 -10-33.5364 221.846   1
  -3  17   9 284.029 257.156   1
   3 -17  -9 97.2563 218.618   1
  -3  17   8 70.4363 241.638   1
   3 -17  -8 218.653 209.623   1
  -3  17   6-102.330 245.835   1
   3 -17  -6 58.6999 205.568   1
  -3  17   5 66.8563 245.669   1
   3 -17  -5 28.2901 188.785   1
  -3  17   4 164.079 222.235   1
   3 -17  -4 161.976 202.413   1
  -3  17   3 63.9853 226.048   1
   3 -17  -3 126.785 185.744   1
   3  17  -2 56.3780 154.627   1
   3 -17  -2 147.906 177.755   1
  -3  17   2 57.5764 222.647   1
   3 -17  -1-69.3961 178.948   1
  -3  17   1-130.977 208.130   1
   3  17  -1-90.8860 170.864   1
  -3 -17   0-41.7941 149.074   1
   3 -17   0 227.430 157.886   1
   3  17   0 327.246 197.492   1
  -3  17   0 93.3327 173.653   1
  -3 -17  -1 160.416 167.254   1
   3  17   1-27.5520 206.411   1
  -3  17  -1 138.463 161.290   1
   3  17   3 373.861 246.130   1
  -3 -17  -3 78.4180 193.236   1
   3  17   4-163.204 212.869   1
  -3 -17  -4 356.827 191.634   1
   3  17   5 473.499 245.269   1
  -3 -17  -5 85.6560 201.487   1
   3  17   6 139.640 261.707   1
  -3 -17  -6 235.979 205.258   1
   3  17   8-183.577 244.983   1
  -3 -17  -8 123.749 213.938   1
   3  17   9-224.128 259.525   1
  -3 -17  -9-31.4926 206.331   1
   3  17  10-265.625 255.568   1
  -3 -17 -10 63.8267 205.972   1
   3  17  11-76.6093 244.706   1
  -3 -17 -11 64.4720 209.034   1
   3  17  12-193.231 264.068   1
  -3 -17 -12-194.671 215.853   1
   3  17  13 38.7532 291.234   1
  -3 -17 -13-32.5521 225.104   1
   3  17  14 349.174 264.422   1
  -3 -17 -14 293.274 225.304   1
   3  17  15-194.269 272.141   1
  -3 -17 -15 195.813 204.243   1
   3  17  16 465.931 268.260   1
  -3 -17 -16 258.510 215.758   1
   3  17  17 387.905 282.890   1
  -3 -17 -17-319.334 219.891   1
   3  17  18 309.135 290.398   1
  -3 -17 -18-189.212 212.358   1
   3  17  19 301.065 292.476   1
  -3 -17 -19 246.485 211.931   1
   3  17  20-219.664 282.264   1
  -3 -17 -20-119.883 204.818   1
  -3  18  19 278.677 267.461   1
   3 -18 -19-256.250 219.588   1
  -3  18  18 175.565 265.601   1
   3 -18 -18 432.066 241.321   1
  -3  18  17 107.049 229.828   1
   3 -18 -17 438.757 215.292   1
  -3  18  16 397.427 252.794   1
   3 -18 -16 239.102 214.708   1
  -3  18  15 145.907 255.573   1
   3 -18 -15 68.9093 213.441   1
  -3  18  13 36.8031 253.414   1
   3 -18 -13-104.179 213.875   1
  -3  18  12-331.022 263.201   1
   3 -18 -12-34.6772 225.138   1
  -3  18  11 37.0559 246.188   1
   3 -18 -11-203.346 231.398   1
  -3  18  10 441.268 268.874   1
   3 -18 -10 198.199 222.298   1
  -3  18   9-36.7522 236.341   1
   3 -18  -9 424.093 232.674   1
  -3  18   8 257.722 253.567   1
   3 -18  -8-31.9272 196.709   1
  -3  18   7 328.345 246.880   1
   3 -18  -7-62.3453 205.200   1
  -3  18   6 71.6208 246.566   1
   3 -18  -6-30.3343 184.770   1
  -3  18   5 70.5097 228.732   1
   3 -18  -5 146.451 191.931   1
  -3  18   4 416.406 257.400   1
  -3  18   3-97.0730 217.987   1
   3  18   2 340.791 224.378   1
   3  18   3-32.6275 209.498   1
   3  18   4 34.1315 230.920   1
  -3 -18  -4 85.3863 196.865   1
   3  18   5 35.3259 213.150   1
  -3 -18  -5 324.489 197.243   1
   3  18   7 111.666 253.168   1
  -3 -18  -7 218.008 217.505   1
   3  18   8-113.730 247.037   1
  -3 -18  -8 31.7454 216.677   1
   3  18   9 346.648 279.251   1
  -3 -18  -9 225.702 212.867   1
   3  18  10 428.012 276.122   1
  -3 -18 -10-32.5891 220.675   1
   3  18  11 78.2892 267.227   1
  -3 -18 -11-196.860 216.960   1
   3  18  12 315.625 271.909   1
  -3 -18 -12 99.2144 200.675   1
   3  18  13 433.815 284.781   1
  -3 -18 -13 165.380 212.043   1
   3  18  14 39.5369 259.027   1
  -3 -18 -14 197.225 198.178   1
   3  18  15-39.6207 271.863   1
  -3 -18 -15 325.892 220.760   1
   3  18  16 79.1993 279.803   1
  -3 -18 -16 161.375 227.157   1
   3  18  17 547.238 304.895   1
  -3 -18 -17 446.285 231.911   1
   3  18  18 342.695 286.250   1
  -3 -18 -18-31.1535 207.039   1
   3  18  19 111.152 250.685   1
  -3 -18 -19 60.6229 202.321   1
  -3  19  18-249.812 262.758   1
  -3  19  17 647.537 283.185   1
  -3  19  16-36.5506 242.761   1
   3 -19 -16-33.5460 223.846   1
  -3  19  15 407.238 261.729   1
  -3  19  14 261.593 260.890   1
   3 -19 -14 102.765 226.725   1
  -3  19  12-38.1220 257.888   1
  -3  19  11 38.0928 256.528   1
  -3  19  10 386.131 272.737   1
  -3  19   9 153.689 257.749   1
  -3  19   8 152.972 252.996   1
   3  19   7 504.784 282.864   1
   3  19   8 118.263 289.795   1
   3  19   9-39.8491 283.768   1
   3  19  10 120.336 288.047   1
   3  19  11 40.5960 274.201   1
  -3 -19 -11 532.679 236.095   1
   3  19  12 121.710 293.669   1
  -3 -19 -12 133.226 207.501   1
   3  19  13 938.494 319.999   1
  -3 -19 -13 132.816 222.370   1
   3  19  14 40.5280 262.909   1
  -3 -19 -14 164.945 198.836   1
   3  19  15 397.363 295.859   1
  -3 -19 -15 194.671 203.804   1
   3  19  16 313.650 298.847   1
  -3 -19 -16 416.475 233.993   1
   3  19  17 114.821 264.047   1
  -3 -19 -17 343.914 200.420   1
   3  19  18 696.025 270.660   1
  -3 -19 -18-61.8768 185.909   1
   4   0 -26 66.0166 217.209   1
   4   0 -24 721.757 257.862   1
  -4   0  24-152.732 245.934   1
   4   0 -23-32.5225 228.764   1
  -4   0  23 150.248 261.995   1
   4   0 -21 190.018 229.410   1
  -4   0  21 578.099 267.527   1
   4   0 -20 1956.81 295.803   1
  -4   0  20 1523.52 319.591   1
   4   0 -19 609.818 253.215   1
  -4   0  19 272.121 269.121   1
   4   0 -17 28.7651 223.924   1
  -4   0  17-64.2397 275.144   1
   4   0 -16 2910.26 361.855   1
  -4   0  16 2917.04 369.678   1
  -4   0  15 29.8764 250.850   1
   4   0 -14 2329.86 302.561   1
  -4   0  14 2205.16 325.595   1
   4   0 -13-268.683 206.396   1
  -4   0  13 82.0384 221.509   1
   4   0 -11-130.771 202.991   1
  -4   0  11-150.829 230.140   1
   4   0 -10 4210.97 376.167   1
  -4   0  10 4179.33 404.605   1
   4   0  -9 134.858 188.421   1
  -4   0   9-225.988 208.267   1
   4   0  -8 55864.4 3663.10   1
  -4   0   8 54847.1 3674.90   1
   4   0  -7 83.2249 155.668   1
  -4   0   7 41.0914 205.259   1
   4   0  -6 3796.89 367.203   1
  -4   0   6 4782.15 397.342   1
   4   0  -5-76.2177 181.049   1
  -4   0   5-51.0603 210.530   1
   4   0  -4 67627.9 4314.21   1
  -4   0   4 63480.5 4318.46   1
  -4   0   2 95.8712 210.464   1
   4   0  -2 148.577 199.536   1
  -4   0   1 53.1268 217.914   1
   4   0  -1-48.7598 212.188   1
   4   0   0 122.606 206.955   1
  -4   0   0-25.1019 207.205   1
   4   0   1-149.414 200.611   1
  -4   0  -1-171.617 196.570   1
   4   0   2 114.117 169.666   1
  -4   0  -2 442.601 189.261   1
  -4   0  -4 62869.8 3912.58   1
   4   0   4 56184.4 3909.37   1
  -4   0  -5 161.088 172.474   1
   4   0   5 30.8354 183.181   1
  -4   0  -6 3324.26 318.791   1
   4   0   6 3612.53 341.780   1
   4   0   7 54.7253 181.840   1
  -4   0  -7-102.594 163.963   1
  -4   0  -8 58395.5 3855.89   1
   4   0   8 58482.0 3867.57   1
   4   0   9 106.892 204.065   1
  -4   0  -9-18.9292 174.450   1
  -4   0 -10 2737.28 312.823   1
   4   0  10 3994.87 353.680   1
   4   0  11-223.358 220.927   1
  -4   0 -11-43.4260 194.828   1
  -4   0 -12 9234.85 754.246   1
   4   0  12 11269.7 776.670   1
  -4   0 -13-71.2594 191.149   1
  -4   0 -14 2041.88 286.792   1
   4   0  14 2142.14 320.691   1
  -4   0 -15 254.656 202.556   1
   4   0  15 58.8565 231.684   1
   4   0  16 3324.21 405.766   1
  -4   0 -16 3797.40 373.704   1
  -4   0 -17-163.650 223.357   1
   4   0  17-287.818 254.386   1
  -4   0 -19 88.2173 221.072   1
   4   0  19 101.802 236.754   1
  -4   0 -20 2863.41 330.019   1
   4   0  20 1546.49 344.729   1
  -4   0 -21 310.026 235.894   1
   4   0  21 72.2493 251.230   1
  -4   0 -23 254.178 230.882   1
   4   0  23-112.520 251.497   1
  -4   0 -24-32.1070 221.091   1
   4   0  24-76.0683 249.059   1
  -4   1  26 265.497 232.334   1
   4  -1 -26-97.8748 211.589   1
  -4   1  25 37.7113 220.667   1
   4   1 -25-166.174 223.879   1
   4  -1 -25-130.751 215.137   1
  -4  -1  24 77.6063 244.372   1
  -4   1  24 448.186 247.154   1
   4   1 -24-99.0957 216.585   1
   4  -1 -24 326.074 223.824   1
  -4  -1  23 189.985 257.095   1
  -4   1  23-74.0234 249.301   1
   4   1 -23-32.6462 230.639   1
   4  -1 -23 259.854 237.854   1
  -4  -1  22 520.056 275.438   1
  -4   1  22 623.320 275.002   1
   4   1 -22 546.532 240.274   1
   4  -1 -22 997.131 273.587   1
  -4   1  21-284.458 241.952   1
   4   1 -21 157.764 229.564   1
   4  -1 -21 223.238 223.738   1
  -4  -1  20 35.3919 274.602   1
  -4   1  20 311.197 254.133   1
   4   1 -20-185.063 233.516   1
   4  -1 -20 127.535 242.254   1
  -4  -1  19 138.010 237.598   1
  -4   1  19-406.554 242.264   1
   4   1 -19-30.0490 229.945   1
   4  -1 -19 93.6946 232.163   1
  -4  -1  18 402.008 270.366   1
  -4   1  18 826.982 286.565   1
   4   1 -18 612.443 253.746   1
   4  -1 -18 93.0772 245.859   1
  -4  -1  17 322.905 253.543   1
  -4   1  17 604.256 265.950   1
   4   1 -17 423.790 242.246   1
   4  -1 -17 693.579 258.267   1
  -4   1  16-184.896 228.528   1
   4   1 -16 353.751 217.181   1
   4  -1 -16-29.1995 214.129   1
  -4  -1  15 746.298 275.522   1
   4   1 -15 704.801 246.713   1
   4  -1 -15 816.943 228.398   1
  -4  -1  14 229.144 227.847   1
  -4   1  14 28.5836 215.200   1
   4   1 -14 174.176 209.314   1
   4  -1 -14 378.918 220.879   1
  -4   1  13-465.265 238.813   1
   4  -1 -13-25.9004 228.486   1
   4   1 -12 3700.63 354.992   1
   4  -1 -12 3513.93 367.745   1
  -4  -1  11 1412.52 255.899   1
  -4   1  11 1089.74 262.185   1
   4   1 -11 867.618 229.558   1
   4  -1 -11 1517.81 273.655   1
   4   1 -10 18540.3 1331.06   1
   4  -1 -10 19955.6 1340.28   1
  -4  -1  10 19309.0 1352.68   1
  -4   1  10 19825.7 1359.83   1
  -4   1   9 2210.99 285.234   1
  -4  -1   9 2279.44 306.134   1
   4  -1  -9 2832.02 290.721   1
   4   1  -9 2431.73 265.471   1
  -4   1   8 65.7984 225.055   1
  -4  -1   8 750.662 227.744   1
   4  -1  -8 523.239 205.489   1
   4   1  -8 137.406 165.023   1
  -4  -1   7 52881.3 3582.97   1
  -4   1   7 53738.9 3588.66   1
   4   1  -7 55060.1 3574.20   1
   4  -1  -7 54570.9 3577.15   1
  -4   1   6 12017.0 767.434   1
  -4  -1   6 10373.9 751.941   1
   4   1  -6 9442.47 742.291   1
   4  -1  -6 9985.11 738.959   1
   4   1  -5 744.388 197.866   1
   4  -1  -5 975.854 186.122   1
  -4  -1   5 771.345 225.296   1
  -4   1   5 700.120 226.164   1
   4  -1  -4 27755.1 1937.23   1
  -4   1   4 30343.0 1946.27   1
   4   1  -2 45298.1 3119.34   1
  -4  -1   2 49559.7 3124.41   1
   4   1  -1 10538.4 701.318   1
   4  -1  -1 9123.20 689.292   1
  -4   1   1 9625.15 700.779   1
  -4  -1   1 9766.64 704.301   1
   4  -1   0-48.1969 195.686   1
   4   1   0-126.840 204.041   1
  -4   1   0-222.488 205.604   1
  -4  -1   0-37.0224 205.519   1
   4  -1   1 11793.8 698.626   1
  -4   1  -1 10329.9 690.183   1
  -4  -1  -1 9377.77 689.350   1
   4  -1   2 45456.0 3031.15   1
  -4   1  -2 46391.8 3028.84   1
   4  -1   3 15622.8 1064.05   1
  -4   1  -3 15534.9 1067.92   1
   4   1   4 27364.5 1796.90   1
  -4  -1  -4 26124.8 1796.70   1
  -4  -1  -5 800.189 198.068   1
  -4   1  -5 1025.96 193.556   1
   4  -1   5 968.825 202.394   1
   4   1   5 1074.32 224.321   1
   4  -1   6 9817.42 716.194   1
   4   1   6 9274.78 722.556   1
  -4  -1  -6 11159.3 720.115   1
  -4   1  -6 9515.05 705.261   1
   4   1   7 51023.2 3459.01   1
   4  -1   7 53277.8 3453.69   1
  -4   1  -7 53366.3 3448.45   1
  -4  -1  -7 50955.2 3452.78   1
  -4   1  -8 409.322 184.313   1
  -4  -1  -8 295.765 206.635   1
   4   1   8-62.1472 214.832   1
   4  -1   8 94.1080 177.225   1
  -4   1  -9 2645.04 268.754   1
  -4  -1  -9 2446.51 274.961   1
   4  -1   9 2116.37 283.513   1
   4   1   9 1841.40 291.814   1
  -4   1 -10 17439.0 1199.91   1
  -4  -1 -10 17755.1 1205.74   1
   4  -1  10 16697.5 1206.06   1
   4   1  10 17236.8 1214.93   1
   4   1  11 848.926 265.384   1
   4  -1  11 1005.00 234.743   1
  -4   1 -11 1274.23 220.009   1
  -4  -1 -11 1460.72 240.890   1
   4  -1  12 2626.62 334.428   1
  -4   1 -12 2943.24 310.171   1
   4   1  13 470.769 249.520   1
  -4  -1 -13 122.105 206.958   1
   4  -1  14 274.726 222.264   1
   4   1  14 491.057 235.039   1
  -4  -1 -14 204.085 219.789   1
  -4   1 -14 485.502 209.849   1
  -4  -1 -15 884.129 230.448   1
  -4   1 -15 597.852 199.770   1
   4   1  15 90.1803 243.464   1
   4  -1  15 805.896 255.729   1
  -4   1 -16 180.366 219.534   1
   4  -1  16-211.923 256.455   1
   4   1  16-250.735 244.033   1
   4  -1  17 629.532 252.302   1
   4   1  17 162.285 265.898   1
  -4   1 -17 53.6915 192.073   1
  -4  -1 -17 415.270 236.553   1
   4  -1  18 261.075 273.190   1
   4   1  18 769.213 266.343   1
  -4   1 -18 835.015 245.758   1
  -4  -1 -18 370.736 221.182   1
   4  -1  19 406.748 238.720   1
   4   1  19 308.096 253.780   1
  -4  -1 -19-29.6622 234.352   1
  -4   1 -19 147.193 216.686   1
   4  -1  20-34.9753 249.189   1
   4   1  20-283.030 255.112   1
  -4   1 -20-151.217 229.906   1
  -4  -1 -20-61.3061 198.941   1
   4  -1  21 71.9739 241.244   1
   4   1  21-108.514 255.476   1
  -4   1 -21-30.8982 213.681   1
  -4  -1 -21 186.680 217.933   1
   4  -1  22 294.292 250.635   1
   4   1  22 294.272 276.037   1
  -4   1 -22 564.757 231.627   1
  -4  -1 -22 598.353 225.331   1
   4  -1  23-37.5852 249.828   1
   4   1  23-149.287 244.582   1
  -4   1 -23 382.097 226.039   1
  -4  -1 -23 317.201 228.834   1
   4  -1  24 841.142 283.862   1
   4   1  24 75.5634 236.101   1
  -4  -1 -24 351.089 221.683   1
  -4   1 -24 161.386 227.962   1
   4   1  25 190.715 247.372   1
  -4   1 -25-293.315 224.435   1
  -4  -1 -25-32.1890 210.807   1
   4   1  26-77.3614 238.528   1
  -4  -1 -26 383.645 221.422   1
   4  -2 -27 448.082 220.278   1
  -4   2  27 111.578 224.864   1
   4  -2 -26 742.370 238.323   1
  -4   2  26 148.887 235.000   1
   4  -2 -25 356.500 217.501   1
  -4   2  25-74.2100 234.869   1
   4   2 -24 232.172 230.372   1
  -4  -2  24 475.557 271.340   1
   4  -2 -23 422.959 240.320   1
  -4   2  23-72.4838 243.253   1
   4   2 -22 128.788 210.337   1
   4  -2 -22 807.549 263.585   1
  -4  -2  22-151.440 251.894   1
  -4   2  22 143.962 258.791   1
   4   2 -21 283.629 228.891   1
  -4  -2  21 333.601 245.831   1
   4   2 -20 644.850 248.798   1
   4  -2 -20 652.204 265.381   1
  -4  -2  20 751.629 276.588   1
  -4   2  20 755.191 290.054   1
   4  -2 -19 448.206 246.033   1
  -4   2  19 505.832 256.222   1
   4   2 -18 57.7379 240.411   1
  -4  -2  18 134.709 266.730   1
  -4   2  18 236.359 274.369   1
   4   2 -17 250.477 213.030   1
  -4  -2  17-96.6649 238.673   1
   4  -2 -16 379.173 245.863   1
   4   2 -16 534.528 227.286   1
  -4   2  16-127.930 259.990   1
  -4  -2  16-156.022 237.328   1
   4  -2 -15 2256.72 308.305   1
   4   2 -15 1636.12 268.912   1
  -4   2  15 1423.43 317.291   1
  -4  -2  15 1731.62 296.031   1
   4  -2 -14 407.675 235.702   1
   4   2 -14 779.167 221.098   1
  -4   2  14 1193.22 270.641   1
  -4  -2  14 1223.74 254.194   1
   4  -2 -13 7849.99 621.669   1
   4   2 -13 7118.32 601.255   1
  -4  -2  13 9059.79 645.760   1
  -4   2  13 7906.02 637.773   1
   4  -2 -12 6081.75 531.795   1
  -4   2  12 5971.71 540.447   1
  -4  -2  12 7192.77 545.164   1
   4   2 -11 3768.27 365.381   1
  -4  -2  11 4161.55 390.886   1
   4  -2 -10 515.741 212.926   1
   4   2 -10 133.750 177.251   1
  -4   2  10 562.489 219.994   1
   4   2  -9 976.870 214.749   1
   4  -2  -9 1372.43 210.972   1
  -4  -2   9 1353.87 247.832   1
  -4   2   9 1167.57 214.412   1
   4  -2  -8 9249.62 711.630   1
   4   2  -8 9678.54 701.521   1
  -4   2   8 9930.50 732.531   1
  -4  -2   8 9924.25 710.938   1
   4  -2  -7 16273.0 1149.31   1
   4   2  -7 15587.1 1140.55   1
  -4  -2   7 18150.4 1152.85   1
  -4   2   7 16732.6 1165.00   1
   4  -2  -6 22988.6 1625.28   1
   4   2  -6 24236.2 1620.55   1
  -4  -2   6 23931.3 1627.67   1
  -4   2   6 25599.5 1646.18   1
   4  -2  -5 15612.2 1153.09   1
   4   2  -5 16756.4 1151.79   1
  -4  -2   5 18222.7 1162.56   1
  -4   2   5 17224.4 1177.67   1
   4  -2  -4 19180.1 1325.42   1
  -4   2   4 19874.4 1339.04   1
  -4   2   3 48540.4 3042.29   1
  -4  -2   3 42544.2 3029.33   1
   4  -2  -3 47415.5 3035.00   1
   4   2  -2 35790.3 2322.53   1
  -4  -2   2 34228.9 2325.88   1
   4  -2  -1 629.626 185.579   1
  -4   2   1 949.734 219.124   1
  -4  -2   1 1187.19 207.625   1
   4   2  -1 1210.55 210.486   1
   4   2   0 97497.6 6644.72   1
  -4   2   0 102363. 6645.38   1
  -4  -2   0 102467. 6642.27   1
   4  -2   0 103811. 6641.38   1
   4  -2   1 795.495 181.644   1
  -4   2  -1 1021.42 183.817   1
  -4   2  -2 32858.1 2246.84   1
   4  -2   2 34998.7 2249.59   1
  -4  -2  -3 47210.6 2841.97   1
  -4   2  -3 40660.1 2831.05   1
   4  -2   3 40849.2 2829.78   1
   4   2   3 43988.8 2840.58   1
   4   2   4 19572.4 1240.67   1
  -4  -2  -4 16709.9 1232.65   1
   4   2   5 16402.6 1117.49   1
  -4  -2  -5 15726.8 1109.29   1
   4  -2   6 21161.3 1526.64   1
   4   2   6 23852.7 1548.31   1
  -4  -2  -6 23719.4 1543.51   1
  -4   2  -6 22415.5 1521.50   1
   4   2   7 15330.4 1077.84   1
   4  -2   7 15314.0 1066.82   1
  -4  -2  -7 16379.1 1078.95   1
  -4   2  -7 14732.7 1059.89   1
   4  -2   8 8733.71 672.439   1
   4   2   8 8287.88 689.562   1
  -4   2  -8 9995.84 668.400   1
  -4  -2  -8 9456.02 679.026   1
  -4  -2  -9 1238.78 224.781   1
  -4   2  -9 1263.34 192.602   1
   4   2   9 1099.84 238.873   1
   4  -2   9 894.513 205.694   1
  -4   2 -10 336.719 172.411   1
  -4  -2 -10 87.6003 165.916   1
   4  -2  10 423.708 201.472   1
   4   2  10 617.668 226.989   1
   4  -2  11 3789.17 375.298   1
  -4   2 -11 4121.66 373.394   1
   4  -2  12 5854.44 496.711   1
   4   2  12 6364.99 509.710   1
  -4  -2 -12 5922.17 487.867   1
  -4   2 -12 5066.52 462.985   1
   4   2  13 7079.77 626.542   1
   4  -2  13 8691.62 621.593   1
  -4  -2 -13 7813.86 618.009   1
  -4   2 -13 7338.67 590.604   1
  -4   2 -14 850.478 222.084   1
  -4  -2 -14 391.618 232.897   1
   4  -2  14 400.961 235.171   1
   4   2  14 915.455 269.291   1
  -4   2 -15 1629.59 252.297   1
  -4  -2 -15 1405.83 264.280   1
   4  -2  15 2079.19 286.510   1
   4   2  15 950.653 271.074   1
   4  -2  16 385.557 242.766   1
  -4   2 -16 252.554 207.970   1
  -4  -2 -16 873.584 262.911   1
   4  -2  17-30.8531 236.060   1
  -4   2 -17 53.0596 218.804   1
   4   2  18-338.345 254.435   1
   4  -2  18-130.795 236.775   1
  -4   2 -18-165.365 208.832   1
  -4  -2 -18 28.8483 228.543   1
   4   2  19 621.437 262.784   1
  -4  -2 -19 658.070 236.559   1
   4   2  20 498.028 239.429   1
   4  -2  20 278.625 250.981   1
  -4   2 -20 599.078 238.405   1
  -4  -2 -20 524.021 237.096   1
   4  -2  21 35.8630 242.627   1
   4   2  21 145.164 243.301   1
  -4   2 -21-61.4143 212.382   1
  -4  -2 -21 124.855 211.182   1
   4  -2  22 73.7065 230.828   1
   4   2  22 294.404 245.739   1
  -4   2 -22-31.3145 209.166   1
  -4  -2 -22 283.537 223.626   1
   4   2  23-186.210 236.713   1
  -4  -2 -23 158.226 228.070   1
   4   2  24 37.6009 244.531   1
  -4  -2 -24 222.339 219.487   1
  -4   2 -24 586.542 240.184   1
   4   2  25 491.979 266.059   1
  -4  -2 -25 255.529 242.877   1
   4   2  26 306.269 255.619   1
  -4  -2 -26 31.6409 217.112   1
  -4  -2 -27-62.8029 223.640   1
   4  -3 -28-155.573 214.471   1
  -4   3  27 145.674 235.114   1
   4  -3 -27 94.7556 209.907   1
  -4   3  26-73.0729 246.376   1
   4  -3 -26 383.120 207.432   1
  -4   3  25 476.817 261.958   1
   4  -3 -25 193.258 220.764   1
  -4   3  24-72.2913 238.965   1
   4  -3 -24 162.356 234.977   1
  -4   3  23 36.1290 254.254   1
  -4  -3  23-316.633 252.992   1
   4  -3 -23-98.9577 231.192   1
   4   3 -23-163.375 213.087   1
  -4   3  22 604.499 252.517   1
  -4  -3  22 153.739 245.889   1
   4  -3 -22-32.8276 244.341   1
   4   3 -22 128.559 196.208   1
  -4   3  21-34.8804 225.099   1
  -4  -3  21 75.0306 262.784   1
   4   3 -21 407.708 204.395   1
   4  -3 -21-198.809 215.944   1
  -4   3  20 423.038 287.644   1
   4   3 -20 305.321 218.877   1
   4  -3 -20 741.090 275.698   1
  -4   3  19 34.7253 239.118   1
  -4  -3  19-175.411 257.830   1
   4   3 -19 29.5704 222.249   1
   4  -3 -19 253.643 233.017   1
  -4  -3  18 1422.67 295.312   1
   4  -3 -18 1296.95 290.917   1
   4   3 -18 1141.33 246.648   1
  -4  -3  17-130.294 256.517   1
  -4   3  17 504.587 273.549   1
   4  -3 -17 452.723 222.225   1
   4   3 -17 27.4196 210.243   1
   4  -3 -16 3848.36 393.258   1
  -4  -3  16 4086.62 419.790   1
  -4   3  16 3505.35 404.636   1
   4   3 -16 3807.45 385.528   1
   4   3 -15 375.412 200.904   1
   4  -3 -15 712.167 256.276   1
  -4  -3  15 869.623 260.458   1
  -4   3  15 158.994 264.371   1
   4  -3 -14 468.055 258.948   1
  -4   3  14 215.197 252.979   1
   4  -3 -13 794.629 242.337   1
   4   3 -13 1274.12 237.284   1
  -4   3  13 1450.63 282.862   1
  -4  -3  13 979.304 266.670   1
   4   3 -12 3915.82 376.855   1
   4  -3 -12 4113.09 390.545   1
  -4   3  12 3264.09 392.558   1
  -4  -3  12 4476.23 408.914   1
   4  -3 -11 756.274 231.987   1
   4   3 -11 501.019 189.292   1
  -4   3  11 590.622 260.413   1
  -4  -3  11 627.836 218.979   1
   4  -3 -10 12500.3 881.242   1
   4   3 -10 11743.3 857.355   1
  -4  -3  10 12463.9 873.193   1
  -4   3  10 11435.8 890.348   1
   4   3  -9 1395.85 218.968   1
   4  -3  -9 1203.90 254.572   1
  -4  -3   9 1523.54 238.193   1
  -4   3   9 1464.98 286.191   1
   4  -3  -8 60.8133 183.328   1
   4   3  -8 152.616 160.229   1
  -4   3   8 136.664 214.596   1
  -4  -3   8 151.482 170.841   1
  -4  -3   7 3208.59 297.756   1
   4   3  -7 2654.18 285.545   1
  -4   3   7 3035.71 337.481   1
   4  -3  -7 3680.43 325.798   1
  -4   3   6 26364.1 1836.71   1
   4   3  -6 27233.7 1815.05   1
   4  -3  -6 25449.5 1823.13   1
  -4  -3   6 29212.7 1823.49   1
   4  -3  -5 442.182 177.608   1
  -4   3   5 574.084 220.648   1
  -4   3   4 12166.6 831.716   1
   4  -3  -4 11087.3 815.002   1
  -4   3   3 8125.93 609.529   1
   4   3  -3 7895.90 590.222   1
  -4  -3   3 8682.69 605.694   1
   4  -3  -3 7838.39 597.930   1
  -4  -3   2 1257.20 210.296   1
   4   3  -2 1493.45 199.748   1
  -4   3   2 1431.95 244.800   1
   4  -3  -2 854.652 206.849   1
   4   3  -1 283.904 180.962   1
  -4  -3   1 227.748 177.457   1
   4  -3   0 36.4696 160.150   1
  -4   3   0-53.6144 174.256   1
   4  -3   1 418.567 175.226   1
  -4   3  -1 354.907 181.585   1
   4  -3   2 1007.61 192.482   1
  -4  -3  -2 969.657 197.870   1
  -4   3  -2 1543.89 195.278   1
   4   3   2 1456.78 214.351   1
   4  -3   3 7792.65 545.244   1
  -4  -3  -3 6810.21 570.699   1
  -4   3  -3 7171.42 542.654   1
   4   3   3 7935.97 570.040   1
   4  -3   4 10964.3 774.251   1
   4   3   4 11596.1 796.336   1
  -4  -3  -4 11415.0 789.845   1
  -4   3  -4 10614.1 769.639   1
  -4  -3  -5 643.229 217.557   1
   4   3   5 331.651 224.568   1
   4   3   6 24091.3 1660.73   1
  -4  -3  -6 24622.7 1651.94   1
   4   3   7 2802.33 322.940   1
   4  -3   7 2934.16 279.633   1
  -4   3  -7 3135.49 276.721   1
  -4  -3  -7 2593.02 292.206   1
  -4   3  -8 15.7426 142.266   1
  -4  -3  -8-161.116 194.850   1
   4   3   8 320.390 184.724   1
  -4  -3  -9 1135.70 225.804   1
  -4   3  -9 1335.65 206.818   1
   4  -3   9 1943.02 241.112   1
   4   3   9 1360.02 261.068   1
  -4  -3 -10 12013.0 843.778   1
   4  -3  10 11806.0 831.413   1
   4   3  10 10357.5 846.820   1
   4   3  11 328.481 247.676   1
   4  -3  11 854.231 199.248   1
  -4  -3 -11 936.076 236.880   1
  -4   3 -11 424.493 191.224   1
   4   3  12 3410.02 389.532   1
   4  -3  12 3405.98 353.019   1
  -4  -3 -12 3686.15 364.946   1
  -4   3 -12 3974.92 364.128   1
   4   3  13 991.032 280.739   1
   4  -3  13 882.702 236.452   1
  -4   3 -13 1059.48 203.580   1
  -4  -3 -13 847.713 255.621   1
   4   3  14 271.711 230.846   1
  -4  -3 -15 594.940 244.800   1
  -4   3 -15 401.643 205.566   1
   4  -3  15 522.121 229.160   1
   4   3  15 218.874 278.958   1
   4  -3  16 3934.07 408.672   1
  -4   3 -16 3520.50 363.383   1
  -4  -3 -16 4475.61 405.878   1
   4   3  16 3280.55 419.851   1
   4  -3  17-30.4213 233.610   1
   4   3  17-66.7420 242.446   1
  -4   3 -17 259.328 200.542   1
  -4  -3 -17 56.9082 214.656   1
   4   3  18 991.726 260.294   1
   4  -3  18 1266.25 275.177   1
  -4   3 -18 1261.64 255.420   1
  -4  -3 -18 932.965 243.708   1
   4  -3  19-33.2984 241.343   1
   4   3  19 522.070 257.126   1
  -4   3 -19 172.795 214.505   1
   4   3  20 35.7663 235.682   1
  -4  -3 -20 340.826 210.008   1
   4  -3  21-71.4875 236.296   1
   4   3  21-181.907 234.770   1
  -4   3 -21 91.4445 214.406   1
  -4  -3 -21-31.2887 211.671   1
   4  -3  22 147.628 236.420   1
   4   3  22-36.8004 242.742   1
  -4   3 -22 593.816 214.022   1
  -4  -3 -22 283.559 232.188   1
   4   3  23 37.1403 254.616   1
  -4  -3 -23-31.5673 230.210   1
  -4   3 -23 96.4298 222.286   1
   4   3  24 224.436 248.433   1
  -4  -3 -24-157.958 227.684   1
   4   3  25-74.7589 251.811   1
  -4  -3 -25 252.545 243.325   1
   4   3  27 151.399 246.750   1
  -4  -3 -27 93.0112 209.859   1
   4  -4 -28-183.811 230.358   1
  -4   4  28-35.5855 241.926   1
   4  -4 -27 716.969 244.982   1
  -4   4  27 35.9458 250.035   1
   4  -4 -26 221.566 239.532   1
  -4   4  26 397.713 261.306   1
   4  -4 -25 287.495 245.124   1
  -4   4  25 291.022 266.968   1
   4  -4 -24-32.2776 225.142   1
  -4   4  24 143.730 260.012   1
   4  -4 -23 230.133 247.365   1
  -4   4  23 142.394 231.156   1
   4   4 -22 31.9219 213.579   1
   4  -4 -22 634.377 243.045   1
  -4  -4  22 39.5570 248.049   1
  -4   4  22 210.720 237.021   1
   4   4 -21 249.088 204.957   1
   4  -4 -21-261.275 241.922   1
  -4  -4  21 190.564 230.953   1
  -4   4  21 250.032 271.437   1
   4  -4 -19 285.258 256.005   1
   4   4 -19 873.892 242.313   1
  -4   4  19 705.866 297.727   1
  -4  -4  19 392.457 247.323   1
   4  -4 -18 903.294 262.611   1
   4   4 -18 728.522 238.315   1
  -4   4  18 416.430 275.213   1
  -4  -4  18 480.619 266.922   1
   4  -4 -17-121.410 259.273   1
   4   4 -17 26.8440 185.632   1
  -4   4  17 240.113 286.310   1
  -4  -4  17-65.8206 228.560   1
   4   4 -16 204.966 205.642   1
  -4  -4  16 31.4119 252.856   1
   4  -4 -15 345.698 229.617   1
  -4  -4  15 965.711 252.926   1
  -4   4  15 554.046 267.432   1
   4   4 -14 8412.10 615.938   1
  -4   4  14 7456.06 645.667   1
  -4  -4  14 8172.55 651.101   1
   4  -4 -14 7562.92 631.866   1
   4  -4 -13 673.410 222.184   1
   4   4 -13 551.440 198.792   1
  -4   4  13 793.331 255.548   1
  -4  -4  13 106.158 233.742   1
   4  -4 -12 77.6542 224.210   1
   4   4 -12-84.6073 206.856   1
  -4   4  12 29.3512 259.079   1
  -4  -4  12 24.3549 215.545   1
  -4   4  11 5491.14 510.134   1
  -4  -4  11 6217.94 492.097   1
   4   4 -11 5517.24 463.975   1
   4  -4 -11 6028.79 501.740   1
  -4  -4  10 7418.48 529.084   1
   4   4 -10 5956.51 505.563   1
  -4  -4   9 5044.96 402.055   1
   4   4  -9 4292.64 388.493   1
  -4   4   9 4300.35 423.495   1
   4  -4  -9 4856.54 424.455   1
  -4   4   8 6360.01 532.330   1
  -4  -4   8 6149.95 501.588   1
   4   4  -8 6782.36 483.065   1
   4  -4  -8 5820.46 503.888   1
  -4   4   7 1401.73 266.443   1
   4   4  -7 1246.46 195.506   1
  -4  -4   7 1377.64 200.705   1
   4  -4  -7 1444.10 235.541   1
  -4   4   6 19219.6 1453.75   1
   4   4  -6 22425.2 1428.87   1
   4  -4  -6 19003.0 1441.33   1
  -4  -4   6 23208.6 1436.42   1
  -4   4   5 14572.5 983.369   1
   4  -4  -5 13135.8 963.066   1
   4  -4  -4 1220.03 229.725   1
  -4   4   4 2629.93 285.626   1
   4   4  -3 7292.24 542.634   1
  -4   4   3 7465.94 570.733   1
   4  -4  -3 8346.62 557.745   1
  -4  -4   3 6648.26 537.183   1
  -4  -4   2 32757.6 2458.76   1
   4   4  -2 41089.5 2465.26   1
   4  -4  -2 38886.4 2469.67   1
  -4   4   2 36676.0 2472.71   1
   4   4   1 54222.3 3588.65   1
   4  -4   1 54098.2 3579.77   1
  -4   4  -1 58866.2 3587.64   1
  -4  -4  -1 50812.2 3586.74   1
  -4  -4  -2 35733.3 2450.55   1
  -4   4  -2 35333.5 2440.59   1
   4   4   2 35157.0 2451.36   1
   4  -4   2 41227.6 2445.63   1
   4  -4   3 6698.85 484.094   1
  -4   4  -3 6650.54 481.384   1
  -4  -4  -3 6039.92 497.236   1
   4   4   3 6743.49 511.822   1
  -4   4  -4 1913.81 223.972   1
  -4  -4  -4 1992.92 246.050   1
   4   4   4 1515.64 247.060   1
   4  -4   5 13651.9 880.750   1
  -4   4  -5 13507.2 878.161   1
  -4  -4  -5 10846.8 894.417   1
   4   4   5 12242.2 908.799   1
  -4  -4  -6 19590.0 1410.22   1
   4   4   6 21759.6 1424.81   1
  -4   4  -7 1231.09 178.001   1
   4   4   7 1513.53 271.260   1
  -4  -4  -7 1285.80 225.043   1
   4  -4   7 1393.30 206.865   1
   4   4   8 4379.33 465.033   1
   4  -4   8 5465.47 439.883   1
  -4   4  -9 3600.84 333.239   1
  -4  -4  -9 4395.61 401.423   1
   4  -4   9 4707.95 367.081   1
   4   4   9 4030.85 382.077   1
  -4   4 -10 6405.29 487.675   1
   4  -4  10 6190.00 497.273   1
  -4   4 -11 5435.48 453.308   1
  -4  -4 -11 5708.51 488.809   1
   4   4  11 5672.94 507.831   1
   4  -4  11 5406.23 463.058   1
  -4  -4 -12 50.6587 202.496   1
  -4   4 -12 59.0086 151.581   1
   4   4  12 57.4814 234.892   1
   4  -4  12 22.4003 194.586   1
  -4  -4 -13 605.281 224.357   1
  -4   4 -13 333.424 174.801   1
   4  -4  13 519.516 205.590   1
   4   4  13 59.7283 256.389   1
   4  -4  14 7596.58 595.233   1
   4   4  14 6938.69 619.925   1
  -4  -4 -15 521.413 208.029   1
   4   4  15 1086.51 269.441   1
  -4   4 -16-96.5973 202.251   1
   4  -4  16-84.9115 211.231   1
  -4   4 -17-51.0089 192.388   1
  -4  -4 -17-144.082 223.577   1
   4   4  17 371.741 266.647   1
   4  -4  17 151.318 220.712   1
  -4  -4 -18 264.949 227.148   1
  -4   4 -18 572.521 226.875   1
   4   4  18 690.662 280.009   1
   4  -4  18 721.870 254.905   1
  -4  -4 -19 273.353 229.206   1
  -4   4 -19 595.274 223.139   1
   4  -4  19 32.9631 239.421   1
  -4   4 -20 440.475 228.502   1
   4  -4  20 68.6355 238.991   1
  -4   4 -21 90.8457 210.330   1
  -4  -4 -21 156.834 219.718   1
   4  -4  21-214.461 230.661   1
   4   4  21 109.425 244.524   1
  -4  -4 -22 472.420 240.692   1
  -4   4 -22 686.865 231.808   1
   4  -4  22 407.002 212.402   1
   4   4  22 478.267 251.054   1
  -4  -4 -23-31.4751 235.815   1
   4   4  23 333.430 268.188   1
  -4  -4 -24 282.898 227.742   1
   4   4  24 37.0997 261.201   1
  -4  -4 -25 93.9620 235.537   1
   4   4  25 185.466 259.946   1
  -4  -4 -26-124.328 196.021   1
   4   4  26 743.633 249.622   1
  -4  -4 -27 244.887 203.378   1
   4   4  27-149.485 214.685   1
  -4  -4 -28 118.508 215.340   1
   4   4  28 108.279 219.971   1
  -4   5  27 140.782 208.339   1
   4  -5 -27-92.2925 194.539   1
  -4   5  26 392.076 219.997   1
   4  -5 -26 93.9347 198.544   1
  -4   5  24 282.581 248.111   1
   4  -5 -24 293.708 230.294   1
  -4   5  23 350.563 264.660   1
   4  -5 -23 33.3449 248.097   1
  -4   5  22-210.445 262.977   1
  -4   5  21 107.253 217.782   1
  -4  -5  21 111.870 251.126   1
   4   5 -21-159.436 224.293   1
   4  -5 -21 130.742 237.448   1
  -4  -5  20 180.066 242.528   1
  -4   5  20 71.7366 266.600   1
   4  -5 -20-193.373 243.979   1
   4   5 -20-153.932 227.119   1
  -4   5  19 248.433 277.989   1
  -4  -5  19 450.627 255.574   1
   4  -5 -19 254.952 260.457   1
   4   5 -19 325.756 211.892   1
  -4   5  18 317.660 279.790   1
  -4  -5  18-166.187 253.840   1
   4  -5 -18 499.771 261.141   1
   4   5 -18 255.479 218.456   1
  -4   5  17-69.3535 250.919   1
  -4  -5  17 31.7433 247.957   1
   4  -5 -17 184.086 224.615   1
   4   5 -17-27.1012 213.125   1
  -4   5  16 1527.94 325.992   1
  -4  -5  16 1792.56 281.746   1
   4  -5 -16 1260.49 309.827   1
   4   5 -16 1143.77 243.603   1
  -4  -5  14 475.789 214.685   1
  -4   5  14 517.772 277.996   1
   4   5 -14 655.135 199.118   1
   4  -5 -14 934.601 256.027   1
  -4  -5  13 769.062 234.858   1
  -4   5  13 407.423 271.661   1
   4  -5 -13 575.633 251.298   1
   4   5 -13 963.489 221.615   1
  -4   5  12 721.707 277.781   1
  -4  -5  12 838.589 201.578   1
   4  -5 -12 689.663 248.051   1
   4   5 -12 272.384 185.055   1
  -4   5  11 86.6507 220.052   1
  -4  -5  11 195.286 200.159   1
   4  -5 -11 611.073 213.166   1
   4   5 -11 155.815 172.264   1
  -4   5  10 1781.48 287.303   1
   4   5 -10 1050.86 197.680   1
  -4  -5  10 1516.18 212.470   1
   4   5  -9 978.759 197.048   1
  -4  -5   9 1298.06 209.841   1
  -4   5   8 28025.3 1898.40   1
   4   5  -8 27097.4 1861.94   1
   4  -5  -8 28152.6 1893.90   1
  -4  -5   8 28462.4 1873.43   1
   4  -5  -7 6155.67 543.279   1
  -4  -5   7 7537.09 517.207   1
  -4   5   7 6662.06 552.749   1
  -4   5   6 1639.46 254.248   1
   4  -5  -6 1423.23 242.710   1
   4  -5  -5 3088.04 317.234   1
  -4   5   5 3572.22 347.184   1
   4   5  -4 48968.9 3228.10   1
  -4  -5   4 49433.4 3227.85   1
   4  -5  -4 45658.9 3237.75   1
  -4   5   4 52622.3 3256.53   1
   4  -5  -3 923.157 194.456   1
   4   5  -3 1274.18 173.572   1
  -4  -5   3 952.703 165.326   1
  -4   5   3 779.285 219.974   1
   4  -5  -2 67457.0 4415.37   1
  -4   5   2 66808.0 4421.00   1
  -4   5   1 427.356 189.657   1
   4  -5  -1 307.906 165.880   1
   4  -5   1-122.520 143.790   1
  -4  -5  -1 148.585 169.876   1
   4   5   1-14.9827 170.483   1
  -4   5  -1 243.506 158.999   1
   4  -5   2 62979.7 4266.17   1
  -4  -5  -2 66057.7 4279.48   1
  -4   5  -2 66526.4 4270.97   1
   4   5   2 65091.7 4284.16   1
  -4  -5  -3 746.910 184.769   1
  -4   5  -3 834.400 170.124   1
   4   5   3 741.274 204.523   1
   4   5   4 45582.3 3154.06   1
  -4   5  -4 48034.5 3127.00   1
  -4  -5  -4 48430.5 3151.75   1
  -4  -5  -5 2625.86 311.007   1
   4   5   5 2332.90 325.825   1
   4  -5   5 3001.18 268.351   1
  -4  -5  -6 2237.48 254.003   1
   4   5   6 2145.36 281.099   1
   4  -5   6 1635.10 198.659   1
  -4  -5  -7 5929.96 511.977   1
   4   5   7 6382.81 524.508   1
  -4   5  -8 26168.0 1768.24   1
  -4  -5  -8 27402.1 1798.78   1
   4   5   8 25079.8 1809.26   1
   4  -5   8 26801.2 1773.73   1
   4  -5   9 563.871 180.034   1
  -4   5  -9 606.101 160.008   1
   4  -5  10 1093.67 203.224   1
   4   5  10 1058.44 277.259   1
  -4  -5 -10 1073.70 247.041   1
  -4   5 -10 1258.22 183.747   1
   4   5  11 457.815 237.660   1
   4  -5  11 361.811 185.101   1
  -4   5 -11 35.1553 146.249   1
  -4  -5 -11-50.1879 227.543   1
   4   5  12 413.447 245.966   1
   4  -5  12 573.505 202.005   1
  -4  -5 -12 25.9943 203.681   1
  -4   5 -12 672.741 178.642   1
   4  -5  13 655.754 212.390   1
   4   5  13 885.380 296.369   1
  -4   5 -13 599.431 181.602   1
  -4  -5 -13 1185.16 256.784   1
  -4   5 -14 900.138 196.139   1
  -4  -5 -14 354.021 242.175   1
   4  -5  14 942.851 221.819   1
   4   5  14 976.791 294.984   1
  -4  -5 -15 167.302 233.281   1
  -4   5 -15 462.374 175.012   1
   4   5  15-65.1695 258.424   1
   4  -5  15 208.558 193.688   1
  -4  -5 -16 1419.22 277.665   1
  -4   5 -16 1456.81 234.348   1
   4  -5  16 1157.75 238.417   1
   4   5  16 1210.93 317.230   1
  -4  -5 -17-439.603 239.617   1
  -4   5 -17-50.2983 186.372   1
   4  -5  17-87.1194 213.539   1
   4   5  17 170.552 271.004   1
  -4  -5 -18 387.924 254.707   1
  -4   5 -18 561.012 213.144   1
   4  -5  18 401.913 252.300   1
   4   5  18 602.054 297.295   1
  -4   5 -19 585.773 214.981   1
  -4  -5 -19 185.539 250.266   1
   4   5  19-213.646 274.031   1
   4  -5  19 423.136 228.739   1
  -4   5 -20 347.199 223.488   1
  -4  -5 -20 375.152 257.544   1
   4   5  20 252.646 274.651   1
   4  -5  20-34.0656 232.017   1
  -4  -5 -21 282.737 238.699   1
   4   5  21 365.381 273.356   1
  -4  -5 -22 125.897 209.052   1
   4   5  22-73.5463 230.141   1
  -4  -5 -23 219.657 224.464   1
   4   5  23-36.9246 245.336   1
  -4  -5 -24 499.992 246.893   1
   4   5  24 665.988 281.523   1
  -4  -5 -26 30.7589 193.518   1
   4   5  26-147.169 237.421   1
  -4  -5 -27 543.872 224.511   1
   4   5  27-36.8893 215.292   1
  -4   6  27 173.588 249.488   1
   4  -6 -27 182.077 221.600   1
  -4   6  26-140.960 262.181   1
   4  -6 -26 433.553 229.607   1
  -4   6  25-35.1167 239.677   1
   4  -6 -25 31.5589 240.606   1
  -4   6  24-105.273 225.436   1
   4  -6 -24 324.214 229.109   1
  -4   6  23 174.607 208.238   1
  -4   6  21 286.212 289.684   1
   4  -6 -21-98.1184 253.775   1
  -4   6  20 323.728 251.479   1
  -4  -6  20 244.080 222.312   1
   4  -6 -20 355.484 217.330   1
   4   6 -20 125.259 211.593   1
  -4  -6  19 133.701 232.523   1
   4   6 -19 270.013 220.038   1
  -4  -6  18 733.895 242.430   1
  -4   6  18 284.537 244.497   1
   4  -6 -18 472.290 223.366   1
   4   6 -18 346.777 208.660   1
  -4  -6  17 30.3469 219.649   1
  -4   6  17-350.348 291.614   1
   4   6 -17-219.806 225.294   1
   4  -6 -17 185.970 263.319   1
  -4   6  16-69.1433 277.403   1
   4  -6 -16-212.035 239.964   1
   4   6 -15 1152.41 211.111   1
   4  -6 -15 503.332 241.291   1
  -4  -6  15 1089.12 249.442   1
  -4   6  15 507.211 244.876   1
   4  -6 -14 4699.98 430.278   1
  -4  -6  14 4650.25 426.177   1
  -4   6  14 3723.45 446.461   1
   4   6 -14 4828.08 409.101   1
  -4  -6  13 4126.44 368.118   1
   4   6 -13 3180.89 328.370   1
  -4   6  13 2975.92 379.522   1
   4  -6 -13 4197.55 373.298   1
  -4  -6  12 111.790 198.454   1
   4  -6 -12-351.746 235.062   1
   4   6 -12 120.972 182.681   1
  -4   6  11 237.304 285.336   1
  -4  -6  11 750.066 200.219   1
   4  -6 -11 209.153 240.018   1
   4   6 -11 676.088 172.908   1
  -4   6  10-199.286 228.305   1
  -4  -6  10 39.0123 179.755   1
   4  -6 -10 100.300 202.369   1
   4   6 -10-17.0862 159.354   1
  -4   6   9 215.842 209.367   1
   4   6  -9 15.9782 151.545   1
  -4  -6   9-52.9334 173.731   1
   4  -6  -9 192.648 192.551   1
  -4   6   8 7320.26 596.059   1
   4   6  -8 7192.19 552.540   1
   4  -6  -8 7742.88 582.910   1
  -4  -6   8 7714.12 559.734   1
   4  -6  -7-88.6600 212.996   1
  -4   6   7-353.107 227.163   1
   4  -6  -6 29427.3 1994.10   1
  -4   6   6 29712.7 2003.73   1
   4  -6  -5 4242.17 385.006   1
  -4   6   5 4695.31 406.037   1
  -4  -6   4 1180.65 171.846   1
  -4   6   4 1156.35 238.044   1
   4  -6  -4 1225.56 204.990   1
   4   6  -4 1200.62 169.123   1
   4   6  -3 3306.47 309.419   1
  -4   6   3 3734.34 356.759   1
  -4  -6   3 3986.58 313.863   1
   4  -6  -3 3646.88 332.785   1
   4  -6  -2 3586.06 307.423   1
  -4   6   2 3166.92 327.890   1
   4  -6  -1 322.965 172.498   1
  -4   6   1 727.897 195.101   1
   4   6   0 21518.2 1581.90   1
  -4  -6   0 25710.8 1586.62   1
   4   6   1 808.158 182.185   1
  -4  -6  -1 510.373 162.928   1
  -4   6  -2 3272.04 290.239   1
   4   6   2 2996.35 299.879   1
  -4  -6  -2 3039.62 296.001   1
   4  -6   3 3579.61 295.460   1
   4   6   3 3476.46 329.808   1
  -4   6  -3 3081.83 286.736   1
  -4  -6  -3 3574.85 325.871   1
   4  -6   4 853.326 146.971   1
  -4  -6  -4 838.484 198.061   1
   4   6   4 866.957 208.455   1
  -4  -6  -5 3915.67 403.037   1
  -4   6  -5 4773.07 361.819   1
   4  -6   5 4939.85 365.699   1
   4   6   5 4772.76 422.021   1
   4  -6   6 30127.5 1930.52   1
   4   6   6 27262.6 1965.88   1
  -4   6  -6 28920.1 1930.39   1
  -4  -6  -6 29114.4 1967.23   1
   4   6   7 122.709 225.070   1
  -4   6  -7-11.9790 120.897   1
   4  -6   7 25.9116 128.349   1
  -4  -6  -7 108.111 201.671   1
   4   6   8 7402.61 591.713   1
  -4  -6  -8 6915.27 565.726   1
   4   6   9-55.2323 257.562   1
   4  -6   9 15.5373 149.641   1
  -4   6  -9-124.553 127.226   1
  -4  -6  -9 509.314 222.413   1
   4   6  10-56.9362 250.851   1
   4  -6  10 222.336 165.069   1
  -4  -6 -10 49.8550 211.396   1
  -4   6 -10 257.213 129.329   1
   4  -6  11 830.499 193.501   1
   4   6  11 525.887 261.936   1
  -4   6 -11 563.731 162.316   1
  -4  -6 -11 643.099 213.073   1
   4   6  12-90.8385 263.057   1
   4  -6  12 199.592 166.692   1
  -4  -6 -12 79.9836 227.168   1
  -4   6 -12 70.5006 139.174   1
   4   6  13 1839.63 370.808   1
   4  -6  13 3222.44 301.433   1
   4  -6  14 4813.09 400.662   1
  -4  -6 -14 3818.99 420.134   1
   4   6  14 4772.92 481.238   1
  -4   6 -14 4104.89 371.551   1
   4   6  15 365.386 299.046   1
   4  -6  15 995.271 211.939   1
  -4   6 -15 808.998 182.193   1
  -4  -6 -15 705.979 267.558   1
   4  -6  16 432.870 209.904   1
  -4  -6 -16 28.7900 256.813   1
  -4   6 -16 92.1201 175.600   1
   4  -6  17-28.5204 209.780   1
   4   6  17 34.5014 284.688   1
  -4  -6 -17 533.525 262.475   1
  -4   6 -17 74.0876 178.212   1
   4  -6  18 485.172 236.982   1
   4   6  18 928.795 314.851   1
  -4  -6 -18 662.146 253.622   1
  -4   6 -18 910.247 221.130   1
   4  -6  19 288.423 214.321   1
  -4   6 -19 462.721 199.313   1
   4   6  20 254.084 255.922   1
  -4   6 -20 284.923 214.088   1
  -4  -6 -20 282.346 231.234   1
   4   6  21-219.909 278.450   1
  -4  -6 -21 251.608 251.417   1
   4   6  22-110.187 273.161   1
  -4  -6 -22 785.865 246.036   1
   4   6  23-257.498 236.253   1
  -4  -6 -23 31.2591 196.730   1
   4   6  24 183.886 243.535   1
  -4  -6 -24 248.483 221.639   1
   4   6  25-364.789 259.762   1
  -4  -6 -25 309.372 235.032   1
   4   6  26 473.040 256.508   1
  -4  -6 -26 121.678 221.638   1
   4   6  27-109.193 219.287   1
  -4  -6 -27-59.6233 192.433   1
   4  -7 -27-149.913 221.172   1
  -4   7  27 204.628 246.768   1
   4  -7 -26 153.799 221.718   1
  -4   7  26-307.895 246.584   1
   4  -7 -25-127.190 246.051   1
  -4   7  25 516.002 267.071   1
   4  -7 -23 165.264 244.990   1
  -4   7  23 173.769 225.629   1
   4  -7 -22 294.100 216.393   1
  -4   7  22 71.4575 235.414   1
   4  -7 -21 584.794 258.550   1
  -4   7  21-108.432 266.127   1
   4  -7 -20 226.774 238.339   1
  -4   7  20 108.185 257.034   1
  -4   7  19 253.110 284.377   1
  -4  -7  19 131.292 219.064   1
   4  -7 -19 32.0135 240.634   1
   4   7 -19-59.2561 208.443   1
  -4   7  18 71.6450 267.605   1
  -4  -7  18 624.119 250.897   1
   4  -7 -18 380.512 256.519   1
   4   7 -18 534.462 213.870   1
  -4   7  17-35.5683 300.002   1
  -4  -7  17 177.739 218.377   1
   4  -7 -17 561.233 268.395   1
   4   7 -17 293.014 219.706   1
  -4   7  16 560.031 270.017   1
  -4  -7  16 1539.18 254.239   1
   4  -7 -16 1226.57 283.607   1
   4   7 -16 1104.10 224.495   1
  -4   7  15 446.109 276.752   1
  -4  -7  15 236.100 213.270   1
   4  -7 -15 330.490 232.295   1
   4   7 -15 236.995 195.828   1
  -4  -7  14 982.040 224.005   1
   4   7 -14 535.261 191.495   1
  -4   7  13 2089.99 331.824   1
   4   7 -13 1879.93 253.098   1
   4  -7 -13 1827.51 289.702   1
  -4  -7  13 2044.91 265.807   1
  -4  -7  12 8537.77 646.969   1
   4   7 -12 9192.30 642.121   1
  -4   7  12 7252.45 681.168   1
   4  -7 -12 9049.58 678.325   1
   4  -7 -11-561.358 225.227   1
  -4   7  11-30.6112 254.108   1
   4   7 -11 141.189 155.565   1
  -4  -7  11-156.288 163.730   1
   4  -7 -10 1445.35 254.837   1
  -4   7  10 1524.02 284.171   1
   4   7 -10 1591.70 214.631   1
  -4  -7  10 2370.67 246.509   1
   4  -7  -9 919.533 257.786   1
  -4   7   9 891.559 259.918   1
   4   7  -9 956.822 172.271   1
  -4  -7   9 1399.93 197.394   1
   4   7  -8 43.9917 135.490   1
   4  -7  -7 345.349 196.571   1
  -4   7   7 269.008 198.999   1
   4  -7  -6 2856.45 306.141   1
  -4   7   6 3051.55 339.264   1
   4   7  -5 1106.29 167.039   1
  -4   7   5 1160.44 239.328   1
  -4  -7   5 1140.29 165.852   1
   4  -7  -5 1392.65 220.961   1
   4  -7  -4 23754.2 1688.89   1
  -4  -7   4 24687.5 1671.62   1
  -4   7   4 25838.7 1709.62   1
   4   7  -4 25894.0 1674.85   1
   4  -7  -3 14767.0 1099.44   1
  -4   7   3 17816.3 1128.38   1
   4  -7  -2 8991.37 675.610   1
  -4   7   2 9605.38 684.274   1
  -4  -7   1 5756.20 420.377   1
   4  -7  -1 5232.46 420.047   1
  -4   7   1 5243.40 425.506   1
   4   7  -1 5065.56 416.522   1
   4   7   0 63.8978 166.340   1
  -4  -7   0-88.9013 143.971   1
  -4   7   0-16.0500 178.495   1
   4   7   1 5987.70 433.280   1
  -4  -7  -1 4698.83 409.844   1
  -4  -7  -2 10050.0 721.560   1
   4  -7   2 9507.60 694.097   1
   4   7   2 10617.3 729.777   1
  -4  -7  -3 17358.9 1141.64   1
  -4   7  -3 16103.0 1111.56   1
   4  -7   3 16492.8 1111.61   1
   4   7   3 15850.7 1143.64   1
   4  -7   4 25182.2 1638.14   1
  -4  -7  -4 24842.9 1667.47   1
  -4   7  -4 25324.4 1637.37   1
   4   7   4 21658.4 1672.56   1
  -4   7  -5 701.367 147.418   1
  -4  -7  -5 1026.16 215.026   1
   4  -7   5 815.918 143.571   1
   4  -7   6 3445.20 267.071   1
  -4   7  -6 3523.33 270.456   1
  -4  -7  -6 2905.97 329.303   1
   4   7   7 255.287 228.559   1
  -4  -7  -7 293.480 192.362   1
  -4   7  -7 425.022 123.286   1
   4  -7   7 458.736 138.637   1
  -4   7  -8 134.204 117.873   1
   4  -7   8 157.783 138.778   1
  -4  -7  -9 843.006 227.892   1
   4   7   9 851.349 276.992   1
  -4   7 -10 2192.03 222.239   1
  -4  -7 -10 1892.17 301.434   1
   4   7  10 2200.56 329.029   1
   4  -7  10 2204.81 245.277   1
  -4   7 -11 76.2881 134.403   1
  -4  -7 -11 475.566 244.892   1
   4   7  11 30.0275 268.752   1
   4  -7  11 208.138 163.275   1
  -4   7 -12 8003.98 600.899   1
  -4  -7 -12 8906.76 672.996   1
   4   7  12 7400.75 666.191   1
   4  -7  12 8415.15 609.932   1
   4   7  13 1627.09 323.110   1
   4  -7  13 2151.62 255.562   1
  -4   7 -13 1885.16 226.639   1
  -4  -7 -13 1487.73 280.993   1
   4  -7  14 1301.73 220.000   1
  -4   7 -14 865.878 191.802   1
   4   7  15 438.919 277.068   1
   4  -7  15 435.223 196.768   1
  -4   7 -15 488.942 178.744   1
  -4  -7 -15 143.503 231.542   1
   4  -7  16 875.621 229.988   1
   4   7  16 929.243 298.188   1
  -4   7 -16 1382.56 216.798   1
  -4  -7 -16 557.109 253.388   1
   4   7  17 280.188 247.230   1
  -4  -7 -17 357.990 225.179   1
   4  -7  18 295.246 225.062   1
   4   7  18 212.447 236.984   1
  -4  -7 -18 429.092 222.542   1
  -4   7 -18 200.608 180.241   1
   4   7  19-72.2833 271.825   1
  -4  -7 -19 344.142 256.686   1
  -4   7 -19 185.534 185.178   1
   4   7  20 145.587 285.298   1
  -4  -7 -20 31.4576 244.936   1
   4   7  21 110.026 234.842   1
  -4  -7 -21 346.163 208.639   1
   4   7  22 146.801 258.310   1
  -4  -7 -22 594.646 244.963   1
   4   7  23 732.766 286.945   1
  -4  -7 -23 311.301 239.415   1
   4   7  25 435.902 269.380   1
  -4  -7 -25 91.9738 218.810   1
   4   7  26-251.793 256.148   1
  -4  -7 -26 120.277 222.663   1
   4   7  27 71.7947 235.053   1
  -4  -7 -27-88.2025 189.721   1
  -4   8  26 33.7831 230.775   1
   4  -8 -26 242.998 219.990   1
  -4   8  25 578.885 258.189   1
   4  -8 -25-62.9482 236.130   1
  -4   8  24 276.547 255.967   1
   4  -8 -24-191.600 238.228   1
  -4   8  23-103.707 243.176   1
   4  -8 -23-32.8640 235.952   1
  -4   8  22 35.6145 204.811   1
   4  -8 -22 293.160 209.420   1
  -4   8  20 325.042 262.351   1
   4  -8 -20-227.100 249.097   1
  -4   8  19 145.216 256.501   1
   4  -8 -19-321.530 262.854   1
   4   8 -18 356.606 222.594   1
   4  -8 -17 125.852 247.553   1
  -4  -8  17 428.057 225.466   1
   4   8 -17 412.205 193.430   1
  -4   8  17 358.947 303.916   1
   4  -8 -16 186.058 230.484   1
  -4  -8  16 161.003 201.670   1
   4   8 -16-120.335 196.080   1
  -4   8  16-70.7987 266.038   1
   4  -8 -15 213.260 221.508   1
  -4  -8  15 151.438 206.478   1
   4   8 -15 22.2083 171.964   1
  -4   8  15 278.405 269.225   1
   4  -8 -14 89.4882 216.916   1
  -4  -8  14 46.4606 195.869   1
   4   8 -14 312.786 168.058   1
  -4   8  14 102.287 275.355   1
   4  -8 -13 203.789 229.578   1
  -4  -8  13 254.231 180.256   1
   4   8 -13 193.401 154.060   1
  -4   8  13 532.755 257.123   1
  -4  -8  12 3611.87 315.119   1
   4   8 -12 2635.28 297.038   1
   4  -8 -12 3226.65 353.547   1
  -4   8  12 3466.13 376.733   1
   4   8 -11 201.672 151.158   1
  -4  -8  11 220.204 167.950   1
   4  -8 -11 383.664 266.318   1
  -4  -8  10 4035.07 299.740   1
   4  -8 -10 3264.01 345.150   1
  -4   8  10 3315.12 384.064   1
   4   8  -9 374.871 149.242   1
  -4   8   9 603.518 275.595   1
   4  -8  -9 743.593 255.504   1
  -4   8   8 3678.11 387.921   1
   4  -8  -8 3358.18 372.376   1
  -4  -8   7 5014.96 386.808   1
  -4  -8   6 17340.0 1158.39   1
   4   8  -6 17996.1 1161.05   1
  -4   8   6 15172.5 1195.09   1
   4  -8  -6 16754.6 1187.85   1
   4  -8  -5 1597.62 241.342   1
  -4  -8   5 1819.35 194.824   1
  -4   8   5 1901.50 278.806   1
   4   8  -5 1811.80 201.976   1
   4  -8  -4 7524.07 566.272   1
  -4   8   4 7009.99 586.056   1
  -4  -8   4 7460.18 535.315   1
  -4   8   3 65.7965 188.928   1
   4  -8  -3-35.6739 179.989   1
  -4   8   2 4307.42 379.388   1
   4  -8  -2 3646.64 342.170   1
  -4  -8   1 5346.20 452.280   1
   4   8  -1 5902.49 454.119   1
  -4   8   1 5981.61 471.507   1
   4  -8  -1 6175.32 459.944   1
   4  -8   0 34022.6 2377.50   1
   4   8   0 36410.4 2387.29   1
  -4  -8   0 37192.8 2381.39   1
   4   8   1 5458.90 451.055   1
  -4  -8  -1 5925.08 451.355   1
   4   8   2 4234.36 376.445   1
   4   8   3 63.2795 206.029   1
  -4   8  -3 387.074 137.715   1
   4  -8   3 228.190 121.292   1
  -4  -8  -3 205.771 172.728   1
  -4   8  -4 7319.13 550.188   1
  -4  -8  -4 8176.09 596.680   1
   4  -8   4 7922.17 551.169   1
   4   8   4 7752.63 602.017   1
   4  -8   5 1882.20 187.722   1
   4   8   5 1201.36 269.019   1
  -4   8  -5 1832.42 179.908   1
  -4  -8  -5 1775.47 262.519   1
   4   8   6 17174.8 1208.77   1
   4  -8   6 17779.8 1150.48   1
  -4   8  -6 17124.2 1149.68   1
  -4  -8  -6 15467.5 1190.12   1
   4  -8   7 4991.90 376.097   1
  -4   8  -7 5008.12 371.081   1
   4   8   8 3011.28 361.762   1
   4  -8   8 3974.42 282.790   1
  -4   8  -8 3192.63 275.865   1
  -4  -8  -8 2702.71 343.211   1
  -4  -8  -9 228.222 195.310   1
  -4   8  -9 429.888 117.966   1
   4  -8   9 184.078 135.358   1
   4   8   9 695.137 255.971   1
  -4  -8 -10 2622.20 319.333   1
   4   8  10 3043.37 375.599   1
  -4  -8 -11 135.620 218.915   1
  -4   8 -11-68.6669 114.646   1
   4  -8  11 124.209 142.743   1
   4   8  11 61.5807 233.084   1
   4  -8  12 3404.76 302.442   1
   4   8  12 3326.92 395.947   1
  -4  -8 -12 3805.19 368.472   1
  -4   8 -12 3214.46 286.432   1
   4   8  13 457.768 236.704   1
  -4  -8 -13 588.780 193.789   1
  -4   8 -13 398.841 149.818   1
   4  -8  13 471.652 174.017   1
   4   8  14 168.035 269.557   1
   4  -8  14 417.143 181.530   1
  -4   8 -14 316.389 147.957   1
  -4  -8 -14 428.216 252.300   1
   4  -8  15 89.9954 190.554   1
   4   8  15-171.432 301.037   1
  -4   8 -15-214.330 169.240   1
  -4  -8 -15 350.286 264.392   1
   4  -8  16 416.175 217.800   1
   4   8  16-382.239 287.458   1
  -4   8 -16 62.8389 159.699   1
  -4  -8 -16-298.306 243.026   1
   4   8  17 359.255 258.521   1
  -4   8 -17 202.004 162.129   1
  -4  -8 -17-90.7390 217.872   1
   4   8  19-108.926 279.790   1
  -4  -8 -19 219.994 256.876   1
   4   8  20 695.530 263.779   1
  -4  -8 -20 377.441 209.526   1
   4   8  22-109.837 257.523   1
  -4  -8 -22 156.100 225.022   1
   4   8  23-182.805 225.160   1
  -4  -8 -23 123.817 207.498   1
  -4  -8 -24 183.929 238.121   1
   4   8  25 539.614 246.943   1
   4   8  26 35.8424 229.184   1
  -4  -8 -26 236.995 217.919   1
   4  -9 -26 269.729 219.703   1
  -4   9  26 66.6662 227.799   1
   4  -9 -25-249.070 229.745   1
  -4   9  25 505.246 247.602   1
   4  -9 -24 443.267 240.805   1
  -4   9  24 514.108 255.662   1
   4  -9 -22-292.049 210.819   1
  -4   9  22-70.9623 228.178   1
   4  -9 -21 32.4109 238.544   1
  -4   9  21 432.732 279.115   1
   4  -9 -20 292.258 221.987   1
  -4   9  20 72.3030 247.057   1
   4  -9 -19 161.292 253.703   1
  -4   9  19-327.828 292.138   1
   4  -9 -18 224.742 213.718   1
  -4   9  18 217.654 252.343   1
   4   9 -17 24.2227 167.512   1
   4  -9 -16-94.0617 266.743   1
  -4  -9  16 444.198 196.329   1
  -4   9  16 751.697 294.505   1
   4   9 -16 474.079 192.855   1
   4  -9 -15 370.623 239.829   1
  -4  -9  15 91.5604 183.262   1
  -4   9  15-70.5657 250.429   1
   4   9 -15 210.130 166.105   1
   4  -9 -14 363.738 213.208   1
  -4  -9  14 213.519 170.146   1
  -4   9  14-34.6481 235.445   1
   4   9 -14-275.246 166.531   1
   4  -9 -13 59.3110 224.661   1
  -4  -9  13 216.290 166.768   1
  -4   9  13 67.8462 238.760   1
   4   9 -13 145.449 155.558   1
   4  -9 -12 202.341 242.700   1
   4   9 -12-204.197 152.184   1
  -4  -9  12-18.4254 157.399   1
  -4   9  12 165.443 258.459   1
  -4  -9  11 98.3351 140.855   1
   4   9 -11 95.7152 136.339   1
  -4   9  11 31.9835 267.784   1
   4  -9 -11-56.3823 244.227   1
   4  -9 -10 7119.45 560.616   1
  -4   9  10 6008.16 569.623   1
   4  -9  -9 1506.15 257.445   1
  -4   9   9 1185.24 281.982   1
  -4  -9   8 1334.07 179.320   1
   4   9  -8 1515.72 187.598   1
   4  -9  -8 1506.37 257.733   1
  -4   9   8 1577.23 286.081   1
  -4  -9   7 633.149 140.499   1
  -4   9   7 237.008 227.232   1
   4   9  -7 436.675 137.043   1
   4  -9  -7 545.184 212.325   1
  -4  -9   6 467.612 127.867   1
  -4   9   6 358.840 225.632   1
   4   9  -6 513.524 147.651   1
   4  -9  -6 272.957 205.390   1
  -4  -9   5 779.265 142.179   1
  -4   9   5 619.928 229.799   1
   4   9  -5 661.905 147.518   1
  -4   9   4 15194.9 1060.88   1
   4  -9  -4 14691.5 1049.05   1
   4  -9  -3 1085.37 199.795   1
  -4   9   3 1357.56 243.855   1
   4  -9  -2 8415.56 604.573   1
  -4  -9   2 7708.93 580.561   1
  -4   9   2 9162.50 624.219   1
   4   9  -2 7385.73 588.157   1
  -4   9   1 2770.39 282.111   1
   4   9  -1 3193.11 292.072   1
  -4  -9   1 3271.90 271.347   1
   4   9   0 18.1451 169.635   1
  -4  -9   0-49.5090 145.290   1
  -4   9   0-17.7676 153.906   1
   4  -9   0 125.837 145.310   1
   4   9   1 2494.11 298.542   1
   4  -9   1 2715.64 268.707   1
  -4  -9  -1 3031.00 295.325   1
  -4   9  -1 3213.68 283.172   1
  -4  -9  -2 8260.28 621.364   1
   4   9   3 1102.08 238.289   1
  -4   9  -3 1242.33 166.251   1
   4  -9   3 879.734 157.934   1
  -4  -9  -3 1244.72 210.927   1
   4  -9   4 14185.4 974.182   1
   4   9   4 13968.0 1030.85   1
  -4   9  -4 14556.8 972.827   1
   4   9   5 430.727 221.271   1
  -4   9  -5 458.046 125.699   1
   4  -9   5 686.782 124.458   1
  -4  -9  -5 599.666 214.147   1
   4   9   6 188.269 230.750   1
  -4   9  -6 710.432 122.832   1
  -4  -9  -6 565.630 212.515   1
   4  -9   6 677.200 120.275   1
  -4   9  -7 435.999 106.776   1
  -4  -9  -7 341.429 202.837   1
   4  -9   7 500.227 121.819   1
  -4   9  -8 1203.41 149.114   1
  -4  -9  -8 1939.79 266.439   1
   4   9   8 1756.41 290.406   1
   4  -9   8 1447.98 165.491   1
  -4  -9  -9 1407.19 244.737   1
  -4   9  -9 1321.73 155.002   1
   4  -9   9 1540.71 164.414   1
   4   9   9 890.209 266.433   1
  -4  -9 -10 5071.05 513.460   1
  -4   9 -10 6620.50 461.028   1
   4   9  10 5975.15 551.118   1
   4  -9  10 6724.74 466.518   1
   4  -9  11 107.697 127.753   1
   4   9  11 31.5410 242.239   1
   4   9  12 390.806 300.198   1
  -4  -9 -12 306.940 243.362   1
   4  -9  13-50.0752 137.806   1
   4   9  13 233.869 287.064   1
  -4  -9 -13 228.346 242.517   1
  -4   9 -13 144.481 126.331   1
   4   9  14 68.6892 244.155   1
   4  -9  14 130.861 154.648   1
  -4  -9 -14 607.647 220.476   1
  -4   9 -14 257.121 143.974   1
   4  -9  15 349.921 166.500   1
   4   9  15 242.804 281.357   1
  -4   9 -15 140.608 143.349   1
  -4  -9 -15 416.587 236.954   1
   4   9  16-282.543 330.206   1
   4  -9  16 204.192 182.008   1
  -4  -9 -16 30.0610 260.430   1
  -4   9 -16 114.964 142.493   1
  -4   9 -17 188.000 152.229   1
   4   9  18 72.6280 283.792   1
  -4  -9 -18 188.467 249.626   1
   4   9  19 73.0449 259.028   1
  -4  -9 -19 31.5431 215.310   1
   4   9  20-73.4473 266.785   1
  -4  -9 -20 157.445 239.245   1
   4   9  21 36.6724 282.577   1
  -4  -9 -21-125.456 233.141   1
   4   9  22 36.5943 214.136   1
  -4  -9 -22-186.448 199.603   1
   4   9  24 540.416 235.320   1
  -4  -9 -24 30.3999 194.880   1
   4   9  25 573.013 263.278   1
  -4  -9 -25-209.435 220.821   1
   4   9  26-141.476 241.574   1
  -4  10  25-201.885 239.614   1
   4 -10 -25 90.7078 228.072   1
  -4  10  24 373.381 249.474   1
   4 -10 -24 313.564 225.281   1
  -4  10  23 102.310 192.189   1
   4 -10 -23 32.4311 196.489   1
  -4  10  22 141.235 257.485   1
   4 -10 -22-96.8737 225.217   1
  -4  10  21 71.2413 259.819   1
   4 -10 -21 97.6721 232.841   1
  -4  10  20 36.1574 245.200   1
   4 -10 -20 454.681 219.386   1
  -4  10  19-217.332 269.491   1
   4 -10 -19-162.578 271.672   1
  -4  10  18 291.584 268.164   1
   4 -10 -18 129.027 231.921   1
  -4  10  17 36.2580 261.324   1
   4 -10 -17 32.0692 237.469   1
   4  10 -16 250.988 166.666   1
  -4  10  16-107.888 294.803   1
   4 -10 -16-222.513 256.553   1
  -4 -10  15 541.476 187.327   1
  -4  10  15-250.132 293.604   1
   4 -10 -15 875.768 289.629   1
   4  10 -15 97.5901 160.767   1
  -4  10  14 422.219 290.533   1
   4  10 -14 271.921 155.403   1
  -4 -10  14 227.696 163.816   1
  -4  10  13-34.5443 290.228   1
   4  10 -13 303.149 154.809   1
   4 -10 -13-120.796 250.792   1
  -4 -10  13 219.608 152.988   1
   4 -10 -11 1154.13 235.787   1
  -4  10  11 753.371 279.248   1
  -4  10  10 1049.51 300.198   1
   4  10 -10 1198.81 164.467   1
   4 -10 -10 1091.76 273.567   1
  -4 -10  10 1013.33 158.757   1
  -4  10   9-91.5069 243.828   1
  -4 -10   9 73.5107 117.218   1
   4 -10  -9-136.042 207.444   1
   4  10  -9 75.0258 127.712   1
   4  10  -8 4589.87 345.751   1
  -4 -10   8 4154.25 335.065   1
  -4  10   8 4217.81 425.894   1
  -4  10   7 81.8509 223.229   1
   4  10  -7 217.861 118.610   1
  -4 -10   7 116.080 120.437   1
   4 -10  -7 256.713 231.598   1
   4  10  -6 246.361 129.475   1
  -4 -10   6 241.180 121.481   1
   4  10  -5 3264.44 272.379   1
  -4 -10   5 3373.02 266.224   1
   4 -10  -4 736.422 197.434   1
  -4  10   4 670.008 223.815   1
   4 -10  -3 431.316 179.289   1
  -4  10   3 699.387 209.010   1
  -4 -10   2 7634.25 535.934   1
   4  10  -2 7882.80 544.859   1
   4 -10  -2 6523.63 544.117   1
  -4  10   2 6553.23 566.698   1
   4  10  -1 71.2514 163.703   1
  -4  10   1 283.202 190.101   1
   4 -10  -1 162.259 156.081   1
  -4 -10   1 665.919 161.163   1
   4 -10   0 3060.35 300.888   1
   4  10   0 2883.23 308.500   1
  -4  10   0 3285.25 316.930   1
  -4 -10   0 3725.01 313.468   1
   4  10   1 208.096 208.473   1
  -4  10  -1 205.183 169.236   1
   4 -10   1 486.714 146.057   1
  -4 -10  -1 291.581 161.794   1
  -4 -10  -2 7052.95 505.279   1
   4  10   2 5763.95 511.138   1
   4 -10   3 610.046 144.112   1
  -4 -10  -3 871.934 200.189   1
   4  10   3 353.151 211.562   1
  -4  10  -3 454.933 141.739   1
   4 -10   4 972.728 151.538   1
  -4 -10  -4 1037.11 216.054   1
  -4  10  -4 1123.07 152.876   1
   4 -10   5 3223.37 242.049   1
   4  10   5 2450.49 324.254   1
  -4 -10  -5 2208.47 309.577   1
  -4  10  -5 2952.04 245.129   1
   4 -10   6 219.798 101.052   1
  -4  10  -6 221.728 97.0317   1
  -4  10  -7 111.924 91.0024   1
   4  10   7 397.905 241.749   1
   4 -10   7 265.311 100.351   1
   4  10   8 3338.79 430.821   1
   4 -10   8 4285.43 312.928   1
  -4 -10  -8 3940.43 401.392   1
  -4  10  -8 4342.06 310.089   1
  -4 -10  -9 241.717 201.098   1
  -4  10  -9 23.3977 85.2756   1
   4 -10   9-43.3678 99.1521   1
   4  10   9-274.788 245.629   1
   4  10  10 597.542 256.803   1
   4 -10  10 777.453 122.918   1
  -4 -10 -11 611.839 253.508   1
  -4  10 -11 867.664 118.367   1
   4  10  11 1104.29 319.186   1
   4 -10  11 720.552 128.723   1
  -4  10 -12 2143.48 193.544   1
   4 -10  12 1986.93 200.676   1
   4  10  13 240.042 265.227   1
   4 -10  13 41.3746 129.145   1
  -4  10 -13 188.747 115.606   1
  -4 -10 -13-28.8703 227.146   1
   4  10  14 868.692 331.766   1
  -4 -10 -14 29.5604 264.744   1
   4  10  15 141.223 246.809   1
  -4  10 -15 344.256 138.129   1
   4  10  16 213.819 287.880   1
  -4 -10 -16-462.067 248.926   1
   4  10  17 615.801 268.278   1
  -4 -10 -17-219.881 203.763   1
   4  10  18 292.616 292.383   1
  -4 -10 -18-252.559 248.256   1
   4  10  19 183.713 270.179   1
  -4 -10 -19 126.190 200.746   1
   4  10  20-73.5593 264.069   1
  -4 -10 -20 754.465 257.239   1
   4  10  21 293.089 269.709   1
  -4 -10 -21 218.532 220.165   1
   4  10  22 219.187 258.011   1
  -4 -10 -22-123.639 227.151   1
   4  10  23 289.535 249.687   1
  -4 -10 -23-580.342 230.916   1
   4  10  24 645.573 279.176   1
  -4 -10 -24 393.154 232.838   1
   4  10  25-106.156 250.189   1
  -4 -10 -25 384.401 224.942   1
   4 -11 -24 124.081 183.702   1
  -4  11  24 33.5797 192.914   1
   4 -11 -23 160.795 225.341   1
  -4  11  23 541.075 261.453   1
   4 -11 -22 326.157 250.227   1
  -4  11  22 240.223 253.825   1
   4 -11 -21-227.136 205.310   1
  -4  11  21 603.523 246.657   1
   4 -11 -20 356.918 259.518   1
  -4  11  20-650.257 291.685   1
   4 -11 -18 846.519 275.870   1
  -4  11  18 254.059 283.049   1
   4 -11 -17-32.2943 243.589   1
  -4  11  17-36.5135 264.208   1
   4 -11 -15 63.5156 229.142   1
  -4  11  15 323.587 290.375   1
   4 -11 -14 31.3466 239.843   1
  -4  11  14 35.5127 268.831   1
  -4  11  13-69.8877 262.614   1
   4  11 -13 55.0019 125.493   1
   4 -11 -13-30.8268 218.625   1
  -4 -11  13-91.4461 115.328   1
  -4  11  12-102.802 237.460   1
  -4 -11  12 241.213 122.664   1
   4 -11 -12 211.549 212.226   1
   4  11 -12 349.020 121.289   1
   4  11 -11 181.046 115.754   1
  -4  11  11 66.9926 278.933   1
  -4 -11  11 143.224 113.170   1
  -4  11  10 3687.93 410.565   1
   4  11 -10 3801.24 288.968   1
  -4 -11  10 3414.16 280.209   1
   4 -11 -10 3580.77 382.241   1
  -4  11   9 497.137 270.200   1
  -4 -11   9 228.763 102.843   1
   4  11  -9 165.973 112.043   1
   4 -11  -9 28.1677 226.278   1
  -4 -11   8 2604.60 232.197   1
   4  11  -8 3091.10 239.832   1
   4 -11  -8 2238.68 322.507   1
  -4  11   7 656.839 236.672   1
   4 -11  -7 495.589 232.729   1
  -4 -11   7 839.346 133.752   1
   4  11  -7 845.725 138.277   1
  -4  11   6 138.216 231.988   1
   4 -11  -6 317.327 204.395   1
  -4 -11   6 290.759 109.011   1
   4  11  -6 206.788 126.745   1
  -4 -11   5 685.256 137.838   1
   4  11  -5 412.868 135.355   1
  -4  11   4 1570.83 275.923   1
   4 -11  -4 1669.57 256.236   1
   4  11  -3-63.7336 151.762   1
  -4  11   3-75.7163 216.215   1
   4 -11  -3-123.082 176.237   1
  -4 -11   3 28.2053 120.835   1
  -4 -11   2 5473.98 408.807   1
   4  11  -2 5090.90 420.461   1
  -4  11   2 5338.71 448.721   1
   4 -11  -2 4652.67 426.533   1
  -4 -11   1 33.2086 153.872   1
   4  11  -1 18.9917 174.266   1
   4 -11  -1 188.998 158.797   1
  -4  11   1 127.398 182.495   1
   4  11   0-81.8513 163.645   1
  -4 -11   0 107.799 155.273   1
   4 -11   0 120.846 159.551   1
  -4  11   0 176.345 183.671   1
   4  11   1 306.335 187.901   1
  -4 -11  -1 230.582 164.204   1
  -4  11  -1-35.7810 158.884   1
   4 -11   1 323.939 151.433   1
  -4 -11  -2 5247.49 431.662   1
   4 -11   2 5366.63 411.343   1
  -4  11  -2 5249.76 415.154   1
   4  11   2 4960.91 456.657   1
   4  11   3 50.3492 198.063   1
  -4  11  -3 218.996 138.537   1
  -4 -11  -3 22.0171 173.248   1
   4 -11   3 63.5283 118.386   1
   4  11   4 1871.67 278.537   1
  -4  11  -4 1541.18 172.453   1
   4 -11   4 1568.71 177.715   1
  -4 -11  -4 1032.27 247.621   1
  -4  11  -5 480.997 111.151   1
   4 -11   5 432.880 106.457   1
   4  11   6 651.172 247.721   1
  -4 -11  -6 297.903 210.391   1
  -4  11  -6 409.608 96.7277   1
   4 -11   6 291.676 96.8624   1
  -4 -11  -7 619.713 218.644   1
  -4  11  -7 501.500 91.0990   1
   4 -11   7 626.124 90.2323   1
  -4  11  -8 2525.26 183.744   1
   4 -11   8 2354.84 184.700   1
   4  11   8 2921.09 361.325   1
  -4 -11  -9-541.126 233.522   1
   4  11   9-94.1672 263.749   1
   4  11  10 3081.53 369.868   1
  -4  11 -11 122.714 48.4800   1
   4  11  12-34.2730 262.395   1
   4 -11  12 80.7302 63.1130   1
  -4 -11 -12 259.610 214.601   1
  -4  11 -12 206.942 64.0825   1
   4  11  13-243.216 292.584   1
   4 -11  13 75.0298 79.9305   1
  -4  11 -13 13.5584 76.4340   1
  -4 -11 -13 236.398 242.983   1
  -4  11 -14 17.1892 83.5137   1
   4  11  14-247.335 272.236   1
  -4 -11 -14 210.231 229.785   1
   4  11  15 290.371 293.868   1
  -4 -11 -15-122.062 230.177   1
   4  11  16 145.147 275.509   1
  -4 -11 -16 471.679 241.533   1
   4  11  17 329.416 289.290   1
  -4 -11 -17 221.467 225.941   1
   4  11  18 221.167 291.180   1
  -4 -11 -18 221.396 247.464   1
   4  11  20 220.894 270.589   1
  -4 -11 -20-31.3521 214.980   1
   4  11  21 256.402 234.492   1
  -4 -11 -21 217.582 199.151   1
   4  11  22 399.596 287.897   1
  -4 -11 -22 92.2070 227.157   1
   4  11  23 143.890 226.455   1
  -4 -11 -23 121.338 172.219   1
   4  11  24 354.847 266.658   1
  -4 -11 -24 598.414 249.589   1
   4 -12 -24 61.2825 227.848   1
  -4  12  24 165.845 244.781   1
   4 -12 -23-31.2780 235.203   1
  -4  12  23 304.901 244.301   1
   4 -12 -22 161.929 204.019   1
  -4  12  22 170.379 215.749   1
   4 -12 -20-163.033 208.346   1
  -4  12  20 356.977 247.954   1
   4 -12 -19-358.461 245.507   1
  -4  12  19-145.159 276.232   1
   4 -12 -18-97.9905 216.003   1
  -4  12  18 364.117 259.350   1
   4 -12 -17-163.216 236.330   1
  -4  12  17-72.8201 263.572   1
   4 -12 -16-260.081 251.443   1
  -4  12  16 108.857 277.707   1
  -4  12  14 71.9684 296.813   1
   4 -12 -13 440.932 259.942   1
   4  12 -13 112.788 81.3917   1
  -4  12  13 177.578 278.524   1
   4 -12 -12 495.321 253.270   1
   4  12 -12 298.646 80.1774   1
  -4  12  12 831.255 296.766   1
   4 -12 -11 30.3228 204.196   1
  -4 -12  11 10.6512 58.1399   1
   4  12 -11 24.6758 72.3954   1
  -4 -12  10 131.619 61.9243   1
   4 -12 -10 208.484 253.772   1
   4  12 -10 58.9359 72.0063   1
  -4  12  10-98.4885 278.915   1
  -4 -12   9 480.739 92.3121   1
  -4  12   9 255.487 251.671   1
   4 -12  -9-28.9496 226.890   1
   4  12  -9 432.009 98.3898   1
   4  12  -8 820.530 118.159   1
  -4  12   8 877.129 283.116   1
  -4 -12   8 502.246 105.586   1
   4  12  -7 1175.69 144.646   1
  -4  12   7 537.275 261.270   1
   4 -12  -7 927.607 234.582   1
  -4 -12   7 1013.03 130.349   1
  -4  12   6 3063.90 355.529   1
   4  12  -6 2589.62 264.732   1
  -4 -12   6 3645.98 260.919   1
   4 -12  -6 3391.21 336.947   1
   4  12  -5 720.447 147.166   1
  -4  12   5 1015.47 250.932   1
   4 -12  -5 458.149 212.018   1
  -4 -12   5 778.534 134.927   1
  -4  12   4-27.4905 237.986   1
   4 -12  -4 434.535 193.223   1
   4  12  -3 183.547 164.349   1
  -4  12   3 186.433 227.699   1
  -4 -12   3 305.836 143.761   1
   4 -12  -3 514.778 190.832   1
   4  12  -2 1794.87 218.915   1
  -4  12   2 2157.66 282.571   1
  -4 -12   2 1521.56 207.609   1
   4 -12  -2 1424.18 221.985   1
   4  12  -1 120.577 181.562   1
  -4 -12   1 70.1066 159.146   1
  -4  12   1-155.880 199.659   1
   4 -12  -1-19.8102 182.114   1
   4  12   0 6886.31 524.551   1
   4 -12   0 6167.08 504.662   1
  -4  12   0 6631.61 517.703   1
  -4 -12   0 6389.49 502.215   1
   4  12   1 23.3711 195.124   1
   4 -12   1 177.209 149.243   1
  -4  12  -1 18.6962 160.666   1
  -4 -12  -1 20.3246 174.649   1
   4  12   2 2016.92 260.941   1
   4 -12   2 1445.20 198.788   1
  -4 -12  -2 1827.90 241.819   1
  -4  12  -2 1842.46 211.178   1
  -4 -12  -3 450.457 212.397   1
   4 -12   3 375.291 129.317   1
  -4  12  -4 639.257 130.981   1
   4 -12   4 729.210 126.977   1
   4 -12   5 715.644 112.507   1
   4  12   5 535.521 236.441   1
  -4  12  -5 713.208 113.031   1
  -4 -12  -5 938.244 220.656   1
   4 -12   6 2412.64 197.830   1
   4  12   6 2169.78 319.135   1
  -4  12  -6 2861.69 199.225   1
  -4 -12  -6 2521.47 302.527   1
   4  12   7 1700.06 314.359   1
  -4 -12  -8 1053.60 235.673   1
   4  12   8 345.438 253.947   1
  -4 -12  -9 609.948 232.911   1
   4  12   9 648.627 296.531   1
  -4 -12 -10 169.804 201.824   1
   4  12  11 308.847 278.780   1
  -4 -12 -11-28.8491 223.147   1
   4  12  12 416.465 300.932   1
  -4 -12 -12 1218.09 272.928   1
   4  12  13 283.153 240.129   1
   4  12  14 109.168 286.324   1
  -4 -12 -14 183.437 231.643   1
   4  12  16 110.158 250.621   1
  -4 -12 -16-31.7162 207.674   1
   4  12  17 554.964 303.476   1
  -4 -12 -17-95.4101 238.383   1
   4  12  18 333.495 266.071   1
  -4 -12 -18-412.490 227.859   1
   4  12  19-184.803 274.710   1
  -4 -12 -19 189.416 240.693   1
   4  12  20 479.064 283.496   1
  -4 -12 -20 437.523 249.146   1
   4  12  22-108.544 271.421   1
  -4 -12 -22 518.779 232.425   1
   4  12  23-35.8105 241.251   1
  -4 -12 -23 211.244 203.339   1
   4  12  24 176.453 267.212   1
  -4 -12 -24-265.187 205.598   1
   4 -13 -23 92.7909 207.884   1
  -4  13  23 402.012 243.822   1
   4 -13 -22 883.106 264.420   1
  -4  13  22 820.344 276.197   1
   4 -13 -21-228.315 184.161   1
  -4  13  21-137.352 208.343   1
   4 -13 -20 33.0125 252.588   1
  -4  13  20 34.7770 255.575   1
   4 -13 -19 131.110 192.882   1
  -4  13  19-179.537 233.980   1
   4 -13 -18 32.9516 240.295   1
  -4  13  18-36.1223 274.419   1
   4 -13 -17 262.334 248.411   1
  -4  13  17 475.566 291.448   1
   4 -13 -16 32.7497 246.372   1
  -4  13  16 329.008 262.657   1
   4 -13 -15 228.140 218.972   1
   4 -13 -14 129.335 227.418   1
  -4  13  14-108.429 236.657   1
   4 -13 -13-31.9747 239.484   1
  -4  13  13 250.336 269.798   1
   4 -13 -12 346.637 257.211   1
  -4  13  12 705.543 296.258   1
   4 -13 -11 93.4823 227.427   1
  -4  13  11 205.931 257.158   1
   4 -13  -9 362.504 242.938   1
  -4  13   9 192.332 257.707   1
   4 -13  -8 345.588 242.659   1
  -4  13   8 283.538 241.057   1
  -4 -13   7 796.879 97.9206   1
   4  13  -7 885.283 116.304   1
   4 -13  -7 544.681 235.513   1
  -4  13   7 400.745 246.066   1
  -4 -13   6 412.832 106.822   1
   4  13  -6 515.472 126.997   1
   4 -13  -6 156.896 185.119   1
  -4  13   6 485.373 254.633   1
  -4 -13   5 68.1190 111.344   1
   4  13  -5-52.7808 123.133   1
   4 -13  -5 225.354 208.419   1
  -4  13   5 206.729 239.884   1
  -4 -13   3 15.0146 133.770   1
   4  13  -3 17.3905 155.284   1
   4 -13  -3 200.857 174.467   1
  -4  13   3 416.957 229.365   1
  -4 -13   2 1112.74 189.562   1
   4  13  -2 1408.66 221.650   1
   4 -13  -2 1023.24 213.875   1
  -4  13   2 1115.68 252.978   1
   4  13  -1 461.336 180.486   1
  -4 -13   1 545.250 170.945   1
  -4  13   1 186.435 173.971   1
   4 -13  -1 144.911 179.692   1
   4  13   0-22.5122 184.199   1
  -4 -13   0 351.998 173.311   1
  -4  13   0 21.3972 184.033   1
   4 -13   0 170.770 166.847   1
   4  13   1 286.940 207.284   1
  -4 -13  -1 292.191 173.528   1
  -4  13  -1 253.450 173.423   1
   4 -13   1 251.425 148.197   1
   4  13   2 660.057 209.609   1
  -4 -13  -2 953.001 210.481   1
  -4  13  -2 1124.61 180.571   1
   4 -13   2 1251.92 168.076   1
  -4 -13  -3-140.414 183.104   1
   4  13   3-400.913 225.963   1
   4 -13   3-78.6261 122.389   1
   4  13   4 56.0101 224.368   1
   4 -13   4 245.823 109.976   1
  -4 -13  -4 368.435 181.816   1
  -4  13  -4 213.754 105.157   1
   4  13   5-58.4221 235.750   1
   4 -13   5-56.1203 87.4571   1
  -4  13  -5 92.2525 81.3818   1
   4  13   6 182.237 245.196   1
  -4 -13  -6 26.0893 206.601   1
   4  13   7 157.602 248.772   1
  -4 -13  -7 672.661 218.441   1
   4  13   8 683.126 288.337   1
  -4 -13  -8 221.517 226.413   1
  -4 -13  -9-141.151 212.432   1
   4  13   9-201.693 244.428   1
  -4 -13 -10 348.491 216.574   1
   4  13  10 958.532 298.806   1
  -4 -13 -11 238.052 223.422   1
   4  13  11 278.278 256.160   1
  -4 -13 -12 964.036 253.020   1
   4  13  12 674.466 309.031   1
  -4 -13 -13-247.644 245.142   1
   4  13  13 71.7690 271.730   1
  -4 -13 -14 505.747 238.084   1
  -4 -13 -15 31.8312 216.329   1
   4  13  15 110.634 277.173   1
   4  13  16 74.3650 288.503   1
  -4 -13 -17 191.214 222.353   1
   4  13  17-446.905 288.987   1
  -4 -13 -18 253.852 208.829   1
   4  13  18-557.653 263.700   1
  -4 -13 -19 125.882 231.344   1
   4  13  19-369.808 279.999   1
  -4 -13 -20 498.191 238.050   1
   4  13  20 294.790 266.913   1
  -4 -13 -21 184.471 190.625   1
   4  13  21 109.426 208.390   1
  -4 -13 -22 151.492 234.343   1
   4  13  22 35.9515 269.274   1
  -4 -13 -23 59.4852 200.446   1
   4  13  23 213.861 242.326   1
  -4  14  22-67.6682 231.985   1
  -4  14  21 413.804 265.436   1
   4 -14 -21 190.800 235.339   1
  -4  14  20 276.981 249.873   1
   4 -14 -20 131.469 230.577   1
   4 -14 -19 33.2404 218.704   1
  -4  14  18 216.845 268.616   1
   4 -14 -18-131.878 219.993   1
  -4  14  16-72.8217 234.214   1
   4 -14 -16-331.697 229.818   1
  -4  14  15 472.681 263.178   1
   4 -14 -15 297.937 225.252   1
  -4  14  14 108.574 243.300   1
   4 -14 -14 428.210 220.558   1
  -4  14  13-215.454 247.668   1
   4 -14 -13-228.646 234.921   1
  -4  14  12 674.738 283.898   1
   4 -14 -12 355.005 252.473   1
  -4  14  11-136.900 249.622   1
   4 -14 -11 226.048 202.138   1
  -4  14  10 336.064 288.704   1
   4 -14 -10-158.479 250.922   1
  -4  14   8 229.445 252.655   1
   4 -14  -8 29.1201 217.367   1
  -4  14   7-32.4998 264.474   1
   4 -14  -7 476.683 238.067   1
   4  14  -6 570.491 110.693   1
  -4 -14   6 952.833 103.463   1
  -4  14   6 1107.12 274.521   1
   4  14  -5 96.3633 110.069   1
  -4  14   5-123.845 251.517   1
   4 -14  -5 207.930 208.511   1
  -4  14   4 121.107 217.200   1
   4 -14  -4 393.939 192.491   1
   4  14  -3 208.587 147.417   1
   4  14  -2 175.844 172.535   1
   4 -14  -2-91.5324 184.749   1
  -4  14   2 157.105 217.314   1
   4 -14  -1 345.173 180.360   1
   4  14  -1 279.312 182.779   1
  -4  14   1-121.957 182.922   1
   4 -14   0 1571.68 219.282   1
   4  14   0 1186.77 234.071   1
  -4  14   0 1675.26 247.565   1
   4 -14   1 316.646 148.653   1
  -4  14  -1-20.2485 178.219   1
   4  14   1 224.086 203.853   1
   4 -14   2-31.0360 128.759   1
  -4 -14  -2 181.184 161.927   1
   4  14   2-158.501 205.645   1
  -4  14  -2 17.3125 149.548   1
   4 -14   3 65.7357 124.134   1
   4  14   4 497.386 234.220   1
  -4 -14  -4 74.7538 202.136   1
  -4  14  -4 151.465 100.613   1
   4 -14   4 211.701 111.706   1
   4 -14   5 38.6988 47.5783   1
  -4 -14  -5 259.098 201.028   1
   4  14   5 91.5246 242.307   1
  -4  14  -5 24.3586 58.2484   1
   4  14   6 1393.59 289.850   1
  -4 -14  -6 963.166 235.809   1
   4  14   7 32.8262 247.598   1
  -4 -14  -7 27.5163 211.276   1
   4  14   8 402.778 275.731   1
  -4 -14  -8 199.032 212.879   1
   4  14  10 140.298 254.292   1
  -4 -14 -10 327.036 223.187   1
   4  14  11-108.604 261.944   1
  -4 -14 -11 121.411 211.704   1
   4  14  12 180.272 280.667   1
  -4 -14 -12-124.324 242.773   1
   4  14  13-73.4284 290.653   1
  -4 -14 -13 158.759 234.261   1
   4  14  14 74.2811 275.548   1
  -4 -14 -14 415.472 248.538   1
   4  14  15 149.592 253.924   1
  -4 -14 -15 512.376 251.091   1
   4  14  16-149.913 238.231   1
  -4 -14 -16 32.0498 201.640   1
  -4 -14 -18-63.3496 225.586   1
   4  14  19 631.271 285.335   1
  -4 -14 -19 250.858 231.068   1
   4  14  20 588.525 258.299   1
   4  14  21 471.665 281.886   1
  -4 -14 -21 397.256 231.326   1
   4  14  22 396.095 277.395   1
  -4 -14 -22 570.541 241.436   1
   4 -15 -22-30.3431 182.778   1
  -4  15  22 135.285 216.081   1
   4 -15 -21 504.351 238.831   1
  -4  15  21 170.909 261.586   1
   4 -15 -20 320.750 198.499   1
  -4  15  20 278.418 227.622   1
   4 -15 -19 292.777 231.097   1
  -4  15  19 105.962 266.748   1
   4 -15 -18 100.445 239.425   1
  -4  15  18 35.3147 255.564   1
   4 -15 -17-134.894 212.390   1
  -4  15  17-177.971 233.280   1
   4 -15 -15 237.228 226.477   1
  -4  15  15 143.263 243.689   1
   4 -15 -14 574.706 233.430   1
  -4  15  14 250.274 265.217   1
   4 -15 -13 100.852 220.190   1
  -4  15  13 71.1337 237.386   1
   4 -15 -12 199.884 246.316   1
  -4  15  12 670.431 277.876   1
   4 -15 -11 96.9265 219.792   1
  -4  15  11 246.934 254.461   1
   4 -15 -10 31.2687 232.410   1
  -4  15  10 34.7454 257.284   1
   4 -15  -9 153.280 228.700   1
  -4  15   9-137.857 269.203   1
   4 -15  -7 202.288 206.086   1
  -4  15   7 135.016 236.682   1
   4 -15  -6 55.9509 207.395   1
  -4  15   6 988.965 278.931   1
   4  15  -5 53.7021 109.951   1
   4 -15  -5 537.295 219.320   1
  -4  15   5 161.561 260.336   1
  -4 -15   5 273.732 94.6176   1
   4  15  -4 806.641 165.181   1
   4 -15  -4 1355.97 244.345   1
  -4  15   4 888.971 277.117   1
  -4 -15   4 1486.39 162.452   1
   4  15  -3 283.776 157.306   1
  -4  15   3 59.2670 235.570   1
  -4 -15   3 104.111 131.687   1
   4  15  -2 856.215 195.453   1
  -4 -15   2 559.240 157.676   1
   4 -15  -2 510.534 218.147   1
  -4  15   2 463.697 218.749   1
  -4 -15   1-94.3977 152.429   1
   4 -15  -1-157.089 177.108   1
  -4  15   1 50.7589 196.941   1
   4  15  -1-22.5046 181.675   1
  -4 -15   0 82.1916 165.650   1
   4 -15   0 123.630 174.334   1
  -4  15   0 162.824 187.433   1
   4  15   0 342.424 207.424   1
  -4 -15  -1 374.776 176.037   1
   4 -15   1 181.516 144.153   1
   4  15   1 78.6406 206.459   1
  -4  15  -1 61.5132 164.314   1
  -4  15  -2 301.724 160.105   1
   4 -15   2 935.140 158.897   1
  -4 -15  -3 171.769 188.053   1
  -4  15  -3 81.8978 114.438   1
   4  15   3 205.569 237.253   1
   4 -15   3 246.139 127.961   1
  -4 -15  -4 897.581 222.722   1
  -4  15  -4 658.320 117.341   1
   4  15   4 1103.97 267.274   1
   4 -15   4 757.953 118.830   1
   4  15   5 285.315 253.717   1
  -4 -15  -5 133.974 192.750   1
   4  15   6-65.3078 238.247   1
  -4 -15  -6 250.501 203.115   1
   4  15   7-67.4596 259.191   1
  -4 -15  -7-570.602 227.861   1
   4  15   9-322.283 268.136   1
  -4 -15  -9 299.830 231.822   1
   4  15  10-35.7887 271.888   1
  -4 -15 -10 61.6206 234.068   1
   4  15  11 36.5851 275.067   1
  -4 -15 -11 189.480 223.194   1
   4  15  12 37.0584 278.506   1
  -4 -15 -12 31.9211 225.458   1
   4  15  13-149.506 280.361   1
  -4 -15 -13 546.523 236.840   1
   4  15  14 112.935 266.124   1
  -4 -15 -14 225.493 230.605   1
   4  15  15-37.7519 288.841   1
  -4 -15 -15 32.2627 226.916   1
   4  15  17 414.261 281.720   1
  -4 -15 -17 254.915 230.596   1
   4  15  18 74.8956 255.650   1
  -4 -15 -18 94.7829 197.798   1
   4  15  19 296.910 239.654   1
  -4 -15 -19 31.2445 192.632   1
   4  15  20 36.6338 260.864   1
  -4 -15 -20-61.6485 213.159   1
   4  15  21 108.436 269.880   1
  -4 -15 -21 608.279 235.745   1
   4  15  22 287.235 272.451   1
  -4 -15 -22 296.064 201.172   1
  -4  16  21 307.721 269.939   1
   4 -16 -21 30.6580 214.955   1
  -4  16  20-104.753 244.565   1
   4 -16 -20 62.5759 208.769   1
  -4  16  19 281.105 275.330   1
   4 -16 -19 647.278 245.236   1
  -4  16  17 180.165 240.448   1
   4 -16 -17-66.2865 204.131   1
  -4  16  16-399.281 257.796   1
   4 -16 -16-66.7573 214.764   1
  -4  16  15-437.468 263.484   1
   4 -16 -15-200.995 213.842   1
  -4  16  14 73.0051 236.929   1
   4 -16 -14 234.541 218.580   1
  -4  16  13-72.8385 249.830   1
   4 -16 -13-200.493 229.253   1
  -4  16  11 508.457 273.413   1
   4 -16 -11 64.7062 216.478   1
  -4  16  10 36.5153 257.271   1
   4 -16 -10 381.177 214.436   1
  -4  16   9 36.0696 255.888   1
   4 -16  -9 155.850 214.724   1
  -4  16   8 320.696 267.967   1
   4 -16  -8 30.5284 217.610   1
  -4  16   7 35.0571 270.113   1
   4 -16  -7 29.7721 205.000   1
  -4  16   6 173.186 263.198   1
   4 -16  -6 28.8741 213.071   1
  -4  16   5-34.0196 249.158   1
   4 -16  -5 221.491 205.913   1
   4  16  -4 295.980 134.282   1
   4 -16  -4 264.677 195.703   1
  -4  16   4-166.336 242.026   1
   4  16  -3 197.272 160.582   1
   4 -16  -3 316.272 193.453   1
  -4  16   3 152.355 239.225   1
  -4 -16   3 198.217 135.320   1
  -4 -16   2 17.9050 143.743   1
   4  16  -2 209.071 161.223   1
  -4 -16   1 196.594 154.747   1
   4 -16  -1 70.0322 175.569   1
  -4  16   1 105.822 208.842   1
   4  16  -1 23.2600 179.965   1
  -4 -16   0 193.477 169.078   1
   4 -16   0 190.823 174.896   1
  -4  16   0-338.722 196.521   1
   4  16   0 155.084 200.551   1
  -4 -16  -1 345.033 181.032   1
   4 -16   1 111.719 142.153   1
  -4  16  -1-125.321 171.376   1
   4  16   1 138.737 193.668   1
  -4 -16  -2-122.061 176.773   1
   4 -16   2 225.118 136.360   1
   4  16   2 144.883 213.862   1
  -4  16  -2 106.907 154.065   1
  -4 -16  -3 128.334 170.798   1
  -4  16  -3 63.5807 117.382   1
   4  16   3 525.492 228.271   1
  -4 -16  -4 134.406 206.429   1
  -4  16  -4 59.7775 63.0706   1
   4  16   4-32.2121 233.107   1
  -4 -16  -5 195.048 211.685   1
   4  16   5-200.306 237.725   1
  -4 -16  -6 319.249 219.956   1
   4  16   6 811.345 265.353   1
  -4 -16  -8 215.446 225.811   1
   4  16   8 250.017 257.849   1
  -4 -16  -9 62.6753 217.663   1
   4  16   9 36.4576 251.044   1
  -4 -16 -10-158.997 215.129   1
   4  16  10 111.050 260.372   1
  -4 -16 -11 128.538 219.753   1
   4  16  11 336.629 274.158   1
  -4 -16 -12-32.3133 208.511   1
   4  16  12 113.438 273.604   1
  -4 -16 -13-259.597 218.865   1
   4  16  13-76.0428 280.744   1
  -4 -16 -14 194.604 221.375   1
   4  16  14-342.920 262.351   1
  -4 -16 -15 32.3159 209.639   1
   4  16  15 190.372 262.224   1
  -4 -16 -16 96.3957 214.098   1
   4  16  16 531.820 294.199   1
  -4 -16 -17 286.798 214.778   1
   4  16  17-75.5710 265.914   1
  -4 -16 -18-126.103 222.683   1
   4  16  18 337.241 284.687   1
  -4 -16 -19 373.382 237.932   1
   4  16  19 148.010 293.480   1
  -4 -16 -20 183.695 210.333   1
   4  16  20 257.303 290.336   1
  -4 -16 -21 149.604 208.609   1
   4  16  21 472.018 261.290   1
  -4  17  20 211.254 245.572   1
   4 -17 -20-185.017 188.875   1
  -4  17  18-107.704 259.798   1
   4 -17 -18 192.828 219.381   1
  -4  17  16 551.792 269.329   1
   4 -17 -16 230.207 214.598   1
  -4  17  15-111.192 245.081   1
   4 -17 -15 264.800 232.883   1
  -4  17  14-186.036 244.812   1
   4 -17 -14 66.4384 220.648   1
  -4  17  13-74.4702 260.817   1
   4 -17 -13-33.0500 223.592   1
  -4  17  12 415.972 267.039   1
   4 -17 -12 329.460 231.983   1
  -4  17  10 186.934 260.759   1
   4 -17 -10-97.0192 211.756   1
  -4  17   9 260.426 273.652   1
   4 -17  -9 127.624 214.199   1
  -4  17   8-221.137 253.797   1
   4 -17  -8 62.6846 210.133   1
  -4  17   7 256.981 245.230   1
   4 -17  -7 122.479 202.740   1
  -4  17   6 108.048 240.349   1
   4 -17  -6 29.6154 198.561   1
  -4  17   5-35.5348 236.028   1
   4 -17  -5 114.299 207.596   1
  -4  17   4 570.472 270.113   1
   4 -17  -4 226.424 213.975   1
  -4  17   3 62.5685 225.485   1
   4 -17  -3 27.6557 196.949   1
  -4  17   2 265.534 231.098   1
   4 -17  -1-48.8323 177.363   1
   4  17  -1 48.7698 179.200   1
  -4  17   1 54.7773 205.078   1
  -4 -17   0-136.434 171.509   1
   4  17   0 107.140 195.327   1
  -4  17   0 50.2037 190.698   1
  -4  17  -1 106.918 166.040   1
   4  17   2 334.664 223.462   1
  -4 -17  -2 234.082 197.720   1
   4  17   3-31.9132 230.920   1
  -4 -17  -3-27.3156 209.001   1
   4  17   4 199.274 254.437   1
  -4 -17  -4 199.089 219.513   1
   4  17   5-274.550 245.462   1
  -4 -17  -5 29.4216 196.433   1
   4  17   6-423.985 250.567   1
  -4 -17  -6 363.001 213.646   1
   4  17   7 397.580 266.659   1
  -4 -17  -7-154.793 215.053   1
   4  17   8 36.9346 243.008   1
  -4 -17  -8 31.4837 216.786   1
   4  17   9 112.413 258.036   1
  -4 -17  -9 31.9545 218.138   1
   4  17  10 379.521 287.290   1
  -4 -17 -10-193.945 222.565   1
   4  17  12-38.4331 278.568   1
  -4 -17 -12-392.053 221.608   1
   4  17  13-38.5314 258.356   1
  -4 -17 -13-130.639 220.011   1
   4  17  14 347.125 251.508   1
  -4 -17 -14 456.062 225.861   1
   4  17  15 654.177 276.637   1
  -4 -17 -15 291.733 215.207   1
   4  17  16-38.2845 242.401   1
  -4 -17 -16 353.857 205.869   1
   4  17  18-225.486 249.698   1
  -4 -17 -18 347.283 196.662   1
   4  17  20 220.362 246.283   1
  -4 -17 -20 30.2474 181.268   1
  -4  18  19 214.547 258.867   1
   4 -18 -19 497.948 225.624   1
  -4  18  17 369.740 270.812   1
   4 -18 -17-32.3210 218.809   1
  -4  18  15 189.318 275.044   1
   4 -18 -15-132.255 223.660   1
  -4  18  14 381.492 274.000   1
   4 -18 -14-33.2059 228.811   1
  -4  18  13-38.4326 255.542   1
   4 -18 -13 366.489 229.723   1
  -4  18  12 230.709 269.613   1
   4 -18 -12 166.568 236.591   1
  -4  18  11-38.6663 249.527   1
   4 -18 -11 132.830 205.648   1
  -4  18   9-38.7446 253.689   1
   4 -18  -9 32.6441 204.287   1
  -4  18   8 76.9398 256.694   1
   4 -18  -8-96.3702 214.348   1
  -4  18   7 190.285 255.404   1
   4 -18  -7 188.754 213.160   1
  -4  18   5 146.162 232.265   1
   4 -18  -5-30.0828 183.251   1
  -4  18   4 204.190 247.564   1
  -4  18   3 32.4685 223.566   1
   4  18   2 31.8168 221.917   1
   4  18   3 33.3771 245.288   1
  -4 -18  -4 146.491 190.913   1
   4  18   4-242.625 233.404   1
  -4 -18  -5 302.462 199.067   1
   4  18   5 321.755 238.292   1
  -4 -18  -6 124.116 198.341   1
   4  18   6 73.2905 252.404   1
  -4 -18  -7 95.0007 213.190   1
   4  18   7 635.622 289.748   1
  -4 -18  -8-32.1923 197.245   1
   4  18   8 265.787 262.621   1
  -4 -18  -9-97.5146 209.179   1
   4  18   9-384.581 255.811   1
  -4 -18 -11 98.7446 199.490   1
   4  18  11 117.134 265.394   1
  -4 -18 -12 362.512 243.861   1
   4  18  12 548.838 295.995   1
  -4 -18 -13 625.338 228.925   1
   4  18  13 39.1301 265.839   1
  -4 -18 -14 131.036 216.506   1
   4  18  14 585.660 271.936   1
  -4 -18 -15 390.600 206.307   1
   4  18  15-38.8099 256.931   1
  -4 -18 -17 604.388 237.965   1
   4  18  17-191.314 279.590   1
  -4 -18 -19 61.1783 206.948   1
   4  18  19 37.5242 276.825   1
  -4  19  18 365.203 269.423   1
  -4  19  17 111.754 268.572   1
  -4  19  16-37.8886 267.605   1
  -4  19  14 310.418 263.252   1
  -4  19  13 78.1846 260.891   1
  -4  19  12-276.875 271.748   1
  -4  19  11 277.071 283.567   1
  -4  19  10-199.311 251.102   1
  -4  19   9 279.163 279.912   1
   4  19   8 156.669 267.516   1
   4  19  10-79.6114 266.879   1
   4  19  11 398.578 267.208   1
   4  19  12 358.621 280.777   1
  -4 -19 -12 200.172 213.812   1
   4  19  13 198.230 269.059   1
  -4 -19 -13 431.832 229.739   1
   4  19  14 316.135 271.122   1
  -4 -19 -14 66.2251 207.509   1
   4  19  16 195.552 272.850   1
  -4 -19 -16 32.1282 208.430   1
   4  19  18 418.173 296.069   1
  -4 -19 -18 30.9733 171.304   1
   5   0 -26 130.957 235.171   1
  -5   0  25 39.6117 242.642   1
   5   0 -25 65.5256 208.273   1
  -5   0  24-39.1732 254.147   1
   5   0 -24 229.756 209.839   1
  -5   0  23-155.692 259.714   1
   5   0 -23 97.9590 248.065   1
  -5   0  22 306.070 254.268   1
   5   0 -22 32.3204 216.855   1
  -5   0  21-337.354 252.627   1
   5   0 -21 606.419 246.128   1
  -5   0  20 36.8559 243.006   1
   5   0 -20 439.236 246.407   1
  -5   0  19-180.573 268.434   1
   5   0 -19 61.4366 230.869   1
  -5   0  18 740.673 300.236   1
   5   0 -18 629.424 268.200   1
  -5   0  17 137.308 279.658   1
   5   0 -17-58.3023 217.471   1
  -5   0  16 166.460 265.806   1
   5   0 -16 621.792 244.317   1
  -5   0  15-32.1875 241.017   1
  -5   0  14 2108.41 325.263   1
   5   0 -14 2209.01 293.150   1
  -5   0  13 269.784 235.110   1
   5   0 -13 50.4146 196.440   1
  -5   0  12 780.479 271.412   1
   5   0 -12-24.0774 202.289   1
   5   0 -10 22008.0 1574.88   1
  -5   0  10 24579.6 1605.61   1
   5   0  -9-146.287 196.893   1
  -5   0   9-75.5958 214.164   1
   5   0  -8 854.040 229.578   1
  -5   0   8 1304.92 261.169   1
   5   0  -7 19.5723 195.490   1
  -5   0   7-21.7598 208.633   1
  -5   0   6 14966.9 1038.56   1
   5   0  -6 14355.5 1023.68   1
   5   0  -5-122.739 181.987   1
  -5   0   5-58.3900 220.823   1
  -5   0   4 21072.6 1435.30   1
   5   0  -4 20911.8 1424.79   1
   5   0  -3 31.1476 191.298   1
  -5   0   3-17.2318 213.392   1
  -5   0   2 40336.9 2818.53   1
   5   0  -2 44411.1 2813.61   1
  -5   0   1 228.659 217.971   1
   5   0  -1-120.638 194.621   1
  -5   0   0-167.988 166.167   1
   5   0   0 46.1939 173.276   1
  -5   0  -1 180.851 197.621   1
   5   0   1-107.575 222.631   1
  -5   0  -2 45082.0 2985.30   1
   5   0   2 45085.0 2986.65   1
  -5   0  -3 77.8885 175.120   1
   5   0   3 158.958 189.442   1
  -5   0  -4 21201.0 1321.56   1
   5   0   4 17523.6 1318.57   1
  -5   0  -5-119.929 177.498   1
   5   0   5-86.0583 184.707   1
   5   0   6 13459.6 987.349   1
  -5   0  -6 14645.7 985.840   1
  -5   0  -7 161.189 174.914   1
   5   0   7 39.8670 200.452   1
  -5   0  -8 1210.77 216.891   1
   5   0   8 1194.53 241.759   1
  -5   0  -9 182.969 183.550   1
   5   0   9 158.858 209.937   1
  -5   0 -10 23375.2 1549.33   1
   5   0  10 21759.3 1557.87   1
  -5   0 -11-45.3266 190.378   1
   5   0  11-154.316 214.759   1
  -5   0 -12 214.544 200.226   1
   5   0  12-53.8073 221.957   1
  -5   0 -13-25.2582 199.946   1
  -5   0 -14 2020.86 271.203   1
   5   0  14 880.854 279.186   1
  -5   0 -15 186.671 211.272   1
   5   0  15 60.5830 241.511   1
   5   0  16 563.041 247.051   1
  -5   0 -17-222.768 223.446   1
   5   0  17 32.4299 265.137   1
   5   0  18 837.521 262.158   1
  -5   0 -18 854.871 237.882   1
   5   0  19 445.388 268.825   1
  -5   0 -19 353.218 238.924   1
   5   0  20-142.857 225.845   1
  -5   0 -20 150.443 208.074   1
   5   0  21 216.265 245.818   1
  -5   0 -21 406.843 227.418   1
   5   0  22 183.735 250.952   1
  -5   0 -22 95.2593 215.932   1
   5   0  23 523.306 263.338   1
  -5   0 -23 32.0351 233.198   1
   5   0  24 340.321 246.627   1
  -5   0 -24 32.1080 220.366   1
   5   0  25 152.686 248.996   1
  -5   0 -25 193.257 227.771   1
  -5   1  26 116.237 248.883   1
   5  -1 -26-292.509 227.761   1
  -5   1  25 427.870 270.177   1
   5  -1 -25 423.993 245.524   1
   5   1 -25 330.987 241.768   1
  -5  -1  24 321.488 275.956   1
   5   1 -24 197.482 232.052   1
  -5   1  23 305.555 249.133   1
  -5  -1  23 197.291 259.842   1
   5  -1 -23 195.261 219.432   1
   5   1 -23 32.6179 216.921   1
  -5   1  22 568.696 283.010   1
   5  -1 -22-129.163 226.386   1
  -5  -1  21 76.0380 262.159   1
   5   1 -21 318.229 224.275   1
  -5  -1  20 1006.78 294.059   1
  -5   1  20 475.671 284.811   1
   5   1 -20 717.582 247.850   1
   5  -1 -20 377.236 239.695   1
  -5  -1  19 542.519 278.912   1
  -5   1  19-35.6524 274.943   1
   5   1 -19 183.104 238.661   1
   5  -1 -19 92.5917 227.114   1
  -5   1  18 349.014 265.636   1
   5  -1 -18 181.196 219.964   1
  -5  -1  17 307.930 277.092   1
   5   1 -17-28.8375 233.577   1
  -5  -1  16 66.7009 266.967   1
  -5   1  16 132.433 254.598   1
   5   1 -16 362.519 241.961   1
   5  -1 -16 257.421 206.627   1
  -5  -1  15 1608.24 282.337   1
   5  -1 -15 1579.21 257.409   1
  -5   1  14 836.230 270.184   1
  -5  -1  14 587.278 262.260   1
   5   1 -14 876.742 235.295   1
   5  -1 -14 1016.05 239.855   1
   5   1 -13 12163.3 928.109   1
   5  -1 -13 13762.5 936.358   1
  -5   1  13 12109.8 946.426   1
  -5  -1  13 12998.4 956.615   1
   5  -1 -12 21689.1 1433.63   1
  -5   1  12 19395.0 1443.30   1
   5   1 -11 2625.07 329.583   1
  -5  -1  11 4652.14 391.387   1
  -5  -1  10 869.185 246.124   1
  -5   1  10 726.843 234.381   1
   5  -1 -10 761.501 201.238   1
   5   1 -10 826.577 211.163   1
  -5  -1   9 2938.26 305.049   1
  -5   1   9 2944.39 326.194   1
   5   1  -9 2007.74 277.460   1
   5  -1  -9 2159.48 285.966   1
   5   1  -8 4345.45 384.757   1
   5  -1  -8 3765.30 376.249   1
  -5   1   8 4839.65 419.291   1
  -5  -1   8 4094.63 394.845   1
  -5  -1   7 5264.67 424.228   1
  -5   1   7 4699.06 426.065   1
   5   1  -7 4824.19 404.957   1
   5  -1  -7 4224.25 408.915   1
  -5   1   6 2817.92 304.000   1
  -5  -1   6 2479.69 303.625   1
   5   1  -6 2584.78 280.547   1
   5  -1  -6 2266.34 281.228   1
   5   1  -5 2922.40 279.142   1
   5  -1  -5 2719.11 271.408   1
  -5   1   5 2262.93 286.435   1
  -5  -1   5 2341.51 296.239   1
  -5   1   4 85201.4 5456.71   1
  -5  -1   4 84006.4 5451.15   1
   5   1  -4 84544.3 5444.00   1
   5  -1  -4 78345.4 5447.58   1
   5  -1  -3 3476.62 319.132   1
   5   1  -3 2951.06 302.303   1
  -5   1   3 3596.22 350.455   1
  -5  -1   3 2833.15 333.079   1
   5  -1  -2 41335.0 2587.10   1
   5   1  -2 35102.1 2584.31   1
  -5   1   2 37711.1 2589.29   1
  -5  -1   2 41983.9 2592.02   1
   5  -1  -1 793.086 213.869   1
  -5   1   1 655.672 217.588   1
   5   1  -1 1195.24 217.142   1
  -5  -1   1 625.858 212.136   1
   5   1   0 41371.6 2805.44   1
  -5  -1   0 41031.0 2799.25   1
   5  -1   0 43792.2 2801.79   1
  -5   1   0 42863.3 2803.82   1
   5  -1   1 608.895 198.051   1
   5   1   1 931.116 194.092   1
  -5   1  -1 477.408 185.316   1
  -5  -1  -1 777.189 184.961   1
   5   1   2 40919.3 2682.27   1
   5  -1   2 39968.9 2683.53   1
  -5  -1  -2 40950.1 2683.10   1
  -5   1  -2 39923.7 2679.75   1
   5  -1   3 3357.71 303.989   1
   5   1   3 2864.49 292.796   1
  -5  -1  -3 3159.10 303.260   1
  -5   1  -3 2485.01 283.627   1
   5  -1   4 83232.6 5154.80   1
   5   1   4 77677.2 5154.58   1
  -5   1  -4 77906.8 5151.43   1
  -5  -1  -4 74991.9 5154.43   1
  -5  -1  -5 2512.42 271.566   1
  -5   1  -5 3188.01 278.415   1
   5   1   5 2093.60 285.311   1
   5  -1   5 2291.16 287.030   1
  -5   1  -6 2356.07 264.842   1
  -5  -1  -6 2166.96 264.912   1
   5   1   6 2065.02 289.361   1
   5  -1   6 2647.11 266.422   1
   5  -1   7 4891.29 390.612   1
   5   1   7 3720.63 397.087   1
  -5  -1  -7 3958.45 376.465   1
  -5   1  -7 4056.40 361.606   1
   5   1   8 3150.72 337.800   1
   5  -1   8 3459.88 336.593   1
  -5   1  -8 3312.17 325.653   1
  -5  -1  -8 3160.60 327.253   1
  -5   1  -9 1819.60 267.973   1
  -5  -1  -9 1933.89 255.891   1
   5  -1   9 2100.31 276.252   1
   5   1   9 1930.10 278.568   1
  -5  -1 -10 752.501 215.184   1
  -5   1 -10 994.551 214.522   1
   5   1  10 1176.33 236.228   1
   5  -1  10 954.658 244.486   1
  -5   1 -11 3868.69 359.023   1
  -5  -1 -12 20379.3 1405.14   1
   5   1  12 19988.8 1416.28   1
  -5  -1 -13 12239.0 870.815   1
   5   1  13 11176.4 880.863   1
   5  -1  13 11735.0 876.951   1
  -5  -1 -14 1342.40 248.989   1
  -5   1 -14 1115.20 229.129   1
   5   1  14 929.770 274.101   1
   5  -1  14 520.220 267.297   1
  -5  -1 -15 652.089 246.305   1
  -5   1 -15 706.553 217.723   1
   5   1  15 462.599 270.559   1
   5  -1  15 1069.31 253.830   1
   5  -1  16 215.376 228.872   1
   5   1  16 63.5490 244.142   1
  -5   1 -17 192.267 204.972   1
   5  -1  17-63.9687 231.489   1
  -5  -1 -18 230.284 215.078   1
   5   1  18 507.678 271.441   1
   5   1  19-103.846 262.155   1
   5  -1  19 475.762 243.103   1
  -5   1 -19 87.5777 208.875   1
  -5  -1 -19 29.5034 229.032   1
   5   1  20 1040.86 298.794   1
   5  -1  20 604.004 262.349   1
  -5   1 -20 1287.24 255.876   1
  -5  -1 -20 816.201 257.513   1
   5  -1  21-72.1204 255.883   1
   5   1  21 288.933 233.214   1
  -5   1 -21 249.711 223.344   1
  -5  -1 -21 62.7356 227.138   1
   5   1  22 146.886 245.048   1
   5  -1  22 405.690 255.061   1
  -5   1 -22-158.430 207.500   1
  -5  -1 -22-31.7294 208.780   1
   5  -1  23 562.391 261.531   1
   5   1  23-37.2217 241.403   1
  -5   1 -23-224.464 221.787   1
  -5  -1 -23 95.7775 231.045   1
   5  -1  24 266.308 266.516   1
   5   1  24-149.937 238.314   1
  -5   1 -24-32.2987 214.581   1
  -5  -1 -24-287.572 202.125   1
   5   1  25 415.167 250.585   1
  -5  -1 -25 319.434 228.658   1
  -5  -1 -26 159.487 219.868   1
   5  -2 -27 127.241 223.887   1
  -5   2  26 380.196 265.671   1
   5  -2 -26 160.870 224.041   1
  -5   2  25 344.405 270.784   1
   5  -2 -25 194.178 233.841   1
  -5   2  24 190.466 241.629   1
   5  -2 -24 519.477 229.142   1
   5   2 -24 132.296 228.513   1
  -5   2  23-150.609 246.538   1
  -5  -2  23 323.433 267.254   1
   5  -2 -23-129.574 219.128   1
   5   2 -23 98.0559 216.065   1
  -5   2  22 187.334 268.353   1
  -5  -2  22-197.180 258.713   1
   5  -2 -22 515.345 252.941   1
   5   2 -22 387.392 234.134   1
  -5   2  21 294.805 248.501   1
  -5  -2  21 270.948 254.999   1
   5  -2 -21 159.600 234.941   1
   5   2 -21 126.669 212.683   1
  -5   2  20 72.2442 280.290   1
  -5  -2  20 757.569 287.813   1
   5  -2 -20-126.044 241.154   1
   5   2 -20-123.881 213.311   1
  -5   2  19 71.1043 244.016   1
  -5  -2  19 256.059 271.124   1
   5  -2 -19 279.098 207.267   1
   5   2 -19 120.715 228.761   1
  -5   2  18 34.8901 253.560   1
  -5  -2  18 497.515 290.478   1
   5   2 -18 556.826 239.188   1
  -5   2  17 784.523 287.547   1
  -5  -2  17 1238.83 303.141   1
   5  -2 -17 713.338 277.237   1
   5   2 -17 1163.05 256.369   1
  -5   2  16 2261.09 357.715   1
  -5  -2  16 2179.60 343.798   1
   5  -2 -16 1707.89 307.108   1
   5   2 -16 2599.64 298.716   1
  -5   2  15 96.8679 255.612   1
  -5  -2  15-64.5188 262.009   1
   5  -2 -15 84.3165 223.955   1
   5   2 -15 52.6282 204.165   1
  -5  -2  14 1967.76 295.799   1
   5  -2 -14 1250.68 242.828   1
   5   2 -14 1508.43 248.837   1
  -5   2  13 331.733 281.771   1
  -5  -2  13 675.975 258.710   1
   5  -2 -13 917.572 271.926   1
   5   2 -13 415.570 229.457   1
  -5   2  12 642.829 252.507   1
  -5  -2  12 884.996 243.236   1
   5  -2 -12 327.479 210.007   1
   5   2 -11 3025.43 367.368   1
   5  -2 -11 4198.58 376.269   1
  -5  -2  11 4419.71 393.398   1
  -5   2  11 3979.98 408.109   1
   5   2 -10 15231.3 1073.34   1
  -5  -2   9 623.095 228.719   1
  -5   2   9 657.788 250.823   1
   5  -2  -9 612.357 225.834   1
   5   2  -9 1262.99 225.697   1
  -5   2   8 9392.07 687.419   1
   5   2  -8 8616.52 639.282   1
   5  -2  -8 7603.03 647.382   1
  -5  -2   8 9032.84 654.386   1
  -5   2   7 11629.5 819.839   1
   5   2  -7 11871.0 786.101   1
  -5  -2   7 10890.3 794.875   1
   5  -2  -7 9427.34 781.819   1
  -5  -2   6 1526.78 243.537   1
   5   2  -6 1624.49 217.973   1
  -5   2   6 1489.76 263.195   1
   5  -2  -6 1408.14 228.817   1
  -5  -2   5-91.3909 194.196   1
   5  -2  -5 203.935 184.714   1
   5   2  -5 295.602 184.150   1
  -5   2   5 248.109 203.780   1
  -5  -2   4 20986.4 1427.34   1
  -5   2   4 21388.2 1441.63   1
   5   2  -4 21179.1 1422.91   1
   5  -2  -4 20330.6 1429.74   1
  -5  -2   3 101.260 200.232   1
  -5   2   3 426.577 211.085   1
   5   2  -3 77.7264 171.350   1
   5  -2  -3 248.151 166.774   1
  -5  -2   2 53523.1 3476.47   1
  -5   2   2 52350.8 3480.29   1
   5   2  -2 51543.2 3474.31   1
   5  -2  -2 53144.7 3473.39   1
   5  -2  -1 9842.76 697.544   1
   5   2  -1 11201.2 715.025   1
  -5   2   1 8535.98 704.283   1
  -5  -2   1 9366.76 693.965   1
   5  -2   0 74.8181 182.313   1
  -5   2   0 162.671 201.737   1
   5   2   0-78.7723 194.067   1
  -5  -2   0 46.1019 170.636   1
   5   2   1 9688.98 702.603   1
   5  -2   1 9687.96 704.434   1
  -5  -2  -1 9777.55 702.368   1
  -5   2  -1 9681.46 703.578   1
   5   2   2 44257.1 3280.39   1
   5  -2   2 52931.9 3281.12   1
  -5   2  -2 52295.3 3279.42   1
  -5  -2  -2 49057.7 3280.92   1
   5  -2   3 304.724 176.545   1
  -5  -2  -3 296.545 201.299   1
  -5   2  -3 195.869 179.885   1
   5   2   3 375.534 198.472   1
   5  -2   4 18689.4 1333.93   1
  -5   2  -4 20270.8 1336.70   1
  -5  -2  -4 20520.4 1350.87   1
   5   2   4 19207.9 1347.61   1
  -5  -2  -5 71.9468 154.759   1
  -5   2  -5 235.063 168.593   1
   5  -2   5 228.036 166.906   1
   5   2   5 19.1537 173.269   1
  -5   2  -6 1621.99 213.027   1
  -5  -2  -6 1170.41 217.612   1
   5   2   6 1100.58 231.227   1
   5  -2   6 1052.33 212.469   1
  -5  -2  -7 9224.89 756.577   1
  -5   2  -7 10772.4 740.555   1
   5  -2   7 10874.4 743.870   1
   5   2   7 9793.22 761.709   1
  -5  -2  -8 8228.07 609.654   1
[truncated: 893,902 more chars]
