# Supplementary material for: Structural insight into the cooperativity of spin crossover compounds
Source: Acta Crystallogr B Struct Sci Cryst Eng Mater. 2023 Aug 11;79(Pt 5):354–67. doi: 10.1107/S2052520623005814 (PMC10552598; doi:10.1107/S2052520623005814)
Supplement: Supplementary file 5 [file b-79-00354-sup5.zip › Bia_Portho_330K.cif]

data_Bia_dw4400_330K
 
_audit_creation_method            'SHELXL-2019/2'
_shelx_SHELXL_version_number      '2019/2'
_chemical_name_systematic         ?
_chemical_name_common             ?
_chemical_melting_point           ?
_chemical_formula_moiety          ?
_chemical_formula_sum
 'C10.86 H8 Fe0.29 N1.71 S0.57' 
_chemical_formula_weight          196.75

loop_
 _atom_type_symbol
 _atom_type_description
 _atom_type_scat_dispersion_real
 _atom_type_scat_dispersion_imag
 _atom_type_scat_source
 'Fe'  'Fe'   0.3265   0.6960
 'International Tables Vol C Tables 4.2.6.8 and 6.1.1.4'
 'C'  'C'   0.0024   0.0013
 'International Tables Vol C Tables 4.2.6.8 and 6.1.1.4'
 'H'  'H'   0.0000   0.0000
 'International Tables Vol C Tables 4.2.6.8 and 6.1.1.4'
 'N'  'N'   0.0049   0.0027
 'International Tables Vol C Tables 4.2.6.8 and 6.1.1.4'
 'S'  'S'   0.1051   0.1002
 'International Tables Vol C Tables 4.2.6.8 and 6.1.1.4'
 
_space_group_crystal_system       orthorhombic
_space_group_IT_number            56
_space_group_name_H-M_alt         'P c c n'
_space_group_name_Hall            '-P 2ab 2ac'
 
_shelx_space_group_comment
;
The symmetry employed for this shelxl refinement is uniquely defined
by the following loop, which should always be used as a source of
symmetry information in preference to the above space-group names.
They are only intended as comments.
;
 
loop_
 _space_group_symop_operation_xyz
 'x, y, z'
 '-x+1/2, -y+1/2, z'
 '-x, y+1/2, -z+1/2'
 'x+1/2, -y, -z+1/2'
 '-x, -y, -z'
 'x-1/2, y-1/2, -z'
 'x, -y-1/2, z-1/2'
 '-x-1/2, y, z-1/2'
 
_cell_length_a                    12.9639(7)
_cell_length_b                    15.2874(7)
_cell_length_c                    17.5947(7)
_cell_angle_alpha                 90
_cell_angle_beta                  90
_cell_angle_gamma                 90
_cell_volume                      3487.0(3)
_cell_formula_units_Z             14
_cell_measurement_temperature     330(2)
_cell_measurement_reflns_used     2393
_cell_measurement_theta_min       1.886
_cell_measurement_theta_max       20.277
 
_exptl_crystal_description        irregular
_exptl_crystal_colour             ?
_exptl_crystal_density_meas       ?
_exptl_crystal_density_method     ?
_exptl_crystal_density_diffrn     1.312          
_exptl_crystal_F_000              1424
_exptl_transmission_factor_min    ?
_exptl_transmission_factor_max    ?
_exptl_crystal_size_max           ?
_exptl_crystal_size_mid           ?
_exptl_crystal_size_min           ?
_exptl_absorpt_coefficient_mu     0.431
_shelx_estimated_absorpt_T_min    ?
_shelx_estimated_absorpt_T_max    ?
_exptl_absorpt_correction_type    ?
_exptl_absorpt_correction_T_min   ?
_exptl_absorpt_correction_T_max   ?
_exptl_absorpt_process_details    ?
_exptl_absorpt_special_details    ?
_diffrn_ambient_temperature       293(2)
_diffrn_radiation_wavelength      0.65524
_diffrn_radiation_type            Synchrotron
_diffrn_source                    ?
_diffrn_measurement_device_type   '4-circle diffractometer'
_diffrn_measurement_method        ?
_diffrn_detector_area_resol_mean  ?
_diffrn_reflns_number             36741
_diffrn_reflns_av_unetI/netI      0.0742
_diffrn_reflns_av_R_equivalents   0.0989
_diffrn_reflns_limit_h_min        -20
_diffrn_reflns_limit_h_max        20
_diffrn_reflns_limit_k_min        -19
_diffrn_reflns_limit_k_max        19
_diffrn_reflns_limit_l_min        -28
_diffrn_reflns_limit_l_max        28
_diffrn_reflns_theta_min          1.899
_diffrn_reflns_theta_max          32.949
_diffrn_reflns_theta_full         23.150
_diffrn_measured_fraction_theta_max   0.830
_diffrn_measured_fraction_theta_full  0.984
_diffrn_reflns_Laue_measured_fraction_max    0.830
_diffrn_reflns_Laue_measured_fraction_full   0.984
_diffrn_reflns_point_group_measured_fraction_max   0.830
_diffrn_reflns_point_group_measured_fraction_full  0.984
_reflns_number_total              6938
_reflns_number_gt                 2570
_reflns_threshold_expression      'I > 2\s(I)'
_reflns_Friedel_coverage          0.000
_reflns_Friedel_fraction_max      .
_reflns_Friedel_fraction_full     .
 
_reflns_special_details
;
 Reflections were merged by SHELXL according to the crystal
 class for the calculation of statistics and refinement.
 
 _reflns_Friedel_fraction is defined as the number of unique
 Friedel pairs measured divided by the number that would be
 possible theoretically, ignoring centric projections and
 systematic absences.
;
 
_computing_data_collection        ?
_computing_cell_refinement        ?
_computing_data_reduction         ?
_computing_structure_solution     ?
_computing_structure_refinement 'SHELXL-2019/2 (Sheldrick, 2019)'
_computing_molecular_graphics     ?
_computing_publication_material   ?
_refine_special_details           ?
_refine_ls_structure_factor_coef  Fsqd
_refine_ls_matrix_type            full
_refine_ls_weighting_scheme       calc
_refine_ls_weighting_details
'w=1/[\s^2^(Fo^2^)+(0.0360P)^2^+1.3919P] where P=(Fo^2^+2Fc^2^)/3'
_atom_sites_solution_primary      ?
_atom_sites_solution_secondary    ?
_atom_sites_solution_hydrogens    geom
_refine_ls_hydrogen_treatment     constr
_refine_ls_extinction_method      none
_refine_ls_extinction_coef        .
_refine_ls_number_reflns          6938
_refine_ls_number_parameters      213
_refine_ls_number_restraints      0
_refine_ls_R_factor_all           0.2577
_refine_ls_R_factor_gt            0.1116
_refine_ls_wR_factor_ref          0.2086
_refine_ls_wR_factor_gt           0.1628
_refine_ls_goodness_of_fit_ref    1.142
_refine_ls_restrained_S_all       1.142
_refine_ls_shift/su_max           0.001
_refine_ls_shift/su_mean          0.000
 
loop_
 _atom_site_label
 _atom_site_type_symbol
 _atom_site_fract_x
 _atom_site_fract_y
 _atom_site_fract_z
 _atom_site_U_iso_or_equiv
 _atom_site_adp_type
 _atom_site_occupancy
 _atom_site_site_symmetry_order  
 _atom_site_calc_flag
 _atom_site_refinement_flags_posn
 _atom_site_refinement_flags_adp
 _atom_site_refinement_flags_occupancy
 _atom_site_disorder_assembly
 _atom_site_disorder_group
Fe01 Fe 0.750000 0.750000 0.57557(4) 0.0787(3) Uani 1 2 d S T P . .
S002 S 0.90777(12) 0.55804(11) 0.39547(7) 0.1360(6) Uani 1 1 d . . . . .
N003 N 0.7439(3) 0.84287(19) 0.67417(16) 0.0803(8) Uani 1 1 d . . . . .
N004 N 0.8004(3) 0.6617(2) 0.49612(18) 0.1025(11) Uani 1 1 d . . . . .
N005 N 0.9096(2) 0.7962(2) 0.59353(17) 0.0846(8) Uani 1 1 d . . . . .
C006 C 0.6555(3) 0.8600(2) 0.7197(2) 0.0815(10) Uani 1 1 d . . . . .
C007 C 0.5638(3) 0.8824(2) 0.6849(2) 0.0855(11) Uani 1 1 d . . . . .
H007 H 0.561236 0.889622 0.632483 0.103 Uiso 1 1 calc R U . . .
C008 C 0.9248(3) 0.8468(3) 0.6545(2) 0.0887(11) Uani 1 1 d . . . . .
C009 C 0.8317(4) 0.8697(3) 0.6966(2) 0.0919(12) Uani 1 1 d . . . . .
H009 H 0.836483 0.904153 0.740050 0.110 Uiso 1 1 calc R U . . .
C00A C 0.6583(3) 0.8494(3) 0.7979(2) 0.0954(12) Uani 1 1 d . . . . .
H00A H 0.719593 0.834127 0.821870 0.114 Uiso 1 1 calc R U . . .
C00B C 0.4774(3) 0.8837(3) 0.8054(2) 0.0886(11) Uani 1 1 d . . . . .
C00C C 0.4765(3) 0.8940(2) 0.7278(2) 0.0912(11) Uani 1 1 d . . . . .
H00C H 0.415131 0.909085 0.703738 0.109 Uiso 1 1 calc R U . . .
C00D C 0.8453(3) 0.6193(3) 0.4541(2) 0.0868(11) Uani 1 1 d . . . . .
C00E C 0.5697(4) 0.8616(3) 0.8400(2) 0.1006(13) Uani 1 1 d . . . . .
H00E H 0.571996 0.854786 0.892533 0.121 Uiso 1 1 calc R U . . .
C00F C 0.3825(4) 0.8978(3) 0.8508(3) 0.0981(12) Uani 1 1 d . . . . .
C00G C 0.9925(4) 0.7739(3) 0.5524(3) 0.1028(13) Uani 1 1 d . . . . .
H00G H 0.983571 0.738906 0.509648 0.123 Uiso 1 1 calc R U . . .
C00H C 0.3852(4) 0.9420(3) 0.9191(3) 0.1148(15) Uani 1 1 d . . . . .
H00H H 0.447779 0.962341 0.937994 0.138 Uiso 1 1 calc R U . . .
C00I C 1.0202(4) 0.8762(3) 0.6764(3) 0.1200(16) Uani 1 1 d . . . . .
H00I H 1.028010 0.911306 0.719170 0.144 Uiso 1 1 calc R U . . .
C00J C 0.2890(5) 0.8674(4) 0.8251(3) 0.1305(18) Uani 1 1 d . . . . .
H00J H 0.285476 0.836733 0.779529 0.157 Uiso 1 1 calc R U . . .
C00K C 0.1990(5) 0.8824(4) 0.8669(4) 0.151(2) Uani 1 1 d . . . . .
H00K H 0.135965 0.862140 0.848915 0.182 Uiso 1 1 calc R U . . .
C00L C 1.1042(4) 0.8521(4) 0.6332(4) 0.1375(19) Uani 1 1 d . . . . .
H00L H 1.169949 0.870919 0.646570 0.165 Uiso 1 1 calc R U . . .
C00M C 0.2949(6) 0.9563(4) 0.9601(3) 0.1315(18) Uani 1 1 d . . . . .
H00M H 0.297406 0.986612 1.005871 0.158 Uiso 1 1 calc R U . . .
C00N C 0.2034(6) 0.9264(4) 0.9336(4) 0.143(2) Uani 1 1 d . . . . .
H00N H 0.143432 0.936040 0.961306 0.172 Uiso 1 1 calc R U . . .
C00O C 1.0905(4) 0.8011(4) 0.5714(3) 0.1263(17) Uani 1 1 d . . . . .
H00O H 1.146654 0.784428 0.541906 0.152 Uiso 1 1 calc R U . . .
 
loop_
 _atom_site_aniso_label
 _atom_site_aniso_U_11
 _atom_site_aniso_U_22
 _atom_site_aniso_U_33
 _atom_site_aniso_U_23
 _atom_site_aniso_U_13
 _atom_site_aniso_U_12
Fe01 0.0822(5) 0.0928(5) 0.0610(4) 0.000 0.000 0.0077(4)
S002 0.1405(11) 0.1785(14) 0.0890(8) -0.0132(8) 0.0215(8) 0.0615(10)
N003 0.087(2) 0.0856(19) 0.0683(16) 0.0005(15) -0.0060(18) 0.0133(18)
N004 0.115(3) 0.115(3) 0.077(2) -0.0133(19) 0.019(2) 0.007(2)
N005 0.084(2) 0.096(2) 0.0737(19) 0.0096(17) -0.0006(17) 0.0038(18)
C006 0.092(3) 0.079(2) 0.073(2) -0.0056(19) 0.001(2) 0.017(2)
C007 0.097(3) 0.089(3) 0.071(2) 0.0002(19) -0.007(2) 0.018(2)
C008 0.087(3) 0.095(3) 0.084(3) 0.006(2) -0.011(2) 0.004(2)
C009 0.104(3) 0.094(3) 0.078(2) -0.005(2) -0.009(2) 0.009(2)
C00A 0.094(3) 0.114(3) 0.078(2) 0.000(2) -0.007(2) 0.026(2)
C00B 0.099(3) 0.085(3) 0.082(3) 0.001(2) 0.007(2) 0.019(2)
C00C 0.089(3) 0.094(3) 0.090(3) 0.000(2) -0.005(2) 0.024(2)
C00D 0.085(3) 0.111(3) 0.064(2) 0.008(2) 0.0004(19) 0.002(2)
C00E 0.113(3) 0.117(3) 0.072(2) 0.007(2) 0.000(2) 0.027(3)
C00F 0.103(3) 0.090(3) 0.102(3) 0.006(2) 0.008(3) 0.024(2)
C00G 0.092(3) 0.121(4) 0.095(3) 0.009(2) 0.012(3) -0.002(3)
C00H 0.117(4) 0.120(4) 0.107(3) 0.002(3) 0.012(3) 0.035(3)
C00I 0.099(4) 0.144(4) 0.117(4) -0.006(3) -0.024(3) -0.008(3)
C00J 0.110(4) 0.142(5) 0.139(4) -0.022(3) 0.014(4) 0.011(3)
C00K 0.109(4) 0.183(6) 0.163(6) -0.014(5) 0.010(4) 0.012(4)
C00L 0.086(4) 0.179(6) 0.147(5) 0.009(4) -0.018(4) -0.017(4)
C00M 0.148(5) 0.138(4) 0.109(4) -0.002(3) 0.015(4) 0.058(4)
C00N 0.113(4) 0.170(6) 0.146(5) 0.014(4) 0.025(4) 0.036(4)
C00O 0.090(4) 0.160(5) 0.129(4) 0.012(4) 0.012(3) -0.002(3)
 
_geom_special_details
;
 All esds (except the esd in the dihedral angle between two l.s. planes)
 are estimated using the full covariance matrix.  The cell esds are taken
 into account individually in the estimation of esds in distances, angles
 and torsion angles; correlations between esds in cell parameters are only
 used when they are defined by crystal symmetry.  An approximate (isotropic)
 treatment of cell esds is used for estimating esds involving l.s. planes.
;
 
loop_
 _geom_bond_atom_site_label_1
 _geom_bond_atom_site_label_2
 _geom_bond_distance
 _geom_bond_site_symmetry_2
 _geom_bond_publ_flag
Fe01 N004 2.050(3) . ?
Fe01 N004 2.050(3) 2_665 ?
Fe01 N005 2.209(3) . ?
Fe01 N005 2.209(3) 2_665 ?
Fe01 N003 2.243(3) 2_665 ?
Fe01 N003 2.243(3) . ?
S002 C00D 1.612(5) . ?
N003 C009 1.273(5) . ?
N003 C006 1.422(4) . ?
N004 C00D 1.142(4) . ?
N005 C008 1.337(5) . ?
N005 C00G 1.340(5) . ?
C006 C007 1.381(5) . ?
C006 C00A 1.385(5) . ?
C007 C00C 1.372(5) . ?
C008 C00I 1.371(6) . ?
C008 C009 1.460(6) . ?
C00A C00E 1.379(5) . ?
C00B C00C 1.374(5) . ?
C00B C00E 1.386(5) . ?
C00B C00F 1.482(6) . ?
C00F C00J 1.375(6) . ?
C00F C00H 1.380(6) . ?
C00G C00O 1.378(6) . ?
C00H C00M 1.392(7) . ?
C00I C00L 1.377(7) . ?
C00J C00K 1.398(7) . ?
C00K C00N 1.352(8) . ?
C00L C00O 1.350(7) . ?
C00M C00N 1.354(8) . ?
 
loop_
 _geom_angle_atom_site_label_1
 _geom_angle_atom_site_label_2
 _geom_angle_atom_site_label_3
 _geom_angle
 _geom_angle_site_symmetry_1
 _geom_angle_site_symmetry_3
 _geom_angle_publ_flag
N004 Fe01 N004 94.0(2) . 2_665 ?
N004 Fe01 N005 90.56(14) . . ?
N004 Fe01 N005 100.68(13) 2_665 . ?
N004 Fe01 N005 100.68(13) . 2_665 ?
N004 Fe01 N005 90.56(14) 2_665 2_665 ?
N005 Fe01 N005 163.55(16) . 2_665 ?
N004 Fe01 N003 95.71(12) . 2_665 ?
N004 Fe01 N003 162.83(14) 2_665 2_665 ?
N005 Fe01 N003 93.36(12) . 2_665 ?
N005 Fe01 N003 73.75(13) 2_665 2_665 ?
N004 Fe01 N003 162.83(14) . . ?
N004 Fe01 N003 95.71(12) 2_665 . ?
N005 Fe01 N003 73.74(13) . . ?
N005 Fe01 N003 93.36(12) 2_665 . ?
N003 Fe01 N003 78.68(15) 2_665 . ?
C009 N003 C006 119.1(3) . . ?
C009 N003 Fe01 114.4(3) . . ?
C006 N003 Fe01 125.5(3) . . ?
C00D N004 Fe01 167.7(4) . . ?
C008 N005 C00G 117.6(4) . . ?
C008 N005 Fe01 116.0(3) . . ?
C00G N005 Fe01 126.3(3) . . ?
C007 C006 C00A 119.4(4) . . ?
C007 C006 N003 119.3(3) . . ?
C00A C006 N003 121.2(4) . . ?
C00C C007 C006 119.9(4) . . ?
N005 C008 C00I 123.2(4) . . ?
N005 C008 C009 115.1(4) . . ?
C00I C008 C009 121.7(4) . . ?
N003 C009 C008 120.3(4) . . ?
C00E C00A C006 119.8(4) . . ?
C00C C00B C00E 118.2(4) . . ?
C00C C00B C00F 120.8(4) . . ?
C00E C00B C00F 121.0(4) . . ?
C007 C00C C00B 121.6(4) . . ?
N004 C00D S002 179.1(4) . . ?
C00A C00E C00B 121.0(4) . . ?
C00J C00F C00H 118.3(5) . . ?
C00J C00F C00B 120.4(5) . . ?
C00H C00F C00B 121.3(5) . . ?
N005 C00G C00O 122.1(5) . . ?
C00F C00H C00M 120.4(5) . . ?
C008 C00I C00L 118.1(5) . . ?
C00F C00J C00K 120.5(6) . . ?
C00N C00K C00J 120.2(7) . . ?
C00O C00L C00I 119.6(5) . . ?
C00N C00M C00H 120.4(6) . . ?
C00K C00N C00M 120.2(6) . . ?
C00L C00O C00G 119.4(5) . . ?
 
_refine_diff_density_max    0.161
_refine_diff_density_min   -0.270
_refine_diff_density_rms    0.034

_shelx_res_file
;
TITL Bia_dw4400_085K_a.res in Pccn
    Bia_dw4400_330K.res
    created by SHELXL-2019/2 at 05:35:02 on 03-May-2022
REM Old TITL Bia_dw4400_085K in Pccn
REM SHELXT solution in Pccn: R1 0.089, Rweak 0.045, Alpha 0.023
REM <I/s>   0.567 for  392 systematic absences,  Orientation as input
REM Formula found by SHELXT:  Fe C38 N6 S2

CELL 0.65524 12.9639 15.2874 17.5947 90.0000 90.0000 90.0000
ZERR 14.000 0.0007 0.0007 0.0007 0.0000 0.0000 0.0000
LATT  1
SYMM 1/2-X, 1/2-Y, Z
SYMM -X, 1/2+Y, 1/2-Z
SYMM 1/2+X, -Y, 1/2-Z
SFAC FE C H N S
DISP $C  0.00244  0.00131  9.14798!source kissel
DISP $N  0.00493  0.00266 15.07095!source kissel
DISP $S  0.10506  0.10024 379.49005!source kissel
DISP $Fe  0.32649  0.69602 2544.24973!source kissel
UNIT 4 152 112 24 8
ACTA
L.S. 10
BOND
LIST 6
FMAP 2
PLAN 20
WGHT    0.036000    1.391900
FVAR       3.03769
FE01  1    0.750000    0.750000    0.575567    10.50000    0.08225    0.09279 =
         0.06101    0.00000    0.00000    0.00770
S002  5    0.907767    0.558036    0.395472    11.00000    0.14053    0.17848 =
         0.08901   -0.01319    0.02148    0.06155
N003  4    0.743858    0.842873    0.674168    11.00000    0.08702    0.08557 =
         0.06834    0.00052   -0.00598    0.01333
N004  4    0.800378    0.661723    0.496115    11.00000    0.11539    0.11471 =
         0.07731   -0.01326    0.01859    0.00707
N005  4    0.909608    0.796245    0.593527    11.00000    0.08407    0.09606 =
         0.07372    0.00957   -0.00058    0.00377
C006  2    0.655537    0.860024    0.719737    11.00000    0.09247    0.07912 =
         0.07301   -0.00555    0.00069    0.01717
C007  2    0.563812    0.882394    0.684931    11.00000    0.09658    0.08934 =
         0.07059    0.00018   -0.00671    0.01816
AFIX  43
H007  3    0.561236    0.889622    0.632483    11.00000   -1.20000
AFIX   0
C008  2    0.924833    0.846808    0.654503    11.00000    0.08708    0.09543 =
         0.08350    0.00611   -0.01147    0.00398
C009  2    0.831667    0.869740    0.696608    11.00000    0.10390    0.09366 =
         0.07813   -0.00533   -0.00854    0.00921
AFIX  43
H009  3    0.836483    0.904153    0.740050    11.00000   -1.20000
AFIX   0
C00A  2    0.658255    0.849406    0.797888    11.00000    0.09418    0.11435 =
         0.07760   -0.00048   -0.00738    0.02565
AFIX  43
H00A  3    0.719593    0.834127    0.821870    11.00000   -1.20000
AFIX   0
C00B  2    0.477353    0.883728    0.805358    11.00000    0.09856    0.08515 =
         0.08207    0.00116    0.00671    0.01853
C00C  2    0.476467    0.893952    0.727792    11.00000    0.08915    0.09395 =
         0.09048   -0.00041   -0.00533    0.02415
AFIX  43
H00C  3    0.415131    0.909085    0.703738    11.00000   -1.20000
AFIX   0
C00D  2    0.845266    0.619298    0.454139    11.00000    0.08532    0.11097 =
         0.06399    0.00753    0.00044    0.00201
C00E  2    0.569695    0.861566    0.840033    11.00000    0.11263    0.11689 =
         0.07230    0.00700   -0.00040    0.02738
AFIX  43
H00E  3    0.571996    0.854786    0.892533    11.00000   -1.20000
AFIX   0
C00F  2    0.382496    0.897791    0.850768    11.00000    0.10266    0.08965 =
         0.10199    0.00625    0.00756    0.02392
C00G  2    0.992470    0.773889    0.552391    11.00000    0.09176    0.12133 =
         0.09535    0.00866    0.01226   -0.00193
AFIX  43
H00G  3    0.983571    0.738906    0.509648    11.00000   -1.20000
AFIX   0
C00H  2    0.385199    0.941993    0.919148    11.00000    0.11691    0.11993 =
         0.10747    0.00157    0.01202    0.03546
AFIX  43
H00H  3    0.447779    0.962341    0.937994    11.00000   -1.20000
AFIX   0
C00I  2    1.020214    0.876170    0.676404    11.00000    0.09865    0.14419 =
         0.11731   -0.00595   -0.02386   -0.00752
AFIX  43
H00I  3    1.028010    0.911306    0.719170    11.00000   -1.20000
AFIX   0
C00J  2    0.288951    0.867450    0.825081    11.00000    0.10980    0.14244 =
         0.13924   -0.02203    0.01435    0.01051
AFIX  43
H00J  3    0.285476    0.836733    0.779529    11.00000   -1.20000
AFIX   0
C00K  2    0.199011    0.882436    0.866942    11.00000    0.10852    0.18283 =
         0.16274   -0.01391    0.01043    0.01155
AFIX  43
H00K  3    0.135965    0.862140    0.848915    11.00000   -1.20000
AFIX   0
C00L  2    1.104172    0.852116    0.633223    11.00000    0.08631    0.17903 =
         0.14719    0.00949   -0.01819   -0.01719
AFIX  43
H00L  3    1.169949    0.870919    0.646570    11.00000   -1.20000
AFIX   0
C00M  2    0.294902    0.956310    0.960074    11.00000    0.14754    0.13758 =
         0.10931   -0.00204    0.01527    0.05801
AFIX  43
H00M  3    0.297406    0.986612    1.005871    11.00000   -1.20000
AFIX   0
C00N  2    0.203435    0.926367    0.933582    11.00000    0.11298    0.17041 =
         0.14555    0.01368    0.02515    0.03625
AFIX  43
H00N  3    0.143432    0.936040    0.961306    11.00000   -1.20000
AFIX   0
C00O  2    1.090450    0.801078    0.571397    11.00000    0.08957    0.15995 =
         0.12927    0.01224    0.01154   -0.00213
AFIX  43
H00O  3    1.146654    0.784428    0.541906    11.00000   -1.20000
AFIX   0
HKLF 4


REM  Bia_dw4400_085K_a.res in Pccn
REM wR2 = 0.2086, GooF = S = 1.142, Restrained GooF = 1.142 for all data
REM R1 = 0.1116 for 2570 Fo > 4sig(Fo) and 0.2577 for all 6938 data
REM 213 parameters refined using 0 restraints

END

WGHT      0.0364      1.3858

REM Highest difference peak  0.161,  deepest hole -0.270,  1-sigma level  0.034
Q1    1   0.8351  0.5361  0.3852  11.00000  0.05    0.16
Q2    1   0.4152  0.9962  0.6789  11.00000  0.05    0.13
Q3    1   1.2500  0.7500  0.6777  10.50000  0.05    0.12
Q4    1   0.6051  0.9612  0.5689  11.00000  0.05    0.12
Q5    1   0.4806  0.9666  0.5982  11.00000  0.05    0.11
Q6    1   0.8146  0.5290  0.3280  11.00000  0.05    0.11
Q7    1   0.1615  0.9667  1.0493  11.00000  0.05    0.11
Q8    1   0.7071  0.7779  0.8085  11.00000  0.05    0.11
Q9    1   0.8959  0.7302  0.4905  11.00000  0.05    0.10
Q10   1   0.5823  0.9021  0.6299  11.00000  0.05    0.10
Q11   1   0.0433  0.8809  0.8009  11.00000  0.05    0.10
Q12   1   0.2492  0.9634  0.7533  11.00000  0.05    0.10
Q13   1   0.2032  0.8480  1.0396  11.00000  0.05    0.10
Q14   1   0.2958  0.9335  1.0756  11.00000  0.05    0.10
Q15   1   1.3053  0.8609  0.6152  11.00000  0.05    0.10
Q16   1   0.6187  0.7735  0.9286  11.00000  0.05    0.10
Q17   1   0.3626  0.9231  0.6031  11.00000  0.05    0.10
Q18   1   0.3106  0.7827  0.8237  11.00000  0.05    0.10
Q19   1   1.2500  0.7500  0.4566  10.50000  0.05    0.10
Q20   1   0.7830  0.6789  0.4519  11.00000  0.05    0.09
;
_shelx_res_checksum   71023

_shelx_hkl_file
;
   0   0  -2 1169.73 107.481   1
   0   0   2 645.034 123.052   1
   0   0  -3 37.1160 116.269   1
   0   0   3 18.7408 132.186   1
   0   0   4 237158. 17005.9   1
   0   0  -4 272524. 17002.5   1
   0   0  -5 35.1835 132.833   1
   0   0   5-20.9308 163.425   1
   0   0  -6 610.555 149.203   1
   0   0   6 979.179 185.085   1
   0   0  -8 189442. 12807.9   1
   0   0   8 196533. 12817.6   1
   0   0  -9-107.864 147.055   1
   0   0   9 146.236 165.791   1
   0   0 -10 17523.9 1264.82   1
   0   0  10 19331.0 1283.81   1
   0   0 -11-91.5196 159.949   1
   0   0  11-263.554 202.571   1
   0   0 -12 15420.7 1114.21   1
   0   0  12 16281.8 1133.57   1
   0   0 -13 41.7831 165.642   1
   0   0  13-254.686 194.689   1
   0   0  15-57.0438 246.291   1
   0   0 -16-445.305 207.333   1
   0   0  16 29.9170 221.939   1
   0   0 -17 283.285 181.073   1
   0   0  17 31.2551 227.618   1
   0   0 -18 26.4845 194.717   1
   0   0  18-294.144 241.048   1
   0   0 -20 367.278 211.185   1
   0   0  20 591.914 249.725   1
   0   0 -21 321.321 205.963   1
   0   0  21-35.6960 233.234   1
   0   0 -22 30.1787 198.757   1
   0   0  22-255.789 225.909   1
   0   0  24 151.325 246.651   1
   0   0 -24 409.310 219.283   1
   0   0  25 76.3722 223.366   1
   0   0 -25 191.526 198.448   1
   0   0 -26 386.428 218.810   1
   0   1   1-27.8384 70.4275   1
   0  -1  -1-14.3878 64.6285   1
   0   1   2 135891. 9462.24   1
   0  -1  -2 147929. 9459.43   1
   0   1  -3-50.1377 93.0548   1
   0  -1  -3 140.317 135.815   1
   0  -1   3-129.030 108.192   1
   0   1   3-121.866 157.847   1
   0   1  -4 23710.2 1647.99   1
   0  -1   4 24031.2 1652.33   1
   0   1   4 25985.3 1664.21   1
   0  -1  -4 25116.8 1656.75   1
   0  -1  -5 108.824 140.609   1
   0   1  -5-69.5362 129.171   1
   0   1   5-116.959 163.640   1
   0  -1   5-18.2736 149.709   1
   0  -1   6 37383.8 2461.39   1
   0   1  -6 35915.7 2454.59   1
   0   1  -7 55.7927 126.875   1
   0  -1  -7-52.9679 157.401   1
   0  -1   7 223.859 160.741   1
   0   1   7 300.489 202.746   1
   0   1   8 36332.7 2418.55   1
   0  -1   8 36446.5 2411.70   1
   0   1  -8 34045.4 2402.37   1
   0  -1  -8 36263.9 2411.61   1
   0  -1  -9 16.4248 148.880   1
   0   1  -9 100.532 140.594   1
   0  -1   9 102.732 164.280   1
   0   1   9 369.385 181.955   1
   0  -1  10 41564.8 2716.87   1
   0   1  10 39759.3 2721.30   1
   0  -1 -10 40062.8 2709.90   1
   0   1 -10 39060.7 2703.55   1
   0   1 -11 86.4824 156.173   1
   0  -1 -11 173.133 164.036   1
   0   1  11-252.955 196.090   1
   0  -1  11-83.8004 182.218   1
   0   1  12 8580.30 713.937   1
   0   1 -12 9580.04 691.266   1
   0  -1 -12 9801.06 700.704   1
   0   1 -13 60.5170 169.412   1
   0  -1  13 24.4323 192.500   1
   0   1 -14 2806.10 288.712   1
   0  -1 -14 2858.15 307.341   1
   0  -1  14 3267.47 329.807   1
   0   1  14 2931.20 334.010   1
   0  -1 -15-48.2725 178.162   1
   0   1 -15 389.988 182.008   1
   0  -1  15 27.7105 225.471   1
   0   1 -16 2435.20 265.973   1
   0  -1 -16 1995.69 261.738   1
   0  -1  16 1928.47 289.619   1
   0   1  16 1924.36 311.562   1
   0   1 -17 75.0233 171.696   1
   0  -1 -17-236.644 183.984   1
   0   1  17-63.6744 217.614   1
   0  -1  17-369.858 243.698   1
   0   1 -18 2497.55 298.467   1
   0  -1 -18 2469.46 305.336   1
   0  -1  18 2253.54 322.452   1
   0   1  18 2210.70 338.772   1
   0   1 -19 54.2452 182.336   1
   0  -1 -19 136.756 205.063   1
   0  -1  19-100.118 232.393   1
   0   1  19 173.025 241.882   1
   0   1 -20 112.987 189.475   1
   0  -1 -20 112.885 195.386   1
   0   1  20 492.424 233.822   1
   0  -1  20 103.460 224.459   1
   0   1 -21-58.8277 204.014   1
   0  -1 -21-58.2089 204.166   1
   0  -1  21-35.5576 230.068   1
   0   1  21 215.568 245.361   1
   0   1 -22 454.171 203.750   1
   0  -1 -22 780.789 210.174   1
   0   1  22 587.224 239.475   1
   0  -1  22 436.942 248.646   1
   0  -1 -23 30.6446 206.006   1
   0   1  23-37.1691 246.783   1
   0  -1  23 483.219 246.793   1
   0   1 -23-93.2885 196.790   1
   0   1  24 37.5597 242.122   1
   0   1 -24 222.515 209.449   1
   0  -1 -24 31.3343 203.830   1
   0  -1  24 265.786 237.068   1
   0  -1 -25 315.252 195.549   1
   0   1 -25 323.079 200.369   1
   0   1  25 417.249 228.175   1
   0  -1  25-115.409 224.237   1
   0  -1 -26 414.784 220.965   1
   0   1  26 304.773 259.271   1
   0  -1 -27-31.9561 196.548   1
   0   2   1 4.88413 113.829   1
   0  -2  -1 16.0370 93.7552   1
   0   2   2 12734.4 827.976   1
   0  -2  -2 11408.3 821.561   1
   0   2  -3-8.96900 74.9664   1
   0  -2  -3-45.0042 154.479   1
   0  -2   3-3.57164 87.6014   1
   0   2   3-8.96926 183.681   1
   0   2  -4 153.428 88.9316   1
   0  -2  -4 474.803 162.812   1
   0  -2   4 516.561 112.725   1
   0   2   4 415.243 203.323   1
   0  -2  -5 153.806 169.083   1
   0   2  -5-6.56128 98.6080   1
   0  -2   5-54.2964 121.491   1
   0   2   5 78.0331 202.783   1
   0   2  -6 1273.88 152.083   1
   0  -2   6 1053.19 169.859   1
   0  -2  -7 85.6534 136.626   1
   0   2  -7 129.925 115.370   1
   0   2   7 102.434 178.386   1
   0  -2   7 11.8945 137.259   1
   0   2   8 43102.8 2923.94   1
   0  -2  -8 43331.5 2915.24   1
   0  -2  -9 295.573 173.521   1
   0   2  -9 79.5068 128.077   1
   0   2   9-82.4191 211.224   1
   0  -2   9-15.9412 147.544   1
   0  -2 -10 957.824 197.255   1
   0   2 -10 933.426 160.212   1
   0   2  10 692.608 212.203   1
   0   2 -11 212.381 134.909   1
   0  -2 -11 60.2480 154.957   1
   0  -2  11 119.137 169.806   1
   0   2  11 432.833 185.918   1
   0   2  12 15731.4 1103.57   1
   0  -2  12 15316.0 1086.88   1
   0  -2 -12 14886.6 1083.87   1
   0   2 -13 136.236 153.564   1
   0  -2 -13-494.947 198.692   1
   0  -2  13-93.6861 183.620   1
   0   2  13-190.597 228.795   1
   0  -2  14 13687.9 993.280   1
   0   2  14 12363.1 992.733   1
   0   2 -14 12958.1 964.222   1
   0  -2 -14 14981.2 980.308   1
   0  -2 -15 24.6692 177.308   1
   0   2  15 420.134 214.756   1
   0   2 -16 698.270 200.463   1
   0  -2 -16 463.556 206.869   1
   0  -2  16 716.095 241.529   1
   0   2  16 344.529 241.475   1
   0   2 -17-24.3330 183.798   1
   0  -2 -17 320.766 222.872   1
   0  -2  17 301.987 215.164   1
   0   2  17-32.4439 260.983   1
   0   2 -18 694.010 214.602   1
   0  -2  18 505.323 238.672   1
   0   2 -19 27.0032 201.749   1
   0  -2 -19 111.966 188.890   1
   0  -2  19-32.9107 212.943   1
   0   2  19-207.875 246.640   1
   0  -2 -20 311.007 214.441   1
   0   2  20 608.906 286.849   1
   0   2 -21 117.606 201.705   1
   0  -2 -21-58.4870 195.067   1
   0   2  21 542.115 255.512   1
   0  -2  21-35.2932 229.468   1
   0   2 -22 182.552 202.165   1
   0  -2  22 762.587 259.039   1
   0  -2 -23 214.397 207.380   1
   0   2  23 557.749 266.204   1
   0  -2  23-37.3691 223.681   1
   0   2 -23 344.574 210.361   1
   0   2  24 261.946 242.144   1
   0  -2 -24-92.9869 193.411   1
   0  -2 -25 93.8891 205.162   1
   0   2  25-225.428 239.894   1
   0  -2 -26 188.721 197.632   1
   0   2  26 226.322 228.986   1
   0   3   0-65.7144 99.3079   1
   0  -3   0 55.5643 88.7637   1
   0   3   1-49.7784 130.203   1
   0  -3  -1-20.7910 109.044   1
   0   3   2 742836. 49180.4   1
   0  -3  -2 740254. 49176.4   1
   0  -3  -3 95.7490 134.927   1
   0   3   3 82.3735 162.824   1
   0   3  -4 727694. 49251.6   1
   0   3   4 761185. 49277.4   1
   0  -3   4 763957. 49254.1   1
   0  -3  -4 721706. 49271.0   1
   0   3  -5 84.5732 88.7317   1
   0  -3   5-44.7238 107.872   1
   0  -3  -6 698.213 151.690   1
   0   3  -6 610.504 110.884   1
   0  -3   6 593.907 126.369   1
   0   3   6 834.217 174.280   1
   0  -3  -7 183.607 151.516   1
   0   3  -7-8.74302 105.712   1
   0   3   7 128.259 192.966   1
   0  -3   7-63.6181 121.075   1
   0   3   8 11732.2 883.886   1
   0  -3   8 11852.0 853.258   1
   0   3  -8 12457.4 846.900   1
   0  -3  -8 12695.6 875.032   1
   0  -3  -9-128.323 176.412   1
   0   3   9 21.7539 221.426   1
   0  -3  10 31080.3 2113.32   1
   0   3  10 29946.9 2136.63   1
   0   3 -10 32313.5 2105.91   1
   0  -3 -10 30252.5 2122.67   1
   0  -3 -11-188.250 190.136   1
   0   3 -11 232.309 146.607   1
   0   3  11-75.2347 222.321   1
   0  -3  11-37.2201 174.352   1
   0   3 -12 17.0819 150.161   1
   0  -3  12 760.978 196.420   1
   0   3 -13-92.8964 157.634   1
   0  -3 -13-23.2104 176.807   1
   0  -3  13 22.4444 202.204   1
   0   3  13 56.2560 220.283   1
   0  -3 -14 630.378 215.104   1
   0   3 -14 337.827 180.420   1
   0  -3  14 390.611 192.485   1
   0   3  14 590.685 270.204   1
   0   3 -15-42.0420 158.450   1
   0  -3 -15 378.694 214.460   1
   0   3  15 276.776 255.754   1
   0  -3  15 211.542 196.552   1
   0   3 -16 944.906 190.195   1
   0  -3 -16 682.828 214.387   1
   0  -3  16 1143.03 241.402   1
   0   3  16 415.771 245.712   1
   0   3 -17 411.719 180.052   1
   0  -3 -17-81.5264 178.436   1
   0  -3  17 265.191 222.551   1
   0   3  17 32.9376 229.561   1
   0   3 -18 204.709 191.773   1
   0  -3 -18 615.037 244.116   1
   0  -3  18 217.675 224.808   1
   0   3 -19-404.169 202.039   1
   0  -3 -19 169.674 220.191   1
   0  -3  19 259.883 238.739   1
   0   3  19-210.250 279.355   1
   0   3 -20-84.6064 194.279   1
   0  -3 -20 85.4686 177.934   1
   0  -3  20 473.099 233.630   1
   0   3  20 144.530 242.976   1
   0  -3 -21 58.1899 218.897   1
   0   3  21-36.3640 242.488   1
   0   3 -21 588.821 210.445   1
   0  -3  21-317.023 221.930   1
   0  -3 -22 29.9852 215.876   1
   0   3  22 220.747 244.328   1
   0   3 -22 183.187 203.635   1
   0  -3  22-36.3686 235.414   1
   0  -3 -23 151.911 193.991   1
   0   3  23-260.645 231.227   1
   0   3 -23-157.562 205.687   1
   0  -3  23 112.226 225.571   1
   0   3 -24 685.655 235.585   1
   0  -3 -24 552.593 220.228   1
   0   3  24 186.695 243.827   1
   0  -3 -25 310.987 214.258   1
   0   3  25-74.7755 232.359   1
   0   3  26 112.157 233.292   1
   0  -3 -26 30.9898 193.395   1
   0   3  27-223.113 225.360   1
   0  -3 -27 93.1698 208.745   1
   0  -3 -28 30.8136 185.805   1
   0   4   0 975253. 63872.9   1
   0  -4   0 953106. 63870.2   1
   0  -4  -1 212.049 125.136   1
   0   4   1-68.0311 133.018   1
   0   4   2 744526. 49612.6   1
   0  -4  -2 750793. 49608.7   1
   0   4   3 267.312 183.355   1
   0  -4  -3-9.87657 138.441   1
   0   4   5 141.783 197.042   1
   0  -4  -5-184.374 162.581   1
   0   4  -5 40.7139 69.3492   1
   0  -4   5-48.8375 83.9715   1
   0   4  -6 390119. 26859.4   1
   0   4   6 402070. 26894.1   1
   0  -4   6 418450. 26864.2   1
   0  -4  -6 418461. 26886.0   1
   0  -4  -7-16.3593 172.036   1
   0   4  -7 67.6152 85.7394   1
   0  -4   7 55.2058 102.273   1
   0   4   7 97.4130 192.592   1
   0  -4  -8 89.2303 176.398   1
   0   4  -8-130.711 92.4809   1
   0  -4   8 22.6571 115.104   1
   0   4   8 84.8102 214.629   1
   0   4  -9-55.3203 103.906   1
   0  -4  -9 19.2540 180.024   1
   0   4   9 160.171 222.741   1
   0  -4   9 146.727 120.469   1
   0  -4 -10 452.192 194.899   1
   0   4 -10 25.2828 115.727   1
   0  -4  10 278.910 144.396   1
   0   4  10 122.586 233.307   1
   0   4 -11-271.631 130.955   1
   0  -4 -11-86.9552 184.529   1
   0   4  11-104.395 222.629   1
   0  -4  11 210.270 156.896   1
   0  -4  12 6747.96 514.009   1
   0   4  12 6262.37 539.709   1
   0   4 -12 6176.74 486.905   1
   0  -4 -12 6676.88 520.570   1
   0  -4 -13-143.462 167.119   1
   0   4 -13 225.924 153.359   1
   0   4  13-29.0147 203.550   1
   0  -4  13 42.9848 176.687   1
   0  -4 -14 2711.36 307.375   1
   0   4 -14 2652.46 269.821   1
   0  -4  14 2664.31 301.202   1
   0   4  14 3186.21 348.730   1
   0   4 -15 41.5186 142.885   1
   0  -4 -15 257.613 208.867   1
   0  -4  15-201.692 207.807   1
   0   4  15-94.7464 263.115   1
   0  -4 -16 53.5338 209.003   1
   0   4  16-163.198 245.469   1
   0   4 -17-95.5777 187.327   1
   0  -4  17-172.540 226.712   1
   0   4 -18 533.095 204.735   1
   0  -4 -18 905.744 217.868   1
   0  -4  18 1063.37 251.346   1
   0   4  18 309.891 243.299   1
   0  -4 -19 115.329 225.799   1
   0   4  19 175.978 271.474   1
   0   4 -19-161.126 176.037   1
   0  -4  19 127.821 212.140   1
   0  -4 -20 1118.45 245.790   1
   0   4  20 1202.00 295.692   1
   0   4 -20 533.573 213.603   1
   0  -4  20 940.606 251.612   1
   0   4 -21-177.164 194.373   1
   0  -4  21 279.989 242.749   1
   0  -4 -22 59.5213 214.391   1
   0   4  22 147.477 261.711   1
   0   4 -22 153.625 199.056   1
   0  -4  22 290.684 237.370   1
   0   4 -23 766.536 211.590   1
   0  -4 -23 30.3346 218.804   1
   0   4  23 297.908 260.358   1
   0   4  25 74.2745 241.437   1
   0  -4 -25 122.700 209.599   1
   0  -4 -27 91.6331 195.890   1
   0   4  27-146.936 219.243   1
   0  -4 -28 668.320 221.712   1
   0   4  28 36.3335 234.502   1
   0   5   0-27.7184 108.621   1
   0  -5   0-5.81468 91.8247   1
   0   5  -1 74.9441 88.4506   1
   0   5   1-27.2208 133.281   1
   0  -5  -1 15.1568 110.293   1
   0  -5   1 97.4697 72.8566   1
   0  -5  -2 38470.2 2425.67   1
   0   5   2 33464.9 2429.60   1
   0  -5  -3 121.149 148.118   1
   0   5   3 13.1871 162.671   1
   0  -5  -5 42.8961 176.180   1
   0   5   5 137.312 202.568   1
   0   5  -6 14860.6 921.283   1
   0  -5  -6 13755.5 959.429   1
   0   5   6 14079.0 977.815   1
   0  -5   6 12231.8 921.728   1
   0   5   7 228.013 196.619   1
   0  -5   7-7.61528 100.476   1
   0  -5  -7-86.9097 166.883   1
   0  -5  -8 621.138 171.064   1
   0   5  -8 481.012 105.947   1
   0   5   8 761.349 218.811   1
   0  -5   8 518.193 126.489   1
   0  -5  -9-80.7394 151.871   1
   0   5  -9-29.6627 96.3638   1
   0  -5   9-191.339 120.055   1
   0   5   9 96.0805 187.605   1
   0   5  10 10083.5 759.496   1
   0  -5 -10 10156.5 742.323   1
   0   5 -11-13.3945 113.384   1
   0  -5  11 129.685 141.366   1
   0   5  12 7818.12 661.206   1
   0  -5  12 8717.18 624.720   1
   0  -5 -12 9707.13 653.679   1
   0   5 -12 7535.42 602.699   1
   0  -5 -13 221.365 199.535   1
   0   5 -13 16.7690 118.705   1
   0  -5  13 141.998 154.181   1
   0   5  13 179.321 237.626   1
   0   5 -14 18.5275 149.848   1
   0  -5 -14 254.919 214.091   1
   0   5  14-155.695 255.999   1
   0  -5  14 89.0321 183.504   1
   0  -5 -15 237.280 227.073   1
   0  -5  15-120.945 195.569   1
   0   5  15-128.817 261.830   1
   0   5 -15 20.2466 152.260   1
   0  -5  16 5245.47 466.962   1
   0   5  16 5821.90 516.042   1
   0   5 -16 5161.34 447.109   1
   0  -5 -16 5612.72 476.374   1
   0   5  17-34.0514 242.495   1
   0  -5 -17-140.046 195.856   1
   0   5  18 244.247 255.114   1
   0   5 -18 125.547 186.376   1
   0  -5  18 536.582 225.736   1
   0  -5 -18 687.479 208.540   1
   0   5  19 462.254 277.700   1
   0   5 -19 26.6448 184.916   1
   0  -5  19 63.0670 221.297   1
   0  -5 -19-29.0901 227.900   1
   0   5  20-36.7091 267.276   1
   0   5 -20 224.971 205.634   1
   0  -5  20 166.074 233.375   1
   0  -5 -20 346.271 220.202   1
   0   5  21-73.4910 240.920   1
   0   5 -21 385.171 192.617   1
   0  -5  21 241.902 228.509   1
   0  -5 -21-205.258 202.672   1
   0   5  22 480.590 247.773   1
   0  -5 -22 327.688 200.241   1
   0   5  23 222.450 261.261   1
   0  -5 -23 120.526 210.845   1
   0   5  24 37.1315 242.564   1
   0  -5 -24 243.683 220.199   1
   0   5  25-110.816 214.849   1
   0  -5 -25 274.274 186.678   1
   0  -5 -26 182.366 219.471   1
   0   5  26 403.035 254.784   1
   0  -5 -27-150.923 190.097   1
   0   5  27 254.510 231.089   1
   0  -5 -28 119.184 205.302   1
   0   5  28 178.825 223.345   1
   0   6   0 19766.7 1349.73   1
   0  -6   0 20072.3 1344.55   1
   0  -6  -1-61.3959 103.923   1
   0  -6   1-118.686 72.6652   1
   0   6   1-31.3963 126.079   1
   0   6  -1 102.718 96.9891   1
   0   6  -2 45049.2 3007.76   1
   0   6   2 43667.8 3037.86   1
   0  -6  -2 45911.0 3029.71   1
   0  -6   2 45474.0 3005.79   1
   0   6   4 11154.8 806.482   1
   0  -6  -4 11270.2 797.241   1
   0  -6  -5-46.2620 139.355   1
   0   6   5-147.273 182.721   1
   0   6   6 136552. 8698.72   1
   0  -6  -6 125380. 8684.86   1
   0   6   7 262.993 191.578   1
   0   6  -7-4.74584 67.5456   1
   0  -6   7 89.0021 72.2332   1
   0  -6  -7 73.5989 159.688   1
   0   6  -8 9788.61 638.267   1
   0  -6  -8 9335.20 688.998   1
   0  -6   8 8668.99 639.401   1
   0   6   8 9001.49 701.795   1
   0   6   9-25.1642 226.700   1
   0   6  -9 26.4146 96.9295   1
   0  -6   9-40.7169 109.482   1
   0  -6  -9 84.1730 178.986   1
   0   6 -10 287.405 115.183   1
   0  -6  10 212.836 127.845   1
   0   6  11-84.4706 244.335   1
   0  -6 -11 162.953 210.698   1
   0   6  12 177.145 250.329   1
   0   6 -12 127.995 116.676   1
   0  -6  12 235.626 148.972   1
   0  -6 -12 606.721 213.694   1
   0   6  13 431.191 275.584   1
   0   6 -13-80.0654 126.912   1
   0  -6  13-94.7829 155.416   1
   0  -6 -13-75.5525 211.480   1
   0   6  14 991.731 280.630   1
   0  -6  14 946.755 179.625   1
   0  -6 -14 963.103 239.148   1
   0   6  15 197.495 256.258   1
   0   6 -15-19.5791 148.726   1
   0  -6  15 23.1213 180.574   1
   0  -6 -15 161.467 197.097   1
   0   6  16 169.425 247.985   1
   0   6 -16 233.841 146.968   1
   0  -6  16 453.177 190.274   1
   0  -6 -16 277.145 208.599   1
   0   6  17 103.752 230.560   1
   0   6 -17 184.080 169.668   1
   0  -6  17-27.1169 186.670   1
   0  -6 -17-56.8188 189.405   1
   0   6  18 883.236 272.617   1
   0   6 -18 719.386 200.220   1
   0  -6  18 750.791 233.597   1
   0  -6 -18 376.548 219.347   1
   0   6  19-574.636 285.460   1
   0   6 -19 159.033 181.764   1
   0  -6  19 30.5478 207.830   1
   0  -6 -19-29.3401 239.236   1
   0   6 -20 168.501 189.826   1
   0  -6  20 160.876 207.556   1
   0   6 -21-89.1027 180.886   1
   0   6  21 36.9050 241.908   1
   0  -6 -21 29.4106 199.266   1
   0  -6 -22 59.6186 187.772   1
   0   6  24 259.105 234.270   1
   0  -6 -24-30.3249 215.185   1
   0   6  25 330.567 228.478   1
   0  -6 -25 120.999 191.861   1
   0  -6 -26-180.624 212.003   1
   0   6  26 109.012 232.034   1
   0  -6 -27-59.6448 214.073   1
   0   6  27-287.701 238.947   1
   0  -6 -28 117.443 180.574   1
   0   6  28-176.459 191.289   1
   0  -7   0-143.712 102.711   1
   0   7   0-19.3160 116.634   1
   0  -7  -1-49.3756 122.232   1
   0  -7   1 90.3914 84.1133   1
   0   7   1 70.8836 140.682   1
   0   7  -1 14.7026 100.047   1
   0   7  -2 12752.0 849.910   1
   0   7   2 11920.7 881.882   1
   0  -7   2 12722.3 846.340   1
   0  -7  -2 12190.4 872.677   1
   0  -7  -3 66.7151 132.129   1
   0   7   3-47.7185 156.918   1
   0   7   4 28210.5 1864.46   1
   0  -7  -4 26399.0 1849.24   1
   0  -7  -5-66.0313 162.879   1
   0   7   5-19.6837 191.623   1
   0   7   6 16624.0 1184.51   1
   0  -7  -6 16797.8 1170.76   1
   0  -7  -7 368.519 171.206   1
   0   7   7-23.1366 199.185   1
   0   7  -8 22570.8 1564.43   1
   0  -7  -8 24444.7 1622.53   1
   0   7   8 24958.7 1638.26   1
   0  -7   8 23795.1 1566.38   1
   0  -7  -9 349.616 191.005   1
   0  -7   9 7.86807 88.6305   1
   0   7  -9-13.5960 78.4572   1
   0   7   9 473.966 240.439   1
   0  -7  10 1644.98 180.846   1
   0   7  10 2055.20 296.008   1
   0   7 -10 1723.25 171.412   1
   0   7  11-116.580 238.282   1
   0   7 -11 89.2018 106.004   1
   0  -7  11 12.3020 115.032   1
   0  -7 -11 24.0636 197.281   1
   0   7  12 365.399 242.706   1
   0  -7 -12-224.965 188.586   1
   0   7  13 126.595 238.008   1
   0   7 -13-15.0319 116.661   1
   0  -7  13-152.383 136.510   1
   0  -7 -13 129.219 193.088   1
   0   7  14 196.571 240.889   1
   0   7 -14 864.278 157.013   1
   0  -7  14 401.023 167.462   1
   0  -7 -14 798.630 216.668   1
   0   7 -15-18.8243 141.215   1
   0  -7  15-169.697 169.169   1
   0   7  16 896.762 290.030   1
   0   7 -16 723.093 182.826   1
   0  -7  16 721.950 184.744   1
   0  -7 -16 986.032 228.931   1
   0   7  17 70.1811 278.115   1
   0   7 -17 180.690 174.813   1
   0  -7  17-150.882 192.821   1
   0  -7 -17 201.509 237.965   1
   0   7  18 893.914 320.139   1
   0   7 -18 657.402 186.868   1
   0  -7  18 867.451 224.756   1
   0  -7 -18 673.359 250.200   1
   0   7  19 36.4768 283.186   1
   0   7 -19 105.749 197.021   1
   0  -7  19 57.0260 196.402   1
   0  -7 -19 234.236 221.749   1
   0   7 -20 27.7163 187.094   1
   0   7  20 111.629 247.058   1
   0  -7 -20 87.5126 206.965   1
   0   7  21-296.417 215.454   1
   0  -7 -21 58.9764 187.521   1
   0   7  22-37.0827 245.151   1
   0  -7 -22-29.8002 205.121   1
   0   7  23 665.974 267.390   1
   0  -7 -23 179.924 218.722   1
   0   7  24 36.8704 247.896   1
   0  -7 -24 150.831 214.081   1
   0   7  25 182.498 200.296   1
   0  -7 -25-150.102 180.098   1
   0  -7 -26-29.7981 204.436   1
   0   7  26 324.145 243.157   1
   0  -7 -27 147.258 206.603   1
   0   7  27-177.799 224.981   1
   0  -8   0 86213.9 5509.16   1
   0   8   0 78502.7 5514.10   1
   0   8   1 132.152 142.135   1
   0   8  -1 17.3180 97.6065   1
   0  -8  -1-54.5460 110.227   1
   0  -8   1-35.4576 79.5904   1
   0  -8   2 38513.1 2530.71   1
   0   8  -2 37230.8 2534.32   1
   0   8   3 138.175 176.769   1
   0  -8  -3 201.821 152.507   1
   0   8   4 1592.02 216.358   1
   0  -8  -4 1696.38 202.986   1
   0   8   5 168.007 195.729   1
   0  -8  -5 122.670 154.538   1
   0  -8  -6 12748.6 907.312   1
   0   8   6 12619.6 924.485   1
   0   8   7-195.057 223.195   1
   0  -8  -7-20.3400 187.445   1
   0  -8  -8 26489.0 1721.33   1
   0   8   8 23098.9 1729.06   1
   0  -8  10 1635.13 146.485   1
   0   8 -10 1341.78 139.355   1
   0   8  10 1731.20 286.297   1
   0   8  11 60.3817 211.787   1
   0  -8  11-9.83834 99.0486   1
   0   8 -11 8.68460 83.7110   1
   0  -8 -11-24.7537 171.034   1
   0   8  12 94.2581 228.052   1
   0  -8  12 198.984 115.763   1
   0   8 -12 279.126 104.486   1
   0  -8 -12 25.6258 191.892   1
   0   8  13-292.917 247.947   1
   0  -8 -13 105.657 204.403   1
   0   8  14 2205.31 329.203   1
   0  -8  14 2052.83 231.122   1
   0   8 -14 1794.91 206.958   1
   0  -8 -14 2806.66 303.430   1
   0   8  15-206.042 251.524   1
   0  -8  15 19.5613 151.928   1
   0   8 -15-100.894 133.004   1
   0  -8 -15-168.096 213.493   1
   0   8  16 594.623 287.434   1
   0  -8  16 433.933 176.549   1
   0   8 -16 18.7498 141.041   1
   0  -8 -16 515.888 221.959   1
   0   8  17 178.315 282.615   1
   0  -8  17-119.516 178.008   1
   0   8 -17 82.6034 156.815   1
   0  -8 -17 29.1653 203.835   1
   0   8  18 687.545 247.641   1
   0  -8  18 367.106 181.117   1
   0   8 -18 405.182 166.483   1
   0  -8 -18 235.910 219.812   1
   0   8  19 147.123 210.539   1
   0  -8 -19-353.790 178.080   1
   0   8  20 187.071 240.452   1
   0  -8 -20 556.766 195.658   1
   0   8  21 148.636 251.771   1
   0  -8 -21-147.666 207.185   1
   0   8  22-111.304 260.265   1
   0  -8 -22 59.5546 221.742   1
   0   8  23-111.237 261.221   1
   0  -8 -23 300.448 215.605   1
   0   8  25 108.720 218.793   1
   0  -8 -25 208.438 206.827   1
   0   8  26 606.565 255.487   1
   0  -8 -26 471.688 230.753   1
   0   8  27 421.704 237.320   1
   0  -8 -27-58.1181 204.054   1
   0  -9   0 151.516 98.6698   1
   0   9   0 86.6499 117.228   1
   0  -9   1 23.7472 81.5568   1
   0   9  -1 10.1083 101.958   1
   0   9  -2 8808.66 607.819   1
   0  -9  -2 8907.60 635.732   1
   0  -9   2 8724.25 602.851   1
   0  -9  -3-46.2019 132.014   1
   0   9   3 186.832 171.355   1
   0   9   4 246.996 183.625   1
   0  -9  -5-37.0168 156.988   1
   0   9   5-335.273 197.042   1
   0  -9  -6 1071.15 198.375   1
   0   9   6 649.959 228.584   1
   0  -9  -7-190.444 175.358   1
   0   9   7 282.516 205.307   1
   0  -9  -9 398.949 197.941   1
   0   9   9 114.610 234.348   1
   0  -9 -10 2944.27 321.073   1
   0   9  10 3355.64 363.565   1
   0  -9 -11 177.975 162.340   1
   0   9 -11 17.1929 51.6070   1
   0  -9  11 4.60285 50.4769   1
   0  -9 -12 1312.04 236.380   1
   0   9 -12 762.626 107.991   1
   0  -9  12 688.702 113.014   1
   0   9  12 971.148 268.408   1
   0  -9 -13-135.483 220.308   1
   0   9 -13-30.6340 97.6546   1
   0  -9  13 67.1938 106.451   1
   0   9  13-232.884 266.709   1
   0   9  14 273.165 274.595   1
   0   9 -14 99.3025 113.531   1
   0  -9  14 69.1824 120.824   1
   0  -9 -14 83.4245 224.930   1
   0   9 -15-29.1380 120.086   1
   0   9  15 279.821 286.740   1
   0  -9 -15-56.9949 233.617   1
   0   9  16 497.254 305.867   1
   0   9 -16 715.110 148.641   1
   0  -9  16 969.962 178.264   1
   0  -9 -16 465.024 243.653   1
   0   9 -17 18.6177 136.453   1
   0   9  17-36.1258 296.212   1
   0  -9 -17 324.545 227.645   1
   0   9  19 296.540 277.894   1
   0  -9 -19-296.725 217.327   1
   0   9  20 37.2592 275.616   1
   0  -9 -20-59.1536 212.079   1
   0   9  21-37.2285 261.203   1
   0  -9 -21 149.214 222.284   1
   0   9  22 445.187 247.419   1
   0  -9 -22-89.9827 191.653   1
   0   9  23 147.899 212.583   1
   0  -9 -23-29.9199 168.163   1
   0   9  24 73.0264 225.961   1
   0  -9 -24 595.677 207.314   1
   0   9  25-35.9491 241.675   1
   0  -9 -25-117.992 215.327   1
   0  -9 -26-29.1631 202.314   1
   0   9  26-106.425 238.455   1
   0  10   0 41052.6 2675.96   1
   0 -10   0 38679.0 2666.04   1
   0  10   1-79.9328 152.098   1
   0  10  -1-44.9887 112.612   1
   0 -10   1-136.440 90.6593   1
   0 -10  -1-117.262 120.711   1
   0 -10   2 2719.50 213.169   1
   0 -10  -2 2764.43 243.710   1
   0  10   2 2648.68 267.438   1
   0  10  -2 2652.19 219.885   1
   0  10   3 160.921 168.466   1
   0 -10   3 3.74058 52.0384   1
   0 -10  -3 49.1440 122.390   1
   0  10  -3-26.8752 62.7848   1
   0 -10  -4 1451.06 199.447   1
   0  10   5-237.348 202.904   1
   0 -10  -5 135.969 156.606   1
   0  10   6 431.676 216.509   1
   0 -10  -6 727.237 174.202   1
   0  10   7-26.9574 217.345   1
   0  10   8 2618.39 331.122   1
   0 -10  -8 2083.97 267.238   1
   0  10   9 89.4234 205.968   1
   0 -10  -9-121.282 173.317   1
   0  10  10 279.920 249.504   1
   0 -10 -10 1158.52 232.486   1
   0  10  11-32.2426 229.837   1
   0 -10 -11 339.225 195.317   1
   0  10  12 1392.78 297.014   1
   0 -10 -12 2158.25 272.621   1
   0  10 -14 252.308 89.5600   1
   0 -10  14 302.943 95.2024   1
   0 -10 -15 319.243 216.915   1
   0  10 -15 52.3746 99.1348   1
   0  10  15 426.142 269.714   1
   0 -10  15-23.2573 117.227   1
   0 -10 -16-58.9622 192.531   1
   0  10 -16 168.306 114.694   1
   0  10  16 144.564 263.811   1
   0 -10 -17-29.7433 173.821   1
   0  10  17 36.5924 239.859   1
   0 -10 -18-29.6874 175.363   1
   0  10  18-37.1460 218.257   1
   0 -10 -19 206.129 182.883   1
   0  10  19 377.101 231.507   1
   0 -10 -20 296.446 195.636   1
   0  10  20 74.7900 235.910   1
   0 -10 -21 208.919 200.021   1
   0  10  21 484.665 257.436   1
   0 -10 -22 239.247 204.890   1
   0  10  22 259.368 266.181   1
   0 -10 -24-29.7285 212.477   1
   0  10  24 253.988 245.902   1
   0  10  25 214.159 234.198   1
   0 -10 -25 117.628 212.615   1
   0 -10 -26 374.286 161.716   1
   0  10  26 70.1400 200.058   1
   0 -11   1-30.6934 93.0164   1
   0 -11  -1 140.885 131.169   1
   0  11  -1 99.8133 130.969   1
   0  11   1-69.2906 145.468   1
   0 -11  -2 968.765 176.415   1
   0  11   2 1223.78 187.028   1
   0 -11   2 993.236 122.739   1
   0  11  -2 1111.06 131.955   1
   0 -11   3-13.2783 53.0379   1
   0  11  -3 5.27527 70.9809   1
   0 -11  -4 379.274 153.288   1
   0  11   4 163.211 193.697   1
   0 -11  -5 223.649 157.584   1
   0  11   5 251.315 212.144   1
   0 -11  -6 368.003 190.217   1
   0  11   6 214.033 202.161   1
   0 -11  -7 137.218 173.338   1
   0 -11  -8 1655.44 248.364   1
   0  11   8 1869.65 300.423   1
   0 -11  -9 25.0370 197.614   1
   0  11   9 464.351 256.822   1
   0  11  10 1697.99 295.474   1
   0 -11 -11 268.829 204.885   1
   0  11  11 529.429 276.713   1
   0 -11 -12 997.694 223.712   1
   0  11  12 2114.62 312.388   1
   0 -11 -13-170.555 207.485   1
   0  11  13 104.494 284.800   1
   0 -11 -14 57.9894 224.867   1
   0  11  14 497.264 276.086   1
   0 -11 -15 58.9409 217.331   1
   0  11  15 108.570 235.246   1
   0 -11 -16 59.5533 180.446   1
   0  11  16-110.033 227.755   1
   0 -11 -17 29.7465 196.851   1
   0  11  17 297.993 247.438   1
   0 -11 -18 265.748 200.577   1
   0  11  18 492.154 281.919   1
   0 -11 -19-118.971 212.507   1
   0  11  19 263.059 261.652   1
   0 -11 -21 120.278 202.174   1
   0  11  21 37.3007 244.569   1
   0 -11 -22-29.9571 188.317   1
   0  11  22 593.849 240.564   1
   0 -11 -23 208.497 172.761   1
   0  11  23 219.649 218.947   1
   0  11  24 144.044 199.108   1
   0 -11 -24 176.790 177.094   1
   0 -11 -25-174.409 188.106   1
   0  11  25 141.317 228.612   1
   0 -12   0 1046.70 154.623   1
   0  12   0 1033.07 170.450   1
   0 -12  -1 119.098 113.076   1
   0  12   1 37.9220 144.914   1
   0 -12   1-67.7953 102.975   1
   0  12  -1 123.413 131.944   1
   0 -12  -2 2199.27 223.858   1
   0  12   2 2082.87 238.996   1
   0  12  -2 1518.15 176.397   1
   0 -12   2 1952.21 173.572   1
   0  12   3-228.336 184.097   1
   0 -12   3 84.4209 60.7300   1
   0  12  -3 5.82128 73.2521   1
   0 -12  -3-74.4113 149.139   1
   0  12   4-221.699 187.809   1
   0 -12  -4-40.2190 164.145   1
   0  12   5 132.076 211.369   1
   0 -12  -5 150.213 161.133   1
   0  12   7 294.678 234.279   1
   0 -12  -7-23.9334 176.552   1
   0  12   8 462.001 246.292   1
   0 -12  -8 200.099 190.346   1
   0  12   9 192.155 230.298   1
   0 -12  -9 311.938 191.790   1
   0 -12 -10 376.377 203.057   1
   0  12  11-237.986 290.641   1
   0 -12 -11 110.893 208.490   1
   0  12  12 1150.06 276.861   1
   0 -12 -12 1136.58 239.426   1
   0  12  13 320.931 261.972   1
   0  12  14 1196.84 322.312   1
   0 -12 -14 1121.03 268.301   1
   0  12  15 220.692 252.317   1
   0 -12 -15 59.6507 209.387   1
   0  12  17 152.129 265.798   1
   0 -12 -17-118.462 203.840   1
   0  12  18-37.7630 277.714   1
   0 -12 -18 328.510 232.777   1
   0  12  19 150.859 277.793   1
   0 -12 -19-542.152 223.657   1
   0  12  20 187.803 271.569   1
   0 -12 -20 211.701 205.345   1
   0  12  21-521.748 255.675   1
   0 -12 -21 150.833 209.435   1
   0  12  22 517.207 279.782   1
   0 -12 -22 660.471 231.426   1
   0  12  23-72.7672 263.909   1
   0 -12 -23-237.870 202.583   1
   0  12  24 142.997 246.863   1
   0 -12 -24 411.296 218.955   1
   0 -13   0-72.4677 115.551   1
   0  13   0 17.6139 145.596   1
   0  13   1 260.835 169.885   1
   0 -13  -1-16.1741 129.044   1
   0  13   2 1094.39 225.584   1
   0 -13  -2 1484.29 194.335   1
   0 -13   2 1649.97 149.336   1
   0  13  -2 971.931 153.940   1
   0 -13  -3-38.8442 139.272   1
   0 -13   3 47.7813 62.7382   1
   0  13   3-48.6955 190.680   1
   0  13   4 2447.85 308.672   1
   0 -13  -4 2661.12 281.354   1
   0  13   6 263.299 208.775   1
   0 -13  -6 190.368 174.849   1
   0  13   7 61.1695 229.454   1
   0 -13  -7 199.488 190.782   1
   0  13   8 414.130 263.180   1
   0 -13  -8 544.975 219.214   1
   0  13   9 296.963 250.112   1
   0 -13  -9 134.455 212.906   1
   0  13  10 784.215 281.009   1
   0 -13 -10 1357.73 246.571   1
   0  13  12-71.5701 265.006   1
   0 -13 -12-260.767 224.522   1
   0  13  13 254.892 249.118   1
   0 -13 -13 501.414 210.134   1
   0 -13 -14-88.8279 208.564   1
   0  13  16 229.391 228.688   1
   0  13  17 37.9910 257.408   1
   0 -13 -17 30.0058 194.159   1
   0  13  18 949.121 311.969   1
   0 -13 -18 181.697 230.631   1
   0  13  19 340.552 279.987   1
   0 -13 -19-30.1646 197.847   1
   0  13  20-75.1477 258.996   1
   0 -13 -20 392.744 203.529   1
   0  13  22-73.5239 260.940   1
   0 -13 -22 298.235 210.996   1
   0  13  23-324.940 241.665   1
   0 -13 -23 206.258 207.469   1
   0  13  24 247.615 249.644   1
   0 -13 -24 261.265 203.586   1
   0  14   0 548.214 161.187   1
   0 -14   0 280.871 127.324   1
   0 -14  -1 17.4724 136.030   1
   0  14   1 64.1485 165.454   1
   0  14   2 688.406 193.598   1
   0 -14  -2 363.411 153.484   1
   0 -14   2 475.303 108.954   1
   0  14  -2 347.711 114.689   1
   0 -14  -3-184.660 166.390   1
   0 -14   3 125.442 55.6027   1
   0  14  -3-6.02636 69.8623   1
   0  14   3 77.1111 174.881   1
   0  14   4-55.6858 199.276   1
   0 -14  -4 324.970 160.690   1
   0  14   5 467.509 234.141   1
   0 -14  -5 302.552 175.542   1
   0  14   6 460.923 224.101   1
   0 -14  -6 611.989 194.011   1
   0  14   7 31.8817 234.485   1
   0 -14  -7-258.129 192.511   1
   0  14   8 66.1790 256.922   1
   0 -14  -8 160.680 205.439   1
   0  14   9-136.627 243.493   1
   0 -14  -9 414.701 204.907   1
   0  14  11 361.265 265.698   1
   0 -14 -11 57.5178 217.996   1
   0  14  12 36.8045 261.064   1
   0 -14 -12 29.2942 191.209   1
   0  14  13 186.743 278.285   1
   0 -14 -13 118.870 209.460   1
   0  14  14 229.116 243.837   1
   0 -14 -14-29.6639 179.810   1
   0  14  15 38.0971 274.174   1
   0 -14 -15-120.242 213.264   1
   0  14  16-38.2570 252.147   1
   0 -14 -16 331.875 199.835   1
   0  14  17 229.488 252.971   1
   0 -14 -17 60.9371 183.887   1
   0 -14 -18-183.835 212.862   1
   0  14  19-75.8377 274.844   1
   0 -14 -19-91.3198 212.812   1
   0  14  20 150.764 261.615   1
   0  14  21 334.326 256.671   1
   0 -14 -21-240.871 204.000   1
   0  14  22 109.561 229.043   1
   0  14  23 35.8218 225.606   1
   0 -14 -23 29.3619 179.716   1
   0  15   0-19.8866 141.640   1
   0 -15   0-100.757 120.920   1
   0  15   1 91.0912 179.430   1
   0  15  -1 48.9476 138.105   1
   0 -15  -1-130.925 135.575   1
   0 -15   1-111.868 117.765   1
   0 -15  -2 102.036 154.548   1
   0 -15   2 40.8460 95.4070   1
   0  15  -2-12.2861 110.554   1
   0 -15  -3-21.8396 152.641   1
   0 -15   3-4.17692 42.3153   1
   0  15  -3 81.4004 57.6221   1
   0  15   3 54.2823 202.786   1
   0 -15  -5 73.0136 177.770   1
   0  15   5 183.269 215.210   1
   0 -15  -6 151.620 180.596   1
   0  15   6-64.0895 229.810   1
   0 -15  -7-183.018 191.507   1
   0  15   7 100.942 239.581   1
   0 -15  -8 135.177 183.632   1
   0  15   8 661.564 255.812   1
   0 -15 -10 256.336 202.165   1
   0  15  10 330.157 258.027   1
   0 -15 -11 522.642 214.737   1
   0  15  11 149.592 252.538   1
   0 -15 -12 207.585 201.724   1
   0  15  12-379.887 296.607   1
   0 -15 -13-269.965 183.737   1
   0  15  13 228.458 246.479   1
   0 -15 -14 423.275 205.770   1
   0  15  14 76.7383 264.808   1
   0 -15 -15-30.6541 193.052   1
   0  15  15 77.0464 252.516   1
   0 -15 -16 61.3531 209.745   1
   0  15  16 308.567 282.611   1
   0 -15 -18 30.8537 196.289   1
   0  15  18-384.286 250.964   1
   0 -15 -19-92.3479 202.917   1
   0  15  19-266.231 274.855   1
   0 -15 -20-151.955 202.653   1
   0  15  20 37.5564 260.543   1
   0  15  21 184.720 251.130   1
   0 -15 -21 390.878 211.116   1
   0  15  22-36.2808 223.167   1
   0 -15 -22 118.774 177.262   1
   0  16   0 266.855 158.927   1
   0 -16   0 290.368 144.587   1
   0  16   1 119.789 178.416   1
   0  16  -1-86.7938 137.975   1
   0 -16   1 14.4105 110.480   1
   0 -16  -1-140.027 146.487   1
   0  16  -2 61.2089 113.512   1
   0  16   2 185.230 197.624   1
   0 -16  -2 260.487 164.990   1
   0 -16   2 344.878 99.8682   1
   0  16   3 56.9378 195.228   1
   0 -16  -3-139.990 168.534   1
   0 -16  -4-24.5510 166.349   1
   0  16   4 121.216 233.744   1
   0 -16  -5 51.3796 177.537   1
   0  16   5-223.805 228.456   1
   0 -16  -6 667.470 207.534   1
   0  16   6 299.585 243.669   1
   0 -16  -7 277.023 189.938   1
   0  16   7-345.323 238.606   1
   0 -16  -8 311.369 187.404   1
   0  16   8 284.683 243.842   1
   0 -16  -9-29.0188 193.717   1
   0  16   9 474.483 256.247   1
   0 -16 -10-148.116 189.440   1
   0  16  10-186.258 239.149   1
   0 -16 -11-30.1077 173.102   1
   0  16  11 151.519 258.699   1
   0 -16 -12 274.258 203.473   1
   0  16  12 38.3451 234.977   1
   0 -16 -13-245.828 204.844   1
   0  16  13 464.064 267.209   1
   0 -16 -14 31.1581 200.961   1
   0  16  14 349.910 268.815   1
   0 -16 -15 436.729 220.009   1
   0  16  15-155.746 253.348   1
   0 -16 -17 280.092 215.958   1
   0  16  17 621.023 279.660   1
   0 -16 -18-124.301 171.574   1
   0  16  18 115.337 218.563   1
   0 -16 -19 92.6211 206.074   1
   0  16  19 265.860 272.531   1
   0 -16 -20-122.449 204.097   1
   0  16  20 37.4450 271.379   1
   0  16  21 146.940 248.821   1
   0 -16 -21 690.653 221.296   1
   0  17   0 21.7272 160.872   1
   0 -17   0 164.433 133.965   1
   0  17  -1 17.7533 136.233   1
   0  17   1 271.761 178.843   1
   0 -17  -1 341.792 168.753   1
   0  17   2 554.441 217.390   1
   0 -17  -2 369.934 157.329   1
   0  17  -2 198.568 109.924   1
   0  17   4-31.8132 224.492   1
   0 -17  -4 415.084 199.416   1
   0 -17  -5 326.943 173.357   1
   0  17   5 199.747 227.205   1
   0 -17  -6 84.5346 191.748   1
   0  17   6 69.2556 232.786   1
   0  17   7 179.051 236.021   1
   0 -17  -7 173.789 201.238   1
   0  17   8 737.081 268.116   1
   0 -17  -8 354.642 191.472   1
   0  17   9-301.469 250.169   1
   0 -17  -9 271.926 200.586   1
   0  17  10 345.036 269.031   1
   0 -17 -10-30.7435 197.298   1
   0  17  11 38.8507 248.339   1
   0 -17 -11 280.195 205.297   1
   0  17  13-157.715 242.520   1
   0 -17 -13 189.526 195.242   1
   0  17  14 157.979 271.913   1
   0 -17 -14 506.272 210.640   1
   0  17  15 551.536 274.646   1
   0  17  16 509.743 272.574   1
   0 -17 -16 126.635 203.850   1
   0  17  17 38.8774 270.009   1
   0 -17 -17 315.720 203.855   1
   0  17  18 153.732 277.682   1
   0 -17 -18 124.791 214.083   1
   0  17  19 530.694 244.659   1
   0 -17 -19 30.9521 181.519   1
   0  17  20-74.7806 244.104   1
   0 -17 -20-91.2142 205.251   1
   0  17  21-36.6179 270.296   1
   0 -17 -21 358.960 206.332   1
   0  18   1 25.6354 187.718   1
   0  18   2 199.685 192.955   1
   0  18   3-31.1270 205.110   1
   0 -18  -3 261.982 184.009   1
   0  18   4 333.418 219.821   1
   0 -18  -4 82.2829 180.961   1
   0  18   5-104.391 223.270   1
   0 -18  -5 256.147 189.845   1
   0  18   6 361.074 248.643   1
   0 -18  -6-29.4017 185.328   1
   0  18   8 37.9209 245.360   1
   0 -18  -8-30.7884 196.571   1
   0  18   9 425.045 257.885   1
   0 -18  -9 31.3773 198.919   1
   0  18  10 352.724 244.550   1
   0 -18 -10-127.282 184.995   1
   0  18  12 79.6617 265.614   1
   0 -18 -12 129.281 196.975   1
   0  18  13 239.500 262.269   1
   0 -18 -13 291.469 196.101   1
   0  18  14-79.7414 247.627   1
   0 -18 -14-64.6876 178.628   1
   0  18  15 476.196 284.922   1
   0 -18 -15 64.3749 207.874   1
   0  18  16-276.021 253.242   1
   0 -18 -16 514.447 205.723   1
   0  18  17-38.9784 246.662   1
   0 -18 -17 158.945 216.300   1
   0  18  18 115.747 265.561   1
   0 -18 -18-31.3478 194.665   1
   0  18  19-378.898 271.871   1
   0  18  20 111.382 225.171   1
   0 -18 -20 151.451 168.473   1
   0  19   6 149.991 235.264   1
   0  19   7 115.457 231.006   1
   0  19   8 589.517 262.730   1
   0  19   9 319.091 251.288   1
   0 -19  -9 32.4056 143.131   1
   0  19  11 243.513 266.230   1
   0 -19 -11 98.8902 202.991   1
   0  19  12-122.090 256.437   1
   0 -19 -12 297.438 212.122   1
   0  19  13 528.605 268.913   1
   0 -19 -13 297.142 220.686   1
   0  19  14 121.460 244.315   1
   0 -19 -14 164.267 191.212   1
   0  19  15-401.613 263.342   1
   0 -19 -15 97.7576 187.463   1
   0 -19 -16 386.666 209.148   1
   0  19  17 352.708 243.357   1
   0 -19 -17-191.639 176.341   1
   0  19  18 153.932 252.576   1
   0 -19 -18 219.528 204.205   1
   0  19  19 603.767 257.776   1
   0 -19 -19-215.980 188.007   1
   1   0 -26-32.9502 201.676   1
  -1   0  25 343.049 244.969   1
   1   0 -25 490.841 243.674   1
  -1   0  24 152.570 233.510   1
   1   0 -24 32.0242 214.426   1
  -1   0  22 406.223 260.134   1
   1   0 -22 740.114 232.263   1
  -1   0  21 72.3117 245.963   1
   1   0 -21 30.0583 203.677   1
   1   0 -20 290.991 216.174   1
  -1   0  20 316.215 269.220   1
   1   0 -18 1621.91 256.353   1
  -1   0  18 1519.47 295.817   1
   1   0 -17 129.559 187.864   1
  -1   0  17 443.816 235.878   1
   1   0 -16 5048.28 457.992   1
  -1   0  16 5924.28 489.302   1
  -1   0  15 289.935 224.455   1
   1   0 -14 2633.58 310.629   1
  -1   0  14 2887.41 347.085   1
   1   0 -13 206.901 175.238   1
  -1   0  13 235.457 204.779   1
  -1   0  12 8648.61 666.350   1
   1   0 -12 8611.86 646.807   1
   1   0 -11-73.6138 156.670   1
  -1   0  11-134.092 183.328   1
  -1   0  10 67693.7 4520.20   1
   1   0 -10 66836.0 4507.11   1
   1   0  -9-30.8938 149.844   1
  -1   0   9 225.094 183.349   1
   1   0  -8 1612.74 198.606   1
  -1   0   8 1316.65 220.518   1
  -1   0   6 55747.1 3444.71   1
   1   0  -6 48000.2 3433.44   1
  -1   0   5-123.971 178.695   1
   1   0  -5-53.5466 142.978   1
  -1   0   4 1803.17 197.801   1
   1   0  -4 1469.19 178.116   1
   1   0  -3 238.713 132.676   1
  -1   0   3-139.547 153.020   1
   1   0  -2 370291. 25423.8   1
  -1   0   2 396607. 25424.2   1
  -1   0   1 64.1407 86.4137   1
   1   0  -1-10.8510 74.6009   1
   1   0   1-30.0725 85.3266   1
  -1   0  -1 17.6593 82.7565   1
  -1   0  -2 419666. 27788.6   1
   1   0   2 418151. 27789.6   1
  -1   0  -3-146.477 115.171   1
   1   0   3-140.421 140.667   1
  -1   0  -4 1954.30 207.095   1
   1   0   4 1680.09 224.187   1
  -1   0  -5 205.098 153.069   1
   1   0   5 21.5879 175.219   1
   1   0   6 43762.7 3227.99   1
  -1   0  -6 51937.1 3223.94   1
   1   0   8 774.236 189.189   1
  -1   0  -8 892.185 169.427   1
   1   0   9 36.9141 172.553   1
  -1   0  -9-15.1971 135.037   1
   1   0  10 69444.4 4722.07   1
  -1   0 -10 71050.9 4713.04   1
  -1   0 -11 55.6403 159.765   1
   1   0  11 21.8837 192.654   1
   1   0  12 9193.81 688.879   1
  -1   0 -12 8896.30 670.798   1
  -1   0 -13-21.4512 163.590   1
   1   0  13 329.301 200.301   1
   1   0  15 85.2499 241.766   1
   1   0  16 4658.55 451.421   1
  -1   0 -16 4779.71 419.028   1
   1   0  17-93.7849 216.929   1
  -1   0 -17-102.662 183.487   1
   1   0  18 1779.67 309.550   1
  -1   0 -18 1654.92 265.200   1
   1   0  20 34.5065 242.924   1
  -1   0 -20 512.401 213.663   1
   1   0  21-35.5894 228.292   1
  -1   0 -21 144.392 197.273   1
   1   0  22 509.441 231.027   1
  -1   0 -22 585.566 210.132   1
   1   0  24 75.1600 242.107   1
  -1   0 -24 30.8217 201.194   1
   1   0  25 113.515 239.435   1
  -1   0 -25 31.4772 207.254   1
  -1   0 -26-159.081 189.204   1
   1  -1 -27 32.5153 203.834   1
  -1   1  26 37.9410 211.978   1
   1  -1 -26-32.5226 203.868   1
  -1   1  25-152.255 245.205   1
  -1  -1  25 114.688 235.122   1
   1  -1 -25-129.232 216.258   1
   1   1 -25 66.1537 214.022   1
  -1   1  24-113.816 235.872   1
  -1  -1  24-37.9366 240.298   1
   1  -1 -24 571.221 212.731   1
   1   1 -24 130.441 213.157   1
  -1   1  23 37.5284 229.742   1
  -1  -1  23 376.795 242.780   1
   1   1 -23 31.6833 203.259   1
   1  -1 -23-31.2916 190.642   1
  -1  -1  22 36.8729 225.750   1
  -1   1  22 36.9921 235.188   1
   1  -1 -22 368.494 207.304   1
   1   1 -22-123.740 207.147   1
  -1   1  21 253.417 250.262   1
   1  -1 -21 422.360 239.896   1
   1   1 -21 90.2555 186.092   1
  -1  -1  21-251.819 222.459   1
  -1   1  20 212.374 261.662   1
   1   1 -20-58.2092 206.591   1
  -1  -1  20 699.133 237.628   1
   1  -1 -20 408.157 235.179   1
   1  -1 -19 84.6925 204.350   1
  -1   1  19 725.676 276.325   1
  -1  -1  19 67.4350 255.350   1
   1   1 -19 507.090 201.048   1
   1  -1 -18 136.359 197.854   1
  -1   1  18 300.681 250.603   1
  -1  -1  18 227.360 242.050   1
   1   1 -18-26.9820 207.040   1
  -1  -1  17 872.761 249.486   1
  -1   1  17 904.062 268.761   1
   1  -1 -17 731.715 212.639   1
   1   1 -17 1338.97 225.467   1
  -1   1  16-31.0790 227.581   1
  -1  -1  16-119.207 218.975   1
   1   1 -16 146.592 191.918   1
   1  -1 -16-124.574 180.563   1
  -1  -1  15 1804.52 277.955   1
   1  -1 -15 2086.72 259.221   1
   1   1 -15 1731.58 240.100   1
  -1   1  14 2970.48 321.045   1
   1  -1 -14 2012.59 269.662   1
  -1  -1  13 2873.48 289.692   1
   1   1 -13 1788.04 244.070   1
   1  -1 -12 10744.0 795.217   1
   1   1 -12 10944.7 788.664   1
  -1   1  12 11013.7 814.598   1
  -1  -1  11 130.089 185.601   1
  -1   1  11 70.0907 188.081   1
   1  -1 -11 289.103 162.130   1
   1   1 -11 85.8771 146.409   1
  -1   1  10 21928.3 1468.39   1
  -1  -1  10 22759.9 1463.75   1
   1   1 -10 19996.3 1442.70   1
   1  -1 -10 20092.8 1449.44   1
  -1  -1   9 46709.7 2990.60   1
  -1   1   9 47808.6 2998.99   1
   1  -1  -9 42832.3 2982.08   1
   1   1  -9 41555.3 2973.57   1
  -1  -1   8 31919.2 2109.43   1
  -1   1   8 34942.2 2117.83   1
   1  -1  -8 29574.8 2100.28   1
   1   1  -8 29207.7 2093.82   1
  -1   1   7 4335.36 383.901   1
   1  -1  -7 4957.81 371.657   1
  -1  -1   6 7151.90 503.400   1
   1   1  -6 6259.62 481.045   1
  -1  -1   5 25078.0 1594.65   1
  -1   1   5 22179.9 1601.99   1
   1  -1  -5 20922.3 1593.82   1
   1   1  -5 25070.9 1586.01   1
  -1  -1   4 10872.3 770.712   1
   1   1  -4 8971.14 761.311   1
   1  -1  -4 11348.5 772.064   1
  -1   1   3 57069.7 3596.44   1
   1  -1  -3 53276.1 3590.06   1
   1   1  -3 58034.6 3586.93   1
  -1  -1   3 47677.0 3587.67   1
  -1  -1   2 1921.12 188.750   1
  -1   1   2 2397.59 212.210   1
   1   1  -2 2466.70 176.992   1
   1  -1  -2 1694.13 186.634   1
   1  -1  -1 4711.63 358.623   1
  -1  -1   1 4159.31 355.877   1
  -1   1   0 373267. 24722.4   1
   1   1   0 368933. 24721.7   1
   1  -1   0 373399. 24720.5   1
  -1  -1   0 375185. 24721.4   1
  -1  -1  -1 6121.77 416.759   1
   1   1   1 5773.91 418.678   1
  -1  -1  -2 2230.81 183.884   1
  -1   1  -2 2272.06 171.296   1
   1  -1   2 1979.04 173.140   1
  -1  -1  -3 51422.9 3367.13   1
  -1   1  -3 55275.0 3359.14   1
   1   1   3 42729.2 3370.30   1
   1  -1   3 49369.3 3361.61   1
  -1   1  -4 12464.6 850.102   1
  -1  -1  -4 14695.4 864.868   1
   1  -1   4 12246.7 856.140   1
  -1   1  -5 25208.1 1669.88   1
  -1  -1  -5 25124.3 1677.88   1
   1  -1   5 23836.4 1675.07   1
   1   1   5 24793.2 1687.04   1
  -1   1  -6 6636.25 477.740   1
   1  -1   6 6360.16 484.982   1
   1   1   7 4390.00 378.680   1
   1  -1   7 4743.63 372.180   1
   1  -1   8 32368.6 2087.07   1
   1   1   8 32615.2 2096.62   1
  -1   1  -8 28292.2 2073.73   1
  -1  -1  -8 30714.2 2083.19   1
   1  -1   9 45744.3 2958.13   1
   1   1   9 43085.3 2965.26   1
  -1   1  -9 44419.3 2947.76   1
  -1  -1  -9 41964.9 2951.42   1
   1  -1  10 19873.8 1361.97   1
   1   1  10 19790.5 1369.97   1
  -1   1 -10 20157.9 1354.47   1
  -1  -1 -10 18538.3 1354.60   1
  -1   1 -11 300.165 152.454   1
  -1  -1 -11-19.4193 160.780   1
   1  -1  11 545.150 182.997   1
   1   1  11 114.718 189.208   1
  -1   1 -12 10865.9 756.461   1
   1   1  12 9655.70 775.166   1
  -1  -1 -12 10238.9 759.109   1
   1  -1  13 1997.29 271.300   1
  -1   1 -13 1982.53 251.870   1
   1   1  14 2217.53 302.065   1
   1  -1  14 2628.86 291.193   1
  -1   1 -14 2556.18 262.272   1
  -1  -1 -14 1969.32 267.813   1
   1  -1  15 1631.97 283.727   1
  -1  -1 -15 1807.10 249.810   1
  -1   1 -15 1752.51 244.189   1
   1   1  16 366.715 259.002   1
   1  -1  16 641.915 231.665   1
  -1  -1 -16 227.794 199.322   1
  -1   1 -16-96.4220 167.810   1
   1   1  17 445.383 245.687   1
   1  -1  17 1068.19 228.123   1
  -1  -1 -17 708.067 199.365   1
  -1   1 -17 1084.56 208.667   1
   1  -1  18 159.361 251.093   1
   1   1  18 65.7710 243.263   1
  -1  -1 -18 81.2949 200.455   1
  -1   1 -18-158.082 206.334   1
   1  -1  19-33.0500 230.271   1
   1   1  19 237.684 255.496   1
  -1   1 -19 109.557 196.581   1
  -1  -1 -19 223.918 206.532   1
   1  -1  20 378.209 254.653   1
   1   1  20 139.275 226.632   1
  -1  -1 -20 201.380 193.769   1
  -1   1 -20 111.763 194.215   1
   1   1  21 71.2013 235.505   1
   1  -1  21-321.666 254.583   1
  -1  -1 -21-293.148 219.192   1
  -1   1 -21 28.3550 202.774   1
   1  -1  22-217.356 218.428   1
  -1   1 -22-88.3964 186.423   1
  -1  -1 -22-145.821 175.848   1
   1  -1  23-36.9520 235.948   1
   1   1  23 36.9791 238.238   1
  -1  -1 -23 240.045 206.551   1
  -1   1 -23-60.6153 203.721   1
   1  -1  24 489.170 243.440   1
   1   1  24 336.015 220.509   1
  -1   1 -24 280.438 196.618   1
  -1  -1 -24 305.466 200.638   1
  -1   1 -25 319.153 217.383   1
   1  -1  25-38.1110 233.515   1
   1   1  25-263.478 229.504   1
  -1  -1 -25 497.328 221.556   1
   1   1  26-75.3602 238.782   1
  -1  -1 -26 406.750 221.536   1
  -1  -1 -27 220.056 197.599   1
  -1   2  27 373.964 245.144   1
   1  -2 -27-352.171 208.977   1
  -1   2  26 377.858 217.241   1
   1  -2 -26-224.203 196.997   1
  -1   2  25 38.0250 235.111   1
   1  -2 -25-222.856 208.816   1
  -1   2  24-113.312 247.602   1
  -1  -2  24 113.799 238.911   1
   1  -2 -24 283.020 221.440   1
   1   2 -24-131.481 221.834   1
  -1   2  23 187.458 238.305   1
  -1  -2  23-74.7393 216.047   1
   1   2 -23-96.5119 208.173   1
   1  -2 -23-124.259 200.135   1
  -1  -2  22 403.636 250.891   1
   1   2 -22 31.2931 202.843   1
  -1   2  21 545.416 261.709   1
   1   2 -21 210.443 220.206   1
   1  -2 -21-210.547 217.277   1
  -1  -2  21-35.7923 248.319   1
  -1   2  20 107.120 257.086   1
   1  -2 -20 146.860 220.336   1
   1   2 -19-194.996 185.695   1
  -1  -2  19-233.855 232.601   1
   1  -2 -19-28.5190 216.552   1
   1   2 -18 454.666 204.894   1
  -1  -2  18 511.389 245.514   1
   1  -2 -17 421.185 227.805   1
   1   2 -17 482.527 203.763   1
  -1   2  17 1052.12 276.197   1
  -1  -2  17 335.780 226.305   1
   1  -2 -16 505.251 210.088   1
   1   2 -16 24.0187 175.550   1
  -1   2  16 640.880 266.129   1
  -1  -2  16 87.0949 223.926   1
   1  -2 -15 1499.83 236.821   1
  -1   2  15 609.189 288.534   1
   1   2 -14 2438.91 267.509   1
   1  -2 -14 2327.41 289.335   1
  -1  -2  14 2454.25 310.193   1
  -1   2  14 2212.72 316.204   1
   1   2 -13 984.510 192.337   1
   1  -2 -13 925.630 211.262   1
  -1   2  13 852.687 247.682   1
  -1  -2  13 1200.40 212.698   1
   1  -2 -12 85.5631 166.006   1
  -1  -2  12-88.9342 182.268   1
  -1   2  12-51.9374 191.450   1
   1  -2 -11-140.491 172.918   1
   1   2 -11 149.221 145.670   1
  -1   2  11 218.862 203.180   1
  -1  -2  11 81.5736 179.145   1
  -1   2  10 17770.7 1173.50   1
   1   2 -10 15276.9 1135.90   1
   1  -2 -10 17119.9 1157.95   1
   1  -2  -9 1432.28 213.977   1
   1   2  -9 1999.88 194.309   1
  -1   2   9 1406.76 240.441   1
  -1  -2   9 1591.70 208.792   1
  -1   2   8 41569.3 2744.73   1
   1  -2  -8 39617.6 2731.01   1
  -1  -2   7 20498.6 1344.09   1
   1  -2  -7 22197.5 1354.35   1
   1   2  -7 20032.5 1336.22   1
  -1  -2   6 9350.85 635.623   1
  -1   2   6 8959.97 652.240   1
   1  -2  -6 9199.69 637.754   1
   1   2  -6 8278.85 623.454   1
  -1   2   5-364.887 195.880   1
   1  -2  -5 111.641 158.534   1
   1   2  -5-52.0438 113.018   1
  -1  -2   5 88.2738 133.965   1
  -1   2   4 7756.94 578.192   1
   1  -2  -4 8855.17 566.107   1
   1   2  -4 7088.82 547.717   1
  -1  -2   4 7826.62 552.283   1
  -1   2   3 261281. 17972.0   1
   1   2  -3 308007. 17956.6   1
   1  -2  -3 297240. 17965.7   1
   1  -2  -2 55135.2 3612.62   1
  -1  -2   2 55651.8 3605.34   1
  -1   2   2 54865.3 3619.06   1
   1   2  -2 52088.6 3603.95   1
   1   2  -1 14820.5 989.985   1
   1  -2  -1 13778.3 995.075   1
  -1  -2   1 15384.5 990.089   1
  -1   2   1 14601.2 1000.11   1
  -1   2   0-136.808 101.191   1
  -1  -2   0-20.4525 96.2812   1
   1   2   0-71.2218 96.9946   1
   1  -2   0 36.7661 96.1679   1
  -1  -2  -1 15350.5 980.945   1
   1   2   1 13554.1 980.641   1
   1  -2   2 55771.3 3612.12   1
  -1   2  -2 55541.9 3611.57   1
  -1  -2  -2 50766.1 3622.94   1
   1   2   2 51792.7 3627.29   1
  -1   2  -3 285726. 19384.5   1
  -1  -2  -3 288300. 19397.7   1
   1  -2   3 293636. 19385.4   1
   1   2   3 308519. 19401.0   1
   1   2   4 8025.11 567.662   1
  -1  -2  -4 8579.14 552.399   1
  -1   2  -4 8760.51 523.238   1
  -1  -2  -5 228.028 131.685   1
  -1   2  -5-50.1195 122.312   1
   1   2   5 92.3629 155.910   1
   1  -2   5-32.9954 140.456   1
   1  -2   6 9168.77 646.809   1
   1   2   6 8939.06 663.344   1
  -1   2  -6 9499.70 640.599   1
  -1  -2  -6 8718.11 650.895   1
  -1   2  -7 18614.7 1333.29   1
  -1  -2  -7 18879.7 1347.57   1
   1   2   7 20628.2 1362.62   1
   1  -2   7 20802.6 1343.13   1
  -1  -2  -8 38505.5 2553.59   1
   1   2   8 36883.8 2562.53   1
  -1   2  -9 2174.97 218.792   1
  -1  -2  -9 1843.26 222.082   1
   1   2   9 2348.55 246.795   1
   1  -2   9 1633.86 232.655   1
   1   2  10 15208.9 1157.04   1
  -1   2 -10 17661.3 1140.81   1
  -1  -2 -10 15988.1 1149.80   1
   1   2  11-239.812 204.001   1
   1  -2  11-19.9440 186.874   1
  -1   2 -11-16.7858 134.605   1
  -1  -2 -11 20.2707 169.800   1
   1   2  12-207.010 223.511   1
   1  -2  12 324.230 180.668   1
  -1  -2 -12 86.6176 187.994   1
   1   2  13 1716.64 263.290   1
   1  -2  13 1214.83 224.695   1
  -1   2 -13 869.832 186.501   1
  -1  -2 -13 1101.87 225.141   1
   1   2  14 2856.16 308.097   1
   1  -2  14 2211.23 286.623   1
  -1   2 -14 2080.89 261.637   1
  -1  -2 -14 2170.48 274.117   1
   1   2  15 419.227 248.536   1
  -1  -2 -15 300.384 191.438   1
   1  -2  16 512.228 231.848   1
   1   2  16 966.722 248.411   1
  -1  -2 -16 337.351 189.309   1
  -1   2 -16 773.132 191.264   1
   1   2  17 778.171 257.617   1
   1  -2  17 358.796 214.972   1
  -1  -2 -17 1040.62 214.048   1
  -1   2 -17 495.078 195.246   1
   1  -2  18 218.999 215.243   1
  -1   2 -18 545.143 209.142   1
   1   2  19-171.859 241.120   1
   1  -2  19-260.728 226.055   1
  -1  -2 -19 141.482 195.517   1
  -1   2 -19 107.844 189.839   1
   1   2  20-175.205 257.484   1
  -1  -2 -20 28.9833 219.404   1
   1   2  21-179.111 214.910   1
   1  -2  21 140.482 233.152   1
  -1  -2 -21 29.4590 195.571   1
  -1   2 -21-85.8276 200.702   1
   1  -2  22 252.665 234.611   1
  -1   2 -22-59.2995 194.403   1
   1   2  23 111.078 222.133   1
   1  -2  23 111.081 215.231   1
  -1  -2 -23 59.3971 183.550   1
  -1   2 -23-122.833 193.404   1
  -1   2 -24-220.186 198.101   1
   1   2  24 111.701 243.022   1
   1  -2  24-75.4387 226.286   1
  -1  -2 -24 120.689 222.444   1
   1   2  25 37.4909 222.666   1
  -1  -2 -25-153.323 198.477   1
   1   2  26-224.332 236.593   1
  -1  -2 -26 279.069 219.983   1
   1   2  27 260.510 213.461   1
  -1   3  27-259.102 230.379   1
   1  -3 -27 632.802 229.019   1
  -1   3  26 37.6490 244.739   1
   1  -3 -26 125.894 215.023   1
  -1   3  25 226.309 211.430   1
   1  -3 -25 283.206 197.079   1
  -1   3  24-37.6689 232.979   1
   1  -3 -24-62.6435 207.266   1
   1   3 -24 534.910 225.794   1
  -1   3  23 224.967 245.802   1
  -1  -3  23-36.9973 230.864   1
   1  -3 -23-279.243 220.110   1
   1   3 -23-65.0493 215.045   1
  -1   3  22 184.899 252.589   1
   1   3 -22 31.3925 189.344   1
   1  -3 -22-366.612 214.366   1
  -1   3  21 402.114 257.612   1
   1   3 -21 242.329 188.398   1
  -1  -3  21 35.4763 225.730   1
   1  -3 -21 30.0324 208.575   1
  -1   3  20 864.943 258.001   1
   1   3 -20 1102.89 243.937   1
  -1  -3  20 1204.83 262.018   1
   1  -3 -20 1438.93 238.695   1
  -1   3  19 316.760 257.983   1
   1   3 -19 361.110 197.098   1
  -1  -3  19 330.135 226.772   1
   1  -3 -19 429.768 197.942   1
   1   3 -18 1773.05 262.717   1
  -1  -3  18 1356.31 271.975   1
   1  -3 -18 1970.12 271.044   1
  -1   3  17 334.479 243.293   1
   1   3 -17 250.516 203.627   1
  -1  -3  17 270.016 216.142   1
   1  -3 -17 401.067 204.748   1
  -1   3  16 228.930 240.241   1
   1   3 -16 213.588 181.791   1
  -1  -3  16 568.477 222.756   1
   1  -3 -16 206.022 205.572   1
  -1   3  15 498.991 241.377   1
   1  -3 -15 125.708 184.209   1
   1   3 -15-133.944 171.778   1
  -1  -3  15 79.9035 225.483   1
  -1  -3  14 11362.3 826.313   1
  -1   3  14 9898.85 835.779   1
   1  -3 -14 11231.1 821.167   1
   1   3 -14 11626.5 810.016   1
   1  -3 -13 186.581 181.624   1
  -1  -3  13-92.2549 193.232   1
  -1   3  13 28.3561 226.079   1
   1   3 -13 153.874 158.625   1
  -1  -3  12 14047.1 891.201   1
   1   3 -12 10882.0 866.121   1
   1  -3 -11 3299.11 343.134   1
   1   3 -11 3540.49 320.366   1
  -1   3  11 4129.36 380.072   1
  -1  -3  11 4405.36 344.483   1
   1   3 -10 6553.21 477.138   1
   1  -3 -10 5780.94 490.183   1
  -1   3  10 5973.43 509.103   1
  -1  -3  10 6934.51 493.472   1
   1  -3  -9 3721.38 342.691   1
   1   3  -9 3818.89 300.119   1
  -1   3   9 3162.72 356.390   1
  -1  -3   9 3760.24 315.578   1
  -1  -3   8 17100.2 1270.32   1
  -1   3   8 20086.0 1299.47   1
   1  -3  -8 18314.3 1280.96   1
   1   3  -8 18881.3 1262.13   1
  -1   3   7 426.213 188.268   1
   1  -3  -7 258.503 151.995   1
   1   3  -7 68.0762 107.627   1
  -1  -3   7 403.687 131.198   1
   1  -3  -6 33172.2 2235.38   1
   1   3  -6 31296.2 2221.11   1
  -1  -3   6 33050.3 2222.27   1
  -1   3   6 36599.2 2250.75   1
   1   3  -5 13991.5 960.523   1
  -1  -3   5 14207.8 963.708   1
  -1  -3   4 26512.3 1730.56   1
  -1   3   4 25796.7 1757.43   1
   1  -3  -4 27303.2 1747.35   1
   1   3  -4 24482.7 1727.71   1
   1  -3  -3 166104. 11262.7   1
  -1  -3   3 171774. 11250.8   1
  -1   3   3 175362. 11270.7   1
   1   3  -3 166936. 11249.4   1
   1  -3  -2 80908.0 5212.55   1
   1   3  -2 70503.2 5200.98   1
  -1  -3   2 84305.9 5201.00   1
  -1   3   2 79635.8 5218.69   1
   1  -3  -1 113649. 7296.83   1
   1   3  -1 114572. 7290.64   1
  -1   3   1 112323. 7299.68   1
  -1  -3   1 101575. 7289.78   1
  -1   3   0 126405. 8297.27   1
  -1  -3   0 119221. 8296.63   1
   1  -3   0 128899. 8295.41   1
   1   3   0 124836. 8297.17   1
   1   3   1 114266. 7456.87   1
  -1  -3  -1 110069. 7453.91   1
   1  -3   1 112036. 7444.96   1
  -1   3  -1 112437. 7446.71   1
  -1  -3  -2 85798.3 5662.96   1
   1   3   2 84191.3 5667.03   1
  -1  -3  -3 158015. 11154.0   1
  -1   3  -3 170789. 11135.5   1
   1  -3   3 170088. 11136.2   1
   1   3   3 161207. 11158.9   1
  -1   3  -4 26157.4 1738.12   1
  -1  -3  -4 24449.3 1762.55   1
   1   3   4 26268.1 1770.96   1
   1  -3   4 26369.2 1740.43   1
  -1   3  -5 16660.1 1081.30   1
   1  -3   5 15197.6 1085.19   1
   1   3   6 33425.2 2248.75   1
   1  -3   6 32942.2 2224.09   1
   1   3   7 308.663 194.359   1
   1  -3   7 300.635 141.479   1
  -1  -3  -7 288.991 160.679   1
  -1   3  -7 152.755 107.986   1
   1   3   8 19194.9 1224.17   1
  -1   3  -8 16336.0 1185.44   1
  -1  -3  -8 15946.5 1203.90   1
   1  -3   8 18611.3 1195.84   1
  -1  -3  -9 3723.13 355.476   1
   1   3   9 4254.79 377.600   1
  -1   3 -10 5532.06 437.587   1
  -1  -3 -10 6072.98 467.549   1
   1   3  10 5944.60 488.807   1
   1  -3  10 5620.15 449.578   1
  -1   3 -11 4260.41 332.655   1
  -1  -3 -11 3462.28 347.730   1
   1  -3  11 4115.13 344.751   1
   1   3  11 3626.33 370.390   1
   1  -3  12 15078.5 946.260   1
  -1   3 -12 11682.3 924.317   1
  -1   3 -13 112.452 164.630   1
  -1  -3 -13 521.096 198.020   1
   1   3  13 225.136 237.494   1
   1  -3  13 178.919 199.870   1
   1  -3  14 11168.4 801.317   1
  -1  -3 -14 11424.0 810.368   1
  -1   3 -14 11784.3 785.636   1
   1  -3  15-25.9146 206.676   1
   1   3  15 91.9088 253.298   1
  -1   3 -15 64.2811 165.419   1
  -1  -3 -15 334.602 217.363   1
   1  -3  16 138.027 202.330   1
   1   3  16 95.5773 233.451   1
  -1  -3 -16-132.332 181.672   1
  -1   3 -16 457.793 187.854   1
   1  -3  17 379.133 218.922   1
   1   3  17 32.9462 267.376   1
  -1   3 -17 436.504 185.092   1
  -1  -3 -17-217.689 209.562   1
   1  -3  18 1687.68 280.133   1
  -1  -3 -18 1278.70 247.018   1
  -1   3 -18 2185.65 254.873   1
   1  -3  19 261.157 228.754   1
   1   3  19 243.423 268.740   1
  -1  -3 -19 541.705 237.485   1
  -1   3 -19 51.9555 179.578   1
   1   3  20 1308.28 271.862   1
   1  -3  20 706.270 234.694   1
  -1   3 -20 439.011 209.614   1
  -1  -3 -20 846.566 216.491   1
   1   3  21-35.9992 256.497   1
   1  -3  21 208.999 226.619   1
  -1  -3 -21 474.669 218.234   1
  -1   3 -21-28.6660 204.349   1
   1  -3  22 324.243 228.103   1
   1   3  22-293.578 231.273   1
  -1  -3 -22 355.690 196.960   1
  -1   3 -22 119.664 185.086   1
  -1   3 -23 30.8903 184.435   1
   1  -3  23 36.9966 220.868   1
   1   3  23-37.3765 254.297   1
  -1  -3 -23 235.995 217.536   1
   1   3  24 148.592 212.393   1
  -1  -3 -24-30.0640 181.295   1
   1   3  25-186.524 228.328   1
  -1  -3 -25 1030.60 235.270   1
   1   3  26 296.753 238.460   1
  -1  -3 -26 213.892 188.640   1
   1   3  27 257.811 235.175   1
  -1  -3 -27-92.0540 209.587   1
  -1  -3 -28-121.232 196.267   1
   1  -4 -28 461.639 226.916   1
  -1   4  28 323.433 235.051   1
   1  -4 -27 62.1806 196.704   1
  -1   4  27-110.315 219.468   1
   1  -4 -25 218.781 223.354   1
  -1   4  25 412.682 266.823   1
   1  -4 -24 372.146 228.378   1
  -1   4  24 37.5194 252.633   1
   1   4 -23 265.753 228.658   1
   1  -4 -23-309.539 202.918   1
  -1   4  23 37.3047 226.082   1
  -1   4  22 222.475 228.129   1
  -1  -4  22 71.2705 217.114   1
   1  -4 -22 122.328 192.696   1
   1   4 -22-31.7858 193.681   1
  -1   4  20 181.579 259.667   1
  -1  -4  20 336.121 217.724   1
   1   4 -20 116.854 195.010   1
   1  -4 -20 29.5519 221.030   1
  -1   4  19-213.421 285.205   1
  -1  -4  19 226.056 227.449   1
   1   4 -19 27.8988 182.174   1
   1  -4 -19-404.860 244.152   1
  -1   4  18 487.757 280.288   1
  -1  -4  18-61.8178 206.302   1
   1   4 -18 158.572 195.775   1
   1  -4 -18 168.498 234.194   1
  -1  -4  17 323.609 225.147   1
   1   4 -17 497.073 187.807   1
  -1   4  16 1634.39 307.495   1
   1  -4 -16 1521.32 266.325   1
  -1   4  15 989.266 276.419   1
  -1  -4  15 853.953 227.594   1
   1   4 -15 763.758 184.080   1
   1  -4 -15 847.831 236.541   1
  -1   4  14 366.304 255.195   1
  -1  -4  14 240.200 181.521   1
   1   4 -14 181.660 149.170   1
   1  -4 -14-99.9367 194.761   1
  -1   4  13 379.879 237.455   1
   1  -4 -13 768.077 205.200   1
   1   4 -13 893.176 183.447   1
   1   4 -12 4095.51 353.788   1
   1  -4 -12 4344.07 375.969   1
  -1  -4  12 4285.47 370.810   1
  -1   4  12 3889.32 399.147   1
  -1  -4  11 6129.18 530.385   1
   1   4 -11 7840.29 528.617   1
   1  -4 -10 4503.06 385.064   1
   1   4 -10 4464.23 355.149   1
  -1   4  10 4425.45 415.852   1
  -1  -4  10 4329.61 367.109   1
  -1   4   9-347.814 230.590   1
   1  -4  -9 75.9833 188.955   1
   1   4  -8 7032.00 469.633   1
   1  -4  -8 6375.82 491.540   1
  -1   4   8 6190.85 506.738   1
  -1  -4   8 5708.30 475.694   1
  -1  -4   7 7990.78 594.656   1
   1   4  -7 8278.03 593.172   1
   1  -4  -7 8558.87 621.329   1
  -1   4   7 9160.97 641.769   1
  -1  -4   6 3944.19 295.929   1
   1   4  -6 3828.48 287.675   1
   1  -4  -6 3716.70 320.007   1
  -1   4   6 3548.81 339.299   1
  -1  -4   5 4629.31 343.512   1
   1   4  -5 4399.11 340.513   1
   1  -4  -5 4763.95 382.108   1
   1   4  -4 262035. 17367.2   1
  -1  -4   4 261459. 17368.9   1
   1  -4  -3 8387.37 648.305   1
   1   4  -3 9753.52 622.267   1
  -1   4   3 8437.19 660.944   1
  -1  -4   3 9043.11 620.793   1
  -1   4   2 1625.53 216.580   1
   1   4  -2 1995.81 146.972   1
   1  -4  -2 1724.29 188.536   1
  -1  -4   2 1421.78 142.347   1
   1   4  -1 8575.73 582.141   1
   1  -4  -1 7753.34 592.721   1
  -1   4   1 9432.55 605.322   1
  -1  -4   1 8431.03 581.980   1
   1  -4   0-71.3292 106.453   1
   1   4   0 33.0377 117.015   1
  -1  -4   0 92.0083 99.4853   1
  -1   4   0-82.6974 114.032   1
   1   4   1 8565.69 623.546   1
  -1   4  -1 7940.56 603.490   1
  -1  -4  -1 8822.98 618.767   1
   1  -4   1 9658.40 601.059   1
   1   4   2 1669.96 208.442   1
  -1  -4  -2 1816.84 203.318   1
   1   4   3 8346.91 637.605   1
  -1  -4  -3 9252.71 632.644   1
   1  -4   4 259044. 17138.9   1
  -1   4  -4 257744. 17137.5   1
   1  -4   5 5268.03 365.753   1
   1   4   5 5782.44 427.805   1
  -1  -4  -5 4756.13 406.886   1
  -1   4  -5 4982.78 361.388   1
  -1  -4  -6 2825.64 296.031   1
   1   4   6 3674.52 328.988   1
   1  -4   6 3289.31 256.828   1
  -1   4  -6 3414.47 250.180   1
   1   4   7 7853.96 600.340   1
   1  -4   7 8118.56 545.880   1
  -1   4  -7 7459.42 538.665   1
  -1  -4  -7 7142.84 578.377   1
   1   4   8 6880.59 531.172   1
   1  -4   8 6673.25 487.014   1
  -1   4  -8 6135.40 477.232   1
  -1  -4  -8 7109.27 513.682   1
  -1   4  -9-205.587 107.275   1
  -1  -4  -9-19.0939 147.017   1
   1   4   9-274.540 187.708   1
   1  -4   9 40.3102 125.587   1
   1  -4  10 4676.28 402.673   1
   1   4  10 4451.05 443.892   1
  -1   4 -10 5280.89 392.483   1
   1  -4  11 7560.97 588.216   1
  -1   4 -11 8121.34 578.564   1
   1   4  12 3755.04 391.919   1
  -1   4 -12 3685.67 342.312   1
   1  -4  12 4785.15 369.410   1
  -1  -4 -12 4875.18 385.592   1
   1   4  13 928.905 281.865   1
   1  -4  13 681.713 183.978   1
  -1  -4 -13 707.602 238.785   1
  -1   4 -13 990.160 179.698   1
   1  -4  14 231.351 196.701   1
   1   4  14-150.958 213.756   1
  -1  -4 -14 279.792 193.566   1
  -1   4 -14 307.212 157.502   1
   1  -4  15 846.813 206.529   1
   1   4  15 1223.56 294.612   1
  -1  -4 -15 789.689 228.519   1
  -1   4 -15 1163.55 183.611   1
   1   4  16 2145.20 315.801   1
  -1  -4 -16 1834.43 256.151   1
   1  -4  17 771.764 245.665   1
  -1   4 -17 933.091 195.229   1
   1   4  18 413.630 237.166   1
   1  -4  18-30.5222 218.982   1
  -1  -4 -18 394.056 196.984   1
  -1   4 -18 389.217 188.112   1
   1   4  19-280.697 269.798   1
   1  -4  19-95.2094 215.029   1
  -1   4 -19-51.8635 175.701   1
  -1  -4 -19 259.102 215.802   1
   1  -4  20 266.507 220.566   1
   1   4  20 356.477 239.898   1
  -1  -4 -20 117.617 198.003   1
  -1   4 -20 81.9867 185.568   1
  -1   4 -22 241.520 189.039   1
   1  -4  22 645.958 226.570   1
   1   4  22-73.5849 241.701   1
  -1  -4 -22 178.102 215.703   1
  -1   4 -23-186.861 194.335   1
   1   4  23 299.067 237.622   1
  -1  -4 -23 88.3997 202.839   1
   1   4  25-295.722 227.344   1
  -1  -4 -25 210.841 194.029   1
   1   4  27 473.172 235.728   1
  -1  -4 -27-60.2188 200.971   1
  -1  -4 -28-29.8817 201.653   1
   1   4  28 108.165 220.673   1
   1  -5 -28 394.430 204.384   1
  -1   5  28 284.692 207.003   1
   1  -5 -27 184.321 198.406   1
  -1   5  27 254.737 231.730   1
   1  -5 -26 247.182 219.321   1
  -1   5  26-37.0605 237.830   1
   1  -5 -25 216.181 201.571   1
  -1   5  25-260.720 245.185   1
   1  -5 -24 247.015 179.027   1
  -1   5  24 149.618 213.083   1
   1  -5 -23-92.6758 195.529   1
  -1   5  23-74.5853 228.311   1
   1   5 -22 569.604 210.468   1
  -1   5  22 297.226 261.386   1
  -1   5  21 479.861 260.383   1
  -1  -5  21-33.4990 204.628   1
   1   5 -21 30.9044 207.461   1
   1  -5 -21 514.195 223.548   1
  -1   5  20 692.380 288.794   1
  -1  -5  20 457.116 216.093   1
   1   5 -20 175.070 192.558   1
   1  -5 -20 177.423 229.170   1
  -1   5  19 359.173 296.853   1
  -1  -5  19-313.504 214.109   1
   1   5 -19 82.9802 184.392   1
   1  -5 -19-115.634 224.355   1
  -1   5  18 1094.42 303.281   1
  -1  -5  18 535.147 226.162   1
   1   5 -18 603.463 198.692   1
   1  -5 -18 506.496 234.566   1
  -1   5  17-69.7277 292.164   1
   1  -5 -17 602.248 225.635   1
  -1  -5  16-26.4581 178.621   1
   1   5 -16 161.291 157.445   1
  -1   5  15 421.137 268.544   1
  -1  -5  15 370.416 188.066   1
   1   5 -15 320.656 171.167   1
   1  -5 -15 158.916 222.218   1
  -1   5  14 375.622 277.416   1
  -1  -5  14 797.879 201.718   1
   1   5 -14 513.035 179.879   1
   1  -5 -14 793.154 231.179   1
  -1   5  13-210.520 238.323   1
   1  -5 -13-123.350 190.283   1
  -1  -5  13 187.653 180.025   1
   1   5 -13 36.1158 150.045   1
   1  -5 -12 3397.56 325.849   1
   1   5 -12 2804.46 281.875   1
  -1  -5  12 3723.95 307.755   1
  -1   5  12 3215.19 354.634   1
   1  -5 -11 426.016 213.308   1
  -1  -5  11 520.800 155.940   1
   1   5 -11 864.258 148.402   1
  -1   5  11 767.188 252.359   1
   1  -5 -10 275.782 182.946   1
  -1   5  10 181.436 228.168   1
   1  -5  -9 2286.61 274.781   1
  -1   5   9 2454.63 304.395   1
  -1  -5   9 2642.82 226.927   1
   1   5  -9 2259.45 211.359   1
  -1   5   8 1768.04 258.615   1
   1  -5  -8 2299.89 233.524   1
   1   5  -8 1950.85 180.742   1
  -1  -5   8 1600.57 184.421   1
  -1  -5   7 18734.6 1361.59   1
  -1   5   7 22927.6 1408.70   1
   1  -5  -7 20358.5 1388.54   1
  -1   5   6 84286.5 5561.22   1
  -1  -5   6 81273.8 5524.33   1
   1  -5  -6 83796.8 5552.20   1
   1   5  -6 83805.6 5521.74   1
   1  -5  -5 22331.0 1587.43   1
   1   5  -5 23520.7 1555.93   1
  -1   5   5 23282.6 1605.77   1
   1  -5  -4 103868. 7060.66   1
   1   5  -4 110733. 7035.23   1
  -1   5   4 100357. 7069.04   1
  -1  -5   4 103602. 7033.53   1
   1  -5  -3 11956.0 825.872   1
  -1  -5   3 12689.7 794.765   1
  -1   5   3 10779.6 836.022   1
   1   5  -3 11112.2 794.766   1
   1  -5  -2 9290.61 692.091   1
  -1  -5   2 10184.0 672.305   1
  -1   5   2 8963.48 704.434   1
   1   5  -2 10206.2 673.514   1
   1  -5  -1 40065.0 2691.20   1
   1   5  -1 42949.1 2686.45   1
  -1  -5   1 42953.6 2684.27   1
   1  -5   0 33049.6 2178.33   1
   1   5   0 33109.8 2183.81   1
  -1  -5   0 32240.8 2179.90   1
  -1   5   0 31697.0 2183.30   1
  -1  -5  -1 43872.6 2742.21   1
  -1   5  -1 37177.4 2731.80   1
   1   5   1 40666.7 2745.89   1
   1  -5   1 42587.5 2728.50   1
  -1   5  -2 9730.71 657.948   1
   1   5   2 9457.54 690.363   1
   1  -5   2 9692.66 655.069   1
  -1  -5  -2 9918.26 685.031   1
  -1  -5  -3 10849.2 792.874   1
   1   5   3 11878.6 804.120   1
  -1  -5  -4 96611.5 6570.81   1
   1   5   4 100764. 6578.04   1
   1   5   5 23286.0 1543.50   1
  -1  -5  -5 23679.1 1531.60   1
  -1   5  -5 23361.3 1494.52   1
   1  -5   5 20739.8 1496.12   1
   1   5   6 83343.2 5518.26   1
  -1   5  -6 86893.6 5475.93   1
  -1  -5  -6 77852.2 5505.11   1
   1  -5   6 78744.7 5477.60   1
  -1   5  -7 18300.8 1351.61   1
   1  -5   7 19996.9 1356.11   1
   1   5   7 22879.2 1410.85   1
  -1  -5  -7 23148.7 1395.51   1
  -1  -5  -8 2199.71 226.170   1
  -1   5  -8 1586.26 162.493   1
   1  -5   8 1602.14 172.673   1
   1   5   8 1446.22 260.669   1
  -1  -5  -9 2100.25 249.434   1
  -1   5  -9 2174.30 194.625   1
   1   5   9 1986.75 291.860   1
   1  -5   9 2071.79 205.128   1
  -1  -5 -10-21.5531 196.871   1
   1   5  10-177.681 245.217   1
  -1   5 -11 547.416 136.903   1
  -1  -5 -11 1092.69 205.579   1
   1   5  11 572.232 219.712   1
   1  -5  11 594.029 159.055   1
  -1  -5 -12 4028.37 359.578   1
  -1   5 -12 2836.42 287.965   1
   1  -5  12 4149.61 316.981   1
   1   5  12 2848.04 373.084   1
   1  -5  13-180.464 152.835   1
   1   5  13 387.896 233.032   1
  -1   5 -13 367.055 143.090   1
  -1  -5 -13-150.609 194.283   1
   1   5  14 92.9851 258.421   1
   1  -5  14 659.544 192.387   1
  -1  -5 -14 860.224 216.055   1
  -1   5 -14 604.956 172.912   1
   1   5  15 674.871 256.604   1
   1  -5  15 573.320 186.923   1
  -1  -5 -15 240.823 215.590   1
  -1   5 -15 456.627 152.584   1
   1  -5  16-287.966 197.535   1
  -1   5 -16 146.322 168.559   1
   1   5  17 272.996 272.686   1
  -1  -5 -17 307.636 244.021   1
   1   5  18 593.855 243.187   1
   1  -5  18 529.840 228.848   1
  -1  -5 -18 655.221 208.575   1
  -1   5 -18 728.747 204.617   1
   1  -5  19 374.452 214.330   1
   1   5  19-106.354 283.681   1
  -1  -5 -19 261.448 207.206   1
  -1   5 -19 154.679 170.912   1
  -1   5 -20 109.686 198.273   1
   1  -5  20 458.371 240.522   1
   1   5  20 179.647 248.055   1
  -1  -5 -20 443.788 216.021   1
   1   5  21 36.3683 243.834   1
   1  -5  21 239.813 201.772   1
  -1   5 -21-57.7168 182.283   1
  -1  -5 -21 657.814 238.740   1
   1   5  22-36.8806 258.491   1
  -1  -5 -22 534.880 223.601   1
   1   5  23-149.501 211.317   1
  -1  -5 -23-29.4216 170.154   1
   1   5  24 73.9064 245.311   1
  -1  -5 -24-29.8243 206.862   1
   1   5  25 330.866 212.045   1
  -1  -5 -25 209.388 187.416   1
   1   5  26 109.695 239.801   1
  -1  -5 -26 119.156 212.969   1
   1   5  27 36.0283 194.068   1
  -1  -5 -27 29.7570 168.212   1
  -1  -5 -28 29.4280 205.751   1
   1   5  28 177.120 229.281   1
   1  -6 -28 209.283 190.459   1
  -1   6  28 175.548 207.777   1
   1  -6 -27 273.155 209.333   1
  -1   6  27 107.973 238.307   1
   1  -6 -26-152.196 206.275   1
  -1   6  26 73.2827 246.296   1
   1  -6 -24-122.903 202.556   1
  -1   6  24 596.333 227.248   1
  -1   6  23 223.520 250.812   1
   1  -6 -22 122.474 217.330   1
   1   6 -21 118.343 179.309   1
  -1   6  21 111.339 270.833   1
   1  -6 -21-90.3368 218.231   1
  -1   6  20-586.821 284.870   1
  -1  -6  20-162.904 206.464   1
   1   6 -20-28.1927 168.672   1
   1  -6 -20-89.2107 227.532   1
  -1   6  19 253.830 276.218   1
  -1  -6  19 121.976 219.436   1
   1   6 -19 26.8327 183.255   1
   1  -6 -19-204.044 225.529   1
  -1   6  18 535.932 277.108   1
  -1  -6  18 341.549 204.694   1
   1   6 -18 692.626 208.273   1
   1  -6 -18 227.516 208.844   1
  -1   6  17 70.7874 278.570   1
   1  -6 -17 111.007 226.327   1
  -1  -6  17 533.617 218.248   1
   1   6 -17 288.543 178.749   1
  -1   6  16 4344.95 474.485   1
   1  -6 -16 5191.12 446.741   1
  -1  -6  16 4569.40 412.494   1
   1   6 -16 4724.64 399.829   1
   1  -6 -15 160.497 210.733   1
  -1  -6  15-183.501 165.640   1
  -1   6  15-99.9423 276.071   1
   1   6 -15 83.9443 147.218   1
   1  -6 -14 314.242 202.610   1
  -1  -6  14-398.946 175.859   1
  -1   6  14 320.803 254.966   1
   1   6 -14 75.7551 140.571   1
   1  -6 -13 532.088 200.444   1
  -1  -6  13 855.921 178.784   1
  -1   6  13 742.307 242.706   1
   1   6 -13 1269.90 181.746   1
  -1   6  12 3763.66 390.453   1
   1  -6 -12 3502.70 346.518   1
   1   6 -12 3437.23 294.570   1
  -1  -6  12 3040.85 303.586   1
   1  -6 -11 1301.70 231.824   1
  -1   6  11 1019.35 258.407   1
   1   6 -10 7999.69 571.491   1
  -1  -6  10 7915.47 579.946   1
  -1  -6   9 7378.65 536.335   1
   1  -6  -9 8641.25 583.977   1
   1   6  -9 6797.80 525.116   1
  -1   6   9 8099.85 599.807   1
   1  -6  -8 4363.10 362.665   1
  -1  -6   8 3714.90 311.444   1
  -1   6   8 3718.52 390.076   1
   1   6  -8 4384.48 306.071   1
   1  -6  -7 4982.94 388.794   1
   1   6  -7 4242.40 324.777   1
  -1  -6   7 4543.32 328.221   1
  -1   6   7 4855.45 407.609   1
   1   6  -6 2188.61 177.335   1
  -1  -6   6 2524.40 180.788   1
   1  -6  -6 1987.85 250.794   1
  -1   6   6 2554.55 288.550   1
   1  -6  -5 1114.61 173.750   1
  -1   6   5 1213.32 198.494   1
  -1   6   4 62154.0 4091.69   1
   1  -6  -4 59954.4 4080.91   1
   1   6  -3 3479.17 239.989   1
  -1  -6   3 3216.33 235.385   1
   1  -6  -2 21679.2 1537.58   1
  -1   6   2 23223.6 1550.64   1
   1   6  -2 22625.3 1523.38   1
  -1  -6   2 23101.0 1520.80   1
   1  -6  -1 63623.0 4274.01   1
  -1  -6   1 66398.6 4267.81   1
   1   6  -1 61399.4 4269.41   1
  -1   6   1 64868.8 4280.70   1
  -1  -6   0-23.6354 102.098   1
   1   6   0-91.7270 123.576   1
  -1   6   0 124.692 112.861   1
   1  -6   0 110.979 90.3799   1
  -1   6  -1 52130.5 3773.69   1
   1   6   1 62820.4 3790.91   1
   1  -6   1 54456.6 3769.30   1
  -1  -6  -1 62758.2 3786.00   1
  -1  -6  -2 22300.5 1548.03   1
  -1   6  -2 22050.0 1524.93   1
   1  -6   2 23904.5 1523.62   1
   1   6   2 21806.0 1553.97   1
  -1  -6  -4 62633.8 4125.04   1
   1   6   4 60320.7 4132.69   1
  -1  -6  -5 1461.30 191.361   1
   1   6   5 1292.58 211.612   1
  -1   6  -6 2515.60 181.646   1
   1   6   6 2382.38 300.352   1
   1  -6   6 2602.59 185.322   1
  -1  -6  -6 2142.80 259.326   1
  -1   6  -7 3763.70 288.104   1
  -1  -6  -7 4345.14 351.375   1
   1   6   7 4010.47 372.440   1
   1  -6   7 4261.27 293.587   1
  -1   6  -8 4091.55 306.147   1
  -1  -6  -8 4595.00 383.381   1
   1   6   8 4576.19 409.809   1
   1  -6   8 4217.72 315.220   1
  -1   6  -9 8518.62 583.662   1
  -1  -6  -9 7587.41 628.839   1
   1   6   9 7971.74 649.321   1
   1  -6   9 8626.63 591.271   1
   1  -6  10 7527.30 552.538   1
  -1   6 -10 7790.61 545.928   1
  -1  -6 -11 1064.09 221.662   1
   1   6  11 1278.16 268.648   1
  -1   6 -12 2921.53 259.123   1
  -1  -6 -12 3370.71 314.765   1
   1   6  12 2809.30 336.817   1
   1  -6  12 2829.58 277.908   1
  -1  -6 -13 541.548 229.583   1
  -1   6 -13 751.665 143.644   1
   1   6  13 982.252 279.599   1
   1  -6  13 738.560 165.995   1
  -1  -6 -14-159.630 200.101   1
  -1   6 -14 16.8972 131.968   1
   1  -6  14 62.3983 167.721   1
   1   6  14-254.310 232.789   1
  -1  -6 -15 54.6071 191.533   1
  -1   6 -15 74.7625 146.371   1
   1  -6  15 22.7863 175.210   1
   1   6  15-229.840 232.895   1
  -1  -6 -16 3966.82 427.075   1
  -1   6 -16 4665.78 388.522   1
   1  -6  16 5221.88 409.476   1
   1   6  16 3950.07 476.897   1
   1   6  17 346.454 241.165   1
   1  -6  17 187.045 183.620   1
  -1  -6 -17 141.842 206.588   1
  -1   6 -17 490.603 164.559   1
  -1   6 -18 647.359 197.018   1
   1   6  18 282.980 264.482   1
   1  -6  18 514.287 215.163   1
  -1  -6 -18 403.317 225.180   1
   1   6  19 143.496 269.988   1
  -1   6 -19 51.3022 168.472   1
   1  -6  19 486.267 214.251   1
  -1  -6 -19 29.3738 218.991   1
   1   6  20 217.074 214.899   1
  -1   6 -20 27.2789 180.432   1
   1  -6  20 290.679 218.032   1
  -1  -6 -20-59.5044 180.399   1
  -1   6 -21 547.317 191.405   1
   1   6  21 146.114 264.490   1
  -1  -6 -21 119.973 210.501   1
  -1  -6 -22 59.4808 203.941   1
   1   6  23-112.041 237.485   1
   1   6  24 847.321 265.644   1
  -1  -6 -24 148.418 209.345   1
  -1  -6 -25 118.826 173.785   1
   1   6  26 108.776 241.134   1
  -1  -6 -26 294.980 210.491   1
   1   6  27 35.6354 213.780   1
  -1  -6 -27-29.4019 180.828   1
   1   6  28-34.9581 222.607   1
  -1  -6 -28 377.005 212.792   1
  -1   7  27 464.570 247.445   1
   1  -7 -27 89.1340 209.823   1
  -1   7  26-326.816 257.568   1
   1  -7 -26 241.012 210.546   1
  -1   7  25 147.164 201.067   1
   1  -7 -25 577.900 195.888   1
  -1   7  24 259.920 226.344   1
   1  -7 -24 61.1194 208.100   1
   1  -7 -23-184.405 219.874   1
  -1   7  23-148.804 277.251   1
  -1   7  22 297.974 261.297   1
   1  -7 -22-122.408 237.504   1
  -1   7  21 818.389 292.279   1
   1  -7 -21 455.845 239.870   1
   1   7 -20 27.4163 165.168   1
  -1   7  20 479.893 280.308   1
   1  -7 -20 687.143 235.041   1
  -1   7  19 402.316 291.081   1
   1   7 -19 206.641 183.854   1
  -1  -7  19-30.3651 207.937   1
   1  -7 -19 411.029 236.530   1
  -1   7  18 686.852 297.795   1
   1   7 -18 411.143 171.541   1
  -1  -7  18 454.910 213.739   1
   1  -7 -18 316.102 243.071   1
  -1   7  17 35.5683 283.508   1
   1   7 -17 112.535 166.495   1
  -1  -7  17-52.6036 184.512   1
   1  -7 -17-28.2785 225.404   1
  -1   7  16 351.950 306.312   1
   1   7 -16 20.7781 148.854   1
  -1  -7  16 244.069 189.150   1
   1  -7 -16 248.070 238.238   1
   1   7 -15 171.100 151.793   1
  -1  -7  15 89.3095 163.730   1
  -1   7  14 2002.90 278.866   1
   1   7 -14 1135.84 191.297   1
  -1  -7  14 1884.56 227.302   1
   1  -7 -14 1739.82 234.927   1
  -1   7  13 539.958 254.436   1
   1   7 -13 678.372 149.522   1
  -1  -7  13 684.464 162.172   1
   1  -7 -13 519.695 211.898   1
  -1   7  12 30.6182 254.408   1
   1  -7 -12-25.0526 211.459   1
  -1   7  11 205.074 209.554   1
   1   7 -11 283.138 119.452   1
  -1  -7  11 257.020 130.445   1
   1  -7 -11 528.384 180.600   1
  -1   7  10 1061.97 268.088   1
   1  -7 -10 1718.59 250.930   1
   1   7 -10 904.477 152.979   1
  -1  -7  10 1740.93 162.727   1
   1   7  -9 137.237 93.2077   1
   1  -7  -9 86.7973 171.087   1
  -1   7   9 26.5895 223.378   1
  -1  -7   9 92.0904 97.8674   1
  -1  -7   8 18243.8 1405.21   1
  -1   7   8 21750.7 1470.91   1
   1  -7  -8 20398.8 1450.17   1
   1   7  -8 23734.8 1407.16   1
  -1   7   7 8673.29 638.732   1
  -1  -7   7 7836.40 560.551   1
   1   7  -7 8609.30 562.166   1
   1  -7  -7 8154.81 615.804   1
   1  -7  -6 35603.2 2454.14   1
  -1   7   6 36960.4 2469.60   1
   1  -7  -5 849.481 170.908   1
  -1   7   5 1094.99 210.343   1
   1  -7  -4 1810.09 221.572   1
  -1   7   4 2046.25 247.363   1
  -1  -7   3 41141.7 2675.60   1
   1  -7  -3 38107.2 2705.51   1
  -1   7   3 38325.2 2714.02   1
  -1  -7   2 18637.0 1345.24   1
   1   7  -2 21663.2 1348.42   1
  -1   7   1 24.6024 125.990   1
   1   7  -1 206.550 107.434   1
  -1  -7   1 141.360 88.6077   1
   1  -7  -1-49.9808 108.359   1
   1  -7   0 3045.73 258.530   1
  -1  -7   0 3395.62 262.906   1
  -1   7   0 3426.94 269.932   1
   1   7   0 3171.92 272.773   1
   1   7   1 110.121 147.577   1
  -1   7  -1 61.7040 92.2264   1
   1  -7   1 6.84214 79.9093   1
   1  -7   2 20942.8 1401.33   1
  -1   7  -2 20863.9 1403.27   1
  -1  -7  -3 37160.0 2551.18   1
   1   7   3 38639.0 2560.30   1
  -1  -7  -4 1985.37 228.667   1
   1   7   4 2747.31 264.532   1
  -1  -7  -5 1112.01 174.329   1
   1   7   5 497.930 195.693   1
  -1  -7  -6 37375.2 2532.90   1
   1   7   6 37431.7 2545.97   1
  -1  -7  -7 8508.50 630.251   1
   1   7   7 8166.16 650.006   1
  -1  -7  -8 21152.3 1336.46   1
  -1   7  -8 19157.4 1274.41   1
   1  -7   8 17975.6 1275.84   1
   1   7   8 21055.2 1352.87   1
  -1   7  -9 53.7582 78.9455   1
   1   7   9 131.558 207.556   1
   1  -7   9 312.066 91.0820   1
  -1  -7  -9 220.988 182.460   1
   1   7  10 1173.14 288.090   1
   1  -7  10 1676.07 171.839   1
  -1   7 -10 1626.36 153.017   1
  -1  -7 -10 1652.55 255.893   1
   1  -7  11 429.037 122.266   1
   1   7  11 58.5204 254.714   1
  -1  -7 -11 244.944 215.797   1
  -1   7 -11 503.499 111.613   1
   1   7  12 243.279 243.924   1
  -1  -7 -12 535.857 210.395   1
  -1   7 -13 213.710 122.322   1
   1   7  13 157.618 246.692   1
   1  -7  13 272.410 137.502   1
  -1  -7 -13 370.230 200.213   1
  -1   7 -14 1242.55 193.095   1
   1  -7  14 1399.66 205.375   1
   1   7  14 1920.66 319.629   1
  -1  -7 -14 2231.10 290.285   1
  -1   7 -15 53.7347 130.937   1
   1  -7  15 213.237 163.129   1
   1   7  16-172.081 227.661   1
  -1   7 -16 19.8127 142.296   1
   1  -7  16 258.661 158.889   1
  -1  -7 -16 367.636 197.807   1
   1   7  17-246.081 272.055   1
  -1   7 -17 238.148 161.335   1
   1  -7  17 25.5791 174.794   1
  -1  -7 -17 172.482 209.137   1
   1   7  18 785.120 293.795   1
  -1   7 -18 656.834 202.282   1
   1  -7  18 718.131 226.802   1
  -1  -7 -18 1546.04 268.848   1
   1   7  19 108.630 233.508   1
  -1   7 -19 50.4735 174.035   1
   1  -7  19 207.601 205.199   1
  -1  -7 -19 266.486 189.352   1
  -1   7 -20 487.055 187.037   1
   1   7  20 327.680 254.609   1
  -1  -7 -20 239.228 216.494   1
   1   7  21 367.160 280.764   1
  -1  -7 -21 29.9928 222.120   1
   1   7  22 259.005 231.312   1
  -1  -7 -22 505.463 207.955   1
  -1  -7 -23 497.710 224.039   1
   1   7  24 330.289 242.572   1
   1   7  25 399.610 204.078   1
  -1  -7 -25 265.352 174.528   1
   1   7  26-71.8756 240.671   1
  -1  -7 -26-146.003 209.518   1
   1   7  27 105.698 194.559   1
  -1  -7 -27 29.0311 187.058   1
  -1   8  27-140.632 231.445   1
   1  -8 -27 147.806 207.378   1
  -1   8  26-107.881 230.658   1
   1  -8 -26 178.777 205.912   1
  -1   8  25 36.5251 224.637   1
   1  -8 -25-30.1559 184.563   1
   1  -8 -23-61.2618 194.860   1
  -1   8  23-222.755 235.035   1
   1  -8 -22-152.862 209.079   1
  -1   8  22-186.304 247.599   1
  -1   8  21-37.3131 260.771   1
   1  -8 -21 30.4420 214.344   1
  -1   8  20-111.782 265.287   1
   1  -8 -20-30.1569 218.578   1
  -1   8  19 258.213 258.901   1
   1  -8 -19 29.8187 230.148   1
  -1   8  18 584.291 284.477   1
   1   8 -18 438.236 166.634   1
  -1  -8  18 293.378 188.719   1
   1  -8 -18 234.242 220.152   1
  -1   8  17-144.184 245.283   1
   1   8 -17-127.441 155.663   1
  -1  -8  17 73.6793 175.591   1
   1  -8 -17-200.340 195.562   1
  -1   8  16 1323.66 266.746   1
   1   8 -16 896.389 190.423   1
  -1  -8  16 1298.44 211.280   1
   1  -8 -16 839.386 221.067   1
   1   8 -15 300.774 147.880   1
  -1  -8  15 60.4824 158.442   1
   1  -8 -15 110.976 205.981   1
  -1   8  14 302.209 269.527   1
   1   8 -14 157.674 122.738   1
   1  -8 -14 246.027 222.047   1
  -1  -8  14 215.253 143.614   1
  -1   8  13-32.6202 249.155   1
   1  -8 -13-424.960 207.562   1
   1  -8 -12 77.2658 193.768   1
  -1  -8  12 79.9645 122.880   1
  -1   8  12 157.597 228.481   1
   1   8 -12 72.2916 110.635   1
   1  -8 -11 272.786 195.945   1
  -1  -8  11 33.4585 98.1822   1
   1   8 -11-9.82963 93.8152   1
  -1   8  11-242.754 248.078   1
  -1   8  10 3131.07 358.385   1
   1   8 -10 2945.11 246.266   1
  -1  -8  10 3487.53 252.868   1
   1  -8 -10 3062.34 318.592   1
   1  -8  -9 1062.96 204.991   1
  -1   8   9 745.633 245.109   1
   1   8  -9 482.820 89.0946   1
  -1  -8   9 728.846 91.0246   1
   1  -8  -8 7796.28 610.901   1
  -1   8   8 8184.76 632.173   1
   1  -8  -7 120.844 162.070   1
  -1   8   7 344.200 194.195   1
   1  -8  -6-169.136 154.254   1
  -1   8   6-45.8746 190.743   1
   1  -8  -5 9022.59 691.615   1
  -1   8   5 10180.3 714.799   1
   1  -8  -4 31.7247 141.018   1
  -1   8   4 116.735 168.870   1
  -1  -8   3 4854.62 346.805   1
  -1   8   3 5139.91 418.067   1
   1   8  -3 5300.18 351.878   1
   1  -8  -3 4661.59 394.538   1
   1   8  -2 24137.0 1623.92   1
  -1   8   2 25653.1 1654.93   1
  -1  -8   2 23613.2 1619.30   1
  -1  -8   1 739.098 114.683   1
   1  -8  -1 924.859 131.955   1
   1   8  -1 905.898 136.586   1
  -1   8   1 831.637 144.366   1
  -1  -8   0-96.2476 97.6091   1
   1  -8   0-28.7210 96.5698   1
   1   8   0 116.686 114.247   1
  -1   8   0-45.9908 115.764   1
  -1  -8  -1 961.416 148.781   1
   1   8   1 987.214 175.048   1
   1  -8   1 775.357 128.478   1
  -1   8  -1 949.974 131.103   1
   1  -8   2 24058.9 1534.60   1
  -1   8  -2 21422.3 1535.84   1
   1   8   2 23314.6 1568.86   1
  -1  -8  -3 4859.48 399.270   1
   1   8   3 5519.73 420.262   1
  -1  -8  -4 494.328 151.878   1
   1   8   4 58.6873 167.516   1
  -1  -8  -5 9712.01 714.408   1
   1   8   5 10001.8 734.495   1
  -1  -8  -6-95.6522 153.075   1
   1   8   6-113.788 187.196   1
  -1  -8  -7 20.5428 173.107   1
   1   8   7 242.807 206.132   1
  -1  -8  -8 7719.52 598.372   1
   1   8   8 7668.59 620.490   1
  -1  -8  -9 989.063 217.311   1
   1  -8   9 549.728 66.2633   1
  -1   8  -9 437.979 63.4210   1
   1   8   9 939.641 247.387   1
  -1  -8 -10 2957.88 326.749   1
   1  -8  10 2979.17 214.196   1
   1   8  10 3175.32 360.894   1
  -1   8 -10 2380.92 208.409   1
   1   8  11-30.1745 243.988   1
  -1   8 -11 52.1726 96.3691   1
   1  -8  11 59.1502 99.6738   1
  -1  -8 -11 101.159 193.282   1
   1   8  12-156.520 241.456   1
  -1   8 -12 129.720 98.4928   1
   1  -8  12-172.956 116.473   1
  -1  -8 -12-78.6880 198.534   1
   1   8  13 32.3588 224.495   1
  -1  -8 -13 108.054 186.713   1
   1   8  14 200.103 247.083   1
  -1   8 -14 281.261 124.419   1
   1  -8  14 205.378 140.598   1
  -1  -8 -14 55.3215 197.395   1
   1   8  15 34.2180 290.422   1
  -1   8 -15 16.7631 137.291   1
   1  -8  15 154.546 148.309   1
  -1  -8 -15 395.386 252.246   1
   1   8  16 876.417 304.274   1
  -1   8 -16 883.541 167.730   1
   1  -8  16 1033.67 197.145   1
  -1  -8 -16 1116.21 259.994   1
   1   8  17 357.066 245.766   1
  -1   8 -17-20.7634 145.117   1
   1  -8  17-70.9614 164.069   1
  -1  -8 -17-29.0076 201.201   1
   1   8  18 216.479 231.520   1
  -1   8 -18 159.502 169.015   1
   1  -8  18 435.335 181.792   1
  -1  -8 -18 589.042 205.591   1
   1   8  19 36.4980 261.791   1
  -1  -8 -19 149.089 220.674   1
   1   8  20-183.509 274.278   1
  -1  -8 -20-30.0610 220.202   1
   1   8  21-257.766 221.215   1
  -1  -8 -21-120.164 179.674   1
   1   8  22 407.108 236.442   1
  -1  -8 -22-59.4208 199.043   1
   1   8  23-184.390 256.785   1
  -1  -8 -23 29.3581 209.783   1
   1   8  25 577.204 250.244   1
  -1  -8 -25-263.051 204.299   1
   1   8  26-142.250 238.115   1
  -1  -8 -26-58.1835 210.169   1
   1   8  27 348.127 192.377   1
  -1  -8 -27-28.6465 165.810   1
  -1   9  26 604.953 257.340   1
   1  -9 -26 235.564 212.674   1
  -1   9  25 181.143 263.550   1
   1  -9 -25 59.7603 207.371   1
  -1   9  24 404.247 238.823   1
   1  -9 -24-241.317 189.969   1
  -1   9  23 259.112 230.000   1
   1  -9 -23 30.4992 181.273   1
  -1   9  22 372.468 220.318   1
   1  -9 -22 61.0370 168.906   1
  -1   9  20 149.712 205.493   1
   1  -9 -20 60.5044 186.174   1
  -1   9  19 817.315 259.263   1
   1  -9 -19 389.883 195.761   1
   1  -9 -17 318.380 221.173   1
   1   9 -17-60.1289 149.260   1
  -1   9  17-219.018 278.936   1
   1  -9 -16 256.907 237.190   1
   1   9 -16 124.189 143.284   1
  -1  -9  16 295.898 158.192   1
  -1   9  16 683.906 317.328   1
   1  -9 -15-195.125 211.672   1
   1   9 -15 155.292 123.802   1
  -1   9  15-35.6834 274.390   1
  -1  -9  15 35.0935 134.943   1
   1  -9 -14 2292.30 283.469   1
  -1   9  14 2106.31 316.082   1
   1  -9 -13 244.582 231.920   1
   1   9 -13 124.482 104.870   1
  -1  -9  13 139.365 113.223   1
  -1   9  13 100.265 259.539   1
   1  -9 -12 1371.52 230.917   1
   1   9 -12 859.007 121.203   1
  -1  -9  12 925.666 131.238   1
  -1   9  12 1070.27 270.483   1
   1  -9 -11 1021.70 223.369   1
   1   9 -11 500.403 92.3789   1
  -1   9  11 625.936 275.380   1
  -1  -9  11 709.875 102.006   1
   1  -9 -10 613.979 180.155   1
  -1   9  10 90.2967 233.121   1
   1  -9  -9-23.4942 180.239   1
  -1   9   9 345.340 234.091   1
   1  -9  -7 105.579 157.268   1
  -1   9   7-51.7318 209.147   1
  -1   9   6 3686.97 366.340   1
   1  -9  -6 3625.47 334.530   1
  -1   9   5 1806.20 252.180   1
   1  -9  -5 1709.33 216.329   1
  -1   9   4 20.9147 176.562   1
   1  -9  -4 67.0106 143.249   1
   1   9  -3 95.2583 71.4078   1
  -1   9   3 153.744 164.437   1
   1  -9  -3 120.308 130.351   1
  -1  -9   3 102.343 60.6675   1
   1   9  -2 75.5892 98.5860   1
   1  -9  -2-68.2862 112.895   1
  -1  -9   2 55.8021 73.9758   1
   1   9  -1 3516.34 293.508   1
  -1  -9   1 3816.21 283.337   1
   1   9   0 48175.8 3148.98   1
  -1  -9   0 44005.3 3139.75   1
  -1   9   0 48468.1 3149.11   1
   1  -9   0 47575.7 3141.71   1
  -1   9  -1 3090.59 281.209   1
   1  -9   1 3722.60 270.344   1
  -1  -9  -2 113.993 137.212   1
   1  -9   2 104.314 78.9598   1
  -1   9  -2 68.6339 90.7671   1
  -1  -9  -3-95.0172 150.834   1
   1  -9   3 3.66484 49.6893   1
  -1   9  -3 87.8357 57.0975   1
   1   9   3-113.149 173.322   1
   1   9   4 247.328 185.561   1
  -1  -9  -5 2188.53 232.171   1
   1   9   5 1741.28 256.672   1
  -1  -9  -6 3581.17 334.239   1
   1   9   6 3790.77 366.979   1
  -1  -9  -7 559.867 179.858   1
   1   9   7-103.601 203.053   1
  -1  -9  -9 528.337 198.045   1
   1   9   9 28.7612 233.528   1
  -1  -9 -10 351.245 207.858   1
   1   9  10 269.739 239.121   1
   1  -9  11 755.588 78.2492   1
   1   9  11 809.194 251.357   1
  -1  -9 -12 1127.85 227.734   1
   1  -9  12 1165.85 122.186   1
   1   9  12 1545.90 272.275   1
  -1  -9 -13-55.0473 190.416   1
   1  -9  13 125.492 112.103   1
  -1   9 -13 176.532 94.0857   1
   1   9  13 365.465 239.268   1
  -1  -9 -14 1968.71 282.559   1
   1  -9  14 2180.24 208.397   1
   1   9  14 2251.82 313.122   1
  -1   9 -14 1813.99 195.158   1
   1   9  15 139.678 264.392   1
  -1   9 -15-28.5312 116.508   1
   1  -9  15 213.434 139.814   1
  -1  -9 -15 228.964 207.517   1
   1   9  16 427.373 283.169   1
  -1   9 -16-65.7594 125.498   1
   1  -9  16 113.187 155.708   1
  -1  -9 -16 406.515 217.810   1
  -1   9 -17 74.0315 144.546   1
  -1  -9 -17-235.277 226.165   1
   1   9  19 293.363 247.825   1
  -1  -9 -19 150.268 184.433   1
   1   9  20 73.7829 232.606   1
  -1  -9 -20 241.312 205.495   1
   1   9  22 37.4150 255.517   1
  -1  -9 -22-29.2901 203.930   1
   1   9  23 478.102 220.263   1
  -1  -9 -23 409.188 175.029   1
   1   9  24-109.008 233.035   1
  -1  -9 -24 58.3218 198.363   1
   1   9  25 395.286 253.021   1
  -1  -9 -25-262.040 205.005   1
   1   9  26 422.340 220.977   1
  -1  -9 -26 28.7539 178.143   1
  -1  10  26 70.5639 229.314   1
   1 -10 -26-146.066 191.525   1
  -1  10  25 143.862 249.470   1
   1 -10 -25-29.7249 213.153   1
  -1  10  24-694.651 265.006   1
   1 -10 -24 361.307 225.025   1
  -1  10  22 37.1818 265.672   1
   1 -10 -22 60.8489 223.565   1
   1 -10 -21 60.9034 213.644   1
  -1  10  21 37.4250 262.557   1
   1 -10 -20-454.923 229.567   1
  -1  10  20 601.172 281.654   1
   1 -10 -19-181.834 228.663   1
  -1  10  19 187.699 288.668   1
   1 -10 -18 870.718 237.190   1
  -1  10  18 856.451 294.618   1
   1 -10 -17-324.835 192.105   1
  -1  10  17 258.473 265.848   1
   1 -10 -16 173.483 200.071   1
  -1  10  16 146.037 251.518   1
   1 -10 -15 141.575 217.726   1
   1  10 -15 23.5246 104.038   1
  -1 -10  15-65.2718 122.051   1
  -1  10  15 217.790 292.650   1
   1 -10 -14 416.921 215.908   1
  -1 -10  14 178.783 103.982   1
  -1  10  14 356.236 280.800   1
   1  10 -14 18.5131 91.7986   1
  -1 -10  13 75.4001 69.2150   1
   1  10 -13 62.3564 68.1701   1
  -1  10  12 1743.27 312.148   1
   1 -10 -12 1821.43 277.555   1
  -1  10  11 64.5540 246.163   1
   1 -10 -11 550.565 213.806   1
  -1  10  10 3956.03 393.168   1
   1 -10 -10 3897.07 368.557   1
  -1  10   9-89.7324 227.322   1
   1 -10  -9 315.936 195.065   1
  -1  10   8 171.311 218.039   1
   1 -10  -8 278.424 184.516   1
   1 -10  -6 6621.19 545.673   1
  -1  10   6 7507.15 572.251   1
  -1  10   5 1153.61 242.268   1
   1 -10  -5 1287.89 197.876   1
   1 -10  -4 4692.77 376.522   1
  -1  10   4 4386.29 410.966   1
   1  10  -3 1026.89 118.135   1
  -1  10   3 1018.71 196.540   1
  -1 -10   3 1161.43 107.636   1
   1 -10  -3 1191.87 173.674   1
  -1 -10   2 4232.57 295.470   1
   1 -10  -2 3701.95 328.536   1
   1  10  -2 3753.86 303.766   1
  -1  10   2 3929.08 354.219   1
   1  10  -1 1963.70 196.351   1
  -1 -10   1 1812.40 177.658   1
  -1  10   1 1727.37 226.574   1
   1 -10  -1 2003.85 201.953   1
  -1  10   0 14.0729 131.861   1
   1 -10   0 47.3533 111.393   1
   1  10   1 2228.22 225.457   1
  -1 -10  -1 1946.90 201.867   1
   1 -10   1 2062.75 185.101   1
   1 -10   2 3405.89 272.012   1
  -1 -10  -2 4066.35 317.769   1
   1  10   2 3689.91 341.129   1
  -1  10  -2 3609.08 279.292   1
  -1 -10  -3 968.746 182.886   1
   1 -10   3 1035.39 97.1788   1
  -1  10  -3 992.521 103.921   1
   1  10   3 982.109 213.393   1
  -1 -10  -4 4495.97 376.030   1
   1  10   5 723.357 227.285   1
  -1 -10  -5 939.147 190.222   1
  -1 -10  -6 7462.94 556.915   1
   1  10   6 6742.08 576.960   1
   1  10   8 485.326 250.750   1
  -1 -10  -8-166.700 198.977   1
   1  10   9 59.5684 231.491   1
  -1 -10  -9 298.828 207.852   1
   1  10  10 4244.86 432.924   1
  -1 -10 -10 4376.28 404.070   1
   1  10  11-192.527 221.746   1
  -1 -10 -11 26.7226 188.895   1
   1  10  12 1789.40 277.678   1
  -1 -10 -12 1206.41 222.575   1
  -1 -10 -14 485.544 205.055   1
  -1  10 -14 108.878 76.5092   1
   1  10  14 348.894 240.360   1
   1 -10  14 111.309 84.7786   1
  -1 -10 -15-28.9956 204.996   1
   1  10  15 142.426 245.141   1
  -1  10 -15 20.5026 95.2042   1
   1 -10  15 202.703 107.840   1
  -1  10 -16 204.030 106.700   1
   1  10  16 72.4016 258.131   1
  -1 -10 -16 381.328 213.078   1
   1  10  17 620.466 279.588   1
  -1 -10 -17 326.884 231.114   1
   1  10  18 73.7156 280.193   1
  -1 -10 -18 600.461 229.460   1
   1  10  19 370.036 297.832   1
  -1 -10 -19 120.876 229.900   1
   1  10  20-37.0679 267.692   1
  -1 -10 -20 90.4921 204.387   1
   1  10  21-148.796 210.878   1
  -1 -10 -21-297.759 175.685   1
   1  10  22 485.647 264.027   1
  -1 -10 -22 262.945 192.052   1
   1  10  24 108.341 246.743   1
  -1 -10 -24 116.779 197.153   1
   1  10  25-142.459 189.452   1
  -1 -10 -25-28.8174 160.132   1
   1  10  26-452.355 229.119   1
  -1 -10 -26 170.294 193.136   1
  -1  11  25 142.395 197.766   1
   1 -11 -25-205.609 170.785   1
  -1  11  24 217.705 194.199   1
   1 -11 -24-179.045 160.735   1
  -1  11  23 73.6986 199.993   1
   1 -11 -23 211.183 175.657   1
   1 -11 -22 274.761 185.205   1
  -1  11  22-74.2944 207.721   1
   1 -11 -21 61.1947 163.817   1
  -1  11  21 74.8765 211.661   1
  -1  11  20-37.6329 241.476   1
   1 -11 -20 214.084 193.651   1
  -1  11  19-188.679 247.470   1
   1 -11 -19-60.8460 207.087   1
  -1  11  18-412.781 282.205   1
   1 -11 -18 362.598 228.711   1
  -1  11  17 149.329 291.695   1
   1 -11 -17 180.393 228.564   1
  -1  11  16 480.823 271.447   1
   1 -11 -16 413.618 195.813   1
  -1  11  15 255.844 259.486   1
   1 -11 -15 115.633 201.581   1
  -1  11  14 683.532 293.888   1
   1 -11 -14 1252.28 254.966   1
  -1  11  13 569.481 274.637   1
   1 -11 -13-110.948 185.055   1
  -1  11  11-300.948 268.631   1
   1 -11 -11-240.128 217.022   1
  -1  11  10 291.383 219.329   1
  -1  11   9 1466.27 276.863   1
   1 -11  -9 921.439 216.220   1
  -1  11   8 149.541 237.784   1
   1 -11  -8 549.003 187.676   1
   1 -11  -7-181.996 179.626   1
  -1  11   6-136.327 201.836   1
   1 -11  -6-106.350 147.732   1
  -1  11   5 583.689 220.886   1
   1 -11  -5 964.731 183.748   1
  -1  11   4 660.895 203.065   1
   1 -11  -4 339.967 156.139   1
  -1  11   3 21.7294 167.270   1
   1  11  -3 191.862 84.6446   1
   1 -11  -3 17.5296 140.349   1
  -1 -11   3 113.295 67.1209   1
  -1  11   2 79.0468 148.792   1
   1  11  -2 10.4130 106.966   1
  -1 -11   2 59.2690 83.3725   1
   1  11  -1 157.798 130.678   1
   1 -11  -1 306.785 138.741   1
  -1  11   1 318.752 160.544   1
  -1 -11   1 443.610 116.963   1
   1  11   1 532.867 165.404   1
   1 -11   1 524.054 107.609   1
  -1  11  -1 315.579 125.957   1
  -1 -11  -1 341.316 147.280   1
   1  11   2 79.3324 179.844   1
  -1 -11  -2-16.5725 150.744   1
   1 -11   2 205.149 85.8874   1
  -1  11  -2 249.877 104.649   1
  -1 -11  -3 381.690 153.962   1
   1 -11   3 126.305 59.6430   1
   1  11   3 108.794 172.060   1
  -1  11  -3 5.72180 72.7281   1
   1  11   4 94.2325 186.052   1
  -1 -11  -4 275.558 162.762   1
   1  11   5 883.652 217.732   1
  -1 -11  -5 1032.92 200.007   1
   1  11   6-160.858 198.408   1
  -1 -11  -6-44.7883 163.527   1
  -1 -11  -7 117.982 184.954   1
   1  11   8 562.692 231.644   1
  -1 -11  -8 989.121 218.870   1
   1  11   9 895.138 247.881   1
  -1 -11  -9 513.567 203.554   1
   1  11  10 192.315 251.375   1
  -1 -11 -10 211.943 212.206   1
   1  11  11 496.310 288.148   1
  -1 -11 -11 300.786 218.094   1
   1  11  13 488.394 269.972   1
  -1 -11 -13 741.612 212.481   1
   1  11  14 534.498 285.178   1
  -1 -11 -14 782.442 226.720   1
   1  11  15 72.4940 256.469   1
  -1 -11 -15 264.028 202.308   1
   1  11  16-219.582 263.432   1
  -1 -11 -16 327.227 205.652   1
   1  11  17-184.863 256.470   1
  -1 -11 -17 30.0804 213.395   1
   1  11  18-148.271 260.137   1
  -1 -11 -18-90.8308 208.526   1
   1  11  19-37.2056 272.667   1
  -1 -11 -19 303.422 219.404   1
   1  11  20 523.879 270.863   1
  -1 -11 -20 388.923 221.763   1
   1  11  21 300.914 264.985   1
  -1 -11 -21 29.3707 199.975   1
   1  11  22 147.704 241.011   1
  -1 -11 -22-117.084 184.345   1
   1  11  23 473.699 217.940   1
  -1 -11 -23 58.3371 164.533   1
   1  11  24 358.451 247.938   1
  -1 -11 -24 57.8589 192.391   1
   1  11  25-35.2451 260.804   1
  -1 -11 -25 199.414 211.546   1
  -1  12  24 576.262 263.082   1
   1 -12 -24 445.221 218.356   1
  -1  12  23-36.6538 250.328   1
   1 -12 -23-30.1083 212.006   1
  -1  12  22 371.808 273.570   1
   1 -12 -22 121.613 219.264   1
  -1  12  21-112.342 253.722   1
   1 -12 -21 30.7379 207.430   1
  -1  12  20-263.853 255.390   1
   1 -12 -20 123.072 203.407   1
   1 -12 -18-30.5401 193.295   1
  -1  12  18-151.777 263.235   1
   1 -12 -17 212.189 218.899   1
  -1  12  17-339.215 276.926   1
   1 -12 -15 177.493 208.348   1
  -1  12  15-74.1962 252.401   1
   1 -12 -14-58.4130 218.963   1
  -1  12  14 256.217 284.949   1
  -1  12  13-36.0171 242.077   1
   1 -12 -12 250.838 213.394   1
  -1  12  12 705.617 292.871   1
   1 -12 -11 378.582 229.487   1
  -1  12  11 69.4734 296.710   1
   1 -12 -10 1418.58 238.211   1
   1 -12  -9-127.001 194.092   1
  -1  12   9 228.461 260.891   1
   1 -12  -8-171.076 193.825   1
  -1  12   8-31.3980 247.474   1
   1 -12  -7-117.620 166.957   1
  -1  12   7-29.7508 223.081   1
   1 -12  -5 425.977 180.579   1
  -1  12   5 186.648 204.229   1
   1 -12  -4 3697.39 333.160   1
  -1  12   4 3591.03 359.472   1
  -1  12   3 69.3958 196.754   1
   1 -12  -3 169.325 150.397   1
  -1 -12   3 25.2138 68.6621   1
   1  12  -3-54.0591 84.1177   1
   1  12  -2 1541.76 172.879   1
  -1 -12   2 1641.69 154.257   1
   1 -12  -2 1479.15 194.086   1
  -1  12   2 1225.11 213.907   1
   1  12  -1 858.832 168.123   1
   1 -12  -1 1613.33 187.666   1
  -1  12   1 1317.71 200.637   1
  -1 -12   1 1163.86 146.263   1
   1  12   0 286.727 148.028   1
   1 -12   0 56.4150 124.760   1
  -1  12   0 146.858 148.261   1
  -1 -12   0 96.0145 117.885   1
   1  12   1 1452.36 212.261   1
   1 -12   1 1559.93 167.489   1
  -1  12  -1 1066.11 178.292   1
  -1 -12  -1 1633.49 188.477   1
   1  12   2 2012.64 243.880   1
  -1 -12  -2 2012.82 221.859   1
   1 -12   2 1485.55 161.076   1
  -1  12  -2 1784.37 175.609   1
  -1 -12  -3-57.2962 139.367   1
   1 -12   3-10.5136 62.0995   1
  -1  12  -3 55.8759 75.3403   1
   1  12   3-138.516 174.175   1
  -1 -12  -4 4446.04 379.193   1
   1  12   4 4278.59 401.996   1
   1  12   5 318.381 217.441   1
  -1 -12  -5 176.430 165.472   1
   1  12   7-88.5718 207.176   1
  -1 -12  -7-73.1228 176.711   1
   1  12   8-61.6457 212.165   1
  -1 -12  -8-25.4401 184.376   1
   1  12   9 160.168 249.379   1
  -1 -12  -9 394.790 211.309   1
  -1 -12 -10 1413.13 248.320   1
   1  12  11-68.2183 232.022   1
  -1 -12 -11 27.8435 184.065   1
   1  12  12 559.744 284.382   1
  -1 -12 -12 540.057 233.301   1
   1  12  13 286.120 298.565   1
   1  12  14-290.761 282.988   1
  -1 -12 -14 352.521 225.974   1
   1  12  15 220.297 270.772   1
  -1 -12 -15 29.8080 210.771   1
   1  12  17 148.940 266.849   1
  -1 -12 -17 425.450 220.442   1
   1  12  18 411.536 263.148   1
  -1 -12 -18 213.326 210.633   1
   1  12  20 112.443 266.853   1
  -1 -12 -20 29.9143 200.272   1
   1  12  21 638.909 282.183   1
  -1 -12 -21 293.061 211.243   1
   1  12  22 110.332 258.557   1
  -1 -12 -22 352.849 207.742   1
   1  12  23 217.322 237.543   1
  -1 -12 -23-321.167 198.755   1
   1  12  24 285.334 214.306   1
  -1 -12 -24 115.144 165.008   1
  -1  13  24 178.240 228.649   1
   1 -13 -24-29.3294 180.418   1
  -1  13  23 436.463 244.616   1
   1 -13 -23-59.6718 186.368   1
  -1  13  22-73.9688 246.831   1
   1 -13 -22 362.416 212.991   1
   1 -13 -20 402.446 225.059   1
  -1  13  20 604.180 288.513   1
   1 -13 -19-92.8671 206.631   1
  -1  13  19-265.791 272.470   1
  -1  13  18 266.743 237.321   1
   1 -13 -18 278.023 171.513   1
  -1  13  17 267.139 274.989   1
   1 -13 -17 184.085 218.095   1
  -1  13  16 570.545 308.348   1
   1 -13 -16 214.148 206.839   1
   1 -13 -14 239.393 216.673   1
  -1  13  13 110.144 274.846   1
   1 -13 -13 351.075 212.711   1
  -1  13  12 1334.69 272.540   1
   1 -13 -12 718.556 217.751   1
  -1  13  11-247.119 282.201   1
   1 -13 -11 168.866 201.805   1
  -1  13  10-68.8168 256.243   1
   1 -13 -10-27.4298 206.967   1
  -1  13   9 33.3778 248.586   1
   1 -13  -9 79.8534 200.863   1
  -1  13   8 740.925 244.668   1
   1 -13  -8 1002.06 223.625   1
  -1  13   7-433.061 235.998   1
   1 -13  -7-49.3384 177.382   1
  -1  13   6 590.390 239.411   1
   1 -13  -6 403.726 190.280   1
  -1  13   4 105.325 196.081   1
   1 -13  -4-42.7704 153.887   1
  -1 -13   3 20.3713 74.0707   1
   1 -13  -3-100.625 163.169   1
   1  13  -3 48.1413 90.9650   1
  -1  13   3-122.474 195.240   1
   1  13  -2 2275.01 203.963   1
  -1 -13   2 1774.71 180.783   1
   1 -13  -2 2127.03 226.004   1
  -1  13   2 1737.75 242.956   1
   1 -13  -1-85.4880 135.886   1
  -1  13   1 101.024 164.273   1
  -1 -13   0 559.015 137.609   1
   1  13   0 720.825 161.303   1
   1 -13   0 569.735 155.347   1
  -1  13   0 836.019 155.793   1
   1  13   1-40.8349 166.708   1
  -1 -13  -1-199.092 139.609   1
   1  13   2 2214.42 268.297   1
  -1 -13  -2 1981.72 229.129   1
  -1  13  -2 1886.08 196.612   1
   1 -13   2 2377.84 192.764   1
  -1 -13  -3 140.058 155.451   1
   1 -13   3 113.406 67.0737   1
   1  13   3 49.0269 191.537   1
   1  13   4 78.9151 198.482   1
  -1 -13  -4 21.4760 155.111   1
   1  13   6 323.904 240.133   1
  -1 -13  -6 576.495 201.519   1
   1  13   7 308.060 232.437   1
  -1 -13  -7-125.677 180.250   1
   1  13   8 448.567 257.822   1
  -1 -13  -8 444.370 195.604   1
   1  13   9-33.1474 268.782   1
  -1 -13  -9-81.1354 209.927   1
   1  13  10-136.770 238.100   1
  -1 -13 -10 194.261 191.796   1
   1  13  11-35.1203 265.100   1
  -1 -13 -11 255.231 242.574   1
   1  13  12 896.438 268.481   1
  -1 -13 -12 289.554 216.390   1
   1  13  13-145.475 251.289   1
  -1 -13 -13 88.5166 195.869   1
   1  13  14 221.676 267.785   1
  -1 -13 -14-269.807 209.574   1
   1  13  16-299.548 273.953   1
   1  13  17-150.599 269.100   1
  -1 -13 -17-91.8498 222.773   1
   1  13  18 75.3392 263.323   1
  -1 -13 -18 91.5740 203.556   1
   1  13  19 264.396 249.192   1
  -1 -13 -19 240.875 203.858   1
   1  13  20 75.7984 261.467   1
  -1 -13 -20 383.714 195.944   1
   1  13  22 365.866 261.419   1
  -1 -13 -22-321.330 206.470   1
   1  13  23 36.0931 259.768   1
  -1 -13 -23-145.431 198.700   1
   1  13  24 70.5217 240.984   1
  -1 -13 -24 544.392 208.936   1
  -1  14  23-108.286 200.620   1
   1 -14 -23-118.642 152.706   1
  -1  14  21 523.307 263.050   1
   1 -14 -21 426.669 212.023   1
  -1  14  20 641.048 283.125   1
   1 -14 -20 648.310 221.544   1
   1 -14 -19-124.747 209.686   1
  -1  14  19-38.0883 256.055   1
   1 -14 -18-155.800 171.304   1
  -1  14  17 268.761 291.644   1
   1 -14 -17 31.0751 222.164   1
  -1  14  16 613.976 292.717   1
   1 -14 -16 31.0741 197.217   1
  -1  14  15 229.577 271.496   1
   1 -14 -15 30.7368 220.510   1
  -1  14  14 189.873 251.183   1
   1 -14 -14 91.5284 191.441   1
  -1  14  13 336.715 291.395   1
   1 -14 -13 30.1909 222.042   1
  -1  14  12-36.8708 263.439   1
   1 -14 -12 88.7705 228.948   1
  -1  14  11 253.413 239.319   1
   1 -14 -11-145.232 199.922   1
  -1  14   9-68.8739 238.606   1
   1 -14  -9 525.323 216.607   1
  -1  14   8-335.053 239.396   1
   1 -14  -8 242.388 210.293   1
  -1  14   7 161.333 250.584   1
   1 -14  -7 129.744 201.597   1
  -1  14   6 185.198 222.218   1
   1 -14  -6 50.0584 185.276   1
  -1  14   5 176.036 216.374   1
   1 -14  -5 23.9323 179.482   1
   1 -14  -4 727.141 181.526   1
  -1  14   4 913.676 230.026   1
  -1 -14   3 182.169 76.1943   1
   1 -14  -3 42.6546 160.610   1
   1  14  -3 326.733 88.0248   1
  -1  14   3 415.472 211.685   1
  -1 -14   2 707.016 116.178   1
   1 -14  -2 419.468 166.784   1
   1  14  -2 378.292 128.538   1
  -1  14   2 358.194 193.874   1
   1  14  -1 49.3719 135.029   1
   1 -14  -1 91.4727 144.657   1
  -1  14   1 21.2280 168.803   1
  -1 -14   1 132.488 117.033   1
   1  14   0 58.0256 159.863   1
   1 -14   0-15.8413 127.366   1
  -1  14   0-131.424 164.490   1
  -1 -14   0-15.2413 121.142   1
  -1 -14  -1-17.6560 138.269   1
   1  14   1 43.3905 173.923   1
  -1 -14  -2 621.072 154.697   1
   1 -14   2 381.108 108.085   1
  -1  14  -2 447.546 123.414   1
   1  14   2 573.979 214.773   1
  -1 -14  -3 188.615 159.374   1
   1 -14   3 156.151 59.4955   1
  -1  14  -3 36.2378 67.8611   1
   1  14   4 858.949 224.551   1
  -1 -14  -4 941.228 191.883   1
   1  14   5 87.9733 214.738   1
  -1 -14  -5-118.320 174.476   1
   1  14   6 307.846 235.182   1
  -1 -14  -6 248.469 183.440   1
   1  14   7 417.318 220.833   1
  -1 -14  -7 388.464 195.304   1
   1  14   8 33.2721 245.328   1
  -1 -14  -8 80.5212 186.211   1
   1  14   9 480.288 250.567   1
  -1 -14  -9-27.6777 200.154   1
   1  14  11 287.205 250.146   1
  -1 -14 -11 58.1650 204.246   1
   1  14  12-219.656 254.933   1
  -1 -14 -12 267.174 201.187   1
   1  14  13-111.386 278.319   1
  -1 -14 -13 120.411 208.006   1
   1  14  14 411.662 244.375   1
  -1 -14 -14-91.3733 198.935   1
   1  14  15 302.254 248.125   1
  -1 -14 -15 184.141 202.604   1
   1  14  16 379.519 289.832   1
  -1 -14 -16 522.232 223.210   1
   1  14  17-496.571 277.850   1
  -1 -14 -17 182.573 215.932   1
   1  14  18-76.1650 261.206   1
  -1 -14 -18 242.548 219.068   1
   1  14  19 191.210 271.426   1
  -1 -14 -19 118.987 204.178   1
   1  14  20 262.509 263.644   1
   1  14  21 36.9762 256.560   1
  -1 -14 -21 147.433 193.406   1
   1  14  23 35.7467 245.296   1
  -1 -14 -23 230.203 194.449   1
  -1  15  22-36.5521 213.661   1
   1 -15 -22-89.9992 164.688   1
  -1  15  21-223.318 243.032   1
   1 -15 -21-30.4472 199.707   1
  -1  15  20-188.916 260.293   1
   1 -15 -20-153.840 215.316   1
  -1  15  19 306.087 271.412   1
   1 -15 -19-93.5132 189.877   1
  -1  15  18 192.251 227.988   1
   1 -15 -18 377.201 193.421   1
   1 -15 -17 316.200 221.146   1
   1 -15 -16-62.9340 184.048   1
  -1  15  16-193.508 226.299   1
  -1  15  15 463.968 292.739   1
   1 -15 -15 314.406 225.972   1
  -1  15  14 307.872 240.295   1
   1 -15 -14 31.1348 193.570   1
  -1  15  13 343.673 264.883   1
   1 -15 -13-92.6440 187.179   1
  -1  15  12 37.7417 257.320   1
   1 -15 -12 427.371 221.126   1
  -1  15  11 74.3273 253.838   1
   1 -15 -11 60.1269 209.359   1
  -1  15  10 145.776 275.906   1
   1 -15 -10 58.9927 205.452   1
  -1  15   8 34.5716 238.012   1
   1 -15  -8 111.986 192.771   1
  -1  15   7 200.557 235.041   1
   1 -15  -7 272.224 186.612   1
  -1  15   6 739.563 246.012   1
   1 -15  -6 842.897 221.192   1
   1 -15  -5 150.935 194.212   1
  -1  15   5 92.4523 228.880   1
  -1 -15   3-12.4697 65.7166   1
   1 -15  -3 226.087 151.355   1
  -1  15   3-137.039 198.635   1
   1  15  -3 91.5182 80.7598   1
   1 -15  -2 509.124 165.360   1
  -1 -15   2 614.275 117.178   1
  -1  15   2 799.336 210.502   1
   1  15  -2 335.376 126.636   1
   1 -15  -1-116.413 149.742   1
  -1 -15   1-100.016 115.960   1
   1  15  -1-104.343 145.359   1
  -1  15   1 44.2279 167.460   1
   1  15   0 20.4555 156.583   1
   1 -15   0 216.349 131.049   1
  -1  15   0 380.307 172.220   1
  -1 -15   0-16.4563 139.211   1
   1  15   1-23.3277 160.600   1
  -1 -15  -1 109.568 145.177   1
   1 -15   1 153.574 116.982   1
  -1  15  -1-82.8031 139.105   1
  -1 -15  -2 586.406 169.711   1
   1 -15   2 479.325 109.406   1
  -1  15  -2 552.661 127.153   1
   1  15   2 735.991 208.956   1
  -1 -15  -3 22.0965 163.460   1
   1 -15   3 25.5468 40.1748   1
  -1  15  -3 19.7146 52.9526   1
   1  15   3 108.762 209.081   1
   1  15   5 91.4951 212.347   1
  -1 -15  -5-24.8260 184.263   1
   1  15   6 1056.17 252.065   1
  -1 -15  -6 829.844 210.892   1
   1  15   7-33.2535 227.133   1
  -1 -15  -7-80.8197 187.611   1
   1  15   8-412.263 249.151   1
  -1 -15  -8 556.603 202.613   1
   1  15  10 36.0474 257.794   1
  -1 -15 -10 263.829 211.991   1
   1  15  11-36.7120 230.154   1
  -1 -15 -11 119.446 205.559   1
   1  15  12 372.675 277.462   1
  -1 -15 -12 545.362 232.921   1
   1  15  13-188.869 235.686   1
  -1 -15 -13 183.903 192.146   1
   1  15  14-228.559 281.783   1
  -1 -15 -14 184.872 210.426   1
   1  15  15-114.722 257.174   1
  -1 -15 -15-154.635 199.440   1
   1  15  16 115.567 238.420   1
  -1 -15 -16 245.170 186.167   1
   1  15  17 155.363 248.304   1
  -1 -15 -17 211.256 192.229   1
   1  15  18 114.753 274.342   1
  -1 -15 -18-211.136 205.268   1
   1  15  19 227.322 277.203   1
  -1 -15 -19 603.138 213.744   1
   1  15  20 672.974 274.228   1
  -1 -15 -20-29.7685 198.259   1
   1  15  21 73.5814 258.194   1
  -1 -15 -21-236.280 203.422   1
   1  15  22 506.913 279.895   1
  -1 -15 -22 145.520 188.403   1
  -1  16  21 222.034 253.004   1
   1 -16 -21 151.674 204.226   1
  -1  16  20 75.4573 273.785   1
   1 -16 -20 309.286 216.628   1
  -1  16  19 229.505 259.341   1
   1 -16 -19 93.7686 186.801   1
  -1  16  18 116.001 258.906   1
   1 -16 -18 94.3594 208.909   1
  -1  16  17-39.0064 263.220   1
   1 -16 -17 31.7333 205.324   1
  -1  16  15-117.333 256.545   1
   1 -16 -15-159.717 188.915   1
  -1  16  14 351.491 287.986   1
   1 -16 -14-63.8038 207.407   1
  -1  16  13 77.6010 265.201   1
   1 -16 -13 220.629 212.109   1
  -1  16  12 461.606 259.477   1
   1 -16 -12 250.019 201.647   1
  -1  16  11 417.941 253.865   1
   1 -16 -11 154.366 205.681   1
  -1  16  10 112.115 254.214   1
   1 -16 -10-91.1147 212.259   1
  -1  16   9 329.895 268.579   1
   1 -16  -9 599.492 212.054   1
   1 -16  -8 321.455 200.134   1
  -1  16   8 71.4849 261.249   1
   1 -16  -7 170.219 193.316   1
  -1  16   7 174.101 228.526   1
   1 -16  -6 165.051 191.896   1
  -1  16   6 201.545 231.508   1
   1 -16  -5 105.852 197.084   1
  -1  16   5-32.2005 226.746   1
   1 -16  -4 254.373 184.434   1
  -1  16   4 457.550 218.324   1
  -1  16   3 113.586 216.988   1
   1  16  -3-47.6894 60.5563   1
  -1 -16   3 35.2063 50.5434   1
   1 -16  -3-24.0753 172.626   1
   1 -16  -2 251.376 156.438   1
  -1 -16   2 68.7111 101.145   1
   1  16  -2 254.842 124.273   1
  -1  16   2 127.097 175.966   1
   1 -16  -1 80.0532 160.898   1
  -1 -16   1-91.2171 117.985   1
   1  16  -1 91.0574 145.578   1
  -1  16   1 23.7777 171.707   1
   1 -16   0 192.008 139.332   1
  -1 -16   0-70.6950 131.824   1
   1  16   0 388.015 174.445   1
  -1  16   0 42.0773 161.443   1
   1  16   1 73.1261 178.256   1
  -1 -16  -1 235.364 147.485   1
   1 -16   1 175.832 123.912   1
  -1  16  -1 188.002 150.901   1
  -1 -16  -2 233.772 161.010   1
   1 -16   2 167.982 102.042   1
  -1  16  -2 12.3132 109.385   1
   1  16   2-26.6638 184.367   1
  -1 -16  -4 145.658 183.464   1
   1  16   4 183.058 219.022   1
  -1 -16  -5 128.892 179.814   1
   1  16   5 223.128 226.359   1
  -1 -16  -6-134.436 182.304   1
   1  16   6-66.5199 216.258   1
  -1 -16  -7 307.034 195.500   1
   1  16   7 34.4044 231.589   1
  -1 -16  -8 747.426 206.677   1
   1  16   8 319.047 256.104   1
  -1 -16  -9-500.654 221.815   1
   1  16   9-36.3096 250.852   1
  -1 -16 -10 29.9677 206.473   1
   1  16  10 333.352 277.794   1
  -1 -16 -11-182.613 192.594   1
   1  16  11 150.652 246.903   1
  -1 -16 -12 277.072 204.558   1
   1  16  12-76.2307 248.928   1
  -1 -16 -13-153.648 192.632   1
   1  16  13 309.368 260.958   1
  -1 -16 -14 185.157 190.034   1
   1  16  14 77.6924 254.812   1
  -1 -16 -15 122.035 194.382   1
   1  16  15 353.893 274.108   1
  -1 -16 -17 121.770 191.927   1
   1  16  17 154.614 240.190   1
  -1 -16 -18-213.156 175.062   1
   1  16  18 382.864 235.470   1
  -1 -16 -19 394.378 195.196   1
   1  16  19 567.469 271.026   1
  -1 -16 -20 30.0119 194.309   1
   1  16  20 224.339 262.379   1
  -1 -16 -21 148.233 210.430   1
   1  16  21 512.829 245.968   1
  -1  17  21 183.895 269.168   1
   1 -17 -21 392.152 197.108   1
  -1  17  20-150.381 259.776   1
   1 -17 -20 30.8506 194.307   1
  -1  17  19 305.496 222.008   1
   1 -17 -19-93.8065 182.791   1
  -1  17  18-116.317 271.135   1
   1 -17 -18-158.761 202.947   1
  -1  17  17 313.293 243.272   1
   1 -17 -17-31.9619 180.785   1
  -1  17  16 276.440 272.467   1
   1 -17 -16 290.156 220.980   1
  -1  17  14-79.3868 241.743   1
   1 -17 -14 32.2628 199.386   1
  -1  17  13 198.108 255.636   1
   1 -17 -13 225.420 189.742   1
  -1  17  11-39.0287 251.430   1
   1 -17 -11 95.2208 199.908   1
  -1  17  10-231.113 256.784   1
   1 -17 -10 93.9831 203.609   1
  -1  17   9 113.527 257.418   1
   1 -17  -9-92.3771 200.110   1
  -1  17   8 296.408 264.725   1
   1 -17  -8-121.176 204.441   1
  -1  17   7-324.939 229.873   1
   1 -17  -7-118.501 199.570   1
  -1  17   6 455.067 257.096   1
   1 -17  -6 201.550 202.214   1
  -1  17   5 100.338 231.238   1
   1 -17  -5 139.312 191.945   1
  -1  17   4 189.470 218.281   1
   1 -17  -4 26.7467 191.201   1
  -1  17   2 108.665 198.980   1
   1  17  -2-40.1501 122.022   1
   1 -17  -2 255.393 170.657   1
   1  17  -1 91.4989 140.776   1
  -1  17   1 151.347 178.315   1
   1 -17  -1-20.8049 147.632   1
   1  17   0-22.6797 173.059   1
  -1  17   0 152.213 161.173   1
  -1 -17   0 336.421 140.468   1
   1 -17   0 90.8880 140.577   1
   1  17   1 76.8664 181.881   1
  -1 -17  -1 41.8475 143.636   1
  -1  17  -1 191.323 141.986   1
   1  17   2 83.9783 194.922   1
  -1  17  -2 11.7713 111.244   1
  -1 -17  -2 90.7317 156.155   1
   1  17   3 30.0523 196.363   1
  -1 -17  -3 217.024 170.038   1
   1  17   4-31.8550 232.459   1
  -1 -17  -4-25.3569 179.209   1
   1  17   5-100.281 248.136   1
  -1 -17  -5-52.6860 175.665   1
   1  17   6 175.492 241.950   1
  -1 -17  -6 217.848 177.474   1
   1  17   7 398.681 255.429   1
  -1 -17  -7 28.1251 183.101   1
   1  17   8 186.094 260.501   1
  -1 -17  -8 231.022 185.748   1
   1  17   9-37.5999 251.708   1
  -1 -17  -9 117.939 185.732   1
   1  17  10 347.926 260.323   1
  -1 -17 -10 179.857 205.356   1
   1  17  11-78.2965 260.400   1
  -1 -17 -11-333.790 202.108   1
   1  17  12 157.910 256.809   1
  -1 -17 -12 183.637 192.202   1
   1  17  13 277.712 282.177   1
  -1 -17 -13 338.244 215.912   1
   1  17  14 236.176 258.151   1
  -1 -17 -14 61.9544 190.697   1
   1  17  16 390.679 263.768   1
  -1 -17 -16 372.413 184.061   1
   1  17  17 309.969 269.049   1
  -1 -17 -17 465.492 220.137   1
   1  17  18 803.940 297.650   1
  -1 -17 -18-30.6584 203.483   1
   1  17  19-113.574 232.894   1
  -1 -17 -19 212.437 189.419   1
   1  17  20 185.522 224.669   1
  -1 -17 -20 389.907 178.345   1
   1  17  21 145.177 247.875   1
  -1 -17 -21-29.4981 179.667   1
  -1  18  20 519.824 244.162   1
   1 -18 -20 400.422 188.091   1
  -1  18  19 266.758 274.241   1
   1 -18 -19-249.758 207.275   1
  -1  18  18 659.755 255.199   1
   1 -18 -18 95.4006 184.952   1
  -1  18  17 39.2683 268.183   1
   1 -18 -17 32.1069 210.469   1
  -1  18  16 278.032 252.449   1
   1 -18 -16-129.915 184.642   1
  -1  18  15-120.125 264.708   1
   1 -18 -15 32.7466 196.458   1
  -1  18  14 80.4494 266.153   1
   1 -18 -14 230.376 220.578   1
  -1  18  13-160.801 279.904   1
   1 -18 -13 32.9545 202.697   1
  -1  18  12-40.0988 267.298   1
   1 -18 -12 32.8833 208.999   1
  -1  18  10 118.600 245.495   1
   1 -18 -10-32.3639 203.828   1
  -1  18   9-77.9176 256.526   1
   1 -18  -9-95.7213 201.028   1
  -1  18   8 115.010 245.902   1
   1 -18  -8 31.4744 198.264   1
  -1  18   6 179.859 228.787   1
   1 -18  -6 90.6420 198.232   1
  -1  18   5 34.2746 217.912   1
   1 -18  -5 117.465 175.357   1
  -1  18   4 129.717 208.038   1
   1 -18  -4 28.5765 184.965   1
  -1  18   3 30.6357 206.743   1
  -1  18   2 86.9003 189.961   1
   1  18   1 26.8237 186.057   1
   1  18   2 323.667 206.754   1
  -1 -18  -3 77.2968 171.042   1
   1  18   3-125.734 207.797   1
   1  18   4-99.8146 229.629   1
  -1 -18  -4 484.696 187.538   1
   1  18   5-104.619 218.601   1
  -1 -18  -5 83.9269 181.011   1
   1  18   6 72.0261 240.082   1
  -1 -18  -6 28.8553 184.254   1
   1  18   8-227.640 236.717   1
  -1 -18  -8 180.837 191.565   1
   1  18   9 38.6338 241.102   1
  -1 -18  -9-153.435 186.968   1
   1  18  10-234.920 256.654   1
  -1 -18 -10 93.2862 182.710   1
   1  18  12 317.936 255.635   1
  -1 -18 -12 283.900 195.000   1
   1  18  13 796.161 265.360   1
  -1 -18 -13-473.891 200.796   1
   1  18  14 636.262 283.090   1
  -1 -18 -14 190.918 211.723   1
   1  18  15-276.957 234.943   1
  -1 -18 -15 94.9643 177.923   1
   1  18  16-236.341 281.475   1
  -1 -18 -16 284.029 212.165   1
   1  18  17-311.467 238.284   1
  -1 -18 -17 187.108 187.081   1
   1  18  18 191.547 256.613   1
  -1 -18 -18 123.731 182.009   1
   1  18  19 263.305 268.245   1
  -1 -18 -19 519.212 212.040   1
   1  18  20 331.219 267.687   1
  -1 -18 -20 358.494 201.288   1
  -1  19  19-150.111 248.197   1
   1 -19 -19 282.576 190.415   1
  -1  19  18 269.406 276.961   1
   1 -19 -18 414.585 216.489   1
  -1  19  17 235.115 241.485   1
   1 -19 -17 227.315 183.134   1
  -1  19  16-39.7592 265.050   1
   1 -19 -16 98.8826 200.760   1
  -1  19  15 80.7510 263.771   1
   1 -19 -15 231.436 209.492   1
  -1  19  14 366.321 252.852   1
   1 -19 -14-66.6572 204.111   1
  -1  19  13-81.7671 255.396   1
   1 -19 -13-267.903 206.351   1
  -1  19  12 450.154 283.452   1
   1 -19 -12 201.094 213.940   1
  -1  19  11 487.581 277.838   1
   1 -19 -11 33.7136 212.781   1
  -1  19   9 598.584 277.515   1
  -1  19   8 78.2470 242.998   1
  -1  19   7-114.521 246.027   1
   1  19   7 76.7782 227.994   1
   1  19   8 313.659 251.185   1
   1  19   9 278.500 272.863   1
  -1 -19  -9 31.8699 169.614   1
   1  19  11 40.4479 262.873   1
  -1 -19 -11-97.1443 184.106   1
   1  19  12 283.752 257.708   1
  -1 -19 -12-32.4474 189.719   1
   1  19  13-283.296 250.153   1
  -1 -19 -13 64.7814 185.234   1
   1  19  14 241.685 267.704   1
  -1 -19 -14 161.141 200.533   1
   1  19  15-39.9048 252.548   1
  -1 -19 -15-128.742 193.185   1
   1  19  16-78.8942 254.680   1
  -1 -19 -16 477.132 211.841   1
   1  19  17 466.297 248.974   1
  -1 -19 -17 220.586 196.796   1
   1  19  18 152.626 262.634   1
  -1 -19 -18-154.683 194.844   1
   1  19  19 523.642 231.429   1
  -1 -19 -19-60.9936 168.753   1
   2   0 -26-33.8502 222.842   1
  -2   0  25 413.216 233.512   1
   2   0 -25-33.2701 210.766   1
  -2   0  24 150.229 228.196   1
   2   0 -24 328.511 221.404   1
  -2   0  23-112.241 237.800   1
   2   0 -23 32.2896 207.090   1
  -2   0  22-36.9752 225.235   1
   2   0 -22-95.0941 215.671   1
  -2   0  21-36.4216 220.740   1
   2   0 -21-61.8427 191.123   1
  -2   0  20 1501.36 299.834   1
   2   0 -20 1528.71 254.103   1
  -2   0  18 570.537 257.885   1
   2   0 -18 951.773 215.748   1
  -2   0  17-356.138 255.065   1
   2   0 -17 295.331 200.598   1
  -2   0  16 1801.25 288.366   1
   2   0 -16 1212.25 233.603   1
  -2   0  15-325.034 233.778   1
  -2   0  14 8205.48 626.356   1
   2   0 -14 7309.27 597.952   1
   2   0 -13 395.850 183.021   1
  -2   0  13 53.0512 216.916   1
   2   0 -12 4588.21 392.876   1
  -2   0  12 4310.52 402.113   1
  -2   0  11-162.821 199.874   1
   2   0 -11 19.2908 162.868   1
  -2   0  10 302.087 192.084   1
   2   0 -10 89.3499 158.103   1
   2   0  -9 33.0567 138.469   1
  -2   0   9 79.2381 165.942   1
  -2   0   8 11909.5 888.892   1
   2   0  -8 12821.7 878.132   1
  -2   0   7-48.9996 188.066   1
   2   0  -7-217.941 159.735   1
  -2   0   5-137.815 162.674   1
   2   0  -5 43.9503 134.840   1
   2   0  -4 26914.9 1730.37   1
  -2   0   4 24058.3 1734.54   1
  -2   0   3 9.41811 160.214   1
   2   0  -3 8.00846 140.406   1
   2   0  -2 119940. 8118.04   1
  -2   0   2 124574. 8120.55   1
  -2   0   1-42.8841 148.343   1
   2   0  -1 18.8941 113.604   1
  -2   0   0 24053.6 1598.77   1
   2   0   0 23448.6 1598.36   1
   2   0   1 46.3582 141.891   1
  -2   0  -1-45.3619 145.459   1
  -2   0  -2 123575. 7910.70   1
   2   0   2 114264. 7911.38   1
   2   0   3-128.796 152.324   1
  -2   0  -3-95.2360 139.665   1
  -2   0  -4 24951.3 1657.36   1
   2   0   4 23957.4 1660.39   1
  -2   0  -5 21.0023 156.807   1
   2   0   5-108.101 170.102   1
  -2   0  -7 109.221 155.319   1
   2   0   7 47.0050 175.163   1
  -2   0  -8 12701.7 905.425   1
   2   0   8 12915.9 910.470   1
   2   0   9-18.7612 171.321   1
  -2   0  -9-64.9454 141.250   1
   2   0  10 142.832 180.289   1
   2   0  11-155.475 185.529   1
  -2   0 -11 130.643 164.676   1
   2   0  12 5086.89 444.713   1
  -2   0 -12 4855.67 412.595   1
  -2   0 -13 539.537 199.524   1
   2   0  13 76.1622 215.927   1
  -2   0 -14 8090.28 600.986   1
   2   0  14 7130.15 609.174   1
   2   0  15 28.8010 204.295   1
   2   0  16 1227.12 272.533   1
  -2   0 -16 1598.43 242.453   1
   2   0  17-249.378 212.138   1
  -2   0 -17 26.3237 189.526   1
   2   0  18 291.693 250.809   1
  -2   0 -18 947.388 220.238   1
   2   0  20 587.832 263.255   1
  -2   0 -20 1563.25 250.191   1
   2   0  21 424.577 242.298   1
  -2   0 -21 175.426 188.370   1
   2   0  22 36.0630 205.010   1
  -2   0 -22-29.8858 188.213   1
   2   0  23-36.8959 244.092   1
  -2   0 -23-209.846 206.553   1
   2   0  24 339.646 259.579   1
  -2   0 -24 299.441 216.482   1
   2   0  25-150.630 217.741   1
  -2   0 -25 214.428 190.273   1
  -2   0 -26-186.991 183.526   1
   2  -1 -27-200.193 211.514   1
   2  -1 -26-132.063 202.065   1
  -2   1  26 186.673 238.366   1
   2   1 -25-238.079 226.722   1
  -2  -1  25 262.876 238.685   1
   2  -1 -24 227.475 214.464   1
   2   1 -24 398.401 211.565   1
  -2   1  24-37.7025 224.382   1
  -2  -1  24 336.866 248.942   1
   2  -1 -23 192.728 200.415   1
  -2   1  23-187.558 226.186   1
   2   1 -22 222.417 210.567   1
   2  -1 -22 347.017 225.077   1
  -2   1  22 372.139 259.254   1
  -2  -1  22 588.184 241.161   1
   2  -1 -21 708.140 222.168   1
   2   1 -21 216.855 225.097   1
  -2  -1  21 144.332 241.818   1
  -2   1  21 367.660 238.151   1
   2  -1 -20-120.084 216.162   1
   2   1 -20 30.0125 219.894   1
  -2   1  20 467.091 258.660   1
  -2  -1  20 247.001 255.820   1
   2  -1 -19 145.826 196.079   1
   2   1 -19 202.163 210.805   1
  -2   1  19-70.0239 234.405   1
  -2  -1  19-34.2434 237.564   1
   2  -1 -18 620.057 220.172   1
   2   1 -18 809.095 232.621   1
  -2  -1  18 465.138 241.138   1
  -2   1  18 645.864 248.261   1
   2   1 -17 1334.89 222.637   1
   2  -1 -17 1226.69 246.938   1
  -2   1  17 687.925 279.938   1
  -2  -1  17 1210.21 274.106   1
  -2   1  16 2903.46 357.515   1
  -2  -1  16 1947.23 333.384   1
   2  -1 -16 2759.06 323.712   1
   2   1 -16 2974.55 309.546   1
  -2  -1  15 289.734 219.868   1
   2   1 -15 460.074 181.860   1
   2  -1 -15 300.238 185.343   1
  -2   1  14 1298.39 269.904   1
   2  -1 -14 854.934 221.344   1
  -2  -1  13 3328.51 342.809   1
   2   1 -13 3498.68 324.773   1
   2   1 -12 80.3270 160.553   1
  -2   1  12 155.086 204.849   1
   2  -1 -12-63.8445 175.909   1
  -2   1  11 2713.82 303.395   1
  -2  -1  11 2958.44 291.735   1
   2  -1 -11 2554.02 275.697   1
   2   1 -11 2349.97 262.271   1
   2   1 -10 23277.3 1646.42   1
   2  -1 -10 24212.7 1651.74   1
  -2  -1  10 24303.6 1661.35   1
  -2   1  10 24479.8 1669.59   1
  -2   1   9 708.477 201.952   1
   2  -1  -9 755.246 176.116   1
   2   1  -9 745.249 161.768   1
  -2  -1   9 1133.71 193.589   1
   2   1  -8 22790.5 1474.15   1
   2  -1  -8 19936.0 1472.02   1
  -2   1   8 21992.2 1486.18   1
  -2  -1   8 21239.2 1478.65   1
   2  -1  -7 15034.6 1068.87   1
  -2   1   7 15821.7 1081.93   1
  -2  -1   6 3008.53 295.750   1
  -2   1   6 3680.00 330.122   1
   2   1  -6 3411.46 287.948   1
   2  -1  -6 3188.02 304.540   1
  -2  -1   5 7552.85 573.618   1
  -2   1   5 6951.23 586.009   1
   2   1  -5 8114.78 566.128   1
   2  -1  -5 8287.01 576.019   1
  -2  -1   4 4071.72 317.897   1
  -2   1   4 4254.36 332.970   1
   2   1  -4 3275.61 303.249   1
   2  -1  -4 3716.30 316.747   1
   2   1  -3 114426. 8083.98   1
   2  -1  -3 126090. 8087.26   1
  -2  -1   3 122150. 8085.90   1
  -2   1   3 125124. 8092.14   1
   2  -1  -2 3941.20 297.845   1
  -2   1   2 3650.57 310.752   1
   2   1  -2 3838.38 294.933   1
  -2  -1   2 3368.36 305.421   1
   2  -1  -1 26859.1 1702.27   1
   2   1  -1 25589.5 1701.96   1
  -2  -1   1 24866.2 1703.47   1
  -2   1   1 23784.8 1705.87   1
   2  -1   0 30.7062 130.334   1
   2   1   0 52.6429 149.760   1
  -2   1   0-26.9683 138.937   1
  -2  -1   0 104.276 141.269   1
  -2  -1  -1 20504.4 1462.33   1
  -2   1  -1 21956.8 1461.16   1
   2  -1   1 20081.6 1462.90   1
   2   1   1 24344.8 1466.00   1
   2   1   2 3870.19 314.032   1
  -2   1  -2 4016.83 298.536   1
  -2  -1  -2 3787.63 312.636   1
   2  -1   2 3586.97 299.222   1
  -2   1  -3 110492. 7788.44   1
  -2  -1  -3 115268. 7792.62   1
   2   1   3 122777. 7796.35   1
   2  -1   3 121621. 7790.24   1
   2   1   4 3833.16 335.528   1
  -2  -1  -4 3160.85 319.008   1
  -2   1  -4 3808.70 295.986   1
   2  -1   4 3677.08 298.330   1
   2   1   5 6443.79 560.184   1
   2  -1   5 7220.47 539.245   1
  -2   1  -5 7753.53 533.702   1
  -2  -1  -5 7649.36 545.519   1
   2  -1   6 2681.05 279.333   1
  -2   1  -6 3133.22 263.394   1
   2   1   7 15574.3 1013.27   1
  -2  -1  -7 13265.7 999.665   1
   2  -1   8 21899.1 1490.15   1
   2   1   8 22094.9 1500.21   1
  -2   1  -8 21260.7 1481.56   1
  -2  -1  -8 21620.5 1488.35   1
  -2  -1  -9 909.821 180.761   1
  -2   1  -9 901.771 166.209   1
   2  -1   9 652.588 183.982   1
   2   1   9 1052.71 207.819   1
   2   1  10 23011.6 1611.65   1
   2  -1  10 23474.7 1606.72   1
  -2  -1 -11 2456.55 268.257   1
  -2   1 -11 2101.86 248.799   1
   2  -1  11 2900.28 286.391   1
   2   1  11 2416.20 291.490   1
   2  -1  12 115.555 193.245   1
   2   1  12-224.694 202.605   1
  -2   1 -12 400.652 168.169   1
  -2  -1 -12 165.398 169.712   1
  -2   1 -13 3726.47 323.259   1
   2  -1  13 2934.89 335.187   1
   2   1  14 1197.84 275.856   1
  -2  -1 -14 1416.43 245.144   1
   2  -1  15 724.595 234.882   1
  -2   1 -15 684.401 202.740   1
  -2  -1 -15 545.755 203.424   1
   2   1  16 2051.53 328.574   1
   2  -1  16 2247.87 318.646   1
  -2   1 -16 2676.52 288.069   1
  -2  -1 -16 2774.05 305.286   1
   2  -1  17 795.369 264.007   1
   2   1  17 1778.55 310.991   1
  -2   1 -17 1542.57 244.717   1
  -2  -1 -17 1398.04 251.787   1
   2   1  18 921.075 262.869   1
   2  -1  18 542.914 239.577   1
  -2   1 -18 477.908 220.628   1
  -2  -1 -18 992.467 230.512   1
   2  -1  19 165.613 235.368   1
   2   1  19 373.405 225.747   1
  -2   1 -19 219.259 192.398   1
  -2  -1 -19 675.446 209.629   1
   2  -1  20 34.1404 240.443   1
   2   1  20 34.9057 253.006   1
  -2  -1 -20 171.928 212.028   1
  -2   1 -20 56.4772 184.383   1
   2   1  21 640.950 273.835   1
   2  -1  21 140.142 232.650   1
  -2   1 -21 495.203 210.022   1
  -2  -1 -21 117.223 202.902   1
   2  -1  22 107.894 218.552   1
   2   1  22 288.744 236.134   1
  -2   1 -22 535.320 212.340   1
  -2  -1 -22 29.9263 208.205   1
   2  -1  23 149.146 242.918   1
   2   1  23 146.726 242.079   1
  -2   1 -23 325.933 204.662   1
  -2  -1 -23 332.749 193.896   1
   2   1  24 338.835 239.922   1
   2  -1  24 262.435 234.562   1
  -2   1 -24 544.344 208.878   1
  -2  -1 -24-29.8350 191.284   1
  -2   1 -25 31.1133 193.213   1
   2   1  26 224.904 222.776   1
  -2  -1 -26 92.1267 201.528   1
   2  -2 -27 164.766 225.155   1
  -2   2  27 36.1354 223.427   1
   2  -2 -26 585.165 233.772   1
  -2   2  26-111.839 231.068   1
   2  -2 -25 129.577 210.505   1
  -2   2  25 526.978 242.189   1
   2  -2 -24-161.188 203.979   1
   2   2 -24-66.7433 210.183   1
  -2  -2  24 74.6610 231.824   1
  -2   2  24 75.4075 227.355   1
   2  -2 -23-159.353 190.217   1
   2   2 -23 133.195 212.600   1
  -2  -2  23 290.392 231.755   1
  -2   2  23-112.955 227.025   1
   2   2 -22 96.3833 200.523   1
   2  -2 -22 93.9509 202.702   1
  -2  -2  22 180.829 224.641   1
  -2   2  22-37.4590 220.152   1
   2   2 -21 31.1557 208.091   1
   2  -2 -21 184.449 212.805   1
  -2  -2  21 284.097 245.714   1
  -2   2  21 331.625 237.721   1
   2  -2 -20 781.887 222.107   1
  -2   2  20 831.399 247.745   1
   2   2 -19 231.727 207.899   1
   2  -2 -19 58.5240 198.474   1
  -2   2  19 106.036 250.876   1
  -2  -2  19 168.400 236.445   1
   2   2 -18 693.377 218.062   1
  -2  -2  18 583.819 257.899   1
  -2   2  18 274.424 244.048   1
  -2   2  17 1562.61 292.723   1
   2  -2 -17 1429.41 242.853   1
   2   2 -17 824.000 229.598   1
  -2  -2  17 1216.81 262.172   1
  -2   2  16 642.910 257.705   1
  -2  -2  16 149.401 232.007   1
   2   2 -16 351.877 191.848   1
   2  -2 -16 106.271 214.486   1
  -2   2  15 216.581 227.197   1
   2  -2 -15 406.912 188.269   1
  -2  -2  15 170.033 223.247   1
   2   2 -15 190.737 197.788   1
   2  -2 -14 3579.19 357.922   1
   2   2 -14 3934.88 346.568   1
  -2  -2  14 3927.96 373.907   1
  -2   2  14 3351.81 386.540   1
   2  -2 -13 691.402 175.350   1
  -2  -2  13 175.324 203.024   1
   2   2 -13 484.834 174.002   1
  -2   2  13 339.154 217.375   1
  -2  -2  12 12585.8 912.643   1
  -2   2  11 251.321 211.124   1
  -2  -2  11 86.1225 179.954   1
   2  -2 -11 20.4722 166.561   1
   2   2 -11 72.5091 168.512   1
   2  -2 -10 9885.37 769.063   1
   2   2 -10 11431.0 760.825   1
  -2  -2  10 9813.39 768.369   1
  -2   2  10 10957.8 790.363   1
  -2   2   9 3333.04 301.754   1
  -2  -2   9 2977.89 282.702   1
   2  -2  -9 1968.16 267.100   1
   2   2  -9 2458.26 267.042   1
   2   2  -8 5104.96 379.913   1
   2  -2  -8 4316.59 390.918   1
  -2   2   8 4623.14 417.158   1
  -2  -2   8 5225.62 395.460   1
  -2   2   7 349.587 191.080   1
   2  -2  -7 545.047 159.008   1
  -2  -2   6 14904.6 990.403   1
   2   2  -6 13313.6 982.958   1
   2  -2  -6 14371.8 998.158   1
  -2   2   6 14867.7 1013.03   1
   2   2  -5 7622.01 587.504   1
  -2  -2   5 9241.90 598.857   1
   2  -2  -4 8716.05 560.653   1
  -2  -2   4 7999.66 546.355   1
  -2   2   4 8719.08 577.857   1
  -2   2   3 2824.86 352.268   1
   2   2  -3 4757.53 308.167   1
   2  -2  -3 4227.92 335.926   1
  -2  -2   3 3295.00 314.584   1
  -2   2   2 11986.8 846.719   1
  -2  -2   2 13926.5 834.725   1
   2  -2  -2 11945.3 840.117   1
   2   2  -2 10679.9 831.895   1
   2   2  -1 140606. 9888.15   1
  -2  -2   1 151415. 9886.17   1
   2  -2  -1 152418. 9888.07   1
  -2   2   1 150803. 9891.02   1
  -2   2   0 33255.3 2184.98   1
   2   2   0 31435.5 2184.19   1
  -2  -2   0 33967.8 2184.37   1
   2  -2   0 31814.9 2181.63   1
   2   2   1 128848. 7517.17   1
   2  -2   1 123171. 7512.58   1
  -2  -2  -1 125027. 7518.41   1
   2   2   2 12460.7 748.850   1
  -2  -2  -2 12255.1 745.111   1
  -2   2  -2 10878.1 727.552   1
  -2  -2  -3 3394.79 335.700   1
  -2   2  -3 4080.38 303.847   1
   2  -2   3 3980.25 306.252   1
   2   2   3 3676.65 350.798   1
  -2  -2  -4 8914.30 599.615   1
  -2   2  -4 8290.71 579.780   1
   2   2   4 7228.21 604.574   1
   2  -2   4 8408.83 580.753   1
  -2   2  -5 7882.63 549.801   1
   2  -2   5 7353.20 553.794   1
  -2   2  -6 14118.2 923.444   1
  -2  -2  -6 13012.7 943.176   1
   2   2   6 13789.6 952.274   1
   2  -2   6 12490.4 929.088   1
   2  -2   7 407.990 150.684   1
   2   2   7 541.239 177.827   1
  -2  -2  -7 594.540 160.541   1
  -2   2  -7 512.569 144.144   1
  -2  -2  -8 4355.67 383.897   1
  -2   2  -8 4595.68 363.031   1
   2  -2   8 4869.76 380.011   1
   2   2   8 4718.26 407.325   1
   2   2   9 2749.48 294.100   1
   2  -2   9 2886.12 267.259   1
  -2   2  -9 2948.06 252.602   1
  -2  -2  -9 2349.50 271.028   1
   2   2  10 9791.84 735.460   1
  -2  -2 -11-142.176 141.597   1
  -2   2 -11 236.376 149.851   1
   2   2  11 290.824 184.164   1
   2  -2  11 181.688 163.377   1
   2  -2  12 11167.8 821.584   1
   2   2  13 681.546 247.618   1
   2  -2  13 374.950 201.984   1
  -2  -2 -13 616.532 206.469   1
  -2   2 -13 522.752 184.601   1
  -2   2 -14 3286.98 318.027   1
   2   2  14 2587.82 350.675   1
   2  -2  14 3282.28 343.992   1
  -2  -2 -14 3712.72 344.548   1
   2   2  15-150.854 252.022   1
  -2  -2 -15 126.646 194.765   1
   2   2  16 345.058 242.218   1
   2  -2  16 28.4575 205.091   1
  -2  -2 -16 185.188 195.368   1
  -2   2 -16 168.733 179.858   1
   2  -2  17 1678.01 265.679   1
   2   2  17 1358.35 267.663   1
  -2   2 -17 627.230 226.421   1
  -2  -2 -17 1175.69 230.604   1
   2  -2  18 659.539 258.014   1
  -2   2 -18 884.595 205.170   1
   2  -2  19 195.736 237.357   1
   2   2  19 206.107 270.729   1
  -2   2 -19 161.790 201.611   1
  -2  -2 -19-28.4431 207.699   1
   2   2  20 316.455 263.149   1
  -2  -2 -20 810.889 229.619   1
   2   2  21 142.970 213.347   1
   2  -2  21 278.885 236.210   1
  -2   2 -21 57.9375 188.281   1
  -2  -2 -21-176.661 208.102   1
   2   2  22 289.640 241.597   1
   2  -2  22 108.200 221.016   1
  -2   2 -22 88.1057 186.989   1
  -2  -2 -22 209.867 203.432   1
   2   2  23 366.546 245.545   1
   2  -2  23 147.692 217.161   1
  -2  -2 -23 212.047 216.653   1
  -2   2 -23-29.8285 181.930   1
   2  -2  24-37.5894 241.376   1
   2   2  24 74.3077 218.629   1
  -2   2 -24 401.932 213.969   1
  -2  -2 -24 210.688 180.047   1
   2   2  25 74.5624 228.824   1
  -2  -2 -25 389.305 206.839   1
   2   2  26 111.500 231.196   1
  -2  -2 -26 271.426 207.221   1
   2   2  27 222.597 214.668   1
  -2  -2 -27 91.1554 172.982   1
  -2   3  27 218.253 220.461   1
   2  -3 -27-256.727 206.752   1
  -2   3  26 480.697 247.101   1
   2  -3 -26 386.447 238.310   1
  -2   3  25 450.547 255.460   1
   2  -3 -25 288.529 219.331   1
  -2   3  24 339.608 252.035   1
   2  -3 -24 159.520 232.546   1
  -2   3  23 340.174 243.650   1
  -2  -3  23 222.527 223.808   1
   2  -3 -23 31.5525 211.389   1
   2   3 -23 32.4298 202.535   1
  -2   3  22-37.4295 241.530   1
  -2  -3  22 35.8242 220.779   1
   2   3 -22 288.742 205.321   1
   2  -3 -22 467.639 225.574   1
  -2   3  21 258.693 263.514   1
  -2  -3  21 103.329 223.362   1
   2   3 -21 632.676 230.530   1
   2  -3 -21-30.6992 213.457   1
  -2   3  20-72.7522 256.266   1
  -2  -3  20 101.744 235.382   1
   2  -3 -20-180.394 207.109   1
   2   3 -20 663.756 217.268   1
  -2  -3  19-296.089 221.180   1
  -2   3  19 248.768 268.182   1
   2   3 -19 231.303 208.865   1
   2  -3 -19 177.014 213.120   1
  -2  -3  18 1389.01 265.738   1
   2   3 -18 2107.69 268.525   1
   2  -3 -18 1603.86 274.680   1
  -2  -3  17-121.337 214.420   1
   2   3 -17-26.3143 180.466   1
  -2   3  16 1605.48 289.170   1
  -2  -3  16 1440.45 258.251   1
   2   3 -16 1799.17 248.784   1
   2  -3 -16 1989.72 262.813   1
  -2   3  15 31.6659 239.154   1
   2  -3 -15-283.685 198.600   1
  -2   3  14 578.460 251.957   1
  -2  -3  14 819.958 217.486   1
   2   3 -14 397.479 185.109   1
   2  -3 -14 1189.90 243.067   1
  -2   3  13 376.972 239.662   1
  -2  -3  13 23.8915 182.568   1
   2  -3 -13-70.7473 184.684   1
   2   3 -13-102.995 172.523   1
   2   3 -12 9570.74 666.929   1
   2  -3 -12 8862.29 680.940   1
  -2  -3  12 9239.58 680.117   1
  -2   3  12 8082.12 697.347   1
  -2   3  11 1722.21 292.836   1
   2   3 -11 1757.69 211.123   1
  -2  -3  11 1850.27 237.390   1
   2  -3 -11 1316.11 239.958   1
   2   3 -10 10590.1 759.651   1
   2  -3 -10 10208.8 775.192   1
  -2  -3  10 11756.6 771.811   1
  -2   3  10 9587.16 795.174   1
  -2   3   9 1488.42 267.133   1
  -2  -3   9 2025.33 217.462   1
   2   3  -9 2115.59 207.966   1
   2  -3  -9 1397.56 228.969   1
   2  -3  -8 483.446 139.915   1
  -2   3   8 296.998 175.572   1
   2   3  -7 4715.87 393.633   1
  -2  -3   7 5573.97 404.550   1
  -2   3   7 6022.85 445.204   1
   2  -3  -7 4654.39 412.408   1
   2   3  -6 15305.3 1036.14   1
   2  -3  -6 14898.8 1048.39   1
  -2   3   6 14522.4 1062.10   1
  -2  -3   6 15338.0 1041.17   1
   2  -3  -5 425.213 159.359   1
   2   3  -5 306.687 126.106   1
  -2   3   5 191.753 192.189   1
  -2  -3   5 222.928 129.036   1
  -2  -3   4 7755.87 552.450   1
   2   3  -4 7595.91 545.551   1
   2  -3  -3 9638.74 650.694   1
  -2  -3   3 8356.17 636.415   1
  -2   3   3 9479.71 663.314   1
   2   3  -3 9175.49 633.871   1
  -2   3   2 45411.0 2977.14   1
   2  -3  -2 42435.1 2971.53   1
  -2  -3   2 48224.8 2964.95   1
   2   3  -2 41240.4 2966.06   1
  -2   3   1 58363.9 3818.64   1
   2   3  -1 54407.2 3810.17   1
   2  -3  -1 64263.1 3814.33   1
  -2  -3   1 53056.4 3809.62   1
  -2   3   0-85.3980 142.116   1
   2   3   0-7.70092 151.472   1
  -2  -3   0-89.2160 146.515   1
   2  -3   0 262.288 116.468   1
   2   3   1 56814.3 3666.66   1
  -2   3  -1 54882.0 3659.75   1
   2  -3   1 55357.1 3657.38   1
  -2  -3  -1 52327.7 3665.10   1
  -2  -3  -2 49653.3 3217.17   1
  -2   3  -2 45968.4 3203.19   1
   2  -3   2 50679.4 3205.82   1
   2   3   2 46056.6 3217.34   1
   2   3   3 7058.02 585.846   1
  -2   3  -3 7300.70 553.792   1
  -2  -3  -3 8025.73 577.649   1
   2  -3   3 8995.44 554.981   1
   2  -3   4 8686.04 590.879   1
  -2   3  -4 8250.08 588.412   1
   2   3   5 503.385 207.943   1
   2  -3   5 407.778 128.186   1
  -2  -3  -5 534.933 191.476   1
  -2   3  -5 196.196 110.964   1
   2  -3   6 13035.7 1000.10   1
   2   3   6 14058.5 1027.82   1
  -2   3  -6 15218.5 996.629   1
  -2  -3  -6 16067.6 1021.45   1
   2  -3   7 4086.11 374.860   1
   2   3   7 5492.20 438.795   1
  -2   3  -7 5002.24 369.946   1
  -2  -3  -7 5566.79 408.512   1
  -2  -3  -8 599.747 191.926   1
   2   3   8 183.770 203.980   1
  -2   3  -9 1488.02 204.796   1
  -2  -3  -9 2208.10 239.979   1
   2   3   9 2091.87 263.527   1
   2  -3   9 2130.25 220.931   1
   2   3  10 9963.05 760.091   1
   2  -3  10 9626.57 728.665   1
  -2  -3 -10 10637.0 744.103   1
  -2  -3 -11 1179.73 219.245   1
  -2   3 -11 1448.48 198.382   1
   2   3  11 1267.36 251.760   1
   2  -3  11 1835.08 224.004   1
   2   3  12 7831.37 650.691   1
   2  -3  12 8238.11 619.030   1
  -2   3 -12 8416.40 607.472   1
  -2  -3 -12 8114.54 629.592   1
   2   3  13-140.222 252.102   1
   2  -3  13 112.993 176.485   1
  -2   3 -13 19.2634 145.384   1
  -2  -3 -13 213.716 207.572   1
   2   3  14 854.680 272.850   1
   2  -3  14 514.441 210.079   1
  -2  -3 -14 523.085 228.900   1
  -2   3 -14 811.336 175.067   1
   2  -3  15 417.065 223.357   1
   2   3  15 247.201 263.075   1
  -2   3 -15 199.726 179.254   1
  -2  -3 -15 518.355 231.343   1
   2   3  16 2081.11 317.260   1
   2  -3  16 1966.99 287.341   1
  -2  -3 -16 1644.97 265.482   1
  -2   3 -16 1844.07 258.507   1
   2  -3  17 410.239 223.328   1
  -2   3 -17 195.492 196.837   1
   2  -3  18 1789.15 294.562   1
   2   3  18 1862.82 323.490   1
  -2   3 -18 1807.51 249.704   1
  -2  -3 -18 2236.48 293.143   1
   2  -3  19-289.616 242.784   1
   2   3  19-242.747 281.945   1
  -2   3 -19 347.182 200.186   1
   2   3  20 319.072 240.277   1
   2  -3  20 100.302 226.606   1
  -2  -3 -20 233.334 196.119   1
  -2   3 -20-222.530 190.807   1
   2   3  21-71.8738 253.051   1
   2  -3  21 34.8508 218.482   1
  -2   3 -21 142.107 192.585   1
  -2  -3 -21 29.5766 210.573   1
   2   3  22 582.548 268.629   1
   2  -3  22 326.695 239.194   1
  -2   3 -22 433.758 189.509   1
  -2  -3 -22 179.856 215.561   1
   2   3  23-293.241 216.528   1
   2  -3  23-36.8834 223.536   1
  -2  -3 -23 121.016 186.998   1
  -2   3 -23-60.2451 186.185   1
   2   3  24 222.309 233.707   1
  -2  -3 -24 179.863 201.896   1
   2   3  25 336.837 255.780   1
  -2  -3 -25 29.5759 203.800   1
   2   3  26 147.544 215.909   1
  -2  -3 -26 209.190 189.466   1
   2   3  27 110.125 224.704   1
  -2  -3 -27 30.0347 191.804   1
   2  -4 -28 374.214 228.872   1
  -2   4  28 69.5910 222.699   1
   2  -4 -27 504.369 228.223   1
  -2   4  27-72.4734 234.002   1
   2  -4 -25-31.8342 202.480   1
  -2   4  25-223.987 215.947   1
   2  -4 -24 95.2964 205.613   1
  -2   4  24 75.2384 241.332   1
   2   4 -23 32.2464 208.692   1
   2  -4 -23 94.4821 226.670   1
  -2   4  23 75.5249 244.375   1
   2   4 -22 188.851 216.310   1
   2  -4 -22 499.299 234.389   1
  -2   4  22 187.475 251.413   1
  -2  -4  22-36.5394 230.597   1
   2  -4 -21-184.727 227.205   1
  -2   4  21-111.394 264.528   1
   2  -4 -20 272.224 228.248   1
   2   4 -20 269.012 195.999   1
  -2  -4  20 235.634 218.620   1
  -2   4  20 403.076 288.438   1
  -2   4  19 215.328 258.623   1
   2   4 -19 344.296 211.984   1
   2  -4 -19 119.013 215.313   1
  -2  -4  19 159.958 228.995   1
  -2   4  18 1440.69 283.284   1
  -2  -4  18 1450.66 250.145   1
   2   4 -18 1363.22 232.823   1
   2  -4 -18 579.182 222.751   1
  -2   4  17 549.025 255.712   1
  -2  -4  17 201.121 210.917   1
   2   4 -17 237.947 193.631   1
   2  -4 -17 449.882 207.166   1
  -2   4  16 66.8196 275.503   1
   2  -4 -16 162.968 227.032   1
  -2   4  15 1812.02 326.341   1
  -2  -4  15 2017.51 282.434   1
   2   4 -15 2271.15 264.715   1
   2  -4 -15 2393.99 290.549   1
  -2   4  14 2485.97 339.391   1
  -2  -4  14 2457.45 291.114   1
   2   4 -14 2482.47 275.328   1
   2  -4 -14 2725.47 300.858   1
  -2   4  13 1998.47 311.221   1
   2   4 -13 2444.92 254.660   1
  -2  -4  13 1548.58 252.005   1
   2  -4 -13 1889.57 270.103   1
   2   4 -12 5433.86 420.362   1
  -2   4  12 4756.06 467.789   1
   2  -4 -12 4886.60 437.739   1
  -2  -4  12 5495.88 428.884   1
  -2  -4  11 4609.44 370.627   1
   2   4 -11 4077.52 351.397   1
  -2   4  10-153.216 198.182   1
   2   4 -10-89.8539 130.266   1
   2  -4 -10 20.5771 162.116   1
  -2  -4  10 86.7897 144.239   1
  -2   4   9 2778.86 303.446   1
   2  -4  -9 2934.62 274.057   1
   2   4  -8 9368.32 701.262   1
   2  -4  -8 10556.6 728.317   1
  -2  -4   8 9839.75 710.556   1
  -2   4   8 10307.7 746.191   1
  -2   4   7 1752.69 224.510   1
   2  -4  -7 1676.25 203.655   1
   2   4  -7 1181.40 159.682   1
  -2  -4   7 1282.17 179.835   1
   2   4  -6 16596.1 1134.93   1
   2  -4  -6 16027.6 1149.27   1
  -2  -4   6 16180.6 1138.08   1
  -2   4   6 18207.9 1169.14   1
   2  -4  -5 52784.1 3371.51   1
   2   4  -5 48283.8 3352.81   1
  -2   4   5 52475.9 3382.20   1
  -2  -4   5 49385.7 3356.30   1
  -2  -4   4 11650.2 824.361   1
   2   4  -4 12343.2 823.577   1
   2   4  -3 53784.4 3555.22   1
   2  -4  -3 55935.9 3569.63   1
  -2  -4   3 53341.6 3554.56   1
  -2   4   3 49163.3 3575.40   1
  -2   4   2 6481.42 499.590   1
  -2  -4   2 7347.41 475.990   1
   2   4  -2 6215.15 477.300   1
   2  -4  -2 6424.71 490.172   1
  -2   4   1 63236.6 4204.58   1
   2   4  -1 62336.6 4195.37   1
   2  -4  -1 64912.2 4198.53   1
  -2  -4   1 61659.7 4193.57   1
  -2   4   0 25599.1 1632.40   1
  -2  -4   0 23852.8 1628.25   1
   2  -4   0 24738.5 1627.01   1
   2   4   0 22560.1 1629.69   1
  -2   4  -1 51779.4 4023.64   1
   2   4   1 61597.4 4031.61   1
  -2  -4  -1 63179.3 4029.50   1
   2  -4   1 65114.6 4021.23   1
   2   4   2 6749.33 490.586   1
  -2   4  -2 6015.23 459.427   1
   2  -4   2 6800.07 458.792   1
  -2  -4  -2 6667.36 484.524   1
   2  -4   3 51979.5 3345.98   1
  -2   4  -3 50426.7 3345.74   1
  -2  -4  -3 47816.3 3362.93   1
   2   4   3 48362.4 3369.67   1
  -2   4  -4 10183.6 755.885   1
  -2  -4  -4 11573.8 788.245   1
   2  -4   4 11449.6 756.338   1
   2   4   4 11991.6 801.105   1
  -2  -4  -5 46909.8 3385.40   1
  -2   4  -5 53181.9 3363.42   1
   2  -4   5 49861.4 3363.59   1
   2   4   5 49192.5 3393.55   1
  -2  -4  -6 17212.8 1205.52   1
  -2   4  -6 16726.9 1175.13   1
   2   4   6 16972.1 1217.29   1
   2  -4   6 18267.5 1180.99   1
  -2  -4  -7 1261.95 185.768   1
  -2   4  -7 1345.25 148.559   1
   2   4   7 1185.11 201.476   1
   2  -4   7 1325.10 159.223   1
  -2   4  -8 8687.99 605.710   1
  -2  -4  -8 8505.07 641.059   1
   2   4   8 9404.58 666.289   1
   2  -4   8 7940.08 610.790   1
  -2  -4  -9 2573.90 278.893   1
   2   4   9 2981.12 310.785   1
   2  -4  10-191.400 131.365   1
   2   4  10 419.951 213.445   1
  -2   4 -10 256.092 119.765   1
  -2  -4 -10 186.206 170.267   1
   2  -4  11 4962.71 357.640   1
  -2   4 -11 3618.88 330.015   1
   2  -4  12 5875.10 447.076   1
   2   4  12 5083.58 482.472   1
  -2  -4 -12 5748.28 461.102   1
  -2   4 -12 5300.29 430.731   1
   2   4  13 2254.24 294.463   1
   2  -4  13 2091.52 252.221   1
  -2   4 -13 1748.38 222.347   1
  -2  -4 -13 1686.27 247.055   1
   2  -4  14 2175.05 264.018   1
   2   4  14 1967.63 303.925   1
  -2  -4 -14 2478.13 285.612   1
  -2   4 -14 2075.36 240.191   1
   2  -4  15 2239.79 272.788   1
   2   4  15 2511.47 335.769   1
  -2   4 -15 2293.63 258.475   1
  -2  -4 -15 2470.32 285.328   1
   2   4  16-163.307 254.306   1
  -2  -4 -16-27.4732 219.686   1
   2  -4  17 28.6259 205.139   1
   2   4  17 267.723 241.336   1
  -2   4 -17 426.031 190.945   1
  -2  -4 -17 197.514 201.497   1
   2  -4  18 814.049 246.677   1
   2   4  18 1030.01 282.524   1
  -2  -4 -18 601.854 234.409   1
  -2   4 -18 801.939 193.881   1
   2  -4  19 505.634 228.483   1
  -2  -4 -19 494.983 225.673   1
  -2   4 -19 105.330 185.364   1
   2   4  20 500.290 230.474   1
   2  -4  20 166.194 238.010   1
  -2  -4 -20 704.651 203.924   1
  -2   4 -20 461.521 201.447   1
   2   4  21 289.012 254.085   1
  -2  -4 -21 267.208 216.679   1
   2   4  22 255.530 250.254   1
   2  -4  22 715.230 235.429   1
  -2   4 -22 380.268 208.629   1
  -2  -4 -22 30.0153 232.540   1
   2   4  23 183.315 217.186   1
  -2  -4 -23 302.105 202.065   1
   2   4  24 184.819 236.718   1
  -2  -4 -24 633.075 223.388   1
   2   4  25 186.201 214.124   1
  -2  -4 -25-29.3871 178.121   1
   2   4  27-325.671 232.156   1
  -2  -4 -27 59.0338 195.229   1
   2   4  28-71.4224 194.895   1
  -2  -4 -28 235.291 188.755   1
   2  -5 -28 245.879 188.506   1
  -2   5  28 454.214 200.990   1
   2  -5 -27-404.835 222.275   1
  -2   5  27-35.8484 207.860   1
   2  -5 -26 282.468 218.640   1
  -2   5  26-109.872 234.994   1
   2  -5 -25 282.806 232.286   1
  -2   5  25 222.704 262.866   1
   2  -5 -24 595.729 230.654   1
  -2   5  24 225.910 259.790   1
   2  -5 -23 156.271 210.055   1
  -2   5  23-225.765 254.936   1
   2   5 -22 62.5002 194.239   1
  -2   5  22 224.905 254.108   1
   2  -5 -21-306.958 225.587   1
   2   5 -21-30.1311 212.997   1
  -2  -5  21-35.3988 221.953   1
  -2   5  21 186.115 278.146   1
   2  -5 -20 364.637 247.884   1
   2   5 -20 86.7795 197.812   1
  -2  -5  20 540.469 236.059   1
  -2   5  19-36.1782 262.321   1
   2  -5 -19 684.662 262.806   1
   2   5 -19-55.3054 189.796   1
  -2  -5  19 32.2726 223.161   1
  -2   5  18 1138.14 305.281   1
  -2  -5  18 428.319 228.493   1
   2  -5 -18 819.553 255.407   1
   2   5 -18 396.115 184.251   1
  -2   5  17 278.704 243.340   1
  -2  -5  17 318.341 218.509   1
   2   5 -17 324.729 196.588   1
   2  -5 -17 256.583 206.796   1
  -2  -5  16 2995.63 325.867   1
   2   5 -16 2633.27 301.200   1
  -2   5  15 65.8139 252.426   1
  -2  -5  15 432.917 205.925   1
   2   5 -15 395.830 183.089   1
   2  -5 -15 346.865 219.255   1
  -2   5  14 1400.77 281.957   1
  -2  -5  14 1234.03 217.942   1
   2   5 -14 1449.99 202.946   1
   2  -5 -14 1445.78 241.546   1
  -2   5  13 704.842 255.321   1
  -2  -5  13 984.176 205.640   1
   2   5 -13 431.485 169.158   1
   2  -5 -13 1257.14 229.669   1
  -2   5  12 528.729 201.657   1
  -2  -5  12 683.641 173.234   1
   2   5 -12 394.376 155.101   1
   2  -5 -12 401.722 165.248   1
  -2   5  11-56.0135 232.110   1
   2   5 -11-31.0198 137.209   1
  -2  -5  11 73.4167 160.057   1
   2  -5 -11-202.810 185.263   1
  -2  -5  10 6467.80 502.594   1
   2  -5 -10 7672.95 532.831   1
  -2   5  10 7675.64 561.610   1
   2   5 -10 5737.79 486.345   1
  -2   5   9 901.257 256.642   1
   2  -5  -9 785.832 205.169   1
  -2  -5   8 13237.4 958.795   1
   2  -5  -8 14164.9 982.531   1
   2   5  -8 13616.1 957.015   1
  -2   5   8 15112.9 1004.43   1
  -2  -5   7 1359.40 162.504   1
   2  -5  -7 1220.13 201.597   1
  -2   5   7 1219.76 248.394   1
   2  -5  -6 6680.62 518.114   1
  -2   5   6 7520.96 546.614   1
  -2  -5   6 6750.21 485.034   1
   2   5  -6 6459.58 481.458   1
  -2   5   5 1687.74 229.829   1
   2  -5  -5 1684.11 205.570   1
   2   5  -5 1660.24 162.475   1
   2   5  -4 18288.2 1197.16   1
  -2   5   4 16310.8 1227.69   1
  -2  -5   4 17603.7 1195.07   1
   2  -5  -4 17787.3 1218.28   1
   2   5  -3 338.454 100.582   1
  -2  -5   3 248.129 97.9333   1
   2  -5  -2 36579.6 2419.06   1
  -2  -5   2 38178.8 2406.97   1
  -2   5   2 34664.5 2424.70   1
   2   5  -2 34007.1 2407.69   1
  -2   5   1 1445.35 200.793   1
   2   5  -1 2032.73 168.236   1
   2  -5  -1 1983.66 187.071   1
  -2  -5   1 1197.10 164.781   1
  -2   5   0 28.3424 150.617   1
  -2  -5   0-8.74636 135.247   1
   2   5   0 19.0091 135.580   1
   2  -5   0 64.6295 123.962   1
   2  -5   1 1999.36 173.620   1
   2   5   1 1834.95 212.293   1
  -2  -5  -1 2484.69 201.953   1
  -2  -5  -2 35341.1 2141.81   1
  -2   5  -2 29262.5 2121.64   1
   2  -5   2 30963.4 2121.68   1
   2   5   2 34885.8 2147.92   1
   2  -5   3 272.672 95.9547   1
  -2   5  -3 382.498 88.4966   1
  -2  -5  -4 15082.0 1156.06   1
  -2   5  -4 18004.8 1123.93   1
   2  -5   4 15743.7 1122.57   1
   2   5   4 17411.3 1166.62   1
   2   5   5 1285.66 233.996   1
   2  -5   5 1413.14 133.687   1
  -2   5  -5 1485.81 130.721   1
   2  -5   6 6354.10 472.805   1
   2   5   6 6409.10 527.444   1
  -2   5  -6 7225.50 470.168   1
  -2  -5  -6 6067.19 508.028   1
   2  -5   7 1728.88 172.949   1
   2   5   7 2138.33 279.200   1
  -2   5  -7 1850.33 162.585   1
   2  -5   8 14046.0 1008.83   1
   2   5   8 14570.9 1042.96   1
  -2  -5  -8 15402.0 1036.13   1
  -2   5  -8 14775.8 1002.25   1
   2  -5   9 737.641 144.176   1
   2   5   9 945.304 209.458   1
  -2   5  -9 765.878 129.457   1
  -2  -5 -10 5972.27 510.594   1
   2   5  10 7179.46 544.927   1
  -2   5 -11-14.1699 123.843   1
  -2  -5 -11-135.480 172.541   1
   2  -5  11-82.1961 143.676   1
  -2   5 -12 410.974 142.562   1
  -2  -5 -12 573.099 189.562   1
   2  -5  12 467.012 168.488   1
   2   5  12 457.888 216.749   1
  -2  -5 -13 756.851 228.777   1
  -2   5 -13 610.193 163.940   1
   2   5  13 445.168 246.051   1
   2  -5  13 979.454 177.123   1
  -2  -5 -14 1360.56 245.925   1
  -2   5 -14 1583.08 205.864   1
   2  -5  14 1359.62 223.630   1
   2   5  14 713.996 267.182   1
  -2   5 -15 60.6336 152.327   1
  -2  -5 -15 569.345 202.513   1
   2  -5  15 241.588 205.054   1
   2   5  15 162.455 225.914   1
  -2   5 -16 2930.65 278.504   1
   2  -5  16 1847.45 284.631   1
   2  -5  17 110.861 204.360   1
   2   5  17-170.006 289.224   1
  -2  -5 -17 286.270 228.865   1
  -2   5 -17-23.0738 168.995   1
   2  -5  18 969.121 243.380   1
  -2  -5 -18 492.963 198.930   1
  -2   5 -18 833.317 188.583   1
   2   5  19 248.363 266.121   1
   2  -5  19 124.742 208.095   1
  -2  -5 -19-29.2667 223.132   1
  -2   5 -19 229.603 182.513   1
   2   5  20-324.001 229.051   1
   2  -5  20-65.5123 230.024   1
  -2  -5 -20 118.192 193.970   1
  -2   5 -20-372.192 166.981   1
   2   5  21 145.233 262.230   1
   2  -5  21 102.572 191.074   1
  -2   5 -21 141.262 167.807   1
  -2  -5 -21-119.168 210.589   1
   2   5  22-146.366 243.926   1
  -2   5 -22-59.0191 166.811   1
  -2  -5 -22 90.0975 213.031   1
   2   5  23 146.552 225.338   1
  -2  -5 -23-60.3232 195.162   1
   2   5  24 292.845 254.569   1
  -2  -5 -24 270.236 206.692   1
   2   5  25-185.172 205.730   1
  -2  -5 -25 29.1870 179.550   1
   2   5  26 726.090 262.667   1
  -2  -5 -26-58.6741 197.836   1
   2   5  27-71.5988 210.425   1
  -2  -5 -27 204.203 187.188   1
   2   5  28-141.017 211.551   1
  -2  -5 -28 231.958 207.216   1
   2  -6 -27-553.566 228.253   1
  -2   6  27 708.982 250.523   1
   2  -6 -26 278.714 223.930   1
  -2   6  26 36.4198 236.961   1
   2  -6 -24 31.1911 206.206   1
  -2   6  24 37.5054 226.154   1
  -2   6  23-413.309 241.452   1
   2  -6 -22-93.1192 196.479   1
   2   6 -21 448.459 198.897   1
   2  -6 -21 92.2922 203.789   1
  -2   6  21 37.3739 242.171   1
   2  -6 -20 244.221 226.287   1
   2   6 -20 485.529 190.267   1
  -2  -6  20 435.825 234.599   1
  -2   6  20 221.653 258.281   1
  -2   6  19 255.510 272.247   1
  -2  -6  19 480.578 218.476   1
   2  -6 -19 119.986 236.810   1
   2   6 -19 108.312 178.910   1
  -2   6  18 323.858 297.286   1
  -2  -6  18 970.038 243.599   1
   2   6 -18 871.027 214.884   1
   2  -6 -18 588.037 248.984   1
  -2   6  17 353.358 260.544   1
   2  -6 -17-115.519 220.030   1
  -2   6  16 172.980 219.889   1
  -2  -6  16-80.0455 198.036   1
   2   6 -16-157.929 171.317   1
   2  -6 -16 28.0483 190.799   1
  -2   6  15 302.215 276.850   1
   2  -6 -15 81.5729 214.304   1
  -2  -6  15 24.6646 181.945   1
   2   6 -15 84.1054 151.970   1
   2  -6 -14 4248.91 391.520   1
  -2  -6  14 4572.54 366.746   1
   2   6 -14 3666.28 345.180   1
   2  -6 -13 252.814 216.330   1
   2   6 -13 17.7390 136.729   1
  -2  -6  13 41.3574 158.297   1
   2  -6 -12 3184.93 295.510   1
  -2   6  12 2148.58 314.290   1
  -2  -6  12 2830.55 278.591   1
   2   6 -12 2583.46 259.845   1
  -2   6  11 955.805 262.130   1
   2  -6 -11 884.383 224.816   1
   2   6 -11 673.996 143.484   1
  -2  -6  11 1140.50 166.983   1
  -2  -6   9 1781.97 186.537   1
   2  -6  -9 1342.92 237.196   1
   2   6  -9 1357.61 168.066   1
  -2   6   9 1905.72 282.983   1
   2  -6  -8 7461.55 532.216   1
  -2   6   8 7071.76 551.933   1
   2   6  -8 7553.48 495.292   1
  -2  -6   8 5725.81 496.133   1
  -2  -6   7 260.110 115.077   1
   2  -6  -7 608.436 190.352   1
   2   6  -7 467.106 107.035   1
   2   6  -6 43358.5 2764.24   1
   2  -6  -6 37741.9 2788.97   1
  -2  -6   6 41442.1 2765.73   1
  -2   6   6 40317.4 2803.08   1
  -2   6   5 9843.98 647.195   1
   2  -6  -5 8714.58 624.074   1
  -2  -6   5 7953.49 586.681   1
   2   6  -4 22473.4 1387.67   1
   2  -6  -4 18795.8 1410.66   1
  -2   6   4 21160.1 1426.59   1
  -2  -6   4 19459.7 1384.80   1
   2   6  -3 204.232 99.5893   1
   2  -6  -3 306.093 147.530   1
  -2   6   3 385.146 179.631   1
  -2  -6   2 30303.2 1997.45   1
   2   6  -2 29215.6 1998.94   1
  -2   6   1 3233.17 295.715   1
   2  -6  -1 4110.53 288.009   1
  -2  -6   1 3296.39 279.721   1
   2   6  -1 3375.44 284.372   1
   2  -6   0 4659.04 341.085   1
  -2  -6   0 4039.52 338.190   1
   2   6   0 4729.13 348.457   1
  -2   6   0 4611.21 356.200   1
   2  -6   1 3717.33 291.355   1
   2   6   1 3605.14 325.283   1
  -2   6  -1 3913.35 298.297   1
  -2  -6  -1 4115.77 312.341   1
  -2   6  -2 27977.4 1846.12   1
   2  -6   2 27069.6 1843.08   1
  -2  -6  -3 112.093 150.570   1
   2   6   3 332.352 164.644   1
  -2   6  -3 245.976 82.8925   1
   2  -6   3 243.972 84.5053   1
  -2   6  -4 21010.2 1323.60   1
  -2  -6  -4 19151.7 1359.13   1
   2   6   4 20574.3 1372.86   1
   2  -6   4 18464.0 1323.08   1
  -2  -6  -5 8575.60 631.889   1
  -2   6  -5 8546.17 587.372   1
   2   6   5 9083.35 649.373   1
   2  -6   5 8521.66 587.468   1
   2   6   6 36215.1 2500.87   1
   2  -6   6 36279.1 2452.70   1
  -2  -6  -6 36308.7 2489.78   1
  -2   6  -6 37336.6 2451.47   1
   2  -6   7 256.847 94.9932   1
   2   6   7 245.435 221.311   1
  -2   6  -7 326.293 79.3975   1
  -2  -6  -7 153.733 180.619   1
   2   6   8 6946.51 574.342   1
   2  -6   8 7097.00 500.843   1
  -2  -6  -9 1356.82 226.664   1
  -2   6  -9 1292.72 147.054   1
   2   6   9 990.055 245.892   1
   2  -6   9 1269.93 157.854   1
   2  -6  10 4208.24 326.141   1
  -2   6 -10 3785.42 315.831   1
  -2  -6 -11 653.374 187.059   1
  -2   6 -11 544.602 140.577   1
   2  -6  11 1017.72 160.402   1
   2   6  11 1055.68 232.416   1
  -2   6 -12 2016.41 211.804   1
   2  -6  12 1896.00 237.470   1
   2   6  12 2296.30 321.660   1
  -2   6 -13 160.756 125.333   1
  -2  -6 -13-284.889 220.957   1
   2   6  13 213.553 255.600   1
   2  -6  13 228.820 155.191   1
  -2   6 -14 3459.94 328.732   1
   2  -6  14 3433.40 345.867   1
   2   6  14 4263.55 399.158   1
  -2  -6 -14 4524.96 372.113   1
  -2  -6 -15-110.851 211.807   1
  -2   6 -15 19.1258 142.016   1
   2  -6  15 45.8807 182.901   1
   2   6  15 528.427 273.723   1
  -2  -6 -16-113.710 226.587   1
  -2   6 -16-83.0590 156.156   1
   2   6  16 270.395 250.857   1
   2  -6  16 74.3621 191.188   1
  -2  -6 -17 144.701 210.608   1
  -2   6 -17 88.9861 160.285   1
   2  -6  17 106.808 201.618   1
   2   6  17 172.619 236.835   1
  -2   6 -18 881.684 198.554   1
  -2  -6 -18 1289.81 260.047   1
   2   6  18 1267.71 313.338   1
   2  -6  18 927.603 227.444   1
  -2  -6 -19 118.007 201.657   1
  -2   6 -19 149.829 161.798   1
   2   6  19 214.897 232.912   1
   2  -6  19 30.4320 201.357   1
  -2   6 -20 53.1224 164.272   1
   2  -6  20 128.398 204.750   1
   2   6  20 108.732 251.983   1
  -2  -6 -21-59.7602 178.437   1
  -2   6 -21 141.121 181.915   1
   2   6  21 255.168 219.877   1
  -2  -6 -22 30.0431 221.739   1
   2   6  22 366.487 275.811   1
  -2  -6 -23 210.678 186.447   1
   2   6  23 512.505 211.641   1
  -2  -6 -24 448.139 222.031   1
   2   6  24 145.932 241.113   1
  -2  -6 -26 435.761 218.237   1
   2   6  26 432.008 247.538   1
  -2  -6 -27 374.561 190.879   1
   2   6  27 247.898 205.846   1
  -2   7  27 70.5638 225.301   1
   2  -7 -27 60.3033 209.175   1
  -2   7  26 505.127 240.441   1
   2  -7 -26 183.818 213.535   1
  -2   7  25 367.857 240.709   1
   2  -7 -25 185.538 197.291   1
  -2   7  24 522.800 238.080   1
   2  -7 -24 124.067 187.954   1
  -2   7  23 600.136 229.565   1
   2  -7 -23 403.988 193.811   1
  -2   7  22-187.762 225.371   1
   2  -7 -22-31.0234 176.478   1
  -2   7  21 637.192 245.541   1
   2  -7 -21 123.249 192.487   1
  -2   7  20-37.1487 250.793   1
   2  -7 -20 91.9705 213.573   1
   2   7 -20 225.822 184.386   1
  -2  -7  19 184.733 191.288   1
   2   7 -19 26.5412 161.760   1
   2  -7 -18-29.8512 228.123   1
  -2   7  18-72.7399 313.263   1
   2   7 -17 93.8588 169.038   1
   2  -7 -17 204.616 207.221   1
  -2   7  17 393.967 278.424   1
  -2  -7  17 405.782 190.469   1
  -2   7  16 3833.54 395.006   1
  -2  -7  16 3216.78 321.061   1
   2  -7 -16 3018.40 335.681   1
  -2  -7  15 115.642 176.044   1
   2   7 -15 242.602 162.995   1
   2  -7 -14-134.730 191.829   1
  -2  -7  14-21.1497 162.630   1
  -2   7  14-33.3165 222.091   1
   2   7 -14 203.691 151.807   1
   2  -7 -13 595.580 235.935   1
  -2  -7  13 911.121 167.482   1
  -2   7  13 968.408 282.249   1
   2   7 -13 406.705 158.031   1
   2  -7 -12 349.964 198.222   1
  -2  -7  12 647.787 161.115   1
  -2   7  12 778.905 242.793   1
   2   7 -12 433.090 139.233   1
  -2   7  11 1705.88 294.405   1
   2  -7 -11 2017.30 264.288   1
  -2   7  10 3117.34 363.046   1
   2  -7 -10 2800.27 326.499   1
   2   7 -10 3727.91 279.915   1
  -2  -7  10 3139.71 281.189   1
  -2  -7   9 1166.21 159.237   1
   2   7  -9 1148.68 144.448   1
  -2  -7   8 3743.15 317.544   1
   2   7  -8 4272.03 317.399   1
   2  -7  -8 4516.63 369.234   1
  -2   7   8 4675.46 409.556   1
   2   7  -7 14376.2 964.607   1
   2  -7  -7 14410.6 1005.43   1
  -2  -7   7 13942.7 965.349   1
  -2   7   7 13843.2 1021.96   1
  -2  -7   6 681.026 98.4193   1
  -2   7   6 992.499 236.409   1
   2  -7  -6 877.977 190.825   1
   2   7  -6 536.787 95.7937   1
  -2   7   5 1955.88 240.162   1
  -2  -7   5 1450.16 133.936   1
   2  -7  -5 1650.29 202.150   1
   2  -7  -4 25797.0 2061.47   1
  -2   7   4 28803.5 2076.39   1
  -2  -7   4 31472.7 2038.63   1
   2   7  -4 32168.4 2039.05   1
   2  -7  -3 6723.50 490.247   1
  -2  -7   3 6256.69 454.769   1
  -2   7   3 6647.08 501.302   1
  -2  -7   2 3074.41 235.575   1
   2   7  -2 2794.71 241.397   1
  -2  -7   1 29254.1 1967.07   1
   2  -7  -1 29223.9 1973.33   1
   2   7  -1 30208.0 1971.15   1
  -2   7   1 28032.3 1975.27   1
   2   7   0-36.7695 133.620   1
  -2  -7   0-136.526 118.079   1
  -2   7   0-245.830 128.633   1
   2  -7   1 29023.1 1985.87   1
   2   7   1 30275.1 2003.70   1
  -2   7  -1 29779.7 1988.81   1
  -2  -7  -1 29330.5 1996.34   1
   2   7   2 2818.26 277.452   1
  -2   7  -2 2982.05 236.415   1
  -2  -7  -2 2843.56 264.990   1
   2  -7   2 2911.99 225.859   1
  -2  -7  -3 6212.24 502.520   1
  -2   7  -3 6712.53 464.226   1
   2  -7   3 6794.03 463.198   1
   2   7   3 6527.29 524.411   1
  -2   7  -4 30321.2 1978.34   1
  -2  -7  -4 29062.6 2015.47   1
   2  -7   4 29323.3 1979.05   1
   2   7   4 28561.9 2024.20   1
  -2   7  -5 1789.66 136.343   1
  -2  -7  -5 1697.32 229.105   1
   2   7   5 1631.82 252.185   1
   2  -7   5 1665.36 136.019   1
   2   7   6 922.208 222.610   1
   2  -7   6 687.531 86.4855   1
  -2   7  -6 779.081 80.9039   1
   2   7   7 13925.5 1013.25   1
   2  -7   7 14016.1 946.528   1
  -2   7  -8 4275.87 295.217   1
  -2  -7  -8 4203.01 368.567   1
   2   7   8 4084.81 390.298   1
   2  -7   8 3695.30 299.477   1
  -2   7  -9 1108.65 128.943   1
   2  -7   9 1117.25 139.631   1
  -2  -7 -10 3622.40 369.180   1
  -2   7 -10 4259.79 301.193   1
   2   7  10 3558.89 405.168   1
   2  -7  10 3717.74 309.342   1
  -2   7 -11 1569.75 180.826   1
  -2  -7 -11 1461.31 247.455   1
   2   7  11 2194.69 292.142   1
   2  -7  11 2098.12 199.181   1
  -2   7 -12 425.563 121.361   1
   2  -7  12 678.790 153.926   1
  -2  -7 -13 1009.00 227.489   1
  -2   7 -13 480.696 137.187   1
   2   7  13 536.914 253.301   1
   2  -7  13 540.536 153.353   1
  -2   7 -14-16.3177 123.917   1
  -2  -7 -14-27.4499 197.534   1
   2   7  14 263.831 229.620   1
   2  -7  14 19.4342 151.750   1
  -2   7 -15 341.101 153.667   1
   2  -7  15 21.5005 165.862   1
  -2  -7 -16 3231.95 348.946   1
  -2   7 -16 3067.41 294.520   1
   2  -7  16 3274.28 320.008   1
   2   7  16 3126.71 390.483   1
   2   7  17 385.246 272.835   1
   2  -7  17 281.823 194.136   1
  -2   7 -17 316.137 150.295   1
  -2  -7 -17 527.487 239.445   1
   2   7  18 463.579 254.220   1
  -2  -7 -18 324.551 226.894   1
   2  -7  19 29.5222 192.705   1
  -2   7 -19 49.3952 169.351   1
   2   7  20 182.680 259.163   1
  -2  -7 -20-178.536 219.383   1
   2   7  21 365.957 251.755   1
  -2  -7 -21 718.704 230.467   1
   2   7  22-73.1809 249.354   1
  -2  -7 -22-330.974 212.388   1
  -2  -7 -23-60.0195 197.589   1
   2   7  24 36.5732 237.687   1
   2   7  25 219.450 218.731   1
  -2  -7 -25 201.246 184.895   1
   2   7  26 285.406 255.070   1
  -2  -7 -26-402.512 217.125   1
   2   7  27 140.029 216.094   1
  -2  -7 -27 625.927 210.927   1
  -2   8  27 69.6969 236.303   1
   2  -8 -27 565.227 225.639   1
  -2   8  26 107.188 226.052   1
   2  -8 -26-90.8930 210.144   1
  -2   8  25-219.033 229.938   1
   2  -8 -25 61.3123 205.236   1
  -2   8  23 112.228 215.136   1
   2  -8 -23 61.9044 188.585   1
  -2   8  22 75.1098 241.923   1
   2  -8 -22-61.9436 211.514   1
  -2   8  21 112.748 250.840   1
   2  -8 -21 246.841 227.821   1
  -2   8  20-186.638 269.556   1
   2  -8 -20 123.102 237.375   1
  -2   8  19 482.725 294.545   1
   2  -8 -19 334.227 230.708   1
  -2   8  18 36.7365 278.950   1
   2  -8 -18-60.2233 222.747   1
   2   8 -18 24.6398 173.498   1
  -2  -8  18 109.223 194.394   1
  -2   8  17 290.189 237.770   1
   2   8 -17-114.186 163.164   1
  -2  -8  17-202.466 175.538   1
   2  -8 -17 118.261 177.366   1
  -2   8  16 107.168 283.983   1
   2  -8 -16-317.725 232.303   1
   2   8 -16 21.1764 150.891   1
  -2  -8  16-163.047 165.341   1
   2  -8 -15-28.3067 213.603   1
  -2  -8  15-213.339 159.444   1
   2   8 -15 248.359 158.371   1
  -2   8  15 385.035 261.550   1
  -2  -8  14 1362.29 198.454   1
   2   8 -14 805.911 178.258   1
   2  -8 -13 106.945 202.077   1
  -2  -8  13 17.4629 148.271   1
   2   8 -13 398.045 125.743   1
  -2   8  13-66.1933 251.598   1
   2  -8 -12 1180.59 249.163   1
  -2   8  12 1025.00 288.918   1
   2  -8 -11 49.4857 189.872   1
  -2  -8  11 375.437 136.454   1
   2   8 -11 414.894 120.259   1
  -2   8  11 494.013 252.082   1
   2  -8 -10 1210.51 220.997   1
  -2   8  10 1066.21 250.190   1
   2   8 -10 707.403 124.738   1
  -2  -8  10 894.630 137.114   1
   2   8  -9 3710.52 312.914   1
  -2   8   9 4041.68 419.534   1
  -2  -8   9 4226.37 315.408   1
  -2   8   8 1153.56 256.363   1
   2   8  -8 844.688 116.639   1
   2  -8  -8 1257.91 210.034   1
  -2  -8   8 767.614 110.632   1
  -2   8   7 1897.64 265.305   1
   2   8  -7 1439.40 139.224   1
   2  -8  -7 1493.45 222.638   1
  -2  -8   7 1729.23 141.079   1
   2  -8  -6 26034.2 1828.65   1
  -2  -8   6 28046.6 1783.09   1
   2   8  -6 25225.2 1783.43   1
  -2   8   6 27345.5 1846.42   1
   2   8  -5 3437.71 260.448   1
  -2   8   5 3264.56 342.636   1
  -2  -8   5 3793.38 258.810   1
   2  -8  -5 3242.06 317.004   1
   2  -8  -4 7233.03 618.728   1
  -2  -8   4 7894.45 583.408   1
  -2   8   4 7739.81 639.396   1
  -2  -8   3 8129.50 557.790   1
   2  -8  -3 7514.80 587.950   1
   2   8  -3 8007.74 562.495   1
  -2   8   3 8491.67 606.794   1
  -2  -8   2 10092.4 702.860   1
   2   8  -2 9495.17 705.748   1
  -2   8   2 11278.2 735.180   1
   2   8  -1 2163.98 221.947   1
  -2  -8   1 2383.08 208.173   1
   2   8   0 7392.06 525.427   1
   2  -8   0 6977.70 507.577   1
  -2  -8   0 6879.62 516.586   1
  -2   8  -1 2631.90 223.287   1
   2  -8   1 2348.60 215.289   1
   2  -8   2 9585.69 686.469   1
  -2   8  -2 9993.82 690.496   1
   2   8   2 10588.0 723.911   1
  -2  -8  -3 7374.35 560.762   1
   2   8   3 7151.50 573.991   1
   2  -8   3 8199.47 525.033   1
  -2   8  -3 7123.46 523.961   1
  -2  -8  -4 8525.97 601.005   1
  -2   8  -4 7134.07 544.246   1
   2  -8   4 8663.13 545.528   1
   2   8   4 9170.32 616.482   1
  -2  -8  -5 3082.06 303.857   1
   2   8   5 3371.23 325.234   1
   2   8   6 27975.7 1930.95   1
   2   8   7 2030.57 291.304   1
  -2  -8  -7 2228.84 260.638   1
  -2  -8  -8 1329.68 196.760   1
   2   8   8 1082.46 211.925   1
   2  -8   8 943.774 85.8660   1
   2  -8   9 4189.70 328.154   1
   2   8   9 4567.27 449.351   1
  -2   8  -9 4818.16 325.546   1
  -2  -8  -9 5005.94 417.371   1
   2   8  10 406.538 218.696   1
   2  -8  10 680.807 112.266   1
  -2  -8 -10 627.387 193.137   1
  -2   8 -10 484.664 97.8054   1
   2   8  11 180.806 259.216   1
   2  -8  11 121.065 112.928   1
  -2  -8 -11 253.434 217.573   1
  -2   8 -11 231.659 91.4469   1
   2  -8  12 1378.28 169.130   1
  -2   8 -12 983.535 141.931   1
  -2  -8 -12 1660.78 239.861   1
   2   8  13-65.2853 248.787   1
  -2  -8 -13-163.171 215.037   1
   2  -8  14 1195.98 178.901   1
  -2   8 -14 841.078 155.601   1
   2   8  15 513.999 254.271   1
   2  -8  15 315.660 166.877   1
  -2   8 -15 213.240 129.258   1
  -2  -8 -15 344.976 211.459   1
   2   8  16 524.174 295.753   1
   2  -8  16 153.375 170.106   1
  -2   8 -16-110.344 141.050   1
  -2  -8 -16 87.6168 232.836   1
  -2  -8 -17 442.888 204.939   1
  -2   8 -17 162.086 144.966   1
   2  -8  17 48.0393 179.036   1
  -2  -8 -18-89.3484 233.950   1
  -2   8 -18 221.817 159.640   1
   2  -8  18 78.7613 151.795   1
   2   8  18-288.348 280.583   1
  -2  -8 -19 238.596 200.074   1
   2   8  19 145.956 243.600   1
  -2  -8 -20 209.139 208.789   1
   2   8  20 367.342 262.122   1
  -2  -8 -21-120.305 207.047   1
   2   8  21 36.7667 256.982   1
  -2  -8 -22 360.652 192.065   1
   2   8  22 219.583 212.508   1
  -2  -8 -23 119.332 212.395   1
   2   8  23-73.0197 252.277   1
   2   8  25-36.3078 242.039   1
  -2  -8 -26-199.042 172.329   1
   2   8  26 211.968 215.167   1
  -2  -8 -27-28.0635 200.664   1
   2   8  27 345.851 242.745   1
   2  -9 -26 329.264 221.992   1
  -2   9  26 636.213 263.192   1
   2  -9 -25 30.3646 205.302   1
  -2   9  25 796.526 272.314   1
   2  -9 -24 214.168 218.838   1
  -2   9  24 73.8997 249.557   1
   2  -9 -23 308.129 219.372   1
  -2   9  23-298.235 261.528   1
   2  -9 -22 401.684 230.432   1
  -2   9  22-112.552 260.519   1
   2  -9 -20-154.458 220.731   1
  -2   9  20 113.018 273.019   1
   2  -9 -19-123.080 219.157   1
  -2   9  19-74.7644 270.037   1
   2  -9 -18-30.3572 188.520   1
  -2   9  18-37.0860 223.625   1
   2   9 -17 103.948 153.273   1
   2  -9 -17-418.358 235.419   1
  -2   9  17 256.987 290.929   1
   2  -9 -16 707.640 239.698   1
  -2  -9  16 988.513 185.134   1
   2   9 -16 400.244 158.643   1
  -2   9  16 1014.11 300.630   1
   2  -9 -15 86.3197 211.433   1
  -2  -9  15 38.5888 153.380   1
   2   9 -15 34.3015 132.327   1
  -2   9  15 71.2564 249.952   1
   2  -9 -14 845.269 240.697   1
  -2  -9  14 448.196 146.604   1
   2   9 -14 517.008 142.693   1
  -2   9  14 104.649 275.156   1
   2  -9 -13 628.539 228.406   1
  -2  -9  13 690.603 147.018   1
   2   9 -13 343.209 123.175   1
  -2   9  13 542.034 261.900   1
   2  -9 -12 1300.90 220.281   1
  -2  -9  12 843.292 142.431   1
   2   9 -12 998.942 141.756   1
   2  -9 -11-102.714 184.899   1
  -2   9  11 254.565 250.771   1
   2   9 -11 125.414 94.8639   1
  -2  -9  11 110.604 94.8276   1
   2  -9 -10 5218.33 365.177   1
  -2  -9  10 4254.28 270.260   1
  -2   9  10 4106.05 405.468   1
  -2  -9   9 40.1192 68.8743   1
   2  -9  -9 47.3734 182.141   1
   2   9  -9 6.02195 71.8106   1
  -2   9   9 29.3433 215.602   1
   2   9  -8 4452.09 320.938   1
  -2  -9   8 4716.29 319.067   1
   2  -9  -7 1633.74 237.251   1
  -2   9   7 1914.15 284.777   1
   2   9  -6 2198.68 171.637   1
  -2   9   6 2797.29 292.756   1
   2  -9  -6 2769.45 262.254   1
  -2   9   5 349.769 209.279   1
   2   9  -5 561.976 83.7563   1
  -2  -9   5 618.214 74.3916   1
   2  -9  -5 535.499 175.736   1
  -2  -9   4 7814.83 550.432   1
   2  -9  -4 8095.54 600.131   1
   2   9  -4 8143.21 556.829   1
  -2   9   4 8156.73 622.404   1
   2  -9  -3 4635.91 377.012   1
  -2   9   3 4777.70 395.771   1
   2   9  -3 4188.60 336.646   1
  -2  -9   3 4624.32 330.889   1
   2  -9  -2 7550.32 545.994   1
  -2  -9   2 7313.04 520.604   1
   2   9  -2 7140.88 530.656   1
   2   9  -1 165.084 123.871   1
  -2   9   1-46.0100 141.889   1
   2  -9  -1-27.8091 124.150   1
  -2  -9   1 43.2882 101.840   1
  -2   9   0 167.835 144.265   1
   2  -9   0 69.9093 114.949   1
   2   9   1-128.699 163.714   1
  -2   9  -1 58.2354 125.470   1
   2  -9   1-10.0417 101.829   1
  -2  -9  -1 96.5730 138.139   1
  -2  -9  -2 6953.57 539.342   1
  -2   9  -2 7636.92 524.113   1
   2  -9   2 7190.20 514.724   1
   2   9   3 4468.71 368.676   1
   2  -9   3 4533.67 300.626   1
  -2   9  -3 3616.17 300.841   1
  -2  -9  -3 4188.10 351.769   1
   2   9   4 8120.23 566.289   1
  -2   9  -4 6839.59 489.513   1
   2  -9   4 7466.80 491.200   1
   2   9   5 527.954 210.014   1
  -2  -9  -5 802.591 172.067   1
   2   9   6 2334.34 291.428   1
  -2  -9  -6 2061.93 246.433   1
   2   9   7 2144.54 290.113   1
  -2  -9  -7 2135.08 264.233   1
  -2  -9  -8 5068.01 438.539   1
   2   9   8 5219.70 464.779   1
  -2  -9  -9 191.500 182.279   1
   2   9   9 230.642 222.109   1
  -2  -9 -10 4455.80 358.310   1
   2  -9  10 2941.26 214.433   1
  -2   9 -10 2798.73 211.356   1
   2   9  10 3954.35 379.620   1
  -2   9 -11 19.1051 70.4368   1
   2   9  11-187.472 239.541   1
   2  -9  11 95.7921 78.2189   1
  -2   9 -12 793.341 114.415   1
  -2  -9 -12 892.923 235.966   1
   2  -9  12 1164.92 135.161   1
  -2   9 -13 647.309 114.761   1
  -2  -9 -13 1060.35 239.831   1
   2  -9  13 720.464 135.311   1
   2   9  14 102.570 242.589   1
  -2  -9 -14 85.9484 213.431   1
  -2   9 -15-14.7006 113.944   1
  -2  -9 -15 87.6363 209.571   1
   2   9  15 523.064 272.350   1
   2  -9  15 137.495 135.971   1
  -2   9 -16 720.755 161.591   1
  -2  -9 -16 1065.88 279.530   1
   2   9  16 603.058 288.716   1
   2  -9  16 704.167 174.081   1
   2   9  17-36.0519 250.104   1
  -2  -9 -17-29.7535 215.671   1
  -2   9 -17-113.273 135.456   1
   2   9  18 401.082 254.904   1
  -2  -9 -18-89.7564 194.538   1
   2   9  19 294.459 276.375   1
  -2  -9 -19 209.918 227.556   1
   2   9  20 36.8034 227.488   1
  -2  -9 -20 90.1243 203.587   1
   2   9  22 256.660 243.402   1
  -2  -9 -22-180.108 216.006   1
   2   9  23 473.153 205.747   1
  -2  -9 -23-207.914 174.535   1
   2   9  24 108.603 248.843   1
  -2  -9 -24 377.639 207.573   1
   2   9  25 571.026 245.643   1
  -2  -9 -25-340.803 197.734   1
   2   9  26 34.9589 226.208   1
  -2  -9 -26-84.2987 186.552   1
  -2  10  25 142.898 247.864   1
   2 -10 -25 60.4356 225.109   1
  -2  10  24-36.5420 262.589   1
   2 -10 -24 764.991 231.828   1
  -2  10  23-74.4690 251.458   1
   2 -10 -23 307.943 217.851   1
  -2  10  22-37.5264 247.109   1
   2 -10 -22 185.817 211.591   1
  -2  10  21 150.844 239.060   1
   2 -10 -21 620.416 231.850   1
  -2  10  20 415.710 227.364   1
   2 -10 -20 154.735 183.593   1
  -2  10  19-300.838 266.767   1
   2 -10 -19 92.7350 217.694   1
   2 -10 -18 580.954 234.744   1
  -2  10  18 224.432 284.629   1
   2 -10 -16 59.6949 219.084   1
   2  10 -16 274.430 133.213   1
  -2  10  16 367.151 278.312   1
  -2  10  15 217.085 285.432   1
   2 -10 -15 235.352 228.809   1
  -2 -10  14 430.127 123.838   1
  -2  10  14 355.654 266.935   1
   2  10 -14 444.050 121.487   1
  -2 -10  13 80.6084 101.895   1
   2  10 -13 49.4587 90.8089   1
  -2  10  12 1084.52 287.958   1
  -2 -10  12 629.982 96.0809   1
   2  10 -12 415.438 99.8251   1
   2 -10 -12 902.420 236.980   1
  -2  10  11 164.465 270.053   1
  -2 -10  11 231.704 51.5638   1
   2  10 -11 180.849 58.5832   1
  -2  10  10 540.033 266.498   1
   2 -10 -10 564.070 218.411   1
  -2  10   9 397.003 237.236   1
   2 -10  -9 271.174 197.651   1
   2 -10  -8 4691.93 419.907   1
  -2  10   8 5110.51 457.251   1
   2 -10  -6 2554.42 272.413   1
  -2  10   6 2096.88 307.434   1
   2  10  -5 1012.69 95.7454   1
   2 -10  -5 1297.43 202.585   1
  -2  10   5 1082.81 228.942   1
   2 -10  -4 569.168 160.738   1
   2  10  -4 404.860 89.7417   1
  -2  10   4 160.863 192.826   1
   2 -10  -3-17.6349 150.376   1
  -2 -10   3 15.7032 84.7155   1
   2  10  -3 27.6866 96.0583   1
  -2  10   3-63.7949 175.276   1
   2 -10  -2 16.3057 153.417   1
  -2 -10   2 19.4546 98.1363   1
   2  10  -2 34.2585 110.532   1
  -2  10   2 114.551 173.174   1
   2 -10  -1-162.231 139.051   1
  -2 -10   1 126.810 112.017   1
  -2  10   1-100.269 151.924   1
   2  10  -1-67.2661 126.319   1
  -2  10  -1-63.4198 118.835   1
   2  10   1-17.3208 167.946   1
   2 -10   1 21.7242 108.765   1
   2  10   2-57.5272 169.197   1
   2 -10   2 53.3537 95.6403   1
  -2  10  -2-51.4341 109.580   1
  -2 -10  -3 34.8508 146.703   1
   2  10   3-20.9561 187.506   1
  -2  10  -3 51.0044 85.8509   1
   2 -10   3-19.9276 74.6633   1
  -2 -10  -4 734.627 163.519   1
  -2 -10  -5 1125.38 189.524   1
   2  10   5 927.075 218.711   1
  -2 -10  -6 1852.03 246.505   1
   2  10   6 2027.66 275.484   1
   2  10   8 5972.06 513.646   1
  -2 -10  -8 5660.79 483.422   1
  -2 -10  -9 326.529 195.200   1
   2  10   9 594.691 255.127   1
  -2 -10 -10 573.633 199.157   1
   2  10  10 311.264 242.082   1
  -2 -10 -11 619.932 226.784   1
   2  10  11 291.876 256.700   1
  -2 -10 -12 639.898 246.355   1
   2  10  12 1174.30 291.759   1
   2  10  13 239.010 277.616   1
  -2 -10 -13-114.307 221.109   1
   2 -10  13 89.1895 71.6500   1
  -2  10 -13 5.68747 60.0496   1
   2  10  14 697.276 260.366   1
   2 -10  14 489.982 106.512   1
  -2  10 -14 230.602 88.7727   1
   2  10  15 390.376 257.225   1
  -2 -10 -15 177.497 218.887   1
   2 -10  15 88.4890 113.479   1
  -2  10 -15-22.0424 96.9178   1
  -2 -10 -16 477.644 228.131   1
   2  10  16 468.557 301.128   1
  -2 -10 -18-60.0722 165.904   1
   2  10  18 294.743 211.871   1
  -2 -10 -19-90.1578 223.222   1
   2  10  19 444.538 264.818   1
  -2 -10 -20 573.664 228.274   1
   2  10  20 37.0185 268.356   1
  -2 -10 -21 210.966 197.872   1
   2  10  21 110.330 216.370   1
  -2 -10 -22-29.9311 185.879   1
   2  10  22 146.436 239.981   1
  -2 -10 -23 146.230 204.342   1
   2  10  23 437.874 266.821   1
  -2 -10 -24 85.3941 180.237   1
   2  10  24 145.453 212.632   1
  -2 -10 -25-224.831 194.239   1
   2  10  25 176.777 233.769   1
  -2  11  25-70.7029 202.121   1
   2 -11 -25 119.412 177.274   1
  -2  11  23 148.109 199.632   1
   2 -11 -23 122.325 164.952   1
  -2  11  22-112.240 238.876   1
   2 -11 -22 30.8344 202.125   1
  -2  11  21 414.678 273.020   1
   2 -11 -21 247.741 214.975   1
  -2  11  20 833.335 290.764   1
   2 -11 -20 154.883 223.038   1
  -2  11  19 417.630 270.555   1
   2 -11 -19 31.0518 218.171   1
  -2  11  18 415.158 238.122   1
   2 -11 -18 402.811 196.104   1
  -2  11  17 412.451 289.304   1
   2 -11 -17-428.599 234.788   1
  -2  11  16 111.584 269.974   1
   2 -11 -16 303.732 202.210   1
   2 -11 -15 208.885 240.850   1
  -2  11  15 110.247 303.115   1
   2 -11 -14 293.903 198.950   1
  -2  11  14 687.589 253.704   1
   2 -11 -13 144.147 231.896   1
  -2  11  13 71.0156 273.979   1
   2 -11 -11 190.667 220.950   1
  -2  11  11 405.579 286.572   1
  -2  11  10 2260.45 348.969   1
   2 -11  -9 436.153 200.999   1
  -2  11   9-31.5665 246.277   1
   2 -11  -8 1453.37 221.851   1
  -2  11   8 666.677 264.269   1
   2 -11  -7-70.9427 183.532   1
  -2  11   7 28.9250 229.225   1
  -2  11   5 961.891 225.019   1
   2 -11  -5 596.484 193.172   1
  -2  11   4 2434.32 298.369   1
   2  11  -4 2820.61 210.966   1
  -2 -11   4 2595.95 201.654   1
   2 -11  -4 2615.26 270.825   1
  -2 -11   3 2195.34 180.699   1
   2 -11  -3 2261.35 243.828   1
  -2  11   3 1707.77 262.105   1
   2  11  -3 1910.88 190.843   1
   2 -11  -2 10889.8 753.059   1
   2  11  -2 9970.26 731.029   1
  -2  11   2 9685.65 756.825   1
  -2 -11   2 10648.3 721.303   1
   2 -11  -1-31.1580 141.621   1
  -2  11   1 90.4731 160.040   1
  -2 -11   0 13.8106 119.244   1
   2 -11   0-108.444 114.417   1
   2  11   0-33.5846 153.993   1
  -2  11   0 245.673 155.037   1
  -2 -11  -1 123.596 120.849   1
   2  11   1 150.215 158.658   1
  -2  11  -1 122.892 130.255   1
   2 -11   1 70.7403 111.617   1
  -2 -11  -2 10895.1 701.430   1
  -2  11  -2 9915.66 673.225   1
   2 -11   2 8451.64 665.614   1
   2  11   2 10024.6 712.766   1
  -2 -11  -3 2870.41 247.941   1
  -2  11  -3 2103.81 189.992   1
   2  11   3 2721.63 276.481   1
   2 -11   3 2211.11 187.157   1
   2  11   4 2403.97 298.810   1
  -2 -11  -4 2625.93 269.978   1
   2  11   5 461.857 212.636   1
  -2 -11  -5 573.781 187.642   1
  -2 -11  -7 95.6893 179.429   1
   2  11   8 1224.02 284.452   1
  -2 -11  -8 1898.61 250.264   1
   2  11   9 782.147 259.491   1
  -2 -11  -9 675.211 222.666   1
   2  11  10 2797.57 360.145   1
  -2 -11 -10 2937.11 324.808   1
   2  11  11 33.3652 256.590   1
  -2 -11 -11 83.4603 200.235   1
   2  11  13 383.735 229.942   1
  -2 -11 -13 349.696 202.797   1
   2  11  14 426.427 247.685   1
  -2 -11 -14 325.437 217.270   1
   2  11  15 36.1242 276.038   1
  -2 -11 -15-29.8714 229.689   1
   2  11  16-255.887 275.810   1
  -2 -11 -16 239.840 218.789   1
   2  11  17 73.9437 277.167   1
  -2 -11 -17 60.2117 215.911   1
   2  11  18 186.001 230.360   1
  -2 -11 -18 241.131 187.735   1
   2  11  19 111.372 243.379   1
  -2 -11 -19 30.2260 193.892   1
   2  11  20 519.458 288.595   1
  -2 -11 -20 151.110 222.135   1
   2  11  21 405.552 267.432   1
  -2 -11 -21 30.1069 208.354   1
   2  11  22 402.053 231.917   1
  -2 -11 -22 178.447 180.191   1
   2  11  23 36.2973 227.612   1
  -2 -11 -23-174.316 190.536   1
   2  11  25-244.850 222.382   1
  -2 -11 -25 28.0361 183.067   1
  -2  12  24 179.560 246.218   1
   2 -12 -24-149.952 207.219   1
  -2  12  23 512.788 265.085   1
   2 -12 -23 367.111 222.727   1
  -2  12  22 373.670 254.310   1
   2 -12 -22 585.658 222.689   1
  -2  12  21 301.673 250.882   1
   2 -12 -21 217.287 205.877   1
  -2  12  20 417.604 243.789   1
   2 -12 -20 31.1480 197.457   1
  -2  12  18 190.777 269.648   1
   2 -12 -18-124.672 212.014   1
  -2  12  17 113.706 251.777   1
   2 -12 -17-310.809 201.315   1
  -2  12  16 527.585 307.439   1
   2 -12 -16-30.9074 225.810   1
  -2  12  15 372.881 267.510   1
   2 -12 -15-30.4095 209.487   1
  -2  12  14 147.277 265.217   1
   2 -12 -14 540.631 222.871   1
  -2  12  13 36.2320 283.752   1
  -2  12  12 1526.81 333.620   1
   2 -12 -12 1181.06 261.216   1
  -2  12  11-173.300 255.526   1
   2 -12 -11 168.742 224.166   1
  -2  12  10 404.474 276.348   1
   2 -12 -10 464.836 227.862   1
   2 -12  -9 1944.01 263.086   1
  -2  12   9 2349.13 329.747   1
   2 -12  -8 1898.30 276.975   1
  -2  12   8 2325.43 311.913   1
   2 -12  -7 222.767 184.619   1
  -2  12   7 60.2951 228.427   1
   2 -12  -6 825.922 197.304   1
  -2  12   6 345.995 225.529   1
   2 -12  -5 852.683 192.550   1
  -2  12   5 327.617 219.130   1
  -2 -12   4 263.479 66.2130   1
   2 -12  -4 276.388 182.758   1
   2  12  -4 123.121 83.4932   1
  -2  12   4 205.683 207.185   1
  -2 -12   3 487.209 99.7508   1
   2 -12  -3 340.435 158.733   1
   2  12  -3 334.389 116.540   1
  -2  12   3 449.691 209.150   1
  -2 -12   2 685.999 124.048   1
   2 -12  -2 615.384 170.903   1
  -2  12   2 320.029 180.984   1
   2  12  -2 574.316 136.839   1
   2 -12  -1 99.2056 136.304   1
  -2  12   1-58.6689 165.509   1
   2  12   0 7388.10 594.021   1
   2 -12   0 7836.17 581.016   1
  -2 -12   0 8332.14 584.538   1
  -2  12   0 8130.02 594.572   1
  -2 -12  -1 50.1168 127.277   1
   2  12   1 19.9501 160.863   1
  -2 -12  -2 567.547 151.527   1
   2 -12   2 573.716 112.344   1
  -2  12  -2 488.138 129.576   1
   2  12   2 349.693 176.053   1
  -2 -12  -3 19.8655 155.473   1
   2 -12   3 371.718 87.0823   1
  -2  12  -3 356.917 93.8787   1
   2  12   3 188.591 186.800   1
   2  12   4 277.428 209.110   1
  -2 -12  -4 233.900 176.059   1
   2  12   5 485.641 215.432   1
  -2 -12  -5 654.088 182.375   1
   2  12   6 596.858 223.494   1
  -2 -12  -6 783.785 190.166   1
   2  12   7 509.758 249.939   1
  -2 -12  -7 174.076 183.167   1
   2  12   8 2196.38 315.782   1
  -2 -12  -8 2232.81 279.400   1
   2  12   9 2200.39 336.046   1
  -2 -12  -9 2479.02 303.666   1
  -2 -12 -10 472.363 235.411   1
   2  12  12 1921.27 321.533   1
  -2 -12 -12 1603.67 283.615   1
   2  12  13 391.891 260.374   1
   2  12  14 362.245 274.432   1
  -2 -12 -14 805.191 258.025   1
   2  12  15 294.077 276.333   1
  -2 -12 -15 330.600 235.587   1
   2  12  16 74.2840 292.604   1
  -2 -12 -16-30.1955 206.213   1
   2  12  17 411.195 259.603   1
  -2 -12 -17 60.5060 202.086   1
   2  12  18 261.401 228.607   1
  -2 -12 -18-30.3678 177.544   1
   2  12  20 148.201 257.689   1
  -2 -12 -20 393.542 226.236   1
   2  12  21-184.122 255.595   1
  -2 -12 -21-120.078 207.642   1
   2  12  22-109.956 241.274   1
  -2 -12 -22 87.9031 193.701   1
   2  12  23 36.4663 192.844   1
  -2 -12 -23-227.782 162.092   1
   2  12  24 495.787 251.386   1
  -2 -12 -24 898.253 220.025   1
  -2  13  24 35.3872 198.263   1
   2 -13 -24 357.673 171.042   1
  -2  13  23 399.702 225.487   1
   2 -13 -23 242.387 194.518   1
  -2  13  22 408.846 254.265   1
   2 -13 -22 91.8243 211.195   1
  -2  13  21 37.7185 264.688   1
   2 -13 -21 155.379 222.138   1
  -2  13  20 76.0717 250.384   1
   2 -13 -20-31.2594 198.679   1
  -2  13  19 114.753 239.911   1
   2 -13 -19 125.341 204.676   1
  -2  13  18 192.053 298.115   1
   2 -13 -18-220.291 226.489   1
  -2  13  17-345.348 231.333   1
  -2  13  16-38.0862 279.837   1
   2 -13 -16 62.4510 217.410   1
   2 -13 -14-30.7107 220.214   1
  -2  13  13-110.965 284.444   1
   2 -13 -13-30.3046 235.218   1
  -2  13  12 726.032 301.571   1
   2 -13 -12 473.310 234.011   1
  -2  13  11-462.114 290.644   1
   2 -13 -11 405.527 224.150   1
  -2  13  10 2013.67 323.167   1
   2 -13 -10 1536.99 278.409   1
   2 -13  -9 27.6372 190.968   1
  -2  13   9 33.7137 240.011   1
   2 -13  -8 26.7204 194.897   1
  -2  13   8 553.908 253.312   1
   2 -13  -7 128.561 183.547   1
  -2  13   7 314.632 220.308   1
   2 -13  -6 197.760 179.254   1
  -2  13   6-30.1038 209.693   1
   2  13  -4 1304.23 141.700   1
  -2 -13   4 1750.01 133.185   1
   2 -13  -4 2001.86 236.978   1
  -2  13   4 1989.73 270.489   1
   2  13  -3-10.9048 110.055   1
   2 -13  -3-63.9006 159.847   1
  -2  13   3 172.960 181.705   1
  -2 -13   3 228.474 83.7073   1
   2  13  -2 1298.80 167.090   1
   2 -13  -2 1439.19 210.656   1
  -2  13   2 1099.13 209.366   1
  -2 -13   2 1164.20 142.939   1
   2  13  -1 488.136 167.327   1
   2 -13  -1 680.975 153.476   1
  -2  13   1 272.523 165.396   1
  -2 -13   1 476.944 133.203   1
   2  13   0 19.2875 155.942   1
   2 -13   0 15.4137 124.623   1
  -2  13   0 18.4453 148.713   1
  -2 -13   0-80.2393 128.652   1
  -2 -13  -1 712.733 167.480   1
   2  13   1 538.854 200.932   1
  -2 -13  -2 973.330 187.641   1
   2 -13   2 1625.92 147.684   1
  -2  13  -2 630.070 148.321   1
   2  13   2 1483.26 238.620   1
  -2 -13  -3 41.9505 162.329   1
   2 -13   3 89.3072 76.6352   1
  -2  13  -3 16.4679 86.3681   1
   2  13   3 101.477 198.114   1
  -2 -13  -4 1520.50 241.608   1
   2  13   4 1785.61 269.232   1
  -2 -13  -6 24.8636 180.188   1
   2  13   6 29.8833 224.737   1
  -2 -13  -7 233.409 198.616   1
   2  13   7 155.869 223.917   1
  -2 -13  -8-107.608 185.321   1
   2  13   8-129.035 224.729   1
  -2 -13  -9-27.7555 214.318   1
   2  13   9-299.612 243.134   1
  -2 -13 -10 1654.46 268.933   1
   2  13  10 1095.16 289.743   1
  -2 -13 -11 145.565 198.091   1
   2  13  11-35.0512 239.419   1
  -2 -13 -12-384.148 184.602   1
   2  13  12 286.410 249.437   1
  -2 -13 -13-119.630 179.518   1
   2  13  13-36.4131 248.747   1
  -2 -13 -14-30.1562 182.879   1
   2  13  14-221.601 227.256   1
   2  13  16 112.812 246.602   1
  -2 -13 -17-61.0415 176.850   1
   2  13  17-338.187 226.893   1
  -2 -13 -18 213.910 183.826   1
   2  13  18 564.373 244.525   1
  -2 -13 -19-30.4784 186.571   1
   2  13  19 186.730 252.040   1
  -2 -13 -20 302.517 210.065   1
   2  13  20 334.277 257.479   1
  -2 -13 -21-298.252 198.965   1
   2  13  21-294.086 271.723   1
  -2 -13 -22 574.711 209.324   1
   2  13  22-73.7185 266.087   1
  -2 -13 -23 85.0952 179.960   1
   2  13  23 394.227 233.287   1
  -2 -13 -24 195.966 161.867   1
   2  13  24-175.132 203.617   1
   2 -14 -23 30.1461 179.131   1
  -2  14  23 215.006 216.181   1
  -2  14  21 112.675 267.478   1
   2 -14 -19 188.987 174.217   1
  -2  14  19 115.079 208.186   1
   2 -14 -18 315.489 223.121   1
   2 -14 -17-221.565 179.613   1
  -2  14  17-270.782 243.004   1
   2 -14 -16-31.4661 208.884   1
  -2  14  16 38.6305 296.116   1
   2 -14 -15 62.7341 193.831   1
  -2  14  15 654.309 275.631   1
   2 -14 -13 215.879 228.660   1
  -2  14  13 264.817 280.277   1
   2 -14 -12 91.2125 216.543   1
  -2  14  12 111.874 285.032   1
   2 -14 -11-59.7545 199.433   1
  -2  14  11 586.117 293.851   1
   2 -14  -9 199.338 186.140   1
  -2  14   9 69.8078 258.389   1
   2 -14  -8-83.3118 191.141   1
  -2  14   8 101.649 233.212   1
   2 -14  -7 457.851 200.862   1
  -2  14   7 458.287 260.422   1
   2 -14  -6 1064.10 223.577   1
  -2  14   6 660.844 251.242   1
   2 -14  -5 74.7639 184.139   1
  -2  14   5 358.125 233.338   1
  -2 -14   4 399.362 57.7934   1
   2  14  -4 479.813 70.5684   1
  -2 -14   3 96.1646 82.3969   1
   2  14  -3-45.0639 111.168   1
   2 -14  -3 292.347 163.697   1
  -2  14   3 438.599 207.546   1
   2 -14  -2 2183.05 236.219   1
  -2  14   2 1409.61 241.965   1
  -2 -14   1 304.652 134.164   1
   2  14  -1 249.838 156.803   1
   2 -14  -1 626.590 151.915   1
  -2 -14   0 133.923 135.557   1
   2  14   0 183.362 168.257   1
   2 -14   0 378.848 130.008   1
  -2  14   0 253.713 166.788   1
   2  14   1 90.4017 178.338   1
  -2 -14  -1 225.257 146.917   1
  -2  14  -1 197.141 141.513   1
   2 -14   1 100.780 124.725   1
  -2 -14  -2 1764.92 217.185   1
   2 -14   2 1608.17 172.228   1
  -2  14  -2 1816.49 185.725   1
   2  14   2 1206.62 248.121   1
  -2 -14  -3 132.282 172.673   1
   2 -14   3-50.6492 77.6146   1
  -2  14  -3 152.231 90.3496   1
   2  14   3-79.3910 207.258   1
   2  14   5-29.6306 227.160   1
  -2 -14  -5-74.0686 180.203   1
   2  14   6 248.004 245.295   1
  -2 -14  -6 1239.38 214.107   1
   2  14   7 322.458 261.076   1
  -2 -14  -7 133.800 209.393   1
   2  14   8 200.107 258.062   1
  -2 -14  -8-27.6739 202.673   1
   2  14   9 34.3764 247.511   1
  -2 -14  -9 198.436 219.487   1
   2  14  10 246.676 262.531   1
  -2 -14 -10 29.0382 206.116   1
   2  14  11 36.0004 241.975   1
  -2 -14 -11 59.0629 199.308   1
   2  14  12 183.339 270.995   1
  -2 -14 -12 358.801 229.269   1
   2  14  13-148.851 269.670   1
  -2 -14 -13 90.5559 202.871   1
   2  14  15 113.603 269.943   1
  -2 -14 -15 275.010 211.599   1
   2  14  16 75.7064 260.665   1
  -2 -14 -16 153.542 197.112   1
   2  14  17-113.781 262.215   1
  -2 -14 -17 307.663 222.361   1
   2  14  18 602.668 267.325   1
  -2 -14 -18 214.903 214.349   1
   2  14  19 74.9711 259.999   1
  -2 -14 -19-30.4941 192.931   1
   2  14  21 36.8469 261.356   1
  -2 -14 -21-29.3809 208.400   1
   2  14  23 106.427 231.576   1
  -2 -14 -23 28.3202 177.567   1
   2 -15 -22 60.9732 174.581   1
  -2  15  22 290.271 232.916   1
   2 -15 -21 92.7878 196.585   1
  -2  15  21-74.3678 247.872   1
   2 -15 -20-157.241 222.251   1
  -2  15  20 264.623 263.204   1
   2 -15 -19-126.402 170.211   1
  -2  15  19 230.778 224.781   1
   2 -15 -18 63.4909 218.630   1
  -2  15  18 193.611 279.728   1
   2 -15 -17 383.314 193.286   1
  -2  15  17 38.9580 240.150   1
   2 -15 -16 576.712 231.146   1
  -2  15  16 546.991 295.257   1
   2 -15 -15 159.257 218.940   1
  -2  15  15 350.718 264.490   1
   2 -15 -14 31.7298 186.460   1
  -2  15  14-194.000 247.748   1
   2 -15 -13 62.9939 184.124   1
  -2  15  13 77.0482 251.480   1
   2 -15 -12 124.582 211.566   1
  -2  15  12 380.886 254.352   1
   2 -15 -11 92.0572 202.078   1
  -2  15  11 75.0410 256.300   1
   2 -15 -10 542.200 234.603   1
  -2  15  10 220.874 268.124   1
   2 -15  -8-115.087 199.069   1
  -2  15   8 665.831 273.810   1
   2 -15  -7-111.964 197.912   1
  -2  15   7-67.9973 241.233   1
   2 -15  -6 298.706 201.413   1
  -2  15   6 130.265 222.018   1
   2 -15  -5-26.1860 195.076   1
  -2  15   5-154.379 224.596   1
   2 -15  -4 753.268 214.850   1
  -2  15   4 721.178 242.140   1
  -2 -15   3 18.0080 86.1026   1
   2 -15  -3-141.315 179.407   1
  -2  15   3 53.7595 201.486   1
   2  15  -3-11.0365 104.473   1
   2 -15  -2 490.686 166.556   1
  -2  15   2 127.631 188.234   1
   2  15  -1 18.6961 143.759   1
   2 -15  -1-97.0665 137.196   1
  -2  15   1-70.1695 175.326   1
  -2 -15   1 121.843 122.792   1
   2  15   0-193.511 165.841   1
  -2 -15   0 69.7579 141.789   1
   2 -15   0 17.4235 127.581   1
  -2  15   0 61.4804 168.002   1
  -2 -15  -1 97.0415 149.710   1
   2 -15   1-59.4194 120.789   1
  -2  15  -1 103.788 147.514   1
   2  15   1 23.9301 172.817   1
  -2 -15  -2 254.382 174.510   1
   2 -15   2 416.581 117.179   1
  -2  15  -2 503.992 134.119   1
   2  15   2 416.020 214.324   1
  -2 -15  -3-319.461 171.047   1
  -2  15  -3 29.0584 83.6503   1
   2  15   3 27.8214 204.416   1
   2 -15   3 19.8250 68.9053   1
   2  15   4 589.791 238.937   1
  -2 -15  -4 870.381 211.588   1
   2  15   5-30.9796 227.716   1
  -2 -15  -5 177.834 171.566   1
   2  15   6 32.3109 228.490   1
  -2 -15  -6 185.399 184.583   1
   2  15   7 33.4871 246.041   1
  -2 -15  -7-27.4465 203.707   1
   2  15   8 345.192 242.118   1
  -2 -15  -8 509.337 201.384   1
   2  15  10 652.651 263.390   1
  -2 -15 -10 59.0585 187.721   1
   2  15  11 332.658 256.624   1
  -2 -15 -11-449.171 199.940   1
   2  15  12 412.105 282.198   1
  -2 -15 -12 151.291 194.719   1
   2  15  13 341.204 256.078   1
  -2 -15 -13 61.1181 198.908   1
   2  15  14-114.141 233.224   1
  -2 -15 -14 400.683 192.743   1
   2  15  15 229.551 266.389   1
  -2 -15 -15-62.0024 193.445   1
   2  15  16 381.443 279.915   1
  -2 -15 -16 217.390 207.839   1
   2  15  17-304.898 273.726   1
  -2 -15 -17 619.177 227.233   1
   2  15  18 227.376 263.850   1
  -2 -15 -18-122.699 209.489   1
   2  15  19 113.291 264.345   1
  -2 -15 -19 300.691 221.437   1
   2  15  20 715.703 305.222   1
  -2 -15 -20 322.341 204.756   1
   2  15  21-183.460 260.261   1
  -2 -15 -21 144.889 193.967   1
  -2 -15 -22-28.6528 191.796   1
   2 -16 -21-30.8299 194.160   1
  -2  16  21 73.4997 231.442   1
   2 -16 -20 377.251 225.971   1
  -2  16  20 37.4703 274.825   1
   2 -16 -19 127.048 166.993   1
  -2  16  19 191.153 240.975   1
   2 -16 -18-289.492 209.119   1
  -2  16  18 232.249 284.465   1
   2 -16 -17-193.145 199.909   1
  -2  16  17 196.119 243.579   1
   2 -16 -15 227.165 223.377   1
  -2  16  15-394.214 282.674   1
   2 -16 -14 258.060 218.385   1
  -2  16  14 275.549 283.802   1
   2 -16 -13-160.522 197.188   1
  -2  16  13-391.854 262.811   1
   2 -16 -12-31.8472 206.217   1
  -2  16  12 349.789 262.391   1
   2 -16 -11 316.361 225.307   1
  -2  16  11-192.004 264.386   1
   2 -16 -10 93.4609 197.103   1
  -2  16  10-151.630 254.771   1
   2 -16  -9-30.5291 203.522   1
  -2  16   9 148.617 255.739   1
   2 -16  -7 322.609 206.040   1
  -2  16   7-34.8751 243.990   1
   2 -16  -6 880.297 222.789   1
  -2  16   6 704.369 252.968   1
   2 -16  -5 358.166 202.539   1
  -2  16   5 158.489 232.797   1
   2 -16  -4-104.704 193.982   1
  -2  16   4-269.238 226.003   1
  -2 -16   3 60.7414 83.6825   1
   2  16  -3 10.1945 100.413   1
   2 -16  -2 334.528 183.402   1
  -2  16   2-216.454 199.541   1
   2  16  -1 235.780 161.969   1
   2 -16  -1 244.584 151.222   1
  -2  16   1 219.214 180.372   1
  -2 -16   1 294.697 122.651   1
   2  16   0 112.793 169.861   1
  -2 -16   0-73.0575 141.133   1
   2 -16   0 330.698 147.529   1
  -2  16   0 191.084 155.698   1
  -2 -16  -1 142.722 152.416   1
   2 -16   1 76.4219 121.229   1
  -2  16  -1 108.499 149.138   1
   2  16   1-75.1275 191.427   1
  -2 -16  -2 287.871 150.862   1
  -2  16  -2 322.022 128.249   1
   2  16   2 190.751 184.565   1
   2 -16   2 172.403 102.638   1
   2 -16   3 52.3254 47.5001   1
  -2  16  -3 5.27527 53.8190   1
  -2 -16  -4 49.8657 182.588   1
   2  16   4 30.9279 222.569   1
  -2 -16  -5 52.2257 171.439   1
   2  16   5 323.438 237.837   1
  -2 -16  -6 217.879 190.535   1
   2  16   6 370.023 231.382   1
  -2 -16  -7 168.848 194.771   1
   2  16   7 173.813 235.798   1
  -2 -16  -9 29.4890 194.129   1
   2  16   9-109.800 244.987   1
  -2 -16 -10 150.110 203.450   1
   2  16  10-74.5585 264.456   1
  -2 -16 -11 152.592 209.777   1
   2  16  11 339.421 256.979   1
  -2 -16 -12-154.182 202.130   1
   2  16  12 266.784 270.330   1
  -2 -16 -13-93.4278 184.913   1
   2  16  13 115.422 244.534   1
  -2 -16 -14 219.110 207.808   1
   2  16  14-231.010 249.132   1
  -2 -16 -15-125.245 206.529   1
   2  16  15-308.152 267.485   1
  -2 -16 -16-62.4781 190.499   1
   2  16  16-269.433 254.632   1
  -2 -16 -17 402.438 188.550   1
   2  16  17 114.887 225.796   1
  -2 -16 -18 333.981 184.113   1
   2  16  18 229.067 241.229   1
  -2 -16 -19-236.847 173.115   1
   2  16  19 190.576 240.109   1
  -2 -16 -20 29.2876 173.909   1
   2  16  20 37.1433 245.551   1
  -2 -16 -21 28.9837 175.242   1
   2  16  21 473.178 240.967   1
   2 -17 -20-31.2924 197.139   1
  -2  17  20-148.448 260.390   1
   2 -17 -19 31.7804 195.787   1
  -2  17  19 379.361 266.362   1
   2 -17 -18 322.763 207.140   1
  -2  17  18 308.195 269.044   1
   2 -17 -17 454.816 230.015   1
  -2  17  17 1056.95 306.374   1
   2 -17 -16 131.075 191.642   1
  -2  17  16 78.9511 245.238   1
   2 -17 -14 99.0476 207.927   1
  -2  17  14-119.307 277.935   1
   2 -17 -13 164.830 208.638   1
  -2  17  13-39.6955 254.634   1
   2 -17 -12 229.633 207.574   1
  -2  17  12-434.300 254.356   1
   2 -17 -11 162.601 203.962   1
  -2  17  11 547.861 265.952   1
   2 -17 -10 128.437 199.816   1
  -2  17  10 309.159 262.157   1
   2 -17  -9 190.530 192.616   1
  -2  17   9 37.8321 236.188   1
   2 -17  -8-249.525 203.581   1
  -2  17   8 442.942 245.040   1
   2 -17  -7 336.220 217.862   1
  -2  17   7-35.6828 230.119   1
   2 -17  -6 29.7526 191.685   1
  -2  17   6 68.5801 243.239   1
   2 -17  -5-57.1787 184.424   1
  -2  17   5-261.821 214.745   1
   2 -17  -4 80.3073 190.715   1
  -2  17   4 159.473 222.190   1
   2 -17  -3 50.2077 166.038   1
  -2  17   3 121.928 201.575   1
   2 -17  -2 186.540 174.929   1
  -2  17   2 308.996 196.955   1
   2 -17  -1-21.4922 143.268   1
  -2  17   1 25.3690 190.162   1
   2  17  -1-20.2578 153.822   1
  -2 -17   0 113.983 132.585   1
   2  17   0 354.673 188.689   1
  -2  17   0-22.0812 163.596   1
   2 -17   0 154.153 145.668   1
  -2  17  -1 18.4799 144.290   1
  -2 -17  -1-62.2565 148.801   1
   2  17   1 133.492 187.290   1
  -2  17  -2 140.153 115.712   1
   2  17   2-57.1063 207.001   1
  -2 -17  -2 92.3624 162.088   1
   2  17   3 60.9692 204.882   1
  -2 -17  -3-49.4944 170.331   1
   2  17   4 192.534 232.571   1
  -2 -17  -4-26.0956 185.811   1
   2  17   5 403.604 223.275   1
  -2 -17  -5-217.814 182.989   1
   2  17   6 69.7581 223.864   1
  -2 -17  -6-282.238 189.894   1
   2  17   7 323.443 249.131   1
  -2 -17  -7 290.856 207.290   1
   2  17   8-36.8289 248.606   1
  -2 -17  -8 178.765 189.472   1
   2  17   9 262.893 237.678   1
  -2 -17  -9-303.692 185.954   1
   2  17  10-228.803 246.150   1
  -2 -17 -10 555.118 208.697   1
   2  17  11 538.545 264.010   1
  -2 -17 -11-31.2385 194.351   1
   2  17  12-116.256 253.385   1
  -2 -17 -12 471.982 198.746   1
   2  17  13 429.081 277.697   1
  -2 -17 -13-284.567 204.592   1
   2  17  14-234.207 268.808   1
  -2 -17 -14-63.2612 207.516   1
   2  17  16 116.981 250.113   1
  -2 -17 -16 30.9729 189.609   1
   2  17  17 586.023 292.417   1
  -2 -17 -17 363.711 209.079   1
   2  17  18-38.5785 262.518   1
  -2 -17 -18-149.586 198.727   1
   2  17  19 188.078 254.184   1
  -2 -17 -19 533.073 209.420   1
   2  17  20 221.249 236.497   1
  -2 -17 -20-87.9810 193.065   1
   2 -18 -20 280.659 190.959   1
  -2  18  20 328.838 238.276   1
   2 -18 -19 348.408 217.301   1
  -2  18  19 263.225 280.789   1
   2 -18 -18 96.7929 178.130   1
  -2  18  18-153.228 233.299   1
   2 -18 -17 163.818 201.551   1
  -2  18  17-77.7695 260.311   1
   2 -18 -16 297.348 228.903   1
  -2  18  16 197.324 265.774   1
   2 -18 -15 233.249 210.210   1
  -2  18  15 119.392 253.243   1
   2 -18 -13-100.648 204.597   1
  -2  18  13-240.302 253.612   1
   2 -18 -12 66.9505 213.046   1
  -2  18  12 759.313 272.825   1
   2 -18 -10 198.592 200.002   1
  -2  18  10 196.216 242.876   1
   2 -18  -9 32.8591 215.387   1
  -2  18   9-38.4324 227.003   1
   2 -18  -8-32.4603 210.178   1
  -2  18   8-224.748 229.392   1
   2 -18  -7 128.676 209.406   1
  -2  18   7 251.596 238.907   1
   2 -18  -6-30.7674 181.774   1
  -2  18   6-105.810 225.222   1
   2 -18  -5 320.472 204.672   1
  -2  18   5-34.7623 232.944   1
   2 -18  -4 193.946 171.263   1
  -2  18   4-167.480 223.312   1
  -2  18   3-31.6615 236.560   1
   2  18   1-193.299 199.821   1
   2  18   3 32.3575 223.574   1
  -2 -18  -3-25.1159 137.826   1
   2  18   4-67.4189 222.157   1
  -2 -18  -4 294.751 167.518   1
   2  18   5 104.776 205.994   1
  -2 -18  -5 394.907 178.560   1
   2  18   6 180.577 239.390   1
  -2 -18  -6 320.828 203.822   1
   2  18   7 371.096 228.576   1
  -2 -18  -7 59.9319 191.731   1
   2  18   8 227.230 220.256   1
  -2 -18  -8 30.6817 181.375   1
   2  18   9 308.021 244.270   1
  -2 -18  -9 248.854 201.200   1
   2  18  10 429.113 258.298   1
  -2 -18 -10 94.4595 192.316   1
   2  18  11-157.342 262.475   1
  -2 -18 -11-190.421 195.544   1
   2  18  12-355.528 250.084   1
  -2 -18 -12 31.8678 212.614   1
   2  18  13-199.017 272.195   1
  -2 -18 -13-221.146 206.680   1
   2  18  15 199.605 261.685   1
  -2 -18 -15-61.8848 183.733   1
   2  18  16 118.678 263.824   1
  -2 -18 -16 123.345 191.652   1
   2  18  17-38.7111 244.918   1
  -2 -18 -17 30.4527 198.759   1
   2  18  18-380.977 229.880   1
  -2 -18 -18 30.2626 169.303   1
   2  18  19 336.639 248.309   1
  -2 -18 -19-239.600 190.363   1
   2  18  20-110.185 264.331   1
  -2 -18 -20 176.683 193.900   1
   2 -19 -19-158.910 187.751   1
  -2  19  19 110.442 248.448   1
   2 -19 -18 129.176 207.159   1
  -2  19  18-340.946 267.759   1
   2 -19 -17-32.8898 193.243   1
  -2  19  17 77.1461 237.235   1
   2 -19 -16-133.551 194.070   1
  -2  19  16 156.632 237.299   1
   2 -19 -15 405.368 215.915   1
  -2  19  15-198.072 241.474   1
   2 -19 -14 204.409 210.839   1
  -2  19  14 119.785 245.823   1
  -2  19  13 160.508 247.019   1
   2 -19 -12 205.713 196.635   1
  -2  19  12 281.193 251.119   1
   2 -19 -11-137.625 213.653   1
  -2  19  11 240.420 271.488   1
  -2  19   9-153.768 230.842   1
  -2  19   8 344.481 235.369   1
  -2  19   7-113.614 235.289   1
   2  19   7-77.8851 231.281   1
   2  19   8 39.6706 249.848   1
   2  19   9 281.354 276.200   1
   2  19  11-122.265 249.736   1
  -2 -19 -11-220.919 177.788   1
   2  19  12 326.392 273.089   1
  -2 -19 -12-157.948 190.476   1
   2  19  14 280.732 262.885   1
  -2 -19 -14-126.078 184.208   1
   2  19  15 39.7342 271.497   1
  -2 -19 -15 189.165 200.573   1
   2  19  16-196.217 256.385   1
  -2 -19 -16-155.673 191.821   1
   2  19  17 38.6589 234.353   1
  -2 -19 -17 123.713 163.508   1
   2  19  18 38.0975 274.144   1
  -2 -19 -18-30.5106 188.556   1
   2  19  19 335.414 271.901   1
  -2 -19 -19 328.285 202.584   1
   3   0 -26 195.869 212.544   1
   3   0 -25-65.4389 223.472   1
  -3   0  25 191.328 242.119   1
   3   0 -24 293.974 226.356   1
  -3   0  24 225.326 225.961   1
   3   0 -23 524.647 232.150   1
  -3   0  23 184.108 233.156   1
   3   0 -22 328.178 219.158   1
  -3   0  22 395.275 222.285   1
   3   0 -21 190.733 199.274   1
  -3   0  21-179.682 212.265   1
   3   0 -20 185.683 216.841   1
  -3   0  20 885.321 271.498   1
   3   0 -19 362.099 222.747   1
  -3   0  19 518.029 271.923   1
   3   0 -18 524.163 215.720   1
  -3   0  18 270.081 237.541   1
   3   0 -17 28.1589 221.398   1
  -3   0  17 326.591 274.415   1
   3   0 -16 243.238 189.325   1
  -3   0  16 126.187 231.360   1
  -3   0  15 181.492 227.795   1
   3   0 -14 272.093 189.249   1
  -3   0  14 259.715 235.285   1
   3   0 -12 310.764 178.329   1
  -3   0  12 207.140 217.014   1
   3   0 -11 167.430 173.114   1
  -3   0  11 24.2485 200.531   1
   3   0 -10 11627.1 830.736   1
  -3   0  10 11243.2 845.157   1
  -3   0   9-207.167 187.609   1
   3   0  -9-18.3603 168.520   1
   3   0  -8 14379.8 1002.47   1
  -3   0   8 13983.2 1006.18   1
  -3   0   7-231.140 198.678   1
   3   0  -7 137.164 151.480   1
  -3   0   6 147.714 196.166   1
   3   0  -6 151.899 177.795   1
   3   0  -4 67822.7 4656.35   1
  -3   0   4 71743.5 4660.41   1
   3   0  -3-104.656 164.383   1
  -3   0   3-60.2946 187.682   1
  -3   0   2 359123. 23743.4   1
   3   0  -2 356361. 23738.8   1
  -3   0   1 10.2069 171.189   1
   3   0  -1 234.207 157.674   1
  -3   0   0 19.3265 151.386   1
   3   0   0 338.489 147.107   1
  -3   0  -1-104.747 180.363   1
   3   0   1-134.603 175.746   1
  -3   0  -2 361914. 24258.9   1
   3   0   2 369149. 24259.7   1
  -3   0  -3 129.385 169.510   1
   3   0   3-86.5490 168.689   1
   3   0   4 65551.0 4593.43   1
  -3   0  -4 71677.5 4591.24   1
   3   0   6 105.938 161.897   1
  -3   0  -6 231.661 144.692   1
  -3   0  -7-58.9755 164.508   1
   3   0   7 50.4522 184.011   1
  -3   0  -8 13466.5 919.734   1
   3   0   8 12385.8 928.442   1
  -3   0  -9 17.6983 149.009   1
   3   0   9-80.2102 174.420   1
  -3   0 -10 12070.2 802.417   1
   3   0  10 9810.17 806.730   1
   3   0  11 22.8207 177.718   1
  -3   0 -11-158.550 160.322   1
   3   0  12 608.048 208.721   1
  -3   0 -12 190.188 168.611   1
   3   0  14 577.021 209.927   1
  -3   0 -14 435.926 188.425   1
   3   0  15-28.7950 213.917   1
  -3   0 -15 290.598 205.138   1
   3   0  16 478.276 244.203   1
  -3   0 -16 563.310 203.553   1
   3   0  17-283.997 240.652   1
  -3   0 -17-106.393 180.592   1
   3   0  18 326.733 246.531   1
  -3   0 -18 497.875 210.580   1
   3   0  19 201.322 254.206   1
  -3   0 -19 142.374 215.115   1
   3   0  20 897.403 259.826   1
  -3   0 -20 202.983 208.123   1
   3   0  21-106.159 233.963   1
  -3   0 -21-29.4156 193.681   1
   3   0  22 72.3409 229.072   1
  -3   0 -22 208.353 189.454   1
   3   0  23-109.981 228.730   1
  -3   0 -23 60.6760 198.012   1
   3   0  24 333.339 219.673   1
  -3   0 -24 276.535 204.098   1
   3   0  25-75.1403 217.192   1
  -3   0 -25 91.6704 198.581   1
  -3   0 -26 60.8610 188.104   1
   3  -1 -26-64.8536 215.284   1
  -3   1  26 189.903 229.029   1
   3  -1 -25-130.333 223.393   1
   3   1 -25-197.248 200.214   1
  -3  -1  25-38.6745 224.797   1
  -3   1  25 487.741 248.023   1
   3  -1 -24-32.9310 217.698   1
   3   1 -24-196.318 197.289   1
  -3   1  24 111.127 237.565   1
  -3  -1  24 152.832 250.450   1
   3  -1 -23 298.641 227.794   1
  -3   1  23 36.3748 231.477   1
   3   1 -22 323.470 216.896   1
  -3  -1  22 36.2772 229.880   1
   3  -1 -21 95.1040 211.944   1
   3   1 -21 285.305 225.439   1
  -3   1  21 254.308 217.438   1
  -3  -1  21 390.986 237.494   1
   3  -1 -20 1545.89 263.295   1
   3   1 -20 1570.07 273.585   1
  -3  -1  20 1509.76 281.049   1
  -3   1  20 1041.22 275.128   1
   3  -1 -19 451.758 230.353   1
  -3   1  19-246.534 262.454   1
   3   1 -18 1281.68 252.905   1
  -3  -1  18 493.011 244.630   1
   3  -1 -17 679.133 226.658   1
  -3  -1  17 829.788 254.163   1
  -3   1  17 1102.50 277.875   1
   3  -1 -16 2241.82 294.293   1
   3   1 -16 2359.34 299.557   1
  -3  -1  16 2726.52 321.079   1
  -3   1  16 1936.34 318.594   1
   3   1 -15 333.213 181.906   1
   3  -1 -15 499.571 221.382   1
  -3  -1  15 204.931 212.632   1
  -3   1  14 10893.4 850.041   1
  -3  -1  14 11306.2 843.501   1
   3  -1 -14 11188.8 830.652   1
   3   1 -14 11263.6 825.852   1
   3   1 -13 253.801 189.596   1
   3  -1 -13 47.5942 191.761   1
  -3   1  13 369.623 225.031   1
  -3  -1  13 158.099 200.504   1
  -3   1  12 7224.66 659.526   1
   3   1 -12 9205.83 643.214   1
   3  -1 -12 8349.56 642.291   1
   3  -1 -11-21.4634 185.319   1
   3   1 -11-61.3233 168.486   1
  -3  -1  11 23.0415 180.444   1
  -3   1  11 50.6306 218.577   1
   3  -1 -10 784.915 209.212   1
   3   1 -10 1041.64 195.617   1
  -3   1  10 854.430 243.049   1
  -3  -1  10 610.528 203.129   1
   3  -1  -9 56.5959 178.250   1
   3   1  -9 312.088 174.593   1
  -3   1   9-242.265 222.161   1
  -3  -1   9 19.8681 191.921   1
  -3   1   8 21092.9 1470.87   1
  -3  -1   8 21656.1 1466.19   1
   3   1  -8 20682.3 1453.66   1
   3  -1  -8 21329.0 1461.48   1
   3   1  -7 1325.56 191.566   1
   3  -1  -7 1159.09 210.486   1
  -3  -1   7 1436.81 211.429   1
  -3   1   7 1503.23 237.699   1
   3  -1  -6 11410.8 817.738   1
  -3   1   6 11685.8 833.844   1
   3  -1  -5 2475.87 244.452   1
   3   1  -5 2031.46 226.636   1
  -3   1   5 1890.56 268.387   1
  -3  -1   5 2138.93 242.422   1
   3   1  -4 12833.1 853.448   1
  -3  -1   4 11474.9 855.552   1
  -3   1   3 6044.98 455.338   1
   3   1  -3 5392.07 434.658   1
   3  -1  -3 5034.23 438.166   1
  -3  -1   3 6354.62 444.756   1
  -3  -1   2 21894.3 1589.50   1
  -3   1   2 23538.8 1594.76   1
   3   1  -2 25136.9 1586.97   1
   3  -1  -2 22934.9 1586.21   1
  -3  -1   1 13507.8 934.306   1
  -3   1   1 12877.0 937.245   1
   3   1  -1 14407.8 933.698   1
   3  -1  -1 12894.5 930.720   1
  -3   1   0 12899.8 906.184   1
  -3  -1   0 12964.1 904.927   1
   3   1   0 13064.7 906.075   1
   3  -1   0 13236.0 904.951   1
   3   1   1 14540.6 867.099   1
   3  -1   1 11501.6 858.721   1
  -3   1  -1 11370.6 857.797   1
  -3  -1  -1 12439.1 863.268   1
   3  -1   2 24091.0 1508.70   1
   3   1   2 19406.1 1513.54   1
  -3   1  -2 24195.4 1507.81   1
  -3  -1  -2 20672.4 1509.92   1
   3  -1   3 5740.87 385.985   1
  -3  -1  -3 4572.07 397.686   1
  -3   1  -3 4807.95 381.097   1
   3   1   3 4169.36 397.516   1
  -3  -1  -4 10997.7 787.579   1
   3   1   4 9378.31 790.713   1
   3  -1   4 11111.6 790.924   1
  -3   1  -5 1873.70 197.478   1
   3  -1   5 1585.55 214.844   1
  -3  -1  -6 10920.4 791.520   1
   3   1   6 11284.8 800.097   1
  -3  -1  -7 1036.16 181.421   1
  -3   1  -7 1560.69 193.392   1
   3   1   7 1212.93 201.958   1
   3  -1   7 1354.95 203.675   1
  -3   1  -8 22001.1 1419.63   1
  -3  -1  -8 20738.5 1422.56   1
   3  -1   8 20354.5 1424.60   1
   3   1   8 19013.0 1430.89   1
  -3   1  -9-67.2584 159.201   1
  -3  -1  -9-55.6395 156.174   1
   3  -1   9 356.739 182.079   1
   3   1   9 42.5727 181.541   1
  -3   1 -10 905.670 179.760   1
  -3  -1 -10 944.924 188.428   1
   3   1  10 454.403 208.069   1
   3  -1  10 872.810 200.460   1
  -3   1 -11 285.011 163.374   1
  -3  -1 -11 103.137 173.329   1
   3   1  11 23.7872 192.969   1
   3  -1  11-65.5610 175.812   1
  -3   1 -12 7101.86 568.753   1
  -3  -1 -12 7268.39 577.534   1
   3  -1  12 7578.44 586.116   1
   3   1  12 7846.73 595.467   1
   3   1  13-160.329 211.959   1
   3  -1  13-74.9806 190.611   1
  -3  -1 -13-179.949 182.101   1
   3   1  14 10800.0 803.203   1
   3  -1  14 11629.3 809.946   1
  -3   1 -14 9784.06 777.377   1
  -3  -1 -14 10515.1 785.633   1
   3  -1  15-56.0924 208.159   1
   3   1  15 178.657 238.706   1
  -3   1 -15-141.674 190.909   1
  -3  -1 -15 49.0734 201.149   1
   3   1  16 1985.41 306.916   1
  -3   1 -16 2506.59 277.034   1
   3  -1  17 964.770 245.195   1
   3   1  17 482.035 256.671   1
  -3  -1 -17 541.038 211.629   1
  -3   1 -17 602.710 211.920   1
   3  -1  18 737.677 247.197   1
  -3   1 -18 872.482 211.422   1
   3   1  19 1120.73 252.737   1
  -3  -1 -19 258.999 203.600   1
   3  -1  20 1985.44 295.565   1
   3   1  20 1601.56 285.448   1
  -3   1 -20 1634.14 253.171   1
  -3  -1 -20 1577.77 271.319   1
   3  -1  21 35.2280 213.482   1
   3   1  21 142.397 230.337   1
  -3   1 -21-204.272 207.742   1
  -3  -1 -21 147.773 205.772   1
   3  -1  22 71.9102 220.334   1
  -3   1 -22 238.179 197.126   1
   3   1  23-256.581 245.633   1
  -3  -1 -23-120.868 205.890   1
   3  -1  24-111.539 214.931   1
   3   1  24-73.6838 234.159   1
  -3   1 -24-153.918 188.405   1
  -3  -1 -24 367.032 225.490   1
  -3   1 -25 60.7829 180.496   1
   3   1  26 264.231 242.141   1
  -3  -1 -26-29.9438 183.340   1
   3  -2 -27-159.198 206.018   1
  -3   2  27 261.379 217.045   1
   3  -2 -26 289.976 221.019   1
  -3   2  26-111.437 226.340   1
   3  -2 -25 262.165 218.895   1
  -3   2  25 147.644 228.538   1
   3   2 -24 327.841 209.445   1
   3  -2 -24 498.684 230.686   1
  -3  -2  24 116.234 231.024   1
  -3   2  24 291.989 254.041   1
   3   2 -23-161.416 201.440   1
   3  -2 -23 97.8801 226.315   1
  -3   2  23 147.922 236.122   1
  -3  -2  23 151.645 235.432   1
   3  -2 -22 578.963 233.419   1
   3   2 -22 476.882 214.073   1
  -3   2  22 406.223 251.033   1
  -3  -2  22 333.640 234.341   1
   3  -2 -21-63.1409 226.448   1
   3   2 -21 155.915 210.512   1
  -3  -2  21-214.466 243.218   1
  -3   2  21 477.583 219.344   1
   3   2 -20 60.6885 207.486   1
   3  -2 -20 402.644 209.262   1
  -3   2  20 290.131 243.960   1
  -3  -2  20-173.934 232.118   1
   3   2 -19 357.669 219.324   1
   3  -2 -19-150.944 239.533   1
  -3  -2  19-300.368 221.878   1
   3   2 -18 2388.57 292.775   1
  -3   2  18 2684.28 352.235   1
  -3  -2  18 1804.14 310.363   1
   3  -2 -17 113.785 201.033   1
   3   2 -17-140.354 209.034   1
  -3   2  17 102.164 232.569   1
  -3  -2  17-91.8469 225.708   1
   3   2 -16 6875.62 537.796   1
  -3   2  16 5344.92 546.549   1
  -3  -2  16 6210.55 536.143   1
   3  -2 -16 6615.45 533.110   1
  -3  -2  15 1143.76 254.288   1
  -3   2  15 1047.25 298.111   1
   3  -2 -15 1719.72 272.182   1
   3   2 -15 1279.02 244.726   1
  -3   2  14 335.284 243.184   1
   3  -2 -14 50.8508 190.883   1
  -3   2  13 233.188 217.374   1
  -3  -2  13 174.474 201.293   1
   3  -2 -13 340.326 184.953   1
   3   2 -13-22.8562 180.441   1
  -3  -2  12 13438.6 976.841   1
   3  -2 -11 1401.40 228.324   1
   3   2 -11 893.748 197.058   1
  -3   2  11 1049.91 259.979   1
  -3  -2  11 822.949 214.926   1
   3   2 -10 36103.1 2247.81   1
  -3   2  10 31216.1 2265.45   1
  -3  -2  10 32278.4 2252.03   1
   3  -2 -10 31841.1 2252.78   1
  -3  -2   9 697.625 181.307   1
  -3   2   9 692.471 216.808   1
   3  -2  -9 879.774 191.059   1
   3   2  -9 690.180 169.042   1
  -3  -2   8 355.366 176.503   1
  -3   2   8 42.7477 207.715   1
   3   2  -8 331.280 145.537   1
   3  -2  -8 18.2870 173.319   1
  -3   2   7 39.3599 209.205   1
  -3  -2   7 770.575 182.677   1
   3  -2  -7 406.833 196.446   1
   3   2  -7 412.135 149.095   1
  -3   2   6 19430.2 1379.08   1
   3  -2  -6 20378.8 1376.05   1
  -3   2   5 5042.32 377.163   1
   3   2  -5 4604.89 339.093   1
   3  -2  -5 3988.38 350.536   1
   3   2  -4 3151.05 265.591   1
  -3  -2   4 2874.26 276.390   1
   3  -2  -3 15533.2 1016.02   1
  -3  -2   3 13977.2 1017.93   1
   3   2  -3 15207.3 1010.43   1
  -3   2   3 13547.9 1023.58   1
  -3  -2   2 3163.60 267.894   1
  -3   2   2 2763.70 298.372   1
   3   2  -2 2978.17 271.792   1
   3  -2  -2 3147.24 283.705   1
   3   2  -1 5466.67 408.356   1
  -3   2   1 4915.22 422.504   1
  -3  -2   1 4458.77 405.674   1
   3  -2   0-155.658 164.976   1
  -3   2   0-81.6375 168.565   1
   3   2   0 201.199 164.036   1
  -3  -2   0 19.6620 175.420   1
  -3   2  -1 4345.67 333.946   1
   3   2   1 4191.74 338.931   1
   3  -2   1 5045.10 331.656   1
   3  -2   2 3097.00 298.514   1
  -3  -2  -2 4097.28 308.814   1
  -3   2  -2 3563.51 293.545   1
   3   2   2 3191.10 311.358   1
   3  -2   3 14363.9 1034.56   1
   3   2   3 14197.6 1045.57   1
  -3   2  -3 15240.5 1035.63   1
  -3  -2  -3 16617.7 1046.39   1
   3  -2   4 2795.57 252.363   1
  -3   2  -4 2921.09 255.957   1
   3   2   5 3655.84 354.543   1
   3  -2   5 3689.53 325.547   1
  -3   2  -5 4429.41 321.265   1
  -3  -2  -5 3637.47 347.387   1
  -3   2  -6 17860.3 1223.94   1
  -3  -2  -6 18538.0 1237.08   1
   3   2   6 18439.5 1246.78   1
   3  -2   6 16839.2 1224.36   1
  -3  -2  -7 878.790 192.024   1
   3   2   7 733.590 228.517   1
  -3  -2  -8 399.855 189.842   1
  -3   2  -8 214.873 134.412   1
   3   2   8 183.352 214.497   1
   3  -2   8-16.5058 147.114   1
  -3   2  -9 937.799 179.829   1
  -3  -2  -9 526.992 177.915   1
   3   2   9 919.166 204.849   1
   3  -2   9 868.527 187.763   1
   3   2  10 30879.7 2075.61   1
  -3   2 -10 29098.5 2051.62   1
  -3  -2 -10 30923.0 2066.91   1
  -3   2 -11 835.213 184.065   1
  -3  -2 -11 449.828 202.704   1
   3  -2  11 938.491 206.060   1
   3   2  11 1189.73 238.125   1
   3  -2  12 14739.5 974.049   1
  -3   2 -12 12491.3 952.047   1
  -3   2 -13 61.0496 149.170   1
  -3  -2 -13 46.3486 164.523   1
   3   2  13 165.397 199.185   1
   3  -2  13 192.640 182.392   1
  -3  -2 -14-193.594 195.491   1
   3   2  14-174.341 220.275   1
  -3   2 -15 951.146 216.490   1
  -3  -2 -15 1054.03 233.086   1
   3  -2  15 1358.95 236.528   1
   3   2  15 1300.34 277.409   1
   3  -2  16 6093.84 516.690   1
  -3   2 -16 5925.98 496.166   1
  -3  -2 -16 6098.62 517.134   1
   3  -2  17 151.689 234.756   1
   3   2  17 130.784 243.511   1
  -3  -2 -17 109.931 210.046   1
  -3   2 -17-77.1140 189.547   1
   3   2  18 3195.42 361.347   1
   3  -2  18 3341.36 354.524   1
  -3   2 -18 3513.21 336.563   1
  -3  -2 -18 2442.99 334.414   1
   3  -2  19 229.392 221.390   1
   3   2  19-309.132 239.378   1
  -3   2 -19 220.865 188.839   1
  -3  -2 -19 436.018 235.253   1
   3  -2  20-203.699 223.489   1
   3   2  20-35.1139 264.067   1
  -3   2 -20-28.2998 187.083   1
  -3  -2 -20 294.241 218.386   1
   3  -2  21 210.368 233.060   1
   3   2  21 571.502 256.362   1
  -3   2 -21 636.499 214.684   1
  -3  -2 -21 89.3825 203.333   1
   3  -2  22 430.958 243.975   1
   3   2  22 399.373 247.571   1
  -3  -2 -22 479.099 212.271   1
  -3   2 -22 774.578 215.046   1
   3   2  23-146.308 212.880   1
   3  -2  23 219.901 236.342   1
  -3   2 -23 91.4611 205.184   1
  -3  -2 -23 422.470 198.098   1
   3   2  24 220.424 212.037   1
   3  -2  24 375.571 213.117   1
  -3   2 -24 306.299 201.653   1
  -3  -2 -24 243.643 203.046   1
   3   2  25 110.703 222.634   1
  -3  -2 -25 121.700 199.584   1
   3   2  26 777.418 261.867   1
  -3  -2 -26 120.139 207.447   1
   3   2  27-36.8133 204.641   1
  -3  -2 -27 266.559 195.977   1
   3  -3 -28 216.930 192.974   1
   3  -3 -27 536.635 205.541   1
  -3   3  27-255.146 209.940   1
   3  -3 -26 161.619 199.817   1
  -3   3  26-36.4635 208.514   1
   3  -3 -25-33.0041 207.959   1
  -3   3  25 254.015 214.441   1
   3  -3 -23-129.393 206.585   1
   3   3 -23-32.3759 208.615   1
  -3  -3  23 115.263 243.128   1
  -3   3  23 409.152 219.749   1
   3  -3 -22 95.9013 195.195   1
   3   3 -22 506.599 219.223   1
  -3  -3  22 112.057 237.820   1
  -3   3  22 148.935 224.947   1
   3   3 -21 61.6829 200.455   1
  -3  -3  21 36.1539 234.974   1
   3  -3 -20 185.704 231.160   1
  -3   3  20 696.363 275.041   1
   3  -3 -19-608.595 250.174   1
   3   3 -19 145.069 202.051   1
  -3  -3  19 202.644 233.398   1
  -3   3  19 36.0183 268.249   1
   3   3 -18 27.9054 200.256   1
   3  -3 -18 118.200 189.688   1
  -3  -3  18 259.889 231.409   1
   3   3 -17-133.693 211.923   1
  -3  -3  17 31.1123 216.650   1
   3  -3 -16 111.475 198.395   1
   3   3 -16-50.9798 177.473   1
  -3  -3  16-148.310 220.883   1
  -3   3  16 33.4730 245.101   1
   3   3 -15 120.968 188.378   1
   3  -3 -15-107.301 221.746   1
  -3  -3  15 196.979 224.336   1
  -3   3  15 32.3868 254.424   1
   3  -3 -14 129.250 198.436   1
   3   3 -14 159.927 185.024   1
  -3   3  14 311.483 245.617   1
  -3  -3  14 79.7276 215.733   1
   3   3 -13 729.479 188.286   1
   3  -3 -13 1091.21 215.577   1
  -3  -3  13 826.191 215.887   1
  -3   3  13 866.477 237.576   1
   3   3 -12 2894.04 281.957   1
   3  -3 -12 2558.35 298.314   1
  -3   3  12 2939.06 326.114   1
  -3  -3  12 2851.68 305.904   1
   3   3 -11 1037.11 185.451   1
  -3  -3  11 789.876 206.159   1
   3   3 -10 1280.42 197.144   1
  -3  -3  10 1196.86 212.921   1
  -3   3  10 1359.59 264.338   1
   3  -3  -9 923.971 219.807   1
   3   3  -9 1050.85 168.689   1
  -3   3   9 819.461 242.469   1
  -3  -3   9 1176.28 190.368   1
  -3   3   8 12298.5 916.747   1
  -3  -3   8 12717.7 889.122   1
   3  -3  -8 12235.0 897.639   1
   3   3  -8 12612.0 880.450   1
  -3   3   7 3592.35 353.988   1
   3  -3  -7 3620.05 332.981   1
   3   3  -6 41300.8 2686.83   1
  -3   3   6 39330.9 2706.92   1
   3  -3  -6 38308.8 2699.23   1
  -3  -3   6 40282.8 2691.45   1
   3  -3  -5 6087.90 420.377   1
   3   3  -5 4393.37 391.194   1
  -3   3   5 4562.23 421.413   1
  -3  -3   5 5537.07 405.016   1
   3  -3  -4 37490.3 2484.34   1
  -3  -3   4 38776.8 2476.67   1
  -3   3   4 34277.1 2491.24   1
   3   3  -4 36127.1 2472.95   1
  -3  -3   3 43382.1 2891.58   1
   3   3  -3 42855.0 2891.05   1
   3   3  -2 49145.9 3219.07   1
  -3   3   2 47734.2 3227.31   1
  -3  -3   2 47123.2 3215.06   1
   3  -3  -2 48207.6 3220.64   1
  -3   3   1 18900.9 1528.60   1
  -3  -3   1 22485.8 1520.55   1
   3   3  -1 23244.0 1521.94   1
   3  -3  -1 24401.7 1522.68   1
  -3   3   0 187931. 12673.9   1
   3   3   0 187693. 12672.5   1
  -3  -3   0 193309. 12671.7   1
   3  -3   0 193319. 12669.6   1
   3   3   1 22085.3 1614.76   1
  -3   3  -1 24380.6 1608.90   1
   3  -3   1 23729.2 1606.91   1
  -3  -3  -1 24827.8 1615.85   1
   3   3   2 48885.9 3356.94   1
  -3   3  -2 47871.7 3346.84   1
  -3  -3  -2 50137.4 3355.57   1
   3  -3   2 53314.5 3349.23   1
  -3   3  -3 40209.9 2722.98   1
   3  -3   3 41128.9 2725.21   1
   3   3   4 35135.3 2471.96   1
  -3   3  -4 37893.2 2451.44   1
  -3  -3  -4 37855.7 2469.57   1
   3  -3   4 35139.1 2452.42   1
  -3   3  -5 4763.08 372.915   1
  -3  -3  -5 4290.31 395.868   1
   3   3   5 4618.37 411.526   1
   3  -3   5 5445.54 376.395   1
  -3   3  -6 38189.4 2553.89   1
  -3  -3  -6 37783.5 2571.59   1
   3   3   6 38687.6 2580.27   1
   3  -3   6 37512.0 2556.21   1
  -3  -3  -7 3747.21 363.670   1
   3   3   7 4719.94 391.539   1
  -3   3  -8 13166.7 911.726   1
  -3  -3  -8 13370.9 929.609   1
   3   3   8 12387.1 938.580   1
  -3   3  -9 628.065 161.186   1
  -3  -3  -9 1237.73 206.168   1
   3  -3   9 616.012 168.501   1
   3   3   9 889.152 232.404   1
  -3  -3 -10 885.940 191.701   1
   3   3  10 611.245 206.111   1
  -3   3 -11 829.307 161.841   1
   3  -3  11 516.302 173.694   1
   3  -3  12 2679.97 281.322   1
   3   3  12 1863.95 292.930   1
  -3  -3 -13 1263.55 228.442   1
  -3   3 -13 843.148 188.071   1
   3   3  13 1249.42 274.752   1
   3  -3  13 1090.78 217.130   1
  -3   3 -14 41.6096 175.194   1
  -3  -3 -14 173.189 202.306   1
   3  -3  14-75.3122 186.981   1
   3   3  14 119.672 228.648   1
  -3  -3 -15 77.7259 205.387   1
   3   3  15 92.7913 243.011   1
  -3  -3 -16 27.1205 194.770   1
  -3   3 -16 310.523 186.260   1
   3   3  16 95.3548 240.056   1
   3  -3  16 197.485 206.870   1
  -3   3 -17 151.353 177.808   1
   3  -3  17 443.897 228.214   1
  -3   3 -18-52.5715 185.775   1
  -3  -3 -18-57.5070 221.103   1
   3   3  18 34.0966 245.362   1
   3  -3  18-30.9570 224.345   1
  -3   3 -19 27.1430 192.553   1
   3  -3  19 32.3305 212.850   1
   3   3  19-277.623 272.597   1
  -3  -3 -20 297.488 222.606   1
   3   3  20 35.3292 253.623   1
  -3   3 -21-172.957 178.454   1
   3  -3  21-138.824 214.739   1
  -3  -3 -22 179.914 188.369   1
  -3   3 -22 297.700 192.182   1
   3   3  22 363.909 232.332   1
   3  -3  22 606.586 225.783   1
  -3   3 -23 60.8981 193.547   1
  -3  -3 -23 30.1324 195.838   1
   3   3  23 36.5703 229.258   1
   3  -3  23 36.6751 221.154   1
  -3  -3 -25 272.658 209.836   1
   3   3  25 476.569 251.454   1
  -3  -3 -26 148.777 177.812   1
   3   3  26 110.165 211.299   1
  -3  -3 -27 87.7898 185.996   1
   3   3  27-72.8472 211.719   1
  -3  -3 -28 29.3814 199.871   1
  -3   4  28 107.708 225.119   1
   3  -4 -28 61.0612 210.205   1
  -3   4  27 392.590 225.542   1
   3  -4 -27 189.538 224.030   1
  -3   4  26-71.4994 240.271   1
   3  -4 -26 32.4695 219.110   1
  -3   4  25 36.6981 227.893   1
   3  -4 -25 32.2844 221.356   1
  -3   4  24 148.499 248.761   1
   3  -4 -24 193.431 218.729   1
  -3   4  23-224.366 246.487   1
   3   4 -23-325.422 191.618   1
   3  -4 -23-32.0566 221.004   1
  -3  -4  22 411.303 237.584   1
   3  -4 -22 31.8448 230.200   1
   3   4 -22 189.665 202.108   1
  -3   4  21 148.529 259.507   1
  -3  -4  21-109.411 224.301   1
   3   4 -21 61.3678 190.537   1
   3  -4 -21-63.2460 227.554   1
  -3  -4  20-175.807 205.485   1
  -3   4  20-184.371 259.634   1
   3  -4 -20 155.535 223.840   1
   3   4 -20 118.726 189.504   1
  -3   4  19 291.994 254.297   1
  -3  -4  19 135.410 223.044   1
   3   4 -19 57.1496 206.563   1
   3  -4 -19 121.608 191.695   1
  -3  -4  18 551.414 235.715   1
  -3   4  18 928.978 286.688   1
   3  -4 -18 296.984 235.582   1
   3   4 -18 383.397 201.849   1
  -3  -4  17 495.233 239.053   1
  -3   4  17 69.8933 257.059   1
   3   4 -17 104.570 192.471   1
   3  -4 -17 116.195 227.820   1
  -3   4  16 3432.49 406.963   1
  -3  -4  16 3675.18 374.584   1
   3  -4 -16 3913.96 380.016   1
   3   4 -16 3327.28 348.745   1
   3  -4 -15 273.379 200.211   1
  -3   4  15 230.834 242.882   1
   3   4 -14 22.0773 168.463   1
   3  -4 -14-132.120 239.330   1
  -3  -4  14 470.286 195.454   1
  -3   4  14 318.691 289.860   1
   3   4 -13 330.054 182.054   1
   3  -4 -13 555.979 227.871   1
  -3  -4  13 881.904 219.560   1
  -3   4  13 428.813 265.546   1
   3   4 -12 1096.40 199.031   1
   3  -4 -12 1573.78 239.984   1
  -3  -4  12 1676.15 226.327   1
  -3   4  12 1848.44 282.990   1
   3  -4 -11-184.734 204.424   1
   3   4 -11 407.735 153.698   1
  -3   4  11 447.657 248.768   1
  -3  -4  11-145.566 189.656   1
   3   4 -10 9668.94 692.278   1
   3  -4 -10 10067.6 713.570   1
  -3   4  10 9483.17 734.838   1
  -3  -4  10 8781.01 700.569   1
   3  -4  -9 582.017 202.780   1
   3   4  -9 289.471 150.667   1
  -3  -4   9 606.415 167.761   1
  -3   4   9 776.866 242.945   1
  -3  -4   8 8807.79 620.398   1
   3   4  -8 8438.62 611.143   1
   3  -4  -8 7602.22 632.787   1
  -3   4   8 8897.33 660.097   1
  -3   4   7-43.8051 210.228   1
   3  -4  -7 370.158 187.078   1
  -3  -4   6 5709.57 422.259   1
   3   4  -6 5213.68 413.955   1
  -3   4   6 5610.12 463.143   1
   3  -4  -6 5443.23 446.646   1
  -3   4   5 2096.54 273.236   1
  -3  -4   5 1849.79 213.149   1
   3  -4  -5 2026.31 244.625   1
   3   4  -5 2022.00 196.260   1
  -3  -4   4 41408.7 2722.00   1
   3  -4  -4 42261.2 2734.29   1
   3   4  -4 38675.5 2719.48   1
  -3   4   4 40370.1 2740.37   1
   3   4  -3 5651.81 428.887   1
  -3  -4   3 5824.92 431.423   1
   3   4  -2 1634.06 199.836   1
  -3   4   2 1606.94 221.394   1
  -3  -4   2 1937.83 192.495   1
   3  -4  -2 1788.66 205.296   1
  -3   4   1 14540.0 992.704   1
   3   4  -1 14968.4 983.663   1
   3  -4  -1 13801.0 985.491   1
  -3  -4   1 13716.3 982.869   1
   3  -4   0 39.4864 136.546   1
  -3   4   0-56.5971 156.723   1
   3   4   0-11.2861 157.305   1
  -3  -4   0-10.6091 145.190   1
  -3   4  -1 14000.2 936.696   1
   3  -4   1 14694.7 931.734   1
   3   4   1 14577.2 943.160   1
   3  -4   2 1833.65 186.132   1
  -3   4  -2 1936.96 192.810   1
   3   4   3 6073.25 460.947   1
   3  -4   3 6069.32 433.661   1
  -3  -4  -3 5607.16 449.289   1
  -3   4  -3 5790.14 426.679   1
   3  -4   4 40242.0 2571.98   1
   3   4   4 38842.8 2595.85   1
  -3  -4  -4 33427.9 2585.83   1
  -3   4  -4 39473.9 2570.94   1
   3  -4   5 1946.61 190.554   1
  -3   4  -5 1990.86 185.196   1
  -3  -4  -5 2169.33 241.643   1
   3   4   5 2577.49 279.920   1
  -3  -4  -6 5830.10 466.065   1
  -3   4  -6 6480.18 435.092   1
  -3   4  -7 202.119 131.813   1
  -3  -4  -7-131.047 182.961   1
   3   4   7-126.222 217.496   1
   3  -4   7 62.7087 136.845   1
   3   4   8 9087.34 697.989   1
  -3  -4  -8 9233.90 684.828   1
  -3  -4  -9 462.120 211.187   1
  -3   4  -9 488.871 133.463   1
   3   4   9 48.6716 227.115   1
   3  -4   9 392.944 139.206   1
   3   4  10 9352.74 686.500   1
   3  -4  10 8007.83 641.097   1
  -3   4 -10 8855.45 636.142   1
  -3  -4 -10 9455.26 671.405   1
  -3   4 -11 228.845 130.694   1
  -3  -4 -11 322.237 202.391   1
   3   4  11-26.6271 222.657   1
   3  -4  11 56.3604 151.813   1
   3  -4  12 1020.99 203.313   1
   3   4  12 1313.79 256.184   1
   3   4  13 527.651 209.808   1
  -3  -4 -13 490.660 174.547   1
  -3   4 -13 524.120 153.228   1
  -3  -4 -14-75.9959 194.194   1
  -3   4 -14-263.063 146.149   1
   3   4  14 184.037 245.201   1
   3  -4  14 215.423 179.435   1
  -3  -4 -15 238.046 191.359   1
  -3   4 -15 481.114 177.655   1
   3   4  15 221.351 225.740   1
   3  -4  15 588.948 218.737   1
  -3  -4 -16 3505.51 351.798   1
  -3   4 -16 3359.73 326.849   1
   3   4  16 3142.04 376.911   1
   3  -4  16 3124.40 335.383   1
   3   4  17-202.628 226.091   1
   3  -4  17 259.611 213.421   1
  -3  -4 -17-198.189 194.165   1
  -3   4 -17-49.2356 183.979   1
   3   4  18 725.315 255.054   1
   3  -4  18 516.312 223.319   1
  -3   4 -18 179.612 170.701   1
  -3  -4 -18 785.391 232.869   1
   3  -4  19 319.105 223.015   1
  -3   4 -19-106.154 179.808   1
  -3  -4 -19-177.595 237.964   1
   3  -4  20 33.1837 228.400   1
   3   4  20-106.777 265.044   1
  -3  -4 -20-149.678 216.936   1
  -3   4 -20 110.415 184.010   1
   3   4  21-36.0829 253.122   1
   3  -4  21 103.153 222.480   1
  -3  -4 -21-90.0243 205.742   1
   3   4  22 218.832 220.034   1
   3  -4  22 320.743 233.719   1
  -3  -4 -22-60.0045 191.693   1
  -3   4 -22 88.9000 185.032   1
   3   4  23 255.874 251.497   1
  -3  -4 -23 360.958 219.751   1
   3   4  24 512.679 246.443   1
  -3  -4 -24-30.1448 209.467   1
   3   4  25 328.119 232.982   1
  -3  -4 -25 391.118 198.696   1
   3   4  26 291.476 221.027   1
  -3  -4 -26 58.9452 182.425   1
   3   4  27 252.268 233.799   1
  -3  -4 -27 260.253 208.041   1
   3   4  28 389.635 245.841   1
  -3  -4 -28-28.7003 197.738   1
   3  -5 -28 60.3837 185.687   1
  -3   5  28-69.9168 197.598   1
   3  -5 -26 353.586 229.950   1
  -3   5  26 744.198 222.930   1
   3  -5 -25 64.0677 209.981   1
  -3   5  25-36.4652 210.804   1
   3  -5 -24-192.468 213.838   1
  -3   5  24 184.878 230.702   1
   3   5 -22 63.1599 193.289   1
  -3   5  22-112.265 211.532   1
   3  -5 -21-220.543 198.451   1
  -3   5  21 186.995 242.011   1
   3   5 -20 441.727 209.466   1
  -3  -5  20 933.543 255.921   1
   3   5 -19 84.7130 199.085   1
   3  -5 -19 214.267 231.906   1
  -3   5  19 331.211 271.502   1
  -3  -5  19 33.1455 232.738   1
   3   5 -18 997.646 218.033   1
   3  -5 -18 629.659 219.969   1
  -3   5  18 830.875 264.765   1
  -3  -5  18 1202.39 254.731   1
   3  -5 -17 146.301 218.656   1
   3   5 -17-179.426 183.844   1
  -3   5  17 353.679 285.181   1
  -3  -5  17 120.290 218.733   1
   3  -5 -16 142.941 213.592   1
  -3   5  16-241.850 260.670   1
   3   5 -15 388.039 173.040   1
   3  -5 -15 387.323 238.293   1
  -3  -5  15-213.569 203.412   1
  -3   5  15 604.300 280.942   1
   3  -5 -14 9602.13 739.541   1
  -3  -5  14 10319.6 734.582   1
  -3   5  14 10218.4 773.208   1
   3   5 -14 9017.52 713.538   1
   3  -5 -13 595.383 211.454   1
   3   5 -13 179.707 152.047   1
  -3  -5  13 860.674 189.552   1
  -3   5  13 659.711 252.695   1
   3  -5 -12 3856.90 413.042   1
  -3  -5  12 5390.39 419.424   1
  -3   5  12 4891.42 448.644   1
   3   5 -12 4766.81 395.046   1
  -3  -5  11 19.6667 173.119   1
  -3   5  11 288.834 214.371   1
   3  -5 -11 47.6137 165.753   1
   3   5 -11-207.742 163.874   1
  -3  -5  10 8307.91 566.002   1
   3   5 -10 6687.43 547.691   1
  -3   5   9 1042.85 260.657   1
   3   5  -9 955.045 163.533   1
  -3  -5   9 1362.66 190.189   1
   3  -5  -9 1036.61 217.374   1
  -3   5   8 22961.0 1614.85   1
   3  -5  -8 23093.2 1595.39   1
  -3   5   7 323.019 230.678   1
   3  -5  -7 134.590 188.134   1
  -3  -5   7 247.936 140.504   1
  -3  -5   6 5423.87 453.316   1
   3   5  -6 6518.40 447.732   1
  -3   5   6 6854.53 499.657   1
   3  -5  -6 5749.29 478.616   1
   3   5  -5 295.933 128.783   1
   3  -5  -5 83.9819 169.988   1
  -3   5   5-117.430 202.209   1
  -3  -5   4 1027.29 143.017   1
   3   5  -4 1207.77 155.911   1
   3  -5  -4 727.136 184.346   1
  -3   5   4 538.579 195.571   1
  -3  -5   3 1197.08 144.293   1
   3   5  -3 777.880 147.818   1
   3  -5  -3 873.549 167.674   1
  -3   5   3 589.987 200.764   1
   3   5  -2 487.089 151.468   1
  -3  -5   2 759.283 142.143   1
  -3   5   1 1413.30 194.447   1
  -3  -5   1 1277.77 174.841   1
   3   5  -1 1215.82 183.837   1
   3  -5  -1 1470.65 183.653   1
   3  -5   0 702.475 146.151   1
  -3  -5   0 603.837 165.896   1
  -3   5   0 720.425 158.154   1
   3   5   0 909.036 166.089   1
   3  -5   1 1196.03 156.703   1
  -3  -5  -1 1133.93 182.876   1
  -3   5  -1 1766.81 170.589   1
   3   5   1 1365.36 192.477   1
  -3   5  -2 556.724 135.073   1
   3  -5   2 736.893 121.547   1
  -3  -5  -3 881.431 182.884   1
   3   5   3 1227.24 207.722   1
   3  -5   3 983.678 143.114   1
  -3   5  -3 771.580 131.330   1
   3   5   4 1192.60 220.447   1
  -3  -5  -4 682.379 188.726   1
  -3   5  -4 1118.80 133.951   1
  -3   5  -5 151.759 108.984   1
   3   5   5 137.219 196.787   1
  -3  -5  -5 455.284 169.432   1
   3  -5   5 198.161 109.132   1
  -3  -5  -6 4847.30 468.803   1
  -3   5  -6 6299.15 425.137   1
   3   5   6 5603.35 483.374   1
   3  -5   6 5849.31 429.970   1
  -3   5  -7 236.531 102.004   1
  -3  -5  -7 215.715 182.805   1
   3   5   7 113.103 210.238   1
   3  -5   7 263.702 126.931   1
   3   5   8 23081.9 1606.73   1
   3  -5   8 23032.4 1565.42   1
  -3   5  -8 23504.0 1559.45   1
  -3  -5  -8 21737.1 1591.31   1
  -3  -5  -9 1079.37 199.692   1
   3   5   9 777.627 193.064   1
   3  -5  10 6895.24 522.945   1
  -3   5 -10 6948.47 512.177   1
  -3   5 -11-76.7883 136.472   1
  -3  -5 -11 309.202 197.634   1
   3   5  11-137.747 214.455   1
   3  -5  11 70.1889 149.636   1
   3  -5  12 4592.39 374.813   1
   3   5  12 4044.54 423.514   1
  -3  -5 -12 4451.82 395.286   1
  -3   5 -12 4054.69 350.881   1
   3   5  13 90.7891 229.840   1
  -3  -5 -13 652.818 207.768   1
  -3   5 -13 585.517 158.361   1
   3  -5  13 469.597 191.496   1
  -3   5 -14 9262.43 694.436   1
  -3  -5 -14 8675.08 715.147   1
   3  -5  14 10233.8 712.139   1
   3   5  14 9444.08 743.834   1
  -3  -5 -15 54.4403 204.756   1
  -3   5 -15 147.848 159.420   1
   3  -5  15-74.8007 180.746   1
   3   5  15 160.959 234.956   1
   3   5  16-332.469 262.071   1
  -3  -5 -17 287.065 242.936   1
  -3   5 -17-95.0503 176.382   1
   3   5  17-68.5721 274.083   1
   3  -5  17 84.2445 200.647   1
  -3   5 -18 1145.18 214.768   1
  -3  -5 -18 1323.18 257.763   1
   3  -5  18 1724.63 257.866   1
  -3  -5 -19 89.5308 193.450   1
  -3   5 -19-286.459 172.549   1
   3  -5  19-406.465 213.005   1
   3   5  19-141.608 222.225   1
  -3   5 -20 410.501 195.379   1
   3  -5  20 1013.11 240.742   1
  -3  -5 -21 180.598 217.373   1
  -3   5 -21 28.4459 181.632   1
   3   5  21-326.166 260.793   1
   3  -5  21-170.839 223.019   1
  -3  -5 -22 150.050 181.931   1
   3   5  22-36.5333 219.225   1
  -3  -5 -24 600.025 237.184   1
   3   5  24 511.017 261.569   1
  -3  -5 -25 179.203 176.472   1
   3   5  25-108.717 228.269   1
  -3  -5 -26-116.758 191.481   1
   3   5  26-108.381 228.692   1
  -3  -5 -28-282.831 183.069   1
   3   5  28 244.661 209.738   1
  -3   6  27 34.8851 225.532   1
   3  -6 -27 492.743 234.618   1
  -3   6  26-35.1212 241.968   1
   3  -6 -26 313.485 224.227   1
  -3   6  25 510.623 262.752   1
   3  -6 -25 505.504 247.488   1
  -3   6  24-220.899 239.457   1
   3  -6 -24 443.656 232.250   1
  -3   6  23 111.805 255.624   1
   3  -6 -22 31.8057 221.454   1
  -3   6  21-337.594 252.159   1
   3  -6 -21-157.776 215.565   1
   3   6 -21 246.725 199.620   1
  -3  -6  20-101.899 218.807   1
  -3   6  20 37.4461 232.527   1
   3   6 -20-29.5677 176.472   1
   3  -6 -20 93.3372 205.674   1
  -3  -6  19 356.642 211.384   1
  -3   6  19 739.833 296.188   1
   3  -6 -19 398.575 228.190   1
   3   6 -19-112.227 179.937   1
  -3  -6  18 462.140 222.586   1
  -3   6  18 291.999 294.111   1
   3  -6 -18 30.2567 221.680   1
   3   6 -18 400.026 188.128   1
  -3   6  17 71.6705 236.946   1
  -3  -6  17 233.169 219.242   1
   3   6 -17-25.3858 185.949   1
   3  -6 -17 59.2180 205.427   1
  -3   6  16 736.979 305.477   1
  -3  -6  16 1124.91 234.694   1
   3   6 -16 955.784 209.389   1
   3  -6 -16 1014.99 264.572   1
  -3  -6  15 487.956 204.543   1
   3   6 -15 716.943 193.846   1
  -3   6  14 432.295 258.421   1
  -3  -6  14 333.444 196.197   1
   3   6 -14 398.668 169.719   1
   3  -6 -14 766.064 214.656   1
  -3   6  13 579.585 260.868   1
  -3  -6  13 373.187 173.978   1
   3  -6 -13 556.419 227.934   1
   3   6 -13 749.801 172.014   1
  -3   6  12 869.320 282.879   1
  -3  -6  12 627.582 192.376   1
   3   6 -12 527.616 163.057   1
   3  -6 -12 715.460 223.570   1
   3   6 -11-263.149 145.055   1
  -3   6  11-89.4016 251.046   1
   3  -6 -11 24.5300 200.192   1
  -3  -6  11-93.1953 156.362   1
   3   6 -10 421.336 137.839   1
  -3  -6  10 514.110 162.427   1
   3  -6 -10 538.959 178.014   1
  -3   6  10 512.343 215.085   1
   3  -6  -8 16564.4 1152.81   1
   3   6  -8 17345.1 1124.82   1
  -3   6   8 17102.0 1173.19   1
  -3  -6   8 14761.8 1123.95   1
   3  -6  -7 5182.30 428.373   1
  -3  -6   7 5367.79 400.210   1
  -3   6   7 4989.81 452.102   1
   3   6  -7 5173.59 394.195   1
   3  -6  -6 170.500 169.893   1
   3   6  -6-10.9243 115.236   1
  -3   6   6-134.854 203.849   1
  -3  -6   6-34.1371 117.834   1
   3  -6  -5 7145.96 539.892   1
  -3   6   5 6455.10 551.046   1
  -3  -6   5 7178.77 507.035   1
   3   6  -4 62313.5 4125.90   1
   3  -6  -4 62347.1 4143.92   1
  -3  -6   4 61198.9 4124.39   1
  -3   6   4 61055.9 4149.25   1
  -3   6   3 1515.45 215.462   1
   3  -6  -3 1304.46 190.074   1
   3   6  -3 1501.85 177.203   1
  -3   6   2 11504.6 799.011   1
  -3  -6   2 11110.7 773.112   1
   3  -6  -2 11205.8 783.104   1
   3   6  -2 10568.0 773.603   1
   3   6  -1 1380.62 180.877   1
  -3  -6   1 1442.40 169.193   1
  -3   6   0 12.6752 139.327   1
   3   6   0 38.2613 142.724   1
  -3  -6   0-93.5335 139.564   1
   3  -6   0 88.1730 123.882   1
  -3   6  -1 1791.44 185.019   1
   3  -6   1 1645.03 176.374   1
  -3   6  -2 11567.4 797.360   1
   3   6   2 11512.7 819.807   1
  -3  -6  -2 11237.4 811.791   1
   3   6   3 1240.26 216.405   1
  -3   6  -3 1226.01 154.944   1
   3  -6   3 1720.76 161.633   1
  -3  -6  -3 1715.29 200.998   1
  -3   6  -4 62087.1 4086.54   1
  -3  -6  -4 57780.8 4109.26   1
   3  -6   4 62361.0 4087.57   1
   3   6   4 61107.2 4120.71   1
   3  -6   5 6845.58 509.014   1
  -3   6  -5 7604.15 511.363   1
  -3  -6  -5 7028.56 551.255   1
   3   6   5 7358.67 567.165   1
   3   6   6-88.3298 194.845   1
  -3  -6  -6-77.3744 169.061   1
   3  -6   6 62.9088 89.8214   1
  -3   6  -6-41.8289 89.9797   1
  -3   6  -7 5352.64 359.733   1
  -3  -6  -7 4495.38 412.872   1
   3   6   7 4703.93 444.904   1
   3  -6   7 4306.24 362.954   1
  -3   6  -8 17340.6 1139.56   1
  -3  -6  -8 16646.6 1178.14   1
   3  -6   8 16049.0 1142.48   1
   3   6   8 16334.2 1192.94   1
  -3   6  -9 211.527 113.162   1
   3  -6   9 186.853 131.842   1
  -3  -6 -10 423.061 194.008   1
   3   6  10 735.977 235.852   1
   3  -6  11-97.5472 150.598   1
   3   6  11-171.219 224.285   1
   3   6  12 865.922 252.256   1
   3  -6  12 655.466 167.360   1
  -3   6 -12 564.150 148.800   1
  -3  -6 -12 847.517 204.407   1
   3   6  13 716.759 253.588   1
   3  -6  13 573.832 177.329   1
  -3   6 -13 547.341 151.032   1
  -3  -6 -13 616.152 222.946   1
   3  -6  14 154.017 173.249   1
   3   6  14 320.519 253.807   1
  -3   6 -14 672.132 163.997   1
  -3  -6 -14 775.541 231.440   1
   3  -6  15 471.914 190.419   1
  -3   6 -15 242.601 144.019   1
   3  -6  16 558.781 206.622   1
   3   6  16 135.235 248.353   1
  -3  -6 -16 684.141 225.982   1
  -3   6 -16 624.332 183.230   1
   3   6  17 174.765 222.185   1
  -3  -6 -17-29.1642 187.909   1
   3  -6  18 173.414 207.267   1
   3   6  18 141.118 273.812   1
  -3  -6 -18-207.985 222.014   1
  -3   6 -18 120.560 180.773   1
   3   6  19 321.474 261.461   1
   3  -6  19 91.5591 211.066   1
  -3  -6 -19 421.003 240.572   1
  -3   6 -19 383.881 187.238   1
   3   6  20 108.389 216.007   1
   3  -6  20 289.840 214.159   1
  -3  -6 -20 391.508 188.323   1
  -3   6 -20-53.7133 174.230   1
   3   6  21-218.645 262.402   1
  -3  -6 -21-90.1609 218.005   1
   3   6  22 182.850 249.980   1
  -3  -6 -22 150.063 209.239   1
   3   6  23-109.454 204.242   1
  -3  -6 -23 419.074 186.318   1
   3   6  24 36.2670 248.608   1
  -3  -6 -24 538.216 230.919   1
   3   6  25 216.075 217.166   1
  -3  -6 -25-59.2837 198.434   1
   3   6  26 179.062 216.313   1
  -3  -6 -26 202.283 193.054   1
   3   6  27 284.673 236.877   1
  -3  -6 -27 701.029 232.558   1
   3  -7 -27-30.8371 218.821   1
  -3   7  27-170.431 214.759   1
   3  -7 -25-187.908 231.159   1
  -3   7  25-144.856 241.663   1
   3  -7 -24 31.4913 220.970   1
  -3   7  24-221.330 243.911   1
   3  -7 -23-569.388 236.483   1
  -3   7  23 559.370 272.250   1
   3  -7 -21-347.471 236.305   1
  -3   7  21 75.2244 264.117   1
   3  -7 -20 187.351 185.625   1
  -3   7  20 526.816 241.167   1
   3  -7 -19 154.205 231.207   1
   3   7 -19 84.6713 188.952   1
  -3   7  19 74.5215 270.043   1
  -3  -7  19-94.2107 205.880   1
   3  -7 -18 30.5253 235.483   1
   3   7 -18 160.148 181.834   1
  -3  -7  18 445.344 210.676   1
  -3   7  18 700.604 299.565   1
   3   7 -17 426.926 189.470   1
   3  -7 -17-179.637 192.866   1
  -3   7  17-36.2856 224.245   1
  -3  -7  17-195.482 186.922   1
   3   7 -16 663.387 184.835   1
   3  -7 -16 264.673 242.867   1
  -3  -7  16 339.908 193.222   1
  -3   7  16 962.152 319.965   1
   3  -7 -15 314.705 222.749   1
   3   7 -15 263.125 176.895   1
  -3   7  15 661.672 275.218   1
  -3  -7  15 706.985 201.065   1
   3  -7 -14 1869.55 263.970   1
  -3   7  14 1460.31 294.030   1
   3   7 -14 1604.41 224.395   1
  -3  -7  14 1407.74 234.492   1
   3  -7 -13 1788.02 269.274   1
  -3   7  13 956.427 319.297   1
   3   7 -13 1250.07 191.240   1
  -3  -7  13 1160.33 212.612   1
   3  -7 -12 707.591 233.435   1
  -3   7  12 1116.00 291.906   1
   3   7 -12 1086.37 174.317   1
  -3  -7  12 1391.65 202.434   1
   3  -7 -11-75.7225 202.397   1
  -3   7  11 245.643 247.597   1
   3   7 -11-93.5882 132.073   1
  -3  -7  11 317.510 156.439   1
  -3   7  10-117.722 215.477   1
   3  -7 -10 556.522 192.548   1
   3  -7  -9 692.637 216.716   1
  -3   7   9 561.551 255.275   1
   3   7  -9 733.741 144.473   1
  -3  -7   9 1118.65 172.833   1
   3  -7  -8 903.665 198.378   1
  -3  -7   8 680.273 136.054   1
   3   7  -8 924.729 139.494   1
  -3   7   7 756.344 224.722   1
  -3  -7   7 682.947 135.911   1
   3  -7  -7 292.680 183.928   1
   3   7  -7 436.062 130.894   1
   3   7  -6 34946.2 2123.79   1
  -3   7   6 29468.6 2161.98   1
  -3  -7   6 29963.8 2118.43   1
   3  -7  -6 30227.1 2149.29   1
  -3   7   5-21.8970 198.181   1
   3   7  -5 10.2087 107.554   1
   3  -7  -5 353.758 177.353   1
  -3  -7   5-9.90992 102.666   1
   3   7  -4 5046.02 376.286   1
  -3  -7   4 4853.93 377.402   1
   3  -7  -4 5228.63 407.735   1
  -3   7   4 4995.00 423.217   1
  -3  -7   3 1094.39 143.990   1
   3  -7  -3 933.302 187.837   1
  -3   7   3 1153.12 216.021   1
  -3  -7   2 4002.46 316.031   1
   3  -7  -2 4079.36 333.146   1
  -3   7   2 4155.54 357.058   1
   3   7  -2 3804.96 318.304   1
   3   7  -1 385.268 140.355   1
  -3  -7   1 409.238 127.900   1
  -3   7   0 24902.5 1695.23   1
   3  -7   1 634.288 132.074   1
   3   7   1 389.657 169.593   1
  -3  -7  -1 756.762 161.533   1
  -3  -7  -2 4546.79 349.380   1
  -3   7  -2 4110.18 328.266   1
   3  -7   2 3940.20 322.344   1
   3   7   2 4374.93 356.727   1
   3   7   3 1060.80 202.129   1
   3  -7   3 1374.18 140.501   1
  -3  -7  -3 1267.87 185.754   1
  -3   7  -3 1068.23 144.292   1
   3  -7   4 5254.54 362.429   1
  -3  -7  -4 4608.42 404.873   1
  -3   7  -4 4700.28 362.373   1
   3   7   4 5434.63 424.648   1
   3  -7   5 7.83707 89.0534   1
   3   7   5-152.456 191.298   1
  -3  -7  -5-171.445 162.068   1
  -3   7  -5-53.8055 85.9683   1
   3   7   6 29253.0 2089.33   1
  -3   7  -6 31866.1 2039.93   1
  -3  -7  -6 27368.3 2075.41   1
   3  -7   6 30512.5 2039.65   1
  -3   7  -7 451.566 97.9992   1
  -3  -7  -7 422.988 160.742   1
   3   7   7 517.599 198.925   1
   3  -7   7 655.028 108.236   1
  -3  -7  -8 773.928 201.467   1
  -3   7  -8 840.711 112.846   1
   3  -7   8 623.918 128.478   1
   3   7   8 796.459 233.233   1
  -3   7  -9 549.511 117.419   1
  -3  -7  -9 719.237 211.938   1
   3  -7   9 697.660 134.022   1
   3  -7  10-26.0285 117.800   1
   3   7  10-84.7240 216.495   1
   3   7  11-147.626 223.838   1
  -3  -7 -11-221.981 195.298   1
   3   7  12 1327.09 252.770   1
   3  -7  12 990.521 164.766   1
  -3   7 -12 786.334 157.865   1
  -3  -7 -12 1199.95 219.076   1
   3  -7  13 971.646 189.399   1
   3   7  13 1027.85 255.665   1
  -3  -7 -13 1602.36 246.709   1
  -3   7 -13 1334.51 174.791   1
   3   7  14 1601.09 320.591   1
   3  -7  14 1630.88 215.139   1
  -3   7 -14 1660.80 201.365   1
  -3  -7 -14 1350.44 263.829   1
   3   7  15 233.679 268.887   1
   3  -7  15 356.709 177.953   1
  -3   7 -15 244.948 151.089   1
  -3  -7 -15 113.402 231.726   1
   3  -7  16 314.908 184.640   1
   3   7  16 277.205 234.340   1
  -3   7 -16 445.451 155.426   1
   3  -7  17-260.893 196.259   1
   3   7  17-211.633 272.102   1
  -3  -7 -17 88.7819 236.615   1
  -3   7 -17 21.8116 144.877   1
   3   7  18 107.004 264.028   1
  -3  -7 -18 179.984 220.624   1
   3  -7  19 59.7732 191.290   1
   3   7  19 288.169 244.425   1
  -3   7 -19 270.193 185.809   1
   3   7  20 363.286 270.527   1
  -3  -7 -20-241.931 220.678   1
   3   7  21 146.235 212.847   1
  -3  -7 -21 210.794 191.780   1
  -3  -7 -23 59.6847 200.605   1
   3   7  24-180.552 230.861   1
   3   7  25 143.060 241.768   1
  -3  -7 -25 264.595 212.036   1
   3   7  27 174.175 233.937   1
  -3  -7 -27 361.951 213.596   1
   3  -8 -26 245.191 219.056   1
  -3   8  26-105.105 229.727   1
   3  -8 -25-31.0326 207.861   1
  -3   8  25 323.287 250.215   1
   3  -8 -24-31.2733 216.083   1
  -3   8  24 73.3890 244.606   1
   3  -8 -23 220.472 237.903   1
  -3   8  23 111.541 253.174   1
   3  -8 -22 538.890 242.186   1
  -3   8  22 935.699 291.581   1
   3  -8 -21 252.830 237.906   1
  -3   8  21 37.6816 262.570   1
   3  -8 -20 219.202 185.098   1
  -3   8  20-37.7899 211.254   1
   3  -8 -19-93.0318 229.653   1
  -3   8  19-262.624 257.460   1
  -3   8  17-257.015 260.476   1
  -3  -8  17 54.3344 192.759   1
   3  -8 -17-60.5086 216.986   1
   3   8 -17-71.0534 170.499   1
  -3   8  16 650.842 308.347   1
  -3  -8  16 1188.57 227.656   1
   3   8 -16 1215.51 221.103   1
  -3   8  15 318.942 284.135   1
  -3  -8  15 163.559 185.226   1
   3  -8 -15-29.0740 226.372   1
   3   8 -15-20.6397 152.755   1
  -3  -8  14 1288.94 208.441   1
   3   8 -14 1026.92 180.597   1
  -3   8  13 168.717 252.817   1
   3   8 -13 278.304 148.032   1
  -3  -8  13 138.596 155.282   1
   3  -8 -13 609.233 213.775   1
  -3  -8  12 3924.94 301.011   1
   3  -8 -12 4136.11 353.455   1
  -3   8  12 3010.38 379.112   1
   3  -8 -11 25.9501 200.791   1
  -3   8  11 63.2214 244.583   1
  -3  -8  10 4064.90 352.220   1
   3   8 -10 4882.46 349.968   1
  -3   8  10 4134.25 426.550   1
   3  -8 -10 4118.26 395.464   1
   3   8  -9 470.238 125.249   1
  -3  -8   9 424.033 122.534   1
   3  -8  -9 168.305 200.696   1
  -3   8   9 641.143 250.717   1
  -3  -8   8 143.606 110.654   1
   3   8  -8 315.404 110.287   1
   3   8  -7 279.293 109.314   1
  -3  -8   7 384.305 110.289   1
   3  -8  -7 763.221 195.390   1
  -3   8   7 263.330 223.684   1
   3   8  -6 286.219 115.526   1
  -3   8   6 718.056 228.407   1
  -3  -8   6 314.654 105.333   1
   3  -8  -6 561.989 193.708   1
  -3   8   5 2928.14 319.801   1
   3   8  -5 3008.14 248.523   1
  -3  -8   5 3141.87 247.193   1
   3  -8  -5 2858.41 296.737   1
   3  -8  -4 7333.44 553.292   1
  -3  -8   4 7119.32 514.377   1
  -3   8   4 6546.46 562.468   1
   3   8  -4 7494.80 516.992   1
  -3  -8   3 6202.38 451.425   1
   3  -8  -3 6932.60 484.080   1
  -3   8   3 5406.80 486.511   1
   3   8  -3 6183.37 458.807   1
  -3  -8   2 2789.93 254.767   1
  -3   8   2 2863.29 291.350   1
   3   8  -2 3351.99 265.886   1
  -3  -8   1 5366.32 415.701   1
   3  -8  -1 5611.62 420.873   1
  -3   8   1 5709.89 433.523   1
   3   8  -1 5364.76 423.972   1
   3   8   1 5350.04 424.767   1
  -3  -8  -1 4703.35 402.032   1
   3  -8   1 5173.14 390.743   1
  -3   8  -1 5467.91 403.643   1
   3   8   2 3433.06 321.052   1
   3  -8   2 3172.48 267.096   1
  -3   8  -2 3493.57 275.663   1
   3   8   3 6163.79 510.561   1
  -3   8  -3 6031.04 458.534   1
   3  -8   3 6691.98 455.228   1
  -3  -8  -3 6279.87 492.611   1
   3   8   4 6959.64 530.373   1
  -3  -8  -4 6254.97 507.268   1
  -3   8  -4 6416.71 461.238   1
   3  -8   4 6608.27 463.379   1
   3   8   5 2990.85 324.848   1
   3  -8   5 3457.46 245.547   1
  -3   8  -5 3003.62 241.640   1
  -3  -8  -5 2997.30 304.174   1
  -3   8  -6 360.730 82.4384   1
   3  -8   6 419.363 90.5827   1
  -3  -8  -6 167.231 168.572   1
   3  -8   7 425.598 95.0915   1
   3   8   7 509.044 220.965   1
  -3   8  -7 383.094 80.5792   1
  -3  -8  -7 525.098 187.216   1
   3  -8   8 333.537 96.2144   1
  -3   8  -8 235.576 83.0226   1
   3   8   9 896.954 205.198   1
   3  -8   9 220.420 99.6738   1
  -3   8 -10 4486.78 342.227   1
  -3  -8 -10 5066.13 413.557   1
   3   8  10 4047.86 445.458   1
   3  -8  10 4844.33 354.874   1
   3  -8  11-38.7335 113.448   1
   3   8  11 153.448 255.706   1
  -3   8 -11 111.203 111.003   1
  -3  -8 -11 126.839 207.996   1
   3   8  12 4643.65 429.246   1
  -3  -8 -12 3737.43 378.195   1
   3   8  13 326.375 224.957   1
   3  -8  13 33.3591 141.654   1
  -3   8 -13 184.615 123.498   1
  -3  -8 -13 298.790 194.436   1
   3  -8  14 746.800 164.603   1
  -3   8 -14 800.691 159.264   1
   3  -8  15 247.117 159.886   1
   3   8  15-171.390 254.454   1
  -3  -8 -15 115.265 229.070   1
  -3   8 -15 17.2509 122.009   1
   3   8  16 1414.64 309.422   1
   3  -8  16 1148.83 211.270   1
  -3   8 -16 1214.02 187.184   1
  -3  -8 -16 1618.93 253.355   1
   3   8  17-35.7149 292.314   1
   3  -8  17 148.373 170.772   1
  -3   8 -17 183.249 146.136   1
  -3  -8 -17 538.658 249.040   1
  -3   8 -18 130.953 150.472   1
   3   8  19 653.449 292.817   1
  -3  -8 -19 546.737 245.933   1
   3   8  20 146.220 211.384   1
  -3  -8 -20 30.2445 178.716   1
   3   8  21 36.7040 262.597   1
  -3  -8 -21-360.447 218.863   1
   3   8  22 256.585 216.884   1
  -3  -8 -22 149.301 187.617   1
   3   8  23-181.962 248.570   1
  -3  -8 -23 238.451 216.041   1
  -3  -8 -24 236.364 200.792   1
   3   8  25-142.134 222.941   1
   3   8  26 737.549 240.594   1
  -3  -8 -26 678.355 221.606   1
  -3   9  26-311.772 231.919   1
   3  -9 -26 121.055 209.962   1
  -3   9  24 255.221 258.380   1
   3  -9 -24 775.795 236.976   1
  -3   9  23-147.724 263.859   1
   3  -9 -23 94.3092 227.811   1
  -3   9  22 411.015 255.029   1
   3  -9 -22 505.824 228.769   1
  -3   9  21 188.600 229.850   1
   3  -9 -21 63.1859 189.683   1
  -3   9  20 113.782 253.451   1
   3  -9 -20 376.485 203.780   1
  -3   9  19 454.300 284.823   1
   3  -9 -19-93.9634 238.724   1
  -3   9  18 75.0581 233.182   1
   3  -9 -18 154.915 194.386   1
   3   9 -17-113.077 162.292   1
  -3   9  17 259.916 282.017   1
   3  -9 -17 397.041 243.526   1
   3  -9 -16 120.695 199.986   1
  -3   9  16 696.582 267.917   1
   3   9 -16 187.311 160.676   1
  -3  -9  16 70.8914 173.035   1
   3  -9 -15-29.6872 240.031   1
  -3   9  15-324.590 303.635   1
   3   9 -15 94.8369 147.212   1
  -3  -9  15 127.856 160.784   1
   3  -9 -14 462.895 228.774   1
   3   9 -14 208.120 141.219   1
  -3  -9  14 575.054 182.154   1
   3   9 -13 889.247 160.024   1
  -3  -9  13 551.051 153.322   1
   3  -9 -12 1045.11 226.532   1
  -3   9  12 939.476 241.931   1
   3   9 -11 13.0013 112.635   1
  -3  -9  11 254.866 120.651   1
   3  -9 -11 106.621 195.396   1
  -3   9  11 292.620 245.475   1
   3   9 -10 1940.14 186.856   1
  -3   9  10 1160.51 303.116   1
  -3  -9  10 1848.84 184.819   1
   3  -9 -10 1543.08 276.164   1
  -3  -9   9 1967.68 176.076   1
   3   9  -9 1368.24 167.728   1
   3  -9  -9 1839.44 254.717   1
  -3   9   9 2142.06 297.988   1
   3   9  -8 1349.54 149.344   1
   3  -9  -8 1146.56 235.940   1
  -3  -9   8 1322.25 147.802   1
  -3  -9   7 1611.69 156.836   1
   3   9  -7 1476.21 155.333   1
   3   9  -6 13026.2 901.455   1
  -3  -9   6 13898.4 901.073   1
  -3   9   6 12154.2 958.028   1
   3  -9  -6 12292.0 941.675   1
  -3  -9   5 142.344 97.1029   1
   3   9  -5 183.051 102.920   1
  -3   9   5 241.682 200.599   1
  -3  -9   4 914.676 131.441   1
   3  -9  -4 1148.90 200.046   1
   3   9  -4 1096.12 137.838   1
  -3   9   4 933.238 205.921   1
  -3  -9   3 86.6849 104.725   1
  -3   9   3 288.531 167.864   1
   3  -9  -3 230.926 145.574   1
   3   9  -3 117.894 110.678   1
   3   9  -2 5626.81 449.006   1
   3  -9  -2 5873.94 460.039   1
  -3  -9   2 6277.49 443.327   1
  -3   9   1 243.795 157.346   1
   3  -9  -1 146.110 120.714   1
  -3  -9   0 5015.67 440.601   1
   3   9   0 7092.23 468.569   1
   3  -9   1 166.516 116.221   1
   3   9   1-18.1325 160.853   1
  -3   9  -1 289.942 132.615   1
  -3  -9  -1 281.350 152.949   1
  -3   9  -2 7022.66 487.300   1
   3  -9   2 6126.55 476.804   1
  -3  -9  -2 6931.83 509.724   1
   3   9   3 171.590 189.353   1
  -3   9  -3 127.589 103.541   1
  -3  -9  -3 111.053 151.026   1
   3  -9   3 36.8585 93.4748   1
  -3   9  -4 1203.96 128.003   1
   3   9   4 1550.62 229.773   1
   3  -9   4 1167.07 132.924   1
   3  -9   5 163.337 80.2052   1
   3   9   5 479.788 206.897   1
  -3  -9  -5 287.629 174.189   1
  -3   9  -5 93.9251 74.7463   1
   3   9   6 11302.5 973.619   1
  -3  -9  -6 11980.0 962.991   1
  -3   9  -6 14008.1 910.553   1
   3  -9   6 13742.8 911.734   1
  -3   9  -7 1866.76 144.711   1
   3  -9   7 1687.48 148.424   1
   3   9   8 1504.46 249.920   1
   3  -9   8 1126.85 114.544   1
   3  -9   9 1404.36 142.878   1
  -3   9  -9 1653.20 137.956   1
  -3  -9  -9 1873.02 245.470   1
   3   9   9 1430.25 275.302   1
   3  -9  10 1454.20 151.300   1
  -3  -9 -10 1941.74 281.415   1
  -3   9 -10 1639.35 141.450   1
   3  -9  11 174.099 103.418   1
   3   9  11-63.3893 219.981   1
  -3   9 -11 157.626 92.2688   1
  -3  -9 -11-26.0133 183.339   1
   3  -9  12 913.374 139.691   1
   3   9  12 1008.60 284.755   1
  -3   9 -12 685.851 122.621   1
   3   9  14 479.217 262.452   1
   3  -9  14 194.078 137.163   1
  -3  -9 -14 603.579 239.159   1
  -3   9 -14 299.067 122.154   1
   3   9  15 105.460 271.980   1
   3  -9  15-18.5535 146.601   1
  -3  -9 -15 29.2855 218.802   1
  -3   9 -15 14.9760 121.087   1
   3   9  16 214.289 265.380   1
   3  -9  16 102.331 150.402   1
  -3   9 -16 186.235 128.779   1
  -3  -9 -16 328.790 215.462   1
   3   9  17-144.194 266.680   1
  -3   9 -17 18.9245 133.788   1
  -3  -9 -17 272.172 221.465   1
   3   9  18 181.773 259.275   1
  -3  -9 -18 273.439 224.530   1
   3   9  19 73.2043 268.098   1
  -3  -9 -19 121.565 214.885   1
   3   9  20 73.5429 257.144   1
  -3  -9 -20 181.269 221.401   1
   3   9  21 110.256 240.911   1
  -3  -9 -21-30.0489 206.026   1
   3   9  22 36.5276 268.506   1
  -3  -9 -22 179.128 206.443   1
   3   9  23-108.798 230.534   1
  -3  -9 -23-29.6629 194.479   1
   3   9  24 178.987 258.516   1
  -3  -9 -24-58.6888 213.406   1
   3   9  26-175.644 226.594   1
  -3  10  25-175.102 242.922   1
   3 -10 -25 213.914 214.395   1
  -3  10  24 143.786 246.335   1
   3 -10 -24 433.534 222.976   1
  -3  10  23 477.706 270.918   1
   3 -10 -23-249.905 209.106   1
  -3  10  22 372.835 215.732   1
   3 -10 -22 598.331 194.654   1
  -3  10  21-37.7174 256.610   1
   3 -10 -21-94.6431 201.475   1
  -3  10  19 418.538 246.661   1
   3 -10 -19 94.3079 203.080   1
  -3  10  18 113.439 282.862   1
   3 -10 -18 280.579 231.811   1
   3  10 -16-56.4160 137.699   1
  -3  10  16 222.801 305.244   1
   3 -10 -16-30.5203 219.619   1
  -3 -10  15 196.809 140.607   1
  -3  10  15 293.019 238.071   1
   3 -10 -15 150.535 195.706   1
   3  10 -15-185.615 138.406   1
   3 -10 -14 680.822 234.112   1
  -3  10  14-180.096 272.539   1
  -3  10  13 493.875 285.214   1
   3  10 -13-108.557 118.312   1
   3 -10 -13 29.0076 234.528   1
  -3 -10  13 13.8204 117.253   1
  -3  10  12 344.149 282.072   1
   3  10 -12 291.067 120.425   1
   3 -10 -12 396.246 238.511   1
  -3 -10  12 281.782 116.692   1
  -3  10  11 334.577 270.119   1
  -3 -10  11 230.679 104.118   1
   3  10 -11 154.900 100.742   1
   3 -10 -11 302.602 220.358   1
  -3 -10  10 3477.76 261.983   1
   3  10 -10 3334.08 267.177   1
  -3  10  10 3561.47 382.984   1
   3 -10 -10 3329.46 338.018   1
  -3  10   9 592.804 273.696   1
  -3 -10   9 586.043 95.0161   1
   3  10  -9 372.294 99.8879   1
  -3  10   8 1408.85 275.545   1
  -3 -10   8 1488.05 132.221   1
   3 -10  -8 1435.63 227.188   1
   3  10  -8 1047.48 129.417   1
  -3  10   7-28.6806 206.390   1
  -3 -10   7-6.89115 75.3086   1
   3 -10  -7-142.443 174.440   1
   3  10  -7-22.8097 87.9271   1
  -3  10   6 433.429 228.714   1
   3  10  -6 41.2655 90.8784   1
  -3 -10   6 75.1395 78.3955   1
   3 -10  -6 45.4121 181.064   1
   3  10  -5-47.6498 101.198   1
   3 -10  -5 194.523 174.752   1
  -3 -10   5 25.6126 89.7713   1
  -3 -10   4 3409.57 255.792   1
   3 -10  -4 3338.32 309.329   1
   3  10  -4 2888.49 260.983   1
  -3  10   4 3088.96 322.911   1
  -3 -10   3 32.5465 105.221   1
   3  10  -3-113.571 117.505   1
   3 -10  -3-37.5099 159.543   1
  -3  10   3-87.1788 184.924   1
  -3 -10   2 28083.5 1740.82   1
  -3  10   2 22030.9 1754.61   1
   3  10  -2 26690.7 1746.69   1
   3 -10  -2 24714.8 1750.13   1
  -3  10   1 982.298 194.309   1
  -3 -10   1 921.601 142.379   1
   3  10  -1 846.993 172.529   1
   3 -10  -1 760.716 150.671   1
  -3  10   0 16.4114 142.416   1
   3  10   0 52.7395 142.154   1
  -3 -10   0-199.200 132.324   1
   3 -10   0 28.6211 125.396   1
   3  10   1 545.130 173.076   1
  -3 -10  -1 1006.74 158.569   1
   3  10   2 20696.3 1658.76   1
   3 -10   2 25452.6 1632.25   1
  -3 -10  -2 23707.0 1654.76   1
  -3  10  -2 25001.3 1639.58   1
   3  10   3-44.7741 177.429   1
  -3  10  -3 40.6713 106.407   1
  -3 -10  -3-19.1407 150.818   1
   3 -10   3 103.844 98.1351   1
  -3 -10  -4 2549.26 290.073   1
  -3  10  -4 2831.49 230.215   1
   3 -10   4 3179.51 231.164   1
  -3  10  -5 43.5285 65.5760   1
   3 -10   5 172.446 66.2551   1
   3  10   5 75.3300 199.715   1
  -3 -10  -5 278.673 175.422   1
   3  10   6 105.648 216.752   1
  -3 -10  -6 181.308 184.533   1
   3  10   7 388.835 219.672   1
  -3 -10  -8 1547.90 243.181   1
   3  10   8 1336.64 265.297   1
  -3 -10  -9 678.063 206.192   1
   3  10   9 365.463 228.870   1
  -3 -10 -10 3290.51 353.168   1
   3  10  10 3794.80 387.549   1
  -3 -10 -11 323.527 218.095   1
   3  10  11-97.4692 250.699   1
  -3  10 -11 99.0214 52.7426   1
   3 -10  11 113.575 53.9379   1
  -3 -10 -12 251.574 198.437   1
   3  10  12 199.592 247.028   1
  -3  10 -12 6.53928 69.3477   1
   3 -10  12 259.376 88.4569   1
  -3 -10 -13 114.773 232.663   1
   3  10  13 171.065 247.956   1
  -3  10 -13-8.55516 84.6279   1
   3 -10  13 99.8649 95.1760   1
  -3 -10 -14 526.789 204.886   1
   3  10  14 597.971 231.862   1
  -3  10 -14 52.9178 95.2414   1
   3 -10  14 74.3024 113.953   1
  -3 -10 -15-119.272 258.369   1
   3  10  15 574.676 284.048   1
   3 -10  15 176.652 125.476   1
  -3 -10 -16-60.5251 204.260   1
   3  10  16 252.818 253.394   1
  -3 -10 -18 304.536 226.521   1
   3  10  18 440.647 287.689   1
  -3 -10 -19 121.606 189.093   1
   3  10  19 221.122 223.595   1
  -3 -10 -21 59.8499 180.514   1
   3  10  21 110.519 218.803   1
  -3 -10 -22 208.285 210.045   1
   3  10  22 255.183 263.679   1
  -3 -10 -23-177.205 196.061   1
   3  10  23 216.042 232.978   1
  -3 -10 -24 174.627 202.263   1
   3  10  24 213.248 237.255   1
  -3 -10 -25 169.179 208.239   1
   3  10  25 210.812 243.079   1
   3 -11 -25 241.486 193.964   1
  -3  11  25 103.919 210.262   1
   3 -11 -24-214.638 166.364   1
  -3  11  24 35.6419 201.598   1
   3 -11 -23-186.060 191.642   1
  -3  11  23 255.696 237.382   1
   3 -11 -21 63.3228 228.808   1
  -3  11  21 225.183 252.393   1
   3 -11 -20-95.0686 186.195   1
  -3  11  20 189.667 225.237   1
   3 -11 -19 31.5211 222.854   1
  -3  11  19 191.022 270.069   1
   3 -11 -18 126.041 224.424   1
  -3  11  18 76.3715 263.934   1
   3 -11 -17 156.131 219.056   1
  -3  11  17-303.361 280.505   1
   3 -11 -15 398.752 236.430   1
  -3  11  15 1005.40 327.978   1
   3  11 -14 106.151 104.674   1
   3 -11 -14-150.403 249.341   1
  -3  11  14 329.732 292.919   1
   3  11 -13-8.45360 89.5752   1
  -3  11  13 323.876 258.988   1
  -3 -11  13 88.0067 86.0257   1
   3 -11 -13 118.204 209.652   1
  -3  11  12 2254.44 326.702   1
   3 -11 -12 1966.50 267.368   1
   3 -11 -11 676.674 234.236   1
  -3  11  11 137.296 264.732   1
  -3  11  10 834.707 278.515   1
   3 -11  -9 532.252 221.783   1
  -3  11   9 129.109 245.430   1
   3 -11  -8 3217.04 331.588   1
  -3 -11   7 13.5740 49.4620   1
   3  11  -7-38.0222 67.0783   1
   3 -11  -7-347.912 191.093   1
  -3  11   7-59.3725 209.030   1
  -3 -11   6 1034.24 107.915   1
   3  11  -6 950.303 115.860   1
  -3 -11   5 120.324 85.0430   1
   3  11  -5 289.212 98.0803   1
   3 -11  -5 204.739 181.324   1
  -3  11   5 369.111 203.825   1
  -3 -11   4 176.052 91.8416   1
   3  11  -4 155.602 115.914   1
   3 -11  -4 370.781 183.060   1
  -3  11   4 48.3312 204.325   1
  -3 -11   3-68.5354 106.806   1
   3  11  -3-210.811 130.969   1
   3 -11  -3 275.572 158.708   1
  -3  11   3 46.5732 180.728   1
   3 -11  -2 2241.74 229.472   1
  -3  11   2 1808.79 255.795   1
  -3 -11   1-175.604 120.291   1
   3  11  -1 119.326 144.622   1
   3 -11  -1 99.3410 140.109   1
  -3  11   1 59.0124 155.880   1
  -3 -11   0 4777.02 365.659   1
   3 -11   0 4693.56 358.361   1
   3  11   0 4327.83 380.028   1
  -3  11   0 3786.53 362.559   1
  -3 -11  -1-51.8679 148.542   1
   3  11   1 60.7107 179.401   1
   3 -11   2 2232.71 201.338   1
   3  11   2 1913.33 265.740   1
  -3 -11  -2 1769.07 230.020   1
  -3  11  -2 2027.28 211.405   1
   3  11   3 116.913 183.131   1
  -3 -11  -3-179.448 178.417   1
  -3  11  -3 94.7305 106.379   1
   3 -11   3 38.7622 98.4704   1
   3  11   4 347.357 201.624   1
   3 -11   4 216.426 82.2932   1
  -3  11  -4 204.047 84.4304   1
  -3 -11  -4 85.0635 157.897   1
  -3  11  -5 184.851 58.4088   1
   3  11   5 131.186 230.566   1
   3 -11   5 83.3780 50.3611   1
   3  11   6 803.239 237.825   1
  -3 -11  -6 782.996 191.920   1
  -3 -11  -7 192.833 173.919   1
   3  11   8 2703.32 346.384   1
  -3 -11  -8 3026.96 322.090   1
  -3 -11  -9 413.062 198.997   1
   3  11   9-95.1612 243.546   1
  -3 -11 -10 323.030 217.566   1
   3  11  10 129.848 217.819   1
  -3 -11 -11 670.031 240.103   1
   3  11  11 831.724 269.677   1
  -3 -11 -12 1806.99 269.934   1
   3  11  12 992.998 283.129   1
  -3 -11 -13 87.7848 192.628   1
   3  11  13-140.837 215.494   1
  -3 -11 -14 387.969 231.011   1
   3  11  14 143.966 290.826   1
  -3 -11 -15 60.6041 220.438   1
   3  11  15 144.829 295.255   1
  -3 -11 -17 61.3601 230.026   1
   3  11  17-257.632 265.824   1
  -3 -11 -18 244.129 219.767   1
   3  11  18-37.0232 272.166   1
  -3 -11 -19-60.7784 177.596   1
   3  11  19 74.1647 221.323   1
  -3 -11 -20 271.540 211.751   1
   3  11  20-148.041 264.506   1
  -3 -11 -21 149.681 202.884   1
   3  11  21-36.7208 246.843   1
  -3 -11 -23 528.329 219.750   1
   3  11  23 71.7935 257.475   1
  -3 -11 -24 115.018 165.318   1
   3  11  24-105.875 197.182   1
  -3 -11 -25 557.233 205.181   1
   3  11  25 382.309 246.849   1
   3 -12 -24-151.638 208.739   1
  -3  12  24 211.803 252.208   1
   3 -12 -23 402.402 234.723   1
  -3  12  23-36.0245 258.700   1
   3 -12 -22 31.2615 204.211   1
  -3  12  22 258.086 235.546   1
   3 -12 -21 31.5541 186.707   1
  -3  12  21 374.547 242.598   1
   3 -12 -20 94.9955 218.797   1
  -3  12  20-189.782 257.172   1
   3 -12 -19 318.476 192.078   1
  -3  12  19 267.187 250.978   1
   3 -12 -18 379.817 234.997   1
  -3  12  18 729.737 315.807   1
   3 -12 -17 126.422 199.227   1
  -3  12  17 613.827 257.645   1
   3 -12 -16 660.631 247.419   1
  -3  12  16 152.723 291.437   1
   3 -12 -15-124.210 221.098   1
  -3  12  15 37.7488 283.911   1
   3 -12 -14 30.6911 198.582   1
  -3  12  14-74.6380 236.111   1
   3 -12 -13-60.4608 195.865   1
  -3  12  13-294.065 241.161   1
   3 -12 -12-29.6709 192.938   1
  -3  12  12-216.435 250.289   1
   3 -12 -10 1647.46 282.682   1
  -3  12  10 2858.84 341.297   1
   3 -12  -9 247.970 194.176   1
  -3  12   9-66.7852 252.072   1
   3 -12  -8 1126.66 237.033   1
  -3  12   8 2118.62 297.101   1
   3 -12  -7 51.8372 189.811   1
  -3  12   7-184.181 219.341   1
   3 -12  -6 447.261 186.446   1
   3  12  -6 396.689 70.0276   1
  -3  12   6 555.391 230.551   1
   3  12  -5 763.997 116.282   1
  -3 -12   4 947.879 121.341   1
   3  12  -4 848.962 141.013   1
   3 -12  -4 990.316 209.175   1
  -3  12   4 742.894 233.282   1
  -3 -12   3 264.479 115.557   1
   3  12  -3 310.417 126.797   1
   3 -12  -3 164.834 166.055   1
  -3  12   3 245.831 174.567   1
   3 -12  -2 2075.09 246.288   1
  -3  12   2 2236.54 271.459   1
  -3 -12   1 1563.97 184.364   1
   3  12  -1 1254.52 198.731   1
   3 -12  -1 1811.41 199.192   1
  -3  12   1 1519.42 208.374   1
  -3 -12   0-66.7547 131.889   1
   3  12   0-58.4862 158.967   1
   3 -12   0-64.9283 133.820   1
  -3  12   0 36.9659 158.028   1
   3  12   1 1297.55 214.130   1
  -3 -12  -1 1274.71 191.589   1
   3 -12   1 1535.73 176.902   1
  -3  12  -1 1223.89 187.321   1
  -3  12  -2 1466.99 201.219   1
   3  12   2 1836.30 246.030   1
   3 -12   2 2172.16 192.321   1
   3 -12   3 198.729 93.2071   1
  -3 -12  -3 102.127 150.748   1
  -3  12  -3 270.288 114.746   1
   3  12   3 319.646 201.522   1
   3 -12   4 799.601 105.684   1
  -3 -12  -4 694.731 186.326   1
  -3  12  -4 799.709 106.816   1
  -3 -12  -6 646.185 208.822   1
   3  12   6 611.056 231.004   1
  -3 -12  -7 198.778 198.812   1
   3  12   7 30.5626 241.640   1
  -3 -12  -8 1328.30 241.281   1
   3  12   8 1886.51 307.001   1
  -3 -12  -9 298.470 190.435   1
   3  12   9-194.297 242.809   1
  -3 -12 -10 2606.23 304.040   1
  -3 -12 -12-29.3062 229.505   1
   3  12  12 70.6111 276.487   1
   3  12  13 718.646 291.969   1
  -3 -12 -14 334.063 219.264   1
   3  12  14 181.658 262.971   1
  -3 -12 -15-61.3272 187.672   1
   3  12  15 110.091 213.305   1
  -3 -12 -16 277.078 221.225   1
   3  12  16 480.696 288.803   1
  -3 -12 -17-122.568 222.632   1
   3  12  17-409.440 277.641   1
  -3 -12 -18 366.511 211.225   1
   3  12  18 223.892 257.659   1
  -3 -12 -19-333.832 176.821   1
   3  12  19 37.2716 219.323   1
  -3 -12 -20-150.318 205.316   1
   3  12  20 185.530 258.349   1
  -3 -12 -21 269.289 212.442   1
   3  12  21 367.308 253.638   1
  -3 -12 -22 266.183 169.521   1
   3  12  22 72.3240 190.171   1
  -3 -12 -23 232.802 213.968   1
   3  12  23-35.6375 256.574   1
  -3 -12 -24 112.674 189.351   1
   3  12  24-35.1893 237.489   1
  -3  13  23 35.7096 229.364   1
   3 -13 -23 306.415 196.919   1
  -3  13  22-36.6497 267.629   1
   3 -13 -22 279.295 213.829   1
  -3  13  21 260.569 266.279   1
   3 -13 -21 157.565 218.972   1
  -3  13  20 566.605 253.758   1
   3 -13 -20 158.918 200.404   1
  -3  13  19 342.807 268.583   1
   3 -13 -19 128.169 228.565   1
  -3  13  17 730.843 295.146   1
  -3  13  16 655.342 281.593   1
   3 -13 -16-95.1957 222.133   1
  -3  13  15-268.426 234.876   1
   3 -13 -15 441.794 207.940   1
   3 -13 -14 125.113 186.865   1
  -3  13  13 637.931 291.151   1
   3 -13 -13 556.322 220.269   1
  -3  13  12 406.382 239.253   1
   3 -13 -12 760.387 218.655   1
  -3  13  11-36.2115 253.210   1
   3 -13 -11-179.006 208.671   1
  -3  13   9-34.2495 232.148   1
   3 -13  -9-142.924 191.451   1
  -3  13   8 264.335 210.205   1
   3 -13  -8 27.8402 197.682   1
  -3  13   7-158.638 229.932   1
   3 -13  -7 215.383 206.386   1
  -3  13   6 1056.63 249.262   1
   3 -13  -6 1116.94 219.877   1
   3  13  -5 75.4011 85.5189   1
  -3  13   5 56.1288 211.897   1
  -3 -13   5 185.410 72.9026   1
   3 -13  -5 25.2434 195.480   1
   3  13  -4 1137.51 139.776   1
  -3  13   4 677.230 242.235   1
  -3 -13   4 1037.78 122.394   1
   3 -13  -4 858.906 203.271   1
   3  13  -3 140.914 122.594   1
  -3  13   3-77.8729 205.294   1
  -3 -13   3 126.427 102.757   1
   3 -13  -3 323.936 178.228   1
   3  13  -2 479.739 154.312   1
  -3  13   2 482.818 202.503   1
  -3 -13   2 652.050 121.186   1
   3 -13  -2 341.201 167.702   1
   3  13  -1 37.3826 152.823   1
  -3 -13   1 123.423 122.275   1
   3 -13  -1-186.377 142.880   1
  -3  13   1-175.509 162.297   1
   3  13   0 6653.27 553.933   1
  -3 -13   0 7167.32 534.274   1
  -3  13   0 6907.73 542.565   1
   3 -13   0 7481.33 536.642   1
   3 -13   1 134.080 125.433   1
   3  13   1-68.1087 167.946   1
  -3  13  -1-52.1955 138.287   1
  -3 -13  -1 37.3052 151.240   1
  -3 -13  -2 562.527 170.803   1
   3  13   2 440.143 204.404   1
   3 -13   3 91.0373 92.5672   1
  -3 -13  -3 21.3685 164.936   1
  -3  13  -3 120.659 108.796   1
   3  13   3 130.794 197.458   1
  -3  13  -4 792.375 94.5729   1
   3 -13   4 622.395 92.5158   1
   3  13   5 29.2147 221.402   1
  -3 -13  -5 260.903 167.987   1
   3  13   6 726.160 252.801   1
  -3 -13  -6 901.303 205.961   1
   3  13   7 188.067 241.784   1
  -3 -13  -7-52.4877 204.311   1
   3  13   8 129.307 246.854   1
  -3 -13  -8 354.145 203.604   1
   3  13   9 134.207 232.048   1
  -3 -13  -9 168.209 201.274   1
   3  13  11 106.825 255.400   1
  -3 -13 -11 88.3775 193.204   1
   3  13  12 793.790 255.648   1
  -3 -13 -12 661.029 209.815   1
   3  13  13 511.140 257.526   1
  -3 -13 -13 30.4771 211.137   1
   3  13  14 479.551 266.526   1
  -3 -13 -14 277.104 218.114   1
   3  13  15 185.956 269.584   1
  -3 -13 -15 463.864 216.571   1
   3  13  16-74.9216 277.148   1
   3  13  17 300.628 266.916   1
  -3 -13 -17 153.554 213.473   1
   3  13  19-374.147 257.553   1
  -3 -13 -19 363.321 195.945   1
   3  13  20 221.928 269.657   1
  -3 -13 -20 330.838 207.893   1
   3  13  21-73.0382 262.803   1
  -3 -13 -21-29.8414 201.397   1
   3  13  22 360.361 211.793   1
  -3 -13 -22-88.1701 162.348   1
   3  13  23-141.500 233.312   1
  -3 -13 -23 459.975 200.675   1
   3 -14 -23 365.589 202.603   1
  -3  14  23-70.2286 220.444   1
   3 -14 -22 185.764 188.887   1
  -3  14  22 144.504 221.382   1
  -3  14  21-185.211 260.139   1
   3 -14 -20 158.897 198.285   1
  -3  14  20-150.340 233.397   1
   3 -14 -19-32.0256 214.475   1
  -3  14  19 304.865 285.735   1
   3 -14 -18 129.045 207.631   1
  -3  14  18 460.764 262.800   1
   3 -14 -17 259.191 222.403   1
  -3  14  17 464.348 296.543   1
   3 -14 -16-96.7030 216.180   1
  -3  14  16 697.015 279.956   1
   3 -14 -15-192.888 190.012   1
  -3  14  15 579.206 254.283   1
   3 -14 -13 189.966 200.652   1
  -3  14  13 152.071 257.844   1
   3 -14 -12-93.7222 203.904   1
  -3  14  12 112.566 249.087   1
   3 -14 -11 61.4620 217.224   1
  -3  14  11 73.7932 253.005   1
   3 -14 -10 272.542 221.756   1
  -3  14  10 575.877 278.837   1
   3 -14  -9 413.634 203.436   1
  -3  14   9-386.209 273.362   1
   3 -14  -8 835.290 222.147   1
  -3  14   8 1019.82 261.877   1
   3 -14  -7 280.145 202.740   1
  -3  14   7 97.8506 228.340   1
   3 -14  -6 412.421 200.795   1
  -3  14   6 91.8092 236.768   1
   3  14  -5 91.6974 59.6135   1
  -3 -14   5 21.0337 44.0072   1
   3 -14  -5-51.7752 184.308   1
  -3  14   5-118.188 220.767   1
  -3 -14   4 1663.82 156.946   1
   3  14  -4 1636.42 168.352   1
  -3 -14   3 95.9419 103.923   1
   3  14  -3-116.362 134.350   1
   3 -14  -3 248.449 182.679   1
  -3  14   3 246.190 203.085   1
  -3 -14   2 215.778 115.904   1
   3  14  -2 275.996 147.550   1
   3 -14  -2-20.9856 152.520   1
  -3  14   2 201.459 180.293   1
  -3 -14   1 148.269 129.486   1
   3  14  -1 391.369 155.519   1
   3 -14  -1 333.007 157.924   1
  -3  14   1 483.676 187.862   1
   3  14   0 43.6255 166.154   1
  -3 -14   0 18.2422 138.074   1
   3 -14   0-89.9363 148.260   1
  -3  14   0 20.5480 153.014   1
  -3 -14  -1 318.311 150.953   1
   3 -14   1 250.468 137.956   1
  -3  14  -1 346.518 155.635   1
   3  14   1 309.205 188.451   1
   3  14   2 25.5799 199.753   1
  -3 -14  -2-106.983 163.022   1
  -3 -14  -3 136.639 156.882   1
  -3  14  -3 10.9170 104.393   1
   3  14   3-54.4525 213.317   1
   3 -14   3 202.606 97.2894   1
  -3 -14  -4 1712.56 215.976   1
   3  14   4 1346.10 242.743   1
   3  14   5 330.155 229.623   1
  -3 -14  -5 75.8015 179.572   1
   3  14   6 126.024 223.565   1
  -3 -14  -6 78.9190 179.768   1
   3  14   7 130.500 229.606   1
  -3 -14  -7 408.647 218.554   1
   3  14   8 237.304 244.559   1
  -3 -14  -8 730.086 225.079   1
   3  14   9-104.961 240.840   1
  -3 -14  -9-28.9077 182.935   1
   3  14  10 783.100 262.398   1
  -3 -14 -10 681.161 230.665   1
   3  14  11 361.770 251.203   1
  -3 -14 -11 60.3204 199.732   1
   3  14  12 220.141 265.963   1
  -3 -14 -12 30.5914 190.977   1
   3  14  13 334.232 261.780   1
  -3 -14 -13 92.5502 209.390   1
   3  14  15 75.4547 236.804   1
  -3 -14 -15 247.886 178.550   1
   3  14  16-75.7218 242.813   1
  -3 -14 -16 30.9128 171.692   1
   3  14  17-37.8698 239.705   1
  -3 -14 -17-153.734 200.810   1
   3  14  18-188.727 257.111   1
  -3 -14 -18-213.548 194.365   1
   3  14  19 597.448 274.636   1
  -3 -14 -19-60.6513 201.698   1
   3  14  20 36.8968 262.675   1
   3  14  21-72.8843 233.734   1
  -3 -14 -21-29.6758 185.176   1
   3  14  22 393.848 217.674   1
  -3 -14 -22 435.915 164.734   1
   3  14  23 35.2587 235.043   1
  -3 -14 -23 28.1436 183.699   1
   3 -15 -22-92.4368 167.225   1
  -3  15  22-177.790 207.976   1
   3 -15 -20-445.606 218.493   1
  -3  15  20 260.338 264.021   1
   3 -15 -18-32.3870 185.309   1
  -3  15  18 345.147 258.897   1
   3 -15 -17 130.019 216.715   1
  -3  15  17-38.7203 269.617   1
   3 -15 -16-130.448 208.234   1
  -3  15  16 271.996 251.429   1
   3 -15 -15 261.009 186.955   1
  -3  15  15 77.7071 243.884   1
   3 -15 -14-227.660 205.813   1
  -3  15  14 193.665 237.097   1
   3 -15 -12 95.9223 202.378   1
  -3  15  12 76.1483 248.571   1
   3 -15 -11-94.6469 216.518   1
  -3  15  11-225.240 274.107   1
   3 -15 -10 466.427 212.833   1
  -3  15  10 441.275 248.985   1
   3 -15  -9-61.2788 214.131   1
  -3  15   9 107.194 248.777   1
   3 -15  -8 358.150 226.661   1
  -3  15   8-313.205 266.790   1
   3 -15  -7 472.528 229.907   1
  -3  15   7 32.9202 252.993   1
   3 -15  -6 841.778 226.547   1
  -3  15   6 192.494 239.260   1
   3 -15  -5 79.2865 201.371   1
  -3  15   5 62.9199 210.629   1
   3  15  -4-39.8916 95.4190   1
   3 -15  -4 250.366 182.093   1
  -3  15   4 150.882 233.492   1
  -3 -15   4 48.0618 79.2342   1
   3  15  -3-87.3382 132.033   1
  -3 -15   3 11.8410 97.3488   1
   3  15  -2-89.4867 145.123   1
   3 -15  -2-154.572 179.546   1
  -3  15   2 105.522 195.153   1
  -3 -15   2 14.8374 113.042   1
   3  15  -1-41.3977 153.625   1
  -3 -15   1-51.7268 129.244   1
   3 -15  -1 165.623 148.975   1
  -3  15   1-72.0783 166.007   1
  -3 -15   0 384.938 157.082   1
   3 -15   0 575.822 151.795   1
  -3  15   0 584.284 193.201   1
   3  15   0 185.264 186.921   1
  -3 -15  -1 20.9690 150.378   1
   3 -15   1-16.3051 125.014   1
  -3  15  -1-76.0026 142.915   1
   3  15   1-126.995 182.138   1
   3  15   2 436.556 201.006   1
  -3 -15  -2 67.5821 166.725   1
  -3  15  -3 73.1357 99.3598   1
   3 -15   3 214.204 102.472   1
   3  15   4-152.551 218.766   1
  -3 -15  -4 125.943 196.667   1
   3  15   5 95.6349 239.047   1
  -3 -15  -5 105.232 190.096   1
   3  15   6 264.769 261.974   1
  -3 -15  -6 657.116 235.714   1
   3  15   7 442.344 268.674   1
  -3 -15  -7 395.872 217.135   1
   3  15   8-69.7630 252.776   1
  -3 -15  -8 58.1300 196.924   1
   3  15   9-214.211 270.320   1
  -3 -15  -9-29.7369 214.861   1
   3  15  10 291.019 247.572   1
  -3 -15 -10 393.743 200.744   1
   3  15  11 369.702 255.754   1
  -3 -15 -11 398.601 200.909   1
   3  15  12-112.433 267.776   1
  -3 -15 -12 154.412 216.655   1
   3  15  14 685.973 295.006   1
  -3 -15 -14 404.064 229.351   1
   3  15  15 535.513 285.224   1
  -3 -15 -15 341.373 216.183   1
   3  15  16 38.2746 259.331   1
  -3 -15 -16 30.9008 207.692   1
   3  15  17 38.0087 277.420   1
  -3 -15 -17 123.295 209.757   1
   3  15  18 151.218 261.221   1
  -3 -15 -18-30.6715 201.922   1
   3  15  20 405.373 245.815   1
  -3 -15 -20-29.9709 185.432   1
   3  15  22 285.760 229.108   1
  -3 -15 -22-85.4297 183.474   1
   3 -16 -21-249.269 199.970   1
  -3  16  21 72.0241 244.107   1
   3 -16 -20 222.587 221.626   1
  -3  16  20 477.588 263.379   1
   3 -16 -19 289.285 219.737   1
  -3  16  19-37.6070 250.886   1
   3 -16 -18-162.852 205.185   1
  -3  16  18 38.1030 251.940   1
   3 -16 -17 65.7765 212.798   1
  -3  16  17-76.9311 282.620   1
   3 -16 -16 131.545 222.339   1
  -3  16  16 311.828 274.789   1
   3 -16 -15 197.893 203.905   1
  -3  16  15-78.1729 249.613   1
   3 -16 -14-32.9753 199.830   1
  -3  16  14 39.0727 261.532   1
   3 -16 -13 197.086 202.314   1
  -3  16  13 116.746 244.184   1
   3 -16 -12-130.495 213.047   1
  -3  16  12-77.2605 251.144   1
   3 -16 -11 227.339 217.817   1
  -3  16  11 569.252 277.015   1
   3 -16 -10 32.0053 204.341   1
  -3  16  10-37.3798 261.237   1
   3 -16  -9-31.5957 196.335   1
  -3  16   9-218.572 254.696   1
   3 -16  -7-30.0280 201.837   1
  -3  16   7-68.7668 238.502   1
   3 -16  -6 171.213 198.894   1
  -3  16   6 102.051 220.297   1
   3 -16  -5-191.157 182.127   1
  -3  16   5 65.5446 232.526   1
   3 -16  -4 468.108 205.691   1
  -3  16   4 601.924 253.681   1
   3  16  -4 559.959 98.8396   1
   3  16  -3-14.2930 121.893   1
  -3 -16   3 57.0677 97.5888   1
   3  16  -2 385.637 155.094   1
   3 -16  -2 349.591 177.533   1
  -3  16   2 357.578 205.126   1
  -3 -16   2 208.098 115.683   1
   3  16  -1 215.473 169.653   1
  -3 -16   1 228.227 140.423   1
   3 -16  -1 152.803 161.898   1
  -3  16   1 74.9730 184.614   1
  -3 -16   0 118.785 154.133   1
   3 -16   0 19.2339 147.922   1
  -3  16   0 45.5167 173.927   1
   3  16   0-24.1305 171.805   1
  -3 -16  -1 196.489 147.619   1
   3 -16   1 218.762 137.510   1
  -3  16  -1 98.6530 154.332   1
   3  16   1-52.6783 202.113   1
   3  16   2 226.398 184.617   1
  -3 -16  -2 258.151 172.599   1
  -3 -16  -3 224.718 175.881   1
  -3  16  -3 92.3228 95.7419   1
   3  16   3-30.0025 215.954   1
   3 -16   3 43.8750 84.5722   1
   3  16   4 189.086 234.180   1
  -3 -16  -4 1284.70 228.944   1
   3  16   5 98.5178 240.468   1
  -3 -16  -5-109.303 195.243   1
   3  16   6 68.0117 234.962   1
  -3 -16  -6-56.5870 199.953   1
   3  16   7-35.0471 254.961   1
  -3 -16  -7 203.310 200.807   1
   3  16   8-35.9192 240.452   1
  -3 -16  -8 119.052 195.959   1
   3  16   9 477.367 272.412   1
  -3 -16  -9 211.617 204.225   1
   3  16  10 37.3126 252.902   1
  -3 -16 -10 153.624 205.777   1
   3  16  11 151.317 244.470   1
  -3 -16 -11 402.972 204.984   1
   3  16  13-38.4611 276.788   1
  -3 -16 -13 125.322 214.840   1
   3  16  14-115.854 260.620   1
  -3 -16 -14 156.468 205.152   1
   3  16  15 657.214 279.247   1
  -3 -16 -15 186.975 204.838   1
   3  16  16 76.8026 229.299   1
  -3 -16 -16 124.418 192.351   1
   3  16  17 420.332 237.290   1
  -3 -16 -17-309.644 179.992   1
   3  16  18 301.728 212.074   1
  -3 -16 -18-30.6936 172.637   1
   3  16  19 111.862 218.008   1
  -3 -16 -19 90.8620 181.816   1
   3  16  20-73.3786 220.136   1
  -3 -16 -20 148.486 183.569   1
   3  16  21 253.281 254.473   1
  -3 -16 -21 288.102 194.482   1
  -3  17  20 250.906 242.896   1
   3 -17 -20-63.9891 203.404   1
  -3  17  19 297.527 257.314   1
   3 -17 -19 128.581 219.932   1
  -3  17  18 37.7875 212.763   1
   3 -17 -18 326.707 194.427   1
  -3  17  17-76.5337 260.337   1
   3 -17 -17 165.446 219.699   1
  -3  17  16-233.329 280.071   1
   3 -17 -16-133.559 221.955   1
  -3  17  15 195.534 270.411   1
   3 -17 -15 133.607 211.588   1
  -3  17  14 509.733 276.642   1
   3 -17 -14 100.468 212.610   1
  -3  17  13-155.598 274.919   1
   3 -17 -13 33.6608 215.893   1
  -3  17  12-116.198 235.961   1
   3 -17 -12-67.0518 197.063   1
  -3  17  11 384.302 248.927   1
   3 -17 -11 399.190 226.884   1
  -3  17  10 298.442 247.410   1
   3 -17 -10 300.267 210.076   1
  -3  17   9 74.2721 247.906   1
   3 -17  -9 647.377 223.459   1
  -3  17   8 440.940 239.477   1
   3 -17  -8 156.524 200.686   1
  -3  17   6 635.518 254.748   1
   3 -17  -6 58.7559 194.293   1
  -3  17   5-34.4046 246.711   1
   3 -17  -5-56.5806 187.046   1
  -3  17   4 293.842 208.862   1
   3 -17  -4 405.931 182.687   1
  -3  17   3 92.3749 201.885   1
   3 -17  -3 51.6864 163.566   1
   3  17  -2 113.020 153.453   1
   3 -17  -2 268.546 175.940   1
  -3  17   2 28.5392 208.480   1
   3 -17  -1-90.4165 154.473   1
   3  17  -1-22.1623 164.035   1
  -3  17   1-156.396 190.292   1
  -3 -17   0 81.4308 140.627   1
   3  17   0 402.039 195.961   1
  -3  17   0 117.865 174.198   1
  -3 -17  -1 267.578 163.305   1
   3  17   1 193.226 190.017   1
  -3  17  -1-241.189 143.634   1
   3  17   3 125.575 207.540   1
  -3 -17  -3-127.845 175.994   1
   3  17   4 230.040 227.090   1
  -3 -17  -4-53.7986 169.439   1
   3  17   5 170.813 243.290   1
  -3 -17  -5 55.9555 188.152   1
   3  17   6 35.2924 252.462   1
  -3 -17  -6 780.057 206.041   1
   3  17   8-74.2180 239.056   1
  -3 -17  -8 90.5999 185.744   1
   3  17   9-37.7561 246.575   1
  -3 -17  -9 245.777 191.870   1
   3  17  10 267.825 266.583   1
  -3 -17 -10 93.0760 188.292   1
   3  17  11 193.471 241.429   1
  -3 -17 -11-62.6317 192.613   1
   3  17  12-38.9999 256.099   1
  -3 -17 -12 408.443 215.955   1
   3  17  13-312.986 255.763   1
  -3 -17 -13-157.485 200.715   1
   3  17  14 116.955 242.179   1
  -3 -17 -14 94.6308 180.464   1
   3  17  15 233.511 246.538   1
  -3 -17 -15 157.516 181.531   1
   3  17  16 38.5531 270.471   1
  -3 -17 -16 62.6798 192.780   1
   3  17  17-38.2500 264.296   1
  -3 -17 -17-31.0384 211.145   1
   3  17  18 151.156 254.484   1
  -3 -17 -18 305.529 214.131   1
   3  17  19 710.827 289.325   1
  -3 -17 -19 89.2408 190.227   1
   3  17  20 407.914 278.101   1
  -3 -17 -20-28.7995 192.171   1
  -3  18  19 363.265 266.497   1
   3 -18 -19 159.555 202.557   1
  -3  18  18 407.216 252.310   1
   3 -18 -18 98.9984 206.488   1
  -3  18  17 263.190 242.212   1
   3 -18 -17-134.115 189.526   1
  -3  18  16-76.1309 240.851   1
   3 -18 -16 135.797 209.828   1
  -3  18  15 460.822 265.465   1
   3 -18 -15 308.286 211.096   1
  -3  18  13 348.285 244.356   1
   3 -18 -13 207.212 203.682   1
  -3  18  12-77.2901 244.550   1
   3 -18 -12 206.963 211.170   1
  -3  18  11 272.201 258.449   1
   3 -18 -11 135.324 199.172   1
  -3  18  10 192.750 234.779   1
   3 -18 -10-134.178 210.275   1
  -3  18   9 422.908 248.318   1
   3 -18  -9 163.441 195.924   1
  -3  18   8 153.122 241.421   1
   3 -18  -8 224.077 210.219   1
  -3  18   7 226.699 233.816   1
   3 -18  -7 155.972 186.576   1
  -3  18   6-184.710 230.636   1
   3 -18  -6-90.9739 173.565   1
  -3  18   5-284.433 234.303   1
   3 -18  -5-88.0498 181.713   1
  -3  18   4-101.470 200.957   1
   3 -18  -4-112.734 153.881   1
  -3  18   3 31.9677 206.851   1
   3  18   2 308.949 222.470   1
   3  18   3-65.3152 213.194   1
   3  18   4-34.2002 218.421   1
  -3 -18  -4 166.031 183.775   1
   3  18   5 177.890 225.194   1
  -3 -18  -5 57.3029 173.755   1
   3  18   7 150.172 242.161   1
  -3 -18  -7 211.527 207.544   1
   3  18   8-114.766 238.728   1
  -3 -18  -8 184.776 181.962   1
   3  18   9-504.650 264.090   1
  -3 -18  -9 437.192 194.876   1
   3  18  10 39.1090 241.771   1
  -3 -18 -10 126.454 192.630   1
   3  18  11 157.417 264.878   1
  -3 -18 -11 254.598 216.091   1
   3  18  12 79.1386 256.168   1
  -3 -18 -12 159.975 193.107   1
   3  18  13-39.5630 263.374   1
  -3 -18 -13 511.773 206.990   1
   3  18  14 275.180 244.118   1
  -3 -18 -14-127.688 188.559   1
   3  18  15-156.554 250.007   1
  -3 -18 -15-95.1633 196.194   1
   3  18  16 310.064 267.470   1
  -3 -18 -16 281.940 206.259   1
   3  18  17 497.715 264.796   1
  -3 -18 -17-30.9173 196.856   1
   3  18  18 303.360 250.159   1
  -3 -18 -18 210.780 201.392   1
   3  18  19 187.952 218.613   1
  -3 -18 -19 58.3167 172.374   1
  -3  19  18-188.129 263.995   1
   3 -19 -18-31.8951 169.688   1
  -3  19  17 531.394 265.563   1
   3 -19 -17-65.8774 209.724   1
  -3  19  16 77.0970 247.530   1
   3 -19 -16 267.647 201.083   1
  -3  19  15 429.095 254.199   1
   3 -19 -15 169.369 217.086   1
  -3  19  14-275.461 269.831   1
   3 -19 -14 102.530 213.275   1
  -3  19  12-160.150 238.960   1
   3 -19 -12 101.945 216.959   1
  -3  19  11 319.756 261.733   1
  -3  19  10-120.834 250.241   1
  -3  19   9 480.249 265.367   1
  -3  19   8 238.201 255.098   1
   3  19   7-231.260 235.238   1
   3  19   8-117.463 243.259   1
   3  19   9-79.1995 268.350   1
   3  19  10-119.668 234.582   1
  -3 -19 -10 323.670 193.444   1
   3  19  11 240.046 247.998   1
  -3 -19 -11 324.812 200.694   1
   3  19  12 320.903 251.079   1
  -3 -19 -12 292.334 196.884   1
   3  19  13 119.911 257.983   1
  -3 -19 -13 323.618 213.635   1
   3  19  14 119.226 245.606   1
  -3 -19 -14-64.1269 191.367   1
   3  19  15-118.834 268.601   1
  -3 -19 -15 345.802 206.353   1
   3  19  16-351.863 256.481   1
  -3 -19 -16-31.0154 189.178   1
   3  19  17 116.662 227.695   1
  -3 -19 -17 271.185 183.140   1
   3  19  18-188.917 251.004   1
  -3 -19 -18-118.877 171.125   1
   4   0 -26-195.399 227.966   1
   4   0 -24 32.4690 221.834   1
  -4   0  24-271.193 251.851   1
   4   0 -23 96.6273 210.243   1
  -4   0  23-229.318 244.034   1
   4   0 -21-314.773 221.637   1
  -4   0  21 442.137 261.344   1
   4   0 -20 1605.52 281.922   1
  -4   0  20 1915.44 311.857   1
   4   0 -19-302.963 221.136   1
  -4   0  19 244.004 250.881   1
   4   0 -17-114.480 228.780   1
  -4   0  17 131.696 232.676   1
   4   0 -16 2737.90 323.215   1
  -4   0  16 2512.89 345.010   1
  -4   0  15 122.491 236.335   1
   4   0 -14 2858.09 310.960   1
  -4   0  14 2289.44 329.417   1
   4   0 -13-24.3688 177.892   1
  -4   0  13 224.197 225.996   1
   4   0 -11 43.5264 178.913   1
  -4   0  11 25.6261 211.806   1
   4   0 -10 4019.46 353.666   1
  -4   0  10 3886.52 379.460   1
   4   0  -9 211.683 179.241   1
  -4   0   9-68.7383 196.447   1
   4   0  -8 54473.4 3733.77   1
  -4   0   8 56798.8 3746.55   1
   4   0  -7-101.040 156.757   1
  -4   0   7-217.394 194.111   1
   4   0  -6 4704.99 367.925   1
  -4   0   6 3590.08 376.083   1
   4   0  -5 15.0302 181.438   1
  -4   0   5-371.339 192.025   1
   4   0  -4 68241.8 4513.77   1
  -4   0   4 66507.9 4521.20   1
  -4   0   2 97.5760 194.872   1
   4   0  -2 174.910 182.568   1
  -4   0   1-157.926 202.878   1
   4   0  -1 232.743 195.153   1
   4   0   0 74.7438 195.431   1
  -4   0   0 25.4533 185.766   1
   4   0   1 163.350 195.201   1
  -4   0  -1-62.4945 187.555   1
   4   0   2 181.308 174.509   1
  -4   0  -2-12.6376 170.811   1
  -4   0  -4 64982.7 4232.75   1
   4   0   4 61388.9 4232.13   1
  -4   0  -5 231.706 167.862   1
   4   0   5 216.358 171.799   1
  -4   0  -6 4850.90 375.062   1
   4   0   6 4195.14 386.437   1
  -4   0  -7-67.0752 152.540   1
   4   0   7 272.536 158.902   1
   4   0   8 56327.6 3800.00   1
  -4   0  -8 56474.7 3791.77   1
  -4   0  -9-93.6670 166.887   1
   4   0   9 280.106 203.995   1
   4   0  10 3734.93 357.223   1
  -4   0 -10 3520.07 334.770   1
  -4   0 -11-85.4082 182.687   1
   4   0  11-146.664 204.322   1
   4   0  12 10384.1 756.012   1
  -4   0 -12 9533.73 737.210   1
  -4   0 -13-23.0882 185.095   1
  -4   0 -14 2034.62 261.904   1
   4   0  14 2116.18 293.289   1
  -4   0 -15-49.2626 187.996   1
   4   0  15-350.253 218.390   1
  -4   0 -16 2685.40 303.457   1
   4   0  16 2508.60 325.844   1
  -4   0 -17-186.632 196.671   1
   4   0  17 31.6720 232.007   1
  -4   0 -19 429.622 210.764   1
   4   0  19-169.738 243.695   1
  -4   0 -20 1769.08 269.443   1
   4   0  20 1390.75 291.541   1
  -4   0 -21 239.739 212.835   1
   4   0  21 70.7955 228.284   1
  -4   0 -22 241.683 219.511   1
  -4   0 -23 182.255 208.501   1
   4   0  23 110.006 225.743   1
  -4   0 -24 61.2331 206.631   1
   4   0  24 36.9626 226.246   1
  -4   1  26 423.673 221.519   1
   4  -1 -26-128.927 200.249   1
  -4   1  25 192.046 227.635   1
   4   1 -25 626.257 222.312   1
   4  -1 -25 32.3187 205.326   1
  -4  -1  24 312.346 235.909   1
  -4   1  24 381.151 250.304   1
   4   1 -24 228.531 221.719   1
   4  -1 -24 64.5376 222.623   1
  -4  -1  23 231.178 243.930   1
  -4   1  23 491.105 254.049   1
   4   1 -23 32.3276 194.137   1
   4  -1 -23-96.6574 222.791   1
  -4  -1  22-37.9739 240.411   1
  -4   1  22 149.711 243.383   1
   4   1 -22 63.7480 204.602   1
   4  -1 -22 319.279 224.975   1
  -4  -1  21 37.0819 226.001   1
  -4   1  21 437.687 222.301   1
   4   1 -21 31.3036 196.416   1
   4  -1 -21 31.6362 208.434   1
  -4   1  20 35.5151 246.344   1
  -4  -1  20-144.238 249.163   1
   4   1 -20-30.6327 214.098   1
   4  -1 -20 252.302 230.150   1
  -4  -1  19-140.587 232.363   1
  -4   1  19 313.141 222.162   1
   4   1 -19 89.5582 202.283   1
   4  -1 -19-61.8288 191.075   1
  -4  -1  18 989.706 279.820   1
  -4   1  18 713.429 278.605   1
   4   1 -18 1043.74 257.123   1
   4  -1 -18 784.654 253.616   1
  -4  -1  17-32.9031 237.837   1
  -4   1  17 261.449 240.350   1
   4   1 -17 112.631 202.893   1
   4  -1 -17 297.828 228.538   1
  -4  -1  16 221.940 236.470   1
  -4   1  16 126.644 201.662   1
   4   1 -16 81.4142 212.298   1
   4  -1 -16 375.222 216.048   1
  -4  -1  15 1186.58 282.491   1
   4   1 -15 1042.00 244.433   1
   4  -1 -15 919.163 233.520   1
  -4  -1  14 87.5383 226.589   1
  -4   1  14 381.796 221.711   1
   4   1 -14 272.872 199.241   1
   4  -1 -14 401.670 208.715   1
  -4   1  13 84.3514 236.752   1
   4  -1 -13-179.486 214.224   1
   4   1 -12 3916.97 363.088   1
  -4  -1  11 1231.38 229.696   1
  -4   1  11 831.602 251.038   1
   4   1 -11 950.445 206.949   1
   4  -1 -11 1241.64 236.810   1
   4  -1 -10 20406.6 1310.02   1
   4   1 -10 17534.0 1297.36   1
  -4   1  10 18759.9 1319.17   1
  -4  -1  10 17873.4 1310.64   1
  -4   1   9 2512.98 281.340   1
  -4  -1   9 2657.09 305.205   1
   4  -1  -9 2550.48 270.348   1
   4   1  -9 2735.50 279.967   1
  -4   1   8 178.051 201.993   1
  -4  -1   8 285.802 182.386   1
   4  -1  -8 74.6611 172.442   1
   4   1  -8-35.0419 159.434   1
  -4   1   7 54877.9 3622.18   1
  -4  -1   7 52399.7 3615.99   1
   4   1  -7 56023.1 3611.06   1
   4  -1  -7 51596.6 3608.88   1
  -4   1   6 11445.2 806.561   1
  -4  -1   6 11042.3 803.070   1
   4  -1  -6 10995.3 791.451   1
   4   1  -6 10779.7 790.626   1
   4   1  -5 854.840 177.429   1
  -4   1   5 1129.18 212.036   1
   4  -1  -5 877.508 181.509   1
  -4  -1   5 429.037 206.649   1
  -4   1   4 28987.3 1988.58   1
   4  -1  -4 29284.5 1981.65   1
   4   1  -2 44674.6 3154.97   1
  -4  -1   2 49497.8 3158.72   1
   4   1  -1 11091.1 727.540   1
   4  -1  -1 10050.3 721.556   1
  -4   1   1 10554.9 729.957   1
  -4  -1   1 8750.13 723.602   1
   4  -1   0 61.1459 185.546   1
   4   1   0-269.870 203.193   1
  -4   1   0-90.1249 195.332   1
  -4  -1   0-138.008 195.148   1
   4  -1   1 10240.3 704.511   1
  -4   1  -1 10941.2 704.541   1
  -4  -1  -1 9896.87 704.128   1
   4  -1   2 46067.1 3179.27   1
  -4   1  -2 48603.3 3178.95   1
   4  -1   3 13974.0 997.462   1
  -4   1  -3 14606.4 994.984   1
   4   1   4 24511.5 1734.76   1
  -4  -1  -4 26249.9 1734.50   1
  -4   1  -5 760.266 181.442   1
  -4  -1  -5 660.102 195.644   1
   4  -1   5 780.814 185.469   1
   4   1   5 1266.16 210.186   1
   4  -1   6 10533.9 722.325   1
   4   1   6 9894.48 725.968   1
  -4  -1  -6 9702.55 722.775   1
  -4   1  -6 9755.21 712.057   1
   4   1   7 52286.9 3452.30   1
   4  -1   7 52212.8 3444.66   1
  -4   1  -7 51570.7 3441.16   1
  -4  -1  -7 48712.4 3444.07   1
  -4  -1  -8 419.743 176.270   1
  -4   1  -8-151.260 164.556   1
   4  -1   8 283.421 191.269   1
   4   1   8-375.191 201.720   1
  -4   1  -9 2373.00 267.500   1
  -4  -1  -9 2443.02 273.286   1
   4   1   9 2799.65 310.852   1
   4  -1   9 2838.55 292.041   1
  -4   1 -10 17927.3 1245.78   1
  -4  -1 -10 18033.0 1248.70   1
   4   1  10 17238.7 1255.78   1
   4  -1  10 17802.1 1255.51   1
   4   1  11 1140.90 241.932   1
   4  -1  11 1072.38 230.713   1
  -4   1 -11 1299.95 209.306   1
  -4  -1 -11 1172.22 231.802   1
   4  -1  12 3327.86 337.067   1
  -4   1 -12 3196.96 316.009   1
   4   1  13-300.873 242.867   1
  -4  -1 -13-142.488 199.886   1
   4   1  14-257.223 212.270   1
   4  -1  14 325.122 213.590   1
  -4  -1 -14 49.6677 174.389   1
  -4   1 -14 330.384 187.723   1
  -4  -1 -15 704.663 200.926   1
  -4   1 -15 313.050 185.893   1
   4   1  15 656.931 251.637   1
   4  -1  15 968.952 220.426   1
  -4   1 -16-100.088 182.182   1
   4   1  16 31.1986 218.224   1
   4  -1  17 93.3885 214.335   1
   4   1  17 354.196 242.950   1
  -4   1 -17 262.386 199.574   1
  -4  -1 -17 487.378 215.471   1
   4  -1  18 480.444 228.740   1
   4   1  18 461.247 242.615   1
  -4   1 -18 798.059 221.401   1
  -4  -1 -18 536.247 213.619   1
   4  -1  19 202.455 234.929   1
   4   1  19 68.6333 238.927   1
  -4  -1 -19-57.8324 191.958   1
  -4   1 -19-85.3522 194.299   1
   4  -1  20 240.903 232.267   1
   4   1  20 35.0543 220.796   1
  -4   1 -20 58.5711 197.660   1
  -4  -1 -20-29.6781 172.548   1
   4  -1  21-176.046 229.815   1
   4   1  21-142.211 231.056   1
  -4   1 -21-59.7112 195.714   1
  -4  -1 -21 452.577 217.124   1
   4  -1  22 108.007 233.392   1
   4   1  22 144.458 222.581   1
  -4   1 -22 392.266 206.573   1
  -4  -1 -22 182.083 201.132   1
   4  -1  23 366.927 233.553   1
   4   1  23 219.526 219.856   1
  -4   1 -23-121.734 200.738   1
  -4  -1 -23 334.617 193.754   1
   4  -1  24 446.246 234.051   1
   4   1  24 295.548 228.178   1
  -4  -1 -24 121.645 187.306   1
  -4   1 -24 492.356 214.466   1
   4   1  25 185.023 229.912   1
  -4   1 -25 124.647 196.396   1
  -4  -1 -25 61.2445 179.119   1
   4   1  26 147.749 214.717   1
  -4  -1 -26-30.6464 196.564   1
   4  -2 -27-31.5902 191.475   1
  -4   2  27 189.042 225.689   1
   4  -2 -26 95.6526 196.609   1
  -4   2  26 379.397 223.363   1
   4  -2 -25 32.0539 207.408   1
  -4   2  25-113.701 214.237   1
   4   2 -24 197.671 224.263   1
  -4  -2  24 38.9088 238.283   1
   4  -2 -23-354.657 238.548   1
  -4   2  23 334.936 256.194   1
   4   2 -22-63.7489 190.879   1
   4  -2 -22 256.221 221.843   1
  -4  -2  22 647.250 240.284   1
  -4   2  22 258.767 248.938   1
   4   2 -21-156.082 210.896   1
  -4  -2  21-149.116 240.361   1
   4  -2 -20 96.4216 232.643   1
  -4  -2  20 253.842 242.255   1
  -4   2  20-317.816 250.069   1
   4  -2 -19 441.896 223.341   1
  -4   2  19 208.156 238.882   1
   4   2 -18 200.894 199.176   1
  -4  -2  18 443.771 232.308   1
   4   2 -17 304.586 213.278   1
  -4  -2  17 329.238 240.332   1
   4   2 -16 798.121 225.216   1
   4  -2 -16 144.266 218.159   1
  -4   2  16 130.906 254.038   1
  -4  -2  16 632.642 251.564   1
   4   2 -15 1578.59 248.876   1
  -4   2  15 1361.69 292.351   1
  -4  -2  15 1301.40 270.311   1
   4  -2 -14 1211.73 255.312   1
   4   2 -14 630.927 202.490   1
  -4   2  14 915.744 257.694   1
   4   2 -13 7296.75 588.547   1
   4  -2 -13 8969.14 614.730   1
  -4   2  13 6506.30 607.209   1
  -4  -2  13 7577.05 611.502   1
   4  -2 -12 5612.94 486.588   1
  -4   2  12 5548.29 505.476   1
  -4  -2  12 6166.95 498.954   1
   4   2 -11 3488.94 334.314   1
  -4  -2  11 3822.69 361.380   1
   4  -2 -10 423.987 193.165   1
   4   2 -10 366.908 166.348   1
  -4   2  10 251.247 216.609   1
   4   2  -9 967.020 183.067   1
  -4   2   9 742.557 209.170   1
  -4  -2   9 484.644 219.354   1
   4  -2  -8 10155.3 716.139   1
   4   2  -8 9448.40 700.330   1
  -4   2   8 8850.48 729.218   1
  -4  -2   8 10108.2 714.924   1
   4  -2  -7 15569.8 1139.75   1
   4   2  -7 16419.4 1132.77   1
  -4  -2   7 17054.8 1141.88   1
  -4   2   7 15838.9 1152.15   1
   4  -2  -6 21177.2 1629.81   1
   4   2  -6 24277.3 1621.31   1
  -4  -2   6 24239.1 1629.96   1
  -4   2   6 25656.7 1646.53   1
   4  -2  -5 17356.6 1201.10   1
   4   2  -5 17097.9 1193.68   1
  -4  -2   5 18345.9 1204.02   1
  -4   2   5 16379.5 1211.56   1
   4  -2  -4 18720.0 1325.25   1
  -4   2   4 19886.5 1336.52   1
  -4  -2   3 42449.7 2768.93   1
  -4   2   3 48251.9 2781.34   1
   4  -2  -3 45069.7 2771.93   1
   4   2  -2 39001.4 2523.50   1
  -4  -2   2 35860.2 2523.21   1
   4  -2  -1 1011.42 180.498   1
  -4   2   1 1330.27 211.019   1
  -4  -2   1 987.004 210.201   1
   4   2  -1 741.720 190.580   1
   4   2   0 99944.6 6940.60   1
  -4   2   0 104821. 6940.34   1
  -4  -2   0 103436. 6937.94   1
   4  -2   0 107885. 6937.71   1
   4  -2   1 1036.12 187.146   1
  -4   2  -1 1257.73 196.326   1
   4  -2   2 32577.8 2276.46   1
  -4   2  -2 34914.8 2277.53   1
   4  -2   3 46041.3 2930.20   1
   4   2   3 44301.6 2935.62   1
  -4  -2  -3 44559.3 2936.24   1
  -4   2  -3 40005.5 2926.31   1
   4   2   4 19509.3 1289.04   1
  -4  -2  -4 17647.3 1282.79   1
   4   2   5 14257.7 1055.69   1
  -4  -2  -5 15718.3 1054.04   1
   4  -2   6 20807.3 1551.41   1
   4   2   6 24034.8 1572.48   1
  -4   2  -6 22595.1 1548.97   1
  -4  -2  -6 24046.8 1565.19   1
  -4   2  -7 15314.5 1064.83   1
  -4  -2  -7 16377.8 1076.71   1
   4  -2   7 14352.7 1068.42   1
   4   2   7 15215.8 1084.40   1
   4   2   8 8914.81 670.717   1
   4  -2   8 8947.57 653.813   1
  -4  -2  -8 8331.47 651.683   1
  -4   2  -8 9376.96 649.490   1
  -4   2  -9 1383.26 185.564   1
  -4  -2  -9 1076.35 208.905   1
   4   2   9 1158.99 239.150   1
   4  -2   9 873.164 193.456   1
  -4   2 -10 513.250 172.255   1
  -4  -2 -10 239.727 173.935   1
   4  -2  10 212.405 191.605   1
   4   2  10 243.972 198.885   1
   4  -2  11 4009.44 364.845   1
  -4   2 -11 3711.13 352.328   1
   4   2  12 5235.00 487.555   1
   4  -2  12 5722.68 476.616   1
  -4  -2 -12 5350.73 468.993   1
  -4   2 -12 6068.42 459.369   1
   4   2  13 6259.04 581.300   1
   4  -2  13 8222.09 587.043   1
  -4   2 -13 7537.65 569.855   1
  -4  -2 -13 7196.74 579.579   1
   4   2  14 468.849 229.927   1
   4  -2  14 710.594 216.345   1
  -4  -2 -14 610.245 218.731   1
  -4   2 -14 711.555 187.762   1
  -4   2 -15 1198.87 229.987   1
  -4  -2 -15 1310.01 229.411   1
   4   2  15 1312.23 257.931   1
   4  -2  15 1666.49 263.134   1
  -4   2 -16 269.552 195.567   1
  -4  -2 -16 609.636 215.976   1
   4  -2  16 588.112 227.565   1
  -4   2 -17-416.408 200.333   1
   4  -2  17 365.573 235.159   1
  -4   2 -18 189.871 184.749   1
  -4  -2 -18 85.6626 206.413   1
   4   2  18-133.503 247.064   1
   4  -2  18 381.776 223.376   1
  -4  -2 -19 175.053 195.661   1
  -4   2 -19 619.200 222.763   1
   4   2  19 207.929 230.092   1
  -4   2 -20 464.788 213.160   1
  -4  -2 -20 746.612 209.788   1
   4   2  20 282.502 237.454   1
   4  -2  20 749.907 242.092   1
  -4   2 -21 355.049 204.802   1
  -4  -2 -21 121.133 198.035   1
   4  -2  21 35.0706 232.166   1
   4   2  21 214.334 234.478   1
  -4   2 -22 390.402 204.450   1
  -4  -2 -22-182.229 185.157   1
   4  -2  22 35.9795 211.557   1
   4   2  22 361.894 222.728   1
  -4  -2 -23 242.836 204.849   1
   4   2  23 329.111 231.039   1
  -4  -2 -24 211.887 200.951   1
  -4   2 -24 31.0152 200.688   1
   4   2  24-220.944 224.275   1
  -4  -2 -25 121.622 204.689   1
   4   2  25 257.523 236.231   1
  -4  -2 -26 515.768 214.941   1
   4   2  26 146.475 224.281   1
  -4  -2 -27 450.153 215.713   1
   4  -3 -28 30.6840 196.796   1
  -4   3  27-185.818 234.206   1
   4  -3 -27 374.250 224.587   1
  -4   3  26 37.3737 239.880   1
   4  -3 -26 220.855 216.526   1
  -4   3  25 375.275 248.475   1
   4  -3 -25 95.7317 213.174   1
  -4   3  24-185.805 239.716   1
   4  -3 -24-192.846 226.657   1
  -4   3  23 74.2957 247.943   1
  -4  -3  23 575.885 239.862   1
   4  -3 -23 321.365 237.250   1
   4   3 -23-97.7312 212.075   1
  -4   3  22 183.040 234.819   1
  -4  -3  22-37.7244 227.506   1
   4  -3 -22 162.118 230.862   1
   4   3 -22-31.9893 194.872   1
  -4   3  21-107.779 225.350   1
  -4  -3  21 331.433 235.259   1
   4   3 -21 93.7056 202.265   1
   4  -3 -21 195.795 207.564   1
  -4  -3  20 179.772 224.328   1
  -4   3  20-216.737 275.160   1
   4   3 -20-91.2056 200.981   1
   4  -3 -20 31.7967 239.122   1
  -4  -3  19 139.346 231.290   1
  -4   3  19-35.5837 223.090   1
   4   3 -19 176.779 201.249   1
   4  -3 -19-31.3106 216.374   1
  -4  -3  18 874.615 254.733   1
   4  -3 -18 1496.81 278.741   1
   4   3 -18 910.606 233.266   1
  -4  -3  17-161.703 250.984   1
  -4   3  17-34.3595 229.042   1
   4  -3 -17 149.305 212.579   1
   4   3 -17 54.7297 192.680   1
   4  -3 -16 3753.50 383.463   1
  -4  -3  16 4028.07 404.809   1
  -4   3  16 4015.30 424.866   1
   4   3 -16 3802.18 376.439   1
   4   3 -15 400.279 204.295   1
   4  -3 -15 536.444 234.616   1
  -4  -3  15 295.551 230.657   1
  -4   3  15 194.859 255.497   1
   4  -3 -14 218.379 207.832   1
  -4   3  14 533.645 263.861   1
   4  -3 -13 1051.49 232.913   1
   4   3 -13 1121.80 211.408   1
  -4   3  13 1057.97 259.829   1
  -4  -3  13 897.838 249.766   1
   4  -3 -12 3806.87 360.425   1
   4   3 -12 3233.05 339.172   1
  -4   3  12 3332.05 374.719   1
  -4  -3  12 4354.56 369.431   1
   4  -3 -11 290.597 217.256   1
   4   3 -11 545.439 176.977   1
  -4   3  11 384.798 250.528   1
  -4  -3  11 512.618 194.892   1
   4  -3 -10 13146.2 849.953   1
   4   3 -10 10171.3 819.598   1
  -4  -3  10 10931.9 831.015   1
  -4   3  10 12488.7 861.679   1
   4   3  -9 1169.21 195.561   1
   4  -3  -9 1548.18 243.925   1
  -4  -3   9 1428.72 212.064   1
  -4   3   9 1312.28 266.153   1
  -4   3   8 327.329 196.087   1
   4   3  -8 150.023 150.864   1
   4  -3  -8 263.460 162.794   1
  -4  -3   8-56.4075 162.672   1
   4   3  -7 2939.67 278.707   1
  -4   3   7 2920.29 332.923   1
   4  -3  -7 2603.94 307.530   1
  -4  -3   7 3797.82 302.223   1
  -4   3   6 25380.5 1865.48   1
   4   3  -6 28448.1 1847.08   1
   4  -3  -6 24743.0 1852.86   1
  -4  -3   6 29484.9 1854.67   1
   4  -3  -5 410.549 170.563   1
  -4   3   5 428.317 201.785   1
  -4   3   4 11092.0 838.828   1
   4  -3  -4 12226.3 829.535   1
  -4   3   3 7810.73 611.365   1
   4   3  -3 7682.08 592.151   1
  -4  -3   3 7722.03 597.451   1
   4  -3  -3 9450.09 608.307   1
  -4  -3   2 1003.50 190.908   1
   4   3  -2 1355.61 199.633   1
  -4   3   2 1124.96 225.245   1
   4  -3  -2 1130.12 194.918   1
   4   3  -1 235.362 171.859   1
  -4  -3   1 206.782 164.373   1
   4  -3   0 158.765 156.466   1
  -4   3   0 54.3233 165.784   1
   4  -3   1 204.822 159.726   1
  -4   3  -1 537.142 172.672   1
   4  -3   2 1157.94 185.080   1
  -4   3  -2 1476.92 194.540   1
   4   3   2 1312.75 218.446   1
   4  -3   3 7153.90 518.128   1
  -4  -3  -3 5678.96 529.658   1
  -4   3  -3 7347.32 515.924   1
   4   3   3 7612.76 546.000   1
   4  -3   4 11672.4 858.080   1
   4   3   4 13788.4 882.197   1
  -4   3  -4 11632.1 854.780   1
  -4  -3  -4 12659.5 871.836   1
  -4  -3  -5 423.901 200.113   1
   4   3   5 929.680 212.723   1
   4   3   6 25405.2 1763.25   1
  -4  -3  -6 25805.5 1753.46   1
   4   3   7 2273.67 290.119   1
   4  -3   7 2945.78 274.578   1
  -4  -3  -7 3072.30 289.201   1
  -4   3  -7 2878.63 269.741   1
  -4   3  -8 92.4421 138.004   1
  -4  -3  -8 240.019 180.954   1
   4   3   8 254.799 209.925   1
  -4  -3  -9 1124.00 214.977   1
  -4   3  -9 1073.26 177.244   1
   4   3   9 1048.71 235.345   1
   4  -3   9 1273.19 212.651   1
  -4  -3 -10 12224.9 856.142   1
   4   3  10 11452.4 865.364   1
   4  -3  10 11191.7 843.674   1
  -4   3 -11 761.348 167.631   1
  -4  -3 -11 872.352 217.746   1
   4  -3  11 300.282 182.059   1
   4   3  11 814.625 263.791   1
  -4  -3 -12 3618.05 369.702   1
  -4   3 -12 3814.83 361.634   1
   4   3  12 4579.32 394.928   1
   4  -3  12 4581.64 378.139   1
   4   3  13 1305.10 271.782   1
   4  -3  13 1084.49 213.722   1
  -4  -3 -13 1000.14 226.819   1
  -4   3 -13 1406.69 223.079   1
   4   3  14 270.094 221.223   1
  -4  -3 -15 471.662 208.135   1
  -4   3 -15 114.650 180.831   1
   4   3  15 374.061 260.569   1
   4  -3  15 406.757 224.527   1
   4  -3  16 3579.22 385.840   1
  -4   3 -16 4285.47 370.836   1
  -4  -3 -16 4248.72 389.411   1
   4   3  16 3604.96 421.177   1
   4  -3  17-148.904 227.685   1
   4   3  17 199.341 233.177   1
  -4   3 -17 51.2998 195.521   1
  -4  -3 -17 306.460 206.216   1
   4   3  18 1013.80 259.027   1
   4  -3  18 1198.07 262.608   1
  -4   3 -18 1282.72 233.426   1
  -4  -3 -18 981.558 223.217   1
   4  -3  19-98.0213 218.716   1
   4   3  19 209.985 216.299   1
  -4  -3 -19-147.073 200.103   1
  -4   3 -19 250.909 202.044   1
   4   3  20-35.5591 213.373   1
  -4  -3 -20 150.173 188.330   1
   4  -3  21 34.8942 211.662   1
   4   3  21 394.654 236.359   1
  -4   3 -21-146.670 190.857   1
  -4  -3 -21 303.711 202.666   1
   4  -3  22 215.654 228.083   1
   4   3  22 108.750 224.718   1
  -4   3 -22 149.422 191.613   1
  -4  -3 -22 577.286 228.430   1
   4   3  23 438.338 249.915   1
  -4  -3 -23 605.871 228.647   1
  -4   3 -23 183.223 202.796   1
   4   3  24 220.124 241.417   1
  -4  -3 -24 391.607 215.495   1
   4   3  25 72.9709 242.243   1
  -4  -3 -25 60.1991 218.926   1
   4   3  27 143.766 209.137   1
  -4  -3 -27 148.215 179.000   1
   4  -4 -28 60.4412 210.503   1
  -4   4  28 145.093 231.676   1
   4  -4 -27 492.504 216.157   1
  -4   4  27 73.4634 234.411   1
   4  -4 -26 93.6577 223.150   1
  -4   4  26 111.088 242.814   1
   4  -4 -25 189.911 229.178   1
  -4   4  25 335.401 257.045   1
   4  -4 -24 223.684 221.285   1
  -4   4  24 221.962 243.971   1
   4  -4 -23 194.715 212.918   1
  -4   4  23 73.3914 221.448   1
   4   4 -22 452.704 216.692   1
   4  -4 -22 32.8632 210.078   1
  -4  -4  22 263.266 223.552   1
  -4   4  22-108.687 231.543   1
   4   4 -21 563.272 204.843   1
   4  -4 -21 96.6317 236.376   1
  -4  -4  21 36.6182 226.842   1
  -4   4  21 146.592 261.363   1
   4  -4 -19 219.241 218.469   1
   4   4 -19 175.937 190.310   1
  -4   4  19 613.588 265.302   1
  -4  -4  19 548.574 247.802   1
   4  -4 -18 770.367 254.798   1
   4   4 -18 592.532 232.051   1
  -4   4  18 497.127 259.028   1
  -4  -4  18 692.877 237.856   1
   4  -4 -17 510.008 238.556   1
   4   4 -17-162.299 192.718   1
  -4   4  17 70.0586 257.488   1
  -4  -4  17 158.167 230.167   1
   4   4 -16-25.8346 178.518   1
  -4  -4  16 120.787 223.382   1
   4  -4 -15 826.779 224.168   1
   4   4 -15 1359.11 216.029   1
  -4  -4  15 947.510 235.503   1
   4   4 -14 7045.24 548.109   1
  -4  -4  14 7640.60 575.405   1
  -4   4  14 5709.74 571.369   1
   4  -4 -14 6964.73 562.520   1
   4  -4 -13 613.912 215.579   1
   4   4 -13 599.880 182.752   1
  -4   4  13 186.884 227.808   1
  -4  -4  13 384.082 216.093   1
   4  -4 -12 51.3476 198.642   1
   4   4 -12 147.077 175.977   1
  -4   4  12-29.9565 229.633   1
  -4  -4  12-119.736 203.693   1
   4  -4 -11 5891.34 469.906   1
  -4  -4  11 5847.73 456.052   1
   4   4 -11 5232.65 435.094   1
   4   4 -10 5824.64 503.910   1
  -4  -4  10 7533.31 522.426   1
  -4   4   9 4558.48 420.960   1
   4   4  -9 4689.01 376.116   1
   4  -4  -9 4463.04 397.639   1
  -4  -4   9 4227.48 380.768   1
  -4   4   8 6037.59 515.272   1
  -4  -4   8 6082.37 495.278   1
   4   4  -8 6579.16 480.480   1
   4  -4  -8 5861.49 497.962   1
  -4   4   7 1416.75 245.225   1
   4   4  -7 1570.07 188.369   1
  -4  -4   7 1413.86 199.863   1
   4  -4  -7 1503.61 230.776   1
  -4   4   6 19276.1 1510.26   1
   4   4  -6 22887.8 1486.04   1
   4  -4  -6 19572.1 1501.34   1
  -4  -4   6 23901.9 1492.79   1
  -4   4   5 12715.1 887.871   1
   4  -4  -5 11807.4 871.554   1
   4  -4  -4 1650.05 235.028   1
  -4   4   4 2493.60 270.693   1
   4   4  -3 7441.70 546.518   1
  -4   4   3 7424.45 566.197   1
   4  -4  -3 8042.08 551.980   1
  -4  -4   3 6706.69 544.135   1
  -4  -4   2 32269.7 2407.72   1
   4   4  -2 38184.3 2411.00   1
   4  -4  -2 35395.9 2412.53   1
  -4   4   2 37565.8 2422.11   1
   4   4   1 52311.5 3628.85   1
   4  -4   1 57552.1 3624.45   1
  -4  -4  -1 48663.9 3628.76   1
  -4   4  -1 57256.7 3627.07   1
   4  -4   2 36172.4 2434.30   1
  -4  -4  -2 36501.2 2442.58   1
  -4   4  -2 35575.7 2433.65   1
   4   4   2 36302.0 2443.45   1
   4  -4   3 6961.89 511.521   1
   4   4   3 7497.85 539.922   1
  -4   4  -3 6868.92 509.212   1
  -4  -4  -3 6521.40 525.389   1
   4  -4   4 1965.34 212.449   1
  -4   4  -4 2167.08 215.032   1
  -4  -4  -4 1482.93 222.622   1
   4   4   4 2229.29 242.022   1
   4   4   5 11653.6 835.972   1
   4  -4   5 11341.8 801.083   1
  -4   4  -5 12730.5 802.923   1
  -4  -4  -6 22696.7 1499.85   1
   4   4   6 20506.0 1510.49   1
  -4   4  -7 1932.26 182.813   1
   4   4   7 1579.51 257.768   1
  -4  -4  -7 1234.27 231.177   1
   4  -4   7 939.599 186.931   1
  -4  -4  -8 5721.51 466.290   1
   4   4   8 5198.50 483.303   1
   4  -4   8 5492.48 432.884   1
  -4  -4  -9 4472.98 392.965   1
  -4   4  -9 3965.59 347.848   1
   4   4   9 4020.90 411.071   1
   4  -4   9 5018.21 369.804   1
  -4   4 -10 6635.14 498.245   1
   4  -4  10 6145.90 508.477   1
  -4  -4 -11 5838.45 447.206   1
   4  -4  11 5390.73 416.526   1
   4   4  11 5471.40 464.486   1
  -4   4 -12 76.4719 152.842   1
  -4  -4 -12 24.7077 156.340   1
   4  -4  12 109.703 173.375   1
   4   4  12-428.474 205.563   1
  -4   4 -13 930.580 179.026   1
  -4  -4 -13 589.511 218.981   1
   4  -4  13 557.238 187.734   1
   4  -4  14 6592.31 533.145   1
   4   4  14 6495.26 566.777   1
  -4  -4 -15 882.443 204.599   1
   4   4  15 829.710 243.632   1
  -4   4 -16-70.8044 173.548   1
   4  -4  16 334.542 197.866   1
  -4   4 -17 451.888 183.113   1
  -4  -4 -17 84.6930 197.808   1
   4   4  17 134.823 248.894   1
   4  -4  17 117.457 209.521   1
  -4  -4 -18 408.510 213.532   1
  -4   4 -18 210.775 195.700   1
   4   4  18 307.805 253.266   1
   4  -4  18 528.878 209.603   1
  -4  -4 -19 207.604 206.896   1
  -4   4 -19 275.006 197.614   1
   4  -4  19 64.3616 234.378   1
  -4   4 -20 113.255 188.810   1
   4  -4  20 33.4791 204.967   1
  -4   4 -21 289.559 189.087   1
  -4  -4 -21 456.764 187.291   1
   4  -4  21 208.695 210.545   1
   4   4  21 72.0542 226.597   1
  -4  -4 -22 273.491 202.740   1
  -4   4 -22 178.870 175.358   1
   4  -4  22-35.8037 172.421   1
   4   4  22 108.906 223.424   1
  -4  -4 -23 332.418 210.062   1
   4   4  23 36.4991 238.625   1
  -4  -4 -24 599.544 222.638   1
   4   4  24 329.008 260.385   1
  -4  -4 -25-149.381 204.221   1
   4   4  25-108.784 229.586   1
  -4  -4 -26-29.7239 183.177   1
   4   4  26 502.641 230.549   1
  -4  -4 -27 87.8241 169.319   1
   4   4  27 71.0889 198.661   1
  -4  -4 -28 28.1263 188.451   1
   4   4  28 284.341 231.131   1
  -4   5  27-36.0888 201.646   1
   4  -5 -27 91.1624 181.382   1
  -4   5  26-109.689 199.459   1
   4  -5 -26-31.0034 173.268   1
  -4   5  24 182.282 233.159   1
   4  -5 -24 225.344 213.248   1
  -4   5  23 217.297 239.873   1
   4  -5 -23 229.618 238.173   1
  -4   5  22 289.805 262.618   1
   4  -5 -22-32.8257 237.158   1
  -4   5  21-36.7493 210.099   1
  -4  -5  21 218.340 232.339   1
   4   5 -21-126.449 207.219   1
   4  -5 -21-64.4881 199.273   1
  -4   5  20-110.213 256.751   1
  -4  -5  20 35.1487 235.270   1
   4  -5 -20-95.5235 225.854   1
   4   5 -20 213.795 199.347   1
  -4   5  19 218.112 273.435   1
  -4  -5  19 101.509 229.320   1
   4  -5 -19-31.5126 234.732   1
   4   5 -19 88.2282 200.924   1
  -4   5  18 180.502 262.424   1
  -4  -5  18 97.3486 238.503   1
   4  -5 -18 185.213 232.308   1
   4   5 -18 705.047 220.500   1
  -4   5  17-461.031 235.503   1
  -4  -5  17-30.9963 210.097   1
   4  -5 -17-60.6638 214.446   1
   4   5 -17 134.726 203.383   1
  -4   5  16 972.255 324.646   1
  -4  -5  16 1262.69 256.535   1
   4  -5 -16 1039.53 277.345   1
   4   5 -16 1083.05 215.296   1
  -4   5  15 135.852 270.126   1
   4  -5 -15 173.198 230.321   1
  -4   5  14 462.105 258.936   1
  -4  -5  14 732.237 210.417   1
   4  -5 -14 533.307 220.686   1
   4   5 -14 764.949 197.303   1
  -4  -5  13 639.555 206.364   1
  -4   5  13 351.562 264.232   1
   4  -5 -13 978.157 249.763   1
   4   5 -13 643.840 190.564   1
  -4   5  12 338.059 270.496   1
  -4  -5  12 648.132 183.003   1
   4  -5 -12 604.990 230.459   1
   4   5 -12 349.582 157.425   1
  -4   5  11 295.208 214.430   1
  -4  -5  11 174.655 182.473   1
   4  -5 -11 252.707 185.620   1
   4   5 -11 190.209 158.305   1
  -4   5  10 1570.28 283.442   1
   4   5 -10 803.633 169.905   1
  -4  -5  10 1040.65 202.633   1
   4  -5 -10 1313.95 248.004   1
   4   5  -9 920.833 176.562   1
  -4  -5   9 1160.49 199.927   1
  -4   5   8 26011.6 1863.36   1
   4   5  -8 27156.7 1831.86   1
   4  -5  -8 29019.1 1861.22   1
  -4  -5   8 25742.8 1835.71   1
   4  -5  -7 6216.85 521.220   1
  -4  -5   7 6939.78 502.408   1
  -4   5   7 6387.73 535.808   1
  -4   5   6 1585.74 260.611   1
   4  -5  -6 1579.67 228.390   1
   4  -5  -5 3049.98 298.375   1
  -4   5   5 2880.44 318.094   1
   4   5  -4 49720.6 3265.93   1
  -4  -5   4 47808.3 3263.61   1
   4  -5  -4 47516.9 3274.04   1
  -4   5   4 49431.3 3283.10   1
   4  -5  -3 567.376 168.125   1
   4   5  -3 1176.41 162.715   1
  -4  -5   3 1041.84 161.614   1
  -4   5   3 789.074 188.527   1
   4  -5  -2 61443.4 4215.08   1
  -4   5   2 64644.2 4223.37   1
  -4   5   1 47.6435 172.549   1
   4  -5  -1 272.820 147.636   1
   4  -5   1-36.8871 130.412   1
  -4  -5  -1-14.8531 161.823   1
   4   5   1 121.385 164.281   1
  -4   5  -1 217.778 150.804   1
   4  -5   2 66646.6 4396.24   1
  -4  -5  -2 64203.1 4404.73   1
  -4   5  -2 67620.1 4398.02   1
   4   5   2 63895.0 4408.78   1
  -4  -5  -3 565.157 168.331   1
  -4   5  -3 1092.42 165.367   1
   4   5   3 611.113 189.111   1
   4  -5   3 1327.89 175.245   1
   4   5   4 42821.0 3146.43   1
  -4   5  -4 46170.6 3123.02   1
  -4  -5  -4 51011.1 3147.43   1
  -4  -5  -5 3796.14 327.660   1
  -4   5  -5 3197.92 281.111   1
   4   5   5 3119.49 352.091   1
   4  -5   5 3813.84 289.470   1
  -4  -5  -6 1257.97 231.051   1
   4   5   6 1641.60 252.840   1
   4  -5   6 1749.88 184.678   1
  -4  -5  -7 7076.45 568.991   1
   4   5   7 7612.52 599.814   1
  -4   5  -8 23777.6 1679.34   1
  -4  -5  -8 24724.8 1712.32   1
   4   5   8 25086.4 1722.49   1
   4  -5   8 25495.8 1686.69   1
   4  -5   9 1087.22 175.545   1
  -4   5  -9 844.605 163.074   1
   4  -5  10 1243.72 182.445   1
   4   5  10 1082.07 243.180   1
  -4   5 -10 886.998 158.768   1
  -4  -5 -10 744.942 218.069   1
   4   5  11 256.173 240.195   1
   4  -5  11 176.892 159.759   1
  -4   5 -11 241.277 133.127   1
  -4  -5 -11 367.900 205.535   1
   4   5  12 382.895 229.630   1
   4  -5  12 394.533 190.444   1
  -4  -5 -12 457.008 193.422   1
  -4   5 -12 181.339 153.847   1
   4  -5  13 576.134 186.593   1
  -4  -5 -13 368.369 217.476   1
  -4   5 -13 388.274 157.502   1
  -4  -5 -14 211.602 208.758   1
  -4   5 -14 363.886 157.598   1
   4  -5  14 380.711 171.367   1
   4   5  14 788.569 274.912   1
  -4  -5 -15 434.413 211.509   1
  -4   5 -15 42.8819 165.072   1
   4   5  15-228.784 256.849   1
   4  -5  15 180.154 185.378   1
  -4  -5 -16 1413.47 262.721   1
  -4   5 -16 1597.02 225.235   1
   4  -5  16 1587.25 246.003   1
   4   5  16 1012.78 287.896   1
  -4  -5 -17 144.287 223.955   1
  -4   5 -17 122.554 166.074   1
   4  -5  17-115.378 192.283   1
   4   5  17-136.330 251.270   1
  -4  -5 -18 88.3860 232.527   1
  -4   5 -18 258.880 185.495   1
   4  -5  18 272.267 218.142   1
   4   5  18 209.188 263.417   1
  -4   5 -19 188.944 172.660   1
  -4  -5 -19 59.9195 232.038   1
   4   5  19 322.299 270.389   1
   4  -5  19 95.1284 209.008   1
  -4   5 -20-27.7872 178.243   1
  -4  -5 -20 91.0239 231.146   1
   4   5  20-324.096 263.706   1
   4  -5  20-33.1572 206.903   1
  -4  -5 -21 91.5427 203.408   1
   4   5  21-144.614 240.998   1
  -4  -5 -22 30.3845 195.878   1
   4   5  22 218.072 209.086   1
  -4  -5 -23-241.149 201.766   1
   4   5  23 364.412 242.917   1
  -4  -5 -24 29.8211 210.144   1
   4   5  24-364.176 249.827   1
  -4  -5 -26 176.566 179.224   1
   4   5  26-213.547 206.878   1
  -4  -5 -27 260.174 188.057   1
   4   5  27-35.1445 194.217   1
  -4   6  27-320.965 229.813   1
   4  -6 -27 89.9447 219.616   1
  -4   6  26-108.616 239.457   1
   4  -6 -26 276.039 212.864   1
  -4   6  25-253.810 247.666   1
   4  -6 -25 343.574 219.974   1
  -4   6  24 362.768 236.034   1
   4  -6 -24 31.9911 211.800   1
  -4   6  23-72.2386 203.040   1
   4  -6 -22-96.8612 230.768   1
  -4   6  21-110.443 252.431   1
   4  -6 -21 193.624 228.929   1
  -4   6  20 73.8253 227.186   1
  -4  -6  20 69.0279 199.708   1
   4  -6 -20 159.689 203.174   1
   4   6 -20 216.482 201.163   1
  -4  -6  19 297.833 204.661   1
   4   6 -19-29.6606 190.383   1
  -4   6  18 109.299 231.745   1
  -4  -6  18 347.799 204.184   1
   4  -6 -18 715.574 243.362   1
   4   6 -18 285.448 200.923   1
  -4  -6  17 90.2691 214.579   1
  -4   6  17 359.939 302.505   1
   4  -6 -17 488.646 254.750   1
   4   6 -17-27.1718 205.392   1
  -4   6  16-70.6472 255.102   1
   4  -6 -16-29.9763 223.983   1
   4   6 -15 553.127 192.745   1
   4  -6 -15 820.977 215.919   1
  -4  -6  15 1027.90 221.653   1
  -4   6  15 345.455 239.428   1
   4  -6 -14 4828.65 421.915   1
  -4  -6  14 4034.24 397.533   1
   4   6 -14 4114.44 381.326   1
  -4   6  14 4341.88 450.177   1
  -4   6  13 2352.84 343.825   1
   4   6 -13 3315.26 304.623   1
  -4  -6  13 2996.97 316.281   1
   4  -6 -13 2885.43 329.384   1
  -4   6  12 316.083 238.122   1
  -4  -6  12 90.3283 190.148   1
   4  -6 -12 268.403 212.543   1
   4   6 -12 217.706 160.191   1
  -4  -6  11 548.143 175.343   1
   4  -6 -11 77.5549 212.831   1
   4   6 -11 297.277 164.288   1
  -4   6  10-58.2280 205.755   1
  -4  -6  10 19.8021 173.071   1
   4  -6 -10 199.145 185.987   1
   4   6 -10-69.2228 150.159   1
  -4   6   9-82.8798 198.125   1
   4   6  -9 48.1951 148.651   1
  -4  -6   9 90.3161 167.129   1
   4  -6  -9 143.669 181.855   1
  -4   6   8 6625.32 564.712   1
   4   6  -8 6996.85 531.555   1
   4  -6  -8 7259.59 560.074   1
  -4  -6   8 7641.64 542.891   1
   4  -6  -7-132.040 202.018   1
  -4   6   7-145.602 222.727   1
   4  -6  -6 31153.2 2109.52   1
  -4   6   6 30468.5 2118.39   1
   4  -6  -5 4616.03 407.954   1
  -4   6   5 5282.94 430.719   1
  -4  -6   4 1279.97 168.903   1
  -4   6   4 1591.65 243.724   1
   4   6  -4 1231.92 168.847   1
   4  -6  -4 1228.10 205.406   1
   4   6  -3 3428.78 310.243   1
  -4  -6   3 4151.38 311.764   1
   4  -6  -3 3404.39 324.479   1
  -4   6   3 3422.24 344.163   1
   4  -6  -2 3376.42 308.188   1
  -4   6   2 3645.17 323.204   1
   4  -6  -1 613.351 152.106   1
  -4   6   1 630.310 176.049   1
   4   6   0 23821.8 1661.37   1
  -4  -6   0 24880.0 1661.74   1
   4   6   1 735.189 170.217   1
  -4  -6  -1 465.981 156.565   1
  -4  -6  -2 3301.86 301.244   1
   4   6   2 3488.38 311.425   1
  -4   6  -2 3177.16 292.938   1
   4  -6   3 3478.74 292.116   1
  -4   6  -3 3232.82 290.291   1
  -4  -6  -3 4079.90 325.794   1
   4   6   3 3350.13 326.461   1
   4  -6   4 1424.04 165.776   1
  -4  -6  -4 942.878 190.019   1
   4   6   4 1290.59 218.896   1
  -4   6  -5 4654.50 354.796   1
  -4  -6  -5 5351.80 408.079   1
   4  -6   5 4430.21 351.695   1
   4   6   5 4277.33 411.791   1
   4  -6   6 28460.6 1917.17   1
   4   6   6 27562.0 1957.25   1
  -4   6  -6 29422.5 1918.48   1
  -4  -6  -6 27064.1 1944.49   1
   4   6   7-223.262 201.693   1
  -4  -6  -7-128.950 178.104   1
  -4   6  -7 11.8161 106.217   1
   4  -6   7 63.3625 113.135   1
   4   6   8 6628.17 567.259   1
  -4  -6  -8 7090.43 553.184   1
   4   6   9 468.843 243.384   1
   4  -6   9 77.2723 146.661   1
  -4  -6  -9-71.7671 211.127   1
  -4   6  -9 13.5968 120.056   1
   4  -6  10-50.2580 143.664   1
   4   6  10 198.784 231.580   1
  -4   6 -10 134.508 128.506   1
  -4  -6 -10 97.7137 208.368   1
   4  -6  11 700.435 173.973   1
   4   6  11 816.283 240.699   1
  -4   6 -11 696.566 156.902   1
  -4  -6 -11 553.374 206.710   1
   4  -6  12 156.331 145.642   1
   4   6  12 30.3069 246.479   1
  -4  -6 -12-52.0579 216.359   1
  -4   6 -12 119.671 137.964   1
   4   6  13 2276.67 369.449   1
   4  -6  13 3354.87 295.970   1
  -4   6 -14 4057.24 342.900   1
  -4  -6 -14 3703.06 388.903   1
   4   6  14 3589.37 416.374   1
   4  -6  14 4055.08 362.460   1
   4  -6  15 439.861 192.210   1
  -4   6 -15 728.367 162.933   1
  -4  -6 -15 826.632 235.606   1
   4   6  16 514.616 288.873   1
   4  -6  16-290.243 193.270   1
  -4  -6 -16-28.1257 228.090   1
  -4   6 -16 269.499 173.295   1
   4  -6  17 55.9828 182.792   1
   4   6  17 34.5361 273.746   1
  -4  -6 -17 58.4010 232.824   1
  -4   6 -17 167.580 174.194   1
   4  -6  18 324.358 205.714   1
   4   6  18 246.625 244.811   1
  -4  -6 -18 654.072 226.090   1
  -4   6 -18 705.154 200.643   1
   4  -6  19 934.898 243.242   1
  -4   6 -19 470.843 174.337   1
   4   6  20 325.193 243.376   1
  -4   6 -20 245.010 188.788   1
  -4  -6 -20 182.797 206.220   1
   4   6  21 290.274 263.022   1
  -4  -6 -21-30.4769 215.483   1
   4   6  22 436.447 261.561   1
  -4  -6 -22 212.479 212.292   1
   4   6  23 109.105 212.548   1
  -4  -6 -23-120.176 169.833   1
   4   6  24 108.778 225.169   1
  -4  -6 -24 504.100 216.764   1
   4   6  25 789.101 257.881   1
  -4  -6 -25 383.358 221.103   1
   4   6  26 35.2609 239.878   1
  -4  -6 -26 58.2280 191.680   1
   4   6  27-277.886 197.530   1
  -4  -6 -27 57.0700 172.129   1
   4  -7 -27 89.0296 214.000   1
  -4   7  27 701.914 245.406   1
   4  -7 -26 30.4253 217.529   1
  -4   7  26 247.622 237.885   1
   4  -7 -25-125.469 222.492   1
  -4   7  25 215.896 256.159   1
   4  -7 -23 195.195 211.569   1
  -4   7  23 36.0008 220.482   1
   4  -7 -22 128.910 191.480   1
  -4   7  22 73.6418 219.873   1
   4  -7 -21 32.0804 234.489   1
  -4   7  21 445.566 281.365   1
   4  -7 -20-32.0141 231.195   1
  -4   7  20-37.0480 246.972   1
  -4   7  19 482.258 277.755   1
  -4  -7  19 494.925 215.436   1
   4  -7 -19 601.000 238.859   1
   4   7 -19 231.083 185.024   1
  -4   7  18 220.501 271.995   1
  -4  -7  18 188.324 226.834   1
   4  -7 -18 94.0265 231.237   1
   4   7 -18 82.1983 190.976   1
  -4   7  17-145.602 296.147   1
  -4  -7  17 59.6571 208.745   1
   4  -7 -17 215.909 241.791   1
   4   7 -17 362.979 183.550   1
  -4   7  16 608.900 249.110   1
  -4  -7  16 676.996 212.817   1
   4  -7 -16 758.876 213.872   1
   4   7 -16 515.915 172.919   1
  -4   7  15 245.777 254.788   1
  -4  -7  15 476.876 208.370   1
   4  -7 -15 297.608 231.620   1
   4   7 -15 441.528 184.785   1
  -4  -7  14 696.169 196.808   1
   4   7 -14 503.300 165.917   1
  -4   7  13 1502.94 289.053   1
   4   7 -13 842.173 194.494   1
   4  -7 -13 1415.91 270.999   1
  -4  -7  13 1909.35 240.715   1
  -4  -7  12 8017.10 607.801   1
   4   7 -12 8124.01 590.484   1
  -4   7  12 7515.42 644.415   1
   4  -7 -12 7414.01 621.034   1
   4  -7 -11 265.341 209.329   1
  -4   7  11 31.2847 247.437   1
   4   7 -11 17.7098 140.368   1
  -4  -7  11 359.832 161.551   1
   4  -7 -10 2178.22 284.429   1
  -4   7  10 2370.89 327.466   1
   4   7 -10 1850.49 227.115   1
  -4  -7  10 2135.33 235.598   1
   4  -7  -9 865.041 232.491   1
  -4   7   9 342.647 242.531   1
   4   7  -9 1027.81 162.360   1
  -4  -7   9 862.495 170.199   1
   4   7  -8-59.9089 143.848   1
   4  -7  -7 22.8600 178.031   1
  -4   7   7 530.120 209.723   1
  -4   7   6 3678.89 360.423   1
   4  -7  -6 3215.05 325.026   1
   4   7  -5 917.967 156.676   1
  -4   7   5 652.128 206.444   1
  -4  -7   5 853.430 144.024   1
   4  -7  -5 902.327 191.115   1
   4  -7  -4 24512.0 1671.70   1
  -4  -7   4 23961.7 1653.53   1
  -4   7   4 23752.6 1682.22   1
   4   7  -4 24919.0 1657.59   1
   4  -7  -3 14836.1 1106.83   1
  -4   7   3 17238.9 1128.56   1
   4  -7  -2 9368.33 636.782   1
  -4   7   2 7785.20 638.388   1
  -4  -7   1 5750.73 449.195   1
   4  -7  -1 5839.95 447.068   1
  -4   7   1 5907.77 460.305   1
   4   7  -1 5784.79 451.089   1
   4   7   0 113.303 145.348   1
  -4  -7   0 133.860 134.198   1
  -4   7   0 80.7934 158.372   1
   4   7   1 5197.19 402.634   1
  -4  -7  -1 4510.56 388.074   1
  -4  -7  -2 10367.2 716.824   1
   4  -7   2 9613.49 694.383   1
   4   7   2 9648.02 721.808   1
   4  -7   3 18086.7 1178.29   1
   4   7   3 15731.4 1203.27   1
  -4  -7  -3 16304.3 1194.13   1
  -4   7  -3 17684.4 1178.68   1
   4  -7   4 26162.1 1649.12   1
  -4   7  -4 24375.2 1646.72   1
  -4  -7  -4 22529.8 1669.09   1
   4   7   4 22795.3 1681.00   1
  -4   7  -5 843.930 138.116   1
  -4  -7  -5 1065.25 206.642   1
   4   7   5 1005.82 226.853   1
   4  -7   5 746.511 134.202   1
   4   7   6 2335.69 331.738   1
  -4  -7  -6 2531.18 318.303   1
  -4   7  -6 3297.50 249.436   1
   4  -7   6 2900.69 246.414   1
   4   7   7 611.275 222.867   1
  -4   7  -7 440.725 115.840   1
  -4  -7  -7 293.940 190.798   1
   4  -7   7 23.5891 120.447   1
  -4   7  -8 59.5538 106.603   1
   4  -7   8 12.9404 123.522   1
  -4  -7  -9 927.700 218.813   1
   4   7   9 623.753 246.874   1
  -4   7 -10 1750.55 196.186   1
  -4  -7 -10 1703.44 274.372   1
   4  -7  10 2206.66 224.007   1
   4   7  10 1836.15 311.465   1
  -4   7 -11-118.541 121.804   1
  -4  -7 -11-51.6787 223.101   1
   4   7  11 481.948 263.891   1
   4  -7  11 50.7764 140.260   1
  -4  -7 -12 7090.01 592.211   1
  -4   7 -12 6990.43 535.413   1
   4   7  12 6795.07 609.300   1
   4  -7  12 7606.77 547.182   1
   4  -7  13 1434.17 208.150   1
   4   7  13 1410.90 296.163   1
  -4   7 -13 1813.95 193.653   1
   4  -7  14 714.149 178.334   1
  -4   7 -14 846.810 164.712   1
   4  -7  15 210.278 166.113   1
   4   7  15 374.172 284.322   1
  -4   7 -15 441.683 154.653   1
  -4  -7 -15 364.274 247.732   1
   4  -7  16 934.480 217.981   1
   4   7  16 621.783 273.368   1
  -4   7 -16 1319.49 202.364   1
  -4  -7 -16 806.960 246.188   1
   4   7  17 139.504 235.860   1
  -4  -7 -17 296.447 195.764   1
   4  -7  18 86.0575 198.445   1
   4   7  18-179.384 242.299   1
  -4  -7 -18 510.054 215.353   1
  -4   7 -18 120.642 157.106   1
   4   7  19 253.440 279.608   1
  -4  -7 -19 304.172 237.185   1
  -4   7 -19 126.761 167.472   1
   4   7  20 217.783 262.442   1
  -4  -7 -20 183.475 230.337   1
   4   7  21 581.942 226.985   1
  -4  -7 -21 396.660 204.167   1
   4   7  22 327.745 252.840   1
  -4  -7 -22 60.4156 217.672   1
   4   7  23-181.428 234.779   1
  -4  -7 -23 119.702 209.141   1
   4   7  25 249.270 242.549   1
  -4  -7 -25 146.192 201.627   1
   4   7  26-453.903 248.754   1
  -4  -7 -26 86.3806 208.159   1
   4   7  27-205.911 212.229   1
  -4  -7 -27-56.2961 179.879   1
   4  -8 -26 360.733 216.179   1
  -4   8  26 385.000 239.349   1
   4  -8 -25 155.295 216.909   1
  -4   8  25 388.529 246.502   1
   4  -8 -24 252.247 216.745   1
  -4   8  24 215.174 245.413   1
   4  -8 -23-258.866 222.716   1
  -4   8  23 322.820 240.088   1
   4  -8 -22 739.086 205.490   1
  -4   8  22-73.5554 201.860   1
   4  -8 -20 320.843 239.847   1
  -4   8  20-111.542 247.980   1
   4  -8 -19 63.5344 216.951   1
  -4   8  19-37.3057 245.581   1
   4   8 -18-162.173 189.202   1
   4   8 -17 51.0385 188.954   1
   4  -8 -17 249.075 238.054   1
  -4  -8  17 115.595 200.615   1
  -4   8  17 110.377 287.386   1
   4   8 -16 360.428 185.361   1
   4  -8 -16 798.703 207.184   1
  -4  -8  16 81.6179 193.940   1
  -4   8  16 217.778 222.508   1
   4   8 -15 134.813 174.428   1
   4  -8 -15 301.997 221.177   1
  -4  -8  15-102.598 195.430   1
  -4   8  15-107.030 257.671   1
   4   8 -14 125.331 156.293   1
   4  -8 -14 739.658 246.304   1
  -4  -8  14 594.910 191.668   1
  -4   8  14 34.9466 277.121   1
   4   8 -13 661.122 166.272   1
  -4   8  13-34.1056 244.839   1
   4  -8 -13 144.394 218.485   1
  -4  -8  13 390.522 185.609   1
  -4   8  12 3349.89 370.503   1
   4   8 -12 3481.84 298.408   1
  -4  -8  12 2734.46 303.484   1
   4  -8 -12 3539.16 346.367   1
  -4   8  11 192.808 259.145   1
  -4  -8  11 92.4094 146.574   1
   4  -8 -11 81.6555 219.521   1
   4   8 -11 51.8014 141.285   1
  -4   8  10 2317.71 348.035   1
  -4  -8  10 2952.41 266.452   1
   4   8 -10 2418.74 256.923   1
   4  -8 -10 2951.42 318.155   1
   4  -8  -9 51.0068 207.681   1
  -4   8   9 354.044 244.120   1
   4  -8  -8 2650.80 307.877   1
  -4   8   8 2690.96 337.370   1
  -4  -8   7 4735.89 371.712   1
   4   8  -6 17117.4 1187.60   1
  -4   8   6 17195.0 1229.12   1
   4  -8  -6 16057.8 1210.38   1
  -4  -8   6 18054.1 1186.62   1
   4   8  -5 1928.65 203.660   1
  -4   8   5 2070.00 274.813   1
  -4  -8   5 1736.53 201.831   1
   4  -8  -5 1802.54 244.697   1
   4   8  -4 5673.71 493.975   1
   4  -8  -4 7070.23 523.365   1
  -4  -8   4 7577.00 498.224   1
  -4   8   4 6539.50 536.848   1
   4  -8  -3 17.9221 145.936   1
  -4   8   3 299.164 194.410   1
  -4   8   2 4037.20 351.544   1
   4  -8  -2 3508.29 319.501   1
  -4  -8   1 5512.92 451.611   1
  -4   8   1 5949.24 470.261   1
   4  -8  -1 5901.19 458.305   1
   4   8  -1 6228.22 456.574   1
  -4  -8   0 33964.6 2308.06   1
   4   8   0 33689.6 2312.90   1
   4  -8   0 34524.2 2305.46   1
   4   8   1 6049.46 484.117   1
  -4  -8  -1 6120.16 472.318   1
   4   8   2 3665.40 337.004   1
  -4   8  -3 364.419 137.242   1
  -4  -8  -3 374.053 171.502   1
   4  -8   3 507.434 129.640   1
   4   8   4 7074.47 617.628   1
   4  -8   4 8265.49 565.667   1
  -4   8  -4 7843.56 567.401   1
  -4  -8  -4 8022.18 602.063   1
   4   8   5 1853.94 267.759   1
  -4   8  -5 2009.61 178.498   1
  -4  -8  -5 1412.10 226.381   1
   4  -8   5 1631.25 180.084   1
   4   8   6 16110.0 1198.44   1
   4  -8   6 16541.5 1147.86   1
  -4  -8  -6 17782.5 1194.68   1
  -4   8  -6 16939.5 1148.84   1
   4  -8   7 5513.28 382.054   1
  -4   8  -7 4721.61 376.243   1
   4   8   8 2254.20 323.112   1
   4  -8   8 2989.35 239.815   1
  -4  -8  -8 2786.84 296.728   1
  -4   8  -8 2762.84 234.488   1
   4  -8   9 455.772 133.346   1
   4   8   9 86.9623 206.150   1
  -4   8  -9 306.943 107.434   1
  -4  -8  -9 497.704 195.660   1
   4   8  10 2634.98 334.169   1
  -4  -8 -10 2391.55 301.269   1
   4   8  11 30.8924 224.713   1
   4  -8  11 91.0204 122.423   1
  -4   8 -11 146.589 109.080   1
  -4  -8 -11-79.8110 186.700   1
   4  -8  12 3204.20 280.431   1
  -4  -8 -12 3224.61 327.412   1
   4   8  12 3029.04 352.953   1
  -4   8 -12 3107.70 271.634   1
   4   8  13 131.674 245.976   1
  -4  -8 -13-109.787 213.690   1
  -4   8 -13 15.5275 132.135   1
   4  -8  13 222.779 157.960   1
   4   8  14 373.270 253.934   1
   4  -8  14 80.5059 154.945   1
  -4   8 -14 277.281 137.682   1
  -4  -8 -14 195.445 222.367   1
   4  -8  15-43.9685 156.689   1
   4   8  15 758.444 297.322   1
  -4   8 -15 37.8260 149.346   1
  -4  -8 -15 890.596 256.920   1
   4  -8  16-23.7844 162.862   1
   4   8  16 34.9255 257.754   1
  -4   8 -16 222.787 144.146   1
  -4  -8 -16 500.755 226.806   1
   4  -8  17-51.3902 173.448   1
   4   8  17 142.305 225.127   1
  -4   8 -17 64.8164 142.893   1
  -4  -8 -17 119.786 195.504   1
   4   8  19 109.319 258.551   1
  -4  -8 -19 91.7146 213.756   1
   4   8  20 437.205 221.143   1
  -4  -8 -20 30.6369 170.620   1
   4   8  22 254.670 245.636   1
  -4  -8 -22 30.1389 202.717   1
   4   8  23-36.2339 211.763   1
  -4  -8 -23-29.6911 179.940   1
  -4  -8 -24-29.3313 204.998   1
   4   8  25-105.958 215.137   1
  -4  -8 -25 173.780 198.613   1
   4   8  26 103.898 224.333   1
  -4  -8 -26 199.299 202.225   1
   4  -9 -26 148.317 206.122   1
  -4   9  26 242.148 237.497   1
   4  -9 -25 92.1764 226.642   1
  -4   9  25 139.955 239.066   1
   4  -9 -24-31.2732 213.685   1
  -4   9  24 284.938 249.949   1
   4  -9 -22 320.244 200.232   1
  -4   9  22 36.7028 222.802   1
   4  -9 -21 96.1167 232.223   1
  -4   9  21 37.1839 262.824   1
   4  -9 -20 128.503 226.342   1
  -4   9  20 111.836 250.673   1
   4  -9 -19 797.395 240.437   1
  -4   9  19 75.0140 265.045   1
   4  -9 -18 127.020 215.339   1
  -4   9  18 149.343 245.941   1
   4   9 -17 218.395 172.728   1
   4  -9 -16 279.507 224.657   1
  -4  -9  16 303.406 184.338   1
  -4   9  16 183.725 260.017   1
   4   9 -16 68.4354 166.986   1
   4  -9 -15 122.444 214.452   1
  -4  -9  15 258.595 174.538   1
  -4   9  15 362.113 244.814   1
   4   9 -15 192.092 155.390   1
   4  -9 -14 270.651 216.823   1
  -4  -9  14 216.640 166.617   1
  -4   9  14 497.961 253.573   1
   4   9 -14 20.0775 152.572   1
   4  -9 -13 88.2730 205.128   1
  -4  -9  13 435.241 164.369   1
  -4   9  13 417.560 245.875   1
   4   9 -13 296.991 145.089   1
   4  -9 -12 86.1182 208.024   1
   4   9 -12-17.3429 141.395   1
  -4  -9  12-91.0118 145.504   1
  -4   9  12 101.826 238.101   1
  -4  -9  11-83.6291 137.574   1
   4   9 -11-16.3223 134.258   1
   4  -9 -11 223.127 227.442   1
   4  -9 -10 6068.46 508.806   1
  -4   9  10 5917.15 532.540   1
   4  -9  -9 1866.19 263.726   1
  -4   9   9 1035.23 276.414   1
  -4  -9   8 1186.65 171.843   1
  -4   9   8 1422.20 287.275   1
   4   9  -8 1227.22 176.014   1
   4  -9  -8 1750.61 244.748   1
  -4  -9   7 590.731 135.243   1
  -4   9   7 653.925 229.914   1
   4  -9  -7 319.903 212.465   1
   4   9  -7 569.525 140.102   1
   4   9  -6 711.776 136.239   1
  -4   9   6 582.178 220.717   1
   4  -9  -6 341.444 195.250   1
  -4  -9   6 525.587 119.979   1
   4   9  -5 956.643 155.491   1
  -4  -9   5 576.581 138.457   1
  -4   9   5 763.198 215.473   1
  -4   9   4 14334.6 1023.73   1
   4  -9  -4 14053.7 1009.44   1
   4  -9  -3 1108.90 200.097   1
  -4   9   3 1166.85 217.410   1
  -4   9   2 7266.00 602.611   1
   4  -9  -2 8403.60 591.913   1
   4   9  -2 7198.83 578.954   1
  -4  -9   2 8513.59 580.151   1
  -4   9   1 2516.00 266.430   1
  -4  -9   1 2925.33 267.146   1
   4   9  -1 2514.58 273.817   1
   4  -9  -1 3179.66 271.209   1
   4  -9   0 76.6306 132.978   1
  -4  -9   0 247.095 155.934   1
   4   9   0-184.750 152.280   1
  -4   9   0-124.860 154.008   1
   4   9   1 2652.30 293.781   1
  -4  -9  -1 2630.71 276.023   1
  -4   9  -1 2563.14 271.235   1
   4  -9   1 3241.00 260.777   1
  -4  -9  -2 8397.03 630.266   1
   4   9   3 1337.03 240.217   1
  -4   9  -3 1394.00 172.280   1
   4  -9   3 1466.40 166.531   1
  -4  -9  -3 1631.06 218.168   1
   4  -9   4 13925.1 978.468   1
   4   9   4 15277.0 1029.77   1
  -4   9  -4 13970.0 977.622   1
   4   9   5 635.726 225.805   1
  -4   9  -5 495.544 116.465   1
   4  -9   5 464.621 120.116   1
  -4  -9  -5 177.787 177.578   1
   4   9   6 405.506 228.020   1
  -4   9  -6 717.164 113.055   1
  -4  -9  -6 887.822 220.102   1
   4  -9   6 455.573 103.514   1
   4   9   7 224.373 227.006   1
  -4   9  -7 622.860 101.567   1
  -4  -9  -7 168.641 182.695   1
   4  -9   7 453.704 104.583   1
  -4   9  -8 1402.79 142.161   1
   4  -9   8 1420.86 153.798   1
   4   9   8 1588.33 267.224   1
  -4   9  -9 1354.98 148.593   1
  -4  -9  -9 1331.05 232.292   1
   4  -9   9 1435.35 160.928   1
   4   9   9 1462.20 264.502   1
  -4  -9 -10 5458.85 472.065   1
  -4   9 -10 5555.30 410.875   1
   4   9  10 5853.53 503.482   1
   4  -9  10 5505.43 414.013   1
   4   9  11 413.666 250.803   1
   4  -9  11 39.5305 118.696   1
   4   9  12 229.986 291.422   1
  -4  -9 -12-355.696 232.335   1
   4  -9  13 115.356 136.464   1
   4   9  13-168.907 262.301   1
  -4  -9 -13 55.8445 220.136   1
  -4   9 -13 225.893 109.563   1
   4   9  14 451.730 242.040   1
   4  -9  14 108.848 132.578   1
  -4  -9 -14-28.3822 181.353   1
  -4   9 -14 78.2420 122.759   1
   4  -9  15 219.874 151.581   1
   4   9  15 139.757 273.226   1
  -4   9 -15 254.817 133.516   1
  -4  -9 -15 264.888 236.440   1
   4  -9  16 307.280 160.324   1
   4   9  16-282.492 285.585   1
  -4  -9 -16-59.8769 242.839   1
  -4   9 -16 165.246 125.102   1
  -4   9 -17 60.2104 144.988   1
   4   9  18 328.737 262.006   1
  -4  -9 -18-30.6085 222.705   1
   4   9  19 438.846 266.872   1
  -4  -9 -19-184.313 202.231   1
   4   9  20 36.5701 260.347   1
  -4  -9 -20 30.6134 221.080   1
   4   9  21 219.171 262.891   1
  -4  -9 -21-30.3688 209.879   1
   4   9  22-36.3921 207.094   1
  -4  -9 -22 269.447 172.373   1
   4   9  24 142.201 212.393   1
  -4  -9 -24 145.508 170.339   1
   4   9  25 34.9038 243.941   1
  -4  -9 -25 28.7118 193.762   1
   4   9  26 308.142 227.256   1
  -4  10  25 104.954 237.067   1
   4 -10 -25 29.9649 212.581   1
  -4  10  24 282.681 244.687   1
   4 -10 -24 216.885 211.386   1
  -4  10  23 568.122 205.777   1
   4 -10 -23-63.9121 181.210   1
  -4  10  22 658.551 257.118   1
   4 -10 -22 223.160 221.930   1
  -4  10  21 110.695 257.113   1
   4 -10 -21 192.940 221.576   1
  -4  10  20 410.819 244.796   1
   4 -10 -20 289.270 203.665   1
  -4  10  19-486.178 279.420   1
   4 -10 -19 482.855 255.844   1
  -4  10  18 300.729 250.636   1
   4 -10 -18-63.8565 194.520   1
  -4  10  17 37.3916 278.451   1
   4 -10 -17 31.7646 223.668   1
   4  10 -16 42.6758 150.421   1
  -4  10  16-557.683 303.204   1
   4 -10 -16-94.1399 225.925   1
  -4 -10  15 479.680 170.173   1
  -4  10  15 624.418 290.242   1
   4 -10 -15 992.253 276.708   1
   4  10 -15 198.847 157.080   1
  -4  10  14 434.103 282.609   1
   4  10 -14 332.859 150.161   1
   4 -10 -14 91.5932 220.219   1
  -4 -10  14 515.728 153.680   1
  -4  10  13 212.940 281.239   1
   4  10 -13-68.8370 147.486   1
   4 -10 -13-209.791 234.703   1
  -4 -10  13 86.6582 147.042   1
   4 -10 -11 601.749 226.062   1
  -4  10  11 1213.17 277.447   1
  -4  10  10 457.800 267.493   1
   4  10 -10 576.962 138.773   1
   4 -10 -10 528.383 230.966   1
  -4 -10  10 715.406 133.302   1
  -4  10   9-31.3966 225.144   1
  -4 -10   9 62.2588 113.480   1
   4  10  -9 12.9116 118.962   1
   4 -10  -9 162.401 201.581   1
   4  10  -8 4046.75 322.784   1
  -4 -10   8 4156.45 322.704   1
  -4  10   8 3902.52 409.365   1
   4  10  -7 237.170 117.791   1
   4 -10  -7 50.9833 194.370   1
  -4  10   7 254.369 217.369   1
  -4 -10   7 382.528 117.026   1
  -4 -10   6 329.597 116.340   1
   4  10  -6 125.722 121.442   1
   4  10  -5 2738.17 259.609   1
  -4 -10   5 3306.77 257.021   1
   4 -10  -5 2939.49 315.815   1
  -4  10   4 785.608 218.531   1
   4 -10  -4 902.389 201.748   1
  -4  10   3 423.647 192.925   1
   4 -10  -3 748.107 173.046   1
   4  10  -2 6499.62 512.906   1
  -4  10   2 6564.86 531.748   1
   4 -10  -2 6478.37 518.576   1
  -4 -10   2 7452.80 513.591   1
   4  10  -1 201.107 157.943   1
  -4  10   1 361.001 192.813   1
  -4 -10   1 285.605 142.063   1
   4 -10  -1 373.213 157.335   1
  -4  10   0 3655.44 305.998   1
   4  10   0 2479.87 292.536   1
   4 -10   0 2847.16 279.628   1
  -4 -10   0 3020.47 282.246   1
   4  10   1 171.064 171.040   1
  -4  10  -1 327.529 152.777   1
   4 -10   1 147.671 143.898   1
  -4 -10  -1 219.676 150.756   1
  -4 -10  -2 7255.45 545.676   1
   4  10   2 6977.91 562.964   1
   4 -10   3 386.242 119.732   1
   4  10   3 47.6487 180.507   1
  -4  10  -3 251.518 121.793   1
   4 -10   4 907.692 135.782   1
  -4 -10  -4 990.202 198.449   1
  -4  10  -4 657.065 132.796   1
   4  10   5 2171.79 319.503   1
   4 -10   5 2878.46 232.138   1
  -4 -10  -5 2516.01 296.388   1
  -4  10  -5 2986.12 234.184   1
   4 -10   6 324.524 94.0567   1
  -4  10  -6 43.8421 91.4425   1
  -4  10  -7 166.080 83.6478   1
   4  10   7 428.931 258.398   1
   4 -10   7 108.077 89.0163   1
   4  10   8 3155.23 381.811   1
   4 -10   8 3944.07 271.526   1
  -4  10  -8 3319.28 264.649   1
  -4 -10  -8 3111.26 355.969   1
  -4 -10  -9-26.4250 192.830   1
  -4  10  -9 7.57019 77.3135   1
   4  10   9 276.830 232.813   1
   4 -10   9-17.0863 86.7876   1
   4 -10  10 605.439 105.296   1
   4  10  10 858.044 259.735   1
  -4  10 -11 726.101 107.761   1
  -4 -10 -11 600.886 227.711   1
   4  10  11 621.745 288.779   1
   4 -10  11 634.061 117.239   1
  -4  10 -12 2058.80 180.520   1
   4 -10  12 1855.39 193.015   1
   4 -10  13 13.3631 114.962   1
   4  10  13 278.148 258.976   1
  -4  10 -13 148.406 94.5342   1
  -4 -10 -13-56.7242 205.616   1
   4  10  14 280.609 280.397   1
  -4 -10 -14-116.624 240.330   1
   4  10  15 566.013 281.926   1
  -4 -10 -15 808.849 223.007   1
  -4  10 -15 720.695 136.106   1
   4  10  16 612.816 294.360   1
  -4 -10 -16 30.2658 225.239   1
   4  10  17-404.945 230.036   1
  -4 -10 -17-30.5877 184.873   1
   4  10  18 403.778 291.825   1
  -4 -10 -18-61.5929 224.847   1
   4  10  19-146.928 225.429   1
  -4 -10 -19 554.562 204.350   1
   4  10  20 440.778 280.703   1
  -4 -10 -20 274.516 222.954   1
   4  10  21 438.811 228.746   1
  -4 -10 -21 120.867 189.247   1
   4  10  22-254.556 247.375   1
  -4 -10 -22 118.895 201.397   1
   4  10  23 179.859 228.263   1
  -4 -10 -23 321.832 194.206   1
   4  10  24 106.070 240.750   1
  -4 -10 -24 202.448 212.046   1
   4  10  25 276.482 236.334   1
  -4 -10 -25 425.750 199.094   1
   4 -11 -24 306.635 162.080   1
  -4  11  24-210.106 189.877   1
   4 -11 -23 190.201 214.064   1
  -4  11  23-493.959 249.474   1
   4 -11 -22 32.1769 219.756   1
  -4  11  22 35.8080 252.136   1
   4 -11 -21 96.1817 170.487   1
  -4  11  21-147.353 199.672   1
   4 -11 -20 64.2466 228.224   1
  -4  11  20 373.767 265.434   1
   4 -11 -18 322.794 232.405   1
  -4  11  18-151.234 263.350   1
   4 -11 -17 447.750 221.375   1
  -4  11  17 226.205 259.544   1
   4 -11 -15 251.927 230.276   1
  -4  11  15 185.541 276.731   1
   4 -11 -14 31.0967 231.576   1
  -4  11  14 36.6379 279.090   1
   4  11 -13 28.1769 121.467   1
  -4 -11  13 54.5626 115.563   1
   4 -11 -13 244.763 231.639   1
  -4  11  13 180.207 260.324   1
   4  11 -12 51.2174 115.303   1
  -4  11  12-35.3424 231.770   1
  -4 -11  12 123.108 108.592   1
   4 -11 -12 300.067 207.448   1
  -4  11  11 103.570 265.461   1
  -4 -11  11 11.2572 102.104   1
   4  11 -11 11.6662 102.940   1
   4 -11 -11-293.161 244.237   1
   4 -11 -10 4135.14 355.556   1
  -4  11  10 3103.71 368.786   1
  -4 -11  10 3537.86 254.204   1
  -4  11   9 321.162 259.033   1
  -4 -11   9 51.5830 102.416   1
   4  11  -9 74.9321 106.644   1
   4 -11  -9 308.047 214.115   1
  -4 -11   8 2577.93 222.161   1
   4  11  -8 2527.47 227.518   1
   4 -11  -8 3237.84 335.927   1
  -4  11   7 799.581 224.019   1
   4 -11  -7 597.901 198.923   1
  -4 -11   7 759.797 121.721   1
   4  11  -7 950.229 134.714   1
  -4  11   6 200.240 210.564   1
   4 -11  -6 662.603 207.191   1
  -4 -11   6 267.225 106.299   1
   4  11  -6 316.301 113.622   1
  -4 -11   5 595.661 128.584   1
   4  11  -5 541.122 140.647   1
  -4  11   4 1592.58 261.825   1
   4 -11  -4 1555.37 236.212   1
   4  11  -3 65.4561 134.521   1
  -4  11   3 73.9811 213.449   1
   4 -11  -3-103.001 172.984   1
  -4 -11   3 28.3159 116.071   1
  -4 -11   2 5444.77 387.317   1
   4  11  -2 3949.99 381.492   1
  -4  11   2 4364.04 406.567   1
   4 -11  -2 5230.93 398.612   1
  -4 -11   1 117.006 142.468   1
   4  11  -1 351.931 180.880   1
   4 -11  -1 167.779 144.792   1
  -4  11   1 505.742 178.677   1
   4  11   0-84.4794 188.608   1
  -4 -11   0 17.9333 136.271   1
   4 -11   0 67.1219 148.851   1
  -4  11   0 354.473 183.407   1
   4  11   1 177.457 170.921   1
  -4 -11  -1 19.3618 155.165   1
  -4  11  -1 144.431 155.887   1
   4 -11   1 293.335 140.460   1
  -4 -11  -2 5332.06 419.252   1
   4 -11   2 4634.86 388.041   1
  -4  11  -2 5432.25 401.325   1
   4  11   2 4646.21 432.519   1
   4  11   3-76.2099 192.918   1
  -4  11  -3-13.5448 125.065   1
  -4 -11  -3-131.417 161.506   1
   4 -11   3-25.4579 119.046   1
   4  11   4 1593.07 266.649   1
  -4  11  -4 1622.73 173.455   1
   4 -11   4 1744.96 176.682   1
  -4 -11  -4 2092.17 252.624   1
  -4  11  -5 540.611 108.060   1
   4 -11   5 668.993 111.384   1
   4  11   6 427.995 226.386   1
  -4  11  -6 157.868 82.5107   1
  -4 -11  -6 122.324 207.332   1
   4 -11   6 151.236 79.8937   1
  -4 -11  -7 482.593 191.978   1
  -4  11  -7 325.327 81.5673   1
  -4 -11  -8 2663.10 281.291   1
   4  11   8 2243.84 307.432   1
   4 -11   8 2003.64 141.387   1
  -4 -11  -9-238.143 203.796   1
   4  11   9-95.3347 230.583   1
   4  11  10 3877.22 421.764   1
  -4 -11 -12 170.232 190.807   1
  -4  11 -12 77.5882 53.1727   1
   4  11  12 452.842 286.423   1
   4 -11  12 107.311 62.5496   1
   4 -11  13-7.55112 77.4188   1
  -4 -11 -13-204.251 207.732   1
  -4  11 -13 64.7389 64.9783   1
  -4 -11 -14 360.056 216.001   1
   4  11  14 496.684 273.714   1
  -4  11 -14-8.27875 82.8307   1
  -4 -11 -15 30.3280 223.076   1
   4  11  15 361.790 280.964   1
  -4 -11 -16 460.079 223.786   1
   4  11  16 517.185 286.723   1
  -4 -11 -17-247.165 202.916   1
   4  11  17-110.893 240.553   1
  -4 -11 -18 30.9271 215.797   1
   4  11  18 516.845 282.459   1
  -4 -11 -20 60.7698 218.614   1
   4  11  20 589.036 279.232   1
  -4 -11 -21-60.0470 160.722   1
   4  11  21-36.5881 198.344   1
  -4 -11 -22 147.860 216.165   1
   4  11  22 253.596 251.596   1
  -4 -11 -23 145.471 172.917   1
   4  11  23 71.2838 199.279   1
  -4 -11 -24 314.908 210.568   1
   4  11  24 280.373 242.042   1
   4 -12 -24 212.105 211.649   1
  -4  12  24 311.942 235.447   1
   4 -12 -22 31.9620 184.781   1
  -4  12  22 35.6177 202.491   1
   4 -12 -20-96.7606 194.492   1
  -4  12  20 37.1054 229.325   1
   4 -12 -19-64.5662 217.564   1
  -4  12  19-488.928 265.300   1
   4 -12 -18-226.751 185.460   1
  -4  12  18-37.7326 227.733   1
   4 -12 -17-388.572 224.649   1
  -4  12  17 414.979 277.226   1
   4 -12 -16 384.696 245.238   1
  -4  12  16-113.546 275.478   1
  -4  12  14 148.800 292.358   1
   4 -12 -13-124.400 239.921   1
   4  12 -13 83.1231 76.8988   1
  -4  12  13 183.427 272.315   1
   4 -12 -12 646.416 235.837   1
   4  12 -12 189.496 71.9045   1
  -4  12  12 573.198 284.409   1
  -4 -12  11-5.53561 51.9713   1
   4 -12 -11 30.1478 199.298   1
   4  12 -11 25.2426 69.3674   1
   4 -12 -10-29.6061 225.596   1
  -4  12  10 306.097 286.391   1
  -4 -12  10 86.9151 60.6012   1
   4  12 -10 91.0086 71.0475   1
  -4 -12   9 358.594 81.9137   1
  -4  12   9 628.110 260.442   1
   4 -12  -9 201.470 229.628   1
   4  12  -9 216.913 83.7936   1
   4  12  -8 528.955 108.311   1
  -4  12   8 251.654 241.884   1
  -4 -12   8 672.841 98.7872   1
   4 -12  -8 509.136 225.425   1
   4  12  -7 847.477 124.005   1
  -4  12   7 650.132 244.551   1
   4 -12  -7 928.189 233.878   1
  -4 -12   7 755.043 112.676   1
  -4  12   6 2135.85 315.880   1
   4  12  -6 2138.79 225.397   1
  -4 -12   6 2952.51 219.295   1
   4 -12  -6 2533.77 289.608   1
   4  12  -5 481.324 140.018   1
  -4  12   5 550.521 231.412   1
   4 -12  -5 650.554 198.189   1
  -4 -12   5 763.835 125.712   1
  -4  12   4 440.889 213.886   1
   4 -12  -4 297.706 191.281   1
   4  12  -3 138.059 160.386   1
  -4  12   3 206.452 202.692   1
  -4 -12   3 249.513 128.290   1
   4 -12  -3 324.745 165.120   1
   4  12  -2 2081.73 234.099   1
  -4  12   2 1950.30 265.870   1
  -4 -12   2 2056.32 221.188   1
   4 -12  -2 1804.32 237.944   1
   4  12  -1 223.170 174.175   1
  -4 -12   1 123.600 148.236   1
  -4  12   1 88.5853 159.691   1
   4 -12  -1 194.219 151.074   1
   4  12   0 6264.38 502.922   1
   4 -12   0 6289.63 477.577   1
  -4 -12   0 6093.91 481.160   1
  -4  12   0 5906.93 489.087   1
   4 -12   1-112.824 131.792   1
  -4  12  -1-75.5002 155.176   1
  -4 -12  -1 121.615 173.292   1
   4  12   1-23.6079 194.076   1
   4 -12   2 1639.38 193.664   1
   4  12   2 1447.93 252.775   1
  -4  12  -2 1845.60 211.647   1
  -4 -12  -2 2094.14 238.696   1
  -4 -12  -3 89.0588 180.214   1
   4  12   3 182.445 209.116   1
  -4  12  -4 433.620 114.044   1
   4 -12   4 627.995 111.919   1
  -4  12  -5 712.925 104.650   1
   4 -12   5 568.049 108.642   1
  -4 -12  -5 584.352 207.119   1
   4 -12   6 1641.68 147.822   1
   4  12   6 2431.21 291.332   1
  -4 -12  -6 2820.14 279.337   1
  -4  12  -6 1790.09 150.706   1
   4  12   7 646.685 254.698   1
   4  12   8 223.155 237.657   1
  -4 -12  -8 132.500 198.954   1
   4  12   9 460.745 263.228   1
  -4 -12  -9 436.930 218.418   1
  -4 -12 -10 139.200 196.240   1
   4  12  11 244.504 236.909   1
  -4 -12 -11 113.690 188.999   1
   4  12  12 1055.20 309.025   1
  -4 -12 -12 1328.03 271.319   1
   4  12  13 320.519 234.405   1
   4  12  14 36.3337 257.716   1
  -4 -12 -14-30.4179 210.171   1
   4  12  16-297.269 238.313   1
  -4 -12 -16 248.160 188.923   1
   4  12  17 148.673 265.791   1
  -4 -12 -17-373.082 234.076   1
   4  12  18-334.158 273.738   1
  -4 -12 -18 154.759 200.287   1
   4  12  19 296.375 239.706   1
  -4 -12 -19-184.108 203.698   1
   4  12  20 516.492 282.528   1
  -4 -12 -20 392.931 215.588   1
   4  12  22 108.327 252.130   1
  -4 -12 -22 410.123 214.620   1
   4  12  23 35.4482 231.831   1
  -4 -12 -23 346.957 195.663   1
   4  12  24-34.6009 223.905   1
  -4 -12 -24 113.381 188.980   1
   4 -13 -23 244.989 208.043   1
  -4  13  23 210.436 229.419   1
   4 -13 -22 406.144 216.936   1
  -4  13  22 214.665 259.257   1
   4 -13 -21-32.2250 170.380   1
  -4  13  21 287.640 214.702   1
   4 -13 -20 482.478 245.203   1
  -4  13  20 592.875 279.966   1
   4 -13 -19 97.4030 178.343   1
  -4  13  19 149.591 217.520   1
   4 -13 -18 359.153 234.322   1
  -4  13  18 300.935 268.703   1
  -4  13  17-303.688 283.398   1
   4 -13 -16-130.054 210.409   1
  -4  13  16 37.9141 255.879   1
   4 -13 -15 64.7470 185.128   1
   4 -13 -14-32.1328 189.572   1
  -4  13  14 712.009 253.463   1
   4 -13 -13-222.490 215.475   1
  -4  13  13 37.0624 247.169   1
   4 -13 -12 532.793 262.058   1
  -4  13  12 109.557 269.247   1
   4 -13 -11-309.686 220.178   1
  -4  13  11-106.889 247.585   1
   4 -13  -9 299.863 207.171   1
  -4  13   9 501.164 251.741   1
   4 -13  -8 602.552 217.493   1
  -4  13   8 491.879 241.271   1
   4  13  -7 544.098 100.875   1
  -4 -13   7 542.307 87.1219   1
   4 -13  -7 218.180 218.726   1
  -4  13   7 352.091 260.246   1
   4  13  -6 282.305 110.180   1
  -4 -13   6 249.480 95.8191   1
   4 -13  -6 392.084 209.608   1
  -4  13   6-31.2979 227.416   1
   4  13  -5-93.3989 111.168   1
  -4 -13   5 91.2329 102.047   1
   4 -13  -5-125.018 182.460   1
  -4  13   5-90.8605 229.242   1
   4  13  -3 35.1070 155.776   1
  -4 -13   3 134.931 120.400   1
   4 -13  -3 45.1681 162.091   1
  -4  13   3 242.607 198.187   1
   4  13  -2 1032.45 192.576   1
  -4 -13   2 1015.01 178.614   1
   4 -13  -2 1184.51 200.459   1
  -4  13   2 902.698 226.708   1
  -4 -13   1 379.047 141.806   1
   4  13  -1 169.372 162.912   1
   4 -13  -1 203.101 155.892   1
  -4  13   1 394.372 176.630   1
   4  13   0-159.028 187.291   1
  -4 -13   0-174.490 150.047   1
   4 -13   0 18.4703 143.388   1
  -4  13   0 86.3485 170.606   1
   4  13   1 96.6228 189.111   1
  -4 -13  -1 144.637 148.468   1
   4 -13   1 569.601 143.914   1
  -4  13  -1 295.357 172.445   1
   4  13   2 1310.87 227.404   1
  -4 -13  -2 1426.08 203.984   1
   4 -13   2 1084.36 157.153   1
  -4  13  -2 759.228 177.500   1
  -4 -13  -3-46.3362 176.479   1
   4  13   3 81.4273 202.120   1
   4  13   4 28.3813 215.523   1
   4 -13   4 63.7783 98.3691   1
  -4  13  -4 10.7993 95.7791   1
  -4 -13  -4 97.1784 187.986   1
   4 -13   5-35.9482 73.0481   1
   4  13   5-89.0277 200.261   1
  -4  13  -5 7.13044 77.7908   1
   4  13   6 277.954 242.399   1
  -4 -13  -6 435.940 199.332   1
   4  13   7 672.881 240.541   1
  -4 -13  -7 902.688 219.937   1
   4  13   8 729.394 284.376   1
  -4 -13  -8 109.079 217.971   1
  -4 -13  -9-55.7408 215.630   1
   4  13   9 68.6034 241.520   1
  -4 -13 -10 230.376 194.487   1
   4  13  10-34.7644 247.610   1
  -4 -13 -11 296.081 196.157   1
   4  13  11 70.6329 223.815   1
  -4 -13 -12 573.603 236.061   1
   4  13  12 429.347 283.102   1
  -4 -13 -13 30.5568 213.802   1
   4  13  13 368.132 290.198   1
  -4 -13 -14 185.522 201.315   1
  -4 -13 -15 93.5428 216.274   1
   4  13  15-74.7864 244.062   1
   4  13  16 785.650 292.347   1
  -4 -13 -17-186.820 216.997   1
   4  13  17-74.8150 275.012   1
  -4 -13 -18 216.245 196.553   1
   4  13  18 37.3403 214.862   1
  -4 -13 -19 488.995 227.439   1
   4  13  19 222.835 262.682   1
  -4 -13 -20 300.451 204.784   1
   4  13  20 36.8967 248.313   1
  -4 -13 -21 206.933 169.158   1
   4  13  21-36.4827 197.875   1
  -4 -13 -22 58.2428 198.093   1
   4  13  22-71.5546 256.533   1
  -4 -13 -23 573.325 207.358   1
   4  13  23 175.173 243.611   1
  -4  14  22 212.910 234.609   1
   4 -14 -22-61.8913 191.280   1
  -4  14  21-397.714 262.505   1
   4 -14 -21-126.175 202.038   1
  -4  14  20 254.209 242.092   1
   4 -14 -20-129.983 202.760   1
   4 -14 -19-32.8867 228.112   1
  -4  14  18-37.6975 269.239   1
   4 -14 -18-523.002 220.758   1
  -4  14  16-37.9603 228.951   1
   4 -14 -16 164.563 182.881   1
  -4  14  15 227.364 236.768   1
   4 -14 -15 164.299 207.332   1
  -4  14  14 301.617 245.597   1
   4 -14 -14 523.171 208.822   1
  -4  14  13 336.502 231.495   1
   4 -14 -13 129.748 188.043   1
  -4  14  12 406.496 271.080   1
   4 -14 -12 128.286 224.730   1
  -4  14  11 107.290 265.305   1
   4 -14 -11 448.786 228.258   1
  -4  14  10 491.424 269.323   1
   4 -14 -10-62.9132 229.845   1
  -4  14   8 443.434 248.294   1
   4 -14  -8 291.371 198.011   1
  -4  14   7 100.827 258.475   1
   4 -14  -7-196.191 207.381   1
  -4  14   6 815.077 271.943   1
   4  14  -6 916.658 125.986   1
   4 -14  -6 973.295 220.485   1
  -4 -14   6 1200.85 116.090   1
   4  14  -5 49.1821 115.042   1
  -4  14   5-31.5368 238.744   1
   4 -14  -5 181.395 187.844   1
  -4  14   4-178.227 219.476   1
   4 -14  -4-247.123 178.423   1
   4  14  -3 140.891 148.561   1
   4  14  -2-59.3943 160.517   1
   4 -14  -2-45.1480 161.282   1
  -4  14   2 156.455 200.504   1
  -4  14   1 170.178 189.349   1
   4  14  -1 196.002 168.096   1
   4 -14  -1-41.8896 162.172   1
  -4  14   0 1195.85 215.605   1
   4  14   0 778.519 207.429   1
  -4  14  -1 347.374 169.625   1
   4  14   1-177.197 188.766   1
   4 -14   1 208.454 147.712   1
  -4 -14  -2 22.2963 156.408   1
   4 -14   2-15.5489 116.933   1
  -4  14  -2-17.3081 142.277   1
   4  14   2-26.8599 198.020   1
   4  14   4 119.122 234.651   1
  -4 -14  -4 246.455 187.186   1
  -4  14  -4 50.6941 98.0156   1
   4 -14   4 9.97300 99.5838   1
   4 -14   5 4.54820 46.0393   1
  -4 -14  -5-102.347 182.149   1
   4  14   5 217.914 227.166   1
  -4  14  -5 4.85475 52.9569   1
   4  14   6 743.866 268.704   1
  -4 -14  -6 1056.78 218.894   1
   4  14   7 637.001 253.867   1
  -4 -14  -7-190.526 190.364   1
   4  14   8 648.677 244.477   1
  -4 -14  -8 254.254 181.487   1
   4  14  10-141.696 245.610   1
  -4 -14 -10 626.901 204.088   1
   4  14  11 181.502 240.439   1
  -4 -14 -11 576.079 216.703   1
   4  14  12 518.733 274.096   1
  -4 -14 -12-276.457 217.898   1
   4  14  13 37.5971 276.157   1
  -4 -14 -13 528.678 228.753   1
   4  14  14 263.055 280.155   1
  -4 -14 -14 156.807 226.860   1
   4  14  15 527.527 275.886   1
  -4 -14 -15 220.151 212.572   1
   4  14  16-75.4154 218.141   1
  -4 -14 -16-156.788 169.103   1
  -4 -14 -18 184.850 212.402   1
   4  14  19 819.986 280.561   1
  -4 -14 -19 333.336 202.392   1
   4  14  20-147.475 223.637   1
   4  14  21 578.972 253.496   1
  -4 -14 -21 58.8365 193.624   1
   4  14  22-35.5665 252.351   1
  -4 -14 -22 173.882 190.873   1
   4 -15 -22 30.1991 171.750   1
  -4  15  22 141.984 207.502   1
   4 -15 -21 125.077 210.173   1
  -4  15  21-71.8046 251.867   1
   4 -15 -20 318.476 187.758   1
  -4  15  20 109.654 233.880   1
   4 -15 -19 355.429 233.176   1
  -4  15  19 148.352 262.695   1
   4 -15 -18 66.3068 208.792   1
  -4  15  18-111.278 245.208   1
   4 -15 -17-33.4116 184.477   1
  -4  15  17-37.3771 221.941   1
   4 -15 -15 134.420 215.678   1
  -4  15  15 112.736 257.776   1
   4 -15 -14 67.0710 194.982   1
  -4  15  14 74.9906 255.097   1
   4 -15 -13-33.3653 208.515   1
  -4  15  13-335.569 219.393   1
   4 -15 -12 529.074 244.606   1
  -4  15  12 517.441 277.411   1
   4 -15 -11 257.543 207.664   1
  -4  15  11 36.8948 242.084   1
   4 -15 -10 93.8041 230.561   1
  -4  15  10 36.3090 252.838   1
   4 -15  -9 153.245 211.020   1
  -4  15   9-395.510 273.936   1
   4 -15  -7-57.7480 201.099   1
  -4  15   7-104.678 226.812   1
   4 -15  -6 27.9253 193.711   1
  -4  15   6 67.8622 238.929   1
   4  15  -5-66.6449 103.009   1
   4 -15  -5 134.575 186.827   1
  -4  15   5 455.541 241.612   1
  -4 -15   5 172.914 85.3989   1
   4 -15  -4 748.383 209.014   1
  -4  15   4 710.611 243.197   1
   4  15  -3-90.2726 149.675   1
   4 -15  -3 99.1486 188.858   1
  -4 -15   3 14.8912 118.080   1
   4  15  -2 145.014 162.580   1
  -4 -15   2 539.971 141.354   1
   4 -15  -2 237.586 181.584   1
  -4  15   2 190.401 205.594   1
  -4 -15   1 112.399 137.658   1
   4 -15  -1 195.750 172.876   1
  -4  15   1-204.827 196.272   1
   4  15  -1-45.9476 177.214   1
  -4 -15   0 162.998 155.200   1
   4 -15   0-100.719 148.004   1
  -4  15   0-70.5214 172.715   1
   4  15   0 24.9710 186.565   1
  -4 -15  -1 43.6896 162.319   1
   4 -15   1 233.378 136.970   1
   4  15   1-26.7700 202.771   1
  -4  15  -1 125.183 157.095   1
  -4  15  -2 563.090 157.547   1
   4 -15   2 605.039 141.224   1
  -4 -15  -3-146.074 178.293   1
  -4  15  -3 96.5086 123.395   1
   4  15   3-210.102 205.000   1
   4 -15   3 183.626 106.682   1
  -4  15  -4 554.224 107.759   1
   4  15   4 689.807 229.036   1
   4 -15   4 424.369 98.5103   1
   4  15   5 225.955 233.103   1
  -4 -15  -5 346.797 195.651   1
   4  15   6 232.821 237.649   1
  -4 -15  -6 361.556 204.664   1
   4  15   7-444.662 268.149   1
  -4 -15  -7-28.7125 203.288   1
   4  15   9-71.8992 253.125   1
  -4 -15  -9 29.9949 205.650   1
   4  15  10 810.500 271.190   1
  -4 -15 -10 518.648 214.159   1
   4  15  11-75.0475 248.151   1
  -4 -15 -11 247.992 219.983   1
   4  15  12 150.884 260.711   1
  -4 -15 -12 62.7553 204.898   1
   4  15  13-37.8965 247.535   1
  -4 -15 -13 284.290 220.142   1
   4  15  14 304.122 276.605   1
  -4 -15 -14 31.6788 214.836   1
   4  15  15 266.331 274.810   1
  -4 -15 -15-31.5939 212.413   1
   4  15  17-227.528 252.793   1
  -4 -15 -17 92.8659 199.422   1
   4  15  18 338.869 262.330   1
  -4 -15 -18 30.5750 199.795   1
   4  15  19 111.828 216.807   1
  -4 -15 -19 120.485 167.476   1
   4  15  20 183.053 239.978   1
  -4 -15 -20-118.909 188.940   1
   4  15  21 936.244 281.373   1
  -4 -15 -21 29.2520 196.527   1
   4  15  22 528.080 249.685   1
  -4 -15 -22 401.531 198.144   1
  -4  16  21 287.568 253.157   1
   4 -16 -21-61.0878 193.323   1
   4 -16 -20 187.111 186.538   1
  -4  16  19 221.821 275.478   1
   4 -16 -19 96.4893 212.845   1
  -4  16  17 75.7627 226.116   1
   4 -16 -17 32.9636 187.421   1
  -4  16  16 38.1467 253.258   1
   4 -16 -16 66.4063 190.919   1
  -4  16  15-229.775 248.874   1
   4 -16 -15 133.351 203.040   1
  -4  16  14 229.915 252.140   1
   4 -16 -14 400.358 199.315   1
  -4  16  13 38.2081 243.100   1
   4 -16 -13 266.268 210.876   1
  -4  16  11 303.931 248.026   1
   4 -16 -11-64.6844 195.091   1
  -4  16  10 455.854 260.449   1
   4 -16 -10-318.060 217.212   1
  -4  16   9-149.866 252.829   1
   4 -16  -9 93.4551 211.905   1
  -4  16   8 368.953 253.936   1
   4 -16  -8 548.933 216.245   1
  -4  16   7-36.1576 248.888   1
   4 -16  -7-59.4468 206.973   1
  -4  16   6 349.672 245.511   1
   4 -16  -6 28.8905 196.014   1
  -4  16   5 66.9978 250.423   1
   4 -16  -5 166.703 197.254   1
   4  16  -4 56.8740 121.499   1
   4 -16  -4 349.835 177.321   1
  -4  16   4-64.1288 224.227   1
   4  16  -3 109.133 144.276   1
   4 -16  -3 569.439 191.879   1
  -4  16   3 544.642 227.698   1
  -4 -16   3 226.842 127.256   1
  -4 -16   2 123.854 139.956   1
   4  16  -2 64.3493 170.602   1
  -4 -16   1 158.318 153.243   1
   4 -16  -1 248.367 162.021   1
  -4  16   1-133.714 186.301   1
   4  16  -1 23.7387 178.054   1
  -4 -16   0 108.167 143.740   1
   4 -16   0 62.8269 155.069   1
  -4  16   0 513.682 186.887   1
   4  16   0 311.231 205.436   1
  -4 -16  -1 116.160 169.714   1
   4 -16   1 92.8641 143.474   1
  -4  16  -1 170.235 172.228   1
   4  16   1 110.485 203.099   1
  -4 -16  -2 73.9264 173.556   1
   4 -16   2 175.433 122.701   1
   4  16   2-87.8904 206.322   1
  -4  16  -2-17.6117 142.850   1
  -4 -16  -3 465.907 179.669   1
   4  16   3 30.7842 215.259   1
  -4  16  -3-39.0308 111.725   1
  -4 -16  -4 188.912 179.232   1
   4  16   4-64.7162 228.740   1
  -4  16  -4 78.2769 59.8607   1
   4  16   5 167.605 240.354   1
  -4 -16  -5-111.819 195.367   1
   4  16   6 34.8251 244.498   1
  -4 -16  -6 230.523 199.347   1
   4  16   8-36.6883 240.633   1
  -4 -16  -8-181.711 196.133   1
   4  16   9 37.1533 254.957   1
  -4 -16  -9 247.010 207.797   1
   4  16  10 113.048 275.435   1
  -4 -16 -10 313.012 208.393   1
   4  16  11-189.841 263.359   1
  -4 -16 -11 63.2506 206.429   1
   4  16  12 344.108 257.238   1
  -4 -16 -12 63.6423 203.509   1
   4  16  13-191.962 245.217   1
  -4 -16 -13-31.8532 202.570   1
   4  16  14 38.5079 227.476   1
  -4 -16 -14 63.4645 184.478   1
   4  16  15-115.365 243.307   1
  -4 -16 -15 31.5449 193.076   1
   4  16  16 268.325 244.967   1
  -4 -16 -16 93.7463 180.959   1
   4  16  17 456.894 255.492   1
  -4 -16 -17 154.403 196.211   1
   4  16  18 37.7064 255.644   1
  -4 -16 -18 213.026 206.401   1
   4  16  19-74.0802 257.905   1
  -4 -16 -19 120.159 196.086   1
   4  16  20 36.3685 256.393   1
  -4 -16 -20 296.330 207.492   1
   4  16  21 249.726 251.010   1
  -4 -16 -21 319.210 183.780   1
   4 -17 -20-123.120 185.606   1
  -4  17  20 110.684 255.911   1
   4 -17 -18-64.1513 212.241   1
  -4  17  18 415.601 249.932   1
   4 -17 -16-98.5121 197.059   1
  -4  17  16 348.062 254.632   1
   4 -17 -15-33.0740 192.737   1
  -4  17  15 584.206 273.559   1
   4 -17 -14 33.1938 212.884   1
  -4  17  14-78.1513 233.222   1
   4 -17 -13 232.417 226.720   1
  -4  17  13 390.794 287.812   1
   4 -17 -12-395.811 192.862   1
  -4  17  12 394.604 260.935   1
   4 -17 -10 355.415 205.426   1
  -4  17  10 233.637 244.934   1
   4 -17  -9 127.452 203.473   1
  -4  17   9-38.6156 255.306   1
   4 -17  -8-156.418 183.838   1
  -4  17   8 114.365 247.764   1
   4 -17  -7 521.043 205.949   1
  -4  17   7-74.3001 247.279   1
   4 -17  -6-297.766 201.248   1
  -4  17   6 35.9755 237.085   1
   4 -17  -5 57.7990 183.053   1
  -4  17   5 242.782 226.541   1
   4 -17  -4 308.958 195.114   1
  -4  17   4-33.2180 226.220   1
   4 -17  -3 409.055 201.906   1
  -4  17   3 125.213 213.748   1
   4 -17  -1 47.2430 154.894   1
   4  17  -1 122.839 184.204   1
  -4  17   1 27.7715 185.936   1
  -4 -17   0-22.4939 157.814   1
   4  17   0 54.0685 189.661   1
  -4  17   0 101.859 175.288   1
  -4  17  -1 152.023 178.806   1
   4  17   2-30.9578 211.418   1
  -4 -17  -2 25.7104 186.316   1
   4  17   3 32.4999 221.102   1
  -4 -17  -3-107.964 178.461   1
   4  17   4 101.510 224.856   1
  -4 -17  -4 196.630 195.104   1
   4  17   5 174.928 236.432   1
  -4 -17  -5 203.356 179.124   1
   4  17   6 503.586 251.178   1
  -4 -17  -6 149.341 198.383   1
   4  17   7 220.291 244.083   1
  -4 -17  -7 183.293 194.604   1
   4  17   8-673.206 251.790   1
  -4 -17  -8 124.381 198.179   1
   4  17   9 75.8582 242.672   1
  -4 -17  -9 347.024 197.458   1
   4  17  10 76.7418 244.119   1
  -4 -17 -10 222.570 200.536   1
   4  17  12-38.8979 262.024   1
  -4 -17 -12 480.204 205.157   1
   4  17  13 38.9780 225.521   1
  -4 -17 -13 223.503 213.045   1
   4  17  14 389.725 250.695   1
  -4 -17 -14 507.775 196.625   1
   4  17  15 233.106 250.373   1
  -4 -17 -15 31.4720 182.073   1
   4  17  16 501.843 262.765   1
  -4 -17 -16 529.016 188.892   1
   4  17  18 75.1926 230.540   1
  -4 -17 -18 304.679 194.169   1
   4  17  20-36.1670 211.822   1
  -4 -17 -20 381.886 176.781   1
  -4  18  19-75.0410 263.205   1
   4 -18 -19 31.0418 194.587   1
  -4  18  18 457.664 277.077   1
  -4  18  17 155.044 259.610   1
   4 -18 -17 129.267 191.104   1
  -4  18  15 356.948 262.296   1
   4 -18 -15 396.915 216.423   1
  -4  18  14 439.157 294.526   1
   4 -18 -14 796.170 240.934   1
  -4  18  13-361.635 261.163   1
   4 -18 -13 133.129 209.649   1
  -4  18  12-241.009 252.969   1
   4 -18 -12 166.417 217.235   1
  -4  18  11 201.364 255.798   1
   4 -18 -11 431.166 201.253   1
  -4  18   9-278.990 254.822   1
   4 -18  -9-162.700 187.561   1
  -4  18   8 117.089 236.947   1
   4 -18  -8 289.304 211.186   1
  -4  18   7-343.050 248.352   1
   4 -18  -7-220.399 189.731   1
  -4  18   5 35.8198 228.705   1
   4 -18  -5 30.2044 187.571   1
  -4  18   4 273.020 237.399   1
  -4  18   3 97.6785 224.195   1
   4  18   2 321.183 227.147   1
   4  18   3 101.091 202.262   1
  -4 -18  -4-86.4962 169.456   1
   4  18   4 279.705 207.642   1
  -4 -18  -5-179.281 174.626   1
   4  18   5 252.574 230.372   1
  -4 -18  -6 1037.24 215.846   1
   4  18   6 148.305 224.230   1
  -4 -18  -7 31.1170 195.993   1
   4  18   7-151.331 234.950   1
  -4 -18  -8 221.299 196.099   1
   4  18   8 307.455 255.680   1
  -4 -18  -9-31.8592 189.180   1
   4  18   9-38.9304 260.589   1
  -4 -18 -11 224.978 201.502   1
   4  18  11-197.482 265.475   1
  -4 -18 -12 482.614 219.368   1
   4  18  12-158.210 267.322   1
  -4 -18 -13-95.9904 186.995   1
   4  18  13 197.705 246.705   1
  -4 -18 -14 253.997 201.541   1
   4  18  14 236.531 247.658   1
  -4 -18 -15 220.872 189.453   1
   4  18  15 467.942 279.371   1
  -4 -18 -17 61.7809 198.620   1
   4  18  17 456.030 274.796   1
  -4 -18 -19 267.070 204.371   1
   4  18  19 330.331 260.109   1
  -4  19  18-38.2842 259.398   1
  -4  19  17 351.276 272.743   1
  -4  19  16 1070.93 304.728   1
  -4  19  15-241.105 263.887   1
  -4  19  14 202.904 245.056   1
  -4  19  13-163.365 263.316   1
  -4  19  12-205.936 263.318   1
  -4  19  11 288.203 265.910   1
  -4  19  10 493.219 270.247   1
  -4  19   9-283.848 247.672   1
   4  19   8 79.1839 245.908   1
   4  19  10 321.667 261.032   1
   4  19  11 402.702 254.863   1
  -4 -19 -11-32.3915 160.800   1
   4  19  12 280.624 262.014   1
  -4 -19 -12 161.999 197.798   1
   4  19  13-398.914 273.947   1
  -4 -19 -13-128.920 189.002   1
   4  19  14 555.136 255.411   1
  -4 -19 -14 480.852 203.770   1
   4  19  16 270.486 269.522   1
  -4 -19 -16 532.452 209.861   1
   4  19  18 74.4933 247.350   1
  -4 -19 -18 120.300 184.192   1
  -5   0  25 115.724 219.297   1
   5   0 -25-32.5499 198.246   1
  -5   0  24-115.779 238.544   1
   5   0 -24-32.5378 195.246   1
  -5   0  23 191.776 256.137   1
   5   0 -23 258.811 213.518   1
  -5   0  22 76.2681 256.392   1
   5   0 -22 128.271 205.783   1
  -5   0  21-189.163 244.806   1
   5   0 -21 63.1195 219.751   1
  -5   0  20-186.005 216.307   1
   5   0 -20 310.391 206.128   1
  -5   0  19 400.999 262.935   1
   5   0 -19 182.534 218.097   1
  -5   0  18 498.439 291.577   1
   5   0 -18 712.939 255.996   1
  -5   0  17 207.905 272.209   1
   5   0 -17-28.9340 230.669   1
  -5   0  16 1176.18 277.979   1
   5   0 -16 561.080 240.731   1
  -5   0  15 162.444 232.369   1
  -5   0  14 1658.57 283.762   1
   5   0 -14 2011.49 268.713   1
  -5   0  13 209.191 231.309   1
   5   0 -13 25.1576 186.214   1
  -5   0  12 85.4562 227.707   1
   5   0 -12-24.0569 182.090   1
   5   0 -10 23990.7 1683.65   1
  -5   0  10 24786.8 1701.70   1
   5   0  -9 210.165 180.161   1
  -5   0   9-121.875 209.978   1
   5   0  -8 1000.97 211.343   1
  -5   0   8 826.588 233.398   1
   5   0  -7 116.090 180.898   1
  -5   0   7-64.8034 194.612   1
  -5   0   6 15290.1 1095.12   1
   5   0  -6 15529.3 1085.20   1
   5   0  -5 68.5664 188.131   1
  -5   0   5-78.6454 209.103   1
  -5   0   4 22933.6 1587.67   1
   5   0  -4 23056.7 1579.19   1
   5   0  -3 187.838 179.193   1
  -5   0   3 404.194 205.419   1
  -5   0   2 42558.3 3042.44   1
   5   0  -2 47666.3 3041.98   1
  -5   0   1 161.120 199.155   1
   5   0  -1-76.4839 187.253   1
  -5   0   0-62.3857 164.910   1
   5   0   0-124.000 163.622   1
  -5   0  -1 76.8551 191.627   1
   5   0   1-216.814 201.332   1
  -5   0  -2 45292.6 2981.50   1
   5   0   2 43108.4 2981.90   1
  -5   0  -3-125.757 143.691   1
   5   0   3-80.2165 156.315   1
  -5   0  -4 18889.3 1345.37   1
   5   0   4 20156.9 1354.48   1
  -5   0  -5 187.801 170.985   1
   5   0   5-86.7083 176.827   1
   5   0   6 12741.8 952.731   1
  -5   0  -6 14034.7 950.530   1
  -5   0  -7 216.170 178.685   1
   5   0   7 97.2551 185.173   1
  -5   0  -8 869.306 201.657   1
   5   0   8 889.345 206.759   1
  -5   0  -9-20.0431 179.369   1
   5   0   9-91.1045 200.995   1
  -5   0 -10 23808.0 1561.68   1
   5   0  10 21058.0 1567.25   1
  -5   0 -11-22.2668 190.352   1
   5   0  11 51.6676 220.290   1
  -5   0 -12-118.356 193.521   1
   5   0  12 131.990 207.963   1
  -5   0 -13-24.7430 190.894   1
   5   0  13 197.931 233.732   1
  -5   0 -14 1740.12 257.712   1
   5   0  14 2005.17 296.502   1
  -5   0 -15 181.520 204.525   1
   5   0  15 417.973 240.056   1
   5   0  16 802.027 241.637   1
  -5   0 -17-81.1758 209.215   1
   5   0  17-384.952 256.846   1
  -5   0 -18 830.018 211.174   1
   5   0  18 631.562 227.883   1
   5   0  19 169.306 241.979   1
  -5   0 -19-259.982 222.865   1
   5   0  20 243.415 229.901   1
  -5   0 -20 384.960 211.883   1
   5   0  21 71.7205 223.738   1
  -5   0 -21-30.2420 186.896   1
   5   0  22 433.467 234.888   1
  -5   0 -22 522.641 226.616   1
   5   0  23-73.1413 227.091   1
  -5   0 -23 61.9150 204.650   1
   5   0  24 443.301 237.015   1
  -5   0 -24-153.988 210.434   1
   5   0  25-111.594 225.460   1
  -5   0 -25-30.7060 187.978   1
  -5   1  26 495.302 243.260   1
   5  -1 -26-418.232 221.439   1
  -5   1  25 537.027 235.054   1
   5  -1 -25 516.767 235.010   1
  -5  -1  24 232.372 229.528   1
   5   1 -24 625.344 223.241   1
  -5   1  23-231.493 231.547   1
  -5  -1  23-230.402 231.629   1
   5  -1 -23-32.1302 211.606   1
   5   1 -23 32.4504 205.409   1
  -5   1  22 612.816 266.250   1
   5  -1 -22 319.031 228.989   1
  -5  -1  21 411.846 268.584   1
   5   1 -21-63.2548 213.583   1
  -5   1  20 745.052 281.751   1
  -5  -1  20 734.475 251.602   1
   5   1 -20 527.299 238.167   1
   5  -1 -20-31.1471 222.155   1
  -5  -1  19-216.222 242.268   1
  -5   1  19-36.3905 276.378   1
   5   1 -19 303.547 223.101   1
   5  -1 -19 183.593 219.477   1
  -5   1  18 35.6175 236.378   1
   5  -1 -18 569.237 212.754   1
  -5  -1  17 34.0853 248.315   1
   5   1 -17 373.246 227.343   1
  -5  -1  16 329.763 249.697   1
  -5   1  16 67.5711 239.748   1
   5   1 -16 55.5767 215.771   1
   5  -1 -16 28.4174 213.130   1
  -5  -1  15 1203.96 270.190   1
   5   1 -15 776.590 217.022   1
   5  -1 -15 495.779 208.008   1
  -5   1  14 726.908 283.089   1
  -5  -1  14 822.037 265.143   1
   5  -1 -14 1063.90 248.148   1
   5   1 -14 1415.87 224.074   1
  -5  -1  13 12274.8 838.367   1
  -5   1  13 9939.28 823.069   1
   5  -1 -13 9850.80 804.025   1
   5   1 -13 11812.0 815.494   1
  -5   1  12 14909.8 1231.60   1
   5  -1 -12 19595.4 1234.84   1
   5   1 -11 4389.88 380.514   1
  -5  -1  11 3936.65 394.145   1
   5  -1 -10 1208.93 203.128   1
   5   1 -10 1016.67 207.366   1
  -5  -1  10 1451.82 240.004   1
  -5   1  10 769.512 223.835   1
   5   1  -9 1986.68 249.679   1
   5  -1  -9 2327.17 259.949   1
  -5  -1   9 1949.65 263.964   1
  -5   1   9 2337.76 290.761   1
  -5  -1   8 3670.79 361.120   1
  -5   1   8 3636.53 378.914   1
   5  -1  -8 3766.10 355.510   1
   5   1  -8 4256.36 353.799   1
  -5  -1   7 4937.88 417.664   1
  -5   1   7 4966.01 428.858   1
   5  -1  -7 4422.26 405.816   1
   5   1  -7 4938.06 403.580   1
  -5   1   6 3323.69 312.604   1
  -5  -1   6 2403.28 304.339   1
   5   1  -6 2792.39 288.660   1
   5  -1  -6 2728.95 294.835   1
   5   1  -5 2622.17 261.557   1
   5  -1  -5 2192.67 255.218   1
  -5   1   5 2820.75 286.680   1
  -5  -1   5 2431.86 287.624   1
  -5  -1   4 85366.6 5703.47   1
  -5   1   4 84188.0 5705.47   1
   5   1  -4 89569.0 5698.19   1
   5  -1  -4 81604.6 5697.63   1
   5   1  -3 2945.18 319.505   1
   5  -1  -3 3862.20 333.299   1
  -5   1   3 4391.49 359.575   1
  -5  -1   3 3190.11 333.778   1
   5  -1  -2 39024.5 2662.22   1
   5   1  -2 39069.6 2665.07   1
  -5   1   2 38327.8 2668.37   1
  -5  -1   2 41289.8 2666.93   1
   5  -1  -1 754.478 185.982   1
  -5   1   1 816.041 204.830   1
   5   1  -1 1369.54 215.329   1
  -5  -1   1 620.359 198.181   1
   5   1   0 39793.7 2873.06   1
  -5  -1   0 42590.1 2870.41   1
   5  -1   0 43047.5 2870.15   1
  -5   1   0 44760.7 2873.58   1
   5  -1   1 750.519 185.054   1
   5   1   1 935.116 173.336   1
  -5  -1  -1 809.176 173.545   1
  -5   1  -1 488.223 176.350   1
  -5  -1  -2 40358.4 2760.82   1
  -5   1  -2 40467.3 2760.16   1
   5  -1   2 41082.5 2762.01   1
   5   1   2 41762.3 2762.70   1
   5  -1   3 2716.10 307.350   1
   5   1   3 2827.99 310.155   1
  -5  -1  -3 3407.25 301.347   1
  -5   1  -3 3408.46 299.746   1
   5  -1   4 81389.7 5303.90   1
   5   1   4 78684.5 5307.39   1
  -5  -1  -4 79906.5 5307.25   1
  -5   1  -4 77097.0 5301.48   1
   5  -1   5 2466.68 265.436   1
   5   1   5 2171.24 263.498   1
  -5   1  -5 3028.68 266.535   1
  -5  -1  -5 2068.33 259.001   1
   5  -1   6 2589.30 271.059   1
   5   1   6 2303.56 284.859   1
  -5  -1  -6 2149.89 278.484   1
  -5   1  -6 2734.72 271.996   1
  -5  -1  -7 4527.55 371.569   1
  -5   1  -7 4204.24 360.955   1
   5  -1   7 3536.49 368.319   1
   5   1   7 4486.41 388.947   1
  -5   1  -8 3007.03 339.485   1
  -5  -1  -8 4398.38 349.499   1
   5   1   8 3718.63 359.896   1
   5  -1   8 3989.50 352.285   1
  -5   1  -9 2184.21 247.734   1
  -5  -1  -9 2033.76 236.332   1
   5   1   9 1655.34 253.425   1
   5  -1   9 1393.11 245.956   1
  -5   1 -10 818.759 193.704   1
  -5  -1 -10 811.283 196.384   1
   5   1  10 832.159 223.249   1
   5  -1  10 790.701 203.063   1
  -5   1 -11 4445.26 385.252   1
   5   1  12 16878.0 1364.87   1
  -5  -1 -12 21839.8 1369.14   1
   5   1  13 10267.4 791.336   1
   5  -1  13 10182.3 783.652   1
  -5  -1 -13 10335.8 776.157   1
  -5  -1 -14 819.718 216.625   1
  -5   1 -14 715.183 211.298   1
   5  -1  14 993.126 247.402   1
   5   1  14 1211.17 270.357   1
  -5  -1 -15 1294.90 260.377   1
  -5   1 -15 864.360 219.233   1
   5   1  15 974.866 270.571   1
   5  -1  15 584.635 242.065   1
   5   1  16 282.603 210.496   1
   5  -1  16 393.842 220.669   1
  -5   1 -17 26.6761 199.313   1
   5  -1  17 31.5927 206.208   1
  -5  -1 -18 83.8892 193.419   1
   5   1  18 201.872 215.965   1
   5   1  19 68.5501 253.693   1
   5  -1  19 201.220 235.425   1
  -5   1 -19 28.6529 188.025   1
  -5  -1 -19 259.699 224.110   1
   5   1  20 700.090 261.264   1
   5  -1  20 828.924 243.027   1
  -5   1 -20 647.886 218.303   1
  -5  -1 -20 625.065 227.081   1
   5  -1  21 35.5590 223.947   1
   5   1  21-324.034 225.696   1
  -5   1 -21 241.776 192.091   1
  -5  -1 -21-90.9419 196.147   1
   5   1  22 253.083 223.441   1
   5  -1  22 144.243 239.390   1
  -5   1 -22-30.7254 183.388   1
  -5  -1 -22-153.664 191.753   1
   5  -1  23-183.140 222.193   1
   5   1  23 109.348 217.777   1
  -5   1 -23-30.9016 217.006   1
  -5  -1 -23 617.259 206.825   1
   5  -1  24 111.342 218.335   1
   5   1  24 146.857 228.247   1
  -5   1 -24 371.750 199.866   1
  -5  -1 -24 30.7422 201.812   1
   5   1  25 553.013 243.610   1
  -5  -1 -25 152.709 212.887   1
  -5  -1 -26 212.899 201.553   1
   5  -2 -27-94.3705 214.918   1
  -5   2  26-37.9585 238.018   1
   5  -2 -26-127.260 207.737   1
  -5   2  25 76.4211 244.281   1
   5  -2 -25 640.684 230.382   1
  -5   2  24-231.079 225.075   1
   5  -2 -24-64.0600 211.742   1
   5   2 -24 266.969 227.902   1
  -5   2  23 230.217 242.858   1
  -5  -2  23 38.5477 236.027   1
   5  -2 -23 128.081 209.107   1
   5   2 -23 33.0073 208.949   1
  -5   2  22-76.3546 255.546   1
  -5  -2  22 113.986 224.430   1
   5  -2 -22 31.8716 231.778   1
   5   2 -22 32.3363 198.884   1
  -5   2  21 225.881 223.599   1
  -5  -2  21 261.073 223.811   1
   5  -2 -21-94.7886 198.139   1
   5   2 -21 31.7510 194.405   1
  -5   2  20 223.193 253.394   1
  -5  -2  20 146.002 256.402   1
   5  -2 -20 530.910 238.267   1
   5   2 -20-31.0702 203.233   1
  -5   2  19 655.231 251.923   1
  -5  -2  19-71.1730 249.116   1
   5  -2 -19 399.821 216.223   1
   5   2 -19-120.482 211.778   1
  -5   2  18-35.7237 257.217   1
  -5  -2  18-311.165 262.677   1
   5   2 -18 614.652 225.933   1
  -5   2  17 593.701 280.652   1
  -5  -2  17 602.662 252.762   1
   5  -2 -17 560.824 243.554   1
   5   2 -17 737.088 241.038   1
  -5  -2  16 2100.79 302.076   1
   5  -2 -16 1668.41 289.255   1
   5   2 -16 2642.50 294.629   1
  -5   2  15-396.654 241.284   1
  -5  -2  15-155.470 212.438   1
   5  -2 -15 195.547 212.206   1
   5   2 -15-79.4604 196.680   1
  -5   2  14 1183.79 263.169   1
  -5  -2  14 1161.96 255.897   1
   5  -2 -14 784.268 218.112   1
   5   2 -14 1762.12 233.198   1
  -5   2  13 895.014 279.653   1
  -5  -2  13 682.108 238.724   1
   5  -2 -13 782.740 231.841   1
   5   2 -13 957.811 232.739   1
  -5   2  12 567.091 242.356   1
  -5  -2  12 649.836 229.226   1
   5  -2 -12 978.268 219.585   1
  -5   2  11 2845.44 343.213   1
  -5  -2  11 3457.07 353.104   1
   5   2 -11 3916.95 340.409   1
   5  -2 -11 3363.19 334.027   1
   5   2 -10 14514.2 1034.60   1
  -5  -2   9 757.543 210.363   1
  -5   2   9 908.111 226.956   1
   5  -2  -9 699.695 190.990   1
   5   2  -9 486.909 177.594   1
  -5   2   8 8375.77 650.712   1
   5   2  -8 7902.29 617.274   1
   5  -2  -8 8772.74 632.889   1
  -5  -2   8 8065.55 629.550   1
  -5   2   7 10858.7 816.979   1
   5   2  -7 11548.2 797.616   1
  -5  -2   7 11258.8 808.547   1
   5  -2  -7 10259.1 800.961   1
  -5  -2   6 1846.54 233.088   1
   5   2  -6 1852.39 221.977   1
  -5   2   6 1607.34 258.586   1
   5  -2  -6 1640.02 246.806   1
  -5  -2   5-18.6614 188.911   1
   5  -2  -5 72.8925 163.071   1
   5   2  -5 114.787 168.074   1
  -5   2   5-41.0994 188.878   1
  -5   2   4 20944.8 1485.43   1
  -5  -2   4 21437.7 1477.20   1
   5   2  -4 21795.4 1472.54   1
   5  -2  -4 21289.5 1474.20   1
  -5   2   3-243.477 176.163   1
  -5  -2   3 419.172 196.272   1
   5  -2  -3 293.722 150.684   1
   5   2  -3 313.739 178.935   1
  -5   2   2 52930.0 3435.32   1
  -5  -2   2 49312.0 3428.04   1
   5   2  -2 51192.1 3429.09   1
   5  -2  -2 50739.2 3426.16   1
   5  -2  -1 9696.25 712.641   1
   5   2  -1 10497.9 719.099   1
  -5   2   1 9567.86 720.638   1
  -5  -2   1 9815.37 714.836   1
   5  -2   0 45.0174 161.282   1
  -5   2   0-48.0465 188.068   1
  -5  -2   0-172.932 164.879   1
   5   2   0-190.597 172.852   1
   5  -2   1 9422.50 720.631   1
   5   2   1 10495.8 726.453   1
  -5  -2  -1 10438.2 721.690   1
  -5   2  -1 9392.26 718.319   1
   5   2   2 46056.3 3237.11   1
   5  -2   2 53297.9 3239.28   1
  -5   2  -2 46854.3 3234.75   1
  -5  -2  -2 46390.1 3237.70   1
  -5  -2  -3 268.909 176.375   1
  -5   2  -3 318.131 176.664   1
   5   2   3 121.164 179.481   1
   5  -2   3 138.522 172.804   1
   5  -2   4 20388.8 1415.76   1
  -5   2  -4 20395.4 1413.39   1
  -5  -2  -4 22603.5 1426.57   1
   5   2   4 19041.6 1422.52   1
   5   2   5 211.042 168.207   1
   5  -2   5 180.211 154.697   1
  -5  -2  -5 160.768 162.560   1
  -5   2  -5 255.768 165.503   1
[truncated: 895,288 more chars]
