# Supplementary material for: Structural insight into the cooperativity of spin crossover compounds
Source: Acta Crystallogr B Struct Sci Cryst Eng Mater. 2023 Aug 11;79(Pt 5):354–67. doi: 10.1107/S2052520623005814 (PMC10552598; doi:10.1107/S2052520623005814)
Supplement: Supplementary file 5 [file b-79-00354-sup5.zip › Bia_Portho_335K.cif]

data_Bia_dw4400_335K
 
_audit_creation_method            'SHELXL-2019/2'
_shelx_SHELXL_version_number      '2019/2'
_chemical_name_systematic         ?
_chemical_name_common             ?
_chemical_melting_point           ?
_chemical_formula_moiety          ?
_chemical_formula_sum
 'C10.86 H8 Fe0.29 N1.71 S0.57' 
_chemical_formula_weight          196.75

loop_
 _atom_type_symbol
 _atom_type_description
 _atom_type_scat_dispersion_real
 _atom_type_scat_dispersion_imag
 _atom_type_scat_source
 'Fe'  'Fe'   0.3265   0.6960
 'International Tables Vol C Tables 4.2.6.8 and 6.1.1.4'
 'C'  'C'   0.0024   0.0013
 'International Tables Vol C Tables 4.2.6.8 and 6.1.1.4'
 'H'  'H'   0.0000   0.0000
 'International Tables Vol C Tables 4.2.6.8 and 6.1.1.4'
 'N'  'N'   0.0049   0.0027
 'International Tables Vol C Tables 4.2.6.8 and 6.1.1.4'
 'S'  'S'   0.1051   0.1002
 'International Tables Vol C Tables 4.2.6.8 and 6.1.1.4'
 
_space_group_crystal_system       orthorhombic
_space_group_IT_number            56
_space_group_name_H-M_alt         'P c c n'
_space_group_name_Hall            '-P 2ab 2ac'
 
_shelx_space_group_comment
;
The symmetry employed for this shelxl refinement is uniquely defined
by the following loop, which should always be used as a source of
symmetry information in preference to the above space-group names.
They are only intended as comments.
;
 
loop_
 _space_group_symop_operation_xyz
 'x, y, z'
 '-x+1/2, -y+1/2, z'
 '-x, y+1/2, -z+1/2'
 'x+1/2, -y, -z+1/2'
 '-x, -y, -z'
 'x-1/2, y-1/2, -z'
 'x, -y-1/2, z-1/2'
 '-x-1/2, y, z-1/2'
 
_cell_length_a                    12.9631(7)
_cell_length_b                    15.3033(8)
_cell_length_c                    17.5926(7)
_cell_angle_alpha                 90
_cell_angle_beta                  90
_cell_angle_gamma                 90
_cell_volume                      3490.0(3)
_cell_formula_units_Z             14
_cell_measurement_temperature     335(2)
_cell_measurement_reflns_used     2365
_cell_measurement_theta_min       1.886
_cell_measurement_theta_max       21.573
 
_exptl_crystal_description        irregular
_exptl_crystal_colour             ?
_exptl_crystal_density_meas       ?
_exptl_crystal_density_method     ?
_exptl_crystal_density_diffrn     1.311          
_exptl_crystal_F_000              1424
_exptl_transmission_factor_min    ?
_exptl_transmission_factor_max    ?
_exptl_crystal_size_max           ?
_exptl_crystal_size_mid           ?
_exptl_crystal_size_min           ?
_exptl_absorpt_coefficient_mu     0.431
_shelx_estimated_absorpt_T_min    ?
_shelx_estimated_absorpt_T_max    ?
_exptl_absorpt_correction_type    ?
_exptl_absorpt_correction_T_min   ?
_exptl_absorpt_correction_T_max   ?
_exptl_absorpt_process_details    ?
_exptl_absorpt_special_details    ?
_diffrn_ambient_temperature       293(2)
_diffrn_radiation_wavelength      0.65524
_diffrn_radiation_type            Synchrotron
_diffrn_source                    ?
_diffrn_measurement_device_type   '4-circle diffractometer'
_diffrn_measurement_method        ?
_diffrn_detector_area_resol_mean  ?
_diffrn_reflns_number             36782
_diffrn_reflns_av_unetI/netI      0.0764
_diffrn_reflns_av_R_equivalents   0.1020
_diffrn_reflns_limit_h_min        -20
_diffrn_reflns_limit_h_max        20
_diffrn_reflns_limit_k_min        -19
_diffrn_reflns_limit_k_max        19
_diffrn_reflns_limit_l_min        -28
_diffrn_reflns_limit_l_max        28
_diffrn_reflns_theta_min          1.898
_diffrn_reflns_theta_max          32.952
_diffrn_reflns_theta_full         23.150
_diffrn_measured_fraction_theta_max   0.829
_diffrn_measured_fraction_theta_full  0.984
_diffrn_reflns_Laue_measured_fraction_max    0.829
_diffrn_reflns_Laue_measured_fraction_full   0.984
_diffrn_reflns_point_group_measured_fraction_max   0.829
_diffrn_reflns_point_group_measured_fraction_full  0.984
_reflns_number_total              6945
_reflns_number_gt                 2561
_reflns_threshold_expression      'I > 2\s(I)'
_reflns_Friedel_coverage          0.000
_reflns_Friedel_fraction_max      .
_reflns_Friedel_fraction_full     .
 
_reflns_special_details
;
 Reflections were merged by SHELXL according to the crystal
 class for the calculation of statistics and refinement.
 
 _reflns_Friedel_fraction is defined as the number of unique
 Friedel pairs measured divided by the number that would be
 possible theoretically, ignoring centric projections and
 systematic absences.
;
 
_computing_data_collection        ?
_computing_cell_refinement        ?
_computing_data_reduction         ?
_computing_structure_solution     ?
_computing_structure_refinement 'SHELXL-2019/2 (Sheldrick, 2019)'
_computing_molecular_graphics     ?
_computing_publication_material   ?
_refine_special_details           ?
_refine_ls_structure_factor_coef  Fsqd
_refine_ls_matrix_type            full
_refine_ls_weighting_scheme       calc
_refine_ls_weighting_details
'w=1/[\s^2^(Fo^2^)+(0.0346P)^2^+1.4432P] where P=(Fo^2^+2Fc^2^)/3'
_atom_sites_solution_primary      ?
_atom_sites_solution_secondary    ?
_atom_sites_solution_hydrogens    geom
_refine_ls_hydrogen_treatment     constr
_refine_ls_extinction_method      none
_refine_ls_extinction_coef        .
_refine_ls_number_reflns          6945
_refine_ls_number_parameters      213
_refine_ls_number_restraints      0
_refine_ls_R_factor_all           0.2671
_refine_ls_R_factor_gt            0.1157
_refine_ls_wR_factor_ref          0.2104
_refine_ls_wR_factor_gt           0.1638
_refine_ls_goodness_of_fit_ref    1.156
_refine_ls_restrained_S_all       1.156
_refine_ls_shift/su_max           0.001
_refine_ls_shift/su_mean          0.000
 
loop_
 _atom_site_label
 _atom_site_type_symbol
 _atom_site_fract_x
 _atom_site_fract_y
 _atom_site_fract_z
 _atom_site_U_iso_or_equiv
 _atom_site_adp_type
 _atom_site_occupancy
 _atom_site_site_symmetry_order  
 _atom_site_calc_flag
 _atom_site_refinement_flags_posn
 _atom_site_refinement_flags_adp
 _atom_site_refinement_flags_occupancy
 _atom_site_disorder_assembly
 _atom_site_disorder_group
Fe01 Fe 0.750000 0.750000 0.57544(4) 0.0787(3) Uani 1 2 d S T P . .
S002 S 0.90750(12) 0.55801(11) 0.39552(7) 0.1363(6) Uani 1 1 d . . . . .
N003 N 0.7435(3) 0.8428(2) 0.67400(17) 0.0805(8) Uani 1 1 d . . . . .
N004 N 0.8007(3) 0.6617(2) 0.49606(19) 0.1013(11) Uani 1 1 d . . . . .
N005 N 0.9096(3) 0.7962(2) 0.59339(18) 0.0838(9) Uani 1 1 d . . . . .
C006 C 0.6559(3) 0.8600(2) 0.7200(2) 0.0807(11) Uani 1 1 d . . . . .
C007 C 0.5641(3) 0.8822(3) 0.6847(2) 0.0862(11) Uani 1 1 d . . . . .
H007 H 0.561845 0.889123 0.632250 0.103 Uiso 1 1 calc R U . . .
C008 C 0.9244(4) 0.8471(3) 0.6545(2) 0.0886(11) Uani 1 1 d . . . . .
C009 C 0.8308(4) 0.8697(3) 0.6965(2) 0.0919(12) Uani 1 1 d . . . . .
H009 H 0.835408 0.904004 0.739988 0.110 Uiso 1 1 calc R U . . .
C00A C 0.6586(3) 0.8496(3) 0.7978(2) 0.0964(13) Uani 1 1 d . . . . .
H00A H 0.719898 0.834704 0.822034 0.116 Uiso 1 1 calc R U . . .
C00B C 0.4779(4) 0.8839(3) 0.8055(2) 0.0898(12) Uani 1 1 d . . . . .
C00C C 0.4766(3) 0.8938(3) 0.7272(2) 0.0918(12) Uani 1 1 d . . . . .
H00C H 0.415203 0.908612 0.703008 0.110 Uiso 1 1 calc R U . . .
C00D C 0.8447(3) 0.6193(3) 0.4538(2) 0.0865(12) Uani 1 1 d . . . . .
C00E C 0.5696(4) 0.8614(3) 0.8395(2) 0.1023(14) Uani 1 1 d . . . . .
H00E H 0.571651 0.853915 0.891921 0.123 Uiso 1 1 calc R U . . .
C00F C 0.3826(4) 0.8979(3) 0.8505(3) 0.1001(13) Uani 1 1 d . . . . .
C00G C 0.9930(4) 0.7744(3) 0.5528(3) 0.1028(14) Uani 1 1 d . . . . .
H00G H 0.984288 0.739578 0.509970 0.123 Uiso 1 1 calc R U . . .
C00H C 0.3846(4) 0.9423(3) 0.9190(3) 0.1110(15) Uani 1 1 d . . . . .
H00H H 0.447092 0.962884 0.937898 0.133 Uiso 1 1 calc R U . . .
C00I C 1.0200(4) 0.8766(4) 0.6761(3) 0.1203(16) Uani 1 1 d . . . . .
H00I H 1.027594 0.912285 0.718482 0.144 Uiso 1 1 calc R U . . .
C00J C 0.2892(5) 0.8677(4) 0.8248(3) 0.1317(18) Uani 1 1 d . . . . .
H00J H 0.285631 0.837214 0.779168 0.158 Uiso 1 1 calc R U . . .
C00K C 0.1994(5) 0.8824(5) 0.8668(4) 0.152(2) Uani 1 1 d . . . . .
H00K H 0.136542 0.861789 0.848836 0.183 Uiso 1 1 calc R U . . .
C00L C 1.1042(4) 0.8521(4) 0.6338(4) 0.138(2) Uani 1 1 d . . . . .
H00L H 1.169965 0.870367 0.647672 0.166 Uiso 1 1 calc R U . . .
C00M C 0.2948(6) 0.9563(4) 0.9600(3) 0.133(2) Uani 1 1 d . . . . .
H00M H 0.297368 0.986354 1.005861 0.160 Uiso 1 1 calc R U . . .
C00N C 0.2031(6) 0.9265(5) 0.9335(4) 0.144(2) Uani 1 1 d . . . . .
H00N H 0.142910 0.936250 0.960980 0.173 Uiso 1 1 calc R U . . .
C00O C 1.0907(4) 0.8012(4) 0.5715(4) 0.1275(17) Uani 1 1 d . . . . .
H00O H 1.146803 0.784662 0.541900 0.153 Uiso 1 1 calc R U . . .
 
loop_
 _atom_site_aniso_label
 _atom_site_aniso_U_11
 _atom_site_aniso_U_22
 _atom_site_aniso_U_33
 _atom_site_aniso_U_23
 _atom_site_aniso_U_13
 _atom_site_aniso_U_12
Fe01 0.0841(5) 0.0933(5) 0.0588(4) 0.000 0.000 0.0079(4)
S002 0.1423(12) 0.1793(14) 0.0874(8) -0.0143(9) 0.0212(8) 0.0616(10)
N003 0.087(2) 0.086(2) 0.0675(16) -0.0019(16) -0.0072(19) 0.0130(19)
N004 0.118(3) 0.112(3) 0.074(2) -0.015(2) 0.015(2) 0.007(2)
N005 0.082(2) 0.094(2) 0.076(2) 0.0086(18) 0.0005(17) 0.0029(18)
C006 0.092(3) 0.082(3) 0.069(2) -0.005(2) -0.002(2) 0.016(2)
C007 0.097(3) 0.091(3) 0.071(2) -0.003(2) -0.006(2) 0.019(2)
C008 0.092(3) 0.094(3) 0.080(3) 0.007(2) -0.010(2) 0.004(2)
C009 0.109(4) 0.094(3) 0.073(2) -0.005(2) -0.008(2) 0.008(3)
C00A 0.097(3) 0.114(3) 0.078(3) -0.002(2) -0.008(2) 0.022(3)
C00B 0.100(3) 0.086(3) 0.084(3) -0.001(2) 0.004(2) 0.020(2)
C00C 0.092(3) 0.093(3) 0.090(3) -0.001(2) -0.009(2) 0.024(2)
C00D 0.087(3) 0.110(3) 0.062(2) 0.000(2) -0.002(2) 0.001(2)
C00E 0.114(4) 0.122(4) 0.070(2) 0.007(2) 0.001(3) 0.030(3)
C00F 0.112(4) 0.090(3) 0.099(3) 0.007(3) 0.003(3) 0.021(3)
C00G 0.090(3) 0.128(4) 0.090(3) 0.011(3) 0.014(3) 0.003(3)
C00H 0.112(4) 0.119(4) 0.102(3) -0.001(3) 0.006(3) 0.035(3)
C00I 0.098(4) 0.144(5) 0.120(4) -0.008(3) -0.025(3) -0.008(3)
C00J 0.117(4) 0.142(5) 0.136(5) -0.023(4) 0.020(4) 0.009(4)
C00K 0.113(5) 0.180(6) 0.163(6) -0.014(5) 0.016(5) 0.009(4)
C00L 0.086(4) 0.181(6) 0.148(5) 0.013(5) -0.018(4) -0.015(4)
C00M 0.146(5) 0.149(5) 0.105(4) 0.002(3) 0.020(4) 0.065(4)
C00N 0.113(5) 0.172(6) 0.148(6) 0.017(5) 0.026(5) 0.044(4)
C00O 0.088(4) 0.163(5) 0.132(5) 0.015(4) 0.011(3) -0.001(3)
 
_geom_special_details
;
 All esds (except the esd in the dihedral angle between two l.s. planes)
 are estimated using the full covariance matrix.  The cell esds are taken
 into account individually in the estimation of esds in distances, angles
 and torsion angles; correlations between esds in cell parameters are only
 used when they are defined by crystal symmetry.  An approximate (isotropic)
 treatment of cell esds is used for estimating esds involving l.s. planes.
;
 
loop_
 _geom_bond_atom_site_label_1
 _geom_bond_atom_site_label_2
 _geom_bond_distance
 _geom_bond_site_symmetry_2
 _geom_bond_publ_flag
Fe01 N004 2.051(4) . ?
Fe01 N004 2.051(4) 2_665 ?
Fe01 N005 2.209(3) 2_665 ?
Fe01 N005 2.209(3) . ?
Fe01 N003 2.243(3) . ?
Fe01 N003 2.243(3) 2_665 ?
S002 C00D 1.611(5) . ?
N003 C009 1.267(5) . ?
N003 C006 1.419(5) . ?
N004 C00D 1.140(5) . ?
N005 C00G 1.338(5) . ?
N005 C008 1.340(5) . ?
C006 C00A 1.380(5) . ?
C006 C007 1.383(5) . ?
C007 C00C 1.370(5) . ?
C008 C00I 1.373(6) . ?
C008 C009 1.462(6) . ?
C00A C00E 1.378(6) . ?
C00B C00E 1.375(6) . ?
C00B C00C 1.387(5) . ?
C00B C00F 1.482(6) . ?
C00F C00J 1.372(7) . ?
C00F C00H 1.384(6) . ?
C00G C00O 1.371(6) . ?
C00H C00M 1.386(7) . ?
C00I C00L 1.373(7) . ?
C00J C00K 1.397(7) . ?
C00K C00N 1.353(8) . ?
C00L C00O 1.356(7) . ?
C00M C00N 1.356(8) . ?
 
loop_
 _geom_angle_atom_site_label_1
 _geom_angle_atom_site_label_2
 _geom_angle_atom_site_label_3
 _geom_angle
 _geom_angle_site_symmetry_1
 _geom_angle_site_symmetry_3
 _geom_angle_publ_flag
N004 Fe01 N004 94.2(2) . 2_665 ?
N004 Fe01 N005 100.75(14) . 2_665 ?
N004 Fe01 N005 90.46(14) 2_665 2_665 ?
N004 Fe01 N005 90.46(14) . . ?
N004 Fe01 N005 100.75(14) 2_665 . ?
N005 Fe01 N005 163.57(17) 2_665 . ?
N004 Fe01 N003 162.81(14) . . ?
N004 Fe01 N003 95.58(13) 2_665 . ?
N005 Fe01 N003 93.29(12) 2_665 . ?
N005 Fe01 N003 73.84(13) . . ?
N004 Fe01 N003 95.58(13) . 2_665 ?
N004 Fe01 N003 162.81(14) 2_665 2_665 ?
N005 Fe01 N003 73.84(13) 2_665 2_665 ?
N005 Fe01 N003 93.29(12) . 2_665 ?
N003 Fe01 N003 78.76(15) . 2_665 ?
C009 N003 C006 118.5(3) . . ?
C009 N003 Fe01 114.4(3) . . ?
C006 N003 Fe01 126.0(3) . . ?
C00D N004 Fe01 168.4(4) . . ?
C00G N005 C008 117.2(4) . . ?
C00G N005 Fe01 126.9(3) . . ?
C008 N005 Fe01 115.7(3) . . ?
C00A C006 C007 119.7(4) . . ?
C00A C006 N003 121.6(4) . . ?
C007 C006 N003 118.6(3) . . ?
C00C C007 C006 120.0(4) . . ?
N005 C008 C00I 122.8(4) . . ?
N005 C008 C009 115.1(4) . . ?
C00I C008 C009 122.1(5) . . ?
N003 C009 C008 120.4(4) . . ?
C00E C00A C006 119.4(4) . . ?
C00E C00B C00C 118.0(4) . . ?
C00E C00B C00F 121.7(4) . . ?
C00C C00B C00F 120.3(4) . . ?
C007 C00C C00B 121.1(4) . . ?
N004 C00D S002 178.7(4) . . ?
C00B C00E C00A 121.7(4) . . ?
C00J C00F C00H 117.9(5) . . ?
C00J C00F C00B 120.7(5) . . ?
C00H C00F C00B 121.3(5) . . ?
N005 C00G C00O 122.9(5) . . ?
C00F C00H C00M 120.8(5) . . ?
C008 C00I C00L 118.5(5) . . ?
C00F C00J C00K 120.4(6) . . ?
C00N C00K C00J 120.7(7) . . ?
C00O C00L C00I 119.5(5) . . ?
C00N C00M C00H 120.4(6) . . ?
C00K C00N C00M 119.7(6) . . ?
C00L C00O C00G 119.0(5) . . ?
 
_refine_diff_density_max    0.174
_refine_diff_density_min   -0.175
_refine_diff_density_rms    0.032

_shelx_res_file
;
TITL Bia_dw4400_085K_a.res in Pccn
    Bia_dw4400_335K.res
    created by SHELXL-2019/2 at 05:35:03 on 03-May-2022
REM Old TITL Bia_dw4400_085K in Pccn
REM SHELXT solution in Pccn: R1 0.089, Rweak 0.045, Alpha 0.023
REM <I/s>   0.567 for  392 systematic absences,  Orientation as input
REM Formula found by SHELXT:  Fe C38 N6 S2

CELL 0.65524 12.9631 15.3033 17.5926 90.0000 90.0000 90.0000
ZERR 14.000 0.0007 0.0008 0.0007 0.0000 0.0000 0.0000
LATT  1
SYMM 1/2-X, 1/2-Y, Z
SYMM -X, 1/2+Y, 1/2-Z
SYMM 1/2+X, -Y, 1/2-Z
SFAC FE C H N S
DISP $C  0.00244  0.00131  9.14798!source kissel
DISP $N  0.00493  0.00266 15.07095!source kissel
DISP $S  0.10506  0.10024 379.49005!source kissel
DISP $Fe  0.32649  0.69602 2544.24973!source kissel
UNIT 4 152 112 24 8
ACTA
L.S. 10
BOND
LIST 6
FMAP 2
PLAN 20
WGHT    0.034600    1.443200
FVAR       2.97186
FE01  1    0.750000    0.750000    0.575442    10.50000    0.08406    0.09331 =
         0.05879    0.00000    0.00000    0.00794
S002  5    0.907499    0.558007    0.395521    11.00000    0.14229    0.17931 =
         0.08745   -0.01434    0.02123    0.06158
N003  4    0.743548    0.842839    0.673998    11.00000    0.08741    0.08647 =
         0.06750   -0.00193   -0.00723    0.01303
N004  4    0.800707    0.661730    0.496061    11.00000    0.11811    0.11161 =
         0.07421   -0.01535    0.01543    0.00667
N005  4    0.909607    0.796228    0.593389    11.00000    0.08196    0.09364 =
         0.07565    0.00860    0.00051    0.00290
C006  2    0.655885    0.860040    0.719950    11.00000    0.09161    0.08170 =
         0.06875   -0.00474   -0.00176    0.01576
C007  2    0.564115    0.882158    0.684738    11.00000    0.09696    0.09065 =
         0.07085   -0.00284   -0.00573    0.01907
AFIX  43
H007  3    0.561845    0.889123    0.632250    11.00000   -1.20000
AFIX   0
C008  2    0.924384    0.847052    0.654452    11.00000    0.09175    0.09429 =
         0.07987    0.00696   -0.00977    0.00384
C009  2    0.830829    0.869692    0.696487    11.00000    0.10928    0.09360 =
         0.07292   -0.00516   -0.00788    0.00799
AFIX  43
H009  3    0.835408    0.904004    0.739988    11.00000   -1.20000
AFIX   0
C00A  2    0.658573    0.849584    0.797846    11.00000    0.09685    0.11424 =
         0.07796   -0.00183   -0.00765    0.02199
AFIX  43
H00A  3    0.719898    0.834704    0.822034    11.00000   -1.20000
AFIX   0
C00B  2    0.477879    0.883900    0.805502    11.00000    0.09999    0.08557 =
         0.08377   -0.00052    0.00424    0.01978
C00C  2    0.476574    0.893805    0.727167    11.00000    0.09242    0.09280 =
         0.09007   -0.00122   -0.00915    0.02404
AFIX  43
H00C  3    0.415203    0.908612    0.703008    11.00000   -1.20000
AFIX   0
C00D  2    0.844671    0.619328    0.453769    11.00000    0.08676    0.11014 =
         0.06245    0.00043   -0.00206    0.00055
C00E  2    0.569590    0.861382    0.839481    11.00000    0.11449    0.12199 =
         0.07033    0.00662    0.00120    0.02974
AFIX  43
H00E  3    0.571651    0.853915    0.891921    11.00000   -1.20000
AFIX   0
C00F  2    0.382595    0.897928    0.850463    11.00000    0.11171    0.08988 =
         0.09878    0.00674    0.00278    0.02108
C00G  2    0.992978    0.774440    0.552794    11.00000    0.09002    0.12833 =
         0.09011    0.01054    0.01417    0.00308
AFIX  43
H00G  3    0.984288    0.739578    0.509970    11.00000   -1.20000
AFIX   0
C00H  2    0.384645    0.942263    0.919043    11.00000    0.11195    0.11940 =
         0.10161   -0.00120    0.00570    0.03510
AFIX  43
H00H  3    0.447092    0.962884    0.937898    11.00000   -1.20000
AFIX   0
C00I  2    1.020010    0.876552    0.676090    11.00000    0.09777    0.14360 =
         0.11964   -0.00797   -0.02472   -0.00757
AFIX  43
H00I  3    1.027594    0.912285    0.718482    11.00000   -1.20000
AFIX   0
C00J  2    0.289191    0.867707    0.824819    11.00000    0.11653    0.14222 =
         0.13648   -0.02293    0.02001    0.00882
AFIX  43
H00J  3    0.285631    0.837214    0.779168    11.00000   -1.20000
AFIX   0
C00K  2    0.199430    0.882450    0.866842    11.00000    0.11311    0.18025 =
         0.16293   -0.01427    0.01569    0.00948
AFIX  43
H00K  3    0.136542    0.861789    0.848836    11.00000   -1.20000
AFIX   0
C00L  2    1.104191    0.852124    0.633750    11.00000    0.08618    0.18084 =
         0.14757    0.01315   -0.01807   -0.01461
AFIX  43
H00L  3    1.169965    0.870367    0.647672    11.00000   -1.20000
AFIX   0
C00M  2    0.294758    0.956297    0.959956    11.00000    0.14580    0.14851 =
         0.10471    0.00191    0.01970    0.06502
AFIX  43
H00M  3    0.297368    0.986354    1.005861    11.00000   -1.20000
AFIX   0
C00N  2    0.203067    0.926475    0.933460    11.00000    0.11307    0.17167 =
         0.14808    0.01713    0.02601    0.04418
AFIX  43
H00N  3    0.142910    0.936250    0.960980    11.00000   -1.20000
AFIX   0
C00O  2    1.090650    0.801199    0.571491    11.00000    0.08833    0.16270 =
         0.13150    0.01522    0.01141   -0.00107
AFIX  43
H00O  3    1.146803    0.784662    0.541900    11.00000   -1.20000
AFIX   0
HKLF 4


REM  Bia_dw4400_085K_a.res in Pccn
REM wR2 = 0.2104, GooF = S = 1.156, Restrained GooF = 1.156 for all data
REM R1 = 0.1157 for 2561 Fo > 4sig(Fo) and 0.2671 for all 6945 data
REM 213 parameters refined using 0 restraints

END

WGHT      0.0343      1.4485

REM Highest difference peak  0.174,  deepest hole -0.175,  1-sigma level  0.032
Q1    1   0.8293  0.5312  0.3876  11.00000  0.05    0.17
Q2    1   0.8424  0.8089  0.5741  11.00000  0.05    0.12
Q3    1   1.1581  0.9250  0.6418  11.00000  0.05    0.11
Q4    1   0.4710  0.8610  0.7625  11.00000  0.05    0.11
Q5    1   0.2664  0.8089  0.7970  11.00000  0.05    0.11
Q6    1   0.1965  0.8314  0.8211  11.00000  0.05    0.11
Q7    1   1.2807  0.8906  0.5769  11.00000  0.05    0.11
Q8    1   0.6006  0.8093  0.7909  11.00000  0.05    0.10
Q9    1   0.8248  0.5034  0.3326  11.00000  0.05    0.10
Q10   1   0.1456  0.7970  0.8568  11.00000  0.05    0.10
Q11   1   0.5188  0.9824  0.8710  11.00000  0.05    0.10
Q12   1   0.7853  0.8206  0.7010  11.00000  0.05    0.10
Q13   1   1.0417  0.9194  0.5451  11.00000  0.05    0.10
Q14   1   0.7409  0.7915  0.8542  11.00000  0.05    0.10
Q15   1   0.5041  0.8393  0.8278  11.00000  0.05    0.10
Q16   1   0.4314  0.9555  0.6712  11.00000  0.05    0.10
Q17   1   0.9149  0.6236  0.3718  11.00000  0.05    0.09
Q18   1   0.7432  0.7029  0.4946  11.00000  0.05    0.09
Q19   1   0.1721  0.7854  0.8294  11.00000  0.05    0.09
Q20   1   0.7772  0.6180  0.4937  11.00000  0.05    0.09
;
_shelx_res_checksum   81387

_shelx_hkl_file
;
   0   0  -2 1087.52 108.123   1
   0   0   2 650.375 129.284   1
   0   0  -3 180.870 130.153   1
   0   0   3-85.4971 155.134   1
   0   0   4 248651. 16991.5   1
   0   0  -4 274923. 16987.7   1
   0   0  -5-36.6035 148.412   1
   0   0   5 97.0212 164.009   1
   0   0  -6 737.061 156.395   1
   0   0   6 638.183 190.896   1
   0   0  -8 182379. 12182.7   1
   0   0   8 194973. 12194.3   1
   0   0  -9-64.1318 158.334   1
   0   0   9 18.6868 182.228   1
   0   0 -10 16340.5 1144.97   1
   0   0  10 17191.9 1161.95   1
   0   0 -11 76.3837 170.637   1
   0   0  11 156.570 202.838   1
   0   0 -12 17135.0 1184.46   1
   0   0  12 17033.4 1194.99   1
   0   0 -13-109.848 181.167   1
   0   0  13 25.7147 210.775   1
   0   0  15-258.203 245.407   1
   0   0 -16 127.729 203.682   1
   0   0  16 30.0892 226.530   1
   0   0 -17-159.333 199.587   1
   0   0  17-251.036 231.434   1
   0   0 -18 437.388 209.253   1
   0   0  18 229.860 273.346   1
   0   0 -20 174.552 205.371   1
   0   0  20 34.7801 231.099   1
   0   0 -21-178.053 211.898   1
   0   0  21 213.884 272.112   1
   0   0 -22-213.273 211.423   1
   0   0  22 364.646 251.971   1
   0   0  24 37.9352 248.482   1
   0   0 -24 95.9096 231.019   1
   0   0  25 191.719 231.794   1
   0   0 -25 227.139 208.909   1
   0   0 -26-65.5541 226.523   1
   0   1   1 32.8510 82.7142   1
   0  -1  -1-2.92977 66.9651   1
   0   1   2 127911. 8906.90   1
   0  -1  -2 145569. 8903.29   1
   0   1  -3-86.9036 97.0597   1
   0  -1  -3 78.4814 139.416   1
   0  -1   3 137.994 118.879   1
   0   1   3 15.8660 180.470   1
   0   1  -4 24161.2 1617.07   1
   0   1   4 26095.6 1635.54   1
   0  -1   4 23199.4 1620.20   1
   0  -1  -4 25844.8 1626.17   1
   0   1  -5 56.2279 135.476   1
   0  -1  -5-133.157 145.546   1
   0  -1   5 18.6600 158.584   1
   0   1   5 48.8343 179.794   1
   0  -1   6 38677.1 2515.79   1
   0   1  -6 38029.3 2509.26   1
   0  -1  -7 96.9062 170.760   1
   0   1  -7-58.1001 144.093   1
   0   1   7-273.090 205.899   1
   0  -1   7 134.275 172.953   1
   0  -1   8 30943.6 2242.57   1
   0   1   8 34906.5 2256.05   1
   0   1  -8 35493.7 2239.89   1
   0  -1  -8 34426.2 2244.51   1
   0  -1  -9 102.692 168.679   1
   0   1  -9-14.9538 135.882   1
   0  -1   9-34.9622 170.480   1
   0   1   9 138.518 179.359   1
   0   1  10 34394.8 2519.14   1
   0  -1  10 38991.2 2516.78   1
   0  -1 -10 38283.7 2511.43   1
   0   1 -10 39323.3 2504.11   1
   0   1 -11-290.084 170.862   1
   0  -1 -11-280.720 187.986   1
   0  -1  11-42.4434 180.148   1
   0   1  11-234.461 225.640   1
   0   1  12 9052.17 708.355   1
   0  -1 -12 10468.7 702.014   1
   0   1 -12 8771.15 678.507   1
   0   1 -13 169.206 195.600   1
   0  -1  13 74.2596 210.817   1
   0  -1 -14 2646.26 299.847   1
   0   1 -14 2798.91 288.631   1
   0  -1  14 2242.52 313.917   1
   0   1  14 2562.63 328.745   1
   0   1 -15 94.6977 186.935   1
   0  -1 -15-328.320 217.962   1
   0  -1  15 27.8808 217.978   1
   0   1 -16 2782.80 286.545   1
   0  -1 -16 2230.50 285.843   1
   0  -1  16 1673.30 299.084   1
   0   1  16 2031.53 312.808   1
   0   1 -17 103.206 186.454   1
   0  -1 -17 135.830 191.693   1
   0   1  17-191.961 246.779   1
   0  -1  17 123.958 240.656   1
   0  -1 -18 2743.87 323.164   1
   0   1 -18 1783.66 292.849   1
   0   1  18 1832.51 372.776   1
   0  -1  18 2464.97 321.420   1
   0  -1 -19 28.3025 213.070   1
   0   1 -19 27.9090 211.604   1
   0   1  19 242.703 250.539   1
   0  -1  19 33.3590 218.521   1
   0  -1 -20 590.022 210.379   1
   0   1 -20 143.405 206.990   1
   0   1  20 279.367 235.594   1
   0  -1  20-103.389 221.944   1
   0  -1 -21 59.9655 219.129   1
   0   1 -21-178.077 214.434   1
   0  -1  21 106.531 240.122   1
   0   1  21 215.125 259.043   1
   0   1 -22 825.617 228.197   1
   0  -1 -22 729.238 225.138   1
   0  -1  22 400.049 235.433   1
   0   1  22 219.742 251.488   1
   0  -1 -23 92.8979 213.507   1
   0   1  23 148.217 249.826   1
   0  -1  23 148.847 237.106   1
   0   1 -23 439.700 211.878   1
   0   1  24 37.5257 241.158   1
   0  -1 -24 253.461 219.011   1
   0   1 -24 32.2796 221.236   1
   0  -1  24 38.1520 241.550   1
   0  -1 -25-160.202 200.741   1
   0   1 -25 197.141 205.856   1
   0   1  25 38.0008 229.330   1
   0  -1  25 116.065 234.771   1
   0  -1 -26 193.735 225.534   1
   0   1  26 305.824 253.187   1
   0  -1 -27-195.419 223.494   1
   0   2   1 30.6673 123.424   1
   0  -2  -1-40.8277 86.6104   1
   0   2   2 12006.4 754.801   1
   0  -2  -2 10313.8 741.109   1
   0   2  -3-43.5597 77.2421   1
   0  -2  -3 84.6066 161.605   1
   0   2   3 9.33104 198.019   1
   0  -2   3 68.7479 93.9754   1
   0  -2  -4 430.797 185.335   1
   0   2  -4 373.566 100.383   1
   0  -2   4 398.964 120.105   1
   0   2   4 404.686 209.304   1
   0   2  -5 6.81724 112.543   1
   0  -2  -5 295.726 181.586   1
   0  -2   5 198.219 132.375   1
   0   2   5-13.5569 204.734   1
   0   2  -6 1505.84 165.384   1
   0  -2   6 1376.15 189.514   1
   0  -2  -7 104.473 152.827   1
   0   2  -7-93.5804 121.470   1
   0  -2   7-84.8992 146.627   1
   0   2   7-121.211 173.845   1
   0   2   8 40421.7 2783.37   1
   0  -2  -8 43590.5 2778.21   1
   0   2  -9-13.8435 136.575   1
   0  -2   9-16.2046 154.754   1
   0   2   9 41.9640 207.299   1
   0  -2 -10 821.143 208.351   1
   0   2 -10 1055.50 174.491   1
   0   2  10 1116.22 247.461   1
   0   2 -11 17.1614 149.407   1
   0  -2 -11-20.9295 170.085   1
   0  -2  11-240.723 170.356   1
   0   2  11-171.299 203.649   1
   0   2  12 13613.7 1014.87   1
   0  -2  12 14497.9 997.627   1
   0  -2 -12 14268.3 1004.07   1
   0   2 -13-20.1685 168.743   1
   0  -2 -13 141.278 211.290   1
   0  -2  13 47.3177 201.348   1
   0   2  13-193.019 259.569   1
   0  -2  14 13602.5 982.667   1
   0   2  14 14745.0 1005.71   1
   0  -2 -14 13910.9 979.246   1
   0   2 -14 12932.8 962.539   1
   0  -2 -15 77.6837 189.245   1
   0   2  15-90.9032 219.764   1
   0  -2 -16 862.727 235.459   1
   0   2 -16 767.900 218.834   1
   0   2  16 944.993 287.188   1
   0  -2  16 1105.44 258.987   1
   0   2 -17-25.3839 207.415   1
   0  -2 -17 360.950 251.644   1
   0   2  17-520.831 268.390   1
   0  -2  17 270.418 235.642   1
   0   2 -18 1004.28 220.282   1
   0  -2  18 1074.25 274.086   1
   0  -2 -19 57.8340 197.291   1
   0   2 -19-246.495 196.369   1
   0  -2  19 164.571 249.519   1
   0   2  19 486.072 267.794   1
   0  -2 -20 761.095 256.052   1
   0   2  20 645.484 284.046   1
   0   2 -21-89.0012 205.946   1
   0  -2 -21 90.3868 223.579   1
   0   2  21 72.0328 254.154   1
   0  -2  21 352.787 242.807   1
   0   2 -22 399.109 215.433   1
   0  -2  22 36.3797 247.616   1
   0  -2 -23 400.159 243.853   1
   0   2  23 222.030 257.934   1
   0  -2  23-150.297 229.338   1
   0   2 -23-63.5752 213.127   1
   0   2  24 335.468 232.145   1
   0  -2 -24 344.839 210.300   1
   0  -2 -25-126.663 219.768   1
   0   2  25 337.380 264.489   1
   0  -2 -26 64.0057 215.448   1
   0   2  26-151.185 229.356   1
   0   3   0 99.3790 99.9719   1
   0  -3   0-64.6066 88.5150   1
   0   3   1 32.3547 143.776   1
   0  -3  -1 5.32868 116.835   1
   0   3   2 771257. 48936.9   1
   0  -3  -2 746133. 48931.5   1
   0  -3  -3-107.979 157.884   1
   0   3   3-54.0175 176.361   1
   0   3  -4 766486. 48411.7   1
   0  -3   4 740196. 48413.4   1
   0   3   4 740667. 48441.6   1
   0  -3  -4 731128. 48435.2   1
   0   3  -5 5.52805 94.5009   1
   0  -3   5 57.7793 117.946   1
   0  -3  -6 698.152 164.582   1
   0   3  -6 485.684 111.202   1
   0  -3   6 342.841 123.576   1
   0   3   6 352.527 186.718   1
   0   3  -7 9.17037 119.447   1
   0  -3  -7-175.954 168.455   1
   0   3   7 55.6692 184.408   1
   0  -3   7-85.6334 124.479   1
   0   3   8 12848.1 913.799   1
   0  -3   8 12837.5 880.647   1
   0  -3  -8 13422.5 901.797   1
   0   3  -8 12498.5 869.430   1
   0  -3  -9-19.0834 195.018   1
   0   3   9-110.577 225.992   1
   0   3  10 29861.3 2015.68   1
   0  -3  10 30252.7 1985.57   1
   0  -3 -10 29504.5 1996.57   1
   0   3 -10 29618.5 1977.20   1
   0  -3  11 18.7881 176.059   1
   0   3  11-331.242 253.182   1
   0   3 -11 16.0395 143.575   1
   0  -3 -11 108.997 212.124   1
   0  -3  12 414.232 191.138   1
   0   3 -12 598.306 169.012   1
   0  -3  13-203.053 191.025   1
   0   3  13-199.067 249.419   1
   0  -3 -13 24.2938 189.987   1
   0   3 -13-38.2102 162.702   1
   0  -3  14 343.661 196.640   1
   0   3  14 119.149 248.787   1
   0  -3 -14 203.567 216.891   1
   0   3 -14 81.8526 178.880   1
   0  -3  15-26.5712 198.718   1
   0   3  15 62.0008 248.783   1
   0  -3 -15 503.685 242.163   1
   0   3 -15 65.0714 181.131   1
   0  -3  16 1220.95 250.755   1
   0   3  16 481.863 240.552   1
   0  -3 -16 714.787 228.669   1
   0   3 -16 867.612 204.706   1
   0  -3  17-383.009 245.838   1
   0   3  17-132.399 257.056   1
   0  -3 -17-56.4616 206.380   1
   0   3 -17 123.298 178.231   1
   0  -3  18 155.502 215.298   1
   0  -3 -18 288.928 244.865   1
   0   3 -18 180.663 196.758   1
   0  -3  19-129.866 242.763   1
   0   3  19 385.701 272.395   1
   0  -3 -19-29.2129 232.999   1
   0   3 -19 325.670 223.927   1
   0   3 -20 113.681 202.969   1
   0  -3  20 270.381 247.035   1
   0   3  20-36.1153 248.525   1
   0  -3 -20-29.4915 196.795   1
   0   3  21-324.029 251.060   1
   0   3 -21 208.733 201.861   1
   0  -3  21 495.147 241.449   1
   0  -3 -21 182.590 218.362   1
   0   3  22 695.304 283.823   1
   0   3 -22 185.703 210.137   1
   0  -3  22 182.884 245.859   1
   0  -3 -22 213.447 226.158   1
   0   3  23 111.128 213.403   1
   0   3 -23 223.824 207.453   1
   0  -3  23 37.6547 231.015   1
   0  -3 -23-92.2676 204.285   1
   0   3 -24 725.606 225.192   1
   0   3  24 593.995 263.756   1
   0  -3 -24 186.290 217.693   1
   0   3  25-37.2432 238.484   1
   0  -3 -25 409.149 230.424   1
   0  -3 -26 252.123 219.391   1
   0   3  26 298.855 229.833   1
   0  -3 -27 221.517 229.464   1
   0   3  27 409.402 247.944   1
   0  -3 -28-62.8477 197.920   1
   0   4   0 994036. 63592.4   1
   0  -4   0 976561. 63589.4   1
   0  -4  -1 198.199 128.504   1
   0   4   1-79.8590 149.921   1
   0   4  -1-30.5708 74.9130   1
   0   4   2 738748. 48031.1   1
   0  -4  -2 747126. 48025.6   1
   0   4   3-36.7951 177.572   1
   0  -4  -3-10.1564 163.062   1
   0   4   5 258.235 208.667   1
   0  -4  -5-54.8058 174.561   1
   0   4  -5-4.10761 72.1579   1
   0  -4   5 120.589 82.9120   1
   0   4   6 401706. 25041.4   1
   0  -4   6 398838. 25003.5   1
   0   4  -6 375792. 24999.5   1
   0  -4  -6 377704. 25028.0   1
   0  -4  -7-119.450 188.321   1
   0   4  -7 30.8615 95.6718   1
   0   4   7 138.542 199.059   1
   0  -4   7-9.21321 111.506   1
   0  -4  -8-148.547 197.647   1
   0   4  -8 28.7518 100.554   1
   0  -4   8 11.3568 117.386   1
   0   4   8 302.098 238.143   1
   0  -4  -9 180.554 196.878   1
   0   4  -9-22.7201 109.367   1
   0  -4   9-107.757 132.194   1
   0   4   9-69.5414 230.334   1
   0   4 -10 129.924 116.529   1
   0  -4 -10-128.362 198.283   1
   0   4  10-99.6540 237.300   1
   0  -4  10 373.302 169.523   1
   0   4 -11 132.243 134.476   1
   0  -4 -11-113.270 201.744   1
   0   4  11 26.4727 223.399   1
   0  -4  11-158.460 158.388   1
   0  -4  12 6634.80 495.693   1
   0  -4 -12 7062.40 518.028   1
   0   4 -12 6314.21 471.223   1
   0   4 -13 36.1651 156.893   1
   0  -4 -13-325.311 193.011   1
   0  -4  13 64.1105 183.407   1
   0   4  13 146.422 247.140   1
   0  -4 -14 3863.80 354.194   1
   0   4 -14 3307.04 310.043   1
   0  -4  14 3481.28 337.318   1
   0   4  14 2535.60 386.254   1
   0   4  15-475.158 282.147   1
   0  -4  15 352.862 199.027   1
   0   4 -15-189.034 157.605   1
   0  -4 -15 786.159 232.053   1
   0   4  16 65.4209 260.714   1
   0  -4 -16-28.0167 224.721   1
   0  -4  17 57.4502 221.538   1
   0   4 -17-24.0321 190.934   1
   0   4 -18 1072.80 226.386   1
   0  -4  18 850.068 248.416   1
   0   4  18 585.591 287.387   1
   0  -4 -18 497.319 223.276   1
   0   4  19-35.3868 266.397   1
   0   4 -19 54.0696 175.465   1
   0  -4  19 256.033 222.150   1
   0  -4 -19 59.5123 244.668   1
   0   4 -20 994.136 230.045   1
   0  -4  20 1080.85 266.249   1
   0  -4 -20 415.644 252.020   1
   0   4 -21 89.7716 217.030   1
   0  -4  21-140.872 229.555   1
   0   4  22-36.6418 257.520   1
   0   4 -22 186.992 215.438   1
   0  -4  22 73.2943 233.197   1
   0  -4 -22 122.710 214.744   1
   0   4 -23 225.565 210.186   1
   0   4  23 110.964 259.997   1
   0  -4 -23 30.7110 232.925   1
   0   4  25 147.506 246.136   1
   0  -4 -25 93.1311 224.407   1
   0  -4 -27 155.486 199.854   1
   0   4  27-403.769 228.837   1
   0  -4 -28 526.751 235.428   1
   0   4  28 218.407 243.086   1
   0   5   0 14.0852 125.917   1
   0  -5   0 12.0952 107.303   1
   0   5   1 83.6730 154.331   1
   0   5  -1-28.6292 85.3151   1
   0  -5  -1 118.261 126.678   1
   0  -5   1-4.06162 75.1533   1
   0  -5  -2 41438.3 2598.25   1
   0   5   2 37695.0 2602.97   1
   0  -5  -3-148.921 156.065   1
   0   5   3-296.827 179.138   1
   0  -5  -5-149.406 181.130   1
   0   5   5 34.6462 207.963   1
   0   5  -6 13473.5 845.607   1
   0  -5  -6 14094.2 902.954   1
   0   5   6 13519.9 909.940   1
   0  -5   6 11535.5 848.388   1
   0   5   7 231.048 198.175   1
   0  -5   7-68.1102 101.550   1
   0  -5  -7 54.2460 181.863   1
   0  -5  -8 979.218 197.073   1
   0   5  -8 575.449 114.909   1
   0   5   8 612.426 195.923   1
   0  -5   8 620.685 125.809   1
   0   5  -9 29.7905 96.7722   1
   0  -5  -9 189.276 166.635   1
   0  -5   9 166.609 126.103   1
   0   5   9-24.2934 176.949   1
   0   5  10 9709.98 741.815   1
   0  -5 -10 10258.3 734.435   1
   0   5 -11 13.4561 111.370   1
   0  -5  11-193.836 149.678   1
   0   5  12 7613.88 633.350   1
   0  -5  12 8751.76 592.092   1
   0  -5 -12 8970.09 625.253   1
   0   5 -12 6859.20 564.782   1
   0  -5 -13 25.7387 233.272   1
   0   5 -13 117.997 121.787   1
   0   5  13-210.779 243.790   1
   0  -5  13-141.528 158.560   1
   0   5 -14 186.048 161.170   1
   0  -5 -14 133.747 238.352   1
   0  -5  14 266.477 196.405   1
   0   5  14-313.070 289.387   1
   0  -5 -15 138.404 227.630   1
   0  -5  15 168.971 203.801   1
   0   5  15 355.823 288.138   1
   0   5 -15-61.0148 164.276   1
   0  -5  16 4435.15 454.081   1
   0   5  16 4994.30 497.688   1
   0   5 -16 5957.78 454.444   1
   0  -5 -16 5873.97 489.680   1
   0   5  17 204.598 234.335   1
   0  -5 -17 349.076 216.567   1
   0   5  18 383.291 261.456   1
   0   5 -18 710.487 217.643   1
   0  -5  18 778.385 246.551   1
   0  -5 -18 858.452 240.215   1
   0   5  19-389.916 290.523   1
   0   5 -19 53.9159 192.508   1
   0  -5  19 221.856 234.261   1
   0  -5 -19 180.190 233.984   1
   0   5  20 255.933 281.021   1
   0   5 -20-142.383 195.939   1
   0  -5  20-133.840 229.242   1
   0  -5 -20 209.061 244.035   1
   0   5  21-181.260 261.930   1
   0   5 -21-89.5224 186.011   1
   0  -5  21 105.065 232.604   1
   0  -5 -21-30.6604 234.060   1
   0   5  22 73.3189 227.093   1
   0  -5 -22 521.979 215.017   1
   0   5  23 257.365 256.954   1
   0  -5 -23 643.637 250.786   1
   0   5  24-36.7891 249.368   1
   0  -5 -24 831.416 246.379   1
   0   5  25 549.273 236.747   1
   0  -5 -25 308.391 217.419   1
   0  -5 -26 246.169 239.247   1
   0   5  26 509.477 274.875   1
   0  -5 -27 337.992 216.766   1
   0   5  27 543.849 237.934   1
   0  -5 -28 485.978 227.786   1
   0   5  28 35.7031 240.051   1
   0   6   0 19122.7 1211.98   1
   0  -6   0 17556.8 1204.57   1
   0  -6  -1 63.8632 114.313   1
   0  -6   1 5.18509 80.4535   1
   0   6   1-116.650 134.066   1
   0   6  -1-12.1855 97.7396   1
   0   6   2 41515.4 2792.87   1
   0   6  -2 40960.8 2761.00   1
   0  -6   2 43986.8 2759.42   1
   0  -6  -2 43487.3 2789.69   1
   0   6   4 11158.4 813.441   1
   0  -6  -4 11732.2 801.307   1
   0  -6  -5 48.1070 164.884   1
   0   6   5 130.350 183.969   1
   0   6   6 133038. 8757.25   1
   0  -6  -6 135957. 8749.40   1
   0   6   7-132.953 176.081   1
   0   6  -7 80.4497 68.7230   1
   0  -6   7 92.4071 76.6873   1
   0  -6  -7-153.114 175.614   1
   0   6  -8 8505.74 594.642   1
   0  -6  -8 9393.33 657.144   1
   0  -6   8 9032.02 599.358   1
   0   6   8 8205.97 666.478   1
   0   6   9 305.703 241.485   1
   0   6  -9 8.82176 101.566   1
   0  -6   9 113.107 112.993   1
   0  -6  -9-21.8909 208.917   1
   0   6 -10 384.299 114.954   1
   0  -6  10 775.856 138.640   1
   0   6  11-369.167 258.076   1
   0  -6 -11 121.378 214.058   1
   0   6  12 296.785 270.731   1
   0   6 -12 200.597 127.212   1
   0  -6  12 50.4950 152.184   1
   0  -6 -12 736.063 241.583   1
   0   6  13-30.8956 257.001   1
   0   6 -13-64.5513 138.502   1
   0  -6  13 37.9494 154.111   1
   0  -6 -13-79.2666 222.982   1
   0   6  14 287.975 268.630   1
   0   6 -14 752.079 169.480   1
   0  -6  14 675.740 185.945   1
   0  -6 -14 656.938 239.200   1
   0   6  15-32.9892 272.009   1
   0   6 -15 19.7608 162.956   1
   0  -6  15-23.1738 189.378   1
   0  -6 -15 254.148 220.020   1
   0   6  16 135.405 237.353   1
   0   6 -16 343.389 171.738   1
   0  -6  16-25.3089 193.791   1
   0  -6 -16 434.999 218.021   1
   0   6  17 518.324 257.330   1
   0   6 -17 23.2496 179.388   1
   0  -6  17 54.5359 191.658   1
   0  -6 -17-88.4964 198.653   1
   0   6  18 1021.19 311.430   1
   0   6 -18 897.414 213.093   1
   0  -6  18 350.576 226.274   1
   0  -6 -18 688.584 237.063   1
   0   6  19 539.405 298.380   1
   0   6 -19-132.710 193.446   1
   0  -6  19 249.141 218.990   1
   0  -6 -19 90.8253 247.536   1
   0   6 -20 337.234 211.977   1
   0  -6  20 593.530 250.732   1
   0   6 -21 237.445 194.621   1
   0   6  21 145.364 238.197   1
   0  -6 -21 61.5209 223.305   1
   0  -6 -22 184.340 185.784   1
   0   6  24 366.052 261.662   1
   0  -6 -24 61.3105 231.057   1
   0   6  25 327.058 221.444   1
   0  -6 -25 306.204 186.913   1
   0  -6 -26-60.9476 209.702   1
   0   6  26 216.145 259.277   1
   0  -6 -27 333.932 226.025   1
   0   6  27-465.422 249.473   1
   0  -6 -28 149.648 185.587   1
   0   6  28-105.497 206.254   1
   0   7   0 107.335 125.898   1
   0  -7   0 33.2963 102.068   1
   0   7  -1-51.7683 96.4288   1
   0   7   1-131.612 140.762   1
   0  -7   1 12.6079 88.7855   1
   0  -7  -1 20.5456 132.006   1
   0  -7  -2 12281.0 786.797   1
   0  -7   2 11289.2 750.616   1
   0   7  -2 11392.4 755.102   1
   0   7   2 10849.4 795.271   1
   0   7   3 32.1271 171.895   1
   0  -7  -3-13.8767 142.331   1
   0  -7  -4 26752.8 1766.61   1
   0   7   4 26143.2 1775.19   1
   0   7   5 19.8704 189.628   1
   0  -7  -5 85.8248 174.394   1
   0  -7  -6 14603.0 1058.71   1
   0   7   6 16309.9 1087.52   1
   0  -7  -7 100.987 181.695   1
   0   7   7-93.2495 206.014   1
   0   7  -8 23340.3 1548.99   1
   0  -7  -8 24670.7 1613.74   1
   0   7   8 24093.0 1628.30   1
   0  -7   8 23964.0 1551.25   1
   0  -7   9 124.642 89.3378   1
   0   7  -9-33.7811 76.0384   1
   0  -7  10 1708.15 192.114   1
   0   7  10 2297.23 316.298   1
   0   7 -10 2089.22 187.879   1
   0   7  11-410.797 247.627   1
   0   7 -11 10.9851 104.369   1
   0  -7  11-12.6289 123.949   1
   0  -7 -11 50.1834 209.943   1
   0   7  12 152.772 252.672   1
   0  -7 -12-52.2805 207.692   1
   0   7  13 31.6905 247.711   1
   0   7 -13-14.9630 123.735   1
   0  -7  13-225.453 153.653   1
   0  -7 -13 460.886 215.395   1
   0   7  14 915.817 286.969   1
   0   7 -14 556.887 156.826   1
   0  -7  14 352.510 174.521   1
   0  -7 -14 279.901 207.687   1
   0   7 -15-18.7447 153.624   1
   0  -7  15 21.7736 181.644   1
   0   7  16 481.290 298.026   1
   0   7 -16 967.215 190.247   1
   0  -7  16 789.508 211.848   1
   0  -7 -16 471.573 249.035   1
   0   7  17-244.967 289.415   1
   0   7 -17 314.623 168.585   1
   0  -7  17-25.9889 178.861   1
   0  -7 -17-29.8871 244.237   1
   0   7  18 674.748 309.620   1
   0   7 -18 460.439 199.796   1
   0  -7  18 28.0356 206.422   1
   0  -7 -18 937.545 268.340   1
   0   7  19 36.2288 282.481   1
   0   7 -19 312.865 201.408   1
   0  -7  19 178.107 209.733   1
   0  -7 -19 120.960 245.102   1
   0   7 -20 356.090 200.055   1
   0   7  20 295.240 252.245   1
   0  -7 -20 90.5464 229.331   1
   0   7  21 291.189 217.717   1
   0  -7 -21 184.943 195.667   1
   0   7  22 329.670 244.583   1
   0  -7 -22 30.7079 209.712   1
   0  -7 -23 243.965 229.245   1
   0   7  24 109.176 242.890   1
   0   7  25 72.0853 198.657   1
   0  -7 -25 121.522 180.368   1
   0  -7 -26 331.850 232.587   1
   0   7  26 213.886 259.180   1
   0  -7 -27 59.9461 217.408   1
   0   7  27 35.3328 246.225   1
   0   8   0 77108.8 5039.60   1
   0  -8   0 77708.2 5033.48   1
   0  -8  -1 45.5013 118.923   1
   0  -8   1 7.31667 91.4727   1
   0   8  -1 77.7337 103.107   1
   0   8   1 26.6302 146.476   1
   0   8  -2 34069.4 2167.39   1
   0  -8   2 32515.0 2164.66   1
   0  -8  -3-74.9627 150.007   1
   0   8   3-122.045 185.347   1
   0  -8  -4 1165.13 192.770   1
   0   8   4 1915.78 235.837   1
   0  -8  -5-145.766 169.849   1
   0   8   5-169.491 190.378   1
   0   8   6 11651.4 803.153   1
   0  -8  -6 10453.2 787.060   1
   0  -8  -7 105.762 196.706   1
   0   8   7 516.479 238.432   1
   0   8   8 22125.7 1631.22   1
   0  -8  -8 25443.3 1626.01   1
   0   8 -10 1117.41 127.341   1
   0  -8  10 1587.45 141.217   1
   0   8  10 1768.49 299.871   1
   0  -8 -11-181.117 177.296   1
   0   8 -11-186.501 92.2108   1
   0  -8  11 98.2569 104.268   1
   0  -8 -12 107.427 203.059   1
   0   8  12-31.3770 224.221   1
   0   8 -12 169.779 106.251   1
   0  -8  12 173.010 125.853   1
   0  -8 -13 305.320 220.143   1
   0   8  13 32.4190 250.316   1
   0  -8 -14 2571.37 332.667   1
   0   8  14 2367.77 346.383   1
   0   8 -14 2755.34 236.311   1
   0  -8  14 1919.56 243.296   1
   0   8  15 443.900 273.887   1
   0  -8  15-19.4645 165.193   1
   0   8 -15 83.4462 132.600   1
   0  -8 -15-380.785 254.794   1
   0   8  16 313.181 260.023   1
   0  -8  16 217.106 166.042   1
   0   8 -16 409.604 162.591   1
   0  -8 -16 446.031 258.215   1
   0   8  17 283.022 257.612   1
   0  -8  17-143.676 177.045   1
   0   8 -17 143.562 149.959   1
   0  -8 -17 90.3205 230.658   1
   0   8  18 143.329 234.947   1
   0  -8  18 313.916 204.122   1
   0   8 -18 89.4453 159.442   1
   0  -8 -18 212.798 222.464   1
   0   8  19 364.585 227.382   1
   0  -8 -19-30.4447 181.862   1
   0   8  20 185.252 247.340   1
   0  -8 -20 515.329 200.116   1
   0   8  21-36.4468 260.247   1
   0  -8 -21-30.8770 222.221   1
   0   8  22 365.765 287.152   1
   0  -8 -22 92.0274 240.144   1
   0   8  23 402.018 270.519   1
   0  -8 -23 121.582 220.945   1
   0   8  25 107.148 229.457   1
   0  -8 -25-30.1181 200.941   1
   0   8  26-176.174 258.566   1
   0  -8 -26 328.151 234.050   1
   0   8  27 34.8396 234.597   1
   0  -8 -27 118.271 207.811   1
   0  -9   0 52.8108 110.719   1
   0   9   0 110.981 122.380   1
   0  -9   1 8.18400 90.7958   1
   0   9  -1-100.274 109.763   1
   0   9  -2 8175.80 575.409   1
   0  -9   2 8727.06 569.072   1
   0  -9  -2 8267.27 607.392   1
   0  -9  -3 321.030 156.652   1
   0   9   3 131.325 187.838   1
   0   9   4 20.6488 188.523   1
   0  -9  -5 346.706 174.555   1
   0   9   5-22.4696 198.416   1
   0  -9  -6 495.945 196.208   1
   0   9   6 483.426 229.216   1
   0  -9  -7 264.499 185.341   1
   0   9   7 77.2557 223.131   1
   0  -9  -9-171.628 212.275   1
   0   9   9-57.2574 232.632   1
   0  -9 -10 2743.51 309.547   1
   0   9  10 1676.72 327.577   1
   0  -9 -11 186.541 189.522   1
   0   9 -11 50.2876 52.9824   1
   0  -9  11-35.7177 49.9264   1
   0   9  11-155.530 223.860   1
   0   9 -12 525.098 106.080   1
   0  -9  12 952.678 118.537   1
   0   9  12 1126.03 271.861   1
   0  -9 -13 113.638 260.004   1
   0   9 -13 9.96214 99.3997   1
   0  -9  13-133.284 109.689   1
   0   9  13 231.894 270.685   1
   0   9  14-203.695 292.175   1
   0   9 -14 96.4974 113.394   1
   0  -9  14 69.4327 133.177   1
   0  -9 -14 233.225 252.959   1
   0   9 -15 227.468 127.073   1
   0   9  15-381.858 276.751   1
   0  -9 -15 59.5822 237.522   1
   0   9 -16 748.512 155.765   1
   0  -9  16 705.952 181.636   1
   0  -9 -16 814.387 265.017   1
   0   9 -17 18.2981 142.120   1
   0   9  17-250.379 281.453   1
   0  -9 -17-60.9017 236.465   1
   0   9  19 183.277 291.693   1
   0  -9 -19 306.212 241.498   1
   0   9  20 72.8720 273.559   1
   0  -9 -20 304.084 244.246   1
   0   9  21 146.480 278.725   1
   0  -9 -21 153.602 244.264   1
   0   9  22-36.4809 255.288   1
   0  -9 -22 121.881 215.863   1
   0   9  23 36.3563 213.512   1
   0  -9 -23 272.359 191.865   1
   0   9  24 538.220 240.113   1
   0  -9 -24 120.349 193.249   1
   0   9  25 106.067 242.227   1
   0  -9 -25-119.316 223.708   1
   0  -9 -26 444.540 224.378   1
   0   9  26 280.304 250.370   1
   0  10   0 35876.7 2349.59   1
   0 -10   0 35447.1 2340.87   1
   0  10  -1-144.194 122.253   1
   0  10   1 47.6419 149.189   1
   0 -10  -1 68.0981 119.151   1
   0 -10   1 194.129 103.922   1
   0 -10  -2 3043.18 253.284   1
   0 -10   2 2371.25 202.476   1
   0  10   2 2562.09 264.824   1
   0  10  -2 2659.44 214.583   1
   0  10   3 60.1107 182.049   1
   0 -10   3 45.3798 50.1933   1
   0  10  -3 18.3919 64.2963   1
   0 -10  -3-137.293 148.488   1
   0 -10  -4 1763.43 233.859   1
   0 -10  -5 101.457 176.262   1
   0  10   5 189.480 196.643   1
   0 -10  -6 651.237 193.303   1
   0  10   6 456.055 214.487   1
   0 -10  -8 1722.10 278.838   1
   0  10   8 1924.18 300.296   1
   0 -10  -9 152.392 191.175   1
   0  10   9-266.783 222.316   1
   0 -10 -10 238.126 225.838   1
   0  10  10 308.453 260.874   1
   0 -10 -11 109.631 205.259   1
   0  10  11 383.630 259.986   1
   0 -10 -12 2288.99 297.287   1
   0  10  12 1647.62 314.336   1
   0 -10 -14 445.488 246.325   1
   0  10 -14 453.352 89.7272   1
   0 -10  14 341.136 91.4039   1
   0  10  14 657.155 312.291   1
   0 -10 -15 60.1779 224.841   1
   0  10 -15 71.8208 100.051   1
   0 -10  15-44.9483 109.578   1
   0  10  15-175.891 285.689   1
   0 -10 -16 243.259 211.386   1
   0  10 -16 102.647 118.122   1
   0  10  16 499.745 282.981   1
   0  10  17 36.0744 264.638   1
   0 -10 -17-30.6482 182.884   1
   0  10  18-219.844 253.222   1
   0 -10 -18 275.646 196.813   1
   0  10  19 446.067 251.506   1
   0 -10 -19-30.4461 174.521   1
   0  10  20 292.080 220.437   1
   0 -10 -20 433.487 196.485   1
   0  10  21-292.671 226.924   1
   0 -10 -21 30.7155 196.478   1
   0  10  22 509.065 260.931   1
   0 -10 -22-30.3842 203.057   1
   0  10  24-320.298 259.115   1
   0 -10 -24 180.223 229.294   1
   0 -10 -25 59.4511 202.264   1
   0  10  25 385.746 242.627   1
   0  10  26-103.696 192.937   1
   0 -10 -26 87.7513 171.542   1
   0  11  -1-61.3977 122.019   1
   0  11   1 256.499 166.040   1
   0 -11   1-113.812 106.943   1
   0 -11  -1 14.5190 130.943   1
   0 -11  -2 1120.11 174.552   1
   0  11  -2 1102.50 136.087   1
   0  11   2 770.058 206.009   1
   0 -11   2 863.759 119.643   1
   0 -11  -3 109.686 145.718   1
   0  11  -3-21.7026 73.2368   1
   0  11   3-21.3127 166.602   1
   0 -11   3 58.3205 61.3003   1
   0  11   4 208.314 197.323   1
   0 -11  -4 158.888 164.645   1
   0  11   5-323.604 199.295   1
   0 -11  -5-21.3482 166.075   1
   0  11   6-291.452 226.922   1
   0 -11  -6-45.4494 179.607   1
   0 -11  -7 168.040 191.641   1
   0  11   8 1027.83 263.601   1
   0 -11  -8 1738.29 265.469   1
   0  11   9 245.189 270.781   1
   0 -11  -9 315.333 214.870   1
   0  11  10 730.685 262.281   1
   0  11  11 328.111 281.407   1
   0 -11 -11 506.803 245.198   1
   0  11  12 1751.16 299.353   1
   0 -11 -12 1389.55 249.653   1
   0  11  13-34.4007 283.651   1
   0 -11 -13 117.825 231.794   1
   0  11  14-315.947 286.014   1
   0 -11 -14 120.186 251.437   1
   0  11  15 213.963 275.961   1
   0 -11 -15-91.1841 212.678   1
   0  11  16 36.0723 234.017   1
   0 -11 -16-91.9589 193.044   1
   0  11  17-73.3050 244.738   1
   0 -11 -17-214.600 203.851   1
   0  11  18 372.098 255.280   1
   0 -11 -18 457.446 221.155   1
   0  11  19-182.904 284.335   1
   0 -11 -19-217.307 229.811   1
   0  11  21 219.049 276.762   1
   0 -11 -21-244.217 218.007   1
   0  11  22 72.6717 246.842   1
   0 -11 -22 575.295 217.497   1
   0  11  23 429.784 239.393   1
   0 -11 -23 90.1994 188.935   1
   0  11  24 176.183 210.279   1
   0 -11 -24-59.5260 182.596   1
   0  11  25 34.6476 226.999   1
   0 -11 -25 146.914 205.695   1
   0  12   0 579.034 169.157   1
   0 -12   0 1018.32 152.325   1
   0 -12  -1-31.0780 126.309   1
   0  12  -1 162.346 134.807   1
   0 -12   1 80.4696 111.747   1
   0  12   1 164.769 152.824   1
   0 -12  -2 2736.43 248.793   1
   0  12  -2 2123.21 205.947   1
   0  12   2 2030.53 262.273   1
   0 -12   2 2084.99 191.966   1
   0  12   3 67.4928 186.040   1
   0 -12   3-50.2331 60.7116   1
   0  12  -3 60.5676 73.7070   1
   0 -12  -3 38.3654 164.163   1
   0  12   4-145.947 198.911   1
   0 -12  -4-104.168 176.489   1
   0  12   5-104.281 206.463   1
   0 -12  -5 67.2532 189.718   1
   0  12   7 29.0554 234.198   1
   0 -12  -7 349.757 203.987   1
   0  12   8-212.533 235.748   1
   0 -12  -8 156.696 214.037   1
   0  12   9 31.5613 244.238   1
   0 -12  -9-27.1423 205.014   1
   0 -12 -10 392.875 219.366   1
   0  12  11 100.556 254.103   1
   0 -12 -11 28.7065 222.928   1
   0  12  12 790.047 281.714   1
   0 -12 -12 1000.55 251.739   1
   0  12  13-280.397 255.821   1
   0  12  14 818.813 312.606   1
   0 -12 -14 699.507 262.597   1
   0  12  15 216.555 274.549   1
   0 -12 -15-92.0655 214.738   1
   0  12  17 111.869 274.631   1
   0 -12 -17 61.1633 226.921   1
   0  12  18 73.3658 277.110   1
   0 -12 -18 62.3023 218.011   1
   0  12  19 623.124 288.799   1
   0 -12 -19-30.9519 230.945   1
   0  12  20 110.044 271.248   1
   0 -12 -20 154.160 225.498   1
   0  12  21-109.163 257.065   1
   0 -12 -21 456.599 235.156   1
   0  12  22 216.764 261.656   1
   0 -12 -22 632.492 233.356   1
   0  12  23 1207.15 289.520   1
   0 -12 -23 90.0299 227.697   1
   0  12  24 489.344 270.462   1
   0 -12 -24 237.305 212.098   1
   0 -13   0-102.656 123.401   1
   0  13   0-207.365 163.672   1
   0  13   1 58.8880 169.933   1
   0 -13  -1 115.029 153.737   1
   0  13   2 1519.80 230.655   1
   0 -13  -2 1900.33 215.784   1
   0 -13   2 1295.39 153.619   1
   0  13  -2 1203.33 154.968   1
   0 -13  -3-360.406 162.116   1
   0 -13   3 16.4437 64.0266   1
   0  13  -3 31.8659 78.2075   1
   0  13   3-95.6370 189.964   1
   0  13   4 2044.02 291.984   1
   0 -13  -4 2065.54 259.183   1
   0  13   6-86.1432 219.947   1
   0 -13  -6 98.0652 181.870   1
   0  13   7-210.601 235.362   1
   0 -13  -7-103.238 205.278   1
   0  13   8 282.176 246.755   1
   0 -13  -8 349.370 208.301   1
   0  13   9 454.132 280.969   1
   0 -13  -9 526.334 233.317   1
   0  13  10 1237.02 290.238   1
   0 -13 -10 1170.35 252.373   1
   0  13  12-315.065 274.547   1
   0 -13 -12 239.405 251.827   1
   0 -13 -13-151.654 208.028   1
   0  13  14 218.360 270.965   1
   0 -13 -14-121.912 227.750   1
   0  13  16 224.388 248.786   1
   0  13  17 294.405 295.833   1
   0 -13 -17 312.688 231.088   1
   0  13  18-813.328 294.659   1
   0 -13 -18 684.253 249.470   1
   0  13  19 221.180 276.021   1
   0 -13 -19 310.055 234.852   1
   0  13  20 73.2065 264.747   1
   0 -13 -20 275.776 216.534   1
   0  13  22 250.472 249.372   1
   0 -13 -22-60.1469 205.192   1
   0  13  23-140.629 238.957   1
   0 -13 -23 356.779 214.168   1
   0  13  24 241.648 252.099   1
   0 -13 -24 351.730 223.045   1
   0  14   0 390.936 170.366   1
   0 -14   0 349.649 135.811   1
   0 -14  -1 70.6636 144.349   1
   0  14   1-62.6546 174.738   1
   0  14   2 461.110 198.168   1
   0 -14  -2 541.380 159.934   1
   0 -14   2 331.032 112.155   1
   0  14  -2 474.861 125.119   1
   0 -14  -3 84.3615 178.484   1
   0 -14   3 21.3455 60.7239   1
   0  14  -3-31.5669 74.3778   1
   0  14   3 25.0524 187.881   1
   0  14   4-108.933 200.530   1
   0 -14  -4 67.1208 168.394   1
   0  14   5 57.1969 209.809   1
   0 -14  -5 23.7222 174.693   1
   0  14   6 451.030 224.494   1
   0 -14  -6 529.350 223.866   1
   0  14   7-187.012 248.438   1
   0 -14  -7 53.1044 194.800   1
   0  14   8 97.0025 253.782   1
   0 -14  -8 550.798 225.514   1
   0  14   9-200.244 254.755   1
   0 -14  -9 113.708 216.994   1
   0  14  11 211.810 277.844   1
   0 -14 -11 29.5904 236.696   1
   0  14  12-35.9642 243.194   1
   0 -14 -12-30.1381 198.316   1
   0  14  13 218.992 275.747   1
   0 -14 -13-305.838 248.446   1
   0  14  14 558.640 257.592   1
   0 -14 -14 305.981 209.469   1
   0  14  15 36.8088 280.030   1
   0 -14 -15 93.9115 227.954   1
   0  14  16 36.9589 243.195   1
   0 -14 -16 31.4390 207.841   1
   0 -14 -17-31.2776 202.907   1
   0  14  18 37.0538 270.566   1
   0 -14 -18 527.770 235.408   1
   0  14  19-184.163 275.396   1
   0 -14 -19-123.419 214.314   1
   0  14  20 146.473 282.570   1
   0  14  21 324.556 252.808   1
   0 -14 -21 181.980 204.770   1
   0  14  22-70.9343 239.923   1
   0 -14 -22 240.110 199.444   1
   0  14  23 174.323 225.077   1
   0 -14 -23-118.462 189.325   1
   0  15   0 39.6942 156.161   1
   0 -15   0-16.9821 139.180   1
   0  15   1-22.3297 177.980   1
   0  15  -1-98.6901 139.990   1
   0 -15  -1 171.190 149.667   1
   0 -15   1 28.0519 125.233   1
   0  15   2 24.3398 189.038   1
   0 -15  -2-20.6232 167.540   1
   0 -15   2 31.0581 101.684   1
   0  15  -2 185.723 122.089   1
   0 -15  -3 198.677 171.418   1
   0 -15   3-50.7898 46.0194   1
   0  15  -3-16.8278 60.7978   1
   0  15   3-211.219 215.086   1
   0 -15  -5 175.031 180.118   1
   0  15   5 29.6663 233.550   1
   0 -15  -6-184.411 200.394   1
   0  15   6 278.391 245.755   1
   0 -15  -7-80.9193 215.671   1
   0  15   7 131.227 235.177   1
   0 -15  -8 697.283 213.349   1
   0  15   8 271.368 250.183   1
   0 -15 -10 205.614 199.138   1
   0  15  10 250.060 257.487   1
   0 -15 -11-59.8647 206.833   1
   0  15  11 36.4174 250.574   1
   0 -15 -12 486.425 227.483   1
   0  15  12 147.908 276.240   1
   0 -15 -13-31.2378 210.420   1
   0  15  13 330.203 266.199   1
   0 -15 -14 503.734 226.426   1
   0  15  14-36.9957 272.010   1
   0 -15 -15 157.247 206.035   1
   0  15  15-37.3310 280.018   1
   0 -15 -16 598.336 240.217   1
   0  15  16 411.144 275.211   1
   0 -15 -18 248.862 216.219   1
   0  15  18 111.686 269.257   1
   0 -15 -19 185.944 231.630   1
   0  15  19-73.6310 275.148   1
   0 -15 -20-153.036 210.259   1
   0  15  20-363.657 263.186   1
   0  15  21-178.936 250.409   1
   0 -15 -21 151.530 198.478   1
   0 -15 -22 359.226 188.010   1
   0  16   0 229.178 170.906   1
   0 -16   0 378.890 156.973   1
   0  16  -1-171.234 133.421   1
   0  16   1 165.609 184.941   1
   0 -16   1-14.5872 115.916   1
   0 -16  -1-20.2929 151.105   1
   0  16   2 362.242 202.249   1
   0  16  -2-75.1063 115.663   1
   0 -16  -2-88.2917 170.234   1
   0 -16   2 10.5581 96.1589   1
   0  16   3-110.727 222.044   1
   0 -16  -3 141.417 183.634   1
   0 -16  -4 222.822 185.724   1
   0  16   4 293.677 216.057   1
   0 -16  -5 51.8749 188.859   1
   0  16   5 30.9847 228.171   1
   0 -16  -6 947.358 236.762   1
   0  16   6 290.110 262.822   1
   0 -16  -7 196.408 201.948   1
   0  16   7-167.120 238.673   1
   0 -16  -8 522.981 208.061   1
   0  16   8 172.192 246.128   1
   0 -16  -9-29.7865 196.003   1
   0  16   9-35.3139 258.091   1
   0 -16 -10-91.1706 203.836   1
   0  16  10 540.624 274.282   1
   0 -16 -11-61.7669 187.408   1
   0  16  11 36.6192 248.712   1
   0 -16 -12 406.484 201.358   1
   0  16  12 333.649 243.999   1
   0 -16 -13 63.0738 210.400   1
   0  16  13-112.159 257.238   1
   0 -16 -14 31.5260 216.937   1
   0  16  14 75.1351 267.193   1
   0 -16 -15 631.452 235.022   1
   0  16  15 413.899 258.974   1
   0 -16 -17 658.693 230.467   1
   0  16  17-37.5118 266.774   1
   0 -16 -18 250.092 190.888   1
   0  16  18-74.2226 235.006   1
   0 -16 -19 279.821 214.024   1
   0  16  19-146.719 258.849   1
   0 -16 -20 431.670 227.438   1
   0  16  20 541.872 296.776   1
   0  16  21 35.5574 249.344   1
   0 -16 -21 423.582 235.502   1
   0  17   0 237.563 184.267   1
   0 -17   0 184.630 131.439   1
   0  17   1-49.6469 181.450   1
   0  17  -1 212.206 147.568   1
   0 -17   1 29.9135 100.748   1
   0 -17  -1 21.5306 166.089   1
   0  17   2 218.355 206.592   1
   0 -17  -2 328.180 175.671   1
   0  17  -2 144.024 113.505   1
   0  17   4 216.496 219.257   1
   0 -17  -4 78.9472 200.376   1
   0 -17  -5-219.954 199.448   1
   0  17   5 160.727 225.889   1
   0 -17  -6-112.886 200.708   1
   0  17   6 200.681 253.527   1
   0  17   7-69.1287 232.687   1
   0 -17  -7 87.4831 187.346   1
   0  17   8 676.146 260.696   1
   0 -17  -8 298.005 208.796   1
   0  17   9-72.7307 246.019   1
   0 -17  -9-152.222 205.094   1
   0  17  10-406.769 261.979   1
   0 -17 -10 154.842 199.009   1
   0  17  11 374.616 256.665   1
   0 -17 -11-188.230 212.149   1
   0  17  13-38.0063 251.360   1
   0 -17 -13 222.766 201.563   1
   0  17  14-114.265 259.822   1
   0 -17 -14 127.515 227.627   1
   0  17  15-303.566 269.936   1
   0 -17 -15 383.995 221.200   1
   0  17  16 188.797 242.463   1
   0 -17 -16 477.511 215.515   1
   0  17  17-486.920 280.914   1
   0 -17 -17 285.984 221.441   1
   0  17  18 333.212 269.735   1
   0 -17 -18 31.4021 207.825   1
   0  17  19 219.539 229.276   1
   0 -17 -19-31.1618 177.353   1
   0  17  20 470.347 276.625   1
   0 -17 -20 92.2729 205.806   1
   0  17  21 247.807 278.555   1
   0 -17 -21-240.777 207.102   1
   0  18   1-51.4908 184.586   1
   0  18   2 171.347 213.685   1
   0  18   3 338.465 220.786   1
   0  18   4 64.9557 206.837   1
   0 -18  -4-334.934 199.546   1
   0  18   5 236.517 233.830   1
   0 -18  -5 173.322 214.679   1
   0  18   6 559.435 232.682   1
   0 -18  -6 297.899 216.883   1
   0  18   8 109.566 248.081   1
   0 -18  -8 31.0323 197.439   1
   0  18   9-74.3743 244.708   1
   0 -18  -9-31.5997 199.011   1
   0  18  10 113.087 258.311   1
   0 -18 -10 64.0655 208.863   1
   0  18  12 344.612 267.485   1
   0 -18 -12 260.232 215.871   1
   0  18  13 345.279 266.809   1
   0 -18 -13 228.133 207.039   1
   0  18  14 229.965 258.039   1
   0 -18 -14-65.0930 192.022   1
   0  18  15 419.671 259.705   1
   0 -18 -15 161.946 221.631   1
   0  18  16 75.9010 266.701   1
   0 -18 -16 97.0705 209.977   1
   0  18  17-112.602 247.228   1
   0 -18 -17-223.956 201.784   1
   0  18  18 260.693 274.884   1
   0 -18 -18 316.931 211.333   1
   0  18  19 512.130 277.302   1
   0  18  20-287.132 220.270   1
   0 -18 -20 30.6604 172.374   1
   0  19   7 74.4441 239.174   1
   0  19   8 759.819 264.861   1
   0  19   9-38.4620 254.267   1
   0  19  11-156.473 262.462   1
   0 -19 -11 466.784 227.786   1
   0  19  12 467.161 273.668   1
   0 -19 -12-100.255 225.146   1
   0  19  13 352.465 262.935   1
   0 -19 -13 166.892 218.138   1
   0  19  14 389.859 265.776   1
   0 -19 -14 332.162 213.582   1
   0  19  15 154.674 241.093   1
   0 -19 -15 65.8868 192.175   1
   0  19  17-264.414 246.239   1
   0 -19 -17 290.734 214.564   1
   0  19  18-74.2206 243.042   1
   0 -19 -18 95.1895 206.823   1
   0  19  19 182.032 238.579   1
   0 -19 -19 93.7461 188.764   1
   1   0 -26 165.996 210.396   1
  -1   0  25 232.918 256.199   1
   1   0 -25 362.861 234.502   1
  -1   0  24-383.519 255.955   1
   1   0 -24 488.513 245.213   1
  -1   0  22 925.588 283.695   1
   1   0 -22 751.113 244.751   1
  -1   0  21-144.703 270.538   1
   1   0 -21-182.862 215.278   1
   1   0 -20 293.634 227.988   1
  -1   0  20 280.432 252.957   1
   1   0 -18 1773.50 264.930   1
  -1   0  18 2206.21 325.645   1
   1   0 -17-26.2725 198.483   1
  -1   0  17 189.501 238.591   1
   1   0 -16 4758.13 433.631   1
  -1   0  16 5238.27 469.150   1
  -1   0  15-287.405 226.895   1
   1   0 -14 2039.02 264.850   1
  -1   0  14 1750.12 295.715   1
   1   0 -13 234.858 181.327   1
  -1   0  13-78.5140 216.529   1
  -1   0  12 8637.18 657.793   1
   1   0 -12 8484.93 639.842   1
   1   0 -11-18.9337 156.575   1
  -1   0  11 90.1232 207.198   1
  -1   0  10 64182.9 4170.66   1
   1   0 -10 62885.1 4157.80   1
   1   0  -9-95.2992 158.801   1
  -1   0   9 56.2819 189.829   1
   1   0  -8 1586.48 206.626   1
  -1   0   8 1418.25 228.280   1
  -1   0   6 54763.1 3455.74   1
   1   0  -6 51200.1 3446.15   1
  -1   0   5-22.4988 176.624   1
   1   0  -5-73.5459 140.026   1
  -1   0   4 1314.61 196.732   1
   1   0  -4 1257.04 169.202   1
   1   0  -3-86.5279 130.361   1
  -1   0   3 14.6088 151.939   1
   1   0  -2 369129. 24340.3   1
  -1   0   2 384870. 24341.7   1
  -1   0   1 56.5611 94.4591   1
   1   0  -1-42.9326 82.4014   1
   1   0   1 55.0053 86.1616   1
  -1   0  -1 31.2946 85.2226   1
  -1   0  -2 408748. 26595.1   1
   1   0   2 414801. 26596.7   1
  -1   0  -3-81.8990 112.563   1
   1   0   3 101.740 136.193   1
  -1   0  -4 2137.55 204.675   1
   1   0   4 1243.88 218.690   1
  -1   0  -5 110.452 145.480   1
   1   0   5-22.6063 188.764   1
   1   0   6 47556.1 3390.37   1
  -1   0  -6 55223.3 3382.09   1
   1   0   8 797.666 211.183   1
  -1   0  -8 994.045 180.506   1
   1   0   9-290.791 196.930   1
  -1   0  -9 232.638 148.325   1
   1   0  10 73540.7 4595.73   1
  -1   0 -10 67309.6 4577.77   1
  -1   0 -11-115.452 160.528   1
   1   0  11 137.578 203.156   1
   1   0  12 9904.40 739.130   1
  -1   0 -12 9799.12 720.876   1
  -1   0 -13 268.412 186.969   1
   1   0  13 77.7285 206.841   1
   1   0  15 203.021 237.342   1
   1   0  16 5710.88 500.797   1
  -1   0 -16 5139.72 457.761   1
   1   0  17-189.849 231.255   1
  -1   0 -17 81.1208 194.612   1
   1   0  18 1899.63 327.239   1
  -1   0 -18 1600.18 286.882   1
   1   0  20 312.341 247.897   1
  -1   0 -20 646.797 238.708   1
   1   0  21 214.956 254.828   1
  -1   0 -21-29.8628 208.137   1
   1   0  22 579.446 252.586   1
  -1   0 -22 857.664 243.281   1
   1   0  24-263.061 235.512   1
  -1   0 -24 31.2181 196.675   1
   1   0  25-151.296 241.962   1
  -1   0 -25-127.393 217.432   1
  -1   0 -26 225.467 214.402   1
   1  -1 -27 327.875 222.713   1
  -1   1  26 386.003 254.175   1
   1  -1 -26 426.475 221.440   1
  -1   1  25-38.4541 255.377   1
  -1  -1  25 156.660 242.822   1
   1  -1 -25 196.213 225.967   1
   1   1 -25-266.375 232.017   1
  -1  -1  24-541.091 249.588   1
  -1   1  24-418.214 254.873   1
   1   1 -24 294.959 227.500   1
   1  -1 -24 129.042 231.343   1
  -1  -1  23-37.9154 236.462   1
  -1   1  23 37.5835 238.025   1
   1  -1 -23 381.351 216.949   1
   1   1 -23 64.4010 217.903   1
  -1   1  22 147.940 245.625   1
  -1  -1  22-37.0060 237.742   1
   1  -1 -22-93.4723 212.543   1
   1   1 -22-62.7981 213.258   1
  -1   1  21 324.947 271.068   1
   1   1 -21 274.478 197.292   1
   1  -1 -21 213.172 230.371   1
  -1  -1  21-36.0746 242.095   1
   1   1 -20 265.316 223.194   1
  -1  -1  20 280.072 254.370   1
   1  -1 -20 617.667 235.673   1
   1  -1 -19-171.117 234.156   1
  -1  -1  19 201.962 246.399   1
  -1   1  19 240.889 262.143   1
   1   1 -19 624.683 223.855   1
   1  -1 -18-138.373 206.859   1
  -1  -1  18 32.3624 235.669   1
  -1   1  18-99.7880 249.505   1
   1   1 -18-81.5859 216.123   1
  -1   1  17 1061.20 273.126   1
  -1  -1  17 838.445 267.911   1
   1   1 -17 1011.33 232.266   1
   1  -1 -17 940.595 233.322   1
  -1   1  16 61.5613 233.324   1
  -1  -1  16 59.4242 231.482   1
   1  -1 -16 103.963 195.625   1
   1   1 -16-295.665 213.755   1
  -1  -1  15 2164.15 294.091   1
   1  -1 -15 2180.26 287.075   1
   1   1 -15 2221.97 280.077   1
  -1   1  14 2209.72 337.796   1
   1  -1 -14 3088.10 309.603   1
  -1  -1  13 2304.07 276.186   1
   1   1 -13 1904.52 247.662   1
   1  -1 -12 10083.9 743.169   1
   1   1 -12 9955.78 738.849   1
  -1   1  12 10816.9 771.782   1
  -1   1  11-70.2297 210.072   1
  -1  -1  11-65.1191 195.275   1
   1  -1 -11-19.8671 160.362   1
   1   1 -11 230.193 167.454   1
  -1  -1  10 20613.3 1367.47   1
  -1   1  10 19277.6 1371.79   1
   1  -1 -10 20102.2 1360.75   1
   1   1 -10 19880.6 1347.85   1
  -1  -1   9 40834.8 2722.23   1
  -1   1   9 43094.0 2735.09   1
   1   1  -9 41133.7 2708.68   1
   1  -1  -9 40142.6 2716.47   1
  -1  -1   8 30817.5 2026.73   1
  -1   1   8 30542.7 2029.81   1
   1   1  -8 30831.3 2010.23   1
   1  -1  -8 29470.6 2017.76   1
  -1  -1   7 4339.11 358.097   1
  -1   1   7 3852.39 365.842   1
   1  -1  -7 4374.65 348.952   1
  -1  -1   6 6636.60 488.043   1
   1   1  -6 6532.09 471.692   1
  -1  -1   5 22130.2 1435.93   1
  -1   1   5 18129.8 1438.48   1
   1   1  -5 23339.6 1427.86   1
   1  -1  -5 22025.2 1437.29   1
  -1  -1   4 10028.4 734.133   1
   1  -1  -4 10945.5 739.663   1
   1   1  -4 9821.88 725.871   1
  -1   1   3 56206.1 3381.83   1
   1  -1  -3 53690.8 3375.30   1
   1   1  -3 52025.2 3369.25   1
  -1  -1   3 46987.3 3372.44   1
  -1  -1   2 1969.07 192.689   1
  -1   1   2 2506.24 221.448   1
   1   1  -2 2592.09 180.813   1
   1  -1  -2 1757.50 193.452   1
   1  -1  -1 4389.15 332.599   1
  -1  -1   1 4391.58 326.004   1
   1   1  -1 4531.84 325.039   1
  -1   1   0 355017. 22929.7   1
   1   1   0 351054. 22928.6   1
   1  -1   0 354641. 22927.9   1
  -1  -1   0 358802. 22928.2   1
  -1  -1  -1 5659.67 399.610   1
   1   1   1 5955.74 403.405   1
  -1   1  -2 2439.81 180.416   1
  -1  -1  -2 2154.51 194.499   1
   1   1   2 2071.06 205.465   1
   1  -1   2 2067.09 178.182   1
  -1   1  -3 54996.0 3208.58   1
  -1  -1  -3 48512.6 3215.90   1
   1   1   3 41919.7 3224.75   1
   1  -1   3 48172.3 3213.83   1
  -1   1  -4 11981.3 806.698   1
  -1  -1  -4 11939.8 818.603   1
   1   1   4 10264.5 832.345   1
   1  -1   4 13496.6 818.815   1
  -1  -1  -5 22232.2 1486.24   1
  -1   1  -5 22111.7 1477.83   1
   1   1   5 22185.0 1498.05   1
   1  -1   5 22908.7 1484.18   1
  -1   1  -6 6328.95 480.222   1
   1  -1   6 7113.70 495.058   1
   1  -1   7 4824.72 385.915   1
   1   1   7 4956.37 397.368   1
  -1   1  -7 4045.38 358.077   1
  -1  -1  -7 5058.43 373.566   1
   1   1   8 31993.0 2116.03   1
   1  -1   8 32141.3 2105.24   1
  -1   1  -8 31971.3 2094.05   1
  -1  -1  -8 30771.0 2100.65   1
   1   1   9 43689.9 2821.08   1
   1  -1   9 43309.8 2809.24   1
  -1  -1  -9 41324.2 2803.98   1
  -1   1  -9 42166.4 2795.92   1
   1   1  10 20493.7 1341.87   1
   1  -1  10 20070.6 1333.07   1
  -1  -1 -10 19072.1 1321.53   1
  -1   1 -10 18474.8 1312.79   1
  -1  -1 -11-40.2913 169.600   1
  -1   1 -11 92.0386 152.756   1
   1  -1  11 130.117 190.715   1
   1   1  11 191.959 208.226   1
   1   1  12 11773.9 809.878   1
   1  -1  12 10202.5 795.022   1
  -1   1 -12 10122.4 780.241   1
  -1  -1 -12 11662.8 797.136   1
   1  -1  13 1718.31 279.642   1
  -1   1 -13 2004.18 256.932   1
   1  -1  14 2105.08 309.276   1
   1   1  14 3309.14 347.530   1
  -1   1 -14 2781.44 295.557   1
  -1  -1 -14 2693.11 305.298   1
   1  -1  15 1971.81 305.851   1
  -1   1 -15 1590.46 259.179   1
  -1  -1 -15 1912.29 264.871   1
   1  -1  16 415.022 246.884   1
   1   1  16 620.979 268.907   1
  -1   1 -16 177.270 186.868   1
  -1  -1 -16-265.395 229.938   1
   1  -1  17 867.289 254.426   1
   1   1  17 1160.91 285.762   1
  -1   1 -17 1166.05 229.873   1
  -1  -1 -17 551.247 214.045   1
   1  -1  18-64.3123 255.762   1
   1   1  18-166.541 237.188   1
  -1  -1 -18 455.850 220.804   1
  -1   1 -18 441.677 242.340   1
   1   1  19 137.056 280.252   1
   1  -1  19 266.741 253.940   1
  -1   1 -19 113.287 215.804   1
  -1  -1 -19 264.065 226.635   1
   1   1  20 280.329 256.394   1
   1  -1  20 242.362 236.509   1
  -1   1 -20 346.483 215.338   1
  -1  -1 -20-59.5390 213.768   1
   1  -1  21 107.875 251.688   1
   1   1  21-144.044 245.732   1
  -1   1 -21-293.654 202.152   1
  -1  -1 -21 30.2943 213.815   1
   1  -1  22 108.862 248.693   1
   1   1  22 185.029 236.661   1
  -1   1 -22-60.7400 216.949   1
  -1  -1 -22 181.370 201.777   1
   1  -1  23 332.973 248.467   1
   1   1  23 110.896 260.217   1
  -1  -1 -23 62.2442 217.460   1
  -1   1 -23 462.271 216.238   1
   1  -1  24-188.198 237.026   1
   1   1  24-186.564 226.421   1
  -1   1 -24-31.4942 211.073   1
  -1  -1 -24 373.103 212.098   1
  -1   1 -25 96.8500 219.617   1
   1   1  25 563.646 248.718   1
   1  -1  25 38.1962 246.903   1
  -1  -1 -25 125.769 222.170   1
   1   1  26-301.052 243.124   1
  -1  -1 -26-31.6812 212.532   1
  -1  -1 -27 63.9888 210.560   1
  -1   2  27-76.0327 238.169   1
   1  -2 -27 32.3227 219.528   1
  -1   2  26 38.1425 229.466   1
   1  -2 -26 421.748 224.756   1
  -1   2  25-190.700 252.496   1
   1  -2 -25 551.054 234.586   1
  -1  -2  24 311.079 258.559   1
  -1   2  24-75.5755 244.287   1
   1   2 -24 528.882 253.518   1
   1  -2 -24 63.9141 231.240   1
  -1  -2  23 380.951 249.142   1
  -1   2  23-37.4458 246.079   1
   1   2 -23 485.554 234.752   1
   1  -2 -23 378.475 232.265   1
  -1  -2  22 148.555 229.963   1
   1   2 -22 473.905 235.265   1
  -1   2  21 36.1480 244.645   1
   1  -2 -21 121.483 216.238   1
   1   2 -21 243.971 228.940   1
  -1  -2  21 251.551 254.754   1
  -1   2  20 212.890 268.156   1
   1  -2 -20 88.8927 227.924   1
  -1   2  19 34.6266 283.908   1
   1   2 -19 169.138 203.833   1
  -1  -2  19 368.187 262.629   1
   1  -2 -19-28.7982 223.762   1
   1   2 -18 565.740 223.299   1
  -1  -2  18 95.7902 238.838   1
   1  -2 -17 302.283 224.858   1
   1   2 -17 127.877 197.817   1
  -1  -2  17 1034.84 243.371   1
  -1   2  17 390.464 287.367   1
   1   2 -16 386.702 194.619   1
   1  -2 -16 600.355 240.327   1
  -1   2  16 640.364 283.672   1
  -1  -2  16 665.555 246.725   1
   1  -2 -15 684.588 240.544   1
  -1   2  15 676.400 280.738   1
   1   2 -14 2221.74 259.647   1
   1  -2 -14 2371.33 293.149   1
  -1  -2  14 1802.91 285.231   1
  -1   2  14 1746.07 312.933   1
   1   2 -13 1155.37 193.258   1
   1  -2 -13 1278.54 236.812   1
  -1  -2  13 1053.25 227.486   1
  -1   2  13 769.360 249.695   1
   1  -2 -12 330.869 187.890   1
  -1   2  12 155.955 202.653   1
  -1  -2  12-110.759 182.810   1
   1  -2 -11 249.639 185.268   1
   1   2 -11-67.9922 153.301   1
  -1  -2  11-284.428 187.727   1
  -1   2  11 97.6857 216.376   1
  -1   2  10 15832.3 1146.31   1
   1  -2 -10 17233.9 1137.19   1
   1   2 -10 16150.9 1113.52   1
   1  -2  -9 2000.37 242.866   1
   1   2  -9 1993.96 212.243   1
  -1  -2   9 2458.49 239.129   1
  -1   2   9 1580.32 261.524   1
  -1   2   8 37150.4 2398.91   1
   1  -2  -8 35168.2 2385.69   1
  -1  -2   7 17495.1 1254.71   1
  -1   2   7 19073.4 1274.90   1
   1  -2  -7 21057.9 1268.59   1
   1   2  -7 17938.8 1244.15   1
  -1  -2   6 7368.62 560.521   1
  -1   2   6 8194.43 585.051   1
   1  -2  -6 7651.03 566.902   1
   1   2  -6 8231.44 549.893   1
  -1   2   5 67.7763 180.880   1
   1  -2  -5 104.038 166.072   1
   1   2  -5-52.5776 118.216   1
  -1  -2   5 79.1411 138.280   1
  -1   2   4 7791.52 558.525   1
   1   2  -4 6513.21 517.823   1
  -1  -2   4 7343.80 525.728   1
  -1   2   3 255098. 16663.2   1
   1   2  -3 295318. 16647.9   1
   1  -2  -3 294674. 16660.6   1
   1  -2  -2 55466.4 3402.07   1
  -1  -2   2 54018.3 3392.95   1
  -1   2   2 52289.1 3406.01   1
   1   2  -2 49281.1 3390.67   1
   1   2  -1 13587.4 955.259   1
   1  -2  -1 14038.6 962.753   1
  -1  -2   1 15370.0 955.167   1
  -1   2   1 15469.0 967.682   1
  -1   2   0 30.1466 101.672   1
  -1  -2   0-11.9508 94.3201   1
   1   2   0-107.643 99.0104   1
   1  -2   0-18.2426 93.4570   1
   1   2   1 13995.2 993.981   1
  -1  -2  -1 15835.3 990.427   1
   1  -2   2 54779.2 3433.16   1
   1   2   2 45841.5 3451.91   1
  -1   2  -2 53510.3 3432.69   1
  -1  -2  -2 53689.6 3445.41   1
  -1   2  -3 290602. 18770.7   1
  -1  -2  -3 280727. 18784.4   1
   1   2   3 301210. 18792.2   1
   1  -2   3 291141. 18772.5   1
  -1  -2  -4 8534.51 547.260   1
  -1   2  -4 8074.93 515.221   1
   1   2   4 6364.29 571.154   1
   1  -2   4 6728.98 524.847   1
   1   2   5 306.336 201.988   1
   1  -2   5 34.4529 143.200   1
  -1   2  -5-105.388 119.686   1
  -1  -2  -5-157.870 149.272   1
  -1   2  -6 8123.18 581.383   1
  -1  -2  -6 8484.96 599.684   1
   1   2   6 8829.49 616.409   1
   1  -2   6 8306.13 597.152   1
   1   2   7 20137.5 1349.25   1
   1  -2   7 20837.1 1329.50   1
  -1  -2  -7 19408.9 1331.69   1
  -1   2  -7 19070.0 1316.32   1
   1   2   8 37880.0 2413.84   1
  -1  -2  -8 35048.2 2395.93   1
  -1   2  -9 1832.20 218.338   1
  -1  -2  -9 1723.89 226.254   1
   1   2   9 1848.99 253.172   1
   1  -2   9 2130.82 254.662   1
   1   2  10 16769.3 1207.04   1
  -1   2 -10 18265.7 1182.82   1
  -1  -2 -10 16888.8 1193.86   1
   1   2  11 125.220 214.976   1
   1  -2  11-81.4865 181.027   1
  -1   2 -11 140.539 154.924   1
  -1  -2 -11 126.146 179.499   1
   1  -2  12 265.874 193.679   1
   1   2  12 131.424 240.907   1
  -1  -2 -12 181.420 203.907   1
   1   2  13 1056.36 263.069   1
   1  -2  13 743.816 211.598   1
  -1  -2 -13 1101.03 226.484   1
  -1   2 -13 865.039 193.275   1
   1  -2  14 2132.95 282.359   1
   1   2  14 1832.97 296.112   1
  -1   2 -14 1997.62 265.521   1
  -1  -2 -14 2190.85 273.287   1
   1   2  15 457.784 267.080   1
  -1  -2 -15 261.298 216.548   1
   1   2  16 793.717 263.889   1
   1  -2  16 317.083 234.333   1
  -1  -2 -16 569.777 214.701   1
  -1   2 -16 443.958 200.637   1
   1  -2  17 363.180 237.887   1
   1   2  17 426.397 250.748   1
  -1   2 -17 440.741 205.517   1
  -1  -2 -17 308.469 234.599   1
   1  -2  18 442.010 251.025   1
  -1   2 -18 482.830 220.561   1
   1   2  19 588.692 245.908   1
   1  -2  19 229.973 230.539   1
  -1   2 -19 27.8187 201.738   1
  -1  -2 -19 326.281 223.929   1
   1   2  20-353.280 277.363   1
  -1  -2 -20-90.4725 227.354   1
   1  -2  21 422.405 241.499   1
   1   2  21 107.799 245.449   1
  -1  -2 -21 182.663 204.429   1
  -1   2 -21 118.493 215.230   1
   1  -2  22 108.503 231.467   1
  -1   2 -22 210.859 196.643   1
   1   2  23 73.5096 236.306   1
   1  -2  23-259.543 251.990   1
  -1   2 -23 279.097 212.658   1
  -1  -2 -23 342.157 208.665   1
  -1   2 -24 286.136 225.468   1
   1   2  24 371.736 262.687   1
  -1  -2 -24 996.458 247.745   1
   1   2  25-112.249 234.499   1
  -1  -2 -25-93.2519 190.791   1
   1   2  26 596.455 248.787   1
  -1  -2 -26 219.846 228.232   1
  -1   3  27 488.278 264.590   1
   1  -3 -27 159.722 220.627   1
  -1   3  26 113.204 260.776   1
   1  -3 -26-192.361 220.632   1
  -1   3  25 188.543 229.291   1
   1  -3 -25 256.157 203.192   1
  -1   3  24 112.880 251.180   1
   1   3 -24-100.472 201.170   1
   1  -3 -24 381.999 231.044   1
  -1  -3  23 838.838 264.700   1
  -1   3  23 523.458 276.539   1
   1  -3 -23 629.977 247.099   1
   1   3 -23 260.920 228.099   1
  -1   3  22 257.052 270.362   1
   1   3 -22 662.395 225.497   1
   1  -3 -22 246.964 233.476   1
  -1  -3  22 185.572 240.697   1
  -1   3  21 471.761 281.343   1
   1   3 -21 244.388 199.848   1
  -1  -3  21 143.646 235.805   1
   1  -3 -21 242.546 221.392   1
  -1   3  20 894.650 264.442   1
   1   3 -20 1059.37 243.514   1
  -1  -3  20 1316.21 283.492   1
   1  -3 -20 1009.11 242.521   1
  -1   3  19 349.535 249.664   1
   1   3 -19 506.490 214.547   1
  -1  -3  19 231.996 234.957   1
   1  -3 -19 320.005 215.464   1
   1   3 -18 2489.25 286.539   1
  -1  -3  18 2057.30 316.645   1
  -1   3  17 198.323 260.645   1
   1   3 -17 709.040 220.185   1
  -1  -3  17 420.652 225.356   1
   1  -3 -17 279.086 230.339   1
  -1   3  16 456.647 271.358   1
   1   3 -16 455.631 201.761   1
  -1  -3  16 455.203 223.397   1
   1  -3 -16 26.6098 202.822   1
  -1   3  15 716.363 247.483   1
   1  -3 -15 466.679 216.602   1
   1   3 -15 22.4483 193.166   1
  -1  -3  15 212.672 214.847   1
  -1   3  14 9524.11 790.266   1
  -1  -3  14 10922.3 777.013   1
   1  -3 -14 10916.2 775.103   1
   1   3 -14 10064.0 747.334   1
   1  -3 -13 120.281 198.343   1
   1   3 -13 96.6590 168.163   1
  -1   3  13-85.0403 230.213   1
  -1  -3  13-114.844 197.650   1
  -1  -3  12 12140.9 887.376   1
   1   3 -12 12747.4 876.509   1
  -1  -3  11 3689.39 354.679   1
  -1   3  11 4443.87 400.099   1
   1  -3 -11 4349.92 374.781   1
   1   3 -11 3820.29 335.130   1
  -1   3  10 6534.02 531.300   1
  -1  -3  10 6427.78 493.147   1
   1  -3 -10 5876.09 501.519   1
   1   3 -10 6770.27 476.704   1
  -1   3   9 3346.58 365.283   1
   1  -3  -9 3943.35 351.297   1
   1   3  -9 3937.50 309.022   1
   1  -3  -8 19081.6 1248.92   1
   1   3  -8 19423.1 1220.04   1
  -1  -3   8 16096.1 1223.62   1
  -1   3   8 18688.9 1255.71   1
  -1   3   7 708.173 197.622   1
   1  -3  -7 445.980 169.866   1
   1   3  -7 392.711 130.595   1
  -1  -3   7 368.020 151.261   1
   1   3  -6 30338.7 2059.50   1
   1  -3  -6 31747.3 2078.05   1
  -1  -3   6 30790.1 2062.45   1
  -1   3   6 34039.3 2092.30   1
   1   3  -5 12973.2 875.016   1
  -1  -3   5 13195.9 881.131   1
  -1  -3   4 24324.0 1647.25   1
  -1   3   4 26260.7 1675.97   1
   1  -3  -4 27640.3 1669.54   1
   1   3  -4 24413.9 1644.56   1
   1  -3  -3 155355. 10255.7   1
  -1  -3   3 159335. 10240.1   1
  -1   3   3 162342. 10261.7   1
   1   3  -3 157276. 10239.0   1
   1  -3  -2 75385.1 4869.27   1
   1   3  -2 68759.4 4854.63   1
  -1  -3   2 79697.4 4854.44   1
  -1   3   2 78416.7 4874.75   1
   1  -3  -1 103212. 6690.02   1
   1   3  -1 109565. 6682.03   1
  -1   3   1 107497. 6692.94   1
  -1  -3   1 95604.4 6680.60   1
  -1   3   0 119802. 7987.44   1
  -1  -3   0 120788. 7985.95   1
   1  -3   0 129315. 7985.72   1
   1   3   0 123397. 7987.61   1
   1   3   1 111548. 7108.01   1
  -1  -3  -1 106477. 7102.58   1
   1  -3   1 109037. 7093.88   1
  -1   3  -1 111519. 7095.26   1
  -1  -3  -2 80615.4 5290.88   1
   1   3   2 82754.1 5298.60   1
  -1  -3  -3 166947. 10817.2   1
  -1   3  -3 169928. 10796.4   1
   1  -3   3 165293. 10797.3   1
   1   3   3 162457. 10823.6   1
  -1   3  -4 26595.0 1713.58   1
  -1  -3  -4 25394.9 1739.84   1
   1  -3   4 26900.5 1718.56   1
   1   3   4 24767.4 1752.33   1
  -1   3  -5 14323.3 937.414   1
   1  -3   5 13892.7 946.000   1
   1  -3   6 32381.7 2226.73   1
   1   3   6 37140.6 2260.98   1
   1  -3   7 192.758 145.205   1
   1   3   7 556.617 228.917   1
  -1  -3  -7 249.230 175.542   1
  -1   3  -7 329.685 119.838   1
  -1  -3  -8 17398.3 1221.44   1
  -1   3  -8 16808.7 1191.66   1
   1   3   8 17803.3 1239.78   1
   1  -3   8 19489.5 1204.86   1
  -1  -3  -9 4477.23 376.395   1
   1   3   9 3850.06 398.897   1
   1  -3  10 7034.25 517.669   1
   1   3  10 5997.65 544.368   1
  -1  -3 -10 6799.12 524.100   1
   1   3  11 3310.26 370.138   1
  -1   3 -11 4239.05 338.081   1
  -1  -3 -11 3590.69 348.874   1
   1  -3  11 4317.68 354.892   1
   1  -3  12 13030.6 935.829   1
  -1   3 -12 13431.6 927.172   1
  -1  -3 -13-74.0741 198.896   1
  -1   3 -13 117.331 163.885   1
   1  -3  13 251.774 213.694   1
   1   3  13 401.366 240.050   1
   1  -3  14 10545.8 762.981   1
   1   3  14 9681.49 788.060   1
  -1   3 -14 10973.1 742.967   1
  -1  -3 -14 9313.09 760.471   1
   1   3  15 312.544 267.994   1
   1  -3  15 579.365 209.226   1
  -1  -3 -15 214.758 229.073   1
  -1   3 -15 45.0820 173.465   1
   1   3  16 32.3667 217.897   1
   1  -3  16 55.9097 214.134   1
  -1   3 -16-167.629 195.678   1
  -1  -3 -16 249.018 216.282   1
   1   3  17 800.068 318.470   1
   1  -3  17 471.372 234.686   1
  -1  -3 -17 85.6360 241.718   1
   1  -3  18 1670.44 300.652   1
  -1   3 -18 1597.79 259.771   1
  -1  -3 -18 1699.10 269.938   1
   1  -3  19 361.753 252.393   1
   1   3  19 629.557 305.361   1
  -1   3 -19 322.316 212.952   1
   1   3  20 960.724 258.659   1
   1  -3  20 775.635 261.371   1
  -1   3 -20 1078.64 244.214   1
  -1  -3 -20 1002.29 235.375   1
   1   3  21-36.0883 254.609   1
   1  -3  21-139.713 241.366   1
  -1   3 -21 174.621 186.992   1
  -1  -3 -21 92.1275 239.261   1
   1  -3  22 469.031 244.048   1
   1   3  22 147.084 217.007   1
  -1   3 -22-30.1817 202.373   1
  -1  -3 -22-30.6702 186.219   1
  -1   3 -23 124.762 193.591   1
   1   3  23 411.601 275.675   1
   1  -3  23 185.339 232.401   1
  -1  -3 -23-61.1763 231.219   1
   1   3  24 74.0514 218.482   1
  -1  -3 -24 93.0846 197.447   1
   1   3  25 259.120 266.011   1
  -1  -3 -25 308.744 223.836   1
   1   3  26 73.8671 219.133   1
  -1  -3 -26-61.8633 189.746   1
   1   3  27-110.223 236.042   1
  -1  -3 -27 31.0903 213.008   1
  -1  -3 -28 524.731 220.375   1
   1  -4 -28 155.452 221.994   1
  -1   4  28-182.754 243.850   1
   1  -4 -27-31.5128 208.359   1
  -1   4  27-111.054 230.753   1
   1  -4 -25 31.8085 240.242   1
  -1   4  25 673.998 256.208   1
   1  -4 -24 441.006 234.116   1
  -1   4  24 299.009 271.156   1
  -1   4  23 74.1370 233.425   1
   1  -4 -23-156.424 205.852   1
   1   4 -23 164.621 211.517   1
  -1   4  22 367.449 236.631   1
  -1  -4  22 369.457 237.918   1
   1   4 -22-158.939 199.823   1
   1  -4 -22 463.524 212.344   1
  -1   4  20 108.042 279.995   1
  -1  -4  20 240.921 230.052   1
   1   4 -20 204.466 204.029   1
   1  -4 -20 298.678 244.457   1
  -1   4  19 317.394 296.806   1
  -1  -4  19 65.7676 230.154   1
   1   4 -19 251.856 199.884   1
   1  -4 -19-234.894 232.589   1
  -1   4  18 103.159 284.728   1
  -1  -4  18 499.975 239.148   1
   1   4 -18 505.421 202.641   1
   1  -4 -18 406.672 252.694   1
  -1  -4  17 768.656 256.723   1
   1   4 -17 980.900 222.800   1
  -1   4  16 1826.55 338.877   1
   1  -4 -16 2136.68 313.585   1
  -1   4  15 1049.66 306.500   1
  -1  -4  15 1167.54 249.880   1
   1   4 -15 661.720 188.008   1
   1  -4 -15 768.291 245.244   1
  -1   4  14 152.044 247.910   1
  -1  -4  14 120.256 181.291   1
   1   4 -14 163.026 158.009   1
   1  -4 -14 180.137 214.286   1
  -1   4  13 554.127 217.729   1
   1  -4 -13 1213.09 233.205   1
  -1  -4  13 1263.21 228.326   1
   1   4 -13 957.831 199.661   1
   1   4 -12 4303.91 361.299   1
   1  -4 -12 4835.96 394.588   1
  -1  -4  12 3862.51 370.177   1
  -1   4  12 3950.77 418.577   1
  -1  -4  11 6839.01 526.527   1
   1   4 -11 6949.24 509.227   1
   1   4 -10 4408.96 364.968   1
   1  -4 -10 5427.92 416.653   1
  -1   4  10 4551.80 417.469   1
  -1  -4  10 4324.70 375.645   1
  -1   4   9-116.450 233.331   1
   1  -4  -9-19.9048 189.110   1
  -1  -4   8 6553.33 487.392   1
   1   4  -8 7548.04 480.676   1
   1  -4  -8 6255.20 504.910   1
  -1   4   8 5763.85 514.536   1
  -1  -4   7 7454.84 558.297   1
   1   4  -7 8416.10 554.905   1
   1  -4  -7 7778.92 588.208   1
  -1   4   7 7751.90 603.828   1
  -1  -4   6 3600.32 281.909   1
   1   4  -6 3990.49 275.843   1
   1  -4  -6 3385.99 304.918   1
  -1   4   6 3023.92 317.998   1
  -1  -4   5 5099.28 346.304   1
  -1   4   5 4644.06 407.172   1
   1   4  -5 4453.29 340.330   1
   1  -4  -5 5128.98 386.731   1
   1   4  -4 243637. 15643.6   1
  -1  -4   4 240224. 15645.6   1
   1  -4  -3 8010.96 594.416   1
   1   4  -3 8474.59 561.078   1
  -1   4   3 8590.54 607.607   1
  -1  -4   3 8469.84 560.276   1
  -1   4   2 1866.70 227.818   1
   1   4  -2 2005.79 149.308   1
   1  -4  -2 1652.26 204.022   1
  -1  -4   2 1636.10 144.249   1
   1   4  -1 7454.39 525.676   1
  -1  -4   1 7475.99 525.423   1
  -1   4   1 8960.18 550.638   1
   1  -4  -1 7893.26 539.215   1
   1   4   0-67.5066 120.852   1
   1  -4   0 143.316 109.714   1
  -1   4   0-51.6942 123.726   1
  -1  -4   0 22.0738 99.7879   1
  -1   4  -1 8491.27 568.549   1
   1   4   1 8354.82 596.329   1
   1  -4   1 8811.11 565.045   1
  -1  -4  -1 7740.47 583.415   1
   1   4   2 1972.07 231.509   1
  -1  -4  -2 1756.98 202.699   1
   1   4   3 8245.80 613.606   1
  -1  -4  -3 8720.91 601.587   1
   1  -4   4 247021. 16089.5   1
  -1   4  -4 250476. 16086.6   1
   1  -4   5 4783.39 348.406   1
   1   4   5 5398.95 424.912   1
  -1   4  -5 4943.38 342.203   1
  -1  -4  -5 4936.57 397.632   1
  -1  -4  -6 4192.99 323.604   1
  -1   4  -6 3024.38 250.803   1
   1  -4   6 3374.67 262.980   1
   1   4   6 3666.47 345.374   1
  -1  -4  -7 7972.00 579.899   1
  -1   4  -7 7908.95 535.302   1
   1  -4   7 7300.11 543.217   1
   1   4   7 7883.90 599.831   1
  -1   4  -8 6512.97 472.243   1
   1  -4   8 6494.94 478.707   1
   1   4   8 7229.07 539.259   1
  -1  -4  -8 6424.91 506.280   1
  -1  -4  -9 313.649 163.062   1
  -1   4  -9-47.5273 108.481   1
   1  -4   9-13.7817 132.664   1
   1   4   9-166.160 205.373   1
   1   4  10 5392.50 462.436   1
   1  -4  10 4677.82 398.022   1
  -1  -4 -10 5323.97 435.184   1
  -1   4 -10 5023.87 388.583   1
   1   4  11 7231.50 600.770   1
   1  -4  11 7571.78 558.710   1
  -1  -4 -11 6212.75 565.298   1
  -1   4 -11 7983.97 542.434   1
  -1   4 -12 4426.96 361.183   1
  -1  -4 -12 4399.03 403.615   1
   1  -4  12 4581.98 378.912   1
   1   4  12 3970.08 416.315   1
   1   4  13 915.147 284.334   1
   1  -4  13 1148.56 225.511   1
  -1   4 -13 982.374 189.990   1
  -1  -4 -13 1195.33 252.641   1
   1   4  14 30.6480 218.026   1
   1  -4  14 352.720 208.402   1
  -1   4 -14 80.5166 172.342   1
  -1  -4 -14-79.6559 180.409   1
   1  -4  15 1084.76 231.183   1
   1   4  15 1181.67 302.574   1
  -1   4 -15 646.295 188.000   1
  -1  -4 -15 850.975 260.522   1
   1   4  16 2242.09 311.527   1
  -1  -4 -16 1832.87 292.434   1
   1  -4  17 461.361 237.795   1
  -1   4 -17 841.641 190.277   1
   1   4  18 277.282 237.619   1
   1  -4  18-246.044 240.561   1
  -1  -4 -18 296.628 227.376   1
  -1   4 -18 150.768 194.649   1
   1  -4  19 286.544 224.674   1
  -1   4 -19-239.904 188.128   1
  -1  -4 -19 363.330 249.691   1
   1   4  20-107.431 222.466   1
   1  -4  20 499.113 239.874   1
  -1   4 -20 277.166 198.400   1
  -1  -4 -20 244.715 231.476   1
   1  -4  21 138.657 235.600   1
  -1   4 -22 578.442 214.462   1
   1  -4  22 396.198 229.309   1
   1   4  22 515.297 270.136   1
  -1  -4 -22 61.4462 240.635   1
  -1   4 -23 220.913 210.845   1
   1   4  23 149.458 244.960   1
  -1  -4 -23 152.782 202.306   1
   1   4  25 367.666 233.092   1
  -1  -4 -25 92.0344 206.962   1
   1   4  27-36.1992 225.894   1
  -1  -4 -27-274.598 203.866   1
  -1  -4 -28-121.717 225.794   1
   1   4  28-36.0124 225.679   1
   1  -5 -28-30.6510 193.024   1
  -1   5  28-36.0179 209.994   1
   1  -5 -27 311.371 223.279   1
  -1   5  27 329.049 231.148   1
   1  -5 -26 594.639 238.479   1
  -1   5  26 740.151 285.625   1
   1  -5 -25 219.816 228.136   1
  -1   5  25 185.482 251.190   1
   1  -5 -24 219.559 186.123   1
  -1   5  24-185.981 219.442   1
   1  -5 -23 468.542 207.389   1
  -1   5  23 369.779 249.361   1
   1   5 -22 345.022 211.461   1
  -1   5  22-36.7680 260.692   1
  -1   5  21-36.5126 265.175   1
  -1  -5  21-279.362 229.113   1
   1   5 -21-122.255 207.130   1
   1  -5 -21-396.912 245.283   1
  -1   5  20 360.717 273.445   1
  -1  -5  20 270.532 210.939   1
   1   5 -20 378.619 211.690   1
   1  -5 -20 420.499 226.443   1
  -1   5  19 35.5645 283.777   1
  -1  -5  19 193.643 218.642   1
   1   5 -19 552.773 209.192   1
   1  -5 -19-59.5110 232.201   1
  -1   5  18 208.609 297.676   1
  -1  -5  18 519.994 218.227   1
   1   5 -18 288.295 194.996   1
   1  -5 -18 998.976 256.961   1
  -1   5  17-34.6838 270.209   1
   1  -5 -17 28.2961 221.178   1
  -1  -5  16 135.188 207.885   1
   1   5 -16-206.815 161.546   1
  -1   5  15 259.687 263.188   1
  -1  -5  15 401.524 216.991   1
   1   5 -15 192.439 174.748   1
   1  -5 -15 27.2879 229.397   1
  -1   5  14 591.688 270.959   1
  -1  -5  14 416.577 195.192   1
   1   5 -14 296.024 172.686   1
   1  -5 -14 632.685 244.118   1
  -1   5  13-359.745 234.331   1
   1  -5 -13 305.343 214.729   1
  -1  -5  13-21.1595 172.368   1
   1   5 -13 18.0539 149.736   1
  -1   5  12 3587.64 400.851   1
   1  -5 -12 3889.31 362.216   1
  -1  -5  12 3852.83 332.519   1
   1   5 -12 3772.88 320.064   1
   1  -5 -11 937.163 243.456   1
  -1   5  11 547.494 265.201   1
   1   5 -11 833.349 152.212   1
  -1  -5  11 666.985 171.447   1
  -1   5  10-284.779 201.695   1
   1  -5 -10 310.251 200.353   1
  -1   5   9 2242.25 319.435   1
  -1  -5   9 2023.12 227.790   1
   1   5  -9 2461.72 217.012   1
   1  -5  -9 2791.86 286.321   1
  -1   5   8 1750.08 267.077   1
   1  -5  -8 1457.33 223.429   1
   1   5  -8 1563.69 164.543   1
  -1  -5   8 1630.61 177.238   1
  -1   5   7 21853.1 1469.47   1
   1  -5  -7 20840.4 1455.38   1
  -1  -5   7 21824.6 1426.86   1
   1  -5  -6 83958.7 5480.50   1
  -1  -5   6 81848.6 5448.11   1
  -1   5   6 80540.5 5488.55   1
   1   5  -6 87162.2 5446.23   1
   1  -5  -5 23669.2 1496.11   1
   1   5  -5 22546.5 1455.17   1
  -1   5   5 19645.8 1502.89   1
   1  -5  -4 93191.6 6449.13   1
   1   5  -4 102819. 6418.90   1
  -1   5   4 97404.4 6458.73   1
  -1  -5   4 97977.4 6417.34   1
   1  -5  -3 11382.0 791.764   1
  -1  -5   3 12276.8 757.499   1
  -1   5   3 10864.3 802.991   1
   1   5  -3 10969.2 757.531   1
   1  -5  -2 8717.68 626.167   1
  -1  -5   2 8680.94 598.376   1
  -1   5   2 8887.91 633.710   1
   1   5  -2 9535.87 600.890   1
   1  -5  -1 37922.1 2525.14   1
   1   5  -1 41917.4 2521.28   1
  -1   5   1 33873.4 2531.53   1
  -1  -5   1 39250.8 2515.81   1
   1  -5   0 29840.7 2028.44   1
   1   5   0 30928.5 2035.55   1
  -1  -5   0 32305.7 2029.08   1
  -1   5   0 31062.0 2031.75   1
  -1  -5  -1 41550.2 2654.00   1
  -1   5  -1 41053.4 2643.14   1
   1   5   1 41389.9 2661.50   1
   1  -5   1 39410.6 2640.12   1
  -1   5  -2 9675.29 615.302   1
   1   5   2 9233.59 655.880   1
   1  -5   2 9088.01 611.965   1
  -1  -5  -2 8910.19 640.688   1
  -1  -5  -3 11005.9 766.862   1
   1   5   3 11186.4 780.718   1
  -1  -5  -4 94511.5 6224.52   1
   1   5   4 97284.4 6237.47   1
   1  -5   5 23117.2 1510.00   1
  -1   5  -5 23639.8 1507.22   1
  -1  -5  -5 25296.7 1552.69   1
   1   5   6 85130.3 5505.50   1
  -1   5  -6 88215.9 5455.53   1
  -1  -5  -6 85807.2 5492.82   1
   1  -5   6 78517.4 5459.04   1
  -1   5  -7 17491.4 1287.00   1
   1  -5   7 19718.4 1290.27   1
   1   5   7 21863.5 1351.22   1
  -1  -5  -7 22452.2 1331.08   1
  -1  -5  -8 2130.13 236.816   1
  -1   5  -8 1607.19 167.037   1
   1   5   8 1270.48 275.299   1
   1  -5   8 1638.21 171.017   1
  -1  -5  -9 2465.82 262.036   1
  -1   5  -9 2073.27 196.417   1
   1   5   9 2178.14 281.559   1
   1  -5   9 1974.68 204.171   1
  -1  -5 -10 88.7714 204.125   1
   1   5  10-267.519 241.290   1
  -1  -5 -11 711.541 196.103   1
  -1   5 -11 950.569 163.179   1
   1  -5  11 440.514 154.602   1
   1   5  11 725.268 237.047   1
  -1  -5 -12 3589.35 374.092   1
  -1   5 -12 3315.42 305.844   1
   1  -5  12 4105.25 335.398   1
   1   5  12 3401.01 394.545   1
   1   5  13 272.330 251.240   1
   1  -5  13 283.436 158.694   1
  -1  -5 -13 130.782 221.049   1
  -1   5 -13 87.0841 150.750   1
   1   5  14 879.025 277.730   1
   1  -5  14 709.989 211.630   1
  -1   5 -14 623.264 182.682   1
  -1  -5 -14 462.516 234.683   1
   1   5  15 586.495 268.270   1
   1  -5  15 96.9757 183.101   1
  -1  -5 -15 55.8463 230.036   1
  -1   5 -15 285.866 149.433   1
   1  -5  16 158.227 212.947   1
  -1   5 -16 64.6858 167.546   1
   1   5  17-68.6629 283.334   1
  -1  -5 -17 411.384 260.644   1
   1   5  18 350.618 247.020   1
   1  -5  18 648.860 237.884   1
  -1  -5 -18 720.400 232.790   1
  -1   5 -18 516.558 208.419   1
   1  -5  19 437.837 223.370   1
   1   5  19-142.648 280.646   1
  -1   5 -19 25.9852 179.636   1
  -1  -5 -19-30.5465 252.657   1
  -1   5 -20 662.665 225.955   1
   1  -5  20 327.824 234.528   1
   1   5  20 432.156 245.727   1
  -1  -5 -20 584.690 249.013   1
   1   5  21 254.588 275.727   1
   1  -5  21-68.7578 205.203   1
  -1   5 -21 203.441 192.185   1
  -1  -5 -21-30.9475 223.640   1
   1   5  22 220.961 274.061   1
  -1  -5 -22 430.355 248.299   1
   1   5  23-74.5660 232.593   1
  -1  -5 -23 305.019 195.262   1
   1   5  24 401.850 273.235   1
  -1  -5 -24 835.462 245.473   1
   1   5  25 328.594 229.850   1
  -1  -5 -25 365.725 194.216   1
   1   5  26-363.161 255.159   1
  -1  -5 -26 241.654 224.904   1
   1   5  27-178.766 216.959   1
  -1  -5 -27 180.910 185.962   1
  -1  -5 -28 268.492 237.547   1
   1   5  28 528.579 248.818   1
   1  -6 -28 271.813 202.952   1
  -1   6  28 177.353 222.719   1
   1  -6 -27 153.787 226.612   1
  -1   6  27 72.2050 251.686   1
   1  -6 -26 340.898 223.059   1
  -1   6  26-328.140 260.357   1
   1  -6 -24 156.028 199.497   1
  -1   6  24-147.981 225.724   1
  -1   6  23 73.7429 254.820   1
   1  -6 -22 680.453 261.742   1
   1   6 -21 176.834 192.408   1
  -1   6  21 220.054 268.254   1
   1  -6 -21 121.787 230.228   1
  -1   6  20-181.265 273.853   1
  -1  -6  20-66.0364 204.743   1
   1   6 -20 364.984 185.631   1
   1  -6 -20-60.3967 237.632   1
  -1   6  19 179.198 264.953   1
  -1  -6  19-31.3651 232.749   1
   1   6 -19 185.747 195.483   1
   1  -6 -19 29.9970 239.922   1
  -1   6  18 737.892 300.372   1
  -1  -6  18 235.414 219.319   1
   1   6 -18 329.601 189.508   1
   1  -6 -18 594.149 246.559   1
  -1   6  17 281.038 279.210   1
   1   6 -17 71.2709 180.879   1
  -1  -6  17 137.752 196.870   1
   1  -6 -17 57.3690 242.189   1
   1   6 -16 5194.99 417.595   1
   1  -6 -16 4676.05 461.932   1
  -1   6  16 4897.29 516.345   1
  -1  -6  16 4793.76 429.459   1
   1  -6 -15 165.462 234.333   1
  -1  -6  15 94.2193 171.241   1
  -1   6  15 33.0869 276.275   1
   1   6 -15 330.812 165.213   1
   1  -6 -14-242.702 214.936   1
  -1  -6  14-151.499 167.483   1
  -1   6  14-254.765 268.742   1
   1   6 -14 411.186 154.557   1
   1  -6 -13 418.102 217.524   1
  -1  -6  13 626.837 178.122   1
  -1   6  13 215.353 227.200   1
   1   6 -13 863.158 163.457   1
  -1   6  12 3873.32 401.272   1
  -1  -6  12 3059.15 314.760   1
   1  -6 -12 3404.28 360.016   1
   1   6 -12 3957.03 312.446   1
  -1   6  11 1412.11 289.185   1
   1  -6 -11 1614.06 256.144   1
  -1  -6  10 7341.76 531.867   1
   1   6 -10 7322.80 522.624   1
   1   6  -9 7610.72 528.219   1
   1  -6  -9 7872.48 589.205   1
  -1   6   9 8151.79 614.027   1
  -1  -6   9 7146.66 537.437   1
  -1   6   8 3459.05 378.255   1
   1  -6  -8 3958.83 359.642   1
   1   6  -8 3901.64 286.442   1
  -1  -6   8 3798.32 296.277   1
   1   6  -7 3802.85 284.869   1
  -1  -6   7 3980.53 286.657   1
  -1   6   7 4061.96 384.716   1
   1  -6  -7 3929.16 357.935   1
  -1   6   6 2062.11 298.298   1
   1  -6  -6 2152.36 260.909   1
  -1  -6   6 2299.51 185.286   1
   1   6  -6 2596.66 181.313   1
   1  -6  -5 1546.56 205.146   1
  -1   6   5 1135.74 211.654   1
   1  -6  -4 60011.4 3935.54   1
  -1   6   4 60376.7 3942.58   1
   1   6  -3 3397.30 238.869   1
   1  -6  -2 20565.4 1468.52   1
  -1   6   2 19668.6 1475.74   1
   1   6  -2 22466.8 1451.28   1
  -1  -6   2 23459.4 1446.71   1
   1  -6  -1 63719.8 4150.66   1
  -1  -6   1 62720.3 4140.81   1
   1   6  -1 65225.2 4145.36   1
  -1   6   1 63741.3 4156.35   1
  -1  -6   0 38.5880 96.7244   1
   1   6   0 37.8358 126.945   1
  -1   6   0-70.8056 123.750   1
   1  -6   0 97.4900 101.889   1
  -1   6  -1 56590.0 3723.86   1
   1   6   1 61383.2 3743.86   1
   1  -6   1 53711.5 3718.49   1
  -1  -6  -1 61679.1 3733.88   1
  -1  -6  -2 22033.4 1409.12   1
  -1   6  -2 21879.1 1382.53   1
   1  -6   2 20399.0 1380.06   1
   1   6   2 20519.9 1419.91   1
  -1  -6  -4 54505.3 3850.11   1
   1   6   4 65554.6 3872.20   1
  -1  -6  -5 1753.43 207.382   1
   1   6   5 1352.29 231.660   1
  -1   6  -6 2375.02 179.253   1
   1  -6   6 2761.67 182.170   1
  -1  -6  -6 2557.23 264.044   1
   1   6   7 4395.54 384.497   1
   1  -6   7 4412.29 286.624   1
  -1  -6  -7 4335.03 348.783   1
  -1   6  -7 3459.53 279.638   1
   1   6   8 3900.75 402.804   1
  -1   6  -8 4003.68 287.707   1
  -1  -6  -8 3989.11 371.823   1
   1  -6   8 3905.87 294.256   1
  -1   6  -9 8069.86 538.927   1
  -1  -6  -9 7044.63 586.925   1
   1  -6   9 7680.42 546.023   1
   1   6   9 8172.47 626.845   1
   1  -6  10 8294.52 578.786   1
  -1   6 -10 8004.79 567.033   1
  -1  -6 -11 2053.13 276.862   1
   1   6  11 1660.69 305.028   1
  -1   6 -12 3621.65 284.641   1
  -1  -6 -12 3329.76 333.535   1
   1   6  12 3203.23 358.131   1
   1  -6  12 2662.71 292.424   1
  -1  -6 -13 1235.94 266.538   1
  -1   6 -13 915.006 160.443   1
   1   6  13 528.222 278.563   1
   1  -6  13 697.945 181.069   1
  -1  -6 -14 138.603 218.263   1
  -1   6 -14 35.1417 135.759   1
   1  -6  14 435.094 177.497   1
   1   6  14-193.332 263.410   1
  -1  -6 -15-28.4860 211.364   1
  -1   6 -15-172.394 150.785   1
   1   6  15-33.2281 240.109   1
   1  -6  15 22.8202 185.953   1
  -1   6 -16 5854.38 417.558   1
   1  -6  16 5277.30 431.671   1
   1   6  16 3779.09 499.655   1
  -1  -6 -16 3590.24 453.187   1
   1  -6  17 400.958 198.515   1
   1   6  17 139.221 242.712   1
  -1   6 -17 22.4080 156.427   1
  -1  -6 -17 89.3962 221.253   1
  -1   6 -18 313.280 190.919   1
   1  -6  18 228.654 227.448   1
   1   6  18 389.774 295.588   1
  -1  -6 -18 455.193 220.376   1
   1   6  19 322.924 276.850   1
  -1   6 -19 232.065 176.856   1
   1  -6  19-182.776 202.482   1
  -1  -6 -19 184.735 256.247   1
   1   6  20 36.2102 224.505   1
  -1   6 -20 165.430 183.948   1
   1  -6  20-130.002 219.767   1
  -1  -6 -20-30.9374 216.476   1
  -1   6 -21-29.1484 189.799   1
   1   6  21 401.076 284.532   1
  -1  -6 -21 496.594 243.159   1
   1   6  22 73.6370 256.845   1
  -1  -6 -22 276.810 230.981   1
   1   6  24 36.3509 254.512   1
  -1  -6 -24 215.566 228.622   1
   1   6  25 470.891 248.406   1
  -1  -6 -25-30.2496 194.647   1
   1   6  26 179.702 262.727   1
  -1  -6 -26 29.9164 216.217   1
   1   6  27 141.240 219.287   1
  -1  -6 -27 238.306 198.233   1
   1   6  28 104.120 229.545   1
  -1  -6 -28 117.583 208.344   1
  -1   7  27-106.721 239.477   1
   1  -7 -27 90.8300 222.107   1
  -1   7  26 432.776 244.006   1
   1  -7 -26 337.348 235.364   1
  -1   7  25-36.5077 198.414   1
   1  -7 -25 30.9171 192.691   1
  -1   7  24 36.7841 232.961   1
   1  -7 -24-248.347 200.581   1
   1  -7 -23 310.655 236.308   1
  -1   7  23-367.499 259.262   1
  -1   7  22-73.4481 271.650   1
   1  -7 -22 339.994 230.395   1
  -1   7  21 73.4866 275.562   1
   1  -7 -21-91.5443 230.493   1
   1   7 -20 218.658 185.826   1
  -1   7  20-109.214 272.167   1
   1  -7 -20 212.358 238.064   1
  -1   7  19 433.155 287.016   1
   1   7 -19-77.2038 183.387   1
  -1  -7  19 241.345 232.163   1
   1  -7 -19 332.317 254.482   1
  -1   7  18 567.530 291.320   1
   1   7 -18 457.461 188.741   1
  -1  -7  18 705.659 227.306   1
   1  -7 -18 629.977 263.573   1
  -1   7  17 104.647 290.172   1
   1   7 -17 22.3871 167.319   1
  -1  -7  17 26.2347 198.886   1
   1  -7 -17 87.1513 245.173   1
  -1   7  16 104.554 282.523   1
   1   7 -16 144.618 168.894   1
  -1  -7  16 290.400 184.628   1
   1  -7 -16 341.680 250.714   1
   1   7 -15 37.8198 143.534   1
  -1  -7  15 243.242 184.627   1
  -1   7  14 1822.05 312.195   1
   1   7 -14 1831.84 218.909   1
  -1  -7  14 1622.88 230.908   1
   1  -7 -14 1598.56 244.047   1
  -1   7  13 851.520 284.817   1
   1   7 -13 597.407 158.497   1
  -1  -7  13 805.200 167.005   1
   1  -7 -13 803.902 231.661   1
  -1   7  12 395.103 268.744   1
   1  -7 -12-25.8275 223.051   1
  -1   7  11 408.405 233.694   1
   1   7 -11 381.646 124.890   1
  -1  -7  11 353.359 135.701   1
   1  -7 -11 323.583 175.029   1
  -1   7  10 2031.07 307.382   1
   1  -7 -10 1353.33 266.000   1
   1   7 -10 1455.69 156.798   1
  -1  -7  10 1768.77 181.044   1
  -1  -7   9 72.2616 92.9164   1
   1   7  -9 16.0940 89.7816   1
   1  -7  -9 272.045 197.243   1
  -1   7   9 52.9142 225.200   1
   1  -7  -8 19741.8 1427.08   1
  -1  -7   8 20473.2 1379.61   1
   1   7  -8 21812.1 1376.85   1
  -1   7   8 20969.0 1443.99   1
   1  -7  -7 7675.70 612.523   1
  -1  -7   7 8274.22 552.493   1
  -1   7   7 8630.90 633.053   1
   1   7  -7 8371.59 552.840   1
  -1   7   6 34764.7 2261.26   1
   1  -7  -6 33043.4 2247.30   1
   1  -7  -5 930.905 196.690   1
  -1   7   5 951.832 232.632   1
   1  -7  -4 2064.04 238.307   1
  -1   7   4 2122.37 263.152   1
  -1   7   3 38859.2 2475.62   1
   1  -7  -3 36477.8 2462.55   1
  -1  -7   3 37357.2 2427.58   1
  -1  -7   2 18641.2 1300.00   1
   1   7  -2 21372.2 1305.20   1
  -1   7   1 157.776 132.470   1
   1   7  -1-8.68387 113.183   1
  -1  -7   1 153.082 99.1015   1
   1  -7  -1 10.0877 117.731   1
   1   7   0 2893.61 254.721   1
   1  -7   0 3088.60 243.044   1
  -1  -7   0 2706.73 235.732   1
  -1   7   0 3128.57 253.283   1
   1   7   1-90.5502 159.994   1
  -1   7  -1 110.778 100.438   1
   1  -7   1 13.6467 91.3796   1
   1  -7   2 20229.9 1316.68   1
  -1   7  -2 19991.3 1319.22   1
  -1  -7  -3 36116.3 2394.47   1
   1   7   3 36605.2 2408.08   1
  -1  -7  -4 2157.81 238.037   1
   1   7   4 2141.05 265.298   1
  -1  -7  -5 1165.59 186.477   1
   1   7   5 950.600 212.323   1
  -1  -7  -6 30226.0 2122.40   1
   1   7   6 34386.2 2147.18   1
  -1  -7  -7 7224.97 593.411   1
   1   7   7 8719.32 623.765   1
  -1  -7  -8 20574.6 1392.67   1
  -1   7  -8 20207.9 1327.44   1
   1  -7   8 19837.4 1328.52   1
   1   7   8 23204.6 1419.33   1
  -1   7  -9 141.255 81.7356   1
   1  -7   9 190.158 93.8830   1
   1   7   9 299.238 213.637   1
  -1  -7  -9 183.084 189.023   1
   1  -7  10 1584.81 165.304   1
   1   7  10 1794.22 309.076   1
  -1  -7 -10 1769.12 261.294   1
  -1   7 -10 1519.29 153.274   1
   1   7  11 591.057 297.081   1
   1  -7  11 477.652 131.912   1
  -1   7 -11 441.912 114.890   1
  -1  -7 -11 611.852 246.307   1
   1   7  12 122.836 236.713   1
  -1  -7 -12 398.524 210.492   1
  -1   7 -13 499.630 140.160   1
   1  -7  13 322.246 143.756   1
   1   7  13 445.085 262.792   1
  -1  -7 -13 468.798 220.825   1
  -1   7 -14 1617.55 206.352   1
   1   7  14 1679.75 326.519   1
   1  -7  14 1414.91 224.222   1
  -1  -7 -14 1955.83 300.419   1
  -1   7 -15 162.783 153.741   1
   1  -7  15 703.022 184.959   1
   1   7  16-172.878 231.824   1
  -1   7 -16 79.8457 143.267   1
   1  -7  16 353.363 191.446   1
  -1  -7 -16 148.074 193.162   1
   1   7  17 35.2494 277.466   1
  -1   7 -17 43.6825 159.222   1
   1  -7  17 77.0618 190.725   1
  -1  -7 -17 392.493 236.914   1
   1   7  18 750.508 306.712   1
  -1   7 -18 663.153 195.789   1
   1  -7  18 582.984 226.156   1
  -1  -7 -18 459.634 265.914   1
   1   7  19 144.536 223.316   1
  -1   7 -19 229.455 179.710   1
   1  -7  19 89.6297 213.815   1
  -1  -7 -19 403.242 223.699   1
  -1   7 -20 598.215 196.280   1
   1   7  20 472.816 283.452   1
  -1  -7 -20 466.520 233.149   1
   1   7  21-72.9820 269.812   1
  -1  -7 -21-154.862 234.902   1
   1   7  22-183.936 224.543   1
  -1  -7 -22-30.7429 203.332   1
  -1  -7 -23-242.818 212.956   1
   1   7  24 544.520 267.619   1
   1   7  25 215.569 194.675   1
  -1  -7 -25 300.167 178.913   1
   1   7  26-213.335 262.202   1
  -1  -7 -26 532.969 228.804   1
   1   7  27 34.8402 205.545   1
  -1  -7 -27 58.8145 196.215   1
  -1   8  27 877.979 267.772   1
   1  -8 -27 509.127 235.684   1
  -1   8  26 106.934 249.489   1
   1  -8 -26 90.9726 228.321   1
  -1   8  25-108.519 224.468   1
   1  -8 -25 337.227 206.592   1
   1  -8 -23-30.9442 202.667   1
  -1   8  23-36.5888 237.361   1
   1  -8 -22 30.8732 227.445   1
  -1   8  22-293.222 257.620   1
  -1   8  21-183.438 263.024   1
   1  -8 -21 245.711 231.200   1
  -1   8  20 366.764 280.997   1
   1  -8 -20-91.3978 232.635   1
  -1   8  19-108.906 272.384   1
   1  -8 -19-151.290 244.369   1
  -1   8  18 898.447 300.396   1
   1   8 -18 658.672 199.776   1
  -1  -8  18 699.367 202.857   1
   1  -8 -18 511.862 269.663   1
  -1   8  17 211.795 253.139   1
   1   8 -17 250.866 166.240   1
  -1  -8  17-98.9219 185.599   1
   1  -8 -17 59.7460 223.336   1
  -1   8  16 1237.57 274.698   1
   1   8 -16 974.655 182.383   1
  -1  -8  16 608.772 192.502   1
   1  -8 -16 751.372 225.308   1
  -1   8  15 171.421 295.825   1
   1   8 -15 86.5447 143.562   1
  -1  -8  15-20.3131 161.907   1
   1  -8 -15-114.384 207.402   1
  -1   8  14 601.904 284.983   1
   1   8 -14 292.752 140.458   1
   1  -8 -14-28.1458 230.471   1
  -1  -8  14 161.911 163.344   1
  -1   8  13 96.7666 242.344   1
   1  -8 -13 328.052 212.771   1
   1  -8 -12-26.5491 208.899   1
  -1  -8  12 66.2386 126.414   1
  -1   8  12-62.4653 261.316   1
   1   8 -12 23.5359 105.344   1
   1  -8 -11 153.339 231.058   1
  -1  -8  11 54.4761 112.414   1
  -1   8  11 30.0619 250.067   1
   1   8 -11-9.80157 101.134   1
  -1   8  10 3486.31 382.327   1
   1   8 -10 3169.19 261.890   1
   1  -8 -10 3959.84 358.287   1
  -1  -8  10 3759.68 270.669   1
   1   8  -9 706.236 92.8754   1
  -1   8   9 1042.97 227.053   1
  -1  -8   9 693.048 97.4772   1
   1  -8  -9 702.932 204.788   1
   1  -8  -8 7388.78 564.772   1
  -1   8   8 7147.21 587.338   1
   1  -8  -7 187.760 174.121   1
  -1   8   7-48.8720 200.940   1
   1  -8  -6 233.657 176.946   1
  -1   8   6 159.628 195.584   1
   1  -8  -5 9280.69 693.377   1
  -1   8   5 9986.08 714.409   1
   1  -8  -4-81.6006 159.572   1
  -1   8   4 288.748 177.528   1
   1  -8  -3 4262.88 385.985   1
   1   8  -3 5071.09 342.620   1
  -1   8   3 4233.03 398.745   1
  -1  -8   3 5134.31 336.528   1
   1   8  -2 24707.9 1578.13   1
  -1   8   2 23956.6 1606.80   1
  -1  -8   2 23476.4 1572.08   1
   1   8  -1 981.493 152.121   1
  -1  -8   1 696.730 118.953   1
   1  -8  -1 994.397 139.585   1
  -1   8   1 819.617 161.557   1
   1   8   0 96.9284 118.400   1
   1  -8   0-9.66115 106.090   1
  -1  -8   0 58.7850 98.5430   1
  -1   8   0-125.380 131.112   1
   1   8   1 1209.92 193.875   1
   1  -8   1 700.219 122.997   1
  -1  -8  -1 1255.10 165.327   1
  -1   8  -1 952.545 130.696   1
   1   8   2 24466.2 1505.77   1
   1  -8   2 22498.1 1460.65   1
  -1   8  -2 21251.9 1464.82   1
  -1  -8  -3 4710.55 393.944   1
   1   8   3 5846.39 427.212   1
  -1  -8  -4 373.451 153.524   1
   1   8   4 121.428 188.715   1
  -1  -8  -5 8551.21 628.857   1
   1   8   5 8619.65 654.882   1
  -1  -8  -6 177.949 178.919   1
   1   8   6 47.3051 204.785   1
  -1  -8  -7 190.083 197.271   1
   1   8   7 127.142 220.849   1
  -1  -8  -8 7021.11 568.537   1
   1   8   8 7698.56 605.948   1
  -1   8  -9 697.302 75.5785   1
  -1  -8  -9 981.467 229.940   1
   1  -8   9 694.229 74.2188   1
   1   8   9 815.445 269.809   1
  -1  -8 -10 3363.36 362.333   1
   1  -8  10 2950.19 236.863   1
   1   8  10 3655.99 369.474   1
  -1   8 -10 3195.56 236.836   1
   1   8  11 212.818 251.430   1
  -1   8 -11 17.3272 94.0654   1
  -1  -8 -11-78.9494 217.643   1
   1  -8  11 89.9318 101.154   1
   1   8  12-125.984 247.818   1
  -1   8 -12-53.9008 99.8477   1
  -1  -8 -12 82.0029 218.558   1
   1  -8  12 137.383 124.100   1
   1   8  13-228.622 223.887   1
  -1  -8 -13-28.1235 192.825   1
   1   8  14 571.484 251.852   1
  -1   8 -14 207.555 126.761   1
  -1  -8 -14 259.616 226.202   1
   1  -8  14 275.763 156.097   1
   1   8  15 309.767 297.037   1
  -1   8 -15 100.766 137.762   1
  -1  -8 -15 265.330 248.146   1
   1  -8  15-98.0028 161.226   1
  -1   8 -16 1444.85 201.141   1
  -1  -8 -16 1441.71 292.256   1
   1  -8  16 1050.30 215.688   1
   1   8  17 427.510 245.146   1
  -1   8 -17-62.1517 157.625   1
  -1  -8 -17-91.6201 227.407   1
   1  -8  17 72.5237 181.980   1
   1   8  18 613.289 273.911   1
  -1   8 -18 113.478 167.567   1
  -1  -8 -18 680.467 226.050   1
   1  -8  18 474.046 203.638   1
   1   8  19-72.7280 278.582   1
  -1  -8 -19 187.372 247.364   1
   1   8  20 72.9346 282.469   1
  -1  -8 -20 279.666 246.393   1
   1   8  21-73.0514 205.198   1
  -1  -8 -21 62.0538 191.350   1
   1   8  22-257.162 266.560   1
  -1  -8 -22-30.7140 222.040   1
   1   8  23-217.222 259.577   1
  -1  -8 -23 302.376 221.043   1
   1   8  25 640.876 245.928   1
  -1  -8 -25 119.036 199.713   1
   1   8  26 70.1316 250.609   1
  -1  -8 -26 235.444 219.386   1
  -1  -8 -27-145.049 172.416   1
   1   8  27-171.780 186.992   1
   1  -9 -26-119.844 214.174   1
  -1   9  26-211.201 243.444   1
   1  -9 -25-151.810 213.344   1
  -1   9  25 322.266 248.487   1
   1  -9 -24 153.148 198.715   1
  -1   9  24-326.363 237.504   1
  -1   9  23-36.4085 212.288   1
   1  -9 -23 123.219 188.998   1
  -1   9  22 329.085 217.001   1
   1  -9 -22-92.4378 181.827   1
   1  -9 -20 611.357 195.246   1
  -1   9  20 110.309 220.980   1
   1  -9 -19-243.522 197.607   1
  -1   9  19 72.9801 216.630   1
  -1   9  17-178.314 277.969   1
   1   9 -17-19.5128 153.268   1
   1  -9 -17-271.739 234.596   1
  -1  -9  16 157.309 149.172   1
   1   9 -16-52.2740 144.640   1
   1  -9 -16-117.219 245.962   1
  -1   9  15 211.134 285.106   1
   1  -9 -15 316.548 242.396   1
  -1  -9  15 120.849 147.734   1
   1   9 -15 138.214 127.454   1
  -1  -9  14 2210.56 227.025   1
   1  -9 -14 2247.89 293.070   1
  -1   9  14 2147.93 352.583   1
  -1   9  13 263.910 286.528   1
   1   9 -13 235.080 114.121   1
   1  -9 -13 167.807 235.088   1
  -1  -9  13 198.190 126.597   1
  -1   9  12 1408.22 279.858   1
   1   9 -12 1582.76 143.971   1
   1  -9 -12 1248.30 248.948   1
  -1  -9  12 1053.02 149.442   1
  -1   9  11 835.718 277.941   1
   1   9 -11 1063.64 109.387   1
  -1  -9  11 754.256 110.384   1
   1  -9 -11 1158.31 254.415   1
  -1   9  10-148.768 228.784   1
   1  -9 -10-75.9528 179.457   1
  -1   9   9-85.3769 222.484   1
   1  -9  -9 169.520 197.913   1
  -1   9   7 153.444 202.736   1
   1  -9  -7 130.594 188.535   1
  -1   9   6 3479.84 360.547   1
   1  -9  -6 3837.79 343.116   1
   1  -9  -5 1304.72 206.902   1
  -1   9   5 1850.20 255.398   1
  -1   9   4-20.6701 174.932   1
  -1  -9   3 43.6880 64.7943   1
   1  -9  -3 155.323 134.104   1
   1   9  -3 108.724 78.0417   1
  -1   9   3-18.9778 160.220   1
   1  -9  -2 98.3158 129.875   1
  -1  -9   2 145.496 83.0292   1
   1   9  -2 214.819 99.3729   1
  -1  -9   1 4095.51 278.360   1
   1   9  -1 2887.06 287.538   1
  -1  -9   0 46646.4 2878.31   1
   1   9   0 38572.9 2879.96   1
   1  -9   0 44002.4 2875.08   1
  -1   9   0 46598.4 2883.10   1
  -1   9  -1 3416.38 270.367   1
   1  -9   1 3253.56 262.702   1
   1   9   2 35.2419 161.875   1
   1  -9   2 156.521 80.3504   1
  -1  -9  -2 176.696 134.372   1
  -1   9  -2 107.944 87.8671   1
   1   9   3 19.5762 193.716   1
   1  -9   3 3.63912 53.0438   1
  -1   9  -3 38.3311 65.0796   1
  -1  -9  -3-98.1848 161.261   1
   1   9   4 86.1688 192.412   1
   1   9   5 1213.23 247.019   1
  -1  -9  -5 1183.01 203.127   1
   1   9   6 3406.06 371.788   1
  -1  -9  -6 3642.22 334.680   1
  -1  -9  -7 44.7925 179.383   1
   1   9   7 341.783 222.744   1
  -1  -9  -9 799.121 230.783   1
   1   9   9 260.291 246.670   1
  -1  -9 -10 156.573 214.607   1
   1   9  10 451.814 264.007   1
   1   9  11 1187.15 273.868   1
  -1  -9 -11 1193.57 266.694   1
  -1   9 -12 1168.97 123.983   1
   1   9  12 1459.39 296.045   1
  -1  -9 -12 1592.64 261.082   1
   1  -9  12 1096.43 132.358   1
  -1   9 -13 370.646 102.437   1
  -1  -9 -13 573.705 207.609   1
   1  -9  13 178.684 116.208   1
   1   9  13 467.550 250.524   1
   1  -9  14 2075.98 199.368   1
   1   9  14 1266.69 302.396   1
  -1  -9 -14 2053.73 294.309   1
  -1   9 -14 1967.60 198.169   1
  -1  -9 -15-119.829 214.753   1
   1   9  15 419.117 280.146   1
  -1   9 -15-14.2045 121.232   1
   1   9  16 497.498 304.993   1
  -1  -9 -16 335.127 250.494   1
   1  -9  16 18.8391 153.555   1
  -1   9 -16-81.4536 137.576   1
  -1  -9 -17 154.379 250.940   1
   1   9  17-35.9586 278.439   1
  -1   9 -17 220.165 150.232   1
  -1  -9 -19 218.488 227.245   1
   1   9  19-182.319 208.753   1
  -1  -9 -20 155.861 202.288   1
   1   9  20-36.5676 276.260   1
  -1  -9 -22-30.3220 225.831   1
   1   9  22 258.937 278.470   1
  -1  -9 -23 183.484 214.106   1
   1   9  23 36.0310 219.962   1
  -1  -9 -24 180.398 209.070   1
   1   9  24 250.486 239.114   1
  -1  -9 -25 235.930 230.564   1
   1   9  25-140.995 251.724   1
  -1  -9 -26 116.326 191.615   1
   1   9  26 207.806 220.537   1
  -1  10  26-69.7748 237.100   1
   1 -10 -26-178.453 201.295   1
  -1  10  25 354.819 266.355   1
   1 -10 -25 423.107 237.596   1
  -1  10  24-143.815 263.832   1
   1 -10 -24 273.441 233.609   1
  -1  10  22-36.4414 255.110   1
   1 -10 -22-184.332 216.882   1
   1 -10 -21 61.4197 231.176   1
  -1  10  21 73.3033 265.857   1
   1 -10 -20 367.513 236.664   1
  -1  10  20 36.8235 273.565   1
   1 -10 -19-183.614 235.287   1
  -1  10  19 36.7870 277.927   1
   1 -10 -18 182.655 238.999   1
  -1  10  18 875.298 298.559   1
   1 -10 -17-121.375 210.587   1
  -1  10  17 361.804 286.550   1
   1 -10 -16 30.1450 200.275   1
  -1  10  16 177.927 248.028   1
   1 -10 -15 379.968 243.866   1
   1  10 -15-205.370 105.993   1
  -1 -10  15-51.1942 112.581   1
  -1  10  15 178.640 304.935   1
   1 -10 -14 430.240 241.759   1
  -1 -10  14 205.629 107.336   1
  -1  10  14 245.372 285.883   1
   1  10 -14 178.032 92.3516   1
  -1 -10  13 170.839 69.1400   1
   1  10 -13-29.9421 68.1853   1
  -1  10  12 1354.06 297.069   1
   1 -10 -12 1985.87 293.401   1
  -1  10  11 286.127 260.361   1
   1 -10 -11 701.268 229.433   1
  -1  10  10 3835.07 400.957   1
   1 -10 -10 3878.61 371.575   1
  -1  10   9 471.137 242.713   1
   1 -10  -9 349.917 207.691   1
  -1  10   8 421.918 233.700   1
   1 -10  -8 71.5999 193.730   1
  -1  10   6 6419.47 536.986   1
   1 -10  -6 6514.29 511.018   1
  -1  10   5 236.958 203.852   1
   1 -10  -5 633.547 184.058   1
  -1  10   4 4011.07 380.862   1
   1 -10  -4 4210.44 349.731   1
  -1  10   3 999.621 199.459   1
   1  10  -3 1193.00 114.734   1
   1 -10  -3 1074.39 176.257   1
  -1 -10   3 818.438 101.693   1
   1  10  -2 3512.39 293.180   1
  -1  10   2 3475.97 335.534   1
   1 -10  -2 3647.09 321.436   1
  -1 -10   2 4140.70 280.937   1
   1  10  -1 1533.29 189.459   1
   1 -10  -1 1494.18 196.115   1
  -1 -10   1 1991.41 179.404   1
  -1  10   1 1875.89 225.756   1
  -1  10   0-140.337 138.338   1
   1 -10   0 11.9795 113.591   1
   1  10   1 1894.01 229.782   1
  -1 -10  -1 1912.04 201.602   1
   1 -10   1 1485.22 177.528   1
  -1  10  -1 1950.35 190.651   1
   1 -10   2 3478.08 259.544   1
  -1 -10  -2 3636.19 310.128   1
  -1  10  -2 3271.66 264.985   1
   1  10   2 3705.74 331.026   1
   1  10   3 933.702 215.265   1
   1 -10   3 859.235 94.5447   1
  -1 -10  -3 1060.55 186.694   1
  -1  10  -3 1137.48 103.945   1
  -1 -10  -4 4483.19 381.870   1
  -1 -10  -5 1043.08 210.780   1
   1  10   5 1021.15 240.402   1
  -1 -10  -6 5990.53 509.540   1
   1  10   6 7050.72 542.322   1
  -1 -10  -8 247.564 212.373   1
   1  10   8 200.536 246.282   1
  -1 -10  -9 25.8938 219.769   1
   1  10   9-119.523 234.353   1
  -1 -10 -10 4583.51 409.524   1
   1  10  10 3846.89 428.499   1
  -1 -10 -11-83.3771 206.171   1
   1  10  11 128.965 218.013   1
  -1 -10 -12 1199.05 239.757   1
   1  10  12 1362.57 280.439   1
   1  10  14 69.6241 245.772   1
  -1 -10 -14-29.8629 205.690   1
  -1  10 -14 234.019 81.2485   1
   1 -10  14 98.9292 84.5165   1
  -1  10 -15 49.9094 96.3001   1
   1  10  15-212.652 242.816   1
  -1 -10 -15 273.631 226.367   1
   1 -10  15-44.4846 107.290   1
  -1 -10 -16 400.935 236.966   1
   1  10  16 682.887 315.686   1
  -1  10 -16 185.831 110.772   1
  -1 -10 -17-249.429 235.557   1
   1  10  17 181.564 285.760   1
  -1 -10 -18 188.549 241.938   1
   1  10  18 255.201 283.422   1
  -1 -10 -19-31.2041 243.942   1
   1  10  19 182.910 275.363   1
  -1 -10 -20-62.2148 219.461   1
   1  10  20 146.325 254.909   1
  -1 -10 -21-61.5180 180.389   1
   1  10  21 73.5003 211.687   1
  -1 -10 -22 604.753 210.037   1
   1  10  22 184.359 255.328   1
  -1 -10 -24 474.916 229.456   1
   1  10  24 248.296 260.389   1
  -1 -10 -25 204.266 181.899   1
   1  10  25-174.961 211.190   1
  -1 -10 -26 200.929 202.043   1
   1  10  26 170.847 251.898   1
  -1  11  25 105.136 198.203   1
   1 -11 -25 59.7286 171.045   1
  -1  11  24-285.449 216.560   1
   1 -11 -24 90.8709 177.697   1
  -1  11  23 36.1784 213.769   1
   1 -11 -23 305.936 199.791   1
  -1  11  22 181.906 213.627   1
   1 -11 -22 154.080 170.094   1
  -1  11  21-36.5846 197.635   1
   1 -11 -21 246.910 175.788   1
   1 -11 -20 61.6441 179.925   1
  -1  11  20 257.330 223.257   1
   1 -11 -19-122.859 210.534   1
  -1  11  19-73.8112 252.929   1
   1 -11 -18 306.311 233.868   1
  -1  11  18-220.087 274.146   1
   1 -11 -17 365.595 231.487   1
  -1  11  17 72.9553 277.933   1
   1 -11 -16-121.367 209.734   1
  -1  11  16-36.1564 269.258   1
   1 -11 -15-30.1277 218.544   1
  -1  11  15-106.633 259.798   1
   1 -11 -14 711.692 242.310   1
  -1  11  14-34.9766 297.209   1
   1 -11 -13-57.2234 190.884   1
  -1  11  13 139.800 255.425   1
   1 -11 -11-137.353 225.838   1
  -1  11  11 328.756 267.826   1
  -1  11  10 222.851 246.782   1
   1 -11  -9 1076.67 225.465   1
  -1  11   9 368.161 246.399   1
   1 -11  -8 589.951 213.512   1
  -1  11   8 411.634 235.921   1
   1 -11  -7 140.572 190.485   1
   1 -11  -6-87.7982 187.858   1
  -1  11   6 241.133 210.823   1
   1 -11  -5 817.106 199.345   1
  -1  11   5 938.671 226.483   1
   1 -11  -4 698.557 176.731   1
  -1  11   4 346.610 194.249   1
   1 -11  -3 160.049 143.882   1
  -1 -11   3 81.6184 70.4885   1
   1  11  -3 260.822 85.0774   1
  -1  11   3 148.925 181.337   1
  -1 -11   2 53.3980 92.7322   1
   1  11  -2 31.2927 112.452   1
  -1  11   2 19.3550 160.085   1
   1 -11  -2 98.0610 138.739   1
   1  11  -1 330.599 133.877   1
  -1 -11   1 361.246 121.419   1
  -1  11   1 52.3806 148.788   1
   1 -11  -1 266.982 136.208   1
   1  11   1 445.115 169.543   1
  -1 -11  -1 154.564 141.725   1
  -1  11  -1 214.995 131.736   1
   1 -11   1 258.525 107.194   1
   1  11   2 79.5809 179.462   1
   1 -11   2-16.4537 89.0461   1
  -1 -11  -2 172.354 158.164   1
  -1  11  -2 106.955 103.380   1
   1  11   3 65.4304 181.014   1
   1 -11   3 88.5556 65.0184   1
  -1  11  -3 110.908 75.0284   1
  -1 -11  -3 188.959 152.189   1
  -1 -11  -4 797.677 188.540   1
   1  11   4 47.2035 197.329   1
  -1 -11  -5 832.576 202.840   1
   1  11   5 960.590 240.466   1
  -1 -11  -6-139.661 187.714   1
   1  11   6-268.535 215.761   1
  -1 -11  -7 196.425 199.804   1
  -1 -11  -8 51.4606 214.143   1
   1  11   8 562.238 245.349   1
  -1 -11  -9 720.656 211.847   1
   1  11   9 742.685 267.534   1
  -1 -11 -10-192.962 224.852   1
   1  11  10-160.346 255.863   1
  -1 -11 -11-113.827 239.689   1
   1  11  11 562.926 285.911   1
  -1 -11 -13-29.8106 229.135   1
   1  11  13-34.7278 267.840   1
  -1 -11 -14 607.382 247.438   1
   1  11  14 1061.46 300.447   1
  -1 -11 -15-30.8387 213.995   1
   1  11  15 107.707 269.253   1
  -1 -11 -16 249.630 220.253   1
   1  11  16-72.6089 259.324   1
  -1 -11 -17-94.3847 229.933   1
   1  11  17 182.878 270.328   1
  -1 -11 -18-94.2765 227.182   1
   1  11  18 476.771 293.348   1
  -1 -11 -19 219.273 223.913   1
   1  11  19 73.4148 288.067   1
  -1 -11 -20 280.297 237.750   1
   1  11  20-257.993 280.371   1
  -1 -11 -21-212.686 213.491   1
   1  11  21 222.148 272.640   1
  -1 -11 -22 336.508 224.500   1
   1  11  22 288.021 254.805   1
  -1 -11 -23-60.0801 175.133   1
   1  11  23 71.4223 203.178   1
  -1 -11 -24 264.717 204.495   1
   1  11  24 105.399 232.597   1
  -1 -11 -25 634.263 223.916   1
   1  11  25 311.003 257.418   1
  -1  12  24 884.037 275.966   1
   1 -12 -24-179.835 215.471   1
  -1  12  23 430.499 268.631   1
   1 -12 -23 151.755 223.321   1
  -1  12  22 145.631 259.961   1
   1 -12 -22-123.236 224.306   1
  -1  12  21-36.5668 262.150   1
   1 -12 -21-61.9888 219.569   1
  -1  12  20 36.7414 253.886   1
   1 -12 -20 31.0156 217.925   1
   1 -12 -18 277.341 206.153   1
  -1  12  18 185.024 228.728   1
   1 -12 -17 215.000 230.432   1
  -1  12  17 477.825 290.870   1
   1 -12 -15 273.458 209.463   1
  -1  12  15 108.510 228.137   1
   1 -12 -14 59.9504 238.658   1
  -1  12  14 533.027 300.279   1
  -1  12  13 139.785 233.318   1
   1 -12 -12 784.086 242.894   1
  -1  12  12 444.787 269.666   1
   1 -12 -11 390.486 234.718   1
  -1  12  11-408.525 272.213   1
   1 -12 -10 1517.37 262.141   1
   1 -12  -9-183.473 206.258   1
  -1  12   9 415.677 258.103   1
   1 -12  -8-176.559 209.806   1
  -1  12   8 215.389 241.310   1
   1 -12  -7-122.556 203.410   1
  -1  12   7-86.6480 219.812   1
   1 -12  -5 284.504 178.918   1
  -1  12   5 156.234 219.011   1
   1 -12  -4 3972.92 354.419   1
  -1  12   4 4043.34 376.146   1
  -1 -12   3 70.9042 74.5302   1
  -1  12   3 225.916 202.229   1
   1 -12  -3-37.9401 162.812   1
   1  12  -3-15.3332 92.0512   1
   1 -12  -2 1386.63 192.761   1
   1  12  -2 1813.63 169.532   1
  -1  12   2 1262.34 214.552   1
  -1 -12   2 1099.15 144.580   1
   1 -12  -1 1046.31 177.903   1
  -1 -12   1 1194.05 157.177   1
  -1  12   1 1206.64 183.668   1
   1 -12   0-56.8430 135.293   1
   1  12   0 151.112 151.798   1
  -1 -12   0-28.7702 125.466   1
  -1  12   0 33.0437 147.885   1
   1 -12   1 1131.01 153.829   1
  -1 -12  -1 1195.72 177.160   1
   1  12   1 688.162 202.174   1
  -1  12  -1 942.758 166.872   1
   1  12   2 1251.10 236.933   1
  -1  12  -2 1623.38 164.616   1
  -1 -12  -2 1603.37 216.039   1
   1 -12   2 1404.51 153.393   1
   1  12   3 138.792 175.979   1
   1 -12   3 48.0351 65.3631   1
  -1 -12  -3-39.7543 157.440   1
  -1  12  -3 38.1398 77.1939   1
   1  12   4 3188.16 366.803   1
  -1 -12  -4 4148.04 355.243   1
  -1 -12  -5 527.093 191.965   1
   1  12   5 132.766 205.339   1
  -1 -12  -7 228.176 202.783   1
   1  12   7-117.877 243.027   1
  -1 -12  -8 582.290 216.276   1
   1  12   8-123.084 230.564   1
  -1 -12  -9 27.4010 221.931   1
   1  12   9 191.452 268.577   1
  -1 -12 -10 1132.62 249.891   1
  -1 -12 -11-203.563 202.770   1
   1  12  11 33.8592 231.085   1
  -1 -12 -12 1041.56 255.727   1
   1  12  12 485.072 285.270   1
   1  12  13-529.745 304.162   1
  -1 -12 -14 740.454 251.758   1
   1  12  14 107.737 305.540   1
  -1 -12 -15 312.487 239.373   1
   1  12  15 872.042 305.085   1
  -1 -12 -17 94.5212 223.175   1
   1  12  17-146.989 277.563   1
  -1 -12 -18 62.8751 211.749   1
   1  12  18 184.081 284.026   1
  -1 -12 -20 277.816 226.518   1
   1  12  20 699.977 306.860   1
  -1 -12 -21 121.192 227.615   1
   1  12  21 332.135 282.989   1
  -1 -12 -22-242.056 223.655   1
   1  12  22 500.995 278.814   1
  -1 -12 -23 385.573 224.516   1
   1  12  23 601.837 272.881   1
  -1 -12 -24 320.259 197.840   1
   1  12  24 278.974 229.216   1
  -1  13  24 174.576 227.135   1
   1 -13 -24 327.678 193.991   1
  -1  13  23-249.181 232.029   1
   1 -13 -23 151.274 198.143   1
  -1  13  22 253.058 248.740   1
   1 -13 -22-214.246 215.923   1
  -1  13  20 257.470 272.657   1
   1 -13 -20 655.150 237.735   1
  -1  13  19 147.682 258.375   1
   1 -13 -19-218.306 210.926   1
   1 -13 -18 124.389 179.220   1
  -1  13  18 37.0418 226.077   1
   1 -13 -17 61.8861 218.359   1
  -1  13  17 111.393 270.386   1
  -1  13  16 36.9975 291.112   1
   1 -13 -14-90.8861 243.831   1
   1 -13 -13-120.101 227.711   1
  -1  13  13-107.195 260.249   1
   1 -13 -12 560.630 215.295   1
  -1  13  12 70.1946 255.636   1
   1 -13 -11 433.129 240.611   1
  -1  13  11-68.7140 273.335   1
   1 -13 -10 168.895 220.146   1
  -1  13  10 33.4780 253.866   1
   1 -13  -9 491.751 230.870   1
  -1  13   9 324.834 283.137   1
   1 -13  -8 738.560 215.792   1
  -1  13   8 658.851 270.885   1
   1 -13  -7 177.339 210.129   1
  -1  13   7-120.535 219.403   1
   1 -13  -6 481.335 204.474   1
  -1  13   6 517.652 233.610   1
  -1  13   4 179.566 219.678   1
   1 -13  -4-280.239 169.805   1
  -1  13   3 71.8097 202.707   1
   1  13  -3 228.984 95.5051   1
   1 -13  -3 182.895 173.108   1
  -1 -13   3 27.5727 80.1222   1
   1  13  -2 2022.03 200.414   1
   1 -13  -2 1998.13 227.592   1
  -1  13   2 1640.10 249.507   1
  -1 -13   2 2031.67 181.561   1
   1 -13  -1-17.2524 143.931   1
  -1  13   1-20.1715 156.102   1
   1 -13   0 522.353 147.621   1
  -1 -13   0 412.156 139.804   1
   1  13   0 428.114 167.460   1
  -1  13   0 471.610 162.954   1
  -1 -13  -1-104.412 147.505   1
   1  13   1-162.029 167.195   1
   1  13   2 2150.45 271.038   1
  -1  13  -2 1962.38 194.372   1
  -1 -13  -2 2019.73 242.374   1
   1 -13   2 2089.56 187.912   1
   1  13   3 219.125 202.564   1
  -1  13  -3 78.8213 79.7100   1
  -1 -13  -3-20.9153 156.343   1
   1 -13   3 49.4235 66.6786   1
  -1 -13  -4-89.7513 190.422   1
   1  13   4 130.523 209.384   1
  -1 -13  -6 752.723 226.143   1
   1  13   6 612.814 246.775   1
  -1 -13  -7 131.222 206.658   1
   1  13   7 122.117 245.011   1
  -1 -13  -8 927.950 246.611   1
   1  13   8 476.215 242.347   1
  -1 -13  -9 395.366 238.354   1
   1  13   9 164.215 252.243   1
  -1 -13 -10 145.239 209.072   1
   1  13  10-67.5601 220.204   1
  -1 -13 -11 446.336 260.544   1
   1  13  11-69.2198 268.151   1
  -1 -13 -12 547.010 227.868   1
   1  13  12 671.529 283.420   1
  -1 -13 -13-92.6837 198.567   1
  -1 -13 -14-62.6185 228.878   1
   1  13  14-108.995 273.500   1
   1  13  16-110.591 293.903   1
  -1 -13 -17-94.7344 228.144   1
   1  13  17 147.830 277.164   1
  -1 -13 -18 94.3173 221.174   1
   1  13  18 774.800 297.747   1
  -1 -13 -19-31.0487 209.084   1
   1  13  19 259.208 276.756   1
  -1 -13 -20-91.4773 214.281   1
   1  13  20 334.029 284.315   1
  -1 -13 -22 30.0514 215.503   1
   1  13  22 178.414 274.322   1
  -1 -13 -23-176.261 217.941   1
   1  13  23 140.191 259.048   1
  -1 -13 -24 173.511 212.161   1
   1  13  24-343.573 243.380   1
  -1  14  23 564.141 209.083   1
   1 -14 -23 150.517 169.381   1
  -1  14  21 291.450 268.410   1
   1 -14 -21 30.8652 216.155   1
  -1  14  20-73.3088 281.767   1
  -1  14  19-37.0094 274.586   1
   1 -14 -19 157.050 225.217   1
   1 -14 -18 31.3888 167.064   1
   1 -14 -17-93.8423 225.186   1
  -1  14  17 334.998 283.190   1
   1 -14 -16 531.426 235.036   1
  -1  14  16-111.620 275.499   1
   1 -14 -15 30.9703 210.342   1
  -1  14  15-37.1391 266.232   1
   1 -14 -14-338.103 214.584   1
  -1  14  14 36.8547 270.684   1
   1 -14 -13-60.7920 223.967   1
  -1  14  13-217.917 298.666   1
   1 -14 -12 89.8612 226.406   1
  -1  14  12 178.938 252.611   1
   1 -14 -11 117.662 211.762   1
  -1  14  11 35.1282 247.879   1
   1 -14  -9-223.983 209.419   1
  -1  14   9-33.4455 235.169   1
   1 -14  -8 705.667 235.397   1
  -1  14   8 129.610 259.931   1
   1 -14  -7 209.332 206.828   1
  -1  14   7 439.051 245.117   1
   1 -14  -6 25.2073 180.797   1
  -1  14   6 209.845 238.245   1
  -1  14   5-28.5237 208.729   1
   1 -14  -5 337.945 192.689   1
  -1  14   4 755.680 237.135   1
   1 -14  -4 733.816 192.307   1
  -1  14   3-25.4283 205.930   1
   1  14  -3 90.4438 88.4259   1
   1 -14  -3 151.548 175.348   1
  -1 -14   3 61.5857 79.0984   1
   1  14  -2 271.443 124.519   1
  -1 -14   2 328.096 116.005   1
   1 -14  -2 404.431 173.922   1
   1  14  -1 129.056 131.078   1
  -1 -14   1 67.4515 108.964   1
  -1  14   1 106.997 175.430   1
   1 -14  -1-55.3224 151.646   1
   1  14   0-133.311 167.422   1
  -1 -14   0 47.2761 124.397   1
  -1  14   0 56.2154 165.593   1
   1 -14   0-15.9716 132.075   1
   1  14   1-85.4351 174.085   1
  -1 -14  -1-91.1266 145.375   1
   1  14   2 494.810 205.441   1
  -1  14  -2 346.698 121.245   1
   1 -14   2 366.656 111.022   1
  -1 -14  -2 466.751 157.511   1
   1  14   3-102.143 206.193   1
  -1  14  -3 137.019 75.9268   1
  -1 -14  -3 285.643 183.934   1
   1 -14   3 58.4174 61.2886   1
  -1 -14  -4 868.953 203.015   1
   1  14   4 327.209 227.935   1
  -1 -14  -5 24.8420 199.264   1
   1  14   5-86.6122 223.424   1
  -1 -14  -6-52.1521 194.873   1
   1  14   6-30.2997 223.957   1
  -1 -14  -7 407.743 199.831   1
   1  14   7-63.1652 220.453   1
  -1 -14  -8 112.644 214.268   1
   1  14   8 32.7256 241.920   1
  -1 -14  -9 29.0396 229.254   1
   1  14   9-134.983 253.096   1
  -1 -14 -11 60.9030 199.457   1
   1  14  11 35.3606 265.209   1
  -1 -14 -12 216.824 225.735   1
   1  14  12 71.8657 275.415   1
  -1 -14 -13-439.843 233.202   1
   1  14  13 437.393 305.947   1
  -1 -14 -14-31.5505 199.688   1
   1  14  14 36.7487 253.928   1
  -1 -14 -15 284.636 220.400   1
   1  14  15-221.828 241.004   1
  -1 -14 -16 600.576 238.515   1
   1  14  16 148.251 277.201   1
  -1 -14 -17-94.8404 243.060   1
  -1 -14 -18 124.979 216.734   1
   1  14  18 558.624 278.939   1
  -1 -14 -19 122.839 214.958   1
   1  14  19 37.3529 285.182   1
   1  14  20-36.2926 260.174   1
  -1 -14 -21-30.3110 218.148   1
   1  14  21-35.9656 242.125   1
  -1 -14 -23 145.356 204.687   1
   1  14  23 660.786 272.799   1
  -1  15  22 35.6136 210.094   1
   1 -15 -22 30.4278 164.248   1
  -1  15  21-108.718 230.524   1
   1 -15 -21 123.375 196.204   1
  -1  15  20-110.208 259.356   1
   1 -15 -20-186.871 219.950   1
  -1  15  19-74.3761 275.748   1
   1 -15 -19 630.616 228.884   1
  -1  15  18-37.2608 223.604   1
   1 -15 -18 63.2955 187.775   1
  -1  15  16 187.258 242.085   1
   1 -15 -16 190.104 186.214   1
   1 -15 -15 125.793 224.855   1
  -1  15  15 261.844 277.735   1
   1 -15 -14 344.430 213.067   1
  -1  15  14 37.2341 226.320   1
   1 -15 -13 93.2011 210.373   1
  -1  15  13 295.456 260.788   1
   1 -15 -12-30.7106 215.948   1
  -1  15  12 401.564 279.759   1
   1 -15 -11 483.956 227.567   1
  -1  15  11 539.303 273.531   1
   1 -15 -10 385.723 243.922   1
  -1  15  10 458.377 283.203   1
   1 -15  -8 140.901 209.991   1
  -1  15   8 535.835 247.400   1
  -1  15   7 32.3923 242.052   1
   1 -15  -7-27.4278 195.062   1
  -1  15   6 62.4608 236.290   1
   1 -15  -6 610.739 215.015   1
  -1  15   5-150.172 217.257   1
   1 -15  -5-178.451 202.825   1
   1  15  -3 165.108 92.0956   1
  -1  15   3 134.403 210.932   1
   1 -15  -3 207.039 171.429   1
  -1 -15   3 57.6068 72.7393   1
  -1  15   2 499.318 208.879   1
   1  15  -2 474.676 139.355   1
   1 -15  -2 684.774 189.498   1
  -1 -15   2 565.447 120.704   1
  -1  15   1 89.2132 170.958   1
   1  15  -1 68.2749 140.877   1
   1 -15  -1 232.800 160.555   1
  -1 -15   1 43.4598 130.479   1
   1  15   0 139.890 162.539   1
  -1 -15   0 83.7240 129.007   1
  -1  15   0 59.0311 161.993   1
   1 -15   0 252.226 143.379   1
   1  15   1 182.836 182.174   1
   1 -15   1-140.549 122.933   1
  -1 -15  -1-57.2284 148.634   1
  -1  15  -1-16.6008 136.074   1
   1  15   2 820.242 202.897   1
  -1  15  -2 653.215 134.419   1
   1 -15   2 291.327 111.208   1
  -1 -15  -2 333.623 168.939   1
   1  15   3 79.9665 215.828   1
  -1  15  -3 43.1137 58.2453   1
  -1 -15  -3 22.7960 176.430   1
   1 -15   3 43.8845 43.3380   1
  -1 -15  -5-180.010 187.755   1
   1  15   5-269.343 228.875   1
  -1 -15  -6 1001.68 228.033   1
   1  15   6 376.580 242.409   1
  -1 -15  -7-112.500 211.740   1
   1  15   7-32.5974 234.646   1
  -1 -15  -8 348.476 212.312   1
   1  15   8 235.585 242.980   1
  -1 -15 -10-121.390 218.464   1
   1  15  10-564.797 287.374   1
  -1 -15 -11 370.861 214.962   1
   1  15  11 395.677 266.007   1
  -1 -15 -12 188.236 216.783   1
   1  15  12-219.017 285.329   1
  -1 -15 -13 473.528 223.653   1
   1  15  13 110.634 242.389   1
  -1 -15 -14 696.782 252.306   1
   1  15  14 74.2448 274.709   1
  -1 -15 -15-127.196 214.066   1
   1  15  15 186.403 290.439   1
  -1 -15 -16-31.5438 186.136   1
   1  15  16 225.383 238.991   1
  -1 -15 -17 249.013 227.541   1
   1  15  17-151.329 260.357   1
  -1 -15 -18 94.3021 226.200   1
   1  15  18 922.397 291.660   1
  -1 -15 -19 685.158 239.584   1
   1  15  19 146.241 282.579   1
  -1 -15 -20 30.5919 209.588   1
   1  15  20-72.5465 263.080   1
  -1 -15 -21 389.347 213.528   1
   1  15  21 356.800 259.911   1
  -1 -15 -22 117.518 209.080   1
  -1  16  21 575.597 268.643   1
   1 -16 -21 153.751 192.762   1
  -1  16  20 256.052 282.217   1
   1 -16 -20 31.1550 212.667   1
  -1  16  19 185.705 252.672   1
   1 -16 -19 253.107 207.713   1
  -1  16  18 37.4970 255.796   1
   1 -16 -18-95.4534 213.250   1
  -1  16  17 37.8147 266.937   1
   1 -16 -17 224.668 228.451   1
  -1  16  15 151.238 265.724   1
   1 -16 -15 64.3116 202.587   1
  -1  16  14-188.259 266.700   1
   1 -16 -14 127.512 219.337   1
  -1  16  13-37.4626 257.761   1
   1 -16 -13 31.7206 213.539   1
  -1  16  12 74.2795 250.233   1
   1 -16 -12 220.223 202.376   1
  -1  16  11-293.547 241.107   1
   1 -16 -11-310.835 211.096   1
  -1  16  10 36.1056 259.312   1
   1 -16 -10 397.712 220.743   1
  -1  16   9 957.928 289.635   1
   1 -16  -9 754.760 229.553   1
  -1  16   8-34.6092 244.132   1
   1 -16  -8 647.880 228.158   1
  -1  16   7-541.130 258.889   1
   1 -16  -7-114.933 206.079   1
  -1  16   6 130.776 221.072   1
   1 -16  -6-111.569 206.908   1
  -1  16   5 219.724 243.148   1
   1 -16  -5 134.355 193.686   1
  -1  16   4 299.514 225.322   1
   1 -16  -4 257.372 188.930   1
   1  16  -3 84.9341 72.7421   1
   1 -16  -3 48.5612 188.546   1
  -1 -16   3 10.7454 53.6617   1
   1  16  -2-27.3468 123.370   1
  -1  16   2 313.627 206.528   1
   1 -16  -2 45.5785 165.556   1
  -1 -16   2 276.744 109.455   1
  -1  16   1 47.1749 184.218   1
   1  16  -1 217.015 144.722   1
   1 -16  -1 40.3593 158.787   1
  -1 -16   1 370.816 132.495   1
  -1  16   0 186.596 169.422   1
   1  16   0-126.375 160.791   1
  -1 -16   0 53.7667 138.711   1
   1 -16   0 35.3348 137.200   1
   1  16   1 166.118 185.739   1
   1 -16   1 191.152 131.622   1
  -1 -16  -1 79.4127 161.511   1
  -1  16  -1 138.061 145.530   1
   1  16   2-51.8555 194.129   1
  -1  16  -2 211.432 116.642   1
  -1 -16  -2 65.6214 163.906   1
   1 -16   2 304.931 109.991   1
  -1 -16  -4 400.261 192.354   1
   1  16   4 297.730 233.103   1
  -1 -16  -5-185.721 190.954   1
   1  16   5 186.428 234.703   1
  -1 -16  -6-165.992 201.574   1
   1  16   6-64.7831 222.057   1
  -1 -16  -7 115.035 203.714   1
   1  16   7-100.718 248.136   1
  -1 -16  -8 592.243 225.815   1
   1  16   8 518.474 277.878   1
  -1 -16  -9 181.930 212.792   1
   1  16   9 353.999 260.203   1
  -1 -16 -10 185.545 222.105   1
   1  16  10 252.385 270.745   1
  -1 -16 -11-250.211 217.951   1
   1  16  11 292.945 265.589   1
  -1 -16 -12-94.9143 207.203   1
   1  16  12 111.169 273.879   1
  -1 -16 -13 126.455 224.005   1
   1  16  13 37.6143 259.973   1
  -1 -16 -14-127.033 210.932   1
   1  16  14 75.5793 258.916   1
  -1 -16 -15 94.3730 212.787   1
   1  16  15 76.3979 262.888   1
  -1 -16 -17 443.815 204.146   1
   1  16  17 297.471 241.307   1
  -1 -16 -18 93.7844 197.240   1
   1  16  18 333.315 245.132   1
  -1 -16 -19 706.842 227.233   1
   1  16  19 73.1596 261.698   1
  -1 -16 -20 211.838 207.789   1
   1  16  20 216.939 282.019   1
  -1 -16 -21 417.976 212.300   1
   1  16  21 106.420 256.966   1
   1 -17 -21 305.996 212.696   1
  -1  17  21 35.7291 261.413   1
   1 -17 -20 375.314 208.677   1
  -1  17  20 219.068 267.589   1
   1 -17 -19 126.699 197.740   1
  -1  17  19 666.260 231.851   1
   1 -17 -18 31.9630 221.804   1
  -1  17  18 37.4953 271.950   1
   1 -17 -17-32.3412 196.275   1
  -1  17  17-75.8596 233.945   1
   1 -17 -16 97.8432 223.858   1
  -1  17  16 802.906 289.855   1
   1 -17 -14 65.2396 201.576   1
  -1  17  14 383.903 259.901   1
   1 -17 -13 97.6706 209.234   1
  -1  17  13 76.6381 255.710   1
   1 -17 -11 160.509 204.559   1
  -1  17  11 226.601 249.954   1
   1 -17 -10 570.366 230.191   1
  -1  17  10 372.912 264.944   1
   1 -17  -9-62.3172 216.212   1
  -1  17   9 109.975 260.709   1
   1 -17  -8 276.159 207.618   1
  -1  17   8 395.519 259.608   1
   1 -17  -7-60.1049 203.235   1
  -1  17   7-35.0791 238.268   1
   1 -17  -6 58.5141 205.709   1
  -1  17   6 204.596 233.747   1
   1 -17  -5 112.728 189.790   1
  -1  17   5 32.8066 238.906   1
   1 -17  -4-26.9529 203.706   1
  -1  17   4 282.560 233.004   1
   1 -17  -2-116.177 170.466   1
  -1  17   2-81.7735 199.972   1
   1  17  -2 26.8152 117.579   1
   1 -17  -1 63.1357 163.413   1
  -1 -17   1-64.3438 118.455   1
  -1  17   1 49.1741 169.898   1
   1  17  -1-74.5701 147.644   1
   1 -17   0 476.433 152.742   1
  -1 -17   0 343.532 157.515   1
  -1  17   0 325.071 169.042   1
   1  17   0 401.476 176.169   1
  -1 -17  -1 85.1261 155.258   1
   1  17   1 273.264 190.542   1
  -1  17  -1 140.646 145.290   1
  -1  17  -2 48.0575 114.963   1
   1  17   2 162.945 200.014   1
  -1 -17  -2 22.9203 168.821   1
  -1 -17  -3 171.457 181.912   1
   1  17   3 87.3585 208.106   1
  -1 -17  -4 208.539 195.912   1
   1  17   4 185.097 220.645   1
  -1 -17  -5-27.4663 194.680   1
   1  17   5-225.183 224.269   1
  -1 -17  -6 281.072 194.552   1
   1  17   6 409.056 254.684   1
  -1 -17  -7 87.0193 189.316   1
   1  17   7 246.284 241.239   1
  -1 -17  -8 29.7718 205.000   1
   1  17   8 252.684 244.219   1
  -1 -17  -9 121.598 205.695   1
   1  17   9 109.563 265.998   1
  -1 -17 -10 30.9018 199.518   1
   1  17  10 74.2466 262.975   1
  -1 -17 -11-31.2760 217.026   1
   1  17  11 37.9434 259.951   1
  -1 -17 -12 31.5451 195.739   1
   1  17  12 267.902 253.122   1
  -1 -17 -13 697.369 232.589   1
   1  17  13-192.305 263.178   1
  -1 -17 -14-64.4839 210.357   1
   1  17  14 453.326 267.745   1
  -1 -17 -16 413.989 198.898   1
   1  17  16 301.461 276.441   1
  -1 -17 -17 534.058 239.349   1
   1  17  17 635.125 289.549   1
  -1 -17 -18 93.1338 210.298   1
   1  17  18 332.321 243.287   1
  -1 -17 -19 91.7660 187.656   1
   1  17  19-36.5193 231.147   1
  -1 -17 -20 30.1870 174.939   1
   1  17  20-35.7723 238.655   1
   1  17  21 244.933 260.518   1
  -1 -17 -21-178.319 192.793   1
  -1  18  20-144.719 231.291   1
   1 -18 -20 62.1106 169.937   1
  -1  18  19-73.8491 268.872   1
  -1  18  18 300.671 269.473   1
   1 -18 -18-64.4535 203.005   1
  -1  18  17-113.896 257.879   1
   1 -18 -17 195.150 229.488   1
  -1  18  16-153.579 244.246   1
   1 -18 -16 32.9007 194.101   1
  -1  18  15 387.085 282.470   1
   1 -18 -15 232.138 230.915   1
  -1  18  14 583.255 291.787   1
   1 -18 -14-133.325 228.580   1
  -1  18  13 427.459 284.087   1
   1 -18 -13-99.5134 223.417   1
  -1  18  12 193.871 266.018   1
   1 -18 -12 629.010 233.383   1
  -1  18  10 191.320 259.101   1
   1 -18 -10 229.678 215.323   1
  -1  18   9-377.445 258.675   1
   1 -18  -9 97.0660 212.999   1
  -1  18   8 372.166 264.806   1
   1 -18  -8-31.9540 206.450   1
  -1  18   6 177.178 239.639   1
   1 -18  -6-30.4400 208.578   1
  -1  18   5 102.600 213.153   1
   1 -18  -5-88.6468 185.121   1
  -1  18   4 32.5701 222.298   1
   1 -18  -4 170.763 182.989   1
  -1  18   3 153.251 218.054   1
   1 -18  -3 52.3040 168.927   1
  -1  18   2-28.2693 188.607   1
  -1  18   1 77.1102 179.919   1
   1  18   1 262.839 188.439   1
   1  18   3 243.234 211.101   1
  -1 -18  -3 25.8594 164.652   1
  -1 -18  -4 162.955 191.761   1
   1  18   4 64.2752 227.777   1
  -1 -18  -5-141.272 185.041   1
   1  18   5 269.200 233.500   1
  -1 -18  -6 29.2536 197.413   1
   1  18   6-486.368 229.005   1
  -1 -18  -8-154.701 209.493   1
   1  18   8-182.850 217.245   1
  -1 -18  -9 62.9802 201.312   1
   1  18   9-37.2172 236.742   1
  -1 -18 -10-63.8012 201.932   1
   1  18  10-37.5464 242.414   1
  -1 -18 -12 291.262 209.282   1
   1  18  12 38.2497 257.783   1
  -1 -18 -13-194.467 212.297   1
   1  18  13 153.319 251.053   1
  -1 -18 -14-64.3965 212.965   1
   1  18  14 382.690 280.825   1
  -1 -18 -15 32.0341 179.993   1
   1  18  15 76.1277 252.806   1
  -1 -18 -16 413.198 223.579   1
   1  18  16-188.753 276.103   1
  -1 -18 -17-62.8268 189.669   1
   1  18  17 337.101 241.883   1
  -1 -18 -18 311.112 212.279   1
   1  18  18-257.778 253.425   1
  -1 -18 -19 307.421 213.863   1
   1  18  19 759.356 292.654   1
   1  18  20 141.578 264.342   1
  -1 -18 -20 451.253 206.260   1
  -1  19  19-403.988 280.583   1
   1 -19 -19-31.5281 191.672   1
  -1  19  18 74.8257 260.788   1
   1 -19 -18 128.570 200.444   1
  -1  19  17-114.246 233.646   1
   1 -19 -17-32.7327 192.010   1
  -1  19  16 38.6454 268.340   1
   1 -19 -16 232.478 215.661   1
  -1  19  15 429.354 284.463   1
   1 -19 -15 33.5054 217.727   1
  -1  19  14 39.3425 260.130   1
   1 -19 -14-168.899 219.192   1
  -1  19  13 39.5363 256.472   1
   1 -19 -13-33.9479 202.573   1
  -1  19  12-39.5705 248.381   1
   1 -19 -12 475.797 238.298   1
  -1  19  11 434.332 280.177   1
   1 -19 -11 135.989 220.106   1
  -1  19   9 427.729 252.542   1
  -1  19   8 307.205 251.084   1
  -1  19   7 75.4011 259.444   1
   1  19   7 36.9019 234.746   1
   1  19   8 75.3813 246.887   1
   1  19   9 191.204 244.775   1
  -1 -19 -11-130.454 203.465   1
   1  19  11-155.360 275.265   1
  -1 -19 -12 98.0502 193.141   1
   1  19  12 311.309 258.685   1
  -1 -19 -13-293.605 196.177   1
   1  19  13-38.8554 260.707   1
  -1 -19 -14 194.783 212.254   1
   1  19  14 347.923 273.228   1
  -1 -19 -15 226.542 198.818   1
   1  19  15 76.5085 258.894   1
  -1 -19 -16-31.9819 196.235   1
   1  19  16-113.453 241.797   1
   1  19  17-74.5318 262.989   1
  -1 -19 -17-126.853 203.850   1
   1  19  18 329.389 267.947   1
  -1 -19 -18 186.830 208.349   1
   1  19  19-35.9358 235.346   1
  -1 -19 -19 30.6900 176.779   1
   2   0 -26 572.102 238.355   1
  -2   0  25-233.104 247.134   1
   2   0 -25 133.568 213.471   1
  -2   0  24-115.873 241.977   1
   2   0 -24 99.0079 219.174   1
  -2   0  23 38.2328 237.052   1
   2   0 -23 32.4799 211.719   1
  -2   0  22 375.755 244.298   1
   2   0 -22 159.512 213.462   1
  -2   0  21-293.991 227.923   1
   2   0 -21 437.152 230.005   1
  -2   0  20 1218.99 287.562   1
   2   0 -20 851.841 241.005   1
  -2   0  18 838.887 277.636   1
   2   0 -18 567.126 227.348   1
  -2   0  17-613.501 261.672   1
   2   0 -17 190.207 214.796   1
  -2   0  16 1425.94 283.512   1
   2   0 -16 1643.62 259.402   1
  -2   0  15-235.306 240.811   1
   2   0 -14 6861.72 578.211   1
  -2   0  14 8301.15 618.263   1
  -2   0  13-421.379 243.131   1
   2   0 -13-66.3951 186.178   1
   2   0 -12 5011.30 414.110   1
  -2   0  12 4849.36 440.732   1
   2   0 -11 135.829 173.244   1
  -2   0  11-138.466 209.671   1
   2   0 -10 54.3014 168.870   1
  -2   0  10-214.319 198.068   1
   2   0  -9 16.6176 152.855   1
  -2   0   9 118.059 196.341   1
  -2   0   8 12144.3 917.774   1
   2   0  -8 14026.7 911.972   1
  -2   0   7-146.464 185.486   1
   2   0  -7 55.0512 165.665   1
  -2   0   5-38.3678 173.552   1
   2   0  -5-43.9342 148.727   1
  -2   0   4 22896.9 1604.00   1
   2   0  -4 25059.4 1594.92   1
   2   0  -3 31.8817 138.997   1
  -2   0   3-207.846 184.000   1
   2   0  -2 114240. 7521.50   1
  -2   0   2 118151. 7524.00   1
   2   0  -1-105.711 111.674   1
  -2   0   1 120.627 136.238   1
   2   0   0 21885.5 1497.82   1
  -2   0   0 23759.8 1499.49   1
   2   0   1 6.51767 145.497   1
  -2   0  -1 208.872 151.598   1
  -2   0  -2 120516. 7398.63   1
   2   0   2 107729. 7399.26   1
   2   0   3-68.6965 153.644   1
  -2   0  -3-7.84071 149.728   1
  -2   0  -4 24150.5 1630.53   1
   2   0   4 25357.6 1638.01   1
  -2   0  -5-30.3384 157.607   1
   2   0   5-86.5465 194.272   1
  -2   0  -7-26.7420 159.158   1
   2   0   7-97.3059 200.066   1
  -2   0  -8 11807.8 840.962   1
   2   0   8 12530.9 858.904   1
   2   0   9 19.9523 190.848   1
  -2   0  -9-112.314 144.763   1
   2   0  10 87.5218 191.427   1
   2   0  11 47.0719 193.087   1
  -2   0 -11 209.648 179.620   1
  -2   0 -12 4575.17 402.716   1
   2   0  12 4903.24 433.543   1
  -2   0 -13 335.870 209.485   1
  -2   0 -14 7954.64 591.197   1
   2   0  14 6744.39 593.387   1
   2   0  15 264.565 228.888   1
   2   0  16 1042.95 267.987   1
  -2   0 -16 1775.33 255.244   1
   2   0  17-447.838 225.879   1
  -2   0 -17 82.4818 193.417   1
   2   0  18 364.517 243.159   1
  -2   0 -18 311.685 240.106   1
   2   0  20 455.836 269.304   1
  -2   0 -20 1139.85 260.153   1
   2   0  21-179.009 269.624   1
  -2   0 -21-122.732 209.513   1
   2   0  22-145.545 240.683   1
  -2   0 -22 340.568 211.367   1
   2   0  23 334.696 254.000   1
  -2   0 -23 93.1130 222.861   1
   2   0  24-37.9911 246.927   1
  -2   0 -24 434.998 230.157   1
   2   0  25 264.182 238.081   1
  -2   0 -25 189.813 199.721   1
  -2   0 -26-63.2129 203.091   1
   2  -1 -27-66.4167 228.530   1
   2  -1 -26 33.1644 226.240   1
  -2   1  26 38.5992 245.541   1
   2   1 -25 608.229 239.561   1
  -2  -1  25 348.292 265.919   1
   2  -1 -24 294.369 221.135   1
   2   1 -24 266.266 232.826   1
  -2   1  24 346.514 244.542   1
  -2  -1  24 387.408 268.476   1
   2  -1 -23 550.004 225.019   1
  -2   1  23-152.378 244.007   1
   2   1 -22 287.391 218.373   1
   2  -1 -22 860.776 247.201   1
  -2   1  22 863.012 293.870   1
  -2  -1  22 451.181 253.765   1
   2  -1 -21 406.620 232.608   1
   2   1 -21 31.1516 215.877   1
  -2   1  21 405.490 265.795   1
  -2  -1  21 220.130 255.110   1
   2   1 -20-121.126 222.975   1
   2  -1 -20-60.9379 218.417   1
  -2   1  20 287.496 239.754   1
  -2  -1  20-71.2690 247.270   1
   2   1 -19 409.982 232.544   1
   2  -1 -19-29.5631 198.860   1
  -2  -1  19 552.806 280.250   1
  -2   1  19 349.856 252.358   1
   2   1 -18 537.511 238.102   1
   2  -1 -18 856.138 227.392   1
  -2   1  18 1221.14 276.578   1
  -2  -1  18 799.749 270.236   1
   2   1 -17 1378.90 240.444   1
   2  -1 -17 1181.34 247.142   1
  -2   1  17 553.958 278.056   1
  -2  -1  17 733.219 270.089   1
  -2   1  16 2636.75 360.046   1
  -2  -1  16 2739.12 344.215   1
   2  -1 -16 2647.25 323.418   1
   2   1 -16 2881.20 319.557   1
  -2  -1  15 57.9362 231.817   1
   2   1 -15 293.824 190.614   1
   2  -1 -15 554.422 208.813   1
   2  -1 -14 1577.52 252.520   1
  -2   1  14 1488.70 295.257   1
  -2  -1  13 2960.91 354.156   1
   2   1 -13 3643.38 328.514   1
   2   1 -12 547.566 177.440   1
  -2   1  12 102.512 217.340   1
   2  -1 -12-21.4071 189.209   1
  -2   1  11 2618.73 307.840   1
  -2  -1  11 2591.46 286.048   1
   2  -1 -11 2006.64 260.321   1
   2   1 -11 1864.61 243.635   1
   2   1 -10 21875.0 1516.28   1
   2  -1 -10 23018.8 1523.53   1
  -2  -1  10 21903.3 1528.23   1
  -2   1  10 23545.9 1542.50   1
  -2   1   9 1094.52 202.712   1
   2  -1  -9 690.256 177.525   1
   2   1  -9 1186.04 186.062   1
  -2  -1   9 1112.15 214.815   1
  -2  -1   8 20418.8 1324.75   1
  -2   1   8 19898.5 1328.87   1
   2   1  -8 19962.1 1310.75   1
   2  -1  -8 17760.7 1310.41   1
  -2   1   7 14457.2 970.178   1
   2  -1  -7 13537.2 957.539   1
  -2  -1   6 2766.51 282.927   1
  -2   1   6 3476.40 311.251   1
   2   1  -6 3041.44 264.955   1
   2  -1  -6 2314.78 279.083   1
  -2   1   5 6725.74 556.072   1
  -2  -1   5 7475.13 540.680   1
   2   1  -5 7529.35 530.683   1
   2  -1  -5 7671.42 544.093   1
   2   1  -4 2887.16 279.428   1
   2  -1  -4 3395.87 297.815   1
  -2  -1   4 3570.13 305.416   1
  -2   1   4 4038.60 314.158   1
   2  -1  -3 117948. 7435.13   1
   2   1  -3 108173. 7431.97   1
  -2   1   3 120488. 7441.17   1
  -2  -1   3 113841. 7434.00   1
   2  -1  -2 4100.26 302.475   1
  -2   1   2 3697.18 306.793   1
   2   1  -2 3705.19 295.409   1
  -2  -1   2 3455.68 297.358   1
   2  -1  -1 25575.1 1594.07   1
   2   1  -1 25583.2 1595.07   1
  -2  -1   1 22792.0 1597.10   1
  -2   1   1 22953.9 1597.48   1
   2  -1   0-11.9947 127.386   1
   2   1   0 32.3873 150.885   1
  -2  -1   0-147.857 146.129   1
  -2   1   0 135.506 137.711   1
   2   1   1 23251.9 1377.43   1
   2  -1   1 19270.5 1374.45   1
  -2   1  -1 21117.1 1373.01   1
  -2  -1  -1 19872.7 1374.62   1
   2  -1   2 3851.91 288.030   1
   2   1   2 3306.11 299.269   1
  -2  -1  -2 3478.43 297.768   1
  -2   1  -2 3722.25 286.343   1
   2  -1   3 117089. 7307.88   1
   2   1   3 118190. 7315.83   1
  -2  -1  -3 110376. 7313.86   1
  -2   1  -3 106484. 7306.93   1
   2  -1   4 3949.98 304.249   1
  -2   1  -4 3872.52 298.727   1
  -2  -1  -4 3462.40 314.780   1
   2   1   4 2995.14 337.142   1
  -2   1  -5 6430.61 481.438   1
  -2  -1  -5 7460.73 496.377   1
   2   1   5 6170.67 516.091   1
   2  -1   5 6588.79 496.027   1
  -2   1  -6 2716.06 252.790   1
   2  -1   6 2942.98 274.744   1
  -2  -1  -7 12641.1 927.030   1
   2   1   7 14344.1 941.592   1
  -2   1  -8 21157.0 1397.65   1
  -2  -1  -8 19554.7 1401.27   1
   2  -1   8 20999.0 1409.06   1
   2   1   8 21953.1 1420.48   1
  -2  -1  -9 1034.99 201.333   1
  -2   1  -9 1012.31 182.858   1
   2  -1   9 1259.09 213.666   1
   2   1   9 1356.09 247.241   1
   2  -1  10 22959.0 1603.60   1
   2   1  10 24522.5 1614.72   1
  -2  -1 -11 2070.34 252.174   1
  -2   1 -11 2346.72 245.914   1
   2  -1  11 1909.58 269.484   1
   2   1  11 1843.25 282.356   1
  -2  -1 -12-84.5070 177.271   1
  -2   1 -12 77.9796 165.448   1
   2   1  12-78.7719 212.587   1
   2  -1  12 24.3483 203.124   1
  -2   1 -13 2830.20 306.409   1
   2  -1  13 3676.62 345.334   1
  -2  -1 -14 1275.12 254.279   1
   2   1  14 1429.34 294.979   1
  -2   1 -15 541.978 218.852   1
  -2  -1 -15 390.249 223.517   1
   2  -1  15 972.516 270.778   1
  -2   1 -16 2564.88 295.665   1
  -2  -1 -16 1949.21 293.887   1
   2  -1  16 2661.87 326.309   1
  -2   1 -17 1128.34 241.992   1
  -2  -1 -17 1180.87 254.872   1
   2  -1  17 1098.09 270.795   1
   2   1  17 811.500 300.154   1
  -2   1 -18 640.748 225.999   1
  -2  -1 -18 1124.22 244.779   1
   2  -1  18 618.905 246.790   1
   2   1  18 370.089 266.921   1
  -2  -1 -19 354.727 217.348   1
  -2   1 -19 374.937 225.170   1
   2   1  19-34.5433 235.066   1
   2  -1  19 134.703 265.371   1
  -2  -1 -20 30.2350 217.596   1
  -2   1 -20-237.701 200.917   1
   2  -1  20 416.591 264.998   1
   2   1  20-141.331 245.180   1
  -2   1 -21-90.9721 210.433   1
  -2  -1 -21-185.152 223.821   1
   2   1  21 359.752 270.776   1
   2  -1  21 213.090 230.398   1
  -2   1 -22 368.965 217.603   1
  -2  -1 -22 748.238 239.408   1
   2  -1  22 290.179 233.348   1
   2   1  22 109.515 260.930   1
  -2   1 -23 217.377 220.903   1
  -2  -1 -23 250.347 201.097   1
   2  -1  23-112.751 254.182   1
   2   1  23-147.576 227.585   1
  -2   1 -24 380.042 213.299   1
  -2  -1 -24 433.468 234.071   1
   2  -1  24 748.484 267.454   1
   2   1  24 756.849 269.317   1
  -2   1 -25 31.6939 201.616   1
  -2  -1 -26 313.035 206.748   1
   2   1  26 225.021 241.596   1
   2  -2 -27 328.037 229.003   1
  -2   2  27 75.0756 239.183   1
   2  -2 -26 654.182 257.185   1
  -2   2  26 153.101 261.444   1
   2  -2 -25-97.8860 204.479   1
  -2   2  25 345.616 259.718   1
   2  -2 -24 194.956 208.120   1
   2   2 -24 232.285 238.229   1
  -2   2  24-153.007 233.744   1
  -2  -2  24 618.471 254.671   1
   2   2 -23 132.066 217.980   1
   2  -2 -23 451.206 233.532   1
  -2   2  23 37.9323 233.377   1
  -2  -2  23 491.393 248.197   1
   2  -2 -22 95.5060 212.693   1
   2   2 -22 450.362 210.982   1
  -2   2  22-225.073 247.088   1
  -2  -2  22 411.742 253.359   1
   2  -2 -21 312.192 216.186   1
   2   2 -21 187.297 212.486   1
  -2  -2  21 219.119 246.256   1
  -2   2  21 147.263 233.443   1
   2  -2 -20 701.246 235.821   1
  -2   2  20 757.870 254.781   1
   2  -2 -19-59.2936 205.730   1
   2   2 -19-58.1737 208.518   1
  -2  -2  19 410.961 263.229   1
  -2   2  19-35.2322 228.559   1
  -2   2  18 545.451 260.767   1
   2   2 -18 419.080 230.950   1
  -2  -2  18 692.201 254.027   1
  -2   2  17 923.811 297.325   1
   2  -2 -17 1523.92 268.462   1
   2   2 -17 1124.11 234.863   1
  -2  -2  17 1007.16 258.693   1
  -2   2  16 637.699 271.738   1
  -2  -2  16 779.265 244.969   1
   2   2 -16 559.976 214.229   1
   2  -2 -16 722.892 247.029   1
   2  -2 -15 153.631 186.708   1
  -2   2  15 61.3380 219.230   1
  -2  -2  15 312.523 229.548   1
   2   2 -15 144.824 187.076   1
   2  -2 -14 3267.92 350.355   1
  -2   2  14 3442.98 392.766   1
  -2  -2  14 4177.01 373.364   1
   2   2 -14 3618.27 346.395   1
   2  -2 -13 557.818 196.275   1
  -2  -2  13 652.227 216.664   1
   2   2 -13 661.167 192.062   1
  -2   2  13 392.545 215.723   1
  -2  -2  12 12063.1 870.948   1
  -2   2  11-99.6695 228.047   1
   2  -2 -11 165.840 190.639   1
   2   2 -11-109.987 166.959   1
  -2  -2  11 150.775 188.366   1
  -2   2  10 9253.53 737.337   1
   2  -2 -10 10491.9 723.980   1
   2   2 -10 9841.39 705.393   1
  -2   2   9 2563.54 314.738   1
   2   2  -9 2140.02 256.401   1
  -2  -2   9 2941.57 278.361   1
   2  -2  -9 2883.67 290.749   1
  -2  -2   8 4730.38 386.563   1
   2  -2  -8 4878.86 387.624   1
  -2   2   8 3961.39 403.930   1
   2   2  -8 5068.58 372.542   1
  -2   2   7 728.233 197.823   1
   2  -2  -7 548.022 155.196   1
  -2  -2   6 12832.1 919.755   1
   2   2  -6 13492.9 917.091   1
   2  -2  -6 14289.5 933.165   1
  -2   2   6 13512.2 943.888   1
   2   2  -5 7523.09 549.433   1
  -2  -2   5 8312.83 563.336   1
   2  -2  -4 8139.84 517.703   1
  -2   2   4 7976.33 533.414   1
  -2  -2   4 7278.98 499.921   1
   2  -2  -3 3971.53 326.449   1
   2   2  -3 4458.85 301.680   1
  -2   2   3 3079.98 348.331   1
  -2  -2   3 3444.69 311.777   1
   2  -2  -2 10532.8 763.616   1
  -2  -2   2 12989.4 761.218   1
  -2   2   2 11091.3 772.036   1
   2   2  -2 10312.3 757.264   1
   2   2  -1 142674. 9178.27   1
  -2   2   1 141488. 9181.52   1
  -2  -2   1 137903. 9175.11   1
   2  -2  -1 145633. 9178.92   1
   2  -2   0 31791.4 2074.09   1
   2   2   0 32803.1 2076.19   1
  -2  -2   0 31182.9 2074.58   1
  -2   2   0 31209.4 2076.13   1
   2   2   1 131426. 7418.65   1
   2  -2   1 120639. 7413.69   1
  -2  -2  -1 131369. 7418.44   1
   2   2   2 10954.4 720.839   1
  -2   2  -2 10563.5 701.285   1
  -2   2  -3 3731.52 289.345   1
  -2  -2  -3 4205.04 319.573   1
   2  -2   3 3803.31 297.217   1
   2   2   4 7319.58 583.263   1
  -2  -2  -4 8801.46 566.962   1
  -2   2  -4 8395.04 547.006   1
   2  -2   4 7023.34 553.114   1
  -2   2  -5 6474.97 500.734   1
   2  -2   5 7833.73 512.192   1
   2   2   6 13005.6 923.090   1
   2  -2   6 13191.7 899.296   1
  -2   2  -6 13054.7 884.136   1
  -2  -2  -6 13212.8 907.985   1
   2  -2   7 412.727 168.478   1
   2   2   7 615.795 190.104   1
  -2   2  -7 729.110 145.802   1
  -2  -2  -7 351.027 160.614   1
   2  -2   8 4436.65 387.003   1
   2   2   8 5060.53 415.158   1
  -2   2  -8 4735.23 369.137   1
  -2  -2  -8 4650.31 389.635   1
   2   2   9 2655.85 313.135   1
   2  -2   9 3044.58 280.629   1
  -2   2  -9 2814.71 250.440   1
  -2  -2  -9 2086.69 265.649   1
   2   2  10 10754.9 793.664   1
   2  -2  11 149.437 187.682   1
   2   2  11 153.587 217.856   1
  -2  -2 -11-165.942 166.908   1
  -2   2 -11 68.9907 143.479   1
   2   2  12 10885.5 884.887   1
   2  -2  12 12975.0 872.624   1
  -2  -2 -13 798.750 218.344   1
  -2   2 -13 414.779 194.154   1
   2   2  13 511.785 255.204   1
   2  -2  13 875.668 243.759   1
  -2  -2 -14 3557.92 373.401   1
  -2   2 -14 3925.20 352.285   1
   2   2  14 3118.18 406.315   1
   2  -2  14 3483.67 363.667   1
   2   2  15 497.962 271.577   1
  -2  -2 -15 211.651 230.524   1
   2   2  16 32.0455 266.563   1
   2  -2  16 175.638 221.113   1
  -2  -2 -16-27.6229 218.055   1
  -2   2 -16-201.220 203.017   1
   2  -2  17 644.745 248.150   1
   2   2  17 527.972 261.591   1
  -2   2 -17 1207.26 243.969   1
  -2  -2 -17 1029.27 222.550   1
   2  -2  18 255.915 224.845   1
  -2   2 -18 629.312 217.986   1
   2  -2  19 132.807 253.616   1
   2   2  19-348.974 280.951   1
  -2  -2 -19 328.479 240.460   1
  -2   2 -19 341.214 228.986   1
   2   2  20 498.968 289.706   1
  -2  -2 -20 1677.17 281.136   1
   2   2  21-289.620 250.165   1
   2  -2  21-105.787 234.194   1
  -2  -2 -21-31.0091 202.135   1
  -2   2 -21 509.718 214.950   1
   2   2  22-109.675 231.455   1
   2  -2  22-145.651 242.996   1
  -2  -2 -22-62.4550 214.938   1
  -2   2 -22-60.7547 206.394   1
   2  -2  23-36.8774 215.379   1
   2   2  23 331.620 265.485   1
  -2   2 -23 593.172 223.286   1
  -2  -2 -23-62.8035 224.585   1
   2  -2  24 339.469 263.237   1
   2   2  24 186.692 224.544   1
  -2  -2 -24 155.864 191.784   1
  -2   2 -24 284.521 214.266   1
   2   2  25 222.332 238.114   1
  -2  -2 -25-31.3990 220.672   1
   2   2  26 148.641 246.982   1
  -2  -2 -26 155.850 220.117   1
   2   2  27-37.0639 209.875   1
  -2  -2 -27 339.204 203.236   1
  -2   3  27-337.648 230.370   1
   2  -3 -27-32.2615 216.455   1
  -2   3  26 151.582 262.006   1
   2  -3 -26 129.632 237.910   1
  -2   3  25 38.0570 254.394   1
   2  -3 -25 420.257 254.022   1
  -2   3  24-303.898 249.964   1
   2  -3 -24 161.409 235.042   1
  -2   3  23-113.427 248.779   1
  -2  -3  23-38.2010 233.075   1
   2  -3 -23-32.0881 227.291   1
   2   3 -23 161.027 206.898   1
  -2   3  22 821.828 281.798   1
  -2  -3  22 37.0877 239.037   1
   2  -3 -22 443.487 222.822   1
   2   3 -22 605.161 235.625   1
  -2   3  21-73.7204 249.580   1
  -2  -3  21 250.948 248.055   1
   2  -3 -21 342.629 208.208   1
   2   3 -21 219.335 207.538   1
  -2  -3  20 350.829 261.209   1
  -2   3  20 36.2239 256.588   1
   2   3 -20 30.1614 221.264   1
   2  -3 -20-213.376 225.292   1
  -2  -3  19 135.350 250.598   1
  -2   3  19-105.873 273.565   1
   2   3 -19 347.203 218.353   1
   2  -3 -19 505.922 248.784   1
  -2  -3  18 1038.11 286.178   1
   2   3 -18 1470.38 262.972   1
   2  -3 -18 1559.67 291.141   1
  -2  -3  17 309.944 237.480   1
   2   3 -17-52.7024 199.126   1
  -2   3  16 1330.67 301.487   1
  -2  -3  16 2324.12 319.731   1
   2   3 -16 2026.80 267.439   1
   2  -3 -16 1923.17 274.937   1
  -2   3  15-31.3888 237.089   1
   2  -3 -15 26.0143 198.573   1
  -2   3  14 693.646 266.082   1
  -2  -3  14 650.012 218.290   1
   2   3 -14 287.538 178.757   1
   2  -3 -14 350.006 223.469   1
  -2   3  13-86.1727 225.390   1
   2   3 -13 20.6261 187.084   1
  -2  -3  13 121.183 208.120   1
   2  -3 -13 358.364 191.169   1
   2   3 -12 10011.5 681.976   1
   2  -3 -12 8703.27 688.713   1
  -2  -3  12 9549.76 691.294   1
  -2   3  12 8607.48 714.879   1
  -2   3  11 1085.40 262.160   1
   2   3 -11 1317.93 198.635   1
  -2  -3  11 1340.22 227.849   1
   2  -3 -11 1317.62 238.879   1
   2   3 -10 9905.50 679.397   1
   2  -3 -10 9443.54 707.455   1
  -2  -3  10 9140.87 687.067   1
  -2   3  10 9473.71 730.235   1
  -2   3   9 1291.77 263.264   1
  -2  -3   9 1929.26 220.159   1
   2   3  -9 2028.71 209.602   1
   2  -3  -9 1528.05 246.280   1
   2  -3  -8 122.351 147.685   1
  -2   3   8 335.927 182.140   1
   2   3  -7 5037.02 378.872   1
  -2  -3   7 4616.86 378.476   1
  -2   3   7 4836.91 420.330   1
   2  -3  -7 4961.76 406.247   1
   2   3  -6 13962.4 990.360   1
   2  -3  -6 15747.1 1006.86   1
  -2   3   6 13827.3 1016.08   1
  -2  -3   6 15488.4 1000.48   1
   2  -3  -5 374.411 166.455   1
   2   3  -5 215.566 121.333   1
  -2   3   5 332.197 202.318   1
  -2  -3   5 419.529 138.385   1
  -2  -3   4 7915.24 540.341   1
   2   3  -4 7482.48 536.769   1
   2  -3  -3 10032.7 615.689   1
  -2  -3   3 8076.69 594.621   1
  -2   3   3 8072.03 623.337   1
   2   3  -3 8578.71 590.034   1
  -2   3   2 42295.6 2720.48   1
   2  -3  -2 42716.5 2715.75   1
  -2  -3   2 46469.5 2706.17   1
   2   3  -2 35417.4 2705.25   1
  -2   3   1 54882.1 3657.22   1
   2   3  -1 55382.4 3648.18   1
   2  -3  -1 61119.4 3653.28   1
  -2  -3   1 53813.6 3646.76   1
  -2   3   0 215.731 147.654   1
   2   3   0-157.647 152.859   1
  -2  -3   0 72.1987 146.010   1
   2  -3   0 102.113 131.762   1
   2   3   1 54871.8 3345.17   1
  -2   3  -1 49645.4 3336.05   1
   2  -3   1 51636.0 3333.55   1
  -2  -3  -1 49519.4 3342.05   1
  -2   3  -2 46685.1 3034.90   1
  -2  -3  -2 45726.8 3047.79   1
   2  -3   2 47458.2 3035.69   1
   2   3   2 46363.1 3051.66   1
   2   3   3 7323.29 574.891   1
  -2  -3  -3 7163.28 559.468   1
  -2   3  -3 7876.39 540.467   1
   2  -3   3 8650.68 541.617   1
   2  -3   4 8141.87 527.263   1
  -2   3  -4 7135.28 520.616   1
   2   3   5 393.224 224.416   1
  -2  -3  -5 331.879 182.102   1
  -2   3  -5 203.156 115.723   1
   2  -3   5 260.158 137.185   1
  -2  -3  -6 14081.3 970.950   1
  -2   3  -6 14110.6 941.902   1
   2   3   6 13800.6 985.815   1
   2  -3   6 14106.0 953.831   1
  -2  -3  -7 5659.85 426.139   1
  -2   3  -7 5167.89 387.018   1
   2   3   7 4801.99 449.050   1
   2  -3   7 5314.55 399.400   1
  -2  -3  -8 384.241 184.800   1
   2   3   8 258.358 211.911   1
  -2  -3  -9 1858.27 235.735   1
  -2   3  -9 1796.41 197.015   1
   2  -3   9 1659.03 218.588   1
   2   3   9 1569.70 249.087   1
   2  -3  10 10051.4 732.707   1
   2   3  10 11432.0 776.006   1
  -2  -3 -10 9429.48 738.794   1
   2   3  11 1116.58 273.709   1
   2  -3  11 1414.79 251.734   1
  -2  -3 -11 1118.34 229.625   1
  -2   3 -11 1723.27 211.121   1
   2   3  12 8276.21 692.029   1
   2  -3  12 8828.10 664.815   1
  -2  -3 -12 9715.11 669.180   1
  -2   3 -12 8337.26 637.569   1
   2  -3  13 23.7990 211.507   1
   2   3  13 471.853 253.165   1
  -2   3 -13 99.9761 179.100   1
  -2  -3 -13-73.8913 215.498   1
   2   3  14 461.489 274.058   1
   2  -3  14 352.678 202.449   1
  -2  -3 -14 698.697 235.233   1
  -2   3 -14 1171.80 220.968   1
   2   3  15 31.8186 265.642   1
   2  -3  15 321.087 231.104   1
  -2   3 -15-23.1816 189.118   1
  -2  -3 -15 378.936 244.313   1
   2   3  16 1763.82 324.717   1
   2  -3  16 1793.38 300.848   1
  -2  -3 -16 2196.83 296.067   1
  -2   3 -16 2023.33 267.629   1
   2  -3  17-89.8565 223.818   1
  -2   3 -17 51.2332 196.216   1
   2  -3  18 1537.25 281.416   1
   2   3  18 2037.50 327.647   1
  -2   3 -18 1743.59 264.456   1
  -2  -3 -18 1627.78 280.928   1
   2  -3  19 326.529 240.472   1
   2   3  19 140.934 280.853   1
  -2   3 -19-167.916 209.921   1
   2   3  20 143.490 262.482   1
   2  -3  20-33.8229 242.801   1
  -2  -3 -20-30.7031 210.741   1
  -2   3 -20 661.651 209.837   1
   2   3  21-290.689 243.517   1
   2  -3  21 211.265 221.728   1
  -2   3 -21-29.3816 196.021   1
  -2  -3 -21 93.4236 227.589   1
   2   3  22 73.1782 258.690   1
   2  -3  22 403.059 237.161   1
  -2   3 -22 688.815 210.673   1
  -2  -3 -22 472.223 243.685   1
   2  -3  23 592.768 237.072   1
   2   3  23 73.6905 235.777   1
  -2  -3 -23-31.3601 194.715   1
  -2   3 -23 155.229 200.699   1
   2   3  24-74.3692 243.525   1
  -2  -3 -24 62.1132 217.307   1
   2   3  25-37.5326 252.669   1
  -2  -3 -25 61.4221 209.499   1
  -2  -3 -26-30.8869 199.407   1
   2   3  27 366.214 241.718   1
  -2  -3 -27 243.860 220.200   1
   2  -4 -28 188.236 236.230   1
  -2   4  28 510.704 259.257   1
   2  -4 -27-31.7371 230.540   1
  -2   4  27 519.483 250.124   1
   2  -4 -25-160.521 227.455   1
  -2   4  25 37.7780 245.113   1
   2  -4 -24-192.863 228.603   1
  -2   4  24 226.781 248.701   1
   2   4 -23 515.685 234.029   1
   2  -4 -23 640.620 257.992   1
  -2   4  23 264.089 247.869   1
   2   4 -22 440.032 234.558   1
   2  -4 -22 475.585 245.844   1
  -2   4  22 1008.74 289.960   1
  -2  -4  22 148.265 244.911   1
   2  -4 -21-31.2439 237.665   1
  -2   4  21 73.9387 251.087   1
   2  -4 -20 766.678 259.577   1
   2   4 -20 829.388 233.608   1
  -2  -4  20 758.261 278.339   1
  -2   4  20 1383.80 297.935   1
  -2   4  19 71.1611 255.185   1
   2   4 -19 454.770 205.956   1
   2  -4 -19 360.177 235.063   1
  -2  -4  19 562.145 243.763   1
  -2   4  18 938.891 268.565   1
  -2  -4  18 943.006 243.948   1
   2  -4 -18 876.169 223.007   1
   2   4 -18 742.460 222.126   1
  -2   4  17 237.653 234.423   1
  -2  -4  17 238.860 238.030   1
   2   4 -17 574.709 198.295   1
   2  -4 -17 113.346 211.892   1
  -2   4  16-33.0686 271.064   1
   2  -4 -16-109.635 235.908   1
  -2   4  15 2337.95 346.481   1
  -2  -4  15 1796.86 291.068   1
   2   4 -15 1917.40 266.157   1
   2  -4 -15 2495.84 308.383   1
  -2   4  14 1937.58 313.562   1
  -2  -4  14 2722.70 284.132   1
   2   4 -14 2114.24 260.197   1
   2  -4 -14 1994.83 288.039   1
  -2   4  13 2360.88 339.461   1
   2   4 -13 2110.75 245.174   1
  -2  -4  13 2202.68 275.408   1
   2  -4 -13 1497.16 289.502   1
   2   4 -12 6173.13 447.153   1
  -2   4  12 5580.20 501.108   1
   2  -4 -12 5654.47 473.007   1
  -2  -4  12 4854.01 451.643   1
  -2  -4  11 4968.35 385.323   1
   2   4 -11 4142.41 362.329   1
  -2   4  10 151.612 214.464   1
   2  -4 -10 42.2466 177.771   1
   2   4 -10 59.5612 133.644   1
  -2  -4  10-34.9435 154.022   1
   2  -4  -9 2397.94 265.758   1
  -2   4   9 2582.70 301.907   1
   2   4  -8 8552.13 634.419   1
   2  -4  -8 9912.75 675.431   1
  -2  -4   8 9048.58 645.348   1
  -2   4   8 9334.70 688.625   1
  -2   4   7 1365.42 242.874   1
   2  -4  -7 1255.92 196.655   1
   2   4  -7 1386.80 158.267   1
  -2  -4   7 986.037 170.729   1
   2  -4  -6 15885.9 1047.60   1
  -2  -4   6 15993.1 1031.67   1
  -2   4   6 17077.0 1066.60   1
   2   4  -6 13412.1 1027.43   1
   2  -4  -5 49953.3 3036.07   1
   2   4  -5 43429.6 3013.61   1
  -2   4   5 50660.0 3047.20   1
  -2  -4   5 44518.1 3017.12   1
  -2  -4   4 10940.0 764.477   1
   2   4  -4 11686.0 761.911   1
   2   4  -3 54088.7 3312.39   1
   2  -4  -3 50638.4 3328.21   1
  -2  -4   3 49581.4 3310.02   1
  -2   4   3 48036.2 3333.68   1
  -2   4   2 6059.04 449.366   1
   2   4  -2 6028.46 421.122   1
   2  -4  -2 5461.31 440.066   1
  -2  -4   2 6023.82 417.340   1
  -2   4   1 59924.4 3810.96   1
   2  -4  -1 60107.9 3806.81   1
   2   4  -1 55993.3 3799.92   1
  -2  -4   1 58639.8 3799.41   1
  -2   4   0 22751.8 1492.04   1
  -2  -4   0 22219.9 1487.33   1
   2  -4   0 22969.0 1484.40   1
   2   4   0 22226.3 1489.23   1
   2  -4   1 62448.5 3654.64   1
   2   4   1 59142.1 3666.77   1
  -2  -4  -1 60334.1 3663.39   1
  -2  -4  -2 7501.97 498.087   1
  -2   4  -2 5974.56 473.127   1
   2  -4   2 7345.90 474.581   1
   2   4   2 7268.52 513.654   1
   2  -4   3 50166.5 3157.30   1
  -2   4  -3 47213.7 3156.49   1
  -2  -4  -3 48753.0 3176.23   1
   2   4   3 47969.3 3187.55   1
  -2  -4  -4 11424.1 746.199   1
  -2   4  -4 11079.9 710.793   1
   2  -4   4 9682.82 710.512   1
   2   4   4 10995.8 765.290   1
  -2   4  -5 51215.9 3234.07   1
  -2  -4  -5 48776.4 3261.38   1
   2  -4   5 49757.7 3236.41   1
   2   4   5 46932.9 3269.74   1
  -2   4  -6 16374.1 1108.31   1
  -2  -4  -6 16901.2 1139.18   1
   2  -4   6 17051.7 1115.90   1
   2   4   6 16614.1 1156.95   1
  -2   4  -7 1260.16 146.382   1
  -2  -4  -7 1044.48 191.176   1
   2  -4   7 1119.60 165.364   1
   2   4   7 1114.13 220.629   1
  -2  -4  -8 9977.39 679.302   1
  -2   4  -8 8565.06 638.867   1
   2  -4   8 9517.02 651.978   1
   2   4   8 9270.67 700.938   1
   2   4   9 2925.65 300.421   1
  -2  -4  -9 2302.17 262.643   1
   2  -4  10-67.9706 149.571   1
   2   4  10 156.534 239.457   1
  -2  -4 -10 212.090 192.364   1
  -2   4 -10 192.607 119.905   1
   2  -4  11 4125.95 367.995   1
  -2   4 -11 4339.15 344.673   1
   2   4  12 5280.64 486.181   1
   2  -4  12 5418.83 448.982   1
  -2   4 -12 4851.97 421.304   1
  -2  -4 -12 6317.81 472.339   1
   2   4  13 1941.61 290.951   1
   2  -4  13 1831.01 253.240   1
  -2  -4 -13 1875.56 266.607   1
  -2   4 -13 1716.08 235.405   1
   2  -4  14 2426.39 291.639   1
   2   4  14 2743.17 332.339   1
  -2  -4 -14 2732.51 312.626   1
  -2   4 -14 2247.32 269.398   1
   2  -4  15 3233.36 326.389   1
   2   4  15 2190.85 354.203   1
  -2   4 -15 2459.89 278.027   1
  -2  -4 -15 2478.37 331.053   1
   2   4  16 33.2467 280.663   1
  -2  -4 -16-229.418 256.792   1
   2  -4  17 582.272 240.555   1
   2   4  17 408.086 249.721   1
  -2   4 -17 448.522 185.087   1
  -2  -4 -17 88.4907 228.017   1
   2  -4  18 1132.31 270.688   1
   2   4  18 873.464 280.193   1
  -2   4 -18 839.627 218.948   1
  -2  -4 -18 1078.46 263.225   1
   2  -4  19 735.711 252.880   1
  -2  -4 -19 152.426 259.158   1
  -2   4 -19 299.300 196.591   1
   2   4  20 505.301 263.679   1
   2  -4  20 1007.76 253.284   1
  -2  -4 -20 679.862 226.123   1
  -2   4 -20 650.499 211.615   1
   2   4  21 145.826 255.768   1
  -2  -4 -21 406.389 240.990   1
   2   4  22 403.878 282.614   1
   2  -4  22 287.437 242.355   1
  -2   4 -22 391.529 223.117   1
  -2  -4 -22-63.0368 225.565   1
   2   4  23 220.645 207.012   1
  -2  -4 -23 187.867 207.402   1
   2   4  24 111.053 250.308   1
  -2  -4 -24-93.6521 222.899   1
   2   4  25-186.311 233.467   1
  -2  -4 -25 30.5123 190.198   1
   2   4  27 432.410 249.512   1
  -2  -4 -27 120.462 218.173   1
   2   4  28-35.5420 204.727   1
  -2  -4 -28 29.8128 185.808   1
   2  -5 -28 278.266 204.084   1
  -2   5  28 215.607 203.812   1
   2  -5 -27 407.598 220.513   1
  -2   5  27 256.519 246.597   1
   2  -5 -26 284.765 237.575   1
  -2   5  26 37.2012 262.702   1
   2  -5 -25 445.319 239.047   1
  -2   5  25-37.4000 261.065   1
   2  -5 -24 319.073 225.195   1
  -2   5  24-187.803 251.809   1
   2  -5 -23-31.7724 229.707   1
  -2   5  23 374.504 278.964   1
   2   5 -22 31.2332 196.869   1
  -2   5  22-372.780 254.437   1
   2  -5 -21-186.808 230.389   1
   2   5 -21-180.509 202.842   1
  -2  -5  21-70.8620 227.900   1
  -2   5  21-258.744 255.661   1
   2  -5 -20-306.661 242.109   1
   2   5 -20 144.269 191.666   1
  -2  -5  20 271.647 233.670   1
  -2   5  20 254.444 290.666   1
  -2   5  19 71.5116 287.696   1
   2  -5 -19 120.145 238.635   1
   2   5 -19-27.5650 195.253   1
  -2  -5  19-97.2657 253.428   1
  -2   5  18 456.791 278.936   1
  -2  -5  18 371.521 228.180   1
   2   5 -18 420.735 198.700   1
   2  -5 -18 590.373 245.877   1
  -2   5  17 68.7846 261.683   1
  -2  -5  17 87.8323 213.243   1
   2   5 -17 124.320 189.232   1
   2  -5 -17 86.1834 210.833   1
  -2  -5  16 3191.86 346.746   1
   2   5 -16 3041.20 323.594   1
  -2   5  15 747.749 291.575   1
  -2  -5  15 282.845 219.111   1
   2   5 -15 328.077 185.181   1
   2  -5 -15 1027.85 255.220   1
  -2   5  14 1477.74 294.645   1
  -2  -5  14 1520.59 229.001   1
   2   5 -14 1015.16 187.011   1
   2  -5 -14 811.094 238.456   1
  -2  -5  13 590.977 192.107   1
   2   5 -13 578.384 172.049   1
   2  -5 -13 987.514 235.903   1
  -2   5  12 580.406 232.206   1
  -2  -5  12 280.198 167.400   1
   2   5 -12 870.324 172.059   1
   2  -5 -12 630.968 201.302   1
  -2   5  11 138.319 234.791   1
   2   5 -11 62.0063 139.828   1
  -2  -5  11 126.969 171.935   1
   2  -5 -11-138.825 197.482   1
  -2  -5  10 6506.47 474.943   1
   2  -5 -10 6692.31 507.872   1
  -2   5  10 6426.45 531.530   1
   2   5 -10 5511.40 455.460   1
  -2   5   9 543.916 244.392   1
   2  -5  -9 496.416 207.790   1
  -2  -5   8 14417.1 943.563   1
   2  -5  -8 14521.7 967.902   1
   2   5  -8 12743.4 935.155   1
  -2   5   8 14231.2 985.601   1
  -2  -5   7 1115.44 165.174   1
   2  -5  -7 1665.17 232.644   1
  -2   5   7 1698.76 265.608   1
   2  -5  -6 6563.90 514.113   1
  -2   5   6 5642.23 525.545   1
  -2  -5   6 7269.11 474.505   1
   2   5  -6 6554.55 465.025   1
  -2   5   5 1265.89 212.660   1
   2  -5  -5 1286.43 190.756   1
   2   5  -5 1369.29 139.665   1
   2   5  -4 18300.0 1162.42   1
  -2   5   4 16163.1 1194.82   1
  -2  -5   4 17357.0 1159.99   1
   2  -5  -4 17801.6 1186.77   1
  -2  -5   3 345.274 111.689   1
   2   5  -3 188.322 102.448   1
  -2  -5   2 34739.7 2135.08   1
  -2   5   2 32066.8 2157.62   1
   2  -5  -2 32915.0 2152.06   1
   2   5  -2 30713.9 2136.21   1
  -2   5   1 1394.81 210.063   1
  -2  -5   1 1512.69 168.420   1
   2  -5  -1 1807.72 181.492   1
   2   5  -1 1784.38 167.489   1
   2  -5   0 8.04174 128.599   1
  -2  -5   0 112.525 138.856   1
   2   5   0-94.9488 151.837   1
  -2   5   0-9.50285 140.339   1
   2  -5   1 1497.14 166.281   1
   2   5   1 1756.12 208.094   1
  -2  -5  -1 1569.37 181.188   1
  -2   5  -1 1673.35 177.152   1
  -2  -5  -2 33373.8 1961.24   1
  -2   5  -2 27019.1 1940.04   1
   2  -5   2 29806.9 1940.93   1
   2   5   2 31274.4 1971.93   1
   2  -5   3 365.022 94.7734   1
  -2   5  -3 527.857 100.369   1
  -2  -5  -4 16766.8 1147.93   1
  -2   5  -4 17361.6 1111.13   1
   2  -5   4 16844.4 1111.61   1
   2   5   4 15632.1 1156.31   1
   2   5   5 640.074 233.094   1
  -2   5  -5 1262.25 124.974   1
  -2  -5  -5 988.505 208.673   1
   2  -5   5 1656.31 139.502   1
   2   5   6 6673.42 516.362   1
   2  -5   6 5757.37 444.712   1
  -2  -5  -6 6524.69 488.643   1
  -2   5  -6 6549.83 436.739   1
   2   5   7 1292.63 251.499   1
   2  -5   7 1347.00 161.624   1
  -2   5  -7 1404.36 141.501   1
  -2  -5  -7 1220.94 209.392   1
   2   5   8 14186.4 978.121   1
   2  -5   8 11763.1 929.183   1
  -2   5  -8 14543.3 917.820   1
  -2  -5  -8 14364.2 962.258   1
   2   5   9 794.695 248.638   1
   2  -5   9 884.888 159.316   1
  -2  -5  -9 292.430 188.030   1
  -2   5  -9 497.470 124.909   1
  -2  -5 -10 7123.36 554.093   1
   2   5  10 6938.04 581.075   1
  -2  -5 -11-115.256 179.599   1
  -2   5 -11 145.941 136.141   1
   2  -5  11 140.597 162.404   1
   2   5  11-114.398 205.834   1
   2  -5  12 517.135 193.442   1
   2   5  12 563.849 222.055   1
  -2  -5 -12 760.741 204.682   1
  -2   5 -12 397.011 157.083   1
   2   5  13 813.970 275.731   1
   2  -5  13 1027.18 190.656   1
  -2   5 -13 672.078 180.440   1
  -2  -5 -13 1248.31 255.009   1
   2  -5  14 870.897 217.393   1
   2   5  14 1000.52 313.567   1
  -2  -5 -14 1168.08 274.260   1
  -2   5 -14 1198.58 199.757   1
   2   5  15 32.8694 231.153   1
   2  -5  15 148.319 202.837   1
  -2   5 -15 550.023 193.860   1
  -2  -5 -15-170.517 207.146   1
   2  -5  16 3097.61 332.705   1
  -2   5 -16 2878.52 315.138   1
   2  -5  17 450.292 218.124   1
   2   5  17-103.449 274.234   1
  -2   5 -17 168.943 185.262   1
  -2  -5 -17 149.604 246.990   1
   2  -5  18 654.148 230.531   1
   2   5  18 812.297 251.987   1
  -2  -5 -18 454.576 221.027   1
  -2   5 -18 101.202 194.817   1
   2  -5  19 63.0540 224.311   1
   2   5  19 286.673 292.870   1
  -2   5 -19-78.9457 184.248   1
  -2  -5 -19 307.081 277.700   1
   2   5  20 326.599 279.126   1
   2  -5  20-98.2596 208.624   1
  -2  -5 -20 31.0981 215.154   1
  -2   5 -20 416.029 187.853   1
   2   5  21 109.685 249.685   1
   2  -5  21 377.760 223.090   1
  -2   5 -21-28.7927 183.534   1
  -2  -5 -21 344.948 223.334   1
   2   5  22-110.192 252.727   1
  -2   5 -22 89.3819 181.786   1
  -2  -5 -22 31.5309 228.687   1
   2   5  23 293.446 220.465   1
  -2  -5 -23 93.7542 214.458   1
   2   5  24 552.492 254.285   1
  -2  -5 -24 435.031 238.440   1
   2   5  25-221.899 226.867   1
  -2  -5 -25 151.484 183.842   1
   2   5  26 288.761 263.081   1
  -2  -5 -26 121.908 220.535   1
   2   5  27-71.1873 200.566   1
  -2  -5 -27 476.036 193.629   1
   2   5  28 35.0113 213.709   1
  -2  -5 -28 146.941 204.882   1
   2  -6 -27 309.626 233.689   1
  -2   6  27 217.345 247.714   1
   2  -6 -26 93.7353 219.736   1
  -2   6  26-477.688 244.217   1
   2  -6 -24-126.956 202.903   1
  -2   6  24 149.389 251.419   1
  -2   6  23 223.977 252.831   1
   2  -6 -22-63.0146 205.408   1
   2   6 -21-29.8142 205.469   1
   2  -6 -21 249.611 219.531   1
  -2   6  21 333.256 255.042   1
   2  -6 -20 277.262 221.935   1
   2   6 -20 455.444 198.746   1
  -2  -6  20 201.267 236.710   1
  -2   6  20 401.519 272.661   1
  -2   6  19 539.996 299.499   1
  -2  -6  19 191.001 205.580   1
   2  -6 -19 181.572 235.822   1
   2   6 -19-298.113 203.318   1
  -2   6  18 603.031 311.559   1
  -2  -6  18 1234.04 253.730   1
   2   6 -18 1128.19 222.829   1
   2  -6 -18 740.924 275.115   1
  -2   6  17 139.298 282.036   1
   2  -6 -17 87.2992 240.738   1
  -2   6  16-34.1223 232.764   1
  -2  -6  16 132.280 196.256   1
   2   6 -16-22.5559 166.089   1
   2  -6 -16-28.3039 193.074   1
  -2   6  15 132.477 289.062   1
   2  -6 -15 55.1296 229.542   1
  -2  -6  15-49.1621 206.538   1
   2   6 -15 377.274 160.909   1
  -2   6  14 3501.99 418.304   1
   2  -6 -14 4600.20 403.834   1
  -2  -6  14 3987.65 376.039   1
   2   6 -14 4458.17 362.065   1
  -2   6  13 434.686 266.321   1
   2   6 -13 158.259 137.715   1
  -2  -6  13 623.564 186.445   1
   2  -6 -13 25.9688 213.589   1
  -2   6  12 2119.14 309.565   1
   2   6 -12 2402.82 242.443   1
  -2  -6  12 2336.54 264.030   1
   2  -6 -12 2646.59 296.324   1
  -2   6  11 971.491 288.399   1
   2  -6 -11 1027.95 228.009   1
   2   6 -11 762.207 161.192   1
  -2  -6  11 1196.10 181.502   1
  -2  -6   9 1602.38 183.347   1
   2  -6  -9 2003.41 251.731   1
   2   6  -9 1521.20 176.488   1
  -2   6   9 1518.65 283.573   1
   2  -6  -8 6870.19 523.394   1
  -2   6   8 6948.96 551.914   1
   2   6  -8 6197.92 476.589   1
  -2  -6   8 7008.44 483.968   1
  -2  -6   7 469.023 123.806   1
   2  -6  -7 340.744 189.613   1
   2   6  -7 261.399 104.273   1
  -2   6   7 610.640 231.422   1
   2   6  -6 39733.7 2490.03   1
   2  -6  -6 34928.6 2518.09   1
  -2  -6   6 38505.8 2491.15   1
  -2   6   6 37102.5 2534.61   1
  -2   6   5 7494.73 590.250   1
   2  -6  -5 7063.33 567.387   1
  -2  -6   5 8164.11 532.503   1
   2   6  -4 20526.1 1307.98   1
   2  -6  -4 18860.0 1337.21   1
  -2   6   4 18403.2 1345.89   1
  -2  -6   4 20187.3 1305.38   1
   2   6  -3 279.662 102.598   1
   2  -6  -3 202.211 144.284   1
  -2   6   3 143.124 179.318   1
  -2  -6   2 25964.3 1806.85   1
   2   6  -2 29433.5 1810.36   1
  -2   6   1 3871.71 303.252   1
   2  -6  -1 3696.16 294.790   1
  -2  -6   1 3550.60 283.986   1
   2   6  -1 3448.22 290.202   1
   2  -6   0 4328.96 324.398   1
  -2  -6   0 3968.41 321.242   1
  -2   6   0 4087.13 335.965   1
   2   6   0 4590.10 337.069   1
   2  -6   1 3534.19 286.559   1
   2   6   1 3572.42 323.569   1
  -2   6  -1 4000.89 293.442   1
  -2  -6  -1 3825.82 305.996   1
  -2   6  -2 27757.9 1770.24   1
   2  -6   2 26372.7 1766.63   1
  -2  -6  -3 13.6778 151.659   1
   2   6   3 49.1949 179.033   1
  -2   6  -3 122.553 80.1074   1
   2  -6   3 172.400 81.7550   1
  -2  -6  -4 19271.2 1302.96   1
  -2   6  -4 18684.0 1262.43   1
   2   6   4 19353.0 1317.44   1
   2  -6   4 19941.1 1264.09   1
  -2   6  -5 8497.61 560.251   1
  -2  -6  -5 6851.20 600.875   1
   2   6   5 8423.66 635.061   1
   2  -6   5 8752.14 562.570   1
   2   6   6 37327.0 2503.40   1
   2  -6   6 37134.9 2450.61   1
  -2  -6  -6 37233.9 2485.66   1
  -2   6  -6 38039.6 2444.71   1
   2   6   7 259.380 248.262   1
   2  -6   7 262.193 105.208   1
  -2   6  -7 530.626 89.6643   1
  -2  -6  -7 302.148 190.162   1
   2  -6   8 8307.72 561.031   1
   2   6   8 7276.03 640.490   1
  -2   6  -9 1461.73 157.995   1
  -2  -6  -9 1194.70 230.087   1
   2   6   9 1066.66 267.157   1
   2  -6   9 1664.10 175.338   1
   2  -6  10 4138.53 348.508   1
  -2   6 -10 4583.56 345.404   1
   2   6  11 889.831 268.699   1
  -2  -6 -11 1238.06 231.396   1
  -2   6 -11 1079.42 164.819   1
  -2   6 -12 2268.77 238.709   1
  -2  -6 -12 2829.03 304.519   1
   2   6  12 2645.21 362.756   1
   2  -6  12 2455.08 259.785   1
  -2   6 -13 284.978 135.953   1
  -2  -6 -13 453.795 247.819   1
   2   6  13 289.097 291.621   1
   2  -6  13 117.310 174.505   1
  -2   6 -14 3957.27 341.716   1
  -2  -6 -14 4021.37 384.976   1
   2  -6  14 3801.16 359.458   1
   2   6  14 3934.52 422.694   1
  -2  -6 -15 404.566 250.070   1
  -2   6 -15-120.254 157.777   1
   2  -6  15 70.1246 185.183   1
   2   6  15 301.360 287.390   1
  -2   6 -16 129.130 175.971   1
  -2  -6 -16 148.297 230.386   1
   2  -6  16-25.1694 191.565   1
   2   6  16 171.268 254.181   1
  -2   6 -17 137.343 175.392   1
  -2  -6 -17 181.180 229.740   1
   2  -6  17-107.852 204.429   1
   2   6  17 35.0538 255.250   1
  -2  -6 -18 1592.83 293.091   1
  -2   6 -18 1197.05 207.893   1
   2   6  18 820.742 326.985   1
   2  -6  18 848.258 259.585   1
  -2  -6 -19 247.607 222.959   1
  -2   6 -19 309.473 169.974   1
   2   6  19-72.2073 235.531   1
   2  -6  19 30.5592 204.111   1
  -2  -6 -20 343.867 259.075   1
  -2   6 -20 376.667 189.812   1
   2   6  20 510.509 286.488   1
   2  -6  20-64.4860 190.975   1
  -2   6 -21 198.911 206.395   1
  -2  -6 -21 31.4480 222.139   1
   2   6  21 293.181 221.436   1
  -2  -6 -22 157.661 236.377   1
   2   6  22 842.251 299.574   1
  -2  -6 -23 124.726 201.324   1
   2   6  23-36.5800 214.550   1
  -2  -6 -24 587.543 241.043   1
   2   6  24 476.353 277.020   1
  -2  -6 -26-120.710 223.888   1
   2   6  26 285.769 256.090   1
  -2  -6 -27-293.860 185.094   1
   2   6  27 281.073 209.693   1
  -2   7  27-678.812 267.056   1
   2  -7 -27 334.540 225.709   1
  -2   7  26 36.3349 247.947   1
   2  -7 -26 154.548 223.414   1
  -2   7  25-36.7799 226.855   1
   2  -7 -25-62.6201 201.173   1
  -2   7  24 74.2316 218.946   1
   2  -7 -24-31.5555 194.612   1
  -2   7  23 37.1820 206.309   1
   2  -7 -23 157.924 179.838   1
  -2   7  22 37.2102 208.930   1
   2  -7 -22 598.301 206.498   1
  -2   7  21-74.1640 222.666   1
   2  -7 -21-156.293 197.995   1
  -2   7  20-219.919 249.061   1
   2  -7 -20-123.737 224.492   1
   2   7 -20-55.5818 183.029   1
   2   7 -19 288.030 175.416   1
  -2  -7  19 186.803 205.476   1
   2  -7 -18 361.222 245.236   1
  -2   7  18 214.724 297.448   1
   2  -7 -17 88.3557 248.213   1
   2   7 -17 161.446 164.599   1
  -2  -7  17 327.837 208.989   1
  -2   7  17 317.080 275.727   1
  -2  -7  16 3116.98 328.619   1
   2   7 -16 3254.74 315.910   1
   2  -7 -16 3792.65 363.207   1
  -2   7  16 2423.84 359.918   1
  -2  -7  15 350.192 188.426   1
   2   7 -15 138.727 164.548   1
  -2   7  14 196.742 253.752   1
  -2  -7  14-85.0577 170.566   1
   2   7 -14 126.940 151.289   1
   2  -7 -14-136.532 219.027   1
  -2   7  13 540.430 305.159   1
  -2  -7  13 710.224 176.617   1
   2   7 -13 562.158 154.138   1
   2  -7 -13 558.560 242.438   1
  -2   7  12 460.145 237.294   1
  -2  -7  12 547.840 166.750   1
   2   7 -12 604.148 153.121   1
   2  -7 -12 770.114 224.809   1
   2  -7 -11 1750.82 276.516   1
  -2   7  11 2504.43 319.860   1
   2  -7 -10 3770.65 363.124   1
   2   7 -10 3431.92 291.267   1
  -2  -7  10 3879.71 303.005   1
  -2   7  10 2702.83 380.494   1
   2   7  -9 1181.88 149.719   1
  -2  -7   9 1469.58 169.897   1
   2  -7  -8 3409.06 356.592   1
  -2  -7   8 4036.44 301.427   1
  -2   7   8 3869.59 372.521   1
   2   7  -8 3940.84 297.136   1
   2  -7  -7 11410.6 917.387   1
   2   7  -7 13691.3 876.821   1
  -2  -7   7 13132.7 878.095   1
  -2   7   7 13525.2 946.504   1
  -2  -7   6 637.288 98.5542   1
  -2   7   6 796.013 232.802   1
   2  -7  -6 1014.10 197.570   1
   2   7  -6 735.086 105.586   1
  -2   7   5 1616.40 239.539   1
  -2  -7   5 1620.96 134.796   1
   2  -7  -5 1404.50 205.563   1
   2   7  -5 973.985 129.029   1
   2  -7  -4 26438.6 1955.79   1
  -2   7   4 26993.9 1964.44   1
  -2  -7   4 30126.7 1922.18   1
   2   7  -4 30804.6 1924.05   1
   2  -7  -3 6157.76 462.368   1
  -2  -7   3 6107.17 424.416   1
  -2   7   3 5926.45 481.529   1
  -2  -7   2 2979.16 237.417   1
   2   7  -2 3052.76 245.578   1
  -2  -7   1 26745.5 1811.72   1
   2  -7  -1 27524.6 1823.24   1
   2   7  -1 28938.9 1821.76   1
  -2   7   1 27351.8 1828.41   1
   2   7   0 199.966 149.883   1
  -2   7   0 80.7458 133.198   1
  -2  -7   0 9.98453 126.021   1
  -2  -7  -1 26670.6 1805.99   1
   2  -7   1 27308.4 1796.16   1
   2   7   1 26185.9 1814.80   1
  -2   7  -1 28793.7 1800.88   1
   2   7   2 2735.34 275.494   1
  -2   7  -2 2620.01 225.795   1
  -2  -7  -2 2519.22 259.435   1
   2  -7   2 2918.20 217.421   1
  -2  -7  -3 6410.40 474.064   1
  -2   7  -3 6539.78 430.607   1
   2  -7   3 6010.67 429.159   1
   2   7   3 6054.74 492.966   1
  -2   7  -4 27757.0 1839.39   1
  -2  -7  -4 30689.1 1886.42   1
   2  -7   4 28333.9 1839.19   1
   2   7   4 27148.4 1894.62   1
  -2   7  -5 1271.22 112.805   1
  -2  -7  -5 1034.14 207.999   1
   2   7   5 1368.13 246.852   1
   2  -7   5 1511.96 116.340   1
   2   7   6 740.858 251.224   1
   2  -7   6 846.641 94.8378   1
  -2   7  -6 911.168 89.0579   1
  -2  -7  -6 557.500 191.241   1
   2  -7   7 12938.7 862.194   1
   2   7   7 13351.3 949.757   1
   2   7   8 4758.68 424.918   1
   2  -7   8 3911.86 314.403   1
  -2  -7  -8 4708.24 391.337   1
  -2   7  -8 4416.95 307.238   1
  -2   7  -9 1076.57 134.340   1
   2  -7   9 1277.39 146.473   1
   2   7  10 3192.70 404.440   1
  -2   7 -10 3492.69 292.662   1
   2  -7  10 4158.56 303.382   1
  -2  -7 -10 4234.18 381.185   1
  -2   7 -11 1333.10 180.159   1
  -2  -7 -11 2100.60 278.127   1
   2   7  11 1963.20 320.737   1
   2  -7  11 1913.79 192.807   1
  -2   7 -12 458.884 135.037   1
  -2  -7 -12 766.227 238.289   1
   2   7  12 444.865 279.915   1
  -2  -7 -13 716.020 260.440   1
  -2   7 -13 533.383 146.836   1
   2  -7  13 620.441 166.547   1
   2   7  13 719.187 290.059   1
  -2   7 -14 33.7783 133.824   1
  -2  -7 -14 344.917 228.403   1
   2   7  14 99.6369 263.905   1
   2  -7  14-59.0959 162.953   1
  -2   7 -15-55.3243 147.926   1
   2  -7  15 21.6844 181.431   1
  -2  -7 -16 3314.28 370.663   1
  -2   7 -16 3022.45 304.841   1
   2  -7  16 3662.78 346.026   1
   2   7  16 3746.35 423.195   1
   2  -7  17 462.757 200.676   1
   2   7  17-106.474 285.840   1
  -2   7 -17 217.231 156.222   1
  -2  -7 -17 30.5849 230.534   1
   2  -7  18 331.660 213.959   1
   2   7  18 35.9820 241.213   1
  -2  -7 -18-92.5458 244.372   1
   2  -7  19-206.991 208.713   1
  -2   7 -19-24.8111 178.680   1
   2   7  20-182.894 254.056   1
  -2  -7 -20-156.914 232.201   1
   2   7  21 220.229 291.696   1
  -2  -7 -21 31.5096 229.507   1
   2   7  22 36.5736 242.898   1
  -2  -7 -22-93.9543 239.067   1
  -2  -7 -23-279.753 213.720   1
   2   7  24 473.374 250.265   1
   2   7  25-36.3837 232.848   1
  -2  -7 -25 298.314 195.673   1
   2   7  26 423.950 259.084   1
  -2  -7 -26 267.282 215.630   1
   2   7  27-242.698 205.830   1
  -2  -7 -27 377.057 204.738   1
  -2   8  27 35.2199 241.709   1
   2  -8 -27 359.927 234.878   1
  -2   8  26 71.8186 232.944   1
   2  -8 -26-61.1218 207.561   1
  -2   8  25-36.4271 230.595   1
   2  -8 -25-93.0687 207.017   1
  -2   8  23 148.095 233.262   1
   2  -8 -23 94.3563 195.145   1
  -2   8  22 408.400 239.298   1
   2  -8 -22 220.023 204.810   1
  -2   8  21-296.771 245.336   1
   2  -8 -21 437.968 229.607   1
  -2   8  20 771.949 292.446   1
   2  -8 -20-124.198 243.978   1
  -2   8  19 582.852 288.384   1
   2  -8 -19 153.232 252.864   1
  -2   8  18 36.0959 278.397   1
   2   8 -18 96.2445 176.531   1
   2  -8 -18-30.3603 223.573   1
  -2  -8  18 55.2326 199.540   1
  -2   8  17 178.080 253.467   1
   2   8 -17 292.670 184.744   1
  -2  -8  17 76.6573 183.410   1
   2  -8 -17 29.7851 210.332   1
  -2   8  16 70.2119 278.224   1
   2  -8 -16 145.705 234.716   1
   2   8 -16 165.627 166.925   1
  -2  -8  16 234.704 188.558   1
   2  -8 -15 314.052 241.414   1
  -2  -8  15 63.9934 169.075   1
   2   8 -15 338.616 151.661   1
  -2   8  15 240.713 286.446   1
  -2  -8  14 1384.41 201.720   1
   2   8 -14 1173.58 192.179   1
   2  -8 -13 189.605 208.252   1
  -2  -8  13 85.8041 156.380   1
   2   8 -13-45.6995 130.827   1
  -2   8  13 325.085 259.979   1
   2  -8 -12 1344.11 277.801   1
  -2   8  12 1448.21 316.667   1
   2  -8 -11 406.510 220.121   1
  -2  -8  11 380.841 135.574   1
   2   8 -11 369.791 125.208   1
  -2   8  11 546.186 255.162   1
  -2   8  10 436.584 247.787   1
   2   8 -10 828.997 124.698   1
  -2  -8  10 323.035 123.944   1
   2   8  -9 4693.19 323.785   1
  -2   8   9 4305.91 432.122   1
   2  -8  -9 5001.71 409.838   1
  -2  -8   9 3868.88 325.852   1
  -2   8   8 606.186 251.724   1
   2   8  -8 968.502 114.491   1
   2  -8  -8 900.639 220.703   1
  -2  -8   8 828.795 114.155   1
  -2   8   7 1789.64 271.895   1
   2   8  -7 1711.40 146.270   1
   2  -8  -7 1222.61 226.315   1
  -2  -8   7 1683.37 143.189   1
   2  -8  -6 25297.0 1746.16   1
  -2   8   6 24018.0 1757.06   1
   2   8  -6 24749.8 1695.70   1
  -2  -8   6 27814.4 1695.75   1
  -2  -8   5 3808.92 246.003   1
   2  -8  -5 2738.78 304.699   1
   2   8  -5 3272.39 248.760   1
  -2   8   5 2815.00 329.518   1
   2  -8  -4 8085.60 578.654   1
  -2  -8   4 7829.29 526.174   1
   2   8  -4 7573.65 530.318   1
  -2   8   4 7956.50 594.363   1
  -2  -8   3 9185.52 551.112   1
   2  -8  -3 8444.64 587.936   1
   2   8  -3 6945.42 555.332   1
  -2   8   3 7273.15 596.317   1
  -2  -8   2 9230.14 660.039   1
   2   8  -2 9952.63 670.715   1
  -2   8   2 10253.4 697.592   1
  -2  -8   1 2519.63 215.181   1
   2   8   0 6123.73 509.737   1
  -2   8   0 7989.33 513.844   1
   2  -8   0 6406.15 491.747   1
  -2  -8   0 7582.51 501.512   1
  -2   8  -1 2537.71 216.379   1
   2  -8   1 2133.51 201.817   1
  -2  -8  -2 9449.72 660.154   1
   2  -8   2 8485.62 633.668   1
  -2   8  -2 9945.72 637.277   1
   2   8   2 9631.85 673.874   1
  -2  -8  -3 7303.40 574.312   1
   2   8   3 8186.47 598.140   1
   2  -8   3 7947.11 535.364   1
  -2   8  -3 7936.87 534.932   1
  -2  -8  -4 7603.26 566.563   1
  -2   8  -4 7460.02 507.326   1
   2  -8   4 7711.85 508.292   1
   2   8   4 8189.01 593.115   1
  -2  -8  -5 2995.22 292.106   1
   2   8   5 2797.35 312.108   1
   2   8   6 26302.9 1788.99   1
   2   8   7 1710.83 280.323   1
  -2  -8  -7 1477.91 244.456   1
  -2   8  -8 921.692 92.4882   1
  -2  -8  -8 666.075 201.791   1
   2   8   8 848.849 239.196   1
   2  -8   8 1052.63 95.4267   1
  -2  -8  -9 4122.73 401.104   1
   2  -8   9 4016.90 310.843   1
   2   8   9 4819.55 454.077   1
  -2   8  -9 4576.30 307.762   1
   2   8  10 239.095 209.761   1
   2  -8  10 703.500 113.451   1
  -2  -8 -10 247.671 190.000   1
  -2   8 -10 621.779 101.358   1
   2   8  11 344.721 297.513   1
   2  -8  11 364.785 123.207   1
  -2  -8 -11 865.815 236.311   1
  -2   8 -11 352.831 102.376   1
   2   8  12 1199.30 277.723   1
   2  -8  12 1424.86 168.231   1
  -2  -8 -12 1639.25 251.678   1
  -2   8 -12 1008.91 153.166   1
   2   8  13 166.200 269.834   1
  -2  -8 -13 425.072 258.208   1
   2  -8  14 1389.09 197.530   1
  -2   8 -14 1238.95 182.629   1
   2   8  15 138.279 250.779   1
   2  -8  15 19.7356 155.878   1
  -2  -8 -15 29.9617 219.859   1
  -2   8 -15 132.387 136.944   1
   2  -8  16 87.5656 171.164   1
  -2  -8 -16 365.297 265.535   1
  -2   8 -16 110.597 143.182   1
  -2   8 -17-20.3128 150.130   1
   2   8  17 71.7326 224.699   1
   2  -8  17-23.9977 172.704   1
  -2  -8 -17 30.8175 184.936   1
  -2   8 -18 67.0618 151.171   1
   2   8  18 36.2987 309.789   1
  -2  -8 -18-31.1324 256.691   1
   2   8  19 401.803 242.520   1
  -2  -8 -19 595.548 246.333   1
   2   8  20 183.517 272.871   1
  -2  -8 -20 346.531 223.876   1
   2   8  21-439.960 279.018   1
  -2  -8 -21 126.127 234.065   1
   2   8  22 182.595 257.538   1
  -2  -8 -22 438.004 198.255   1
   2   8  23-579.983 270.938   1
  -2  -8 -23 647.551 242.696   1
   2   8  25 216.271 267.754   1
   2   8  26 139.657 210.107   1
  -2  -8 -26 322.985 204.351   1
   2   8  27 34.1752 230.942   1
  -2  -8 -27 514.973 224.533   1
  -2   9  26-248.170 241.302   1
   2  -9 -26-241.499 226.940   1
  -2   9  25-216.349 247.081   1
   2  -9 -25 30.7221 213.235   1
  -2   9  24 475.360 252.219   1
   2  -9 -24 124.466 226.375   1
  -2   9  23 331.406 266.141   1
   2  -9 -23-31.3059 219.179   1
  -2   9  22 111.094 264.465   1
   2  -9 -22 62.7252 213.072   1
  -2   9  20-222.568 280.489   1
   2  -9 -20-187.812 249.033   1
   2  -9 -19 279.244 231.406   1
  -2   9  19 110.127 269.633   1
   2  -9 -18 581.463 217.040   1
  -2   9  18 690.731 263.717   1
   2   9 -17 41.5232 160.221   1
   2  -9 -17 270.910 226.626   1
  -2   9  17-71.9589 273.743   1
   2  -9 -16 564.134 241.660   1
  -2  -9  16 444.457 184.734   1
   2   9 -16 737.213 172.429   1
  -2   9  16 887.056 303.069   1
   2  -9 -15-29.0185 208.837   1
  -2  -9  15 19.0246 158.249   1
   2   9 -15 17.0144 137.327   1
  -2   9  15-34.9372 247.472   1
   2  -9 -14 340.908 249.452   1
  -2  -9  14 435.883 157.523   1
   2   9 -14 669.326 142.219   1
  -2   9  14 512.965 308.750   1
   2  -9 -13 553.697 227.332   1
  -2  -9  13 624.795 142.953   1
   2   9 -13 486.863 133.170   1
  -2   9  13 298.922 253.112   1
   2  -9 -12 672.240 226.633   1
   2   9 -12 1112.56 146.771   1
  -2  -9  12 1112.03 152.394   1
  -2   9  12 806.377 257.180   1
   2   9 -11 197.854 102.368   1
  -2   9  11 249.550 271.589   1
   2  -9 -11 104.032 208.276   1
  -2  -9  11 169.927 109.085   1
   2   9 -10 4829.66 278.187   1
   2  -9 -10 5861.27 390.576   1
  -2   9  10 3454.12 412.371   1
  -2  -9   9 59.3849 68.0406   1
   2  -9  -9 168.002 196.211   1
   2   9  -9 92.1295 70.6573   1
   2   9  -8 4066.96 227.290   1
  -2  -9   8 2520.56 220.120   1
   2  -9  -7 1560.29 252.716   1
  -2   9   7 2606.97 303.429   1
   2   9  -6 2306.71 168.193   1
  -2   9   6 2006.84 298.017   1
   2  -9  -6 2275.73 264.546   1
  -2   9   5 434.308 201.587   1
   2   9  -5 728.042 93.8284   1
  -2  -9   5 687.037 79.6906   1
   2  -9  -5 655.153 178.872   1
  -2  -9   4 8888.43 540.335   1
   2  -9  -4 7222.56 586.838   1
   2   9  -4 7331.65 545.974   1
  -2   9   4 7500.31 605.609   1
   2  -9  -3 4034.27 354.443   1
  -2   9   3 4246.36 373.294   1
  -2  -9   3 4409.89 310.764   1
   2   9  -3 4098.08 319.482   1
  -2  -9   2 7529.69 520.907   1
   2   9  -2 7092.75 530.597   1
   2  -9  -2 7879.70 554.285   1
   2   9  -1-12.9706 127.030   1
  -2   9   1 78.7080 157.700   1
  -2  -9   1 169.495 110.741   1
   2  -9  -1-124.541 117.782   1
   2  -9   0 140.924 115.010   1
  -2   9   0 82.5485 141.319   1
   2   9   1-50.2591 171.535   1
  -2   9  -1 23.4258 119.489   1
  -2  -9  -1 285.959 128.811   1
   2  -9   1-29.9271 100.187   1
  -2  -9  -2 7645.86 511.262   1
  -2   9  -2 7282.19 485.025   1
   2  -9   2 6074.81 481.292   1
   2   9   2 7064.23 528.703   1
  -2  -9  -3 4364.81 357.718   1
   2   9   3 4155.99 385.805   1
  -2   9  -3 4361.72 314.462   1
   2  -9   3 4385.71 310.291   1
  -2   9  -4 7704.46 496.161   1
   2  -9   4 7127.04 495.859   1
   2   9   4 7983.06 583.232   1
  -2  -9  -5 332.085 169.206   1
   2   9   5 934.566 219.628   1
  -2  -9  -6 2326.40 251.855   1
   2   9   6 1686.50 281.984   1
  -2  -9  -7 2042.10 269.703   1
   2   9   7 2327.76 306.890   1
  -2  -9  -8 4999.64 433.395   1
   2   9   8 4786.56 459.098   1
  -2  -9  -9-196.391 196.713   1
   2   9   9-207.345 237.941   1
   2  -9  10 2849.36 226.313   1
  -2  -9 -10 4374.00 374.259   1
   2   9  10 4819.68 431.967   1
  -2   9 -10 3471.13 228.383   1
  -2   9 -11 76.8625 72.7235   1
  -2  -9 -11 352.809 210.788   1
   2   9  11-128.723 250.761   1
   2  -9  11 58.3548 85.7103   1
  -2   9 -12 994.000 123.240   1
  -2  -9 -12 986.162 245.675   1
   2   9  12 1255.20 281.983   1
   2  -9  12 1058.07 139.491   1
  -2   9 -13 863.998 129.462   1
  -2  -9 -13 817.400 263.717   1
   2  -9  13 618.601 135.447   1
   2   9  13 572.887 292.362   1
   2   9  14 240.830 286.799   1
  -2  -9 -14 328.180 240.042   1
  -2   9 -15 29.5980 124.346   1
  -2  -9 -15-121.880 231.866   1
   2   9  15-70.0900 242.243   1
   2  -9  15 412.439 151.610   1
  -2   9 -16 827.362 167.803   1
  -2  -9 -16 678.808 278.477   1
   2   9  16 715.383 317.481   1
   2  -9  16 745.127 181.455   1
   2   9  17 36.2102 261.640   1
  -2  -9 -17-186.453 241.323   1
  -2   9 -17-37.8251 148.374   1
   2   9  18 365.104 272.014   1
  -2  -9 -18 407.481 216.222   1
   2   9  19 146.703 280.842   1
  -2  -9 -19 504.362 263.156   1
   2   9  20-257.171 239.715   1
  -2  -9 -20-94.7162 219.352   1
   2   9  22 291.129 277.348   1
  -2  -9 -22 559.186 235.587   1
   2   9  23-360.626 219.527   1
  -2  -9 -23-214.832 177.644   1
   2   9  24 394.865 252.608   1
  -2  -9 -24 90.2029 225.127   1
   2   9  25 279.927 241.793   1
  -2  -9 -25-148.703 203.767   1
   2   9  26-34.4781 223.659   1
  -2  -9 -26 29.0086 197.881   1
  -2  10  25 357.396 255.657   1
   2 -10 -25 152.263 227.257   1
  -2  10  24 471.720 261.378   1
   2 -10 -24 340.321 228.402   1
  -2  10  23 220.528 275.851   1
   2 -10 -23 532.058 245.988   1
  -2  10  22 258.721 267.608   1
   2 -10 -22 282.995 228.733   1
  -2  10  21 334.167 253.279   1
   2 -10 -21-251.737 213.717   1
  -2  10  20 371.389 230.503   1
   2 -10 -20 31.3527 182.002   1
   2 -10 -19-62.3295 226.415   1
  -2  10  19-405.414 264.533   1
   2 -10 -18 400.660 250.430   1
  -2  10  18-219.582 282.367   1
   2 -10 -16 360.637 230.946   1
  -2  10  16 538.514 274.669   1
   2  10 -16 171.583 132.939   1
  -2  10  15 106.113 279.328   1
  -2 -10  15 106.565 136.842   1
   2 -10 -15 177.685 228.536   1
   2 -10 -14 318.141 221.854   1
  -2 -10  14 437.793 125.627   1
  -2  10  14 348.032 267.832   1
   2  10 -14 721.403 124.321   1
  -2 -10  13 150.070 104.671   1
   2  10 -13 96.7096 97.9693   1
  -2  10  12 1127.21 290.906   1
  -2 -10  12 496.824 96.7065   1
   2 -10 -12 1267.78 269.434   1
   2  10 -12 729.157 102.720   1
   2 -10 -11 427.779 227.062   1
   2  10 -11 98.1867 55.8544   1
  -2  10  11 448.760 281.184   1
   2 -10 -10 232.423 230.420   1
  -2  10  10 990.674 274.505   1
   2 -10  -9 447.298 208.563   1
  -2  10   9 1613.76 292.253   1
  -2  10   8 4601.53 444.428   1
   2 -10  -8 5014.79 428.822   1
   2 -10  -6 1643.34 253.767   1
  -2  10   6 2255.96 290.562   1
   2 -10  -5 980.860 202.034   1
   2  10  -5 727.143 83.7810   1
  -2  10   5 941.051 235.522   1
   2 -10  -4 477.850 173.442   1
   2  10  -4 580.342 100.572   1
  -2  10   4 293.879 201.500   1
   2 -10  -3 17.9227 155.902   1
  -2 -10   3 7.73628 84.5220   1
   2  10  -3-38.8339 102.037   1
  -2  10   3 63.0153 183.688   1
   2 -10  -2 213.394 142.564   1
  -2 -10   2 95.7584 96.1625   1
   2  10  -2 155.768 121.422   1
  -2  10   2-96.0662 166.369   1
   2 -10  -1 14.7157 144.713   1
  -2 -10   1 56.6946 114.726   1
  -2  10   1 51.0720 158.785   1
   2  10  -1-113.020 146.842   1
   2 -10   1-86.8960 113.953   1
   2  10   1 109.182 170.514   1
  -2  10  -1 38.2453 125.630   1
   2 -10   2 108.744 97.5259   1
  -2  10  -2-82.0407 111.124   1
   2  10   2 200.598 185.811   1
   2 -10   3 13.1327 77.2223   1
   2  10   3-65.5381 200.932   1
  -2  10  -3 163.453 92.3254   1
  -2 -10  -3 17.8101 158.246   1
  -2 -10  -4 459.803 176.076   1
  -2  10  -4 406.275 61.0186   1
  -2 -10  -5 1349.71 210.848   1
   2  10   5 579.478 239.296   1
  -2 -10  -6 1820.05 246.894   1
   2  10   6 2251.62 292.246   1
   2  10   8 4939.76 472.197   1
  -2 -10  -8 5304.04 455.493   1
   2  10   9 589.203 257.305   1
  -2 -10  -9 645.591 219.143   1
   2  10  10 319.898 233.113   1
  -2 -10 -10 593.828 213.170   1
   2  10  11 427.274 276.333   1
  -2 -10 -11 785.431 258.622   1
   2  10  12 1174.10 320.010   1
  -2 -10 -12 552.682 256.958   1
   2  10  13-34.2735 288.416   1
  -2  10 -13 22.5398 61.4021   1
   2 -10  13 55.7606 68.1895   1
  -2 -10 -13 89.2126 231.686   1
   2  10  14 594.139 276.621   1
  -2  10 -14 569.556 104.676   1
   2 -10  14 552.038 117.722   1
  -2 -10 -14 699.265 232.660   1
   2  10  15 142.763 257.936   1
  -2  10 -15 21.9217 92.1940   1
   2 -10  15 286.858 123.074   1
  -2 -10 -15-92.4165 235.233   1
   2  10  16 325.696 297.216   1
  -2 -10 -16 280.134 258.117   1
   2  10  18-36.7078 223.990   1
  -2 -10 -18 126.131 205.562   1
   2  10  19-36.8225 274.247   1
  -2 -10 -19-158.199 229.580   1
   2  10  20 293.791 268.885   1
  -2 -10 -20 790.451 250.685   1
   2  10  21-255.665 210.735   1
  -2 -10 -21-125.293 205.500   1
   2  10  22 72.5173 255.352   1
  -2 -10 -22 402.428 215.517   1
   2  10  23 469.064 270.986   1
  -2 -10 -23 60.4859 223.163   1
   2  10  24-251.394 215.538   1
  -2 -10 -24 117.978 193.186   1
   2  10  25-34.6004 229.797   1
  -2 -10 -25 88.2653 202.451   1
  -2  11  25 529.394 226.008   1
   2 -11 -25-30.0858 196.551   1
  -2  11  23 291.898 215.468   1
   2 -11 -23 62.1683 168.073   1
  -2  11  22 36.7742 231.674   1
   2 -11 -22 156.499 199.218   1
  -2  11  21-148.168 263.453   1
   2 -11 -21 31.4066 217.952   1
  -2  11  20-222.906 278.865   1
   2 -11 -20-156.884 229.613   1
  -2  11  19-148.882 281.229   1
   2 -11 -19 314.415 235.906   1
   2 -11 -18 156.117 195.622   1
  -2  11  18-110.705 216.422   1
   2 -11 -17 30.8441 226.396   1
  -2  11  17 256.213 297.348   1
   2 -11 -16 30.5932 211.434   1
  -2  11  16 108.894 243.296   1
  -2  11  15 717.141 294.307   1
   2 -11 -15-60.0677 235.308   1
  -2  11  14 176.538 243.683   1
   2 -11 -14 384.510 212.053   1
  -2  11  13 276.969 281.322   1
   2 -11 -13 58.0434 227.793   1
  -2  11  11-198.054 250.391   1
   2 -11 -11-109.805 221.081   1
  -2  11  10 2079.62 324.056   1
  -2  11   9 677.661 266.267   1
   2 -11  -9 361.470 225.671   1
  -2  11   8 798.242 250.084   1
   2 -11  -8 1388.29 231.281   1
   2 -11  -7-23.8228 199.322   1
   2 -11  -5 517.879 186.807   1
  -2  11   5 816.179 214.994   1
  -2 -11   4 2485.30 189.926   1
   2 -11  -4 2061.65 261.961   1
   2  11  -4 2510.42 201.613   1
  -2 -11   3 2493.42 201.158   1
   2 -11  -3 1619.40 253.419   1
  -2  11   3 2051.30 279.254   1
   2  11  -3 2882.40 216.872   1
  -2 -11   2 9262.75 634.815   1
   2 -11  -2 10039.7 673.058   1
   2  11  -2 8535.64 643.134   1
  -2  11   2 9055.30 675.361   1
   2 -11  -1 77.7786 140.291   1
  -2  11   1 256.479 163.866   1
  -2 -11   0 56.2544 128.906   1
   2 -11   0 192.274 129.184   1
   2  11   0 104.028 157.296   1
  -2  11   0 80.4367 145.255   1
  -2 -11  -1 110.089 138.999   1
   2  11   1-58.1133 165.792   1
  -2  11  -1 13.7811 132.677   1
   2 -11   1 47.0346 114.685   1
  -2 -11  -2 9932.12 660.944   1
  -2  11  -2 8700.96 630.465   1
   2 -11   2 9084.27 627.063   1
   2  11   2 8832.26 673.094   1
  -2 -11  -3 2527.16 255.720   1
  -2  11  -3 2009.05 186.093   1
   2  11   3 2084.22 267.719   1
   2 -11   3 2216.71 177.902   1
   2  11   4 2022.76 299.503   1
  -2 -11  -4 2431.41 267.659   1
   2  11   5 524.799 228.237   1
  -2 -11  -5 391.878 188.018   1
  -2 -11  -7 245.802 202.074   1
   2  11   8 1040.73 293.365   1
  -2 -11  -8 1317.97 246.281   1
   2  11   9 885.397 287.925   1
  -2 -11  -9 675.116 230.522   1
   2  11  10 2596.08 350.909   1
  -2 -11 -10 2561.33 326.417   1
   2  11  11 33.4151 269.922   1
  -2 -11 -11 260.346 215.652   1
   2  11  13-104.658 218.646   1
  -2 -11 -13-91.1047 196.149   1
   2  11  14 285.193 265.836   1
  -2 -11 -14 523.386 236.565   1
   2  11  15 144.722 277.499   1
  -2 -11 -15 280.243 246.212   1
   2  11  16-145.919 287.279   1
  -2 -11 -16 439.749 248.241   1
   2  11  17 36.7406 278.554   1
  -2 -11 -17 126.325 232.616   1
   2  11  18 442.541 236.192   1
  -2 -11 -18 412.194 218.963   1
   2  11  19 110.649 269.630   1
  -2 -11 -19 95.1905 201.942   1
   2  11  20 36.7339 281.378   1
  -2 -11 -20 31.6408 232.994   1
   2  11  21 582.425 266.238   1
  -2 -11 -21 248.881 226.194   1
   2  11  22 540.394 220.569   1
  -2 -11 -22 61.3886 196.105   1
   2  11  23 358.163 249.953   1
  -2 -11 -23 450.513 224.384   1
   2  11  25-68.6517 241.173   1
  -2 -11 -25 57.8311 192.910   1
  -2  12  24 35.5238 254.507   1
   2 -12 -24 545.690 242.531   1
  -2  12  23-36.2139 264.917   1
   2 -12 -23 339.927 231.213   1
  -2  12  22 146.914 271.632   1
   2 -12 -22-344.417 226.425   1
  -2  12  21 221.910 240.922   1
   2 -12 -21 441.003 232.984   1
  -2  12  20-111.590 215.937   1
   2 -12 -20 441.832 192.974   1
  -2  12  18 485.138 291.908   1
   2 -12 -18-31.5439 227.278   1
  -2  12  17-73.9519 241.219   1
   2 -12 -17-219.145 215.635   1
  -2  12  16 845.363 315.105   1
   2 -12 -16-31.1243 227.380   1
  -2  12  15 726.260 262.208   1
   2 -12 -15 61.2418 206.327   1
  -2  12  14 250.966 282.255   1
   2 -12 -14 90.7183 205.603   1
  -2  12  13 1058.22 316.744   1
  -2  12  12 2040.11 337.007   1
   2 -12 -12 1101.45 265.720   1
  -2  12  11 708.775 283.993   1
   2 -12 -11 481.092 234.181   1
   2 -12 -10 412.919 237.085   1
   2 -12  -9 2038.11 290.098   1
  -2  12   9 2065.54 322.710   1
   2 -12  -8 1989.72 268.373   1
  -2  12   8 1744.72 289.382   1
   2 -12  -7 424.134 197.950   1
  -2  12   7 353.137 229.151   1
   2 -12  -6 621.321 196.829   1
  -2  12   6 818.683 260.975   1
   2 -12  -5 591.615 198.176   1
  -2  12   5 535.550 247.813   1
  -2 -12   4 162.611 74.1716   1
   2 -12  -4 21.6096 172.874   1
   2  12  -4 339.531 89.7183   1
  -2  12   4 455.509 211.020   1
  -2 -12   3 445.160 101.994   1
   2 -12  -3 302.749 176.011   1
   2  12  -3 390.337 109.542   1
  -2  12   3 330.593 211.833   1
  -2 -12   2 600.375 122.033   1
   2 -12  -2 449.926 167.595   1
  -2  12   2 714.875 204.448   1
   2  12  -2 543.142 142.751   1
   2 -12  -1 16.6397 145.899   1
  -2  12   1-38.9817 169.089   1
   2  12   0 8423.98 610.072   1
   2 -12   0 7985.77 591.380   1
  -2 -12   0 7659.26 597.568   1
  -2  12   0 9048.13 607.951   1
  -2 -12  -1 259.051 148.103   1
   2  12   1-20.6167 179.590   1
   2 -12   2 158.142 102.907   1
  -2  12  -2 403.469 119.363   1
   2  12   2 361.066 197.084   1
  -2 -12  -3 285.772 168.049   1
   2 -12   3 239.466 84.9800   1
  -2  12  -3 289.733 95.8261   1
   2  12   3 73.1706 188.780   1
   2  12   4 445.440 238.214   1
  -2 -12  -4 196.630 180.037   1
   2  12   5 1556.62 273.144   1
  -2 -12  -5 1119.57 237.457   1
   2  12   6 232.593 229.414   1
  -2 -12  -6 810.641 200.978   1
   2  12   7 121.012 231.281   1
  -2 -12  -7 542.841 206.012   1
   2  12   8 2248.72 336.383   1
  -2 -12  -8 2222.64 293.086   1
   2  12   9 1197.09 300.872   1
  -2 -12  -9 1735.96 287.190   1
  -2 -12 -10 259.920 248.401   1
   2  12  12 1289.76 335.977   1
  -2 -12 -12 2246.48 320.450   1
   2  12  13-106.966 280.628   1
   2  12  14-325.743 314.837   1
  -2 -12 -14 280.512 258.504   1
   2  12  15-146.105 296.928   1
  -2 -12 -15 471.252 261.657   1
   2  12  16 331.344 296.303   1
  -2 -12 -16-31.6632 224.383   1
   2  12  17 369.618 254.088   1
  -2 -12 -17 286.208 239.407   1
   2  12  18-296.035 241.698   1
  -2 -12 -18-191.130 207.226   1
   2  12  20-292.954 276.235   1
  -2 -12 -20-282.958 231.382   1
   2  12  21-217.412 271.948   1
  -2 -12 -21 465.342 234.557   1
   2  12  22 468.690 263.580   1
  -2 -12 -22 302.541 212.176   1
   2  12  23 35.8379 200.137   1
  -2 -12 -23 147.332 180.867   1
   2  12  24 137.942 231.135   1
  -2 -12 -24-176.153 199.422   1
  -2  13  24 35.1604 192.407   1
   2 -13 -24 30.0089 156.262   1
  -2  13  23 824.310 256.956   1
   2 -13 -23 275.459 211.304   1
  -2  13  22 728.892 289.819   1
   2 -13 -22 186.502 224.374   1
  -2  13  21-369.675 275.381   1
   2 -13 -21 31.5367 230.650   1
  -2  13  20 74.4016 249.881   1
   2 -13 -20 412.167 234.067   1
  -2  13  19-411.293 239.069   1
   2 -13 -19 222.199 207.935   1
  -2  13  18 149.726 286.046   1
   2 -13 -18 253.316 235.286   1
  -2  13  17-224.674 236.245   1
  -2  13  16-37.0754 271.824   1
   2 -13 -16 628.215 247.289   1
   2 -13 -14 123.663 224.363   1
  -2  13  13-575.890 298.623   1
   2 -13 -13 244.041 247.104   1
  -2  13  12 282.289 270.354   1
   2 -13 -12-29.7817 230.552   1
  -2  13  11 276.419 296.511   1
   2 -13 -11-145.822 224.160   1
  -2  13  10 1250.61 302.165   1
   2 -13 -10 1203.67 271.495   1
  -2  13   9 32.8344 238.353   1
   2 -13  -9 250.512 207.487   1
  -2  13   8 539.551 252.489   1
   2 -13  -8 242.231 217.880   1
  -2  13   7 92.2139 237.866   1
   2 -13  -7-52.0671 193.121   1
  -2  13   6 29.4654 227.374   1
   2 -13  -6 175.329 178.292   1
   2  13  -4 1338.47 117.417   1
   2 -13  -4 1660.16 222.236   1
  -2  13   4 1594.76 245.072   1
   2  13  -3-10.8893 111.486   1
   2 -13  -3 85.6728 165.753   1
  -2  13   3-248.728 188.544   1
  -2 -13   3 120.605 98.5844   1
   2  13  -2 1178.43 179.573   1
   2 -13  -2 1692.01 225.207   1
  -2  13   2 950.621 224.279   1
  -2 -13   2 1689.76 167.280   1
   2  13  -1 151.901 149.712   1
   2 -13  -1 299.236 154.815   1
  -2  13   1 349.787 179.136   1
  -2 -13   1 438.724 148.724   1
   2  13   0 270.407 171.136   1
   2 -13   0 15.5141 135.682   1
  -2  13   0-18.3938 153.904   1
  -2 -13   0-83.5147 135.243   1
  -2 -13  -1 428.315 170.331   1
   2  13   1 536.760 189.776   1
  -2 -13  -2 1728.67 226.268   1
   2 -13   2 1095.97 154.452   1
  -2  13  -2 1133.44 162.778   1
   2  13   2 1288.91 229.758   1
  -2 -13  -3 21.9053 173.481   1
   2 -13   3-51.8614 83.5188   1
  -2  13  -3 92.8898 93.0465   1
   2  13   3 100.930 187.869   1
   2  13   4 1989.63 292.838   1
  -2 -13  -4 1751.03 265.337   1
   2  13   6 89.3778 230.612   1
  -2 -13  -6 77.4859 202.628   1
   2  13   7 62.1712 236.650   1
  -2 -13  -7 215.552 202.292   1
   2  13   8-289.427 255.068   1
  -2 -13  -8-167.699 206.291   1
   2  13   9 166.045 275.438   1
  -2 -13  -9-57.7427 235.918   1
   2  13  10 1668.56 313.068   1
  -2 -13 -10 1365.82 273.811   1
   2  13  11 314.917 250.903   1
  -2 -13 -11-60.5137 209.156   1
   2  13  12 535.156 254.170   1
  -2 -13 -12-30.7447 233.525   1
  -2 -13 -13 249.249 189.740   1
   2  13  14 366.126 254.468   1
  -2 -13 -14 472.593 234.466   1
   2  13  16-148.355 234.935   1
   2  13  17 742.821 254.426   1
  -2 -13 -17 543.882 220.136   1
   2  13  18-37.0504 258.231   1
  -2 -13 -18 159.778 184.150   1
   2  13  19-73.5991 256.443   1
  -2 -13 -19-31.6172 196.049   1
   2  13  20 182.479 273.703   1
  -2 -13 -20-93.6792 220.294   1
   2  13  21 72.6042 282.848   1
  -2 -13 -21 61.5137 218.779   1
   2  13  22 650.211 270.498   1
  -2 -13 -22 29.7220 210.413   1
   2  13  23 382.703 248.922   1
  -2 -13 -23 148.203 201.051   1
   2  13  24 34.1919 190.997   1
  -2 -13 -24 173.028 163.214   1
   2 -14 -23 181.982 195.384   1
  -2  14  23 284.103 250.947   1
  -2  14  21-73.4715 247.346   1
   2 -14 -19 510.729 200.935   1
  -2  14  19 336.858 225.118   1
   2 -14 -18-31.9481 230.826   1
   2 -14 -17-64.0921 209.016   1
  -2  14  17-188.591 266.198   1
   2 -14 -16 63.6741 240.629   1
  -2  14  16 225.705 281.229   1
   2 -14 -15-126.883 202.784   1
  -2  14  15 187.378 233.568   1
   2 -14 -13 436.593 238.678   1
  -2  14  13 368.153 293.681   1
   2 -14 -12 368.959 240.187   1
  -2  14  12 145.261 278.725   1
   2 -14 -11-332.396 234.748   1
  -2  14  11 249.677 272.365   1
   2 -14  -9 201.717 227.170   1
  -2  14   9 238.037 251.720   1
   2 -14  -8 309.384 202.099   1
  -2  14   8 66.1287 251.894   1
   2 -14  -7 136.536 217.884   1
  -2  14   7 543.601 254.032   1
   2 -14  -6 895.835 217.999   1
  -2  14   6 1017.14 270.702   1
   2 -14  -5 50.3745 194.257   1
  -2  14   5-29.4160 243.973   1
  -2 -14   4 192.037 52.2118   1
   2  14  -4 305.742 69.4559   1
   2  14  -3 145.021 107.822   1
   2 -14  -3-22.6076 163.469   1
  -2  14   3 287.121 202.099   1
  -2 -14   3 73.4343 93.2954   1
   2 -14  -2 1827.15 241.976   1
  -2  14   2 1973.48 268.040   1
   2  14  -1 106.656 153.888   1
   2 -14  -1 93.0637 154.461   1
  -2  14   1 43.5419 182.226   1
  -2 -14   1 76.2871 130.679   1
   2  14   0 366.609 167.423   1
   2 -14   0 165.225 138.444   1
  -2  14   0 272.748 168.598   1
  -2 -14   0 52.5566 146.298   1
   2  14   1 180.811 183.731   1
  -2 -14  -1 58.6052 165.522   1
   2 -14   1 72.8197 126.947   1
  -2  14  -1 214.882 143.243   1
  -2 -14  -2 2286.85 252.187   1
   2 -14   2 1666.18 185.596   1
  -2  14  -2 2109.80 207.133   1
   2  14   2 2158.26 275.187   1
  -2 -14  -3-45.8967 185.256   1
   2 -14   3-29.3778 79.7747   1
  -2  14  -3 117.186 92.4443   1
   2  14   5 58.8939 224.012   1
  -2 -14  -5-128.428 211.793   1
   2  14   6 923.958 262.576   1
  -2 -14  -6 778.943 217.493   1
   2  14   7 32.0249 259.166   1
  -2 -14  -7 500.465 238.028   1
   2  14   8 265.708 239.158   1
  -2 -14  -8 689.950 245.924   1
   2  14   9 136.719 251.080   1
  -2 -14  -9 265.271 245.521   1
   2  14  10 210.124 259.017   1
  -2 -14 -10-422.937 228.393   1
   2  14  11-178.513 229.437   1
  -2 -14 -11 338.203 223.919   1
   2  14  12-72.4882 273.789   1
  -2 -14 -12 156.142 227.391   1
   2  14  13 293.477 300.685   1
  -2 -14 -13-316.094 255.165   1
   2  14  15-260.717 287.265   1
  -2 -14 -15 96.2979 226.472   1
   2  14  16 709.146 300.281   1
  -2 -14 -16 386.052 238.344   1
  -2 -14 -17-32.1519 217.416   1
   2  14  18 148.080 269.055   1
  -2 -14 -18 350.080 217.789   1
   2  14  19 367.364 269.762   1
  -2 -14 -19 62.9069 212.082   1
   2  14  21 473.359 276.202   1
  -2 -14 -21-60.6079 221.714   1
   2  14  23-241.797 251.525   1
  -2 -14 -23 58.2942 209.808   1
   2 -15 -22 214.580 196.279   1
  -2  15  22 107.601 238.455   1
   2 -15 -21 280.863 217.096   1
  -2  15  21 182.452 262.037   1
   2 -15 -20 602.712 237.870   1
  -2  15  20 445.037 291.010   1
   2 -15 -19 32.0490 195.540   1
  -2  15  19-37.5196 232.620   1
   2 -15 -18 386.049 237.858   1
  -2  15  18 791.357 292.854   1
   2 -15 -17-32.3653 198.088   1
  -2  15  17-492.781 237.992   1
   2 -15 -16 940.972 259.523   1
  -2  15  16 266.081 288.118   1
   2 -15 -15 128.952 221.004   1
  -2  15  15 113.732 238.857   1
   2 -15 -14-192.614 194.862   1
  -2  15  14 75.4946 227.844   1
   2 -15 -13-63.7355 193.391   1
  -2  15  13 224.811 268.606   1
   2 -15 -12-31.5272 204.713   1
  -2  15  12 444.625 289.758   1
   2 -15 -11 93.2020 214.680   1
  -2  15  11-36.5105 237.988   1
   2 -15 -10 548.888 232.026   1
  -2  15  10 286.727 263.428   1
   2 -15  -8 262.677 220.861   1
  -2  15   8 478.317 259.987   1
   2 -15  -7 56.8372 202.938   1
  -2  15   7 33.2230 244.653   1
   2 -15  -6 438.980 232.866   1
  -2  15   6 96.0910 236.521   1
   2 -15  -5 210.871 198.491   1
  -2  15   5-30.7584 213.530   1
   2 -15  -4 1059.91 225.112   1
  -2  15   4 611.146 231.779   1
   2 -15  -3-94.0567 178.869   1
  -2 -15   3-18.4400 92.1826   1
  -2  15   3 81.4069 209.994   1
   2  15  -3 109.639 115.240   1
   2 -15  -2 85.9621 158.318   1
  -2  15   2 451.970 211.186   1
   2  15  -1 221.854 155.241   1
   2 -15  -1-58.8674 144.611   1
  -2  15   1 137.933 175.579   1
  -2 -15   1 110.812 135.978   1
   2  15   0 212.839 172.398   1
  -2 -15   0-18.3120 142.757   1
   2 -15   0 192.250 145.046   1
  -2  15   0-61.5338 166.658   1
  -2 -15  -1 40.7314 165.901   1
   2 -15   1-15.2012 129.007   1
  -2  15  -1 51.8842 150.037   1
   2  15   1-118.306 180.611   1
  -2 -15  -2 509.854 189.118   1
   2 -15   2 365.486 108.465   1
  -2  15  -2 217.738 133.163   1
   2  15   2 592.108 224.612   1
  -2 -15  -3 23.7789 169.917   1
  -2  15  -3 85.2732 89.8251   1
   2  15   3 165.686 216.664   1
   2 -15   3 125.335 78.2678   1
   2  15   4 789.710 252.156   1
  -2 -15  -4 805.842 222.174   1
   2  15   5 30.7043 227.769   1
  -2 -15  -5-26.4526 190.371   1
   2  15   6 224.053 232.326   1
  -2 -15  -6 82.7175 201.721   1
   2  15   7 66.3227 242.566   1
  -2 -15  -7 228.562 199.342   1
   2  15   8 683.711 265.335   1
  -2 -15  -8 294.550 230.647   1
   2  15  10 107.307 253.657   1
  -2 -15 -10 246.626 213.366   1
   2  15  11 218.106 247.122   1
  -2 -15 -11 125.327 226.621   1
   2  15  12 516.020 281.161   1
  -2 -15 -12 190.635 232.277   1
   2  15  13 409.144 269.179   1
  -2 -15 -13 128.299 213.587   1
   2  15  14 486.230 251.936   1
  -2 -15 -14 322.757 222.566   1
   2  15  15 37.4597 243.049   1
  -2 -15 -15-161.840 216.976   1
   2  15  16 448.520 286.613   1
  -2 -15 -16 643.230 234.277   1
   2  15  17-446.864 275.754   1
  -2 -15 -17-127.639 229.381   1
   2  15  18 110.868 272.901   1
  -2 -15 -18 473.623 229.926   1
   2  15  19 958.130 306.471   1
  -2 -15 -19-30.9862 227.583   1
   2  15  20 404.012 273.940   1
  -2 -15 -20 151.315 208.859   1
   2  15  21-35.4359 259.659   1
  -2 -15 -21 544.171 233.125   1
  -2 -15 -22 353.603 223.740   1
   2 -16 -21-154.926 189.171   1
  -2  16  21-36.2285 242.889   1
   2 -16 -20-63.1771 229.986   1
  -2  16  20 147.703 282.843   1
   2 -16 -19 128.114 175.393   1
  -2  16  19 74.8078 230.781   1
   2 -16 -18-129.353 236.336   1
  -2  16  18 189.101 274.298   1
   2 -16 -17 130.487 191.321   1
  -2  16  17-228.931 226.388   1
   2 -16 -15 32.6977 233.838   1
  -2  16  15 459.285 292.447   1
   2 -16 -14 359.338 230.548   1
  -2  16  14 305.875 279.216   1
   2 -16 -13 390.316 225.627   1
  -2  16  13 190.266 274.574   1
   2 -16 -12 354.979 220.459   1
  -2  16  12-37.7521 262.238   1
   2 -16 -11 159.488 225.941   1
  -2  16  11-223.887 265.375   1
   2 -16 -10-315.931 239.302   1
  -2  16  10-221.496 253.545   1
   2 -16  -9 216.886 231.730   1
  -2  16   9 72.4109 245.009   1
   2 -16  -7 29.5141 200.462   1
  -2  16   7 34.4546 246.996   1
   2 -16  -6 600.244 234.219   1
  -2  16   6 333.405 258.152   1
   2 -16  -5 193.678 214.066   1
  -2  16   5 350.815 238.924   1
   2 -16  -4-104.471 198.708   1
  -2  16   4 271.118 227.571   1
  -2 -16   3 123.665 91.3027   1
   2  16  -3-115.490 105.603   1
   2 -16  -2 90.4641 158.460   1
  -2  16   2 184.363 201.208   1
   2  16  -1 171.915 136.747   1
   2 -16  -1-20.4819 150.012   1
  -2  16   1 145.046 178.279   1
  -2 -16   1 276.012 138.913   1
   2  16   0 243.355 169.125   1
  -2 -16   0 37.7266 153.003   1
   2 -16   0 257.539 147.377   1
  -2  16   0 21.3306 175.062   1
  -2 -16  -1 148.144 165.987   1
   2 -16   1 189.503 138.043   1
  -2  16  -1 305.159 158.393   1
   2  16   1 196.996 194.860   1
  -2 -16  -2 138.988 166.578   1
  -2  16  -2 81.5211 124.143   1
   2  16   2 268.579 191.463   1
   2 -16   2 302.755 110.154   1
   2 -16   3 69.9614 51.4649   1
  -2  16  -3 28.4345 60.9482   1
  -2 -16  -4 157.083 208.049   1
   2  16   4-30.3507 238.064   1
  -2 -16  -5 54.8273 204.126   1
   2  16   5-159.007 227.986   1
  -2 -16  -6 399.269 202.831   1
   2  16   6 396.749 248.394   1
  -2 -16  -7 88.3865 207.122   1
   2  16   7-375.666 261.686   1
  -2 -16  -9-154.677 203.704   1
   2  16   9-71.6789 250.897   1
  -2 -16 -10-31.5061 206.587   1
   2  16  10-328.513 258.752   1
  -2 -16 -11 31.9390 208.304   1
   2  16  11 221.904 258.879   1
  -2 -16 -12 96.8525 218.752   1
   2  16  12 411.156 272.492   1
  -2 -16 -13-64.9949 196.109   1
   2  16  13 112.744 244.959   1
  -2 -16 -14-32.4115 225.631   1
   2  16  14 715.104 293.773   1
  -2 -16 -15 32.4311 226.226   1
   2  16  15 338.855 277.433   1
  -2 -16 -16-160.865 212.372   1
   2  16  16-412.721 249.750   1
  -2 -16 -17-159.246 187.954   1
   2  16  17 37.2551 246.335   1
  -2 -16 -18 250.159 192.000   1
   2  16  18-37.1590 219.357   1
  -2 -16 -19-30.5558 191.538   1
   2  16  19 296.454 249.545   1
  -2 -16 -20 366.435 208.041   1
   2  16  20 107.302 249.771   1
  -2 -16 -21 29.7860 195.072   1
   2  16  21-70.4762 249.604   1
  -2  17  20 403.458 268.100   1
   2 -17 -20 345.572 220.207   1
  -2  17  19-223.797 232.594   1
   2 -17 -19-31.9226 197.021   1
   2 -17 -18-97.2503 215.374   1
  -2  17  17 458.545 285.599   1
   2 -17 -17-163.744 215.562   1
  -2  17  16-38.5503 242.878   1
   2 -17 -16 231.192 207.057   1
  -2  17  14-77.6383 297.343   1
   2 -17 -14 66.5489 227.965   1
  -2  17  13 310.108 272.620   1
   2 -17 -13 99.7023 224.054   1
  -2  17  12-154.323 257.576   1
   2 -17 -12 363.745 211.618   1
  -2  17  11 152.978 251.854   1
   2 -17 -11 163.955 214.996   1
  -2  17  10 302.242 274.258   1
   2 -17 -10 97.2010 209.496   1
  -2  17   9-74.5117 255.260   1
   2 -17  -9 127.750 200.110   1
  -2  17   8 73.1239 249.529   1
   2 -17  -8 156.808 210.326   1
  -2  17   7 35.5752 239.488   1
   2 -17  -7-30.7048 204.847   1
  -2  17   6-103.234 230.625   1
   2 -17  -6 29.8768 209.061   1
  -2  17   5 32.8687 220.280   1
   2 -17  -5-57.0387 204.444   1
  -2  17   4 377.145 229.428   1
   2 -17  -4 161.568 206.227   1
  -2  17   3 177.363 215.216   1
   2 -17  -3-101.390 165.217   1
  -2  17   2 110.548 194.178   1
   2 -17  -2-70.5775 171.281   1
   2  17  -1-79.2008 156.807   1
  -2  17   1-75.8142 184.691   1
   2 -17  -1 172.382 166.748   1
  -2 -17   0 96.5954 148.618   1
   2 -17   0 19.5202 149.648   1
  -2  17   0 88.4866 166.019   1
   2  17   0 207.375 185.501   1
  -2 -17  -1 85.8501 160.078   1
  -2  17  -1 349.967 148.968   1
   2  17   1-78.1499 181.767   1
  -2 -17  -2 71.4561 181.364   1
  -2  17  -2 25.7737 119.070   1
   2  17   2 501.432 216.455   1
   2  17   3-29.7763 217.613   1
  -2 -17  -3 25.5308 194.882   1
   2  17   4 627.998 251.684   1
  -2 -17  -4 27.0523 202.188   1
   2  17   5 262.913 236.036   1
  -2 -17  -5 199.032 192.812   1
   2  17   6 34.0640 237.640   1
  -2 -17  -6 294.686 217.293   1
   2  17   7 105.229 254.404   1
  -2 -17  -7-30.3493 203.401   1
   2  17   8-35.9197 248.221   1
  -2 -17  -8 124.362 217.568   1
   2  17   9 73.2560 244.384   1
  -2 -17  -9 31.6962 205.637   1
   2  17  10 260.290 268.647   1
  -2 -17 -10-160.889 213.697   1
   2  17  11 37.5069 261.354   1
  -2 -17 -11-32.3260 213.693   1
   2  17  12-37.7846 264.409   1
  -2 -17 -12 130.299 229.834   1
   2  17  13 75.8304 258.699   1
  -2 -17 -13 97.6531 217.239   1
   2  17  14 189.735 284.652   1
  -2 -17 -14 32.5760 222.301   1
   2  17  16 189.254 253.105   1
  -2 -17 -16 318.796 203.512   1
   2  17  17-416.508 285.228   1
  -2 -17 -17-31.2588 208.876   1
   2  17  18 374.152 282.429   1
  -2 -17 -18 308.708 210.773   1
   2  17  19-144.525 250.862   1
  -2 -17 -19-123.478 207.984   1
   2  17  20 71.2197 219.629   1
  -2 -17 -20-120.482 169.233   1
   2 -18 -20 31.2494 185.408   1
  -2  18  20-36.2383 249.337   1
   2 -18 -19-31.7844 203.339   1
  -2  18  19 333.752 274.190   1
   2 -18 -18 582.840 199.453   1
  -2  18  18 453.294 256.595   1
   2 -18 -17 262.972 222.273   1
  -2  18  17-383.388 279.127   1
   2 -18 -16 431.338 236.827   1
  -2  18  16 154.858 269.395   1
   2 -18 -15-234.267 218.240   1
  -2  18  15 78.0661 248.378   1
   2 -18 -13 202.208 222.126   1
  -2  18  13 196.502 247.813   1
   2 -18 -12-33.6437 221.433   1
  -2  18  12 235.387 267.663   1
   2 -18 -10 166.315 207.357   1
  -2  18  10-77.5024 255.016   1
   2 -18  -9-65.9727 217.075   1
  -2  18   9-38.1884 240.501   1
   2 -18  -8 32.5467 190.886   1
  -2  18   8 37.4740 258.948   1
   2 -18  -7 31.9731 209.575   1
  -2  18   7 253.398 234.988   1
   2 -18  -6-30.6795 198.264   1
  -2  18   6 459.276 268.887   1
   2 -18  -5 29.2930 200.749   1
  -2  18   5 136.708 225.984   1
   2 -18  -4 167.535 194.706   1
  -2  18   4 32.5624 238.986   1
  -2  18   3 185.416 207.447   1
   2  18   1 26.7902 189.771   1
   2  18   3 157.185 218.379   1
   2  18   4 163.893 236.092   1
  -2 -18  -4 138.116 187.853   1
   2  18   5-33.9182 217.905   1
  -2 -18  -5 58.0917 186.603   1
   2  18   6 140.152 239.019   1
  -2 -18  -6-150.063 210.014   1
   2  18   7-323.673 243.194   1
  -2 -18  -7 338.921 217.377   1
   2  18   8 73.5574 243.221   1
  -2 -18  -8 126.369 198.036   1
   2  18   9 710.122 264.765   1
  -2 -18  -9 128.465 214.641   1
   2  18  10 302.205 246.462   1
  -2 -18 -10 64.7211 210.200   1
   2  18  11-114.222 262.100   1
  -2 -18 -11 293.611 206.647   1
   2  18  12-114.723 251.660   1
  -2 -18 -12-32.7583 209.460   1
   2  18  13-154.169 257.135   1
  -2 -18 -13 97.4874 212.817   1
   2  18  15 38.6039 251.634   1
  -2 -18 -15 31.8918 200.838   1
   2  18  16 344.408 283.915   1
  -2 -18 -16-94.8177 203.102   1
   2  18  17-111.251 239.591   1
  -2 -18 -17 348.822 208.873   1
   2  18  18 36.6838 236.838   1
  -2 -18 -18-93.1695 177.818   1
   2  18  19 143.988 254.486   1
  -2 -18 -19 333.681 207.585   1
   2  18  20-141.409 276.376   1
  -2 -18 -20-29.6813 206.881   1
   2 -19 -19-508.810 218.337   1
  -2  19  19 219.793 261.954   1
   2 -19 -18 161.729 213.856   1
  -2  19  18-74.9708 259.044   1
   2 -19 -17 296.563 196.883   1
  -2  19  17-38.1700 244.217   1
   2 -19 -16 234.172 211.196   1
  -2  19  16 232.424 246.870   1
   2 -19 -15 338.478 219.156   1
  -2  19  15 548.738 282.297   1
   2 -19 -14 409.648 218.703   1
  -2  19  14-39.5279 261.696   1
   2 -19 -13 514.831 225.198   1
  -2  19  13-198.602 264.145   1
   2 -19 -12 240.640 208.676   1
  -2  19  12-119.346 245.408   1
   2 -19 -11 137.250 223.666   1
  -2  19  11-277.941 263.702   1
  -2  19   9-115.773 254.034   1
  -2  19   8-382.141 250.303   1
  -2  19   7-150.580 231.133   1
   2  19   7-37.6502 241.889   1
   2  19   8 268.218 268.667   1
   2  19   9-38.8125 243.165   1
  -2 -19  -9 64.2168 158.220   1
   2  19  11-196.693 258.917   1
  -2 -19 -11-32.5355 192.025   1
   2  19  12 433.249 267.623   1
  -2 -19 -12 390.768 222.728   1
   2  19  14-76.6585 240.151   1
  -2 -19 -14-32.8084 198.013   1
   2  19  15 495.963 280.601   1
  -2 -19 -15 194.010 206.676   1
   2  19  16 490.109 260.646   1
  -2 -19 -16 319.457 214.641   1
   2  19  17 259.758 263.911   1
  -2 -19 -17 438.201 212.030   1
   2  19  18-36.4331 262.424   1
  -2 -19 -18 307.400 203.501   1
   2  19  19-35.7853 249.479   1
  -2 -19 -19-180.415 198.927   1
   3   0 -26 163.782 213.771   1
  -3   0  25 426.189 256.741   1
   3   0 -25 164.013 218.571   1
  -3   0  24 347.377 242.157   1
   3   0 -24 97.5144 209.225   1
  -3   0  23-38.0135 240.596   1
   3   0 -23 65.2244 222.466   1
  -3   0  22 111.959 238.639   1
   3   0 -22 65.1408 205.172   1
  -3   0  21 407.930 249.492   1
   3   0 -21 286.573 220.174   1
  -3   0  20 544.860 284.340   1
   3   0 -20 31.0291 228.140   1
  -3   0  19 318.722 272.166   1
   3   0 -19 362.927 226.273   1
  -3   0  18 585.016 265.222   1
   3   0 -18 555.164 220.611   1
  -3   0  17 66.5345 265.152   1
   3   0 -17-28.2513 223.011   1
  -3   0  16 671.170 271.983   1
   3   0 -16 596.908 232.528   1
  -3   0  15-30.6274 235.412   1
  -3   0  14 175.304 220.011   1
   3   0 -14 49.6264 198.517   1
  -3   0  12 340.561 226.657   1
   3   0 -12-244.823 204.676   1
  -3   0  11-394.322 232.941   1
   3   0 -11-62.8927 184.342   1
   3   0 -10 10746.8 814.622   1
  -3   0  10 12354.5 844.285   1
  -3   0   9 63.8571 200.372   1
   3   0  -9-36.6689 159.483   1
   3   0  -8 13621.1 890.148   1
  -3   0   8 11633.3 895.495   1
  -3   0   7-17.8690 196.029   1
   3   0  -7 228.020 177.930   1
  -3   0   6-97.2002 190.852   1
   3   0  -6 124.274 179.150   1
   3   0  -4 65580.6 4266.07   1
  -3   0   4 65253.4 4273.08   1
   3   0  -3-52.7210 146.531   1
  -3   0   3-59.7289 163.545   1
  -3   0   2 335070. 21590.1   1
   3   0  -2 332679. 21585.1   1
  -3   0   1 10.2824 177.729   1
   3   0  -1-118.535 155.682   1
  -3   0   0 38.5955 157.331   1
   3   0   0 18.5781 149.959   1
  -3   0  -1 75.2172 182.069   1
   3   0   1 85.2730 185.051   1
  -3   0  -2 337233. 21893.3   1
   3   0   2 339879. 21893.4   1
  -3   0  -3 62.8910 167.888   1
   3   0   3-31.7698 180.254   1
   3   0   4 68506.0 4467.68   1
  -3   0  -4 68551.2 4464.26   1
   3   0   6 107.861 165.940   1
  -3   0  -6 130.807 152.264   1
  -3   0  -7 156.355 158.987   1
   3   0   7-86.9506 198.538   1
  -3   0  -8 12671.9 908.686   1
   3   0   8 13802.9 933.896   1
  -3   0  -9 415.791 177.920   1
   3   0   9 125.495 182.338   1
  -3   0 -10 11023.0 782.315   1
   3   0  10 10833.4 802.482   1
   3   0  11-145.435 199.877   1
  -3   0 -11 19.6705 168.373   1
   3   0  12-52.1125 212.263   1
  -3   0 -12 83.5247 175.720   1
   3   0  14 406.163 238.572   1
  -3   0 -14 234.776 195.128   1
   3   0  15-120.702 238.232   1
  -3   0 -15 199.648 209.437   1
   3   0  16 223.169 235.505   1
  -3   0 -16 344.044 211.769   1
   3   0  17 326.975 231.728   1
  -3   0 -17-27.8143 193.149   1
   3   0  18 536.655 278.854   1
  -3   0 -18 723.141 235.733   1
   3   0  19 137.566 257.935   1
  -3   0 -19-149.166 213.876   1
   3   0  20 1203.89 296.944   1
  -3   0 -20 698.498 252.069   1
   3   0  21 216.725 255.271   1
  -3   0 -21 247.396 226.510   1
   3   0  22 403.913 242.672   1
  -3   0 -22 314.524 210.106   1
   3   0  23 408.653 240.731   1
  -3   0 -23 255.086 226.812   1
   3   0  24-74.8689 229.666   1
  -3   0 -24 159.358 209.744   1
   3   0  25 416.909 235.799   1
  -3   0 -25 221.738 205.434   1
  -3   0 -26 415.010 232.193   1
   3  -1 -26-32.5324 221.046   1
  -3   1  26-192.133 246.949   1
   3   1 -25 98.8612 220.454   1
   3  -1 -25 811.316 240.405   1
  -3  -1  25 38.8853 185.816   1
  -3   1  25 115.607 254.084   1
   3  -1 -24-32.7865 232.867   1
   3   1 -24 163.849 230.874   1
  -3  -1  24 425.827 238.085   1
  -3   1  24 649.562 276.583   1
   3  -1 -23-65.9187 232.775   1
  -3   1  23 490.787 266.559   1
   3   1 -22 160.733 221.293   1
  -3  -1  22 37.4696 240.816   1
   3  -1 -21 127.217 204.383   1
   3   1 -21-440.897 227.582   1
  -3   1  21 74.4792 234.555   1
  -3  -1  21-73.4025 244.904   1
   3  -1 -20 1211.28 257.758   1
   3   1 -20 1151.58 256.727   1
  -3   1  20 1134.10 280.888   1
  -3  -1  20 1461.00 283.404   1
   3  -1 -19 393.613 246.918   1
  -3   1  19 285.520 278.953   1
   3   1 -18 1077.77 251.586   1
  -3  -1  18 813.769 292.873   1
   3   1 -17 559.096 218.894   1
   3  -1 -17 713.390 250.431   1
  -3  -1  17 327.276 256.076   1
  -3   1  17 772.838 283.669   1
   3   1 -16 2200.06 290.095   1
   3  -1 -16 1653.65 283.544   1
  -3   1  16 2594.55 324.061   1
  -3  -1  16 2135.22 315.605   1
   3   1 -15 512.728 210.367   1
   3  -1 -15-105.994 229.463   1
  -3  -1  15 479.731 257.324   1
  -3  -1  14 12030.7 859.139   1
  -3   1  14 10850.0 860.120   1
   3   1 -14 10801.7 834.773   1
   3  -1 -14 12324.6 845.365   1
   3   1 -13 23.0692 194.124   1
   3  -1 -13 24.1079 194.580   1
  -3   1  13 56.8057 243.739   1
  -3  -1  13-80.8941 206.541   1
  -3   1  12 5732.30 552.536   1
   3   1 -12 7379.02 535.370   1
   3  -1 -12 6902.64 544.292   1
   3  -1 -11-21.6087 203.883   1
   3   1 -11 183.591 179.338   1
  -3  -1  11-47.3863 212.078   1
  -3   1  11-50.8074 219.797   1
   3  -1 -10 466.033 208.413   1
   3   1 -10 819.693 199.326   1
  -3   1  10 1190.64 254.705   1
  -3  -1  10 588.085 212.687   1
   3   1  -9 17.1633 169.206   1
   3  -1  -9 56.7541 178.962   1
  -3  -1   9-284.192 193.750   1
  -3   1   9-111.234 208.998   1
   3  -1  -8 21191.0 1383.47   1
   3   1  -8 19803.1 1370.38   1
  -3   1   8 21261.0 1395.94   1
  -3  -1   8 19479.3 1385.46   1
   3   1  -7 1223.54 194.722   1
   3  -1  -7 1425.21 229.467   1
  -3  -1   7 1097.96 213.500   1
  -3   1   7 1794.68 251.956   1
   3  -1  -6 12346.2 815.424   1
  -3   1   6 10836.8 825.178   1
  -3   1   5 2144.92 273.407   1
  -3  -1   5 2851.24 268.260   1
   3  -1  -5 2398.40 255.425   1
   3   1  -5 1914.06 225.169   1
   3   1  -4 11021.7 740.443   1
  -3  -1   4 10175.4 742.954   1
  -3   1   3 5296.45 429.403   1
   3   1  -3 5015.26 403.064   1
   3  -1  -3 5050.29 412.548   1
  -3  -1   3 5879.18 424.026   1
  -3  -1   2 21772.2 1493.23   1
  -3   1   2 20850.2 1495.97   1
   3  -1  -2 22372.1 1490.27   1
   3   1  -2 24362.7 1487.83   1
  -3  -1   1 11584.8 851.450   1
  -3   1   1 12242.6 856.798   1
   3   1  -1 13660.8 853.500   1
   3  -1  -1 12232.0 848.317   1
  -3   1   0 13176.1 861.358   1
  -3  -1   0 12459.2 856.318   1
   3   1   0 11918.4 852.321   1
   3  -1   0 12881.8 857.246   1
   3   1   1 14133.3 846.736   1
   3  -1   1 10825.7 834.703   1
  -3   1  -1 11487.7 834.477   1
  -3  -1  -1 13228.7 844.225   1
   3  -1   2 22887.8 1429.67   1
  -3   1  -2 24122.6 1428.31   1
  -3  -1  -2 20547.2 1430.84   1
  -3   1  -3 4467.55 341.864   1
  -3  -1  -3 3374.86 356.982   1
   3   1   3 3552.79 359.621   1
  -3   1  -4 12024.9 748.409   1
  -3  -1  -4 10099.0 748.672   1
   3   1   4 10586.1 760.730   1
   3  -1   4 10435.2 751.405   1
  -3   1  -5 1906.09 212.065   1
   3  -1   5 2049.62 225.695   1
  -3  -1  -6 9720.70 736.818   1
   3   1   6 11797.9 764.550   1
  -3   1  -7 1172.45 176.940   1
  -3  -1  -7 1079.34 184.203   1
   3   1   7 1007.84 220.245   1
   3  -1   7 1252.92 198.072   1
  -3  -1  -8 19501.7 1335.48   1
  -3   1  -8 19601.6 1328.70   1
   3   1   8 18985.7 1350.67   1
   3  -1   8 20981.9 1349.95   1
  -3  -1  -9 200.071 162.614   1
  -3   1  -9 49.3949 165.822   1
   3  -1   9 414.805 190.332   1
   3   1   9-110.110 190.212   1
  -3  -1 -10 910.294 197.060   1
  -3   1 -10 903.091 185.191   1
   3  -1  10 995.667 225.942   1
   3   1  10 1397.60 255.541   1
  -3  -1 -11-184.177 183.662   1
  -3   1 -11-132.008 168.830   1
   3  -1  11 139.439 197.257   1
   3   1  11 100.839 227.938   1
  -3   1 -12 7421.97 553.215   1
  -3  -1 -12 6706.46 550.818   1
   3   1  12 7313.38 591.742   1
   3  -1  12 7556.89 589.061   1
   3   1  13-142.146 248.654   1
   3  -1  13-266.730 220.615   1
  -3  -1 -13 161.752 204.252   1
   3   1  14 10459.4 793.271   1
  -3  -1 -14 10251.9 761.498   1
   3   1  15-30.8920 266.776   1
   3  -1  15 117.750 210.474   1
  -3   1 -15 170.379 187.396   1
  -3  -1 -15 351.658 211.649   1
   3  -1  16 1841.47 356.458   1
   3   1  16 2242.79 363.291   1
  -3   1 -16 2771.59 301.205   1
   3  -1  17 637.118 257.760   1
   3   1  17 731.355 276.791   1
  -3  -1 -17 707.176 225.001   1
  -3   1 -17 935.789 242.453   1
   3  -1  18 560.229 246.445   1
  -3   1 -18 598.694 221.582   1
   3   1  19-104.234 246.421   1
  -3  -1 -19 452.066 231.179   1
   3  -1  20 1508.87 286.588   1
   3   1  20 1604.68 296.897   1
  -3   1 -20 1201.58 251.326   1
  -3  -1 -20 1437.97 285.474   1
   3  -1  21 287.280 225.124   1
   3   1  21 36.2713 251.825   1
  -3   1 -21 153.698 212.568   1
  -3  -1 -21 31.0643 225.452   1
   3  -1  22-146.446 239.065   1
  -3   1 -22 501.983 219.085   1
   3   1  23 408.032 257.904   1
  -3  -1 -23 127.439 228.959   1
   3  -1  24 375.505 260.799   1
   3   1  24 484.804 269.655   1
  -3   1 -24-63.7337 200.971   1
  -3  -1 -24 63.7983 215.979   1
  -3   1 -25 220.864 207.128   1
   3   1  26 303.980 228.040   1
  -3  -1 -26-124.458 197.942   1
   3  -2 -27 255.789 219.616   1
  -3   2  27 226.506 252.346   1
   3  -2 -26 64.2297 230.626   1
  -3   2  26 419.284 260.374   1
   3  -2 -25-32.6458 239.522   1
  -3   2  25 190.285 259.637   1
   3   2 -24 361.392 232.546   1
   3  -2 -24 363.507 247.662   1
  -3  -2  24 155.131 236.095   1
  -3   2  24 264.915 253.192   1
   3   2 -23-193.875 223.437   1
   3  -2 -23-196.384 237.538   1
  -3   2  23 152.400 254.327   1
  -3  -2  23-228.742 254.485   1
   3   2 -22 413.193 227.245   1
   3  -2 -22 839.740 253.429   1
  -3   2  22 718.645 283.419   1
  -3  -2  22 1013.46 269.946   1
   3   2 -21 154.769 218.375   1
   3  -2 -21 31.7417 225.746   1
  -3   2  21-74.7905 224.413   1
  -3  -2  21-36.7436 244.023   1
   3  -2 -20 218.070 221.756   1
   3   2 -20 210.716 215.996   1
  -3  -2  20 428.732 265.203   1
  -3   2  20-220.325 230.246   1
   3  -2 -19 426.617 258.401   1
   3   2 -19-29.5668 204.955   1
  -3  -2  19 275.624 244.589   1
  -3   2  19 502.510 283.809   1
   3   2 -18 3338.86 353.184   1
  -3  -2  18 2493.06 363.787   1
  -3   2  18 2872.62 385.989   1
   3  -2 -17 317.433 217.470   1
   3   2 -17 166.581 201.656   1
  -3   2  17 34.0218 271.386   1
  -3  -2  17 95.3392 246.171   1
   3   2 -16 6534.78 533.820   1
  -3  -2  16 6048.44 537.155   1
  -3   2  16 6027.98 551.732   1
   3  -2 -16 5954.24 524.965   1
  -3   2  15 885.498 279.539   1
  -3  -2  15 810.028 256.612   1
   3  -2 -15 1367.24 269.002   1
   3   2 -15 1214.04 235.306   1
  -3   2  14 30.3643 239.034   1
   3  -2 -14-205.973 190.444   1
  -3   2  13-29.0215 216.199   1
  -3  -2  13 464.705 238.658   1
   3  -2 -13-24.6199 176.639   1
   3   2 -13 158.094 189.099   1
  -3  -2  12 14705.1 1047.24   1
   3   2 -11 653.599 178.937   1
   3  -2 -11 864.518 229.812   1
  -3   2  11 679.161 249.048   1
  -3  -2  11 682.308 224.637   1
   3   2 -10 30959.7 2071.92   1
  -3   2  10 30828.6 2099.75   1
   3  -2 -10 31559.0 2085.01   1
  -3  -2   9 789.662 196.217   1
  -3   2   9 624.727 243.172   1
   3  -2  -9 767.807 206.923   1
   3   2  -9 458.973 170.661   1
  -3   2   8 237.179 208.579   1
  -3  -2   8-17.6643 167.947   1
   3   2  -8 270.779 157.399   1
   3  -2  -8-36.6948 181.697   1
  -3  -2   7 435.519 180.589   1
  -3   2   7 199.526 229.645   1
   3  -2  -7 390.812 187.149   1
   3   2  -7 747.805 157.054   1
  -3   2   6 17513.7 1260.28   1
   3  -2  -6 19273.3 1253.73   1
   3   2  -5 3697.92 307.880   1
  -3   2   5 4052.67 354.390   1
  -3  -2   5 3331.28 323.307   1
   3  -2  -5 3745.23 331.146   1
   3   2  -4 2620.92 254.887   1
  -3  -2   4 2799.78 284.379   1
   3  -2  -3 15275.9 966.714   1
  -3  -2   3 13222.2 964.393   1
   3   2  -3 14560.6 957.624   1
  -3   2   3 13439.5 976.754   1
  -3  -2   2 3286.12 291.307   1
  -3   2   2 3106.62 307.017   1
   3   2  -2 3138.72 285.876   1
   3  -2  -2 3336.90 291.391   1
   3  -2  -1 6116.86 411.593   1
   3   2  -1 5137.02 407.957   1
  -3   2   1 4878.59 417.501   1
  -3  -2   1 5017.62 405.318   1
   3  -2   0-143.715 169.854   1
   3   2   0 78.8558 186.805   1
  -3  -2   0-173.236 176.337   1
  -3   2   0-40.8405 182.614   1
   3   2   1 4398.92 326.709   1
   3  -2   1 4697.06 321.768   1
  -3   2  -1 3826.77 322.809   1
   3  -2   2 3057.31 278.957   1
  -3   2  -2 3076.28 289.019   1
  -3  -2  -2 3538.03 300.820   1
   3   2   2 3940.10 303.873   1
   3  -2   3 14348.6 1000.30   1
   3   2   3 14757.0 1012.86   1
  -3   2  -3 15040.6 998.732   1
  -3  -2  -3 15281.0 1008.76   1
   3  -2   4 3080.72 264.478   1
  -3   2  -4 2922.93 261.982   1
   3  -2   5 3371.86 301.180   1
   3   2   5 2939.15 337.081   1
  -3  -2  -5 2769.21 312.860   1
  -3   2  -5 3961.57 286.178   1
  -3   2  -6 16831.9 1140.42   1
  -3  -2  -6 16862.8 1152.65   1
   3   2   6 17974.7 1168.96   1
   3  -2   6 16371.2 1144.44   1
  -3  -2  -7 428.760 169.945   1
   3   2   7 678.149 224.105   1
  -3   2  -8 27.3696 126.076   1
  -3  -2  -8 391.019 201.121   1
   3   2   8 85.2101 213.960   1
   3  -2   8 102.881 167.020   1
  -3  -2  -9 721.930 189.202   1
  -3   2  -9 793.848 183.503   1
   3   2   9 925.740 208.134   1
   3  -2   9 859.108 209.433   1
   3   2  10 29920.9 2065.42   1
  -3   2 -10 31486.1 2039.98   1
  -3  -2 -10 30256.3 2050.27   1
  -3  -2 -11 1525.13 232.430   1
  -3   2 -11 720.894 183.641   1
   3   2  11 1288.12 230.189   1
   3  -2  11 1443.90 231.625   1
   3  -2  12 14061.8 970.051   1
  -3   2 -12 13078.8 943.325   1
  -3  -2 -13 309.483 169.341   1
  -3   2 -13 334.642 176.178   1
   3   2  13-87.7935 222.368   1
   3  -2  13 334.714 214.730   1
  -3  -2 -14-123.775 195.682   1
   3   2  14-213.997 261.824   1
  -3   2 -15 915.661 222.554   1
  -3  -2 -15 757.591 248.797   1
   3  -2  15 1096.27 250.567   1
   3   2  15 1389.60 307.553   1
   3  -2  16 5088.09 506.489   1
  -3  -2 -16 6164.21 499.559   1
  -3   2 -16 5986.17 485.662   1
   3  -2  17 31.2510 240.109   1
   3   2  17 101.275 258.368   1
  -3  -2 -17 488.565 222.440   1
  -3   2 -17 458.942 229.880   1
   3   2  18 2855.67 393.949   1
   3  -2  18 3075.49 365.201   1
  -3   2 -18 2862.96 340.511   1
  -3  -2 -18 3414.99 367.618   1
   3  -2  19 235.900 236.215   1
   3   2  19 350.658 289.448   1
  -3   2 -19 202.221 205.103   1
  -3  -2 -19 121.752 235.162   1
   3  -2  20 69.4618 234.880   1
   3   2  20-71.8057 275.981   1
  -3   2 -20 59.4741 202.890   1
  -3  -2 -20 154.013 227.693   1
   3  -2  21-142.676 225.757   1
   3   2  21 218.883 260.482   1
  -3  -2 -21-31.2378 230.876   1
  -3   2 -21 61.0928 211.966   1
   3  -2  22 911.632 255.800   1
   3   2  22 552.617 260.476   1
  -3  -2 -22 694.417 238.268   1
  -3   2 -22 594.382 223.292   1
   3   2  23-111.308 224.292   1
   3  -2  23 445.394 253.533   1
  -3   2 -23 252.751 212.150   1
  -3  -2 -23 254.578 214.634   1
   3   2  24 631.130 249.479   1
  -3   2 -24 253.766 206.588   1
  -3  -2 -24 31.7688 221.206   1
   3   2  25 296.888 237.544   1
  -3  -2 -25 94.5696 219.985   1
   3   2  26-150.483 248.695   1
  -3  -2 -26 124.632 223.356   1
  -3  -2 -27 248.726 203.288   1
   3  -3 -28-155.692 205.134   1
   3  -3 -27-283.335 200.428   1
  -3   3  27 74.7289 208.725   1
   3  -3 -26 128.891 207.028   1
  -3   3  26-75.1020 225.360   1
   3  -3 -25 65.6536 231.681   1
  -3   3  25 150.373 236.822   1
   3  -3 -23 454.957 226.615   1
   3   3 -23 97.3017 207.533   1
  -3  -3  23 306.083 263.085   1
  -3   3  23 570.822 251.403   1
   3  -3 -22 32.1546 204.776   1
   3   3 -22 348.473 242.856   1
  -3   3  22 227.230 231.279   1
  -3  -3  22 37.3793 243.844   1
   3   3 -21 677.996 233.076   1
  -3  -3  21 399.716 251.533   1
   3  -3 -20 218.780 243.035   1
  -3   3  20 184.064 280.332   1
   3  -3 -19-61.4427 244.890   1
   3   3 -19-28.9538 205.126   1
  -3  -3  19-170.790 249.666   1
  -3   3  19 36.1598 280.794   1
   3   3 -18 83.5129 211.863   1
   3  -3 -18 239.904 206.447   1
  -3  -3  18-32.8373 227.004   1
   3   3 -17 373.297 218.771   1
  -3  -3  17-62.8812 224.729   1
   3  -3 -16 169.509 213.640   1
   3   3 -16 431.965 204.220   1
  -3  -3  16 239.670 230.407   1
  -3   3  16 466.580 267.276   1
   3  -3 -15-244.464 229.969   1
   3   3 -15 168.762 195.908   1
  -3  -3  15 198.901 230.149   1
  -3   3  15 419.037 281.961   1
   3   3 -14 227.586 191.216   1
   3  -3 -14 104.674 210.127   1
  -3   3  14 92.9533 243.989   1
  -3  -3  14 160.832 224.487   1
   3   3 -13 854.592 207.362   1
   3  -3 -13 1079.31 216.726   1
  -3   3  13 950.808 238.558   1
  -3  -3  13 1258.12 232.592   1
   3   3 -12 2843.03 270.071   1
   3  -3 -12 2780.58 297.687   1
  -3  -3  12 2337.42 293.235   1
  -3   3  12 1900.04 300.304   1
   3   3 -11 701.663 178.682   1
  -3  -3  11 564.379 197.694   1
   3   3 -10 1401.60 205.559   1
   3  -3 -10 1363.56 238.243   1
  -3  -3  10 1383.95 220.408   1
  -3   3  10 892.252 247.672   1
   3  -3  -9 772.839 212.565   1
   3   3  -9 701.564 162.461   1
  -3   3   9 742.490 245.017   1
  -3  -3   9 590.692 187.698   1
   3  -3  -8 12452.9 915.270   1
   3   3  -8 12985.9 898.926   1
  -3  -3   8 14400.6 912.585   1
  -3   3   8 12202.5 930.401   1
  -3   3   7 3138.80 339.855   1
   3  -3  -7 3419.85 317.688   1
   3  -3  -6 35713.7 2505.46   1
   3   3  -6 38901.6 2491.78   1
  -3   3   6 37263.7 2519.47   1
  -3  -3   6 39217.7 2498.85   1
   3  -3  -5 5741.16 429.533   1
   3   3  -5 5272.97 404.063   1
  -3   3   5 5171.74 443.351   1
  -3  -3   5 5395.96 412.423   1
   3  -3  -4 35940.5 2345.43   1
  -3  -3   4 36705.2 2338.95   1
  -3   3   4 35005.1 2354.38   1
   3   3  -4 34673.7 2332.96   1
  -3  -3   3 43203.0 2677.21   1
   3   3  -3 38715.7 2673.11   1
   3   3  -2 45550.3 3083.63   1
  -3   3   2 48517.7 3096.84   1
  -3  -3   2 46437.9 3082.39   1
   3  -3  -2 48809.6 3087.85   1
  -3   3   1 21362.4 1506.67   1
  -3  -3   1 20574.1 1497.06   1
   3   3  -1 22940.4 1498.82   1
   3  -3  -1 25490.2 1501.56   1
  -3   3   0 177007. 11679.6   1
   3   3   0 178127. 11678.0   1
  -3  -3   0 176089. 11677.9   1
   3  -3   0 189454. 11676.3   1
   3   3   1 22658.7 1510.21   1
  -3   3  -1 23160.7 1504.15   1
   3  -3   1 23114.4 1502.45   1
  -3  -3  -1 21785.4 1508.22   1
   3   3   2 47015.2 3168.71   1
  -3  -3  -2 49385.2 3168.78   1
  -3   3  -2 49262.6 3159.37   1
   3  -3   2 47940.6 3158.60   1
  -3   3  -3 36808.7 2559.84   1
   3  -3   3 41839.3 2563.64   1
   3   3   4 35416.9 2299.83   1
  -3  -3  -4 33288.3 2289.87   1
  -3   3  -4 35905.3 2274.38   1
   3  -3   4 34054.8 2276.05   1
  -3  -3  -5 4103.11 383.274   1
  -3   3  -5 4825.31 356.939   1
   3   3   5 4249.15 410.366   1
   3  -3   5 4978.13 360.275   1
  -3  -3  -6 36951.1 2434.81   1
  -3   3  -6 37025.7 2418.83   1
   3  -3   6 35513.8 2422.07   1
   3   3   6 38662.5 2450.38   1
  -3  -3  -7 3035.26 313.566   1
   3   3   7 3377.99 338.214   1
  -3   3  -8 12094.2 829.822   1
  -3  -3  -8 12121.1 851.849   1
   3   3   8 11987.5 865.703   1
  -3  -3  -9 851.842 196.134   1
  -3   3  -9 907.752 175.001   1
   3   3   9 580.288 234.059   1
   3  -3   9 1071.63 196.993   1
  -3  -3 -10 1067.49 207.194   1
   3   3  10 1463.18 253.695   1
   3  -3  10 953.394 195.987   1
  -3   3 -11 514.500 157.509   1
   3  -3  11 233.664 179.545   1
   3   3  12 2508.78 334.430   1
   3  -3  12 2520.47 303.567   1
  -3  -3 -13 1003.93 234.897   1
  -3   3 -13 942.018 188.041   1
   3   3  13 752.249 262.359   1
   3  -3  13 1163.07 224.879   1
  -3   3 -14-21.2807 171.810   1
  -3  -3 -14 227.678 223.013   1
   3  -3  14 53.0987 216.312   1
   3   3  14 31.3713 274.371   1
  -3  -3 -15 160.143 212.509   1
   3   3  15 290.196 249.064   1
  -3  -3 -16 420.226 224.003   1
  -3   3 -16 349.403 199.719   1
   3   3  16 101.156 267.628   1
   3  -3  16 146.694 230.779   1
  -3   3 -17 527.121 209.505   1
   3  -3  17 182.860 233.938   1
  -3   3 -18-27.4644 200.758   1
  -3  -3 -18 300.535 245.597   1
   3   3  18-69.6155 270.300   1
   3  -3  18 63.8545 246.267   1
  -3   3 -19 56.8447 208.736   1
   3  -3  19 132.813 231.575   1
   3   3  19 353.785 291.856   1
  -3  -3 -20 435.858 251.420   1
   3  -3  20 206.104 230.178   1
   3   3  20 361.408 264.002   1
  -3   3 -21 515.871 219.485   1
   3  -3  21 106.246 239.419   1
  -3  -3 -22-94.8171 205.176   1
  -3   3 -22 433.944 211.619   1
   3   3  22 552.929 238.947   1
   3  -3  22 689.198 255.770   1
  -3   3 -23 409.282 204.077   1
  -3  -3 -23 540.055 231.135   1
   3   3  23-37.0314 219.219   1
   3  -3  23 185.527 240.247   1
  -3  -3 -25 62.8792 214.617   1
   3   3  25 221.318 266.617   1
  -3  -3 -26-154.336 208.720   1
   3   3  26 258.316 229.994   1
  -3  -3 -27 122.893 212.556   1
   3   3  27 217.174 217.467   1
  -3  -3 -28 569.892 235.010   1
  -3   4  28 36.2056 255.788   1
   3  -4 -28 337.503 228.852   1
  -3   4  27-110.142 251.564   1
   3  -4 -27-31.5136 218.714   1
  -3   4  26 296.080 239.353   1
   3  -4 -26 161.568 230.252   1
  -3   4  25 226.427 242.494   1
   3  -4 -25-32.4215 219.289   1
  -3   4  24-75.8875 242.565   1
   3  -4 -24 64.8402 211.318   1
  -3   4  23-265.933 274.563   1
   3   4 -23 325.467 231.576   1
   3  -4 -23 225.865 237.698   1
  -3  -4  22 411.998 239.451   1
  -3   4  22 226.666 278.185   1
   3   4 -22-285.649 208.855   1
   3  -4 -22-288.634 252.349   1
  -3   4  21 712.454 296.278   1
  -3  -4  21 145.155 246.797   1
   3   4 -21 215.526 203.940   1
   3  -4 -21-159.149 247.480   1
  -3   4  20 184.873 267.134   1
  -3  -4  20 314.754 243.698   1
   3   4 -20-177.967 197.889   1
   3  -4 -20-251.357 241.497   1
  -3  -4  19-134.522 235.480   1
  -3   4  19 400.103 243.919   1
   3   4 -19 28.5542 202.448   1
   3  -4 -19 216.069 201.384   1
  -3  -4  18 870.053 251.744   1
  -3   4  18 35.5338 285.471   1
   3  -4 -18 662.826 260.034   1
   3   4 -18 191.340 199.425   1
  -3  -4  17 61.4452 227.113   1
  -3   4  17-312.625 264.267   1
   3   4 -17 339.051 209.901   1
   3  -4 -17 117.839 224.920   1
  -3   4  16 3478.78 423.279   1
  -3  -4  16 4345.81 413.449   1
   3  -4 -16 3707.96 397.144   1
   3   4 -16 4111.95 380.364   1
   3  -4 -15 526.000 226.974   1
  -3   4  15 229.324 254.815   1
   3   4 -14 154.149 183.401   1
   3  -4 -14-160.513 247.939   1
  -3  -4  14 492.015 199.922   1
  -3   4  14-126.614 262.684   1
   3   4 -13 970.380 213.935   1
   3  -4 -13 511.315 242.335   1
  -3  -4  13 751.772 229.299   1
  -3   4  13 486.088 273.779   1
   3  -4 -12 1689.88 253.297   1
   3   4 -12 1552.08 231.006   1
  -3  -4  12 1826.51 260.950   1
  -3   4  12 1134.37 280.614   1
   3  -4 -11 233.551 214.949   1
   3   4 -11 456.841 163.554   1
  -3   4  11 332.791 244.857   1
  -3  -4  11 313.510 196.712   1
   3   4 -10 8176.33 621.596   1
   3  -4 -10 8135.99 645.282   1
  -3   4  10 9198.12 674.044   1
  -3  -4  10 8976.37 641.986   1
   3  -4  -9 420.636 197.966   1
   3   4  -9 417.861 151.850   1
  -3  -4   9 349.277 185.803   1
  -3   4   9 497.292 247.988   1
  -3  -4   8 7578.06 585.278   1
   3   4  -8 8557.64 583.828   1
   3  -4  -8 7818.31 612.021   1
  -3   4   8 8480.41 635.388   1
  -3   4   7 175.190 227.689   1
   3  -4  -7 279.777 204.681   1
  -3  -4   6 5118.53 416.618   1
   3   4  -6 5661.69 414.916   1
  -3   4   6 5790.57 471.102   1
   3  -4  -6 6072.19 453.149   1
  -3   4   5 1977.78 267.004   1
  -3  -4   5 1843.60 215.461   1
   3  -4  -5 1931.21 249.483   1
   3   4  -5 1830.77 193.017   1
  -3  -4   4 39288.0 2560.58   1
  -3   4   4 41433.9 2585.24   1
   3   4  -4 36732.3 2556.77   1
   3  -4  -4 40172.0 2572.89   1
   3   4  -3 4805.43 397.866   1
  -3  -4   3 5934.35 402.194   1
  -3   4   2 1778.79 222.395   1
   3   4  -2 1534.70 179.233   1
  -3  -4   2 1697.92 185.678   1
   3  -4  -2 1394.97 199.060   1
  -3  -4   1 12157.8 892.006   1
   3  -4  -1 12734.7 898.988   1
   3   4  -1 14299.2 893.758   1
  -3   4   1 13589.2 907.396   1
   3  -4   0 109.989 141.385   1
  -3   4   0 56.2176 148.497   1
   3   4   0 87.9868 149.740   1
  -3  -4   0-113.650 149.884   1
  -3   4  -1 13995.7 899.743   1
   3  -4   1 14135.9 892.059   1
   3   4   1 13195.2 901.232   1
  -3  -4  -1 11207.0 900.592   1
   3  -4   2 1551.47 177.173   1
  -3   4  -2 1845.27 192.007   1
   3   4   3 5098.08 422.710   1
   3  -4   3 5068.13 380.577   1
  -3   4  -3 5252.25 384.828   1
  -3  -4  -3 5547.10 407.220   1
   3  -4   4 38186.5 2459.19   1
   3   4   4 35609.6 2486.45   1
  -3  -4  -4 37657.7 2476.75   1
  -3   4  -4 38012.0 2459.22   1
   3   4   5 2269.61 280.532   1
  -3   4  -5 1857.52 185.508   1
   3  -4   5 1774.28 190.099   1
  -3  -4  -5 2437.72 245.070   1
   3   4   6 4981.99 455.590   1
  -3   4  -6 5565.27 394.077   1
  -3  -4  -6 5331.54 428.891   1
  -3   4  -7-64.6174 124.258   1
  -3  -4  -7 219.463 190.091   1
   3  -4   7-12.9124 143.679   1
   3   4   7-43.8043 231.456   1
   3   4   8 7775.51 604.054   1
  -3  -4  -8 7438.89 583.567   1
  -3   4  -9 383.003 129.808   1
  -3  -4  -9 247.655 210.588   1
   3   4   9 604.719 252.520   1
   3  -4   9 330.009 159.249   1
   3   4  10 9504.02 689.784   1
   3  -4  10 9199.05 647.018   1
  -3   4 -10 8639.55 624.532   1
  -3  -4 -10 7897.69 649.094   1
  -3   4 -11 452.909 145.026   1
  -3  -4 -11 113.564 197.228   1
   3  -4  11 20.1959 160.307   1
   3   4  11 509.338 256.373   1
   3  -4  12 1757.29 248.534   1
   3   4  12 1423.10 276.143   1
  -3  -4 -13 676.679 197.782   1
  -3   4 -13 344.625 160.844   1
   3  -4  13 497.112 208.381   1
   3   4  13 895.039 259.890   1
  -3  -4 -14 284.981 201.400   1
  -3   4 -14 229.172 162.605   1
   3  -4  14-25.3770 195.296   1
   3   4  14 64.2306 257.782   1
  -3   4 -15 386.374 198.002   1
  -3  -4 -15 326.781 227.900   1
   3   4  15 32.8867 250.814   1
   3  -4  15 297.290 207.093   1
  -3  -4 -16 3278.39 363.499   1
  -3   4 -16 3459.21 345.824   1
   3  -4  16 3729.59 366.775   1
   3   4  16 3051.42 404.794   1
   3   4  17 625.096 252.160   1
   3  -4  17 89.0538 210.616   1
  -3  -4 -17-88.7870 213.336   1
  -3   4 -17 257.403 216.940   1
   3   4  18 140.775 277.327   1
   3  -4  18 563.114 243.003   1
  -3   4 -18 911.909 234.075   1
  -3  -4 -18 456.028 235.503   1
   3  -4  19 32.5995 217.501   1
  -3   4 -19-223.357 189.637   1
  -3  -4 -19 185.874 255.428   1
   3  -4  20 474.369 249.217   1
   3   4  20 254.397 282.759   1
  -3  -4 -20 187.833 244.553   1
  -3   4 -20 232.264 201.420   1
   3   4  21 256.901 274.155   1
  -3  -4 -21 408.897 236.939   1
   3   4  22-110.630 225.043   1
   3  -4  22 108.229 241.818   1
  -3  -4 -22 94.8559 188.730   1
  -3   4 -22 183.661 203.337   1
   3   4  23 184.668 239.001   1
  -3  -4 -23 317.083 244.267   1
   3   4  24 36.7764 244.608   1
  -3  -4 -24 348.659 234.651   1
   3   4  25 366.121 278.504   1
  -3  -4 -25-156.117 197.627   1
   3   4  26-182.662 215.533   1
  -3  -4 -26 244.569 203.987   1
   3   4  27-178.718 231.889   1
  -3  -4 -27 209.209 218.443   1
   3   4  28-353.361 225.916   1
  -3  -4 -28 326.712 199.968   1
   3  -5 -28 180.791 181.134   1
  -3   5  28 142.917 209.808   1
   3  -5 -26 959.745 251.034   1
  -3   5  26-109.844 237.131   1
   3  -5 -25 289.578 229.798   1
  -3   5  25-187.156 238.157   1
   3  -5 -24 322.453 228.456   1
  -3   5  24-264.066 256.255   1
   3   5 -22 408.013 220.073   1
  -3   5  22 37.7512 223.150   1
   3  -5 -21 127.331 191.273   1
  -3   5  21 187.288 246.657   1
   3   5 -20 498.221 219.385   1
  -3  -5  20 591.073 242.758   1
   3  -5 -19 186.493 250.110   1
   3   5 -19 56.1830 208.410   1
  -3   5  19-293.029 282.509   1
  -3  -5  19 199.855 254.276   1
   3   5 -18 884.838 224.105   1
   3  -5 -18 821.301 255.675   1
  -3   5  18 968.314 264.694   1
  -3  -5  18 1302.87 265.649   1
   3  -5 -17-177.895 244.458   1
   3   5 -17-101.917 202.437   1
  -3   5  17-105.271 298.639   1
  -3  -5  17 301.729 227.101   1
   3  -5 -16 86.8778 238.765   1
  -3   5  16-137.065 266.065   1
   3  -5 -15-28.0037 231.098   1
   3   5 -15 340.046 177.783   1
  -3  -5  15 268.896 209.081   1
  -3  -5  14 10914.9 749.273   1
  -3   5  14 8413.59 757.540   1
   3   5 -14 10267.2 724.014   1
   3  -5 -14 9770.83 749.353   1
   3   5 -13 473.017 157.979   1
   3  -5 -13 969.020 226.842   1
  -3  -5  13 632.777 201.397   1
   3  -5 -12 5487.48 454.814   1
   3   5 -12 5122.34 423.342   1
  -3  -5  12 5244.67 442.359   1
  -3   5  12 4841.56 480.032   1
   3  -5 -11 144.482 175.585   1
   3   5 -11 186.330 158.656   1
  -3   5  11 114.344 206.753   1
  -3  -5  11 138.857 178.265   1
  -3  -5  10 7348.53 502.330   1
   3   5 -10 5657.81 476.341   1
  -3   5   9 1523.98 268.403   1
   3   5  -9 922.498 162.403   1
  -3  -5   9 1325.02 186.281   1
   3  -5  -9 1005.31 234.575   1
  -3   5   8 23269.3 1531.15   1
   3  -5  -8 21362.7 1503.06   1
  -3   5   7 412.448 245.362   1
   3  -5  -7 467.770 186.500   1
  -3  -5   7 243.241 151.063   1
  -3  -5   6 5304.04 405.399   1
   3   5  -6 5731.84 400.354   1
  -3   5   6 5119.39 452.348   1
   3  -5  -6 5233.61 439.270   1
   3   5  -5 177.752 131.101   1
   3  -5  -5 101.180 176.251   1
  -3   5   5 217.618 209.712   1
  -3  -5   4 751.386 139.407   1
   3   5  -4 610.379 145.370   1
   3  -5  -4 799.672 186.290   1
  -3   5   4 965.125 189.678   1
  -3  -5   3 1092.33 147.674   1
   3   5  -3 946.307 141.954   1
   3  -5  -3 1014.24 178.285   1
  -3   5   3 1009.99 206.459   1
   3   5  -2 577.002 152.692   1
  -3  -5   2 947.203 149.701   1
  -3   5   1 1662.57 201.727   1
  -3  -5   1 1212.81 178.699   1
   3   5  -1 1019.57 182.824   1
   3  -5  -1 1649.44 186.645   1
   3  -5   0 754.841 148.857   1
  -3  -5   0 647.491 157.082   1
  -3   5   0 690.900 163.703   1
   3   5   0 278.568 155.596   1
   3  -5   1 1030.18 153.752   1
  -3  -5  -1 1223.71 183.128   1
  -3   5  -1 1596.79 178.885   1
   3   5   1 1265.66 193.913   1
  -3   5  -2 602.610 146.307   1
   3  -5   2 607.869 131.083   1
  -3  -5  -3 1190.09 186.212   1
   3   5   3 731.569 202.426   1
   3  -5   3 904.259 133.699   1
  -3   5  -3 645.586 131.248   1
   3   5   4 562.179 226.337   1
  -3  -5  -4 596.474 187.713   1
  -3   5  -4 802.374 124.186   1
  -3   5  -5 138.882 104.891   1
   3   5   5 180.643 204.569   1
  -3  -5  -5-80.2993 182.211   1
   3  -5   5 296.907 113.401   1
  -3   5  -6 6040.95 409.808   1
  -3  -5  -6 4514.50 439.472   1
   3   5   6 5855.72 484.298   1
   3  -5   6 5956.00 418.462   1
  -3  -5  -7-115.090 182.304   1
  -3   5  -7 256.288 103.729   1
   3  -5   7 307.457 132.493   1
   3   5   7 208.725 231.777   1
   3  -5   8 23067.0 1559.70   1
   3   5   8 22803.8 1603.06   1
  -3   5  -8 24284.9 1549.55   1
  -3  -5  -8 22581.5 1581.86   1
  -3  -5  -9 920.063 197.862   1
   3   5   9 996.276 238.516   1
   3  -5  10 7639.78 551.697   1
  -3   5 -10 7108.12 531.876   1
  -3  -5 -11 117.358 205.345   1
  -3   5 -11-30.3352 136.917   1
   3  -5  11 113.604 170.856   1
   3   5  11 409.955 257.495   1
   3   5  12 4418.63 447.191   1
   3  -5  12 4531.74 397.608   1
  -3   5 -12 4762.14 377.934   1
  -3  -5 -12 4666.23 413.697   1
   3   5  13 759.257 267.965   1
  -3   5 -13 525.927 165.592   1
  -3  -5 -13 564.268 221.022   1
   3  -5  13 203.534 178.247   1
  -3   5 -14 9758.84 691.811   1
  -3  -5 -14 9316.54 719.984   1
   3   5  14 8663.74 746.601   1
   3  -5  14 9728.51 710.562   1
  -3  -5 -15-28.2418 224.638   1
  -3   5 -15 110.710 172.262   1
   3  -5  15 358.640 199.200   1
   3   5  15 269.950 252.381   1
  -3   5 -17-49.6324 185.711   1
  -3  -5 -17 389.970 262.521   1
   3   5  17 316.710 311.137   1
   3  -5  17 144.659 229.343   1
  -3   5 -18 1304.77 226.472   1
  -3  -5 -18 1075.25 253.904   1
   3   5  18 853.575 292.626   1
   3  -5  18 1158.39 247.589   1
  -3  -5 -19-156.158 199.400   1
  -3   5 -19 191.544 184.999   1
   3  -5  19 510.891 233.100   1
   3   5  19 790.703 268.141   1
  -3   5 -20 540.366 198.872   1
   3  -5  20 365.838 241.283   1
  -3   5 -21 88.0563 199.417   1
  -3  -5 -21-283.891 233.189   1
   3   5  21-110.330 271.859   1
   3  -5  21-34.5806 233.885   1
  -3  -5 -22 316.366 191.543   1
   3   5  22 110.608 243.091   1
  -3  -5 -24 315.469 233.948   1
   3   5  24 585.410 268.835   1
  -3  -5 -25 185.946 195.265   1
   3   5  25-36.3246 232.308   1
  -3  -5 -26-30.2730 211.015   1
   3   5  26-144.641 236.876   1
  -3  -5 -28 117.055 175.798   1
   3   5  28 139.211 209.008   1
  -3   6  27-286.102 240.167   1
   3  -6 -27 675.920 244.582   1
  -3   6  26 109.931 266.099   1
   3  -6 -26 283.499 248.204   1
  -3   6  25 408.841 258.735   1
   3  -6 -25 254.204 239.197   1
  -3   6  24 300.431 285.950   1
   3  -6 -24 127.644 243.924   1
  -3   6  23 830.124 292.969   1
   3  -6 -22 256.244 247.583   1
  -3   6  21 412.544 249.607   1
   3  -6 -21 191.307 228.252   1
   3   6 -21 182.179 223.343   1
  -3   6  20 446.637 254.371   1
  -3  -6  20 34.4474 221.851   1
   3  -6 -20 568.861 221.683   1
   3   6 -20-58.1812 181.035   1
  -3  -6  19 394.160 224.494   1
  -3   6  19 110.030 284.930   1
   3  -6 -19 280.007 248.453   1
   3   6 -19 608.052 193.423   1
  -3   6  18-36.1889 283.406   1
  -3  -6  18 218.407 203.146   1
   3  -6 -18 460.388 252.898   1
   3   6 -18 342.824 191.315   1
  -3   6  17 283.946 258.557   1
  -3  -6  17 29.4871 226.030   1
   3  -6 -17 240.001 215.233   1
   3   6 -17 24.9419 185.906   1
  -3  -6  16 1248.12 252.601   1
  -3   6  16 1251.44 319.949   1
   3   6 -16 633.547 205.174   1
   3  -6 -16 528.763 270.724   1
  -3  -6  15 543.734 225.831   1
   3   6 -15 373.815 186.705   1
  -3   6  14 131.489 261.093   1
  -3  -6  14 312.687 201.649   1
   3  -6 -14 498.357 225.044   1
   3   6 -14 266.815 166.342   1
  -3  -6  13 953.448 207.762   1
  -3   6  13 668.301 278.584   1
   3  -6 -13 294.892 236.153   1
   3   6 -13 424.548 179.242   1
  -3  -6  12 570.401 194.091   1
  -3   6  12 920.432 291.441   1
   3   6 -12 376.159 168.491   1
   3   6 -11-49.0810 134.527   1
  -3   6  11 29.4469 254.105   1
   3  -6 -11-74.4404 220.435   1
  -3  -6  11-74.2673 155.825   1
   3   6 -10 495.448 154.776   1
  -3  -6  10 794.727 181.873   1
   3  -6 -10 450.379 190.179   1
  -3   6  10 900.062 240.727   1
   3  -6  -8 14964.9 1095.88   1
   3   6  -8 15674.0 1061.48   1
  -3   6   8 15655.1 1112.36   1
  -3  -6   8 16341.2 1069.52   1
   3  -6  -7 5455.47 445.532   1
  -3  -6   7 5705.91 406.827   1
  -3   6   7 4747.63 454.905   1
   3   6  -7 5305.47 396.511   1
   3  -6  -6 57.3172 183.107   1
   3   6  -6 10.7631 116.793   1
  -3   6   6 201.731 212.439   1
  -3  -6   6-79.9594 125.222   1
   3  -6  -5 7194.22 537.041   1
  -3  -6   5 7195.82 501.693   1
  -3   6   5 6579.15 558.893   1
   3   6  -4 58897.0 3785.83   1
  -3   6   4 56803.6 3814.32   1
   3  -6  -4 58111.8 3805.67   1
  -3  -6   4 57938.0 3784.19   1
   3   6  -3 1614.58 171.393   1
   3  -6  -3 1188.24 196.751   1
  -3   6   3 1238.13 220.398   1
  -3   6   2 9408.34 730.296   1
   3  -6  -2 9512.41 725.839   1
   3   6  -2 10051.4 713.377   1
  -3  -6   2 11997.6 713.996   1
   3   6  -1 1274.67 187.755   1
  -3  -6   1 2015.55 189.506   1
  -3   6   0 88.4860 132.125   1
   3   6   0-89.3730 154.522   1
  -3  -6   0 69.0818 144.634   1
   3  -6   0-78.0473 134.005   1
  -3   6  -1 1941.16 191.088   1
   3  -6   1 1400.18 171.370   1
  -3   6  -2 10891.7 756.953   1
   3   6   2 10354.2 779.596   1
  -3  -6  -2 11867.0 771.165   1
   3   6   3 1261.02 219.205   1
  -3   6  -3 1078.69 144.007   1
   3  -6   3 1376.36 142.806   1
  -3  -6  -3 1284.02 190.611   1
  -3   6  -4 59842.4 3903.97   1
  -3  -6  -4 61420.1 3931.92   1
   3  -6   4 59869.1 3905.59   1
   3   6   4 59251.7 3945.02   1
   3  -6   5 6807.71 482.759   1
  -3   6  -5 6913.99 481.396   1
  -3  -6  -5 7107.13 526.016   1
   3   6   5 6975.51 547.444   1
   3   6   6 136.423 197.280   1
  -3  -6  -6 75.5083 160.688   1
   3  -6   6 9.27917 106.135   1
  -3   6  -6 58.3225 93.8248   1
  -3  -6  -7 5420.19 423.389   1
  -3   6  -7 5243.92 369.152   1
   3   6   7 4436.92 453.935   1
   3  -6   7 4841.08 377.448   1
  -3   6  -8 15972.5 1058.69   1
  -3  -6  -8 13073.8 1097.44   1
   3  -6   8 17427.1 1071.81   1
   3   6   8 15689.6 1125.59   1
  -3   6  -9 22.8929 108.755   1
   3  -6   9 55.7140 135.261   1
  -3  -6 -10 556.056 213.493   1
   3   6  10 432.558 242.749   1
   3   6  11 210.904 237.883   1
   3  -6  11 17.5174 147.485   1
   3   6  12 219.055 238.957   1
   3  -6  12 502.657 186.307   1
  -3   6 -12 498.330 148.091   1
  -3  -6 -12 457.829 212.303   1
   3   6  13 584.378 271.541   1
   3  -6  13 912.076 202.440   1
  -3   6 -13 652.294 166.031   1
  -3  -6 -13 288.385 223.098   1
   3  -6  14 429.657 203.873   1
   3   6  14 265.465 280.294   1
  -3   6 -14 293.305 158.724   1
  -3  -6 -14 550.056 230.732   1
   3  -6  15 728.927 211.197   1
  -3   6 -15 758.831 180.347   1
   3  -6  16 942.317 228.248   1
   3   6  16 1088.88 292.987   1
  -3  -6 -16 770.057 252.036   1
  -3   6 -16 494.143 189.067   1
   3   6  17 105.964 248.248   1
  -3  -6 -17 91.7848 214.170   1
   3  -6  18 88.5387 220.589   1
   3   6  18 214.720 282.242   1
  -3  -6 -18 465.474 273.491   1
  -3   6 -18 404.938 200.721   1
   3   6  19 398.116 274.855   1
   3  -6  19 372.559 231.766   1
  -3  -6 -19 94.3868 227.048   1
  -3   6 -19 239.106 201.376   1
   3  -6  20 97.7937 202.180   1
   3   6  20 146.590 234.343   1
  -3  -6 -20 126.017 191.247   1
  -3   6 -20-27.6788 190.523   1
   3   6  21-36.7855 265.999   1
  -3  -6 -21 347.363 255.911   1
   3   6  22-257.843 283.269   1
  -3  -6 -22-63.2392 238.169   1
   3   6  23 367.232 215.449   1
  -3  -6 -23 378.507 196.018   1
   3   6  24-36.3766 244.025   1
  -3  -6 -24 342.969 244.756   1
   3   6  25 108.084 259.702   1
  -3  -6 -25 307.509 221.795   1
   3   6  26-178.863 216.063   1
  -3  -6 -26 419.503 217.511   1
   3   6  27 35.5145 244.864   1
  -3  -6 -27 378.850 219.120   1
   3  -7 -27 30.6997 229.587   1
  -3   7  27 280.923 247.898   1
   3  -7 -25 220.450 241.430   1
  -3   7  25 73.6715 241.444   1
   3  -7 -24 63.4121 230.679   1
  -3   7  24 1193.51 299.195   1
   3  -7 -23-95.5942 238.143   1
  -3   7  23 262.506 254.726   1
   3  -7 -21 223.406 232.490   1
  -3   7  21 487.830 264.548   1
   3  -7 -20 63.4271 196.625   1
  -3   7  20-112.006 229.029   1
   3  -7 -19 281.647 236.579   1
   3   7 -19 193.490 187.167   1
  -3   7  19-110.631 284.578   1
  -3  -7  19 159.151 217.351   1
   3  -7 -18 743.125 268.711   1
   3   7 -18 156.720 195.597   1
  -3  -7  18 360.811 221.564   1
  -3   7  18 36.4791 297.899   1
   3   7 -17 124.049 169.974   1
   3  -7 -17 151.669 190.039   1
  -3   7  17-322.874 218.884   1
  -3  -7  17 56.5015 200.916   1
   3  -7 -16 446.807 267.043   1
   3   7 -16 417.888 188.157   1
  -3  -7  16 660.530 216.111   1
  -3   7  16 316.993 302.985   1
   3  -7 -15 231.661 204.627   1
   3   7 -15 21.5684 153.842   1
  -3   7  15 481.253 271.607   1
  -3  -7  15 196.106 190.061   1
   3  -7 -14 1948.39 281.849   1
  -3   7  14 1541.67 312.994   1
   3   7 -14 1714.60 234.767   1
  -3  -7  14 1811.84 248.495   1
   3  -7 -13 1782.42 295.715   1
  -3   7  13 1366.72 340.927   1
   3   7 -13 1800.79 218.529   1
  -3  -7  13 1584.23 236.627   1
   3  -7 -12 1272.61 256.379   1
  -3   7  12 849.349 293.901   1
   3   7 -12 900.482 183.656   1
  -3  -7  12 1068.81 194.303   1
   3  -7 -11-255.350 219.818   1
  -3   7  11-363.517 249.840   1
   3   7 -11-46.4310 132.232   1
  -3  -7  11 34.8195 143.249   1
  -3   7  10 58.0742 242.317   1
   3  -7 -10 122.395 202.519   1
   3  -7  -9 490.509 226.115   1
  -3   7   9 1218.99 270.463   1
   3   7  -9 559.597 136.419   1
  -3  -7   9 1004.74 170.057   1
   3  -7  -8 914.767 194.582   1
  -3   7   8 474.375 215.999   1
  -3  -7   8 860.292 154.476   1
   3   7  -8 880.912 142.355   1
  -3   7   7 598.177 219.791   1
  -3  -7   7 633.158 133.794   1
   3  -7  -7 783.885 189.423   1
   3   7  -7 512.024 131.373   1
   3   7  -6 32609.9 2006.87   1
  -3   7   6 29385.8 2051.71   1
  -3  -7   6 30423.7 2004.30   1
   3  -7  -6 27726.6 2034.09   1
  -3   7   5-43.9468 209.231   1
   3   7  -5 9.90323 104.161   1
   3  -7  -5 149.770 182.599   1
  -3  -7   5 115.345 105.977   1
   3   7  -4 4381.75 341.669   1
  -3  -7   4 4901.19 343.789   1
   3  -7  -4 4767.01 385.099   1
  -3   7   4 4202.39 398.151   1
  -3  -7   3 1275.50 153.061   1
   3  -7  -3 1086.36 186.591   1
  -3   7   3 1022.21 204.179   1
  -3  -7   2 4244.88 326.790   1
   3  -7  -2 4202.38 345.695   1
  -3   7   2 4084.94 359.752   1
   3   7  -2 4294.86 329.584   1
   3   7  -1 673.915 162.416   1
  -3  -7   1 583.413 140.876   1
  -3   7   0 22489.4 1502.08   1
   3  -7   1 731.149 138.007   1
   3   7   1 689.331 176.400   1
  -3   7  -1 750.362 148.295   1
  -3  -7  -1 591.352 157.473   1
  -3  -7  -2 4080.96 311.801   1
  -3   7  -2 3726.11 293.051   1
   3  -7   2 3103.13 278.479   1
   3   7   2 4014.44 332.657   1
   3   7   3 1197.05 219.961   1
   3  -7   3 1079.59 136.412   1
  -3  -7  -3 1376.15 187.078   1
  -3   7  -3 1056.46 145.389   1
   3  -7   4 4395.17 318.325   1
  -3  -7  -4 4397.66 366.125   1
  -3   7  -4 4103.14 318.550   1
   3   7   4 4708.81 403.166   1
   3  -7   5 23.3996 86.0852   1
   3   7   5 44.7318 180.523   1
  -3  -7  -5-37.1547 153.626   1
  -3   7  -5 22.5083 88.6518   1
   3   7   6 29802.0 1996.03   1
  -3  -7  -6 28384.3 1975.81   1
  -3   7  -6 29170.3 1933.05   1
   3  -7   6 30275.6 1935.65   1
  -3   7  -7 379.901 89.0105   1
  -3  -7  -7 542.599 187.170   1
   3   7   7 356.769 193.312   1
   3  -7   7 557.612 108.942   1
  -3  -7  -8 524.901 196.277   1
  -3   7  -8 1347.28 129.584   1
   3  -7   8 843.362 146.094   1
   3   7   8 779.240 256.160   1
  -3   7  -9 674.759 122.075   1
  -3  -7  -9 937.556 224.272   1
   3   7   9 855.319 267.311   1
   3  -7   9 602.010 143.823   1
   3   7  10 627.308 271.655   1
   3  -7  10 267.795 138.964   1
   3   7  11-31.0028 250.404   1
  -3  -7 -11 252.748 195.150   1
   3   7  12 1124.01 268.191   1
   3  -7  12 1007.91 187.158   1
  -3   7 -12 1001.03 164.748   1
  -3  -7 -12 781.895 207.207   1
   3  -7  13 1343.77 206.601   1
   3   7  13 1600.62 294.923   1
  -3  -7 -13 1850.50 258.594   1
  -3   7 -13 1063.71 184.247   1
   3   7  14 2079.75 360.304   1
   3  -7  14 1447.42 219.427   1
  -3   7 -14 1914.10 218.475   1
  -3  -7 -14 1199.63 282.175   1
   3   7  15 105.361 287.086   1
   3  -7  15 274.946 184.746   1
  -3   7 -15 452.200 156.024   1
  -3  -7 -15 526.344 247.914   1
   3  -7  16 272.233 196.615   1
   3   7  16 247.794 255.719   1
  -3   7 -16 637.012 173.864   1
  -3  -7 -16 120.827 197.203   1
   3  -7  17-212.180 199.641   1
  -3  -7 -17 216.187 258.409   1
  -3   7 -17-91.2052 159.569   1
   3   7  18 288.872 265.194   1
  -3  -7 -18 125.294 230.134   1
   3  -7  19-332.659 194.457   1
  -3   7 -19 75.9339 179.478   1
   3   7  20 478.295 287.358   1
  -3  -7 -20 189.844 255.401   1
   3   7  21 220.901 237.822   1
  -3  -7 -21 63.2418 194.147   1
   3   7  23 658.319 268.034   1
  -3  -7 -23 345.821 230.066   1
   3   7  24 289.207 208.650   1
  -3  -7 -24 123.952 215.431   1
   3   7  25 713.262 286.462   1
  -3  -7 -25 762.301 256.656   1
   3   7  27 34.3565 236.393   1
  -3  -7 -27-58.4233 214.297   1
   3  -8 -26 215.522 222.561   1
  -3   8  26-500.983 247.373   1
   3  -8 -25 218.414 231.676   1
  -3   8  25 72.9364 240.163   1
   3  -8 -24 94.4483 229.017   1
  -3   8  24 518.262 271.119   1
   3  -8 -23 158.617 236.294   1
  -3   8  23 37.3184 270.746   1
   3  -8 -22 542.554 247.875   1
  -3   8  22 337.806 275.867   1
   3  -8 -21-223.478 236.340   1
  -3   8  21-187.611 259.622   1
   3  -8 -20 349.825 205.474   1
  -3   8  20-149.700 217.042   1
   3  -8 -19 31.4643 229.087   1
  -3   8  19 37.0616 268.804   1
  -3   8  17 217.416 247.204   1
  -3  -8  17 107.597 196.615   1
   3  -8 -17-91.9528 231.539   1
   3   8 -17 23.6609 170.312   1
  -3   8  16 1355.61 339.992   1
  -3  -8  16 1952.67 257.585   1
   3  -8 -16 1509.06 305.613   1
   3   8 -16 1673.87 240.619   1
  -3   8  15 209.512 275.660   1
  -3  -8  15 161.646 181.127   1
   3  -8 -15 264.841 259.390   1
   3   8 -15-184.845 161.102   1
  -3  -8  14 1147.40 195.654   1
   3   8 -14 945.988 177.268   1
  -3   8  13 66.4757 274.231   1
   3   8 -13 289.631 149.340   1
  -3  -8  13-58.1283 159.605   1
   3  -8 -13 336.235 230.555   1
   3   8 -12 3368.92 309.524   1
  -3  -8  12 4461.39 331.829   1
   3  -8 -12 3287.73 380.003   1
  -3   8  12 3706.11 420.499   1
   3  -8 -11 446.286 212.121   1
  -3   8  11 93.3988 251.253   1
  -3  -8  10 5107.24 370.861   1
   3   8 -10 4502.52 362.752   1
  -3   8  10 3952.70 435.577   1
   3  -8 -10 4495.00 415.474   1
  -3   8   9 200.702 243.569   1
   3  -8  -9-48.3606 205.963   1
   3   8  -9 401.628 130.767   1
  -3  -8   8 228.706 117.867   1
   3   8  -8 272.251 116.012   1
  -3   8   7 415.911 227.854   1
  -3  -8   7 414.184 115.849   1
   3  -8  -7 375.742 195.823   1
   3   8  -7 479.778 112.583   1
  -3   8   6 811.565 228.411   1
   3   8  -6 458.823 120.189   1
  -3  -8   6 539.790 112.363   1
   3  -8  -6 231.046 189.771   1
   3  -8  -5 3604.13 320.925   1
   3   8  -5 3321.73 258.514   1
  -3   8   5 3304.07 340.517   1
  -3  -8   5 3083.07 255.047   1
  -3  -8   4 6970.22 467.812   1
   3  -8  -4 7389.16 515.903   1
   3   8  -4 6180.05 468.287   1
  -3   8   4 5984.00 526.205   1
  -3  -8   3 6974.65 448.815   1
   3  -8  -3 5732.84 473.439   1
  -3   8   3 5362.73 489.114   1
   3   8  -3 6294.21 455.902   1
  -3  -8   2 2889.43 253.186   1
   3   8  -2 3329.10 264.894   1
  -3   8   2 3097.88 301.085   1
  -3  -8   1 4855.84 354.009   1
   3  -8  -1 4464.40 357.399   1
  -3   8   1 4589.96 372.404   1
   3   8  -1 4323.74 359.136   1
   3   8   1 5088.50 410.234   1
  -3  -8  -1 4891.60 387.069   1
   3  -8   1 4313.46 368.174   1
  -3   8  -1 5391.71 377.722   1
   3   8   2 3156.40 310.048   1
  -3   8  -2 3073.05 255.345   1
   3  -8   2 2968.75 246.972   1
  -3  -8  -2 2869.13 274.040   1
   3   8   3 5693.56 489.429   1
  -3   8  -3 5790.90 436.799   1
  -3  -8  -3 5865.42 466.775   1
   3  -8   3 6679.74 435.739   1
   3   8   4 6364.73 529.852   1
  -3  -8  -4 6471.88 503.520   1
  -3   8  -4 5928.00 454.429   1
   3  -8   4 7210.27 457.032   1
   3   8   5 2723.34 311.860   1
  -3  -8  -5 2022.43 273.675   1
  -3   8  -5 2470.52 216.615   1
  -3   8  -6 430.914 88.1614   1
   3   8   6 276.753 204.139   1
   3  -8   6 437.014 95.5206   1
  -3  -8  -6 288.602 184.993   1
   3  -8   7 510.730 96.9764   1
   3   8   7 26.5552 230.312   1
  -3  -8  -7 259.513 188.797   1
  -3   8  -7 96.5566 79.3268   1
   3  -8   8 366.147 105.532   1
  -3   8  -8 362.528 91.2511   1
   3  -8   9 258.638 110.853   1
   3   8   9 591.459 249.698   1
   3   8  10 5223.04 484.920   1
  -3   8 -10 5397.80 377.548   1
  -3  -8 -10 5062.31 450.286   1
   3  -8  10 4986.46 385.846   1
  -3   8 -11 253.116 114.521   1
  -3  -8 -11 206.921 216.255   1
   3   8  11 350.365 288.318   1
   3  -8  11 163.175 129.098   1
  -3  -8 -12 3359.44 369.383   1
   3   8  12 4090.18 411.154   1
   3   8  13 134.546 229.879   1
   3  -8  13 120.035 142.912   1
  -3   8 -13 133.010 134.676   1
  -3  -8 -13 586.012 198.954   1
   3  -8  14 1199.85 203.119   1
  -3   8 -14 934.422 177.577   1
   3  -8  15 104.929 163.743   1
   3   8  15 106.297 266.833   1
  -3  -8 -15 179.440 233.942   1
  -3   8 -15 162.577 154.001   1
   3   8  16 995.992 317.103   1
   3  -8  16 639.755 212.855   1
  -3   8 -16 1826.60 211.274   1
  -3  -8 -16 1480.49 277.345   1
   3   8  17-36.0808 289.402   1
   3  -8  17-174.905 187.387   1
  -3   8 -17 211.498 164.771   1
  -3  -8 -17-124.890 252.787   1
  -3   8 -18 363.298 170.676   1
   3   8  19 367.321 275.758   1
  -3  -8 -19 63.4262 240.712   1
   3   8  20 110.544 228.550   1
  -3  -8 -20 94.9508 191.108   1
   3   8  21 183.896 263.984   1
  -3  -8 -21 221.235 237.392   1
   3   8  22 476.571 253.282   1
  -3  -8 -22 283.607 197.742   1
   3   8  23-108.991 252.437   1
  -3  -8 -23 469.320 239.186   1
  -3  -8 -24-400.176 199.439   1
   3   8  25 70.6405 217.876   1
   3   8  26 384.359 234.437   1
  -3  -8 -26 29.2921 206.109   1
   3  -9 -26-151.984 211.811   1
  -3   9  26 176.558 254.127   1
   3  -9 -24 31.2448 230.077   1
  -3   9  24-110.168 262.216   1
   3  -9 -23 506.070 256.987   1
  -3   9  23 111.282 277.021   1
   3  -9 -22 254.601 233.110   1
  -3   9  22 224.467 271.780   1
   3  -9 -21 287.191 209.925   1
  -3   9  21 337.397 254.270   1
   3  -9 -20 223.001 225.508   1
  -3   9  20 374.744 263.947   1
   3  -9 -19-63.5865 255.070   1
  -3   9  19-112.174 277.428   1
   3  -9 -18 94.2660 194.924   1
  -3   9  18 110.969 237.724   1
   3  -9 -17 61.9036 239.524   1
  -3   9  17-219.463 280.172   1
   3   9 -17 22.2544 158.275   1
   3   9 -16 326.059 161.598   1
  -3   9  16 433.265 263.315   1
   3  -9 -16 30.5581 222.160   1
  -3  -9  16 185.167 173.640   1
   3   9 -15 73.8065 141.334   1
  -3   9  15 142.039 292.772   1
   3  -9 -15-390.765 252.941   1
  -3  -9  15 63.2764 158.750   1
   3   9 -14 184.429 137.328   1
  -3   9  14 972.154 310.260   1
   3  -9 -14 702.885 264.709   1
  -3  -9  14 343.043 169.498   1
  -3  -9  13 602.569 162.070   1
   3   9 -13 701.023 147.706   1
   3  -9 -12 918.279 235.459   1
  -3   9  12 494.873 245.586   1
  -3  -9  11 361.632 132.631   1
  -3   9  11 287.712 248.314   1
   3  -9 -11 188.765 220.048   1
   3   9 -11 368.773 125.061   1
  -3  -9  10 1297.93 175.107   1
   3  -9 -10 1171.04 282.914   1
  -3   9  10 1480.65 299.033   1
  -3  -9   9 1847.38 164.630   1
  -3   9   9 1099.23 282.358   1
   3   9  -9 1320.89 164.383   1
   3  -9  -9 1510.04 250.558   1
  -3  -9   8 1281.79 143.790   1
   3   9  -8 1589.41 148.883   1
   3  -9  -8 750.435 229.462   1
  -3   9   8 739.974 277.539   1
   3   9  -7 1622.30 155.436   1
  -3  -9   7 1388.16 148.761   1
   3   9  -6 11237.1 832.900   1
  -3  -9   6 14197.8 836.727   1
  -3   9   6 11713.3 898.859   1
   3  -9  -6 11902.3 886.283   1
  -3  -9   5 244.968 96.8049   1
   3   9  -5 159.314 102.015   1
  -3   9   5 194.079 214.787   1
  -3  -9   4 1060.78 140.873   1
   3  -9  -4 1015.53 199.458   1
   3   9  -4 1145.12 149.605   1
  -3   9   4 1243.52 236.961   1
  -3  -9   3-51.6915 109.247   1
  -3   9   3 375.783 186.976   1
   3  -9  -3 70.7787 147.329   1
   3   9  -3 209.938 123.424   1
   3   9  -2 5620.47 437.943   1
   3  -9  -2 5666.14 444.241   1
  -3  -9   2 6016.28 426.861   1
  -3   9   1 86.9906 166.173   1
   3  -9  -1 293.119 142.929   1
  -3  -9   0 6122.12 446.820   1
   3   9   0 5594.79 459.562   1
   3  -9   1-36.3964 110.603   1
   3   9   1 316.906 186.048   1
  -3  -9  -1 210.177 159.298   1
  -3   9  -1 13.7236 134.196   1
   3   9   2 6113.15 475.386   1
   3  -9   2 5956.05 424.574   1
  -3  -9  -2 5984.18 455.550   1
  -3   9  -2 5608.41 433.527   1
   3  -9   3-18.7788 107.862   1
   3   9   3-196.104 200.388   1
  -3   9  -3 29.8692 106.567   1
  -3  -9  -3-89.6872 160.974   1
   3   9   4 1026.64 234.539   1
   3  -9   4 1226.58 124.339   1
  -3   9  -4 976.219 126.446   1
  -3   9  -5 130.014 74.5780   1
   3   9   5 372.528 205.884   1
   3  -9   5 306.193 81.4484   1
  -3  -9  -5 264.030 180.530   1
   3  -9   6 12714.0 825.282   1
  -3   9  -6 12581.7 823.358   1
  -3  -9  -6 11479.3 883.912   1
   3   9   6 11637.8 909.071   1
  -3   9  -7 1599.84 135.532   1
   3  -9   7 1751.74 145.289   1
   3  -9   8 1083.80 115.291   1
   3   9   8 1319.55 275.243   1
   3   9   9 1524.79 291.715   1
  -3   9  -9 1711.61 149.355   1
  -3  -9  -9 2041.11 267.653   1
   3  -9   9 1719.38 161.320   1
   3  -9  10 1167.36 155.554   1
  -3  -9 -10 1850.65 290.134   1
   3   9  10 1834.75 351.416   1
  -3   9 -10 1925.67 149.871   1
   3  -9  11 323.734 114.917   1
   3   9  11 262.298 243.971   1
  -3   9 -11 236.821 104.752   1
  -3  -9 -11 450.793 206.781   1
   3  -9  12 1037.96 143.363   1
   3   9  12 635.473 282.323   1
  -3  -9 -12 1304.86 253.377   1
  -3   9 -12 567.540 124.949   1
   3  -9  13 472.081 140.744   1
   3   9  14 70.5777 274.440   1
   3  -9  14 520.861 150.015   1
  -3  -9 -14 268.237 229.911   1
  -3   9 -14 487.769 130.724   1
   3   9  15 71.4943 275.759   1
   3  -9  15 18.6946 158.768   1
  -3  -9 -15 30.5346 237.960   1
  -3   9 -15 169.777 124.718   1
   3   9  16 251.878 292.546   1
   3  -9  16 389.475 164.479   1
  -3   9 -16 173.444 138.926   1
  -3  -9 -16-31.1569 244.733   1
   3   9  17-72.6426 269.458   1
  -3   9 -17 38.0000 142.017   1
  -3  -9 -17 189.242 251.409   1
   3   9  18 476.886 280.733   1
  -3  -9 -18 190.150 240.217   1
   3   9  19 221.261 266.452   1
  -3  -9 -19-253.970 228.499   1
   3   9  20 110.559 252.675   1
  -3  -9 -20 190.112 242.063   1
   3   9  21-110.298 257.289   1
  -3  -9 -21-31.6088 213.772   1
   3   9  22-292.004 248.995   1
  -3  -9 -22 314.129 227.837   1
   3   9  23 325.149 250.574   1
  -3  -9 -23 342.417 217.988   1
   3   9  24 71.1332 235.153   1
  -3  -9 -24 60.8112 221.409   1
   3   9  26 278.547 250.243   1
  -3  10  25 391.688 271.341   1
   3 -10 -25 674.813 241.644   1
  -3  10  24 290.642 275.495   1
   3 -10 -24 435.698 234.666   1
  -3  10  23 516.864 262.100   1
   3 -10 -23 94.3006 226.018   1
  -3  10  22 111.728 228.466   1
   3 -10 -22-31.6950 183.686   1
  -3  10  21-187.133 252.192   1
   3 -10 -21-159.296 212.835   1
  -3  10  19 262.552 243.556   1
   3 -10 -19 95.7162 213.137   1
  -3  10  18-111.644 281.616   1
   3 -10 -18 537.641 245.339   1
   3  10 -16 107.859 145.713   1
  -3  10  16 547.521 285.860   1
   3 -10 -16 432.685 253.908   1
  -3 -10  15 250.546 157.459   1
  -3  10  15-143.987 249.867   1
   3 -10 -15 30.4967 198.886   1
   3  10 -15 130.919 135.080   1
   3 -10 -14 119.911 231.383   1
  -3  10  14 176.897 273.014   1
   3  10 -13 52.7155 120.626   1
  -3 -10  13 150.686 129.553   1
   3 -10 -13-264.252 253.352   1
  -3  10  13-138.650 295.000   1
   3  10 -12 501.430 121.597   1
  -3 -10  12 196.897 117.847   1
   3 -10 -12 487.004 264.455   1
  -3  10  12 304.343 301.265   1
   3  10 -11 298.022 107.462   1
  -3  10  11 624.357 288.075   1
   3 -10 -11 111.422 223.637   1
  -3 -10  11 329.777 111.518   1
   3  10 -10 3915.55 286.209   1
  -3 -10  10 3621.16 281.381   1
  -3  10  10 3849.97 411.171   1
   3 -10 -10 3909.59 371.792   1
  -3  10   9 827.914 297.211   1
   3 -10  -9 441.926 240.789   1
  -3 -10   9 348.400 90.8700   1
   3  10  -9 516.386 98.0039   1
  -3  10   8 884.254 251.322   1
  -3 -10   8 1189.77 117.484   1
   3  10  -8 790.845 121.682   1
  -3 -10   7 6.76021 73.2082   1
   3  10  -7 74.3007 84.7691   1
  -3  10   6 322.460 233.373   1
   3  10  -6 228.811 93.9095   1
  -3 -10   6 193.095 89.2989   1
   3 -10  -5-43.4619 173.415   1
  -3 -10   5 196.558 94.0209   1
   3  10  -5 123.520 104.512   1
  -3 -10   4 3132.30 236.327   1
   3 -10  -4 2917.79 308.778   1
  -3  10   4 2473.25 322.176   1
   3  10  -4 2871.56 249.549   1
  -3 -10   3 10.3980 101.396   1
   3  10  -3-140.994 121.211   1
   3 -10  -3-37.3914 157.323   1
  -3  10   3 286.591 201.272   1
  -3 -10   2 26145.6 1594.26   1
  -3  10   2 21545.9 1616.52   1
   3  10  -2 22744.6 1603.19   1
   3 -10  -2 24722.1 1612.85   1
  -3  10   1 925.178 198.693   1
  -3 -10   1 977.700 150.570   1
   3  10  -1 935.416 176.152   1
   3 -10  -1 795.117 165.702   1
  -3  10   0 132.318 163.544   1
   3  10   0 89.3175 150.122   1
  -3 -10   0 104.425 131.755   1
   3 -10   0 185.254 131.938   1
   3  10   1 1042.95 191.823   1
  -3 -10  -1 942.743 170.167   1
   3  10   2 23190.4 1513.13   1
   3 -10   2 22415.7 1469.91   1
  -3 -10  -2 22435.7 1494.01   1
  -3  10  -2 21039.9 1477.13   1
   3  10   3-229.844 199.396   1
  -3  10  -3-41.4261 106.021   1
  -3 -10  -3 75.4010 153.556   1
   3 -10   3 67.4123 102.689   1
  -3  10  -4 2634.33 205.251   1
  -3 -10  -4 2137.09 267.486   1
   3 -10   4 2539.99 206.050   1
  -3  10  -5 42.7168 65.5143   1
   3 -10   5-39.8771 68.4719   1
   3  10   5-78.7231 215.709   1
  -3 -10  -5 189.746 184.370   1
   3  10   6-138.391 232.908   1
  -3 -10  -6 66.8487 188.044   1
   3  10   7 87.1030 239.449   1
  -3 -10  -8 1162.63 240.597   1
   3  10   8 1605.30 302.724   1
  -3 -10  -9 971.616 231.675   1
   3  10   9 503.266 237.482   1
  -3 -10 -10 3802.36 371.907   1
   3  10  10 3196.52 409.780   1
  -3 -10 -11 249.014 219.381   1
   3  10  11 233.097 289.859   1
  -3  10 -11 171.392 58.8761   1
   3 -10  11 151.322 59.1010   1
  -3 -10 -12-28.9197 206.759   1
   3  10  12-34.4666 248.266   1
  -3  10 -12 196.256 78.7711   1
   3 -10  12 188.110 90.1528   1
  -3 -10 -13-297.310 248.748   1
   3  10  13 316.658 293.520   1
  -3  10 -13 51.1926 82.3093   1
   3 -10  13-39.5334 98.2034   1
  -3 -10 -14 396.368 208.929   1
  -3  10 -14 306.126 101.554   1
   3 -10  14 455.365 125.607   1
  -3 -10 -15 499.396 281.253   1
   3  10  15 35.9599 292.493   1
   3 -10  15 234.803 137.211   1
  -3  10 -16 117.978 132.170   1
  -3 -10 -16 126.141 221.866   1
   3  10  16 471.785 286.708   1
  -3 -10 -18 158.912 230.523   1
   3  10  18 553.418 294.768   1
  -3 -10 -19 317.896 219.518   1
   3  10  19 591.529 274.621   1
  -3 -10 -21 347.069 211.184   1
   3  10  21 476.658 227.654   1
  -3 -10 -22-31.2991 214.878   1
   3  10  22 617.990 291.909   1
  -3 -10 -23-153.717 210.795   1
   3  10  23-107.386 217.372   1
  -3 -10 -24 452.090 218.300   1
   3  10  24-70.4789 240.883   1
  -3 -10 -25 204.354 208.553   1
   3  10  25-34.7814 232.138   1
   3 -11 -25 181.749 204.852   1
  -3  11  25-140.592 233.443   1
   3 -11 -24-92.4232 181.738   1
  -3  11  24 215.691 235.433   1
   3 -11 -23 31.1970 194.447   1
  -3  11  23 36.6245 207.079   1
   3 -11 -21-63.7205 241.508   1
  -3  11  21 149.647 274.454   1
   3 -11 -20 287.874 197.411   1
  -3  11  20 412.901 250.228   1
   3 -11 -19-31.9873 240.761   1
  -3  11  19-37.5871 275.743   1
   3 -11 -18-95.9020 231.858   1
  -3  11  18 225.342 271.347   1
   3 -11 -17 221.562 237.748   1
  -3  11  17 186.114 277.459   1
   3 -11 -15-31.0795 254.715   1
  -3  11  15 36.5364 290.278   1
   3  11 -14 61.0681 97.9856   1
   3 -11 -14 121.797 235.725   1
  -3  11  14 323.424 286.499   1
   3  11 -13 8.01821 90.9028   1
  -3  11  13 282.374 277.750   1
  -3 -11  13 74.7870 80.1340   1
   3 -11 -13 119.644 231.504   1
  -3  11  12 1174.30 294.726   1
   3 -11 -12 1288.46 256.956   1
  -3 -11  12 1156.49 96.6128   1
   3 -11 -11 856.328 246.868   1
  -3  11  11 303.055 278.031   1
  -3  11  10 524.331 268.282   1
   3 -11  -9 26.9714 218.369   1
  -3  11   9-63.3717 246.030   1
   3 -11  -8 3055.20 332.023   1
  -3  11   8 2880.23 376.792   1
  -3 -11   7 61.5174 51.8686   1
   3  11  -7 89.5461 69.3480   1
   3 -11  -7-150.475 199.298   1
  -3  11   7 235.114 225.153   1
  -3 -11   6 972.663 105.276   1
   3  11  -6 996.153 119.070   1
  -3 -11   5 225.471 89.0101   1
   3  11  -5 288.936 99.6875   1
   3 -11  -5 159.895 181.119   1
  -3  11   5 558.163 226.214   1
  -3 -11   4 219.620 98.6701   1
   3  11  -4 218.029 115.113   1
   3 -11  -4 65.0428 186.440   1
  -3  11   4 98.6722 192.553   1
  -3 -11   3-100.344 111.236   1
   3  11  -3-13.4731 129.409   1
   3 -11  -3-98.8287 164.414   1
   3 -11  -2 1985.40 233.951   1
  -3  11   2 2069.08 263.940   1
  -3 -11   1 56.9216 130.866   1
   3  11  -1-69.3542 164.332   1
   3 -11  -1 149.208 141.488   1
  -3  11   1-117.820 146.205   1
  -3 -11   0 5018.43 371.075   1
   3 -11   0 4465.93 367.405   1
   3  11   0 4246.97 393.153   1
  -3  11   0 4444.70 376.485   1
  -3 -11  -1 136.648 161.516   1
   3  11   1 208.767 189.976   1
   3 -11   2 1883.63 197.249   1
   3  11   2 1983.09 264.791   1
  -3 -11  -2 1764.71 222.489   1
  -3  11  -2 2063.90 201.231   1
   3  11   3 97.5544 192.123   1
  -3  11  -3 64.3141 111.392   1
   3 -11   3 69.1571 103.499   1
   3  11   4-77.8309 216.698   1
   3 -11   4 165.895 90.5045   1
  -3  11  -4 243.380 91.2729   1
  -3 -11  -4 62.7082 181.167   1
  -3  11  -5 106.709 55.3214   1
   3 -11   5 21.4871 54.6111   1
   3  11   6 1237.93 250.087   1
  -3 -11  -6 564.854 197.886   1
  -3 -11  -7-122.592 187.322   1
   3  11   8 2691.97 361.927   1
  -3 -11  -8 2902.88 319.069   1
  -3 -11  -9 552.022 231.024   1
   3  11   9-97.8382 231.546   1
  -3 -11 -10 413.994 212.796   1
   3  11  10 66.4242 239.606   1
  -3 -11 -11 865.995 258.259   1
   3  11  11 1134.35 302.453   1
  -3 -11 -12 1900.81 296.028   1
   3  11  12 1334.70 341.226   1
  -3 -11 -13 182.782 203.385   1
   3  11  13 35.6226 244.174   1
  -3 -11 -14 312.158 257.267   1
   3  11  14 251.573 302.123   1
  -3 -11 -15-63.1028 239.184   1
   3  11  15-36.2861 283.652   1
  -3 -11 -17 575.418 264.962   1
   3  11  17 221.777 285.391   1
  -3 -11 -18-191.210 232.031   1
   3  11  18 185.194 294.281   1
  -3 -11 -19-127.337 181.123   1
   3  11  19 258.899 232.903   1
  -3 -11 -20 602.513 243.164   1
   3  11  20-368.440 262.276   1
  -3 -11 -21 94.3796 222.850   1
   3  11  21-182.573 246.915   1
  -3 -11 -23-30.5124 220.571   1
   3  11  23 319.305 256.431   1
  -3 -11 -24 148.604 175.764   1
   3  11  24 243.839 192.298   1
  -3 -11 -25-86.4896 198.517   1
   3  11  25-171.660 250.076   1
   3 -12 -24-243.639 223.416   1
  -3  12  24 284.158 259.590   1
   3 -12 -23 372.859 225.277   1
  -3  12  23 181.416 267.836   1
   3 -12 -22 251.453 207.809   1
  -3  12  22 405.620 256.677   1
   3 -12 -21 571.423 216.994   1
  -3  12  21 596.167 229.206   1
   3 -12 -20 191.735 229.258   1
  -3  12  20 74.9701 262.447   1
   3 -12 -19-32.1308 206.475   1
  -3  12  19 226.102 244.502   1
   3 -12 -18 256.836 243.387   1
  -3  12  18 414.737 291.526   1
   3 -12 -17-64.1325 205.027   1
  -3  12  17 225.810 240.621   1
   3 -12 -16 255.296 256.002   1
  -3  12  16-486.784 295.616   1
   3 -12 -15-157.310 240.157   1
  -3  12  15 295.784 286.117   1
   3 -12 -14 31.1096 190.838   1
  -3  12  14-73.0708 239.274   1
  -3  12  13-143.931 236.945   1
   3 -12 -12 300.764 212.216   1
  -3  12  12-211.892 245.086   1
   3 -12 -10 1786.74 307.979   1
  -3  12  10 2331.91 356.202   1
   3 -12  -9-139.756 199.814   1
  -3  12   9-163.954 236.184   1
   3 -12  -8 1082.87 242.766   1
  -3  12   8 1964.90 295.575   1
   3 -12  -7 130.366 202.449   1
  -3  12   7-152.675 241.039   1
   3 -12  -6 274.804 195.416   1
   3  12  -6 261.785 72.1553   1
  -3  12   6 380.340 248.913   1
   3  12  -5 600.433 116.445   1
  -3 -12   4 841.525 125.971   1
   3  12  -4 724.157 137.439   1
   3 -12  -4 1099.28 224.138   1
  -3  12   4 960.625 215.310   1
  -3 -12   3 238.150 115.494   1
   3  12  -3 351.930 145.881   1
   3 -12  -3 414.161 173.505   1
  -3  12   3 387.740 197.304   1
   3 -12  -2 2099.70 247.818   1
  -3  12   2 1714.08 274.422   1
  -3 -12   1 1346.48 180.406   1
   3  12  -1 995.160 194.485   1
   3 -12  -1 1157.06 187.406   1
  -3  12   1 1743.84 236.524   1
  -3 -12   0-16.4072 133.275   1
   3  12   0 183.261 177.617   1
   3 -12   0 81.1273 138.114   1
  -3  12   0-37.1381 157.170   1
   3  12   1 1577.33 243.892   1
  -3 -12  -1 1450.10 199.881   1
   3 -12   1 1341.81 183.407   1
  -3  12  -1 1574.56 205.324   1
  -3  12  -2 1987.18 211.999   1
   3  12   2 2088.30 277.055   1
   3 -12   2 2220.60 208.710   1
   3 -12   3 325.011 109.308   1
  -3 -12  -3 251.637 171.885   1
  -3  12  -3 540.658 123.699   1
   3  12   3 614.520 213.430   1
  -3  12  -4 910.982 108.671   1
  -3 -12  -4 1197.90 205.342   1
   3  12   4 949.507 239.241   1
   3 -12   4 605.511 104.696   1
  -3 -12  -6 316.523 213.568   1
   3  12   6 717.791 248.596   1
   3  12   7-125.396 237.626   1
  -3 -12  -7 101.132 209.073   1
   3  12   8 2052.91 319.612   1
  -3 -12  -8 1974.49 286.198   1
   3  12   9-200.229 260.119   1
  -3 -12  -9-84.1222 201.183   1
  -3 -12 -10 2736.43 323.124   1
   3  12  12 320.675 276.070   1
  -3 -12 -12 121.970 251.033   1
   3  12  13-179.785 315.486   1
   3  12  14-363.222 289.592   1
  -3 -12 -14 63.1991 233.661   1
   3  12  15-109.907 229.802   1
  -3 -12 -15-223.686 198.450   1
   3  12  16 481.495 288.047   1
  -3 -12 -16 416.697 231.555   1
   3  12  17 37.1379 277.598   1
  -3 -12 -17 160.313 244.838   1
   3  12  18-445.399 273.441   1
  -3 -12 -18 95.9088 222.936   1
   3  12  19 147.956 236.860   1
  -3 -12 -19 254.859 193.799   1
   3  12  20 257.261 270.814   1
  -3 -12 -20 94.9812 213.383   1
   3  12  21-36.3085 261.309   1
  -3 -12 -21-31.3425 217.498   1
   3  12  22-35.7594 216.047   1
  -3 -12 -22 307.480 184.813   1
   3  12  23 175.791 255.913   1
  -3 -12 -23 451.583 226.819   1
   3  12  24 554.411 263.614   1
  -3 -12 -24 203.835 201.613   1
  -3  13  23-250.949 215.233   1
   3 -13 -23 30.7594 189.812   1
  -3  13  22 182.891 268.015   1
   3 -13 -22 686.269 243.278   1
  -3  13  21 37.1257 253.343   1
   3 -13 -21 158.336 230.655   1
  -3  13  20-299.800 218.523   1
   3 -13 -20 383.395 208.298   1
  -3  13  19-113.333 273.048   1
   3 -13 -19-128.852 226.466   1
  -3  13  17 151.523 278.061   1
  -3  13  16 415.287 301.868   1
   3 -13 -16-225.217 239.552   1
  -3  13  15-37.5370 234.144   1
   3 -13 -15-224.044 203.816   1
   3 -13 -14-222.060 215.929   1
  -3  13  13 110.253 259.382   1
   3 -13 -13 125.338 219.386   1
  -3  13  12 253.169 259.362   1
   3 -13 -12 462.772 226.754   1
  -3  13  11 425.757 250.061   1
   3 -13 -11 211.786 214.353   1
  -3  13   9 67.5236 245.882   1
   3 -13  -9 115.369 195.987   1
  -3  13   8 98.3839 248.307   1
   3 -13  -8 392.131 218.165   1
  -3  13   7-285.067 226.276   1
   3 -13  -7 27.0669 206.016   1
  -3  13   6 454.936 251.158   1
   3 -13  -6 626.139 207.744   1
   3  13  -5 70.3289 89.4415   1
  -3  13   5 171.240 224.600   1
   3 -13  -5-251.071 203.320   1
  -3 -13   5 104.596 74.0497   1
   3  13  -4 795.606 148.020   1
  -3  13   4 1008.70 248.313   1
   3 -13  -4 1018.64 206.005   1
  -3 -13   4 977.606 125.238   1
   3  13  -3 145.325 131.220   1
   3 -13  -3 282.620 183.287   1
  -3 -13   3 187.938 111.899   1
  -3  13   3 76.3753 197.334   1
   3  13  -2 374.861 157.504   1
   3 -13  -2 323.897 177.067   1
  -3 -13   2 540.341 131.267   1
  -3  13   2 522.393 216.099   1
   3  13  -1 115.935 168.238   1
   3 -13  -1 74.5105 142.870   1
  -3  13   1 372.302 195.664   1
  -3 -13   1 15.7555 131.261   1
   3 -13   0 6385.36 491.594   1
   3  13   0 5502.94 493.650   1
  -3  13   0 6384.55 495.372   1
  -3 -13   0 6756.91 482.377   1
   3 -13   1 76.3437 125.902   1
   3  13   1-46.6408 192.281   1
  -3  13  -1 51.7028 152.705   1
  -3 -13  -1-18.9891 159.801   1
  -3 -13  -2 715.452 188.894   1
   3  13   2 527.283 222.834   1
   3 -13   3 72.8309 99.3830   1
  -3 -13  -3 173.899 173.317   1
  -3  13  -3 56.1996 110.399   1
   3  13   3-26.8101 203.989   1
  -3  13  -4 762.542 95.6945   1
   3 -13   4 326.632 88.1516   1
   3  13   5 418.718 232.983   1
  -3 -13  -5 410.248 191.745   1
   3  13   6 123.244 255.033   1
  -3 -13  -6 1359.00 234.430   1
   3  13   7 64.4695 252.825   1
  -3 -13  -7 54.1976 217.391   1
   3  13   8 468.822 254.878   1
  -3 -13  -8 279.840 204.262   1
   3  13   9-171.262 243.804   1
  -3 -13  -9-144.969 222.310   1
   3  13  11 212.223 245.955   1
  -3 -13 -11 276.882 237.802   1
   3  13  12 863.698 274.119   1
  -3 -13 -12 499.774 234.677   1
  -3 -13 -13-63.3881 223.630   1
   3  13  14-36.7399 284.321   1
  -3 -13 -14-32.0663 236.127   1
   3  13  15 148.619 282.848   1
  -3 -13 -15 611.332 252.860   1
   3  13  16-335.517 283.410   1
   3  13  17-223.696 267.295   1
  -3 -13 -17 321.316 230.375   1
   3  13  19 406.523 269.427   1
  -3 -13 -19 95.5740 209.108   1
   3  13  20-329.415 276.480   1
  -3 -13 -20 315.711 224.549   1
   3  13  21 288.088 265.189   1
  -3 -13 -21-309.861 211.402   1
   3  13  22 283.518 211.550   1
  -3 -13 -22-364.418 199.899   1
   3  13  23-104.225 254.867   1
  -3 -13 -23 118.710 195.282   1
   3 -14 -23-122.137 191.363   1
  -3  14  23 388.981 259.462   1
   3 -14 -22 186.372 197.653   1
  -3  14  22-36.1775 203.307   1
  -3  14  21-36.8697 260.116   1
   3 -14 -20-31.9199 196.107   1
  -3  14  20-373.990 244.011   1
   3 -14 -19 386.155 227.279   1
  -3  14  19-113.159 270.613   1
   3 -14 -18 32.4218 198.897   1
   3 -14 -17 259.780 234.768   1
  -3  14  17-38.0368 280.218   1
   3 -14 -16-129.987 230.237   1
  -3  14  16 380.561 267.426   1
   3 -14 -15 162.040 205.115   1
  -3  14  15-189.738 225.150   1
   3 -14 -13 159.599 223.371   1
  -3  14  13-336.188 283.165   1
   3 -14 -12 567.230 230.201   1
  -3  14  12 479.380 246.132   1
   3 -14 -11 185.962 225.655   1
  -3  14  11-181.364 275.919   1
   3 -14 -10 365.376 228.993   1
  -3  14  10 106.899 285.429   1
   3 -14  -9-178.313 210.527   1
  -3  14   9 139.084 243.314   1
   3 -14  -8 665.839 236.867   1
  -3  14   8 507.852 279.355   1
   3 -14  -7 140.639 197.638   1
  -3  14   7-130.804 253.922   1
   3 -14  -6-109.305 214.303   1
  -3  14   6 125.676 234.778   1
   3  14  -5 56.3118 62.5137   1
   3 -14  -5 361.254 205.683   1
  -3  14   5 149.118 230.025   1
  -3 -14   5 8.68465 45.8028   1
   3  14  -4 1571.35 166.507   1
  -3 -14   4 1414.11 148.775   1
   3  14  -3 174.822 135.552   1
   3 -14  -3-136.692 179.482   1
  -3  14   3 319.624 200.675   1
  -3 -14   3 176.310 120.237   1
   3  14  -2 159.402 155.935   1
   3 -14  -2-63.2886 152.062   1
  -3  14   2 74.8079 181.747   1
  -3 -14   2 298.775 131.605   1
   3  14  -1 142.473 173.347   1
   3 -14  -1 274.399 165.574   1
  -3  14   1 22.9639 181.859   1
  -3 -14   1 373.286 151.037   1
   3  14   0-67.4319 181.982   1
  -3 -14   0-56.6318 145.588   1
   3 -14   0 18.1555 146.538   1
  -3  14   0 102.846 175.542   1
  -3 -14  -1 82.2868 161.475   1
   3 -14   1 112.628 128.012   1
  -3  14  -1 90.4671 150.216   1
   3  14   1 146.895 195.252   1
   3  14   2 105.225 212.002   1
  -3 -14  -2 486.519 193.462   1
  -3 -14  -3 23.5231 180.236   1
  -3  14  -3 33.5519 104.411   1
   3  14   3 83.9190 221.575   1
   3 -14   3 115.299 99.8909   1
  -3  14  -4 588.744 77.9743   1
   3  14   4 325.970 250.591   1
   3 -14   4 363.671 69.9825   1
   3  14   5-155.189 252.078   1
  -3 -14  -5 51.9060 211.431   1
   3  14   6 64.1860 240.214   1
  -3 -14  -6 326.355 213.732   1
   3  14   7 166.266 229.909   1
  -3 -14  -7 84.4893 212.114   1
   3  14   8 919.403 260.723   1
  -3 -14  -8 466.901 222.971   1
   3  14   9 346.610 266.422   1
  -3 -14  -9-120.719 203.186   1
   3  14  10 106.269 244.801   1
  -3 -14 -10 30.7670 209.915   1
   3  14  11 251.825 254.974   1
  -3 -14 -11 62.7029 213.111   1
   3  14  12-145.773 271.346   1
  -3 -14 -12 31.8313 209.462   1
   3  14  13 147.998 272.456   1
  -3 -14 -13-32.0661 226.233   1
   3  14  15 149.827 248.915   1
  -3 -14 -15 129.158 212.649   1
   3  14  16 412.104 232.476   1
  -3 -14 -16 387.709 208.139   1
  -3 -14 -17-96.7258 199.996   1
   3  14  18-37.1711 261.263   1
  -3 -14 -18 224.468 230.887   1
   3  14  19 515.910 279.249   1
  -3 -14 -19 699.767 247.732   1
   3  14  20-36.2855 265.194   1
   3  14  21 178.696 237.498   1
  -3 -14 -21 91.9397 203.701   1
   3  14  22-245.444 222.071   1
  -3 -14 -22 389.554 173.848   1
   3  14  23 172.725 235.968   1
  -3 -14 -23 203.462 207.080   1
   3 -15 -22 92.5946 182.216   1
  -3  15  22 142.884 231.835   1
   3 -15 -20 31.9101 230.144   1
  -3  15  20 519.829 280.866   1
   3 -15 -18-32.5162 209.969   1
  -3  15  18 228.382 271.824   1
   3 -15 -17 457.063 240.050   1
  -3  15  17 344.136 285.912   1
   3 -15 -16 65.5298 212.620   1
  -3  15  16 115.111 245.357   1
   3 -15 -15-196.601 197.739   1
  -3  15  15 230.178 242.809   1
   3 -15 -14 261.319 195.235   1
  -3  15  14 38.2396 261.087   1
   3 -15 -12-64.2844 209.507   1
  -3  15  12 112.801 246.248   1
   3 -15 -11 63.4112 228.179   1
  -3  15  11-37.1009 273.192   1
   3 -15 -10-281.182 202.862   1
  -3  15  10 109.585 255.745   1
   3 -15  -9-276.627 236.409   1
  -3  15   9 71.5070 265.374   1
   3 -15  -8 389.453 234.987   1
  -3  15   8-278.479 246.613   1
   3 -15  -7-176.048 215.303   1
  -3  15   7 438.306 251.077   1
   3 -15  -6 475.249 214.031   1
  -3  15   6 452.210 267.219   1
   3 -15  -5 106.178 203.375   1
  -3  15   5 465.922 225.093   1
   3  15  -4 70.3011 98.1496   1
   3 -15  -4 75.5945 173.381   1
  -3  15   4 147.368 231.147   1
  -3 -15   4-49.6966 85.2918   1
   3  15  -3 14.5706 131.403   1
  -3 -15   3-24.9019 109.459   1
   3  15  -2 71.7922 150.955   1
   3 -15  -2 199.364 171.155   1
  -3  15   2 235.735 210.347   1
  -3 -15   2 170.278 129.180   1
   3  15  -1 103.329 162.614   1
  -3 -15   1 35.9364 140.464   1
   3 -15  -1-61.7042 145.115   1
  -3  15   1 96.0409 188.308   1
  -3 -15   0 641.081 177.877   1
   3 -15   0 303.272 164.611   1
  -3  15   0 429.694 177.243   1
   3  15   0 369.584 191.934   1
  -3 -15  -1-21.9207 173.038   1
   3 -15   1-33.5292 131.041   1
  -3  15  -1 75.5272 160.693   1
   3  15   1-25.1888 197.541   1
   3  15   2-81.1329 195.392   1
  -3 -15  -2 117.712 191.197   1
  -3  15  -3 64.2746 109.915   1
   3 -15   3 29.7947 97.9138   1
   3  15   4 30.1996 212.199   1
  -3 -15  -4 52.5905 197.929   1
   3  15   5 252.336 245.768   1
  -3 -15  -5-54.9370 203.060   1
   3  15   6 163.698 260.003   1
  -3 -15  -6 399.192 221.506   1
   3  15   7 540.476 257.780   1
  -3 -15  -7 146.835 219.621   1
   3  15   8 34.6140 265.313   1
  -3 -15  -8 241.481 233.004   1
   3  15   9 248.043 264.943   1
  -3 -15  -9 61.7784 221.616   1
   3  15  10-72.0773 261.534   1
  -3 -15 -10-189.068 229.598   1
   3  15  11 514.233 269.775   1
  -3 -15 -11 350.482 216.161   1
   3  15  12-37.1617 271.763   1
  -3 -15 -12 289.136 232.309   1
   3  15  14 225.619 290.668   1
  -3 -15 -14 357.001 235.293   1
   3  15  15 451.757 289.459   1
  -3 -15 -15-97.5870 227.746   1
   3  15  16 338.205 284.162   1
  -3 -15 -16 746.776 259.696   1
   3  15  17 74.7856 265.130   1
  -3 -15 -17 936.769 244.863   1
   3  15  18 296.447 254.570   1
  -3 -15 -18 288.474 225.989   1
   3  15  20 36.0432 231.563   1
  -3 -15 -20 30.9293 203.523   1
  -3 -15 -22 146.932 186.232   1
   3 -16 -21 93.6179 204.509   1
  -3  16  21 144.360 236.476   1
   3 -16 -20-95.4966 215.251   1
  -3  16  20 73.6123 273.039   1
   3 -16 -19 193.300 214.029   1
  -3  16  19-37.4642 244.261   1
   3 -16 -18 261.053 215.999   1
  -3  16  18 37.9377 272.184   1
   3 -16 -17-197.728 230.785   1
  -3  16  17-76.7263 290.950   1
   3 -16 -16 263.970 220.981   1
  -3  16  16 347.351 263.979   1
   3 -16 -15 132.420 201.400   1
  -3  16  15 348.406 251.537   1
   3 -16 -14 264.720 209.980   1
  -3  16  14 193.483 246.617   1
   3 -16 -13 263.832 216.091   1
  -3  16  13-77.0864 235.263   1
   3 -16 -12 229.255 227.561   1
  -3  16  12 574.106 289.056   1
   3 -16 -11-195.426 223.202   1
  -3  16  11 75.6448 255.799   1
   3 -16 -10-224.703 223.688   1
  -3  16  10 223.652 246.417   1
   3 -16  -9-63.3439 212.262   1
  -3  16   9 36.5546 244.984   1
   3 -16  -7 388.774 230.769   1
  -3  16   7-207.194 251.530   1
   3 -16  -6 57.2925 192.095   1
  -3  16   6 167.870 230.112   1
   3 -16  -5 274.551 193.036   1
  -3  16   5 320.795 238.721   1
   3 -16  -4 263.241 193.005   1
   3  16  -4 336.810 94.2118   1
  -3  16   4 584.137 241.393   1
   3  16  -3-56.6899 121.875   1
  -3  16   3 349.746 215.553   1
  -3 -16   3 188.664 109.237   1
   3  16  -2 164.035 149.632   1
   3 -16  -2 326.379 188.140   1
  -3  16   2 109.446 204.235   1
  -3 -16   2 266.201 131.817   1
   3  16  -1 64.1720 176.136   1
  -3 -16   1 184.086 154.804   1
   3 -16  -1 284.187 165.438   1
  -3  16   1 74.9506 184.935   1
  -3 -16   0 186.598 161.073   1
   3 -16   0 19.7949 155.840   1
  -3  16   0 89.7809 183.474   1
   3  16   0 24.0261 187.876   1
  -3 -16  -1 250.072 175.919   1
   3 -16   1 292.187 139.467   1
  -3  16  -1 215.290 160.565   1
   3  16   1 78.7127 189.370   1
  -3 -16  -2 536.965 193.285   1
  -3 -16  -3 51.9813 188.537   1
   3 -16   3-71.6750 93.5427   1
  -3  16  -3-112.829 93.4952   1
   3  16   3 148.612 213.096   1
  -3 -16  -4 518.471 202.496   1
   3  16   4 218.368 229.363   1
  -3 -16  -5 199.041 205.631   1
   3  16   5 65.0163 231.370   1
  -3 -16  -6-117.712 189.063   1
   3  16   6 235.476 243.043   1
  -3 -16  -7-90.5158 209.403   1
   3  16   7 278.026 259.725   1
  -3 -16  -8 154.549 208.227   1
   3  16   8 71.2471 260.463   1
  -3 -16  -9-188.534 219.903   1
   3  16   9 436.028 277.388   1
  -3 -16 -10 574.938 227.521   1
   3  16  10 110.770 251.922   1
  -3 -16 -11 129.039 213.283   1
   3  16  11-37.3545 231.621   1
  -3 -16 -13-261.642 222.168   1
   3  16  13 227.209 277.832   1
  -3 -16 -14 65.5074 213.497   1
   3  16  14-37.9283 272.961   1
  -3 -16 -15 32.7135 203.907   1
   3  16  15-151.472 250.346   1
  -3 -16 -16 325.797 198.220   1
   3  16  16 75.3757 232.877   1
  -3 -16 -17-32.3438 181.862   1
   3  16  17 336.184 225.542   1
  -3 -16 -18 63.6285 182.141   1
   3  16  18-36.8830 242.692   1
  -3 -16 -19-62.4703 180.020   1
   3  16  19-145.493 239.407   1
  -3 -16 -20-30.5835 194.768   1
   3  16  20 428.689 249.107   1
  -3 -16 -21 415.889 214.950   1
   3  16  21 246.844 261.582   1
   3 -17 -20 190.292 218.221   1
  -3  17  20-216.276 261.433   1
   3 -17 -19 160.839 222.962   1
  -3  17  19 408.875 258.520   1
   3 -17 -18 32.6851 190.571   1
  -3  17  18-151.039 239.000   1
   3 -17 -17 165.514 229.405   1
  -3  17  17 420.619 276.815   1
   3 -17 -16 33.2657 233.749   1
  -3  17  16 77.2850 281.358   1
   3 -17 -15 368.182 230.230   1
  -3  17  15 583.156 287.793   1
   3 -17 -14 201.418 222.000   1
  -3  17  14-38.9685 281.604   1
   3 -17 -13 101.111 233.067   1
  -3  17  13 194.725 277.122   1
   3 -17 -12-33.5681 206.044   1
  -3  17  12-232.475 274.544   1
   3 -17 -11 33.3137 211.977   1
  -3  17  11 153.802 257.741   1
   3 -17 -10 463.625 222.689   1
  -3  17  10 37.5892 253.707   1
   3 -17  -9 193.217 222.565   1
  -3  17   9-74.0329 242.467   1
   3 -17  -8 187.048 206.244   1
  -3  17   8 36.4580 252.052   1
   3 -17  -6 501.870 212.107   1
  -3  17   6 413.612 258.389   1
   3 -17  -5 114.087 201.235   1
  -3  17   5-266.282 241.426   1
   3 -17  -4 245.288 182.755   1
  -3  17   4-95.9378 205.537   1
   3 -17  -3-77.3475 182.628   1
  -3  17   3 152.268 218.308   1
   3 -17  -2 121.842 181.681   1
   3  17  -2 166.447 145.349   1
   3  17  -1 196.659 175.007   1
  -3  17   1 285.864 189.475   1
   3 -17  -1 22.9603 168.105   1
  -3 -17   0-21.3907 158.111   1
   3 -17   0 144.500 153.710   1
   3  17   0 24.7925 172.773   1
  -3  17   0-23.2697 173.266   1
  -3 -17  -1-117.347 172.355   1
   3  17   1-407.925 192.797   1
  -3  17  -1 79.8399 158.273   1
   3  17   3 309.267 214.805   1
  -3 -17  -3 26.7271 170.268   1
   3  17   4-97.3686 238.099   1
  -3 -17  -4 28.0387 196.196   1
   3  17   5 337.320 244.717   1
  -3 -17  -5 349.602 214.874   1
   3  17   6 208.957 253.076   1
  -3 -17  -6 270.773 211.105   1
   3  17   8-36.4543 245.769   1
  -3 -17  -8 409.889 235.132   1
   3  17   9 37.0846 247.433   1
  -3 -17  -9 64.1492 212.058   1
   3  17  10 225.547 267.677   1
  -3 -17 -10 194.956 207.119   1
   3  17  11 833.840 276.777   1
  -3 -17 -11 262.204 222.010   1
   3  17  12 76.2064 267.774   1
  -3 -17 -12 98.8543 228.724   1
   3  17  13-229.262 279.251   1
  -3 -17 -13 165.207 232.148   1
   3  17  14 686.703 269.585   1
  -3 -17 -14-33.0230 198.777   1
   3  17  15-227.700 240.275   1
  -3 -17 -15 361.644 195.168   1
   3  17  16-37.6069 257.720   1
  -3 -17 -16 194.740 214.645   1
   3  17  17 520.844 279.810   1
  -3 -17 -17 191.854 219.148   1
   3  17  18-110.049 258.328   1
  -3 -17 -18 565.782 236.376   1
   3  17  19 109.021 265.813   1
  -3 -17 -19 214.543 212.960   1
   3  17  20-431.757 276.624   1
  -3 -17 -20 118.934 196.670   1
  -3  18  19-437.456 284.047   1
   3 -18 -19 224.640 223.671   1
  -3  18  18 148.599 231.756   1
   3 -18 -18 163.532 198.720   1
  -3  18  17-226.367 256.431   1
   3 -18 -17 398.780 203.002   1
  -3  18  16 381.953 263.591   1
   3 -18 -16 571.995 234.647   1
  -3  18  15 424.005 274.139   1
   3 -18 -15-339.586 214.938   1
  -3  18  13-38.8501 249.589   1
   3 -18 -13 68.4963 210.094   1
  -3  18  12-310.617 260.229   1
   3 -18 -12 376.409 223.066   1
  -3  18  11 116.478 272.878   1
   3 -18 -11 100.948 206.532   1
  -3  18  10-192.545 247.401   1
   3 -18 -10 100.149 205.890   1
  -3  18   9 497.023 278.746   1
   3 -18  -9 65.1034 202.362   1
  -3  18   8 450.333 264.893   1
   3 -18  -8-64.2554 197.278   1
  -3  18   7 365.710 249.884   1
   3 -18  -7 125.490 197.075   1
  -3  18   6 35.6525 245.373   1
   3 -18  -6 122.233 190.540   1
  -3  18   5 103.809 259.550   1
   3 -18  -5-177.594 200.202   1
  -3  18   4 399.789 212.222   1
   3 -18  -4 28.2617 180.126   1
  -3  18   3-63.3492 213.269   1
   3  18   2 90.6555 200.769   1
   3  18   3 256.243 207.440   1
   3  18   4 66.9811 205.472   1
  -3 -18  -4-145.007 181.723   1
   3  18   5 312.818 233.028   1
  -3 -18  -5-60.1571 198.943   1
   3  18   7-183.150 248.781   1
  -3 -18  -7 126.836 214.412   1
   3  18   8-74.6410 236.429   1
  -3 -18  -8-226.099 206.740   1
   3  18   9 529.906 264.893   1
  -3 -18  -9-229.379 215.673   1
   3  18  10 267.370 264.202   1
  -3 -18 -10 132.339 205.479   1
   3  18  11 269.112 264.802   1
  -3 -18 -11 133.157 215.256   1
   3  18  12-115.446 242.867   1
  -3 -18 -12 567.431 235.076   1
   3  18  13-346.318 276.932   1
  -3 -18 -13 200.181 225.606   1
   3  18  14-114.761 245.760   1
  -3 -18 -14 33.0435 191.500   1
   3  18  15-37.9704 253.453   1
  -3 -18 -15 261.306 231.512   1
   3  18  16 337.966 268.007   1
  -3 -18 -16 355.760 221.761   1
   3  18  17-148.326 263.733   1
  -3 -18 -17 31.7943 208.243   1
   3  18  18-110.220 245.127   1
  -3 -18 -18 155.050 195.294   1
   3  18  19 436.602 255.065   1
  -3 -18 -19 120.361 178.198   1
  -3  19  18-222.383 270.871   1
   3 -19 -18 158.361 212.259   1
  -3  19  17 37.7657 239.194   1
   3 -19 -17 228.967 218.408   1
  -3  19  16 613.609 251.396   1
   3 -19 -16-199.364 203.020   1
  -3  19  15 310.626 248.751   1
   3 -19 -15 201.895 218.887   1
  -3  19  14 352.646 248.996   1
   3 -19 -14 339.592 236.700   1
  -3  19  12 39.6800 246.027   1
  -3  19  11 515.312 281.617   1
  -3  19  10 314.876 266.919   1
  -3  19   9 38.8340 255.536   1
  -3  19   8 268.647 275.660   1
   3  19   7 37.4594 245.336   1
   3  19   8-152.170 255.141   1
   3  19   9 115.411 261.385   1
   3  19  10 154.918 247.790   1
   3  19  11-38.8222 267.120   1
  -3 -19 -11 66.8730 211.630   1
   3  19  12-388.164 272.902   1
  -3 -19 -12 568.443 217.136   1
   3  19  13-116.059 266.246   1
  -3 -19 -13 233.223 210.951   1
   3  19  14-38.3778 236.696   1
  -3 -19 -14-32.9519 202.151   1
   3  19  15-38.2721 258.795   1
  -3 -19 -15 64.6807 212.801   1
   3  19  16 113.331 259.068   1
  -3 -19 -16 223.460 205.405   1
   3  19  17-150.152 221.478   1
  -3 -19 -17 217.517 174.625   1
   3  19  18 180.617 254.414   1
  -3 -19 -18 340.489 196.702   1
   4   0 -26 131.380 212.208   1
   4   0 -24 683.745 244.158   1
  -4   0  24-153.965 252.910   1
   4   0 -23-290.675 224.485   1
  -4   0  23-76.3279 241.890   1
   4   0 -21-31.4944 231.140   1
  -4   0  21 297.715 271.026   1
   4   0 -20 2130.79 298.578   1
  -4   0  20 1240.46 303.437   1
   4   0 -19 30.0797 222.586   1
  -4   0  19 392.964 281.297   1
   4   0 -17 56.7940 223.535   1
  -4   0  17 168.520 248.269   1
   4   0 -16 2606.02 320.855   1
  -4   0  16 2344.00 352.915   1
  -4   0  15-125.316 266.747   1
   4   0 -14 2681.63 315.754   1
  -4   0  14 2400.95 332.093   1
   4   0 -13-241.527 202.883   1
  -4   0  13-28.6403 216.537   1
   4   0 -11 238.981 193.787   1
  -4   0  11 76.7148 225.071   1
   4   0 -10 3852.05 350.559   1
  -4   0  10 3546.38 376.476   1
   4   0  -9 230.903 166.975   1
  -4   0   9-203.704 218.856   1
   4   0  -8 52724.9 3576.76   1
  -4   0   8 56692.2 3593.73   1
   4   0  -7 16.6995 149.109   1
  -4   0   7 59.5549 201.262   1
   4   0  -6 3566.35 327.180   1
  -4   0   6 3717.41 352.580   1
   4   0  -5-104.441 178.206   1
  -4   0   5-118.838 192.404   1
   4   0  -4 64315.7 4046.07   1
  -4   0   4 59193.1 4051.28   1
  -4   0   2 208.801 203.919   1
   4   0  -2 122.311 182.756   1
  -4   0   1 53.1588 209.653   1
   4   0  -1-109.360 198.732   1
   4   0   0 24.5680 200.147   1
  -4   0   0 50.8101 206.650   1
   4   0   1-173.559 196.990   1
  -4   0  -1-172.908 201.068   1
   4   0   2 242.783 182.330   1
  -4   0  -2 36.9711 184.558   1
  -4   0  -4 61256.0 3934.85   1
   4   0   4 59085.4 3934.97   1
  -4   0  -5-143.501 167.248   1
   4   0   5-91.8780 175.768   1
  -4   0  -6 4628.89 369.952   1
   4   0   6 4193.51 381.321   1
  -4   0  -7-96.6528 160.401   1
   4   0   7 36.9488 159.852   1
  -4   0  -8 56399.4 3752.92   1
   4   0   8 58317.1 3768.23   1
  -4   0  -9 35.8329 164.366   1
   4   0   9-66.8468 192.785   1
  -4   0 -10 3692.41 348.953   1
   4   0  10 4090.67 377.244   1
  -4   0 -11 104.835 183.433   1
   4   0  11-278.924 212.217   1
  -4   0 -12 8781.38 673.431   1
   4   0  12 9379.40 703.923   1
  -4   0 -13-298.213 182.684   1
  -4   0 -14 2181.39 267.024   1
   4   0  14 1822.52 295.294   1
  -4   0 -15-253.450 210.510   1
   4   0  15-62.2928 229.624   1
  -4   0 -16 3563.95 343.952   1
   4   0  16 2588.28 371.920   1
   4   0  17-232.587 259.919   1
  -4   0 -17-110.074 211.032   1
   4   0  19 281.728 284.648   1
  -4   0 -19 210.064 219.018   1
   4   0  20 1788.07 344.289   1
  -4   0 -20 2253.92 312.210   1
   4   0  21 109.256 229.433   1
  -4   0 -21-282.421 230.301   1
   4   0  22 184.920 235.275   1
  -4   0 -22-63.4113 221.869   1
   4   0  23-74.7492 236.572   1
  -4   0 -23-32.0438 216.701   1
   4   0  24 301.115 240.886   1
  -4   0 -24 64.6276 226.387   1
  -4   1  26 114.814 220.520   1
   4  -1 -26 64.7894 197.728   1
  -4   1  25 38.3406 237.758   1
   4   1 -25 33.0689 238.033   1
   4  -1 -25 129.752 209.465   1
  -4  -1  24 116.506 238.252   1
  -4   1  24 38.2140 262.952   1
   4   1 -24-164.353 212.229   1
   4  -1 -24 258.847 221.695   1
  -4  -1  23-306.396 243.644   1
   4   1 -23 97.2761 213.379   1
   4  -1 -23-419.607 229.573   1
  -4  -1  22 339.535 255.026   1
  -4   1  22 453.526 289.420   1
   4   1 -22 383.142 250.648   1
   4  -1 -22 287.761 236.575   1
  -4  -1  21-37.0187 229.763   1
  -4   1  21 112.103 236.747   1
   4   1 -21-31.3465 220.500   1
   4  -1 -21 566.065 223.909   1
  -4  -1  20 36.1551 255.260   1
  -4   1  20 585.010 279.274   1
   4   1 -20-183.810 216.352   1
   4  -1 -20 313.402 244.365   1
  -4  -1  19 457.889 254.636   1
  -4   1  19-143.241 252.798   1
   4   1 -19-59.6895 199.321   1
   4  -1 -19 337.813 217.725   1
  -4  -1  18 410.213 276.504   1
  -4   1  18 69.5598 276.856   1
   4   1 -18 1014.14 258.532   1
   4  -1 -18 599.400 260.351   1
  -4  -1  17 298.849 270.675   1
  -4   1  17 67.6282 234.846   1
   4   1 -17-84.3454 218.527   1
   4  -1 -17 383.633 227.808   1
  -4  -1  16 415.772 270.735   1
  -4   1  16 163.728 239.397   1
   4   1 -16 54.1637 215.256   1
   4  -1 -16-85.7725 205.856   1
  -4  -1  15 705.582 265.298   1
   4   1 -15 831.808 243.641   1
   4  -1 -15 661.998 220.695   1
  -4  -1  14-58.3462 248.970   1
  -4   1  14 151.829 215.093   1
   4   1 -14-99.0454 192.908   1
   4  -1 -14-26.5118 190.798   1
  -4   1  13 116.252 236.805   1
   4  -1 -13 50.7611 208.697   1
   4   1 -12 2548.27 286.830   1
  -4  -1  11 968.915 238.608   1
  -4   1  11 1167.32 256.628   1
   4   1 -11 823.194 218.301   1
   4  -1 -11 783.233 217.851   1
   4   1 -10 15754.9 1171.44   1
   4  -1 -10 17124.0 1179.61   1
  -4   1  10 17125.1 1199.14   1
  -4  -1  10 18359.5 1194.85   1
  -4   1   9 2177.74 283.772   1
  -4  -1   9 2895.12 300.409   1
   4   1  -9 2668.58 271.992   1
  -4   1   8-109.803 205.843   1
  -4  -1   8 164.297 193.834   1
   4  -1  -8 112.062 182.969   1
   4   1  -8 121.172 164.511   1
   4   1  -7 49834.9 3210.21   1
   4  -1  -7 48269.5 3211.51   1
  -4   1   7 46924.5 3222.61   1
  -4  -1   7 50146.1 3221.28   1
  -4  -1   6 9824.98 740.472   1
  -4   1   6 9703.63 742.816   1
   4  -1  -6 10914.1 737.810   1
   4   1  -6 10841.0 734.848   1
   4  -1  -5 379.195 183.938   1
  -4   1   5 533.256 202.026   1
  -4  -1   5 702.020 200.659   1
   4   1  -5 747.139 185.337   1
   4  -1  -4 30095.7 1924.57   1
  -4   1   4 27698.4 1927.46   1
  -4  -1   2 45795.8 2976.29   1
   4   1  -2 44874.9 2970.75   1
   4  -1  -1 9960.17 664.621   1
   4   1  -1 9713.16 665.291   1
  -4   1   1 9123.61 673.178   1
  -4  -1   1 8366.52 666.249   1
   4  -1   0 85.5998 193.429   1
   4   1   0 25.0907 200.035   1
  -4   1   0 12.9874 200.379   1
  -4  -1   0 161.862 196.785   1
   4  -1   1 9886.27 653.520   1
   4   1   1 7865.14 652.972   1
  -4   1  -1 9526.37 651.385   1
  -4  -1  -1 9089.48 653.160   1
   4  -1   2 45764.1 3046.89   1
  -4   1  -2 47226.9 3045.99   1
   4  -1   3 13272.7 908.046   1
  -4   1  -3 13098.4 903.432   1
   4   1   4 23059.8 1665.75   1
  -4  -1  -4 26786.9 1666.56   1
  -4   1  -5 360.373 166.716   1
  -4  -1  -5 712.395 190.418   1
   4   1   5 277.842 202.325   1
   4  -1   5 663.383 182.900   1
   4  -1   6 9894.87 706.528   1
   4   1   6 9402.18 710.890   1
  -4  -1  -6 10122.0 713.756   1
  -4   1  -6 10214.2 702.227   1
   4   1   7 50464.2 3230.53   1
   4  -1   7 50340.7 3221.43   1
  -4   1  -7 47419.9 3212.61   1
  -4  -1  -7 48047.1 3217.55   1
  -4  -1  -8-35.2174 178.178   1
  -4   1  -8 64.0004 160.619   1
   4  -1   8 135.051 194.832   1
   4   1   8-21.4550 211.000   1
  -4   1  -9 2936.62 264.993   1
  -4  -1  -9 2877.26 281.699   1
   4  -1   9 2337.51 293.619   1
   4   1   9 2499.01 312.730   1
  -4   1 -10 15720.3 1204.40   1
  -4  -1 -10 18658.4 1214.46   1
   4   1  10 18142.3 1235.22   1
   4  -1  10 18512.5 1234.66   1
   4   1  11 763.684 250.513   1
   4  -1  11 1122.49 249.111   1
  -4  -1 -11 1172.40 230.255   1
  -4   1 -11 1214.06 210.277   1
   4  -1  12 3017.01 341.999   1
  -4   1 -12 2788.85 299.319   1
   4   1  13 670.635 261.227   1
  -4  -1 -13 306.737 203.377   1
   4   1  14 30.6064 253.333   1
   4  -1  14 174.729 227.141   1
  -4   1 -14 350.370 208.832   1
  -4  -1 -14 98.2754 189.157   1
  -4  -1 -15 673.183 223.220   1
  -4   1 -15 520.406 203.340   1
   4  -1  15 1066.20 276.467   1
   4   1  15 731.579 264.656   1
  -4   1 -16 282.004 219.747   1
   4  -1  16-31.7889 252.865   1
   4   1  16 296.312 259.344   1
   4  -1  17 196.260 245.537   1
   4   1  17-134.919 284.027   1
  -4   1 -17 324.884 213.975   1
  -4  -1 -17 139.691 239.325   1
   4  -1  18 68.0419 270.840   1
   4   1  18 456.629 243.255   1
  -4   1 -18 455.614 232.904   1
  -4  -1 -18 613.235 223.841   1
   4  -1  19 138.343 255.655   1
   4   1  19 177.696 254.800   1
  -4  -1 -19 181.699 221.361   1
  -4   1 -19-179.489 214.489   1
   4  -1  20 389.506 243.657   1
   4   1  20 35.9739 233.385   1
  -4   1 -20 91.9650 195.997   1
  -4  -1 -20-217.488 219.212   1
   4  -1  21 72.5874 257.142   1
   4   1  21 72.8430 238.593   1
  -4   1 -21-31.2622 210.528   1
  -4  -1 -21 253.123 238.206   1
   4  -1  22 295.764 262.041   1
   4   1  22 333.414 257.229   1
  -4   1 -22 506.823 214.738   1
  -4  -1 -22 381.775 223.128   1
   4  -1  23-299.291 235.591   1
   4   1  23 373.356 244.521   1
  -4   1 -23 160.506 226.473   1
  -4  -1 -23-96.0537 211.665   1
   4  -1  24 755.304 266.015   1
   4   1  24-187.449 239.227   1
  -4  -1 -24 289.564 209.571   1
  -4   1 -24 389.643 227.989   1
   4   1  25 374.935 245.648   1
  -4   1 -25-162.610 213.105   1
  -4  -1 -25 161.149 211.192   1
   4   1  26 223.974 240.003   1
  -4  -1 -26 95.4997 204.729   1
   4  -2 -27 285.987 207.943   1
   4  -2 -26 160.184 201.992   1
  -4   2  26 151.423 227.395   1
   4  -2 -25 160.778 201.819   1
  -4   2  25 227.824 230.729   1
   4   2 -24 197.628 216.842   1
  -4  -2  24 548.284 256.224   1
   4  -2 -23 256.646 221.163   1
  -4   2  23 152.471 261.510   1
   4   2 -22 64.1213 200.960   1
   4  -2 -22 127.422 230.239   1
  -4  -2  22 37.8435 238.392   1
  -4   2  22 189.185 264.829   1
   4   2 -21-125.522 213.128   1
  -4  -2  21 148.131 237.910   1
   4   2 -20 244.159 208.865   1
   4  -2 -20 701.446 260.928   1
  -4  -2  20 360.219 258.195   1
  -4   2  20 877.126 305.700   1
   4  -2 -19 313.066 230.781   1
  -4   2  19-35.8887 273.211   1
   4   2 -18-28.7127 214.567   1
  -4   2  18-71.0206 285.729   1
  -4  -2  18 203.226 242.815   1
   4   2 -17-304.341 234.843   1
  -4  -2  17 620.381 267.634   1
   4   2 -16 372.097 209.748   1
   4  -2 -16 115.453 228.415   1
  -4   2  16 571.571 281.766   1
  -4  -2  16-31.3553 249.640   1
   4  -2 -15 1704.19 273.082   1
   4   2 -15 966.709 233.870   1
  -4   2  15 682.971 292.113   1
  -4  -2  15 1319.39 268.222   1
   4  -2 -14 484.701 235.243   1
   4   2 -14 1091.09 244.282   1
  -4   2  14 1065.54 266.787   1
  -4  -2  14 714.263 239.413   1
   4  -2 -13 7368.12 565.862   1
   4   2 -13 6162.21 534.695   1
  -4   2  13 7339.97 587.482   1
  -4  -2  13 7115.91 569.562   1
   4  -2 -12 5512.23 478.084   1
  -4  -2  12 5445.12 489.317   1
  -4   2  12 6009.92 504.493   1
   4   2 -11 3881.29 373.466   1
  -4  -2  11 4547.14 397.276   1
   4  -2 -10 398.404 211.205   1
   4   2 -10 879.340 184.849   1
  -4   2  10 154.548 231.400   1
   4   2  -9 1096.66 191.923   1
   4  -2  -9 824.680 187.932   1
  -4   2   9 1123.20 232.351   1
  -4  -2   9 1253.37 242.415   1
   4   2  -8 9008.90 656.263   1
   4  -2  -8 9683.87 676.310   1
  -4  -2   8 8985.64 671.432   1
  -4   2   8 8700.13 688.701   1
   4  -2  -7 15862.2 1065.21   1
   4   2  -7 15675.6 1050.83   1
  -4  -2   7 15405.4 1063.18   1
  -4   2   7 14185.7 1073.82   1
   4  -2  -6 22891.7 1543.07   1
   4   2  -6 22617.2 1532.09   1
  -4  -2   6 22534.0 1540.59   1
  -4   2   6 23738.7 1555.24   1
   4  -2  -5 16227.7 1102.85   1
   4   2  -5 16273.6 1096.17   1
  -4  -2   5 16502.5 1106.27   1
  -4   2   5 15468.6 1113.85   1
   4  -2  -4 19400.0 1278.76   1
  -4   2   4 18371.9 1288.08   1
   4  -2  -3 43868.3 2830.07   1
  -4  -2   3 41043.4 2826.89   1
  -4   2   3 44543.9 2836.55   1
   4   2  -2 34957.9 2254.82   1
  -4  -2   2 33389.1 2258.51   1
   4  -2  -1 962.203 180.991   1
  -4   2   1 1226.64 223.284   1
  -4  -2   1 546.517 198.705   1
   4   2  -1 571.004 183.387   1
   4   2   0 100151. 6693.01   1
  -4   2   0 104214. 6695.64   1
  -4  -2   0 103678. 6692.00   1
   4  -2   0 103895. 6690.38   1
   4  -2   1 531.947 162.786   1
  -4   2  -1 591.029 172.936   1
  -4   2  -2 31399.3 2105.46   1
   4  -2   2 32448.7 2107.56   1
  -4   2  -3 38470.7 2749.56   1
  -4  -2  -3 42041.5 2758.62   1
   4  -2   3 45270.3 2754.35   1
   4   2   3 42408.6 2760.49   1
   4   2   4 16012.6 1135.97   1
  -4  -2  -4 17053.2 1130.32   1
   4   2   5 14661.7 982.555   1
  -4  -2  -5 13530.5 977.512   1
   4  -2   6 17678.5 1410.92   1
   4   2   6 21408.6 1431.87   1
  -4   2  -6 22364.2 1410.38   1
  -4  -2  -6 22992.6 1423.99   1
   4  -2   7 14051.2 1011.19   1
   4   2   7 14631.5 1030.06   1
  -4   2  -7 15474.3 1010.13   1
  -4  -2  -7 14555.8 1011.93   1
   4  -2   8 10069.7 677.657   1
  -4   2  -8 9374.39 661.484   1
  -4  -2  -8 8744.52 665.763   1
   4   2   8 8834.36 684.746   1
  -4  -2  -9 1170.63 214.240   1
  -4   2  -9 890.396 172.472   1
   4  -2   9 927.411 216.255   1
   4   2   9 981.461 238.976   1
  -4  -2 -10 277.454 195.651   1
  -4   2 -10 458.593 173.235   1
   4  -2  10 444.251 204.953   1
   4   2  10 434.184 232.369   1
  -4   2 -11 3386.74 335.560   1
   4  -2  11 3780.18 360.550   1
  -4   2 -12 6104.81 469.258   1
  -4  -2 -12 5651.96 491.095   1
   4   2  12 5767.89 514.907   1
   4  -2  12 5728.70 496.541   1
  -4   2 -13 6845.06 535.338   1
  -4  -2 -13 6884.46 547.172   1
   4   2  13 7034.96 578.623   1
   4  -2  13 6487.60 558.657   1
   4   2  14 533.307 299.131   1
  -4  -2 -14 628.773 224.416   1
  -4  -2 -15 1215.87 234.608   1
  -4   2 -15 1717.66 238.725   1
   4  -2  15 1427.42 276.240   1
   4   2  15 1395.25 277.969   1
  -4   2 -16 75.3224 196.528   1
  -4  -2 -16 54.3221 211.150   1
   4  -2  16 467.287 253.208   1
   4  -2  17-129.492 250.523   1
  -4   2 -17 135.379 192.564   1
   4   2  18 284.110 279.459   1
   4  -2  18 134.236 250.805   1
  -4   2 -18 28.2535 200.978   1
  -4  -2 -18-88.6196 222.370   1
   4   2  19 752.356 265.032   1
  -4  -2 -19 274.954 211.740   1
  -4   2 -19 799.179 247.524   1
   4   2  20 687.339 251.983   1
   4  -2  20 35.0681 233.922   1
  -4   2 -20 517.527 221.033   1
  -4  -2 -20 125.068 216.249   1
   4  -2  21 108.359 239.924   1
   4   2  21 73.0628 227.735   1
  -4   2 -21-31.0004 198.239   1
  -4  -2 -21 158.740 196.898   1
   4  -2  22-36.8596 240.405   1
   4   2  22 259.323 228.631   1
  -4   2 -22 221.181 212.879   1
  -4  -2 -22 63.6761 206.708   1
   4   2  23-260.674 246.208   1
  -4  -2 -23 351.610 225.540   1
   4   2  24-149.222 233.783   1
  -4  -2 -24 224.200 219.503   1
  -4   2 -24 163.050 220.577   1
   4   2  25 186.006 235.541   1
  -4  -2 -25 543.936 227.965   1
   4   2  26 295.517 252.021   1
  -4  -2 -26-94.5450 219.646   1
  -4  -2 -27 653.860 244.619   1
   4  -3 -28-61.7894 208.017   1
   4  -3 -27 250.804 220.619   1
  -4   3  27 111.105 231.156   1
   4  -3 -26 253.458 226.007   1
  -4   3  26 299.198 242.085   1
   4  -3 -25-32.0148 221.241   1
  -4   3  25-75.6590 246.598   1
   4  -3 -24-256.059 246.160   1
  -4   3  24 38.0228 263.982   1
   4  -3 -23 159.926 230.508   1
   4   3 -23 97.3644 209.872   1
  -4   3  23 493.854 266.090   1
  -4  -3  23 38.8508 254.727   1
   4  -3 -22 32.2644 219.649   1
   4   3 -22 766.186 222.985   1
  -4   3  22 564.358 278.209   1
  -4  -3  22 227.722 243.962   1
   4   3 -21-62.3210 199.248   1
   4  -3 -21 323.972 221.038   1
  -4   3  21-74.2829 211.359   1
  -4  -3  21 74.0531 247.060   1
   4   3 -20 395.179 220.967   1
   4  -3 -20 127.424 239.288   1
  -4   3  20 965.004 292.092   1
  -4  -3  20 179.959 247.781   1
   4   3 -19-117.799 215.285   1
   4  -3 -19-62.7258 214.927   1
  -4  -3  19 348.124 260.185   1
  -4   3  19 292.244 238.163   1
   4  -3 -18 1225.04 281.570   1
   4   3 -18 596.937 214.319   1
  -4  -3  18 1242.73 278.753   1
   4  -3 -17 359.201 208.955   1
   4   3 -17 437.191 211.820   1
  -4  -3  17-64.5852 231.827   1
  -4   3  17-105.197 241.593   1
   4   3 -16 3245.72 369.241   1
   4  -3 -16 4315.60 403.791   1
  -4   3  16 3755.48 429.857   1
  -4  -3  16 4204.04 414.476   1
   4   3 -15 274.515 200.202   1
   4  -3 -15-28.2878 235.176   1
  -4  -3  15 324.544 233.468   1
  -4   3  15 529.795 287.718   1
   4  -3 -14 464.796 222.933   1
  -4   3  14 703.923 279.176   1
   4  -3 -13 868.726 260.806   1
   4   3 -13 979.923 202.920   1
  -4   3  13 492.861 271.828   1
  -4  -3  13 1062.87 244.565   1
   4   3 -12 2988.41 335.933   1
   4  -3 -12 4165.64 365.196   1
  -4   3  12 3425.81 371.350   1
  -4  -3  12 4134.76 369.842   1
   4  -3 -11 387.439 229.737   1
   4   3 -11 695.926 186.133   1
  -4   3  11 788.378 271.490   1
  -4  -3  11 564.419 207.200   1
   4   3 -10 11339.2 823.185   1
   4  -3 -10 12592.4 855.859   1
  -4   3  10 10812.4 857.391   1
  -4  -3  10 11754.6 836.914   1
   4   3  -9 1607.37 204.861   1
   4  -3  -9 1270.43 261.784   1
  -4  -3   9 1828.54 234.874   1
  -4   3   9 1252.00 288.921   1
   4  -3  -8 60.3325 155.769   1
   4   3  -8 99.2384 155.837   1
  -4  -3   8 56.4708 180.126   1
  -4   3   8 261.887 216.934   1
  -4  -3   7 3425.86 296.215   1
   4   3  -7 2408.96 273.088   1
   4  -3  -7 3528.50 307.049   1
  -4   3   7 2506.30 315.098   1
  -4   3   6 26165.8 1755.76   1
   4   3  -6 26198.7 1733.78   1
  -4  -3   6 26642.1 1742.50   1
   4  -3  -6 25147.9 1742.90   1
  -4   3   5 659.648 213.473   1
   4  -3  -5 295.463 169.095   1
  -4   3   4 10777.5 773.169   1
   4  -3  -4 10853.2 759.859   1
  -4   3   3 8567.32 606.866   1
   4   3  -3 8252.86 589.941   1
  -4  -3   3 8077.11 599.179   1
   4  -3  -3 7764.04 593.168   1
  -4   3   2 928.929 232.150   1
   4   3  -2 1323.08 203.464   1
  -4  -3   2 1290.81 197.771   1
   4   3  -1 397.040 170.018   1
  -4  -3   1 25.4863 164.239   1
   4  -3   0-11.9931 148.923   1
  -4   3   0 95.4097 180.839   1
   4  -3   1 304.361 161.298   1
  -4   3  -1 271.337 175.348   1
   4  -3   2 1188.76 179.020   1
  -4  -3  -2 1530.84 213.605   1
  -4   3  -2 1165.30 193.364   1
   4   3   2 1038.72 207.543   1
   4  -3   3 6772.51 517.620   1
  -4  -3  -3 7440.22 541.257   1
  -4   3  -3 7077.79 514.253   1
   4   3   3 7286.55 537.665   1
   4  -3   4 9332.63 757.940   1
   4   3   4 11962.7 786.003   1
  -4   3  -4 11410.0 758.506   1
  -4  -3  -4 11824.7 779.427   1
  -4  -3  -5 498.100 212.234   1
   4   3   5 347.345 222.964   1
   4   3   6 26682.0 1690.93   1
  -4  -3  -6 23648.7 1672.66   1
   4   3   7 3054.98 313.312   1
   4  -3   7 2729.68 275.520   1
  -4  -3  -7 2618.20 296.101   1
  -4   3  -7 3121.25 273.487   1
  -4  -3  -8 248.183 175.214   1
  -4   3  -8 74.0924 137.661   1
   4   3   8-166.954 222.514   1
  -4  -3  -9 1064.74 204.735   1
  -4   3  -9 1287.77 181.868   1
   4  -3   9 845.231 204.851   1
   4   3   9 1069.12 270.859   1
  -4  -3 -10 11482.2 794.622   1
   4   3  10 11327.1 817.924   1
   4  -3  10 9976.10 783.837   1
  -4   3 -11 485.288 182.521   1
  -4  -3 -11 691.460 230.621   1
   4   3  11 814.525 263.188   1
   4  -3  11 608.138 202.000   1
  -4   3 -12 3522.96 335.365   1
  -4  -3 -12 3234.98 336.385   1
   4   3  12 3493.37 393.149   1
   4  -3  12 3726.42 345.486   1
   4  -3  13 697.241 234.531   1
   4   3  13 740.116 274.352   1
  -4  -3 -13 964.324 237.407   1
  -4   3 -13 894.670 203.625   1
   4   3  14 128.321 249.228   1
  -4  -3 -15 323.329 241.819   1
  -4   3 -15 140.857 192.057   1
   4  -3  15 492.081 233.575   1
   4   3  15 198.410 262.480   1
  -4   3 -16 3237.69 342.201   1
  -4  -3 -16 3551.42 372.978   1
   4  -3  16 3576.72 378.672   1
   4   3  16 3170.29 403.637   1
   4  -3  17-31.9227 241.388   1
   4   3  17 311.912 248.696   1
  -4   3 -17 53.0392 190.444   1
  -4  -3 -17 373.442 226.307   1
   4   3  18 1256.25 292.196   1
   4  -3  18 1116.74 277.564   1
  -4   3 -18 755.092 237.656   1
  -4  -3 -18 1134.88 244.535   1
   4  -3  19 101.378 242.474   1
   4   3  19 505.607 248.712   1
  -4  -3 -19 92.4223 193.294   1
  -4   3 -19 29.1701 211.825   1
   4   3  20 109.085 224.832   1
  -4  -3 -20 377.276 228.593   1
   4  -3  21 107.733 226.187   1
   4   3  21 36.6179 234.139   1
  -4   3 -21 92.2668 199.570   1
  -4  -3 -21 63.6814 201.582   1
   4  -3  22-36.7699 231.965   1
   4   3  22 296.381 256.375   1
  -4   3 -22 692.937 214.376   1
  -4  -3 -22-127.407 231.433   1
   4   3  23-408.520 254.524   1
  -4  -3 -23 223.197 221.356   1
  -4   3 -23-193.124 211.896   1
   4   3  24 111.340 250.406   1
  -4  -3 -24 382.394 243.821   1
   4   3  25 369.109 256.387   1
  -4  -3 -25 31.7779 223.569   1
   4   3  27 216.814 232.267   1
  -4  -3 -27-338.257 199.618   1
   4  -4 -28 182.589 226.000   1
  -4   4  28 143.692 245.281   1
   4  -4 -27 556.772 234.657   1
  -4   4  27 36.5577 245.974   1
   4  -4 -26 282.164 228.856   1
  -4   4  26 221.960 251.793   1
   4  -4 -25 381.084 244.612   1
  -4   4  25 75.0279 259.711   1
   4  -4 -24 604.717 235.401   1
  -4   4  24 264.554 258.430   1
   4  -4 -23-96.9329 221.758   1
  -4   4  23 640.398 261.732   1
   4   4 -22 479.707 214.251   1
   4  -4 -22 228.506 225.455   1
  -4  -4  22 266.910 245.738   1
  -4   4  22 224.442 232.744   1
   4   4 -21 31.0143 199.280   1
   4  -4 -21-64.5766 238.666   1
  -4   4  21-300.925 278.035   1
  -4  -4  21 37.0581 229.788   1
   4  -4 -19 345.585 243.437   1
   4   4 -19-58.0797 209.359   1
  -4   4  19 588.952 274.342   1
  -4  -4  19 34.6556 238.771   1
   4  -4 -18 309.036 252.442   1
   4   4 -18 474.856 223.423   1
  -4   4  18 217.104 280.639   1
  -4  -4  18 99.9889 241.528   1
   4  -4 -17-120.554 247.749   1
   4   4 -17 26.7678 192.644   1
  -4   4  17-35.5061 276.618   1
  -4  -4  17 31.9358 241.224   1
   4   4 -16 102.221 204.350   1
  -4  -4  16-30.4670 227.682   1
   4  -4 -15 829.909 235.161   1
   4   4 -15 1096.66 218.060   1
  -4   4  15 573.064 275.171   1
  -4  -4  15 521.739 246.462   1
   4   4 -14 7060.32 547.721   1
  -4   4  14 7023.10 596.771   1
  -4  -4  14 6610.26 569.576   1
   4  -4 -14 6712.38 566.655   1
   4  -4 -13 482.074 210.139   1
   4   4 -13 284.406 172.822   1
  -4  -4  13 825.494 215.406   1
   4  -4 -12 128.796 211.127   1
   4   4 -12-144.143 169.794   1
  -4  -4  12 120.958 204.164   1
  -4   4  12-242.513 225.714   1
  -4  -4  11 5027.36 447.642   1
  -4   4  11 4377.28 474.300   1
   4  -4 -11 5256.08 458.448   1
   4   4 -11 5603.19 431.218   1
   4   4 -10 6949.10 532.238   1
  -4  -4  10 7162.42 546.564   1
  -4  -4   9 4735.21 377.469   1
   4   4  -9 4473.17 361.699   1
  -4   4   9 3407.35 401.210   1
   4  -4  -9 4531.93 407.732   1
  -4   4   8 5117.65 492.695   1
  -4  -4   8 5874.98 461.128   1
   4   4  -8 5958.67 448.515   1
   4  -4  -8 5501.70 472.248   1
  -4   4   7 1348.32 248.521   1
   4   4  -7 1286.89 177.375   1
  -4  -4   7 1002.40 190.096   1
   4  -4  -7 1217.94 232.919   1
  -4   4   6 20375.0 1446.13   1
   4   4  -6 21117.7 1414.21   1
   4  -4  -6 20930.0 1433.90   1
  -4  -4   6 21841.9 1423.18   1
   4  -4  -5 11368.9 820.322   1
  -4   4   5 11967.3 838.211   1
   4  -4  -4 1211.85 218.882   1
  -4   4   4 2196.68 261.290   1
   4   4  -3 5718.76 477.156   1
  -4  -4   3 6180.58 477.469   1
   4  -4  -3 6977.78 482.333   1
  -4   4   3 6876.78 500.652   1
   4  -4  -2 34556.8 2211.52   1
   4   4  -2 33327.8 2206.50   1
  -4  -4   2 31528.4 2203.94   1
  -4   4   2 34858.0 2220.58   1
   4   4   1 48734.9 3325.11   1
   4  -4   1 51840.9 3321.40   1
  -4  -4  -1 48882.5 3326.08   1
  -4   4  -1 53437.5 3324.82   1
   4  -4   2 37536.1 2351.25   1
  -4   4  -2 35721.7 2350.84   1
  -4  -4  -2 34662.4 2358.19   1
   4   4   2 34645.0 2358.68   1
   4  -4   3 7013.84 476.469   1
   4   4   3 6829.59 503.607   1
  -4   4  -3 6140.31 473.546   1
  -4  -4  -3 6074.36 490.158   1
   4  -4   4 1905.37 210.571   1
  -4   4  -4 1924.08 203.046   1
  -4  -4  -4 1896.37 217.159   1
   4   4   4 1305.04 219.995   1
   4   4   5 10321.2 808.128   1
   4  -4   5 11075.4 779.589   1
  -4  -4  -5 10821.4 798.419   1
  -4   4  -5 12198.6 778.117   1
  -4  -4  -6 19350.9 1327.62   1
   4   4   6 19508.1 1343.54   1
  -4   4  -7 989.251 163.484   1
   4   4   7 1370.06 256.158   1
  -4  -4  -7 1260.44 214.631   1
   4  -4   7 1136.50 196.543   1
  -4  -4  -8 6129.17 479.311   1
   4  -4   8 6244.83 464.202   1
   4   4   8 5491.75 505.830   1
  -4   4  -9 4007.19 329.845   1
  -4  -4  -9 3351.99 377.703   1
   4   4   9 4320.27 406.203   1
   4  -4   9 4174.33 345.202   1
  -4   4 -10 5712.82 455.031   1
   4  -4  10 6204.56 488.893   1
  -4   4 -11 5078.43 421.382   1
  -4  -4 -11 5719.41 463.517   1
   4   4  11 4455.26 478.277   1
   4  -4  11 6105.07 453.023   1
  -4   4 -12 132.718 150.360   1
  -4  -4 -12-24.5205 180.055   1
   4  -4  12 231.999 214.513   1
   4   4  12 241.000 245.530   1
  -4   4 -13 60.1224 163.953   1
  -4  -4 -13 557.459 236.411   1
   4   4  13 726.283 292.721   1
   4  -4  13 524.957 211.666   1
   4   4  14 6405.98 571.928   1
   4  -4  14 6807.19 554.504   1
  -4  -4 -15 437.584 202.155   1
   4   4  15 1009.46 251.425   1
  -4   4 -16-121.616 190.790   1
   4  -4  16 29.4009 218.133   1
  -4   4 -17 130.626 181.365   1
  -4  -4 -17 87.3085 219.889   1
   4   4  17-70.2255 258.606   1
   4  -4  17 155.198 238.634   1
  -4  -4 -18 543.157 235.545   1
  -4   4 -18 470.569 231.768   1
   4   4  18 688.603 310.574   1
   4  -4  18 608.244 254.492   1
  -4  -4 -19 682.855 241.355   1
  -4   4 -19 287.911 198.796   1
   4   4  19 800.194 296.086   1
   4  -4  19 232.159 247.947   1
  -4   4 -20-118.570 209.183   1
   4  -4  20-34.5382 221.944   1
  -4   4 -21 91.5987 199.988   1
  -4  -4 -21-95.7410 194.740   1
   4  -4  21 35.5876 225.261   1
   4   4  21 220.243 241.550   1
  -4  -4 -22 159.251 223.779   1
  -4   4 -22-62.7885 192.583   1
   4   4  22-74.0627 233.190   1
  -4  -4 -23 95.3943 235.260   1
   4   4  23 259.241 255.041   1
  -4  -4 -24 349.028 243.993   1
   4   4  24 590.604 264.172   1
  -4  -4 -25-94.6149 216.081   1
   4   4  25 220.137 253.528   1
  -4  -4 -26 186.256 200.031   1
   4   4  26 325.800 239.806   1
  -4  -4 -27-121.464 190.355   1
   4   4  27 428.011 218.897   1
  -4  -4 -28 497.496 225.555   1
   4   4  28 249.414 225.766   1
  -4   5  27 828.504 235.469   1
   4  -5 -27 183.198 193.474   1
  -4   5  26 441.146 222.230   1
   4  -5 -26 31.1261 185.139   1
  -4   5  24 635.514 260.951   1
   4  -5 -24 288.604 232.514   1
  -4   5  23-373.612 263.858   1
   4  -5 -23-32.5987 238.555   1
  -4   5  22 522.934 287.395   1
   4  -5 -22-32.6091 250.124   1
  -4   5  21 376.395 246.420   1
  -4  -5  21 552.572 243.486   1
   4   5 -21 155.785 210.076   1
   4  -5 -21 387.901 232.867   1
  -4   5  20 636.113 270.676   1
  -4  -5  20 177.842 251.289   1
   4  -5 -20-31.9565 245.991   1
   4   5 -20 150.449 219.486   1
  -4  -5  19-273.660 241.717   1
   4  -5 -19 189.698 248.330   1
   4   5 -19 231.552 201.315   1
  -4   5  18-36.5283 267.566   1
  -4  -5  18 393.383 242.059   1
   4  -5 -18 372.154 246.263   1
   4   5 -18 333.025 203.618   1
  -4   5  17 215.247 274.111   1
  -4  -5  17 438.107 214.741   1
   4  -5 -17-152.312 230.417   1
   4   5 -17 265.033 208.891   1
  -4   5  16 1261.59 342.029   1
  -4  -5  16 950.946 253.768   1
   4   5 -16 1490.99 245.634   1
  -4   5  15-102.541 288.184   1
   4  -5 -15 638.386 257.059   1
  -4  -5  14 1084.40 229.215   1
  -4   5  14 797.024 272.253   1
   4  -5 -14 733.176 245.594   1
   4   5 -14 658.241 201.650   1
  -4  -5  13 944.593 226.347   1
  -4   5  13 385.645 274.675   1
   4  -5 -13 573.170 236.084   1
   4   5 -13 457.888 195.010   1
  -4   5  12 402.920 264.199   1
  -4  -5  12 510.704 208.619   1
   4  -5 -12 369.538 227.481   1
   4   5 -12 590.345 177.538   1
  -4   5  11 298.284 242.498   1
  -4  -5  11 194.752 197.874   1
   4  -5 -11 50.7169 198.528   1
   4   5 -11 190.264 169.803   1
  -4   5  10 941.492 295.184   1
   4   5 -10 1321.17 198.502   1
  -4  -5  10 1311.09 227.045   1
   4  -5 -10 1389.47 262.764   1
   4   5  -9 753.210 176.281   1
  -4  -5   9 1376.09 204.569   1
  -4   5   8 24528.6 1738.81   1
   4   5  -8 25662.6 1697.33   1
   4  -5  -8 25383.8 1726.87   1
  -4  -5   8 25822.9 1707.61   1
   4  -5  -7 5367.49 508.998   1
  -4  -5   7 7033.69 490.706   1
  -4   5   7 6910.60 530.552   1
  -4   5   6 2177.01 284.824   1
   4  -5  -6 1773.45 252.191   1
   4  -5  -5 3816.52 323.934   1
  -4   5   5 2895.42 338.082   1
   4   5  -4 47229.8 3077.28   1
  -4  -5   4 47617.0 3078.68   1
   4  -5  -4 46769.1 3090.14   1
  -4   5   4 45735.8 3097.96   1
   4  -5  -3 844.625 173.871   1
   4   5  -3 900.092 166.799   1
  -4  -5   3 1090.60 167.964   1
  -4   5   3 1143.13 215.961   1
   4  -5  -2 60484.1 3962.88   1
  -4   5   2 60685.3 3970.12   1
  -4   5   1 94.4344 188.048   1
   4  -5  -1 166.047 147.555   1
   4  -5   1 169.208 124.542   1
  -4  -5  -1 14.5083 171.736   1
   4   5   1 14.9207 163.641   1
  -4   5  -1 41.0765 157.575   1
   4  -5   2 63983.2 4099.65   1
  -4  -5  -2 62287.2 4108.47   1
  -4   5  -2 63640.5 4102.12   1
   4   5   2 60916.3 4114.34   1
  -4  -5  -3 880.158 176.961   1
   4  -5   3 750.893 164.972   1
   4   5   3 1091.04 209.451   1
  -4   5  -3 1076.00 167.085   1
  -4   5  -4 45817.3 2876.03   1
  -4  -5  -4 43275.5 2898.69   1
   4   5   4 41320.8 2904.32   1
  -4  -5  -5 2718.10 303.104   1
  -4   5  -5 2693.29 257.629   1
   4   5   5 3012.56 342.160   1
   4  -5   6 1683.44 201.421   1
   4   5   6 2292.42 300.274   1
  -4  -5  -6 1956.01 242.771   1
   4   5   7 7324.67 561.957   1
  -4  -5  -7 6124.01 525.157   1
  -4  -5  -8 25481.8 1648.19   1
  -4   5  -8 22665.0 1612.08   1
   4  -5   8 24184.6 1626.08   1
   4   5   8 27024.0 1675.18   1
  -4   5  -9 969.841 166.070   1
   4  -5   9 1462.48 204.671   1
  -4  -5 -10 844.946 218.809   1
  -4   5 -10 1133.71 165.217   1
   4   5  10 628.703 251.443   1
   4  -5  10 935.214 182.271   1
  -4   5 -11 203.177 157.004   1
  -4  -5 -11 48.6743 217.687   1
   4   5  11 119.099 250.183   1
   4  -5  11 349.368 169.452   1
  -4   5 -12 414.647 164.643   1
  -4  -5 -12 502.108 198.921   1
   4  -5  12 575.204 203.964   1
   4   5  12 186.418 255.447   1
  -4   5 -13 288.008 153.230   1
  -4  -5 -13 442.019 246.451   1
   4  -5  13 933.988 221.678   1
   4   5  13 711.324 311.650   1
  -4  -5 -14 190.155 225.462   1
  -4   5 -14 498.829 173.666   1
   4   5  14 666.049 300.450   1
   4  -5  14 639.336 212.512   1
  -4  -5 -15 361.159 226.050   1
  -4   5 -15 153.461 164.413   1
   4   5  15 205.290 280.759   1
   4  -5  15 191.231 197.099   1
  -4  -5 -16 1021.01 250.496   1
  -4   5 -16 912.246 216.083   1
   4   5  16 951.655 305.911   1
  -4  -5 -17 29.9778 241.963   1
  -4   5 -17 51.2424 185.830   1
   4  -5  17-60.1880 213.173   1
   4   5  17 107.293 273.948   1
  -4  -5 -18 674.441 266.155   1
  -4   5 -18 351.670 215.367   1
   4  -5  18 187.490 220.658   1
   4   5  18 145.269 280.008   1
  -4   5 -19 338.338 194.964   1
  -4  -5 -19-251.818 251.792   1
   4   5  19 256.380 280.640   1
   4  -5  19 65.4615 212.455   1
  -4   5 -20 437.584 210.966   1
  -4  -5 -20 380.913 256.123   1
   4  -5  20 476.486 246.513   1
  -4  -5 -21 287.903 227.700   1
   4   5  21-36.7605 257.392   1
  -4  -5 -22 31.8395 198.449   1
   4   5  22-111.012 225.780   1
  -4  -5 -23 253.693 229.842   1
   4   5  23 627.387 254.305   1
  -4  -5 -24 220.777 229.070   1
   4   5  24 146.761 260.174   1
  -4  -5 -26 491.600 211.035   1
   4   5  26 214.908 234.765   1
  -4  -5 -27-59.9635 198.218   1
   4   5  27 176.001 199.036   1
  -4   6  27 35.5264 241.444   1
   4  -6 -27 210.884 223.653   1
  -4   6  26 181.749 239.898   1
   4  -6 -26 369.485 236.575   1
  -4   6  25-36.9378 251.972   1
   4  -6 -25 62.2452 215.966   1
  -4   6  24-37.1317 244.376   1
   4  -6 -24 159.323 213.610   1
  -4   6  23-260.382 214.921   1
   4  -6 -22 32.3840 235.782   1
  -4   6  21-301.257 295.322   1
   4  -6 -21 226.470 253.724   1
  -4   6  20-75.0371 243.429   1
  -4  -6  20 70.0724 207.930   1
   4  -6 -20-128.216 214.870   1
   4   6 -20 424.817 196.899   1
  -4  -6  19 335.625 221.859   1
   4   6 -19 581.562 217.013   1
  -4  -6  18 576.526 255.360   1
  -4   6  18 846.424 270.562   1
   4  -6 -18 343.816 219.782   1
   4   6 -18 224.438 203.260   1
  -4  -6  17 243.660 226.010   1
  -4   6  17 36.1679 300.022   1
   4  -6 -17 122.819 272.799   1
   4   6 -17-26.6903 203.812   1
  -4   6  16 319.356 253.234   1
   4  -6 -16 331.435 230.954   1
  -4  -6  15 597.645 238.033   1
   4   6 -15 856.671 214.865   1
   4  -6 -15 1001.79 237.730   1
   4   6 -14 4320.92 370.514   1
   4  -6 -14 3531.11 390.132   1
  -4   6  14 3144.40 423.512   1
  -4  -6  14 4744.65 393.322   1
   4   6 -13 3173.77 311.944   1
  -4  -6  13 3254.02 331.129   1
   4  -6 -13 2787.37 332.476   1
  -4   6  13 2690.31 366.465   1
  -4   6  12 63.4640 241.897   1
  -4  -6  12 335.000 183.724   1
   4  -6 -12 620.159 209.261   1
   4   6 -12 19.7578 163.190   1
  -4   6  11 886.195 298.558   1
  -4  -6  11 459.745 190.490   1
   4  -6 -11 467.462 256.671   1
   4   6 -11 667.576 177.175   1
  -4   6  10 293.755 207.258   1
  -4  -6  10-19.4326 162.143   1
   4  -6 -10-24.9848 186.046   1
   4   6 -10 17.0256 153.190   1
  -4   6   9-112.127 238.639   1
   4   6  -9-93.9279 145.798   1
  -4  -6   9-143.569 178.785   1
   4  -6  -9-23.9957 207.136   1
  -4  -6   8 8048.96 549.586   1
  -4   6   8 7001.05 582.182   1
   4  -6  -8 6762.46 562.703   1
   4   6  -8 7205.62 530.522   1
  -4   6   7-348.865 234.605   1
   4  -6  -7 174.593 200.732   1
  -4   6   6 28089.5 1901.38   1
   4  -6  -6 28142.6 1888.63   1
  -4   6   5 4598.06 406.183   1
   4  -6  -5 4497.96 391.357   1
   4   6  -4 1185.14 167.106   1
   4  -6  -4 1338.82 214.201   1
  -4  -6   4 1557.20 185.598   1
   4  -6  -3 3816.09 337.194   1
  -4  -6   3 4119.63 322.957   1
  -4   6   3 3523.67 349.656   1
   4  -6  -2 2470.76 269.187   1
  -4   6   2 3355.60 290.901   1
   4  -6  -1 796.358 176.411   1
  -4   6   1 591.264 178.692   1
   4   6   0 21728.7 1556.95   1
  -4  -6   0 24932.7 1558.97   1
   4   6   1 693.390 183.571   1
  -4  -6  -1 799.651 173.798   1
  -4  -6  -2 3712.24 308.983   1
   4   6   2 2899.49 309.221   1
  -4   6  -2 3347.87 287.477   1
   4  -6   3 3550.79 298.332   1
  -4   6  -3 3900.80 294.919   1
  -4  -6  -3 3494.58 318.951   1
   4   6   3 3076.08 338.979   1
   4  -6   4 1208.56 159.326   1
  -4  -6  -4 1022.59 189.026   1
   4   6   4 1073.88 207.399   1
  -4  -6  -5 4098.99 384.551   1
  -4   6  -5 4133.99 339.834   1
   4  -6   5 4933.16 340.958   1
   4   6   5 4342.02 412.580   1
   4  -6   6 27705.6 1799.67   1
   4   6   6 26623.7 1846.11   1
  -4   6  -6 27870.0 1799.20   1
  -4  -6  -6 25782.0 1826.56   1
   4   6   7-128.472 220.550   1
  -4  -6  -7 62.0980 175.735   1
  -4   6  -7 23.4799 114.338   1
   4  -6   7 221.936 126.853   1
   4   6   8 6989.56 590.670   1
  -4  -6  -8 7393.38 567.886   1
   4   6   9 28.2443 251.528   1
   4  -6   9-16.2155 127.587   1
  -4  -6  -9-162.806 212.341   1
  -4   6  -9 39.2472 113.494   1
   4   6  10 88.3646 250.771   1
   4  -6  10 53.2221 161.725   1
  -4   6 -10 174.288 128.538   1
  -4  -6 -10 48.2925 210.714   1
   4   6  11 581.213 260.190   1
   4  -6  11 502.925 186.197   1
  -4  -6 -11 648.013 202.543   1
  -4   6 -11 380.458 159.253   1
   4  -6  12-42.0057 178.893   1
   4   6  12 160.069 272.549   1
  -4  -6 -12 25.7019 205.634   1
  -4   6 -12 254.665 148.649   1
   4  -6  13 3141.93 323.090   1
   4   6  13 3402.89 422.487   1
  -4   6 -14 4228.30 350.202   1
  -4  -6 -14 2981.98 396.886   1
   4   6  14 2984.92 434.168   1
   4   6  15-34.8485 270.410   1
   4  -6  15 625.438 207.198   1
  -4   6 -15 784.884 177.396   1
  -4  -6 -15 84.5092 222.919   1
   4   6  16 536.195 319.230   1
   4  -6  16 110.135 209.566   1
  -4   6 -16-46.9038 161.523   1
  -4  -6 -16 172.658 249.077   1
   4  -6  17-86.8504 201.729   1
   4   6  17-397.866 306.096   1
  -4  -6 -17 363.923 256.651   1
  -4   6 -17 24.9952 188.796   1
   4  -6  18-152.553 230.687   1
   4   6  18 256.504 268.701   1
  -4  -6 -18 526.007 237.205   1
  -4   6 -18 630.943 207.339   1
   4  -6  19 832.000 237.156   1
  -4   6 -19 301.679 196.392   1
   4   6  20 403.615 269.413   1
  -4   6 -20 258.171 215.150   1
  -4  -6 -20 541.631 228.971   1
   4   6  21 738.373 291.622   1
  -4  -6 -21 159.391 237.013   1
   4   6  22 406.483 281.338   1
  -4  -6 -22 31.8087 236.258   1
   4   6  23 257.313 221.291   1
  -4  -6 -23 284.396 202.774   1
   4   6  24 255.215 231.419   1
  -4  -6 -24 627.085 241.915   1
   4   6  25-107.990 246.683   1
  -4  -6 -25 248.115 240.077   1
   4   6  26 141.653 248.859   1
  -4  -6 -26 30.3941 205.576   1
   4   6  27-69.4471 196.632   1
  -4  -6 -27 355.070 186.654   1
   4  -7 -27 238.493 230.827   1
  -4   7  27 422.158 254.004   1
   4  -7 -26-273.036 224.223   1
  -4   7  26 323.878 261.002   1
   4  -7 -25 493.457 242.006   1
  -4   7  25 109.251 259.863   1
   4  -7 -23-64.6535 219.594   1
   4  -7 -22 96.9616 203.818   1
  -4   7  22 263.300 219.562   1
   4  -7 -21 96.6155 242.456   1
  -4   7  21 75.4144 273.536   1
   4  -7 -20 289.149 239.082   1
  -4   7  20 300.861 290.662   1
  -4   7  19 112.261 256.644   1
  -4  -7  19 262.738 220.422   1
   4  -7 -19 254.310 229.082   1
   4   7 -19 115.186 190.733   1
  -4   7  18 852.729 298.047   1
  -4  -7  18 405.788 233.606   1
   4  -7 -18 251.901 262.972   1
   4   7 -18 492.644 231.717   1
  -4   7  17 146.055 280.192   1
  -4  -7  17 148.013 225.022   1
   4  -7 -17 248.073 254.697   1
   4   7 -17 415.494 194.780   1
  -4   7  16 646.550 254.650   1
  -4  -7  16 923.826 232.099   1
   4  -7 -16 1372.98 247.023   1
   4   7 -16 809.870 216.005   1
  -4   7  15-35.2032 268.222   1
  -4  -7  15 209.798 212.881   1
   4  -7 -15 717.798 245.600   1
   4   7 -15 92.7064 184.779   1
  -4  -7  14 567.568 208.926   1
   4   7 -14 327.914 185.537   1
  -4   7  13 1205.20 317.231   1
   4   7 -13 1794.92 227.405   1
  -4  -7  13 1521.48 240.000   1
  -4  -7  12 8181.19 562.611   1
   4   7 -12 6928.58 541.692   1
  -4   7  12 6623.63 615.674   1
   4  -7 -12 6761.81 582.532   1
   4  -7 -11 133.301 223.776   1
  -4   7  11 595.834 269.914   1
   4   7 -11-34.5611 141.744   1
  -4  -7  11 19.7813 161.735   1
   4  -7 -10 2032.34 279.981   1
  -4   7  10 1300.09 286.780   1
   4   7 -10 2238.19 224.462   1
  -4  -7  10 1763.40 228.164   1
   4  -7  -9 693.688 235.254   1
  -4   7   9 753.316 281.471   1
   4   7  -9 1389.50 179.327   1
  -4  -7   9 1210.22 200.233   1
   4  -7  -7 408.176 186.151   1
  -4   7   7 284.750 217.800   1
   4  -7  -6 2778.85 301.240   1
  -4   7   6 3013.85 346.886   1
   4   7  -5 901.968 155.105   1
  -4   7   5 1292.75 221.299   1
   4  -7  -5 825.814 194.458   1
  -4  -7   5 1147.23 164.413   1
   4  -7  -4 22836.7 1544.98   1
  -4  -7   4 23642.3 1526.94   1
  -4   7   4 21284.9 1555.19   1
   4   7  -4 23213.4 1527.76   1
  -4   7   3 15114.6 1064.81   1
   4  -7  -3 15445.7 1053.84   1
  -4   7   2 8684.79 676.569   1
   4  -7  -2 9848.19 668.013   1
  -4   7   1 4906.97 395.459   1
   4   7  -1 4984.47 378.874   1
   4  -7  -1 4427.32 374.634   1
  -4  -7   1 4666.37 377.274   1
  -4  -7   0-102.482 137.815   1
  -4   7   0-48.1310 153.760   1
   4   7   0 191.197 154.039   1
   4   7   1 5091.20 406.467   1
  -4  -7  -1 4899.54 400.021   1
  -4  -7  -2 9399.29 661.551   1
   4  -7   2 8550.54 638.876   1
   4   7   2 10096.1 676.660   1
   4  -7   3 16886.4 1087.44   1
  -4  -7  -3 16129.0 1104.24   1
  -4   7  -3 16453.9 1089.10   1
   4   7   3 14267.9 1115.08   1
   4  -7   4 25128.5 1532.33   1
  -4  -7  -4 21980.6 1553.12   1
  -4   7  -4 23078.8 1529.21   1
   4   7   4 20532.3 1564.92   1
  -4  -7  -5 1320.14 210.803   1
   4   7   5 1120.77 247.009   1
  -4   7  -5 740.864 138.717   1
   4  -7   5 789.278 136.796   1
   4   7   6 3053.60 348.211   1
   4  -7   6 2810.65 235.296   1
  -4   7  -6 2659.78 231.437   1
  -4  -7  -6 2456.03 295.753   1
   4   7   7 184.475 230.996   1
  -4  -7  -7-66.2112 193.643   1
   4  -7   7 377.297 128.646   1
  -4   7  -7 262.843 116.589   1
   4  -7   8-186.891 125.664   1
  -4   7  -8 148.881 113.092   1
  -4  -7  -9 647.005 207.638   1
   4   7   9 758.624 260.351   1
  -4  -7 -10 2482.96 284.311   1
  -4   7 -10 1388.60 191.901   1
   4  -7  10 2146.06 230.773   1
   4   7  10 1760.25 319.462   1
  -4   7 -11 29.3601 128.726   1
  -4  -7 -11 25.4894 228.731   1
   4  -7  11-17.9491 156.557   1
   4   7  11 126.925 269.297   1
  -4   7 -12 6685.99 527.062   1
  -4  -7 -12 6257.26 576.901   1
   4   7  12 7488.27 619.793   1
   4  -7  12 8055.21 549.690   1
   4   7  13 1887.00 342.006   1
   4  -7  13 1387.22 230.509   1
  -4   7 -13 1627.64 206.980   1
  -4  -7 -13 1925.97 289.644   1
   4  -7  14 365.710 185.388   1
  -4   7 -14 889.847 175.150   1
   4  -7  15 148.364 188.970   1
   4   7  15 247.797 311.732   1
  -4   7 -15 270.925 167.623   1
  -4  -7 -15 515.527 250.457   1
   4  -7  16 913.741 229.059   1
   4   7  16 500.181 303.551   1
  -4   7 -16 902.439 201.453   1
  -4  -7 -16 474.670 244.883   1
   4   7  17-293.691 260.099   1
  -4  -7 -17 397.956 227.153   1
   4  -7  18 206.099 208.178   1
   4   7  18 697.105 285.838   1
  -4  -7 -18 313.547 218.822   1
  -4   7 -18 328.483 202.744   1
   4   7  19 146.759 281.504   1
  -4  -7 -19 476.740 262.549   1
  -4   7 -19 160.094 178.756   1
   4   7  20 294.427 267.240   1
  -4  -7 -20 127.882 243.538   1
   4   7  21 36.9214 215.637   1
  -4  -7 -21 319.071 190.831   1
   4   7  22 147.310 259.862   1
  -4  -7 -22 31.6647 232.350   1
   4   7  23 183.009 263.548   1
  -4  -7 -23 94.4340 226.696   1
   4   7  25 534.990 236.376   1
  -4  -7 -25 30.7434 219.293   1
   4   7  26 279.728 249.007   1
  -4  -7 -26 721.198 241.153   1
   4   7  27-34.2272 227.320   1
  -4  -7 -27 87.5659 196.510   1
  -4   8  26 533.083 251.259   1
   4  -8 -26 359.556 225.641   1
  -4   8  25-144.159 258.379   1
   4  -8 -25 216.627 234.607   1
  -4   8  24 473.335 269.967   1
   4  -8 -24 502.599 234.313   1
  -4   8  23 184.023 257.527   1
   4  -8 -23-128.649 224.112   1
  -4   8  22 187.434 205.126   1
   4  -8 -22-161.123 196.611   1
  -4   8  20 75.3135 273.137   1
   4  -8 -20 611.749 258.577   1
  -4   8  19 300.635 260.357   1
   4  -8 -19 287.306 237.565   1
   4   8 -18 485.089 205.238   1
  -4  -8  17 258.289 203.681   1
   4   8 -17 50.8268 186.162   1
  -4   8  17-257.888 292.037   1
   4  -8 -16 92.6306 190.558   1
  -4  -8  16 80.9672 185.040   1
   4   8 -16 214.496 190.693   1
  -4   8  16 36.3358 240.306   1
   4  -8 -15-121.399 219.361   1
  -4  -8  15 453.334 207.744   1
   4   8 -15-88.1987 169.593   1
  -4   8  15 321.379 287.386   1
   4  -8 -14 535.143 261.661   1
  -4  -8  14 586.270 184.832   1
   4   8 -14 610.856 175.373   1
  -4   8  14 279.788 294.704   1
   4  -8 -13 29.0161 221.402   1
  -4  -8  13 86.5063 168.261   1
   4   8 -13 453.525 159.512   1
  -4   8  13 580.204 288.541   1
  -4  -8  12 3701.83 323.479   1
   4   8 -12 3531.38 308.369   1
   4  -8 -12 2935.25 351.905   1
  -4   8  12 2688.47 377.152   1
   4  -8 -11-191.458 220.790   1
  -4  -8  11 55.6733 153.507   1
   4   8 -11-99.2749 136.875   1
  -4   8  11-32.1608 259.604   1
   4   8 -10 3692.40 295.377   1
  -4  -8  10 3173.85 299.772   1
   4  -8 -10 3043.95 351.024   1
  -4   8  10 2860.00 375.725   1
   4   8  -9 790.898 152.283   1
   4  -8  -9 485.816 242.838   1
  -4   8   9 149.393 278.897   1
   4  -8  -8 1843.45 279.088   1
  -4   8   8 2313.57 323.639   1
  -4  -8   7 4402.98 350.003   1
   4   8  -6 16355.6 1104.46   1
   4  -8  -6 15666.5 1137.51   1
  -4  -8   6 16945.0 1103.24   1
  -4   8   6 15739.9 1151.63   1
  -4   8   5 1157.15 251.209   1
   4   8  -5 1910.42 185.610   1
   4  -8  -5 1150.19 217.088   1
  -4  -8   5 1288.94 173.963   1
   4  -8  -4 7244.78 541.388   1
  -4   8   4 6709.20 549.136   1
   4  -8  -3 161.510 164.586   1
  -4   8   3 511.832 203.505   1
  -4   8   2 3862.84 345.722   1
   4  -8  -2 3575.84 336.388   1
  -4  -8   1 5883.95 427.164   1
  -4   8   1 5186.32 440.113   1
   4  -8  -1 5482.54 425.134   1
   4   8  -1 5177.24 428.009   1
  -4  -8   0 31636.8 2103.64   1
   4   8   0 32863.8 2110.75   1
   4  -8   0 30932.9 2100.16   1
   4   8   1 6082.87 446.516   1
  -4  -8  -1 5137.74 429.531   1
   4   8   2 3989.48 367.736   1
   4   8   3 43.6893 185.843   1
  -4   8  -3 453.290 132.735   1
   4  -8   3 278.438 130.481   1
  -4  -8  -3 287.397 163.503   1
   4  -8   4 7420.93 526.025   1
  -4  -8  -4 7896.78 566.908   1
  -4   8  -4 7116.10 522.273   1
   4   8   4 7242.25 582.494   1
  -4   8  -5 1611.74 159.278   1
   4   8   5 980.158 259.931   1
  -4  -8  -5 1317.44 219.813   1
   4  -8   5 1250.40 156.665   1
   4   8   6 16393.1 1127.37   1
   4  -8   6 15356.1 1058.69   1
  -4  -8  -6 15049.9 1103.49   1
  -4   8  -6 16383.6 1058.54   1
   4  -8   7 4932.41 369.966   1
  -4   8  -7 5021.10 366.466   1
   4   8   8 3007.97 347.099   1
   4  -8   8 3161.11 254.791   1
  -4   8  -8 2668.41 240.960   1
  -4  -8  -8 3042.43 316.925   1
   4  -8   9 725.344 142.696   1
  -4  -8  -9 394.317 206.507   1
  -4   8  -9 512.584 109.495   1
   4   8  10 2696.56 368.913   1
  -4  -8 -10 2664.50 314.529   1
   4  -8  11-16.3104 144.923   1
   4   8  11 65.1126 254.503   1
  -4  -8 -11 131.122 196.702   1
  -4   8 -11 65.8923 112.835   1
   4  -8  12 2820.33 278.223   1
  -4  -8 -12 2991.86 326.647   1
   4   8  12 2280.49 361.839   1
  -4   8 -12 3055.04 259.260   1
   4   8  13-103.106 230.967   1
  -4  -8 -13 336.058 204.609   1
  -4   8 -13 269.455 135.978   1
   4  -8  13 446.806 182.000   1
   4   8  14 281.730 300.117   1
   4  -8  14 63.8643 174.649   1
  -4   8 -14 71.8617 147.630   1
   4  -8  15 136.234 181.563   1
   4   8  15 142.230 311.778   1
  -4   8 -15-39.4078 161.989   1
  -4  -8 -15-384.078 257.006   1
   4  -8  16 196.222 179.151   1
   4   8  16 36.4188 295.205   1
  -4   8 -16 337.753 160.092   1
  -4  -8 -16 183.410 231.338   1
   4  -8  17 420.416 194.099   1
   4   8  17 184.038 234.645   1
  -4   8 -17 90.3849 156.242   1
  -4  -8 -17 311.145 193.528   1
   4   8  19 258.061 275.382   1
  -4  -8 -19 415.346 252.370   1
   4   8  20 367.947 231.160   1
  -4  -8 -20 192.399 197.463   1
   4   8  22 183.655 260.236   1
  -4  -8 -22 505.491 229.510   1
   4   8  23 181.822 202.374   1
  -4  -8 -23 344.235 213.222   1
  -4  -8 -24 247.308 229.034   1
   4   8  25-105.908 232.294   1
  -4  -8 -25 30.4459 201.271   1
   4   8  26 207.214 221.989   1
  -4  -8 -26 29.5496 209.438   1
   4  -9 -26 147.850 226.780   1
  -4   9  26 210.343 235.216   1
   4  -9 -25-30.6086 224.852   1
  -4   9  25 463.198 261.649   1
   4  -9 -24 31.1415 225.870   1
  -4   9  24 36.2426 264.879   1
   4  -9 -22 513.772 221.173   1
  -4   9  22 821.439 253.749   1
   4  -9 -21-192.947 231.705   1
  -4   9  21-150.414 257.869   1
   4  -9 -20 225.646 221.153   1
  -4   9  20 113.056 261.762   1
   4  -9 -19 160.243 243.292   1
  -4   9  19-640.844 303.603   1
   4  -9 -18 318.992 231.019   1
  -4   9  18 150.053 267.268   1
   4   9 -17 94.5332 181.126   1
   4  -9 -16-187.288 221.355   1
  -4  -9  16 25.2158 183.186   1
   4   9 -16 308.813 168.119   1
   4  -9 -15-215.341 209.056   1
  -4  -9  15 328.571 179.290   1
  -4   9  15-72.3627 251.167   1
   4   9 -15 328.911 174.117   1
   4  -9 -14 60.4348 221.940   1
  -4  -9  14 65.3007 172.171   1
  -4   9  14 142.137 275.200   1
   4   9 -14 346.274 167.694   1
   4  -9 -13 118.268 216.430   1
  -4  -9  13 457.299 171.527   1
  -4   9  13 347.621 271.996   1
   4   9 -13-36.0729 150.090   1
   4  -9 -12-403.847 213.199   1
   4   9 -12-34.3074 143.935   1
  -4   9  12 169.550 256.133   1
  -4  -9  12 201.066 150.258   1
  -4  -9  11 49.9282 151.207   1
  -4   9  11-164.664 282.613   1
   4   9 -11 47.6268 142.459   1
   4  -9 -11-28.0298 229.722   1
   4  -9 -10 5903.48 501.070   1
  -4   9  10 5876.81 533.561   1
   4  -9  -9 1607.78 266.707   1
  -4   9   9 984.258 305.537   1
  -4  -9   8 1359.42 170.019   1
  -4   9   8 1090.93 299.777   1
   4   9  -8 1419.58 183.373   1
   4  -9  -8 1144.16 241.809   1
  -4  -9   7 526.597 126.285   1
  -4   9   7 473.711 237.921   1
   4  -9  -7 464.104 213.510   1
   4   9  -7 217.512 133.312   1
   4   9  -6 593.232 132.027   1
  -4   9   6 561.752 251.228   1
   4  -9  -6 339.703 196.446   1
  -4  -9   6 696.433 130.726   1
   4   9  -5 445.707 130.087   1
  -4  -9   5 456.425 126.247   1
  -4   9   4 13114.7 945.425   1
   4  -9  -4 13243.8 929.120   1
   4  -9  -3 1073.25 202.036   1
  -4   9   3 1182.94 226.275   1
  -4   9   2 7823.39 610.199   1
   4  -9  -2 8184.60 600.163   1
   4   9  -2 7599.65 592.859   1
  -4  -9   2 8855.72 588.833   1
  -4   9   1 2623.92 282.947   1
  -4  -9   1 3022.30 265.342   1
   4   9  -1 2636.01 278.352   1
   4  -9  -1 2736.95 270.554   1
   4  -9   0 201.968 132.767   1
   4   9   0 18.4262 165.903   1
  -4  -9   0 141.776 140.098   1
  -4   9   0 17.6629 150.059   1
   4   9   1 2668.03 300.586   1
   4  -9   1 2920.73 263.066   1
  -4  -9  -1 2854.30 281.078   1
  -4   9  -1 2737.50 270.193   1
  -4  -9  -2 8602.78 632.159   1
   4   9   3 984.214 225.252   1
  -4   9  -3 908.788 162.794   1
   4  -9   3 1465.14 168.489   1
  -4  -9  -3 1237.77 194.411   1
   4  -9   4 13477.0 905.095   1
   4   9   4 13020.0 963.764   1
  -4   9  -4 13383.4 904.807   1
   4   9   5 208.045 222.486   1
  -4   9  -5 441.965 106.654   1
   4  -9   5 156.083 116.316   1
   4   9   6 137.383 224.558   1
  -4   9  -6 462.605 108.854   1
  -4  -9  -6 521.162 184.047   1
   4  -9   6 331.475 107.854   1
   4   9   7-28.7177 226.976   1
  -4   9  -7 532.190 107.065   1
  -4  -9  -7 118.050 184.872   1
   4  -9   7 570.156 111.060   1
  -4  -9  -8 1666.09 237.809   1
  -4   9  -8 870.867 125.164   1
   4   9   8 1824.17 298.340   1
   4  -9   8 1113.30 149.531   1
  -4   9  -9 1111.38 138.103   1
  -4  -9  -9 958.991 229.830   1
   4  -9   9 1521.03 166.717   1
   4   9   9 935.046 268.980   1
  -4  -9 -10 5950.89 495.023   1
  -4   9 -10 6069.06 421.738   1
   4   9  10 5116.40 511.665   1
   4  -9  10 5642.14 430.788   1
   4  -9  11 99.2740 138.755   1
   4   9  11 667.561 282.044   1
   4   9  12 171.055 281.295   1
  -4  -9 -12 474.185 237.803   1
   4  -9  13 171.550 158.114   1
  -4  -9 -13 626.805 246.307   1
  -4   9 -13 337.720 143.687   1
   4  -9  14-37.3710 149.066   1
   4   9  14 143.744 248.394   1
  -4  -9 -14-57.9514 182.574   1
  -4   9 -14 309.862 144.260   1
   4   9  15 254.219 307.442   1
   4  -9  15 20.5318 159.612   1
  -4   9 -15 88.5696 136.838   1
  -4  -9 -15 305.012 252.345   1
   4  -9  16 89.4825 167.652   1
   4   9  16 147.970 286.552   1
  -4  -9 -16 339.660 250.324   1
  -4   9 -16 231.236 147.134   1
  -4   9 -17 20.7867 146.650   1
   4   9  18 479.302 295.946   1
  -4  -9 -18-31.9425 246.613   1
   4   9  19 258.185 261.262   1
  -4  -9 -19-192.456 214.969   1
   4   9  20-258.680 256.444   1
  -4  -9 -20 287.747 231.901   1
   4   9  21-221.055 265.411   1
  -4  -9 -21-158.814 214.154   1
   4   9  22 36.5275 211.908   1
  -4  -9 -22 251.611 204.259   1
   4   9  24-35.5801 218.261   1
  -4  -9 -24 30.6624 172.259   1
  -4  -9 -25 449.055 227.178   1
   4   9  26 238.495 236.920   1
  -4  10  25-35.3560 251.537   1
   4 -10 -25 208.907 229.482   1
  -4  10  24 251.193 265.714   1
   4 -10 -24 555.262 225.476   1
  -4  10  23 471.785 231.244   1
   4 -10 -23 31.7425 181.103   1
  -4  10  22 222.884 257.871   1
   4 -10 -22 31.9612 214.321   1
  -4  10  21-149.853 264.449   1
   4 -10 -21 354.639 231.292   1
  -4  10  20 339.142 232.696   1
   4 -10 -20 64.4929 201.322   1
  -4  10  19 642.190 300.843   1
   4 -10 -19 96.8609 244.755   1
  -4  10  18 490.076 251.167   1
   4 -10 -18 481.055 227.492   1
  -4  10  17 899.772 310.002   1
   4 -10 -17 31.8984 236.935   1
   4  10 -16 165.666 162.120   1
  -4  10  16 407.930 288.390   1
   4 -10 -16 283.848 262.829   1
  -4 -10  15 669.576 181.964   1
  -4  10  15 659.428 308.804   1
   4 -10 -15 218.129 246.150   1
   4  10 -15 330.764 161.213   1
   4  10 -14 343.074 148.367   1
   4 -10 -14 705.890 252.541   1
  -4 -10  14 401.302 158.232   1
  -4  10  13-35.3934 268.284   1
   4  10 -13-16.6482 138.482   1
   4 -10 -13 60.2275 236.164   1
  -4 -10  13-17.2099 142.736   1
   4 -10 -11 834.415 262.094   1
  -4  10  11 878.365 295.883   1
   4  10 -10 843.570 148.330   1
   4 -10 -10 1005.49 260.522   1
  -4 -10  10 1204.34 151.186   1
  -4  10   9-316.672 232.314   1
  -4 -10   9 121.264 123.913   1
   4  10  -9 99.6070 113.412   1
   4 -10  -9-108.587 203.596   1
  -4  10   8 3531.55 376.240   1
   4  10  -8 3759.73 281.961   1
   4 -10  -8 3256.65 356.848   1
  -4 -10   8 3058.07 274.845   1
   4  10  -7 275.201 117.358   1
   4 -10  -7 531.527 215.911   1
  -4  10   7 144.289 234.824   1
  -4 -10   7 115.789 110.728   1
  -4 -10   6 369.244 114.530   1
   4  10  -6-12.2155 119.464   1
   4  10  -5 2150.51 238.761   1
  -4 -10   5 3060.19 236.602   1
   4 -10  -5 2547.94 295.693   1
  -4  10   4 1338.68 236.484   1
   4 -10  -4 274.851 182.851   1
  -4  10   3 350.859 201.664   1
   4 -10  -3 710.573 185.809   1
   4  10  -2 5964.81 490.522   1
  -4  10   2 6287.09 512.698   1
   4 -10  -2 6622.47 501.501   1
  -4 -10   2 7036.71 484.675   1
   4  10  -1 274.486 181.014   1
  -4 -10   1 364.411 146.688   1
  -4  10   1 120.819 191.925   1
   4 -10  -1 159.823 162.107   1
   4  10   0 3122.55 308.088   1
  -4  10   0 2782.92 286.978   1
   4 -10   0 2725.67 275.562   1
  -4 -10   0 2636.69 274.127   1
   4  10   1 238.148 180.604   1
  -4  10  -1 322.577 163.865   1
   4 -10   1 312.565 143.960   1
  -4 -10  -1 313.038 156.867   1
  -4 -10  -2 7100.34 516.368   1
   4  10   2 6309.33 545.033   1
   4 -10   3 680.987 140.093   1
  -4 -10  -3 590.750 178.382   1
   4  10   3 391.154 212.951   1
  -4  10  -3 347.421 136.298   1
   4 -10   4 669.371 130.383   1
  -4 -10  -4 515.200 208.437   1
  -4  10  -4 803.060 132.596   1
   4  10   5 2535.66 316.836   1
   4 -10   5 2282.35 199.057   1
  -4 -10  -5 2177.40 270.104   1
  -4  10  -5 2239.77 201.406   1
  -4  10  -6 196.977 90.8685   1
   4 -10   6 150.691 88.7859   1
   4 -10   7 256.889 96.4222   1
  -4  10  -7 108.451 89.4989   1
   4  10   8 3536.26 410.921   1
  -4 -10  -8 3669.03 346.641   1
  -4  10  -8 2750.03 239.890   1
   4 -10   8 3993.40 261.104   1
  -4 -10  -9 156.057 199.980   1
  -4  10  -9-22.4935 80.9721   1
   4 -10   9 171.192 98.2477   1
   4  10   9 322.545 242.820   1
   4  10  10 365.794 259.588   1
   4 -10  10 679.644 123.266   1
  -4 -10 -11 837.667 253.646   1
  -4  10 -11 606.495 105.316   1
   4  10  11 886.697 303.174   1
   4 -10  11 500.473 129.574   1
   4 -10  12 2309.96 223.743   1
  -4  10 -12 2744.48 219.538   1
   4 -10  13 95.4253 119.687   1
   4  10  13 143.444 287.706   1
  -4  10 -13 107.207 109.716   1
  -4 -10 -13 28.9306 222.448   1
   4  10  14 360.088 305.596   1
  -4 -10 -14-209.660 257.029   1
   4  10  15 443.492 266.147   1
  -4 -10 -15 370.437 222.743   1
  -4  10 -15 387.794 129.800   1
   4  10  16-37.1174 290.820   1
  -4 -10 -16 565.396 249.560   1
   4  10  17 110.651 240.412   1
  -4 -10 -17-64.1275 193.492   1
   4  10  18 37.0312 284.748   1
  -4 -10 -18 192.756 233.151   1
   4  10  19 221.401 232.616   1
  -4 -10 -19 128.773 189.110   1
   4  10  20-73.8842 260.822   1
  -4 -10 -20 350.573 246.013   1
   4  10  21 293.777 234.542   1
  -4 -10 -21 347.844 186.648   1
   4  10  22 36.3032 247.666   1
  -4 -10 -22-125.108 218.879   1
   4  10  23 179.153 258.867   1
  -4 -10 -23-123.507 186.329   1
   4  10  24 35.1638 249.077   1
  -4 -10 -24-30.3620 210.683   1
   4  10  25 206.391 234.856   1
  -4 -10 -25 118.336 201.169   1
   4 -11 -24 183.139 180.239   1
  -4  11  24 532.359 221.045   1
   4 -11 -23 346.307 227.825   1
  -4  11  23 35.9772 226.926   1
   4 -11 -22 287.503 234.207   1
  -4  11  22 291.980 261.270   1
   4 -11 -21 385.655 206.033   1
  -4  11  21 37.3282 216.877   1
   4 -11 -20 257.791 240.146   1
  -4  11  20 37.6393 263.574   1
   4 -11 -18 128.833 246.862   1
  -4  11  18 643.364 304.370   1
   4 -11 -17 449.618 218.109   1
  -4  11  17 150.919 243.237   1
   4 -11 -15 189.677 236.701   1
  -4  11  15 297.024 282.818   1
   4 -11 -14-156.095 245.648   1
  -4  11  14 146.629 294.958   1
  -4  11  13 36.0585 283.718   1
   4  11 -13-13.4679 115.584   1
   4 -11 -13-214.991 236.874   1
  -4 -11  13 144.749 118.681   1
  -4  11  12 459.729 259.882   1
  -4 -11  12 271.302 117.976   1
   4 -11 -12 180.748 210.478   1
   4  11 -12 172.238 114.983   1
   4  11 -11 123.631 111.937   1
  -4 -11  11-66.3247 111.442   1
  -4  11  11 448.995 279.734   1
   4 -11 -11 618.247 260.950   1
   4 -11 -10 3341.19 328.921   1
   4  11 -10 3037.14 219.254   1
  -4  11   9-97.5657 253.388   1
  -4 -11   9 59.6039 99.9687   1
   4  11  -9-61.2802 95.9817   1
  -4 -11   8 2025.04 191.129   1
   4  11  -8 2179.46 196.346   1
   4 -11  -8 2233.02 310.869   1
  -4  11   7 779.920 259.854   1
   4 -11  -7 724.333 223.816   1
  -4 -11   7 613.087 119.044   1
   4  11  -7 564.648 130.390   1
  -4  11   6-230.767 243.729   1
   4 -11  -6-24.5117 203.059   1
  -4 -11   6 131.845 107.597   1
   4  11  -6 496.745 132.478   1
  -4 -11   5 687.082 122.926   1
   4  11  -5 439.816 144.333   1
  -4  11   4 1608.70 269.323   1
   4 -11  -4 2014.01 254.761   1
   4  11  -3 82.0056 145.147   1
  -4  11   3 122.679 191.309   1
   4 -11  -3 227.250 180.354   1
  -4 -11   3 95.1003 122.769   1
  -4 -11   2 5093.00 364.880   1
   4  11  -2 4088.93 375.371   1
  -4  11   2 4755.30 408.601   1
   4 -11  -2 4003.78 384.137   1
  -4 -11   1 142.920 143.564   1
   4  11  -1 19.7620 181.141   1
   4 -11  -1 205.183 158.622   1
  -4  11   1 274.826 204.632   1
   4  11   0 42.8977 193.445   1
  -4 -11   0 34.2657 144.598   1
   4 -11   0-137.069 150.639   1
  -4  11   0-58.4371 171.704   1
   4  11   1 22.7120 191.350   1
  -4 -11  -1 205.604 155.308   1
  -4  11  -1 195.548 160.597   1
   4 -11   1 124.625 136.197   1
  -4 -11  -2 5131.21 389.104   1
   4 -11   2 4911.47 359.688   1
  -4  11  -2 3841.26 362.205   1
   4  11   2 4127.91 413.172   1
   4  11   3 205.627 238.104   1
  -4  11  -3 164.805 132.856   1
  -4 -11  -3-63.6611 166.482   1
   4 -11   3 25.8868 123.859   1
   4  11   4 1163.01 271.946   1
  -4  11  -4 1362.61 173.966   1
   4 -11   4 1928.82 175.035   1
  -4 -11  -4 1669.44 259.514   1
  -4  11  -5 383.086 111.417   1
   4 -11   5 705.757 116.674   1
   4  11   6 177.361 256.088   1
  -4  11  -6 155.702 84.4651   1
  -4 -11  -6 217.418 214.985   1
   4 -11   6 253.911 85.5020   1
  -4 -11  -7 599.722 214.290   1
   4 -11   7 637.335 87.8375   1
  -4 -11  -8 2595.38 294.498   1
  -4  11  -8 1768.87 144.254   1
   4  11   8 2286.45 339.212   1
   4 -11   8 1920.81 149.766   1
  -4 -11  -9-299.137 226.236   1
   4  11   9-232.173 265.788   1
  -4 -11 -10 2584.36 317.639   1
   4  11  10 3097.83 381.614   1
  -4 -11 -12 231.354 213.822   1
  -4  11 -12 72.4559 58.7374   1
   4 -11  12 90.2858 59.9344   1
   4  11  12 286.575 275.394   1
   4  11  13-143.943 280.386   1
   4 -11  13 15.0229 79.3559   1
  -4  11 -13 45.7839 70.9857   1
  -4 -11 -14 278.062 235.018   1
   4  11  14-147.860 285.090   1
  -4  11 -14-57.6572 86.7379   1
  -4 -11 -15 157.301 229.920   1
   4  11  15-222.830 284.468   1
  -4 -11 -16 803.081 269.985   1
   4  11  16 147.651 282.692   1
  -4 -11 -17-32.2045 212.916   1
   4  11  17-74.1941 233.627   1
  -4 -11 -18 322.861 263.612   1
   4  11  18 221.887 287.701   1
  -4 -11 -20 444.741 227.523   1
   4  11  20 36.8654 274.052   1
  -4 -11 -21 346.377 194.475   1
   4  11  21 621.006 222.496   1
  -4 -11 -22 342.189 227.511   1
   4  11  22 324.430 264.331   1
  -4 -11 -23 91.8721 177.532   1
   4  11  23-248.452 208.204   1
  -4 -11 -24 420.633 228.475   1
   4  11  24 104.064 245.393   1
   4 -12 -24 241.309 222.471   1
  -4  12  24 140.224 246.630   1
   4 -12 -22-95.1768 174.777   1
  -4  12  22 217.381 235.030   1
   4 -12 -20 193.903 203.435   1
  -4  12  20 487.660 258.866   1
   4 -12 -19 615.065 260.279   1
  -4  12  19 188.937 280.619   1
   4 -12 -18 227.331 205.522   1
  -4  12  18 454.826 259.354   1
   4 -12 -17-97.4080 227.391   1
  -4  12  17-227.331 303.094   1
   4 -12 -16-128.783 239.516   1
  -4  12  16-491.219 305.515   1
  -4  12  14 371.483 287.503   1
   4 -12 -13 468.369 246.679   1
   4  12 -13 113.724 74.9438   1
  -4  12  13 146.571 294.998   1
   4  12 -12 138.166 70.8651   1
  -4  12  12 324.288 282.907   1
  -4 -12  11-5.41045 56.0410   1
   4 -12 -11-181.443 211.600   1
   4  12 -11-18.8318 67.8939   1
   4 -12 -10 207.579 254.509   1
  -4 -12  10 96.6454 61.9315   1
   4  12 -10-33.1897 71.2762   1
  -4 -12   9 307.326 81.4170   1
  -4  12   9 133.695 254.108   1
   4 -12  -9 576.788 246.899   1
   4  12  -9 280.397 89.7221   1
   4  12  -8 385.429 104.995   1
  -4  12   8 799.749 252.300   1
  -4 -12   8 330.056 88.0407   1
   4 -12  -8 758.285 236.492   1
   4  12  -7 506.779 118.638   1
  -4  12   7 650.941 269.733   1
   4 -12  -7 501.560 230.671   1
  -4 -12   7 737.365 113.375   1
   4  12  -6 2047.86 219.801   1
  -4  12   6 1998.76 320.808   1
  -4 -12   6 2693.09 209.274   1
   4 -12  -6 2796.03 302.658   1
   4  12  -5 652.347 150.362   1
  -4  12   5 795.204 258.070   1
   4 -12  -5 290.593 208.151   1
  -4 -12   5 549.213 123.105   1
  -4  12   4 189.295 212.228   1
   4 -12  -4 576.268 203.199   1
   4  12  -3 262.797 164.114   1
  -4  12   3 666.624 214.061   1
  -4 -12   3 321.610 136.245   1
   4 -12  -3 411.596 183.422   1
   4  12  -2 1768.70 227.177   1
  -4  12   2 1560.55 255.938   1
  -4 -12   2 1798.18 213.152   1
   4 -12  -2 1616.78 239.112   1
   4  12  -1-20.6330 159.243   1
  -4 -12   1 17.1875 142.258   1
  -4  12   1 243.784 169.277   1
   4 -12  -1 175.738 175.761   1
   4  12   0 6152.02 500.399   1
   4 -12   0 5640.09 461.152   1
  -4  12   0 5674.95 474.271   1
  -4 -12   0 6313.38 463.944   1
   4  12   1-71.7334 190.053   1
  -4  12  -1 222.943 159.966   1
   4 -12   1 97.6872 135.938   1
  -4 -12  -1 39.3975 170.062   1
   4  12   2 1446.95 249.934   1
  -4  12  -2 1607.32 210.105   1
  -4 -12  -2 1818.70 238.495   1
   4 -12   2 1861.36 199.015   1
  -4 -12  -3 65.9709 174.741   1
   4  12   3 26.8007 214.991   1
  -4  12  -4 678.713 126.184   1
   4 -12   4 611.853 132.930   1
  -4 -12  -5 742.047 203.234   1
   4  12   5 564.433 254.472   1
   4 -12   5 439.399 103.374   1
  -4  12  -5 575.637 106.397   1
   4 -12   6 2171.78 170.289   1
  -4 -12  -6 2347.53 279.095   1
  -4  12  -6 2025.92 169.315   1
   4  12   7 448.831 261.174   1
  -4 -12  -8 216.758 211.475   1
   4  12   8 496.186 254.285   1
  -4 -12  -9 83.3584 215.883   1
   4  12   9 714.386 308.911   1
  -4 -12 -10 85.0323 220.886   1
   4  12  11 215.084 265.015   1
  -4 -12 -11 28.9576 193.291   1
   4  12  12 362.606 301.103   1
  -4 -12 -12 702.076 265.103   1
   4  12  13 221.976 256.038   1
   4  12  14 223.272 284.170   1
  -4 -12 -14 63.0583 230.573   1
   4  12  16 148.766 236.662   1
  -4 -12 -16 64.6189 192.902   1
   4  12  17 223.211 277.199   1
  -4 -12 -17 129.637 233.497   1
   4  12  18 297.729 268.305   1
  -4 -12 -18 548.386 235.690   1
   4  12  19 296.613 249.809   1
  -4 -12 -19 64.0457 205.984   1
   4  12  20 440.735 279.949   1
  -4 -12 -20 158.408 231.350   1
   4  12  22 429.449 270.237   1
  -4 -12 -22 277.884 217.145   1
   4  12  24 548.234 262.040   1
  -4 -12 -24 531.092 223.198   1
   4 -13 -23 121.871 208.164   1
  -4  13  23 247.693 219.697   1
   4 -13 -22 310.750 224.479   1
  -4  13  22 287.358 269.113   1
   4 -13 -21-63.9633 183.196   1
  -4  13  21 364.992 246.880   1
   4 -13 -20 96.6356 224.504   1
  -4  13  20 37.3722 265.825   1
   4 -13 -19 325.079 194.255   1
  -4  13  19-75.4185 223.974   1
   4 -13 -18 32.6975 230.705   1
  -4  13  18-189.531 292.371   1
  -4  13  17 228.243 264.376   1
   4 -13 -16 65.1732 210.634   1
  -4  13  16 304.015 256.040   1
   4 -13 -15 129.834 203.546   1
  -4  13  15 151.372 237.251   1
   4 -13 -14 96.6556 211.078   1
  -4  13  14 75.0863 264.917   1
   4 -13 -13 95.6177 206.763   1
  -4  13  13-185.678 240.903   1
   4 -13 -12 502.732 261.985   1
  -4  13  12 1061.98 301.279   1
   4 -13 -11 93.0409 224.182   1
  -4  13  11 143.727 287.389   1
   4 -13  -9 357.189 228.978   1
  -4  13   9-135.644 266.985   1
   4 -13  -8 457.010 224.901   1
  -4  13   8 363.976 270.081   1
  -4 -13   7 457.677 86.8503   1
   4  13  -7 431.651 107.879   1
   4 -13  -7 492.273 232.919   1
  -4 -13   6 424.240 97.4887   1
   4  13  -6 446.830 119.166   1
   4 -13  -6 262.528 204.115   1
  -4  13   6 276.711 239.328   1
  -4 -13   5 55.5589 99.5300   1
   4  13  -5 13.6357 126.049   1
   4 -13  -5 176.266 205.784   1
  -4  13   5 58.9781 213.908   1
  -4 -13   3 58.7222 127.757   1
   4  13  -3-17.9198 151.699   1
   4 -13  -3 339.185 166.548   1
  -4  13   3-241.116 211.515   1
  -4 -13   2 961.414 180.108   1
   4  13  -2 911.783 197.618   1
   4 -13  -2 1136.23 220.160   1
  -4  13   2 1177.27 231.619   1
  -4 -13   1 231.155 153.037   1
   4  13  -1 497.688 184.373   1
   4 -13  -1 367.989 168.474   1
  -4  13   1 602.623 210.571   1
   4  13   0-46.7052 196.589   1
  -4 -13   0 210.647 156.097   1
   4 -13   0-18.8944 154.487   1
  -4  13   0 170.470 162.186   1
   4  13   1 498.719 202.116   1
  -4 -13  -1 326.240 167.129   1
   4 -13   1 169.789 142.443   1
  -4  13  -1 251.926 165.044   1
   4  13   2 1010.81 242.397   1
   4 -13   2 1078.02 171.530   1
  -4  13  -2 695.650 188.901   1
  -4 -13  -3-45.4407 181.132   1
   4  13   3-84.5514 221.064   1
   4  13   4 473.504 235.567   1
   4 -13   4 96.9887 106.960   1
  -4  13  -4 282.034 105.868   1
  -4 -13  -4 262.667 194.465   1
   4 -13   5 86.8902 81.0476   1
   4  13   5 154.044 240.048   1
  -4  13  -5 14.3491 79.7869   1
   4  13   6 159.794 247.794   1
  -4 -13  -6 288.257 193.575   1
   4  13   7 561.449 258.759   1
  -4 -13  -7 674.877 230.735   1
   4  13   8 578.217 282.409   1
  -4 -13  -8 277.449 214.758   1
  -4 -13  -9 198.547 227.590   1
   4  13   9 456.225 290.832   1
  -4 -13 -10 147.545 211.977   1
   4  13  10 318.716 275.307   1
  -4 -13 -11-397.754 222.897   1
   4  13  11 290.751 248.042   1
  -4 -13 -12-31.0429 238.598   1
   4  13  12 37.0992 296.633   1
  -4 -13 -13 572.344 261.643   1
  -4 -13 -14-96.9759 217.611   1
   4  13  14 111.338 272.254   1
  -4 -13 -15 97.3504 201.384   1
   4  13  15 186.643 232.819   1
   4  13  16 149.384 294.003   1
  -4 -13 -17-32.4345 245.865   1
   4  13  17-37.3970 269.143   1
  -4 -13 -18 96.6345 183.424   1
   4  13  18 149.079 228.751   1
  -4 -13 -19 95.7879 227.739   1
   4  13  19 518.134 286.925   1
  -4 -13 -20 189.349 239.418   1
   4  13  20 109.681 260.201   1
  -4 -13 -21 31.1284 172.953   1
   4  13  21 396.597 235.251   1
  -4 -13 -22 673.499 239.723   1
   4  13  22 425.262 264.473   1
  -4 -13 -23 238.481 208.300   1
   4  13  23 242.159 235.465   1
  -4  14  22 607.129 240.707   1
   4 -14 -22 215.405 204.088   1
  -4  14  21 436.667 283.949   1
  -4  14  20-367.664 223.136   1
   4 -14 -20 483.586 211.174   1
   4 -14 -19 750.255 257.035   1
  -4  14  18 37.9297 257.633   1
   4 -14 -18-130.876 241.849   1
  -4  14  16 114.514 256.996   1
   4 -14 -16 32.9401 193.222   1
  -4  14  15 76.2119 258.846   1
   4 -14 -15-164.502 215.517   1
  -4  14  14 341.254 292.435   1
   4 -14 -14 392.896 211.727   1
  -4  14  13-37.6098 252.097   1
   4 -14 -13-97.4537 210.782   1
  -4  14  12 37.1907 252.776   1
   4 -14 -12 256.907 244.471   1
  -4  14  11 181.080 276.577   1
   4 -14 -11 95.4019 248.718   1
  -4  14  10 177.751 264.761   1
   4 -14 -10 31.2296 237.638   1
  -4  14   8 102.555 240.064   1
   4 -14  -8 493.052 220.014   1
  -4  14   7 66.1807 229.616   1
   4 -14  -7-56.2572 215.456   1
  -4  14   6 764.059 263.443   1
   4  14  -6 830.341 122.523   1
   4 -14  -6 516.268 214.005   1
  -4 -14   6 1056.24 112.671   1
   4  14  -5 205.124 128.295   1
  -4  14   5 245.321 248.608   1
   4 -14  -5 157.197 197.610   1
  -4  14   4 381.363 226.736   1
   4 -14  -4 124.021 190.576   1
   4  14  -3 36.7719 158.661   1
   4  14  -2 103.175 158.167   1
   4 -14  -2 67.4913 173.605   1
  -4  14   2 104.439 200.766   1
   4 -14  -1 21.3278 150.462   1
   4  14  -1 45.3901 183.745   1
  -4  14   1-96.7853 192.238   1
   4 -14   0 1189.92 204.058   1
   4  14   0 1277.85 233.409   1
  -4  14   0 824.899 203.175   1
   4 -14   1-17.5214 142.335   1
   4  14   1 26.2494 194.751   1
  -4  14  -1 161.020 165.982   1
   4 -14   2 139.092 137.548   1
  -4  14  -2 122.351 152.688   1
   4  14   2 139.287 217.919   1
   4  14   4-30.6263 244.878   1
  -4 -14  -4-25.0586 185.204   1
  -4  14  -4 113.082 102.564   1
   4 -14   4-81.1056 100.529   1
   4 -14   5 29.5651 54.5607   1
  -4 -14  -5 182.124 183.547   1
   4  14   5-95.5844 241.511   1
  -4  14  -5-48.2235 55.3006   1
   4  14   6 727.518 258.958   1
  -4 -14  -6 1397.47 237.177   1
   4  14   7-34.2355 253.094   1
  -4 -14  -7 166.120 200.884   1
   4  14   8 797.750 290.191   1
  -4 -14  -8 462.895 226.370   1
   4  14  10-293.017 255.543   1
  -4 -14 -10-122.679 209.602   1
   4  14  11 258.764 254.376   1
  -4 -14 -11-62.7404 195.554   1
   4  14  12-111.686 249.675   1
  -4 -14 -12 351.445 224.676   1
   4  14  13 260.979 287.592   1
  -4 -14 -13-32.4947 230.240   1
   4  14  14-187.492 285.802   1
  -4 -14 -14 652.610 266.416   1
   4  14  15 112.342 270.548   1
  -4 -14 -15-98.2788 231.110   1
   4  14  16-187.977 244.064   1
  -4 -14 -16 391.541 206.726   1
   4  14  18-521.526 283.517   1
  -4 -14 -18 128.634 227.061   1
   4  14  19 110.461 263.170   1
  -4 -14 -19 636.062 238.234   1
   4  14  20 508.671 222.907   1
   4  14  21 536.128 266.393   1
  -4 -14 -21 308.973 216.840   1
   4  14  22-139.658 258.263   1
  -4 -14 -22-181.802 216.609   1
   4 -15 -22 180.137 170.256   1
  -4  15  22 248.219 235.863   1
   4 -15 -21 341.901 232.482   1
  -4  15  21-72.1118 255.597   1
   4 -15 -20 316.422 188.883   1
  -4  15  20 330.302 256.574   1
   4 -15 -19 963.193 255.671   1
  -4  15  19 481.704 300.273   1
   4 -15 -18 394.553 227.270   1
  -4  15  18-224.792 227.420   1
   4 -15 -17 463.884 207.110   1
  -4  15  17-75.4933 237.001   1
   4 -15 -15 299.922 229.746   1
  -4  15  15 113.835 275.583   1
   4 -15 -14-33.2598 217.174   1
  -4  15  14 567.920 292.283   1
   4 -15 -13-33.0850 212.549   1
  -4  15  13 37.6725 260.311   1
   4 -15 -12 655.961 266.970   1
  -4  15  12 410.771 262.498   1
   4 -15 -11-32.0041 211.800   1
  -4  15  11-333.579 278.144   1
   4 -15 -10-217.681 237.425   1
  -4  15  10 109.464 266.710   1
   4 -15  -9 244.072 224.792   1
  -4  15   9-35.9603 262.928   1
   4 -15  -7 261.229 203.327   1
  -4  15   7-33.9873 258.713   1
   4 -15  -6 309.359 215.737   1
  -4  15   6 32.9103 233.410   1
   4  15  -5 157.253 114.661   1
   4 -15  -5 379.702 214.969   1
  -4  15   5-31.7945 224.476   1
  -4 -15   5 96.2277 98.7171   1
   4 -15  -4 775.361 214.138   1
  -4  15   4 489.250 251.175   1
   4  15  -3 18.7211 150.691   1
   4 -15  -3 24.7586 183.035   1
  -4  15   3 174.024 215.987   1
  -4 -15   3 76.6922 130.241   1
   4  15  -2 700.806 188.191   1
  -4 -15   2 465.482 161.063   1
   4 -15  -2 284.880 197.509   1
  -4  15   2 407.384 208.104   1
  -4 -15   1-171.943 156.578   1
   4 -15  -1 89.0122 173.944   1
  -4  15   1 125.986 178.482   1
   4  15  -1-23.5153 181.975   1
  -4 -15   0-145.322 151.893   1
   4 -15   0-41.3860 159.212   1
  -4  15   0-255.781 172.645   1
   4  15   0 25.5407 195.767   1
  -4 -15  -1 66.7112 169.820   1
   4 -15   1 162.600 148.158   1
   4  15   1 27.3594 215.330   1
  -4  15  -1 20.8165 167.048   1
  -4  15  -2 302.933 153.381   1
   4 -15   2 601.465 143.452   1
  -4 -15  -3 123.847 170.210   1
  -4  15  -3 124.973 133.151   1
   4  15   3 397.805 222.328   1
   4 -15   3 251.890 125.212   1
  -4 -15  -4 905.268 213.375   1
  -4  15  -4 685.335 112.954   1
   4  15   4 991.043 263.109   1
   4 -15   4 339.778 101.183   1
   4  15   5 130.930 253.305   1
  -4 -15  -5-54.6461 197.406   1
   4  15   6 306.501 279.409   1
  -4 -15  -6 143.534 199.622   1
   4  15   7 245.175 268.013   1
  -4 -15  -7 324.852 230.072   1
   4  15   9 146.133 260.350   1
  -4 -15  -9 341.203 230.700   1
   4  15  10-184.557 234.802   1
  -4 -15 -10 95.1371 221.904   1
   4  15  11 74.1976 247.526   1
  -4 -15 -11 32.3595 208.930   1
   4  15  12-149.835 253.328   1
  -4 -15 -12 260.839 210.534   1
   4  15  13 150.441 258.766   1
  -4 -15 -13 558.170 249.142   1
   4  15  14 301.397 264.084   1
  -4 -15 -14 197.930 236.071   1
   4  15  15 113.533 272.354   1
  -4 -15 -15-65.7338 234.678   1
   4  15  17 224.694 264.531   1
  -4 -15 -17 194.227 228.762   1
   4  15  18 370.938 260.303   1
  -4 -15 -18 256.494 220.546   1
   4  15  19-36.6378 209.833   1
  -4 -15 -19 190.062 182.562   1
   4  15  20 72.1231 254.492   1
  -4 -15 -20 124.784 196.557   1
   4  15  21-176.730 265.189   1
  -4 -15 -21 336.752 222.164   1
  -4 -15 -22 562.890 218.732   1
  -4  16  21 465.724 262.399   1
   4 -16 -21 121.413 214.843   1
  -4  16  19 777.648 296.664   1
   4 -16 -19 223.698 231.925   1
  -4  16  17 37.9370 247.419   1
   4 -16 -17-229.257 199.999   1
  -4  16  16 229.230 285.166   1
   4 -16 -16 362.853 214.933   1
  -4  16  15 460.248 282.198   1
   4 -16 -15 264.990 206.512   1
  -4  16  14 383.783 280.790   1
   4 -16 -14 99.4633 199.399   1
  -4  16  13 191.463 253.449   1
   4 -16 -13 198.466 221.037   1
  -4  16  11 378.988 264.628   1
   4 -16 -11 514.528 227.856   1
  -4  16  10 335.960 269.064   1
   4 -16 -10 159.318 219.751   1
  -4  16   9 36.7223 259.979   1
   4 -16  -9 562.370 230.225   1
  -4  16   8-286.881 265.037   1
   4 -16  -8 214.445 216.999   1
  -4  16   7 139.962 255.821   1
   4 -16  -7 89.7358 219.548   1
  -4  16   6 886.230 273.501   1
   4 -16  -6 232.709 205.967   1
  -4  16   5 66.0701 232.928   1
   4 -16  -5 501.956 219.571   1
   4  16  -4 28.7263 124.907   1
   4 -16  -4 538.177 206.498   1
  -4  16   4 222.254 235.002   1
   4  16  -3 475.551 157.320   1
   4 -16  -3 51.5693 181.107   1
  -4  16   3 90.2716 227.829   1
  -4 -16   3 237.058 134.672   1
  -4 -16   2 111.342 143.265   1
   4  16  -2 86.1218 165.612   1
  -4 -16   1 82.1534 155.706   1
   4 -16  -1 23.1888 168.204   1
  -4  16   1-210.258 203.405   1
   4  16  -1 242.282 184.960   1
  -4 -16   0 470.644 181.391   1
   4 -16   0 42.7909 158.704   1
  -4  16   0 265.528 190.406   1
   4  16   0 79.8356 199.314   1
  -4 -16  -1 310.663 190.285   1
   4 -16   1 445.719 159.440   1
  -4  16  -1-21.2432 152.811   1
   4  16   1-28.5354 206.551   1
  -4 -16  -2 25.3350 194.733   1
   4 -16   2 64.5778 124.521   1
   4  16   2 60.4726 231.606   1
  -4  16  -2-35.7635 144.784   1
  -4 -16  -3 212.857 203.561   1
  -4  16  -3 247.322 123.577   1
   4  16   3 95.2298 236.738   1
  -4 -16  -4 306.940 213.197   1
  -4  16  -4 122.433 65.8555   1
   4  16   4 165.383 238.222   1
  -4 -16  -5-173.458 202.291   1
   4  16   5 238.149 270.301   1
  -4 -16  -6 29.9431 211.379   1
   4  16   6 245.405 249.444   1
  -4 -16  -8-31.5969 216.471   1
   4  16   8 36.1841 260.405   1
  -4 -16  -9 128.269 231.932   1
   4  16   9 220.957 267.309   1
  -4 -16 -10 65.0191 222.724   1
   4  16  10-74.6443 257.890   1
  -4 -16 -11-32.8588 226.190   1
   4  16  11 300.823 261.020   1
  -4 -16 -12 66.2356 228.244   1
   4  16  12 377.933 271.239   1
  -4 -16 -13 99.3058 205.873   1
   4  16  13 457.008 256.891   1
  -4 -16 -14 330.088 208.992   1
   4  16  14-228.681 250.845   1
  -4 -16 -15-492.867 208.723   1
   4  16  15 38.0041 247.175   1
  -4 -16 -16-32.6597 199.266   1
   4  16  16 37.7605 264.215   1
  -4 -16 -17 129.446 213.121   1
   4  16  17 149.672 253.172   1
  -4 -16 -18 95.9479 209.456   1
   4  16  18-147.857 269.119   1
  -4 -16 -19-31.5031 230.350   1
   4  16  19 327.510 286.416   1
  -4 -16 -20 338.193 222.747   1
   4  16  20 712.038 269.895   1
  -4 -16 -21 89.8812 200.954   1
   4  16  21 174.171 248.859   1
   4 -17 -20-154.020 187.943   1
  -4  17  20 252.894 258.981   1
   4 -17 -18 63.7204 210.686   1
  -4  17  18 112.689 244.901   1
   4 -17 -16 97.8755 194.880   1
  -4  17  16 192.253 245.963   1
   4 -17 -15-65.7104 193.812   1
  -4  17  15 116.152 259.475   1
   4 -17 -14 197.920 218.112   1
  -4  17  14-77.7115 243.473   1
   4 -17 -13 132.018 234.733   1
  -4  17  13-233.242 276.472   1
   4 -17 -12 792.643 243.654   1
  -4  17  12-116.057 265.154   1
   4 -17 -10-129.656 208.293   1
  -4  17  10 378.990 256.313   1
   4 -17  -9-63.9953 221.098   1
  -4  17   9 74.8826 254.290   1
   4 -17  -8-62.9571 197.239   1
  -4  17   8-36.7981 254.291   1
   4 -17  -7 61.6915 212.234   1
  -4  17   7-72.1841 240.788   1
   4 -17  -6 89.7954 197.867   1
  -4  17   6-105.624 250.394   1
   4 -17  -5 115.741 194.799   1
  -4  17   5-102.634 243.314   1
   4 -17  -4 196.391 199.875   1
  -4  17   4 164.164 228.132   1
   4 -17  -3 272.405 201.470   1
  -4  17   3-62.2705 208.795   1
   4  17  -2 323.876 165.274   1
  -4  17   2 234.446 205.884   1
   4 -17  -1 193.820 190.179   1
   4  17  -1 195.259 187.132   1
  -4  17   1-27.2842 198.812   1
  -4 -17   0-23.4418 156.393   1
   4  17   0 107.408 187.887   1
  -4  17   0-100.103 180.805   1
  -4  17  -1-43.2991 164.705   1
   4  17   2 214.858 226.190   1
  -4 -17  -2 80.2417 203.655   1
   4  17   3 225.390 227.555   1
  -4 -17  -3 196.378 208.549   1
   4  17   4-33.4875 240.093   1
  -4 -17  -4-87.5862 196.586   1
   4  17   5 242.329 248.221   1
  -4 -17  -5-30.1868 207.770   1
   4  17   6-35.5806 228.604   1
  -4 -17  -6 124.079 213.456   1
   4  17   7 290.193 266.412   1
  -4 -17  -7 126.932 222.411   1
   4  17   8 110.846 256.958   1
  -4 -17  -8 387.876 233.246   1
   4  17   9 561.161 262.720   1
  -4 -17  -9 459.308 233.739   1
   4  17  10-265.651 261.528   1
  -4 -17 -10-198.149 222.803   1
   4  17  12 153.629 259.721   1
  -4 -17 -12-33.2891 211.772   1
   4  17  13-268.864 248.054   1
  -4 -17 -13 432.197 213.692   1
   4  17  14 114.861 247.209   1
  -4 -17 -14-198.857 200.051   1
   4  17  15 608.894 258.571   1
  -4 -17 -15 230.617 205.823   1
   4  17  16 226.295 248.480   1
  -4 -17 -16 587.911 234.776   1
   4  17  18 330.164 239.186   1
  -4 -17 -18-95.4826 193.217   1
   4  17  20-176.052 218.317   1
  -4 -17 -20 181.845 168.086   1
  -4  18  19 36.3710 272.769   1
   4 -18 -19-62.1383 205.390   1
  -4  18  18-74.5149 267.166   1
   4 -18 -18-127.180 212.228   1
  -4  18  17 265.122 258.700   1
   4 -18 -17 161.646 207.098   1
  -4  18  15 193.796 277.861   1
   4 -18 -15-66.1815 217.754   1
  -4  18  14-117.067 261.845   1
   4 -18 -14-265.723 234.691   1
  -4  18  13 194.897 268.391   1
   4 -18 -13 133.389 205.913   1
  -4  18  12-38.9870 252.001   1
   4 -18 -12 400.269 238.498   1
  -4  18  11 272.471 275.926   1
   4 -18 -11 99.8616 210.955   1
  -4  18   9 191.329 240.124   1
   4 -18  -9 229.988 222.588   1
  -4  18   8 227.137 231.004   1
   4 -18  -8-64.6746 200.527   1
  -4  18   7-223.146 234.501   1
   4 -18  -7-158.165 205.553   1
  -4  18   5 141.528 246.550   1
   4 -18  -5-60.3020 192.751   1
  -4  18   4 372.980 221.271   1
  -4  18   3 32.2678 225.791   1
   4  18   2 63.5349 243.363   1
   4  18   3-33.2921 204.236   1
   4  18   4 518.812 248.761   1
  -4 -18  -4 421.689 204.955   1
   4  18   5 35.6778 220.252   1
  -4 -18  -5 248.476 200.751   1
   4  18   6 182.898 240.937   1
  -4 -18  -6 158.632 197.004   1
   4  18   7 372.931 250.297   1
  -4 -18  -7 97.0946 190.291   1
   4  18   8 189.368 271.074   1
  -4 -18  -8 361.572 221.083   1
   4  18   9 153.098 261.345   1
  -4 -18  -9 198.984 222.559   1
   4  18  11-38.6973 265.186   1
  -4 -18 -11-134.185 222.867   1
   4  18  12 271.302 268.985   1
  -4 -18 -12-67.1769 223.118   1
   4  18  13 347.747 270.416   1
  -4 -18 -13-368.377 205.508   1
   4  18  14 115.269 252.826   1
  -4 -18 -14-33.2979 205.365   1
   4  18  15-190.412 250.956   1
  -4 -18 -15-231.216 205.252   1
   4  18  17 73.9712 271.024   1
  -4 -18 -17 479.885 224.729   1
   4  18  19 213.356 259.149   1
  -4 -18 -19 153.346 209.526   1
  -4  19  18-331.749 277.269   1
  -4  19  17 150.164 270.344   1
  -4  19  16-38.1593 259.179   1
  -4  19  15 309.733 267.139   1
  -4  19  14 39.1037 263.253   1
  -4  19  13-118.100 250.529   1
  -4  19  12 39.5024 261.146   1
  -4  19  11 118.525 270.780   1
  -4  19  10 394.791 277.414   1
  -4  19   9 78.4756 252.127   1
   4  19   7-305.098 259.765   1
   4  19   8 38.6231 235.663   1
   4  19  10 391.022 271.367   1
   4  19  11-39.1609 244.083   1
   4  19  12 195.232 274.367   1
  -4 -19 -12-33.9007 207.995   1
   4  19  13 233.194 275.788   1
  -4 -19 -13 269.879 230.706   1
   4  19  14 76.9574 235.361   1
  -4 -19 -14 401.329 214.450   1
   4  19  16-37.4035 268.152   1
  -4 -19 -16 129.022 213.259   1
   4  19  18 431.969 268.159   1
  -4 -19 -18-61.8661 191.986   1
   5   0 -25 357.733 218.637   1
  -5   0  25 506.732 263.788   1
   5   0 -24 325.651 227.897   1
  -5   0  24-310.192 246.675   1
   5   0 -23 356.031 240.399   1
  -5   0  23 385.215 255.761   1
   5   0 -22 64.2672 203.407   1
  -5   0  22 38.0771 229.805   1
   5   0 -21-63.4936 224.998   1
  -5   0  21 375.535 268.245   1
   5   0 -20 62.4482 201.578   1
  -5   0  20-36.8851 242.703   1
   5   0 -19-30.5823 227.821   1
  -5   0  19-216.685 238.853   1
   5   0 -18 714.618 264.464   1
  -5   0  18 846.278 287.213   1
   5   0 -17 289.702 235.756   1
  -5   0  17 480.154 272.652   1
   5   0 -16 814.700 256.522   1
  -5   0  16 631.717 291.554   1
  -5   0  15 257.051 239.805   1
   5   0 -14 2124.96 282.293   1
  -5   0  14 1609.11 310.562   1
   5   0 -13 100.607 197.323   1
  -5   0  13 59.4256 229.218   1
   5   0 -12 23.9892 199.101   1
  -5   0  12-284.592 242.992   1
   5   0 -10 23616.5 1523.02   1
  -5   0  10 20842.8 1530.37   1
   5   0  -9-20.7495 174.660   1
  -5   0   9 221.078 229.688   1
   5   0  -8 453.059 201.875   1
  -5   0   8 810.026 240.525   1
   5   0  -7-267.663 188.472   1
  -5   0   7-108.907 215.493   1
  -5   0   6 14519.0 980.077   1
   5   0  -6 13350.8 966.330   1
   5   0  -5 69.0753 188.349   1
  -5   0   5-77.9056 211.703   1
  -5   0   4 20990.5 1436.86   1
   5   0  -4 21322.8 1430.40   1
   5   0  -3 107.407 182.387   1
  -5   0   3-280.629 213.777   1
  -5   0   2 40377.7 2799.94   1
   5   0  -2 44360.7 2795.52   1
  -5   0   1 65.0064 208.569   1
   5   0  -1 15.2673 190.322   1
  -5   0   0 93.2532 186.305   1
   5   0   0 15.3032 176.598   1
  -5   0  -1-15.2357 193.122   1
   5   0   1-76.2575 200.727   1
  -5   0  -2 44125.2 2795.42   1
   5   0   2 40741.0 2795.51   1
  -5   0  -3-157.360 152.079   1
   5   0   3-126.744 162.443   1
  -5   0  -4 19877.0 1354.16   1
   5   0   4 20116.0 1357.68   1
  -5   0  -5 83.4527 156.492   1
   5   0   5 86.1508 164.858   1
   5   0   6 11738.1 876.136   1
  -5   0  -6 12914.0 867.751   1
  -5   0  -7 286.953 186.063   1
   5   0   7-258.974 189.655   1
  -5   0  -8 701.420 197.021   1
   5   0   8 1050.53 220.902   1
  -5   0  -9 154.404 178.921   1
   5   0   9 70.0827 212.380   1
  -5   0 -10 21667.4 1489.80   1
   5   0  10 22260.3 1512.89   1
   5   0  11-107.706 244.713   1
  -5   0 -11 214.366 184.564   1
   5   0  12 83.3497 230.045   1
  -5   0 -12-348.472 198.054   1
   5   0  13-88.1088 231.229   1
  -5   0 -13 289.967 203.500   1
   5   0  14 1527.97 303.204   1
  -5   0 -14 1452.80 254.512   1
   5   0  15-63.7178 255.581   1
  -5   0 -15-77.1863 190.917   1
   5   0  16 464.848 240.832   1
  -5   0 -17-55.4672 213.162   1
   5   0  17 68.2219 265.746   1
  -5   0 -18 880.094 239.843   1
   5   0  18 597.527 265.318   1
   5   0  19 35.9227 268.974   1
  -5   0 -19-451.426 226.343   1
   5   0  20 366.208 236.961   1
  -5   0 -20 154.501 222.961   1
   5   0  21-183.756 233.862   1
  -5   0 -21-31.8509 211.621   1
   5   0  22 297.291 261.257   1
  -5   0 -22 32.2344 223.866   1
   5   0  23 188.038 241.920   1
  -5   0 -23 194.733 231.150   1
   5   0  24 151.162 236.120   1
  -5   0 -24-551.489 229.467   1
   5   0  25 75.6927 243.139   1
  -5   0 -25-32.5156 218.893   1
   5  -1 -26-32.2375 223.663   1
  -5   1  26 1154.40 286.892   1
   5  -1 -25 388.279 243.627   1
  -5   1  25 269.633 256.727   1
   5   1 -24 360.194 225.118   1
  -5  -1  24 195.991 246.287   1
   5  -1 -23 226.612 212.148   1
   5   1 -23 64.7464 220.960   1
  -5   1  23 191.325 239.845   1
  -5  -1  23-38.8024 232.974   1
   5  -1 -22 385.600 242.976   1
  -5   1  22-75.9206 248.863   1
   5   1 -21 252.763 213.745   1
  -5  -1  21-112.748 246.219   1
   5   1 -20 681.456 241.481   1
   5  -1 -20 437.105 237.622   1
  -5  -1  20 736.872 285.370   1
  -5   1  20 332.016 276.921   1
   5   1 -19 425.236 238.434   1
   5  -1 -19-30.6446 225.891   1
  -5  -1  19 323.992 275.940   1
  -5   1  19-72.4376 267.891   1
   5  -1 -18-59.9681 205.447   1
  -5   1  18-35.4410 255.078   1
   5   1 -17 57.4225 221.830   1
  -5  -1  17 475.684 280.454   1
   5   1 -16 444.479 243.739   1
   5  -1 -16 28.4361 211.905   1
  -5  -1  16-230.320 268.177   1
  -5   1  16 302.328 249.350   1
   5   1 -15 587.385 224.659   1
   5  -1 -15 1129.75 232.116   1
  -5  -1  15 760.984 254.388   1
   5  -1 -14 691.676 256.115   1
   5   1 -14 1385.29 246.508   1
  -5   1  14 628.061 270.822   1
  -5  -1  14 1340.10 293.492   1
   5  -1 -13 11499.3 858.849   1
   5   1 -13 11427.7 855.202   1
  -5  -1  13 12338.7 883.476   1
  -5   1  13 11964.0 881.666   1
   5  -1 -12 21261.7 1391.94   1
  -5   1  12 18749.6 1404.96   1
  -5  -1  11 2952.56 354.620   1
   5   1 -11 3645.11 334.080   1
  -5  -1  10 1057.69 243.236   1
  -5   1  10 1324.02 253.611   1
   5  -1 -10 1027.46 210.674   1
   5   1 -10 1045.51 204.150   1
  -5  -1   9 1473.31 264.532   1
  -5   1   9 2297.70 287.379   1
   5   1  -9 1648.02 233.293   1
   5  -1  -9 2097.71 257.260   1
  -5  -1   8 2820.80 343.085   1
  -5   1   8 3709.14 369.912   1
   5  -1  -8 3903.74 345.646   1
   5   1  -8 3905.30 344.097   1
  -5  -1   7 3396.02 371.952   1
   5   1  -7 3521.00 356.195   1
   5  -1  -7 4374.93 362.522   1
  -5   1   6 2374.55 287.816   1
  -5  -1   6 1721.80 269.490   1
   5  -1  -6 2490.83 272.464   1
   5   1  -6 1906.97 254.215   1
  -5   1   5 3053.91 294.737   1
   5   1  -5 2394.53 267.798   1
   5  -1  -5 2053.00 268.425   1
  -5  -1   5 2176.10 284.940   1
  -5  -1   4 82260.9 5228.62   1
  -5   1   4 77045.4 5229.03   1
   5   1  -4 81947.0 5220.65   1
   5  -1  -4 78595.7 5224.20   1
   5   1  -3 3094.83 320.486   1
   5  -1  -3 4248.69 338.373   1
  -5   1   3 3961.74 354.949   1
  -5  -1   3 2893.87 334.006   1
   5  -1  -2 37766.7 2496.10   1
   5   1  -2 36802.2 2498.78   1
  -5   1   2 40023.8 2508.99   1
  -5  -1   2 37012.7 2498.62   1
   5  -1  -1 866.038 197.418   1
   5   1  -1 765.962 208.183   1
  -5  -1   1 873.268 219.496   1
  -5   1   1 824.059 212.351   1
   5   1   0 40163.8 2695.66   1
   5  -1   0 42073.2 2692.67   1
  -5  -1   0 40799.3 2691.41   1
  -5   1   0 40263.7 2694.17   1
   5  -1   1 608.452 187.663   1
   5   1   1 1088.40 190.010   1
  -5   1  -1 731.493 200.094   1
  -5  -1  -1 612.080 171.063   1
  -5  -1  -2 39874.8 2642.49   1
  -5   1  -2 38856.0 2642.25   1
   5  -1   2 42304.8 2645.65   1
   5   1   2 39506.5 2643.47   1
  -5  -1  -3 3411.23 303.680   1
  -5   1  -3 3174.37 298.902   1
   5   1   3 2954.97 296.533   1
   5  -1   3 2715.33 292.777   1
   5  -1   4 74925.9 4942.00   1
   5   1   4 73773.5 4945.88   1
  -5  -1  -4 79501.8 4946.52   1
  -5   1  -4 74729.4 4941.19   1
  -5   1  -5 2393.09 248.916   1
  -5  -1  -5 2229.51 248.979   1
   5  -1   5 2149.30 253.503   1
   5   1   5 2190.79 273.626   1
  -5   1  -6 2485.21 261.630   1
  -5  -1  -6 1791.81 261.181   1
   5  -1   6 2541.92 268.999   1
   5   1   6 2484.75 294.406   1
   5  -1   7 3668.82 366.041   1
   5   1   7 4308.13 383.240   1
  -5  -1  -7 3939.33 366.662   1
  -5   1  -7 4136.70 352.203   1
  -5   1  -8 3236.24 324.876   1
  -5  -1  -8 4055.15 331.389   1
   5  -1   8 3367.01 334.124   1
   5   1   8 3219.81 343.367   1
  -5  -1  -9 2122.05 249.080   1
  -5   1  -9 1988.82 248.920   1
   5   1   9 2038.95 263.454   1
   5  -1   9 1891.59 271.051   1
  -5   1 -10 1088.13 209.516   1
  -5  -1 -10 1154.27 215.042   1
   5  -1  10 1086.41 244.884   1
   5   1  10 1172.61 265.271   1
  -5   1 -11 3505.35 328.344   1
  -5  -1 -12 21614.5 1450.57   1
   5   1  12 20479.9 1467.07   1
  -5  -1 -13 10593.3 771.569   1
   5  -1  13 9882.14 785.721   1
   5   1  13 10523.4 794.445   1
  -5   1 -14 661.068 202.852   1
  -5  -1 -14 586.747 242.935   1
   5   1  14 499.430 244.866   1
   5  -1  14 747.662 272.013   1
  -5   1 -15 428.865 189.415   1
  -5  -1 -15 1127.26 236.159   1
   5   1  15 814.943 292.645   1
   5  -1  15 1094.08 283.114   1
   5   1  16 134.897 245.614   1
   5  -1  16 65.3106 236.925   1
  -5   1 -17 273.601 203.719   1
   5  -1  17 269.313 235.232   1
  -5  -1 -18 229.527 208.165   1
   5   1  18 710.146 269.497   1
  -5   1 -19-89.5039 208.760   1
  -5  -1 -19 29.8056 228.305   1
   5   1  19 35.9479 255.659   1
   5  -1  19 142.546 239.904   1
  -5   1 -20 706.635 238.750   1
  -5  -1 -20 962.769 259.206   1
   5   1  20 331.210 247.694   1
   5  -1  20 400.752 280.993   1
  -5   1 -21-63.3433 218.884   1
  -5  -1 -21-223.428 209.075   1
   5  -1  21-36.6352 242.214   1
   5   1  21 147.343 256.709   1
  -5   1 -22-96.7383 212.520   1
  -5  -1 -22 386.660 222.030   1
   5   1  22 297.160 237.767   1
   5  -1  22 185.493 230.327   1
  -5   1 -23-32.4185 207.968   1
  -5  -1 -23 323.624 209.642   1
   5  -1  23 565.880 248.834   1
   5   1  23 299.986 235.562   1
  -5   1 -24-130.512 215.062   1
  -5  -1 -24 646.168 220.772   1
   5  -1  24 608.274 248.989   1
   5   1  24 451.565 263.339   1
  -5  -1 -25 354.984 221.094   1
   5   1  25 262.946 260.372   1
  -5  -1 -26 642.752 232.295   1
   5  -2 -27-31.5534 211.472   1
  -5   2  26 795.858 263.003   1
   5  -2 -26 95.9130 225.031   1
  -5   2  25 76.2327 248.978   1
   5  -2 -25 386.149 240.136   1
  -5   2  24-76.3158 239.542   1
   5  -2 -24 419.742 234.671   1
   5   2 -24 330.819 230.064   1
  -5   2  23-228.002 225.491   1
  -5  -2  23-39.0669 233.146   1
   5  -2 -23 32.1450 201.416   1
   5   2 -23-32.7084 212.209   1
  -5   2  22-37.7970 268.826   1
  -5  -2  22-38.4273 243.234   1
   5  -2 -22-255.625 231.769   1
   5   2 -22 481.756 215.266   1
  -5   2  21 112.375 214.465   1
  -5  -2  21-150.844 250.458   1
   5  -2 -21-158.389 205.514   1
   5   2 -21 409.816 229.531   1
  -5   2  20-184.665 294.469   1
  -5  -2  20-73.7485 240.473   1
   5  -2 -20-31.2713 235.487   1
   5   2 -20-185.024 211.407   1
  -5   2  19-218.133 244.749   1
  -5  -2  19 323.032 271.113   1
   5  -2 -19-123.146 206.332   1
   5   2 -19 29.9695 219.861   1
  -5  -2  18 731.911 278.103   1
   5   2 -18 902.713 250.147   1
  -5   2  17 941.158 298.688   1
  -5  -2  17 641.113 290.960   1
   5  -2 -17 324.830 261.778   1
   5   2 -17 1015.02 251.613   1
  -5   2  16 2105.08 344.187   1
  -5  -2  16 1661.76 302.877   1
   5  -2 -16 1611.18 285.722   1
   5   2 -16 2018.85 287.478   1
  -5   2  15-329.704 264.459   1
  -5  -2  15 250.724 228.181   1
   5  -2 -15 195.540 224.769   1
   5   2 -15-52.4859 196.108   1
  -5  -2  14 1442.47 274.664   1
   5  -2 -14 1378.73 236.321   1
   5   2 -14 1362.43 227.817   1
  -5   2  13 522.854 278.787   1
  -5  -2  13 258.291 233.335   1
   5  -2 -13 339.049 223.115   1
   5   2 -13 605.205 204.480   1
  -5   2  12 592.016 226.544   1
  -5  -2  12 627.123 241.954   1
   5  -2 -12 677.560 204.189   1
  -5   2  11 2693.74 341.591   1
  -5  -2  11 3903.91 369.936   1
   5  -2 -11 3151.03 326.405   1
   5   2 -11 3583.13 329.534   1
   5   2 -10 12215.6 874.918   1
  -5   2   9 776.368 257.056   1
  -5  -2   9 805.825 225.893   1
   5  -2  -9 720.402 211.063   1
   5   2  -9 604.886 194.476   1
  -5   2   8 7171.69 591.107   1
   5   2  -8 7584.75 552.996   1
   5  -2  -8 7098.98 560.540   1
  -5  -2   8 6877.88 570.376   1
  -5   2   7 10132.0 752.692   1
   5   2  -7 10760.3 729.435   1
  -5  -2   7 9584.83 731.555   1
   5  -2  -7 9752.20 729.779   1
  -5  -2   6 1727.91 252.352   1
   5   2  -6 1773.58 228.078   1
  -5   2   6 1799.05 272.782   1
   5  -2  -6 1673.83 250.234   1
  -5  -2   5 166.784 188.709   1
   5  -2  -5 36.2576 170.767   1
   5   2  -5 80.6604 166.531   1
  -5   2   5 123.918 197.159   1
  -5   2   4 21191.5 1398.80   1
  -5  -2   4 21115.0 1389.53   1
   5  -2  -4 19852.7 1386.23   1
   5   2  -4 19954.1 1376.54   1
  -5   2   3 408.749 199.687   1
  -5  -2   3 169.310 185.850   1
   5   2  -3 46.7274 173.630   1
   5  -2  -3 296.559 168.298   1
   5  -2  -2 45410.8 3038.76   1
  -5  -2   2 47111.6 3044.04   1
   5   2  -2 47491.3 3043.58   1
  -5   2   2 44963.1 3048.35   1
   5  -2  -1 9588.39 673.189   1
   5   2  -1 10367.9 682.291   1
  -5   2   1 10042.9 686.463   1
  -5  -2   1 8114.40 670.980   1
   5  -2   0-30.1202 175.083   1
  -5   2   0-145.764 181.981   1
  -5  -2   0 123.912 156.722   1
   5   2   0 93.3958 156.564   1
   5  -2   1 10085.9 685.886   1
   5   2   1 8883.36 680.040   1
  -5  -2  -1 9603.95 683.201   1
  -5   2  -1 9455.63 682.163   1
   5   2   2 46622.3 2998.13   1
   5  -2   2 47745.1 2992.67   1
  -5  -2  -2 42153.8 2994.57   1
  -5   2  -2 45505.2 2991.90   1
  -5  -2  -3 98.2076 177.144   1
  -5   2  -3 223.209 175.761   1
   5   2   3 186.210 193.040   1
   5  -2   3 273.821 174.369   1
   5  -2   4 20020.6 1353.09   1
  -5   2  -4 20688.3 1353.16   1
  -5  -2  -4 19025.6 1361.84   1
[truncated: 896,377 more chars]
