# Supplementary material for: Structural insight into the cooperativity of spin crossover compounds
Source: Acta Crystallogr B Struct Sci Cryst Eng Mater. 2023 Aug 11;79(Pt 5):354–67. doi: 10.1107/S2052520623005814 (PMC10552598; doi:10.1107/S2052520623005814)
Supplement: Supplementary file 5 [file b-79-00354-sup5.zip › Bia_Portho_340K.cif]

data_Bia_dw4400_340K
 
_audit_creation_method            'SHELXL-2019/2'
_shelx_SHELXL_version_number      '2019/2'
_chemical_name_systematic         ?
_chemical_name_common             ?
_chemical_melting_point           ?
_chemical_formula_moiety          ?
_chemical_formula_sum
 'C10.86 H8 Fe0.29 N1.71 S0.57' 
_chemical_formula_weight          196.75

loop_
 _atom_type_symbol
 _atom_type_description
 _atom_type_scat_dispersion_real
 _atom_type_scat_dispersion_imag
 _atom_type_scat_source
 'Fe'  'Fe'   0.3265   0.6960
 'International Tables Vol C Tables 4.2.6.8 and 6.1.1.4'
 'C'  'C'   0.0024   0.0013
 'International Tables Vol C Tables 4.2.6.8 and 6.1.1.4'
 'H'  'H'   0.0000   0.0000
 'International Tables Vol C Tables 4.2.6.8 and 6.1.1.4'
 'N'  'N'   0.0049   0.0027
 'International Tables Vol C Tables 4.2.6.8 and 6.1.1.4'
 'S'  'S'   0.1051   0.1002
 'International Tables Vol C Tables 4.2.6.8 and 6.1.1.4'
 
_space_group_crystal_system       orthorhombic
_space_group_IT_number            56
_space_group_name_H-M_alt         'P c c n'
_space_group_name_Hall            '-P 2ab 2ac'
 
_shelx_space_group_comment
;
The symmetry employed for this shelxl refinement is uniquely defined
by the following loop, which should always be used as a source of
symmetry information in preference to the above space-group names.
They are only intended as comments.
;
 
loop_
 _space_group_symop_operation_xyz
 'x, y, z'
 '-x+1/2, -y+1/2, z'
 '-x, y+1/2, -z+1/2'
 'x+1/2, -y, -z+1/2'
 '-x, -y, -z'
 'x-1/2, y-1/2, -z'
 'x, -y-1/2, z-1/2'
 '-x-1/2, y, z-1/2'
 
_cell_length_a                    12.9645(7)
_cell_length_b                    15.3174(7)
_cell_length_c                    17.5900(7)
_cell_angle_alpha                 90
_cell_angle_beta                  90
_cell_angle_gamma                 90
_cell_volume                      3493.1(3)
_cell_formula_units_Z             14
_cell_measurement_temperature     340(2)
_cell_measurement_reflns_used     2367
_cell_measurement_theta_min       1.885
_cell_measurement_theta_max       19.9640
 
_exptl_crystal_description        irregular
_exptl_crystal_colour             ?
_exptl_crystal_density_meas       ?
_exptl_crystal_density_method     ?
_exptl_crystal_density_diffrn     1.309          
_exptl_crystal_F_000              1424
_exptl_transmission_factor_min    ?
_exptl_transmission_factor_max    ?
_exptl_crystal_size_max           ?
_exptl_crystal_size_mid           ?
_exptl_crystal_size_min           ?
_exptl_absorpt_coefficient_mu     0.430
_shelx_estimated_absorpt_T_min    ?
_shelx_estimated_absorpt_T_max    ?
_exptl_absorpt_correction_type    ?
_exptl_absorpt_correction_T_min   ?
_exptl_absorpt_correction_T_max   ?
_exptl_absorpt_process_details    ?
_exptl_absorpt_special_details    ?
_diffrn_ambient_temperature       293(2)
_diffrn_radiation_wavelength      0.65524
_diffrn_radiation_type            Synchrotron
_diffrn_source                    ?
_diffrn_measurement_device_type   '4-circle diffractometer'
_diffrn_measurement_method        ?
_diffrn_detector_area_resol_mean  ?
_diffrn_reflns_number             36837
_diffrn_reflns_av_unetI/netI      0.0811
_diffrn_reflns_av_R_equivalents   0.1062
_diffrn_reflns_limit_h_min        -20
_diffrn_reflns_limit_h_max        20
_diffrn_reflns_limit_k_min        -19
_diffrn_reflns_limit_k_max        19
_diffrn_reflns_limit_l_min        -28
_diffrn_reflns_limit_l_max        28
_diffrn_reflns_theta_min          1.897
_diffrn_reflns_theta_max          33.004
_diffrn_reflns_theta_full         23.150
_diffrn_measured_fraction_theta_max   0.827
_diffrn_measured_fraction_theta_full  0.985
_diffrn_reflns_Laue_measured_fraction_max    0.827
_diffrn_reflns_Laue_measured_fraction_full   0.985
_diffrn_reflns_point_group_measured_fraction_max   0.827
_diffrn_reflns_point_group_measured_fraction_full  0.985
_reflns_number_total              6964
_reflns_number_gt                 2499
_reflns_threshold_expression      'I > 2\s(I)'
_reflns_Friedel_coverage          0.000
_reflns_Friedel_fraction_max      .
_reflns_Friedel_fraction_full     .
 
_reflns_special_details
;
 Reflections were merged by SHELXL according to the crystal
 class for the calculation of statistics and refinement.
 
 _reflns_Friedel_fraction is defined as the number of unique
 Friedel pairs measured divided by the number that would be
 possible theoretically, ignoring centric projections and
 systematic absences.
;
 
_computing_data_collection        ?
_computing_cell_refinement        ?
_computing_data_reduction         ?
_computing_structure_solution     ?
_computing_structure_refinement 'SHELXL-2019/2 (Sheldrick, 2019)'
_computing_molecular_graphics     ?
_computing_publication_material   ?
_refine_special_details           ?
_refine_ls_structure_factor_coef  Fsqd
_refine_ls_matrix_type            full
_refine_ls_weighting_scheme       calc
_refine_ls_weighting_details
'w=1/[\s^2^(Fo^2^)+(0.0376P)^2^+1.4181P] where P=(Fo^2^+2Fc^2^)/3'
_atom_sites_solution_primary      ?
_atom_sites_solution_secondary    ?
_atom_sites_solution_hydrogens    geom
_refine_ls_hydrogen_treatment     constr
_refine_ls_extinction_method      none
_refine_ls_extinction_coef        .
_refine_ls_number_reflns          6964
_refine_ls_number_parameters      213
_refine_ls_number_restraints      0
_refine_ls_R_factor_all           0.2721
_refine_ls_R_factor_gt            0.1137
_refine_ls_wR_factor_ref          0.2195
_refine_ls_wR_factor_gt           0.1680
_refine_ls_goodness_of_fit_ref    1.132
_refine_ls_restrained_S_all       1.132
_refine_ls_shift/su_max           0.001
_refine_ls_shift/su_mean          0.000
 
loop_
 _atom_site_label
 _atom_site_type_symbol
 _atom_site_fract_x
 _atom_site_fract_y
 _atom_site_fract_z
 _atom_site_U_iso_or_equiv
 _atom_site_adp_type
 _atom_site_occupancy
 _atom_site_site_symmetry_order  
 _atom_site_calc_flag
 _atom_site_refinement_flags_posn
 _atom_site_refinement_flags_adp
 _atom_site_refinement_flags_occupancy
 _atom_site_disorder_assembly
 _atom_site_disorder_group
Fe01 Fe 0.750000 0.750000 0.57537(4) 0.0806(3) Uani 1 2 d S T P . .
S002 S 0.90727(13) 0.55815(11) 0.39553(7) 0.1394(6) Uani 1 1 d . . . . .
N003 N 0.7438(3) 0.8427(2) 0.67415(17) 0.0825(8) Uani 1 1 d . . . . .
N004 N 0.8003(3) 0.6619(3) 0.49589(19) 0.1050(12) Uani 1 1 d . . . . .
N005 N 0.9095(3) 0.7961(2) 0.59322(19) 0.0875(9) Uani 1 1 d . . . . .
C006 C 0.6557(3) 0.8599(2) 0.7195(2) 0.0824(11) Uani 1 1 d . . . . .
C007 C 0.5640(3) 0.8822(3) 0.6851(2) 0.0896(12) Uani 1 1 d . . . . .
H007 H 0.561665 0.889371 0.632606 0.108 Uiso 1 1 calc R U . . .
C008 C 0.9244(4) 0.8470(3) 0.6546(2) 0.0914(12) Uani 1 1 d . . . . .
C009 C 0.8310(4) 0.8696(3) 0.6963(2) 0.0947(13) Uani 1 1 d . . . . .
H009 H 0.835596 0.904219 0.739603 0.114 Uiso 1 1 calc R U . . .
C00A C 0.6584(3) 0.8495(3) 0.7978(2) 0.0963(13) Uani 1 1 d . . . . .
H00A H 0.719760 0.834559 0.821921 0.116 Uiso 1 1 calc R U . . .
C00B C 0.4777(4) 0.8838(3) 0.8052(3) 0.0915(12) Uani 1 1 d . . . . .
C00C C 0.4762(4) 0.8938(3) 0.7270(3) 0.0946(12) Uani 1 1 d . . . . .
H00C H 0.414947 0.908546 0.702694 0.114 Uiso 1 1 calc R U . . .
C00D C 0.8453(3) 0.6195(3) 0.4538(2) 0.0888(12) Uani 1 1 d . . . . .
C00E C 0.5695(4) 0.8615(3) 0.8396(2) 0.1043(14) Uani 1 1 d . . . . .
H00E H 0.571575 0.854429 0.892138 0.125 Uiso 1 1 calc R U . . .
C00F C 0.3824(4) 0.8979(3) 0.8503(3) 0.1031(14) Uani 1 1 d . . . . .
C00G C 0.9929(4) 0.7743(3) 0.5527(3) 0.1053(14) Uani 1 1 d . . . . .
H00G H 0.984209 0.739540 0.509811 0.126 Uiso 1 1 calc R U . . .
C00H C 0.3845(4) 0.9423(3) 0.9188(3) 0.1157(16) Uani 1 1 d . . . . .
H00H H 0.446898 0.963172 0.937545 0.139 Uiso 1 1 calc R U . . .
C00I C 1.0203(4) 0.8765(4) 0.6760(3) 0.1233(17) Uani 1 1 d . . . . .
H00I H 1.028244 0.912125 0.718387 0.148 Uiso 1 1 calc R U . . .
C00J C 0.2890(5) 0.8677(4) 0.8251(3) 0.1345(19) Uani 1 1 d . . . . .
H00J H 0.285613 0.836998 0.779517 0.161 Uiso 1 1 calc R U . . .
C00K C 0.1990(5) 0.8823(5) 0.8666(4) 0.155(2) Uani 1 1 d . . . . .
H00K H 0.135951 0.861978 0.848690 0.186 Uiso 1 1 calc R U . . .
C00L C 1.1041(5) 0.8519(5) 0.6332(4) 0.146(2) Uani 1 1 d . . . . .
H00L H 1.169971 0.870335 0.646672 0.175 Uiso 1 1 calc R U . . .
C00M C 0.2947(6) 0.9562(4) 0.9598(3) 0.137(2) Uani 1 1 d . . . . .
H00M H 0.297099 0.986036 1.005790 0.164 Uiso 1 1 calc R U . . .
C00N C 0.2043(6) 0.9265(5) 0.9332(4) 0.145(2) Uani 1 1 d . . . . .
H00N H 0.144327 0.936358 0.960860 0.174 Uiso 1 1 calc R U . . .
C00O C 1.0899(4) 0.8008(4) 0.5714(3) 0.1304(18) Uani 1 1 d . . . . .
H00O H 1.145993 0.783829 0.541899 0.156 Uiso 1 1 calc R U . . .
 
loop_
 _atom_site_aniso_label
 _atom_site_aniso_U_11
 _atom_site_aniso_U_22
 _atom_site_aniso_U_33
 _atom_site_aniso_U_23
 _atom_site_aniso_U_13
 _atom_site_aniso_U_12
Fe01 0.0871(5) 0.0954(6) 0.0593(4) 0.000 0.000 0.0075(4)
S002 0.1456(12) 0.1834(15) 0.0891(8) -0.0134(9) 0.0209(8) 0.0619(11)
N003 0.090(2) 0.085(2) 0.0718(18) -0.0006(16) -0.006(2) 0.0132(19)
N004 0.121(3) 0.118(3) 0.076(2) -0.015(2) 0.017(2) 0.006(2)
N005 0.086(2) 0.100(2) 0.077(2) 0.0123(18) 0.0033(18) 0.0042(19)
C006 0.095(3) 0.082(3) 0.071(2) -0.003(2) -0.001(2) 0.018(2)
C007 0.102(3) 0.095(3) 0.072(2) 0.000(2) -0.004(2) 0.021(2)
C008 0.092(3) 0.098(3) 0.083(3) 0.006(2) -0.011(2) 0.004(2)
C009 0.112(4) 0.096(3) 0.076(3) -0.004(2) -0.007(3) 0.008(3)
C00A 0.095(3) 0.118(3) 0.076(3) -0.001(2) -0.006(2) 0.026(3)
C00B 0.102(3) 0.084(3) 0.088(3) -0.002(2) 0.005(3) 0.019(2)
C00C 0.096(3) 0.100(3) 0.088(3) 0.001(2) -0.007(3) 0.024(2)
C00D 0.089(3) 0.114(3) 0.063(2) 0.003(2) -0.001(2) 0.005(2)
C00E 0.118(4) 0.124(4) 0.071(3) 0.006(2) 0.001(3) 0.029(3)
C00F 0.111(4) 0.093(3) 0.105(4) 0.007(3) 0.008(3) 0.024(3)
C00G 0.094(3) 0.127(4) 0.095(3) 0.011(3) 0.015(3) -0.001(3)
C00H 0.117(4) 0.126(4) 0.103(3) 0.002(3) 0.011(3) 0.038(3)
C00I 0.101(4) 0.145(5) 0.124(4) -0.008(3) -0.029(4) -0.008(3)
C00J 0.116(4) 0.146(5) 0.142(5) -0.023(4) 0.017(4) 0.013(4)
C00K 0.115(5) 0.181(6) 0.169(6) -0.012(5) 0.015(5) 0.008(4)
C00L 0.088(4) 0.189(6) 0.160(6) 0.014(5) -0.014(4) -0.013(4)
C00M 0.148(5) 0.153(5) 0.111(4) 0.000(4) 0.018(4) 0.060(5)
C00N 0.117(5) 0.169(6) 0.149(6) 0.013(5) 0.026(5) 0.042(5)
C00O 0.095(4) 0.170(5) 0.126(5) 0.012(4) 0.012(3) -0.002(4)
 
_geom_special_details
;
 All esds (except the esd in the dihedral angle between two l.s. planes)
 are estimated using the full covariance matrix.  The cell esds are taken
 into account individually in the estimation of esds in distances, angles
 and torsion angles; correlations between esds in cell parameters are only
 used when they are defined by crystal symmetry.  An approximate (isotropic)
 treatment of cell esds is used for estimating esds involving l.s. planes.
;
 
loop_
 _geom_bond_atom_site_label_1
 _geom_bond_atom_site_label_2
 _geom_bond_distance
 _geom_bond_site_symmetry_2
 _geom_bond_publ_flag
Fe01 N004 2.050(4) 2_665 ?
Fe01 N004 2.050(4) . ?
Fe01 N005 2.208(3) 2_665 ?
Fe01 N005 2.208(3) . ?
Fe01 N003 2.245(3) . ?
Fe01 N003 2.245(3) 2_665 ?
S002 C00D 1.606(5) . ?
N003 C009 1.265(5) . ?
N003 C006 1.417(5) . ?
N004 C00D 1.144(5) . ?
N005 C00G 1.337(5) . ?
N005 C008 1.346(5) . ?
C006 C007 1.378(5) . ?
C006 C00A 1.387(5) . ?
C007 C00C 1.367(5) . ?
C008 C00I 1.375(6) . ?
C008 C009 1.457(6) . ?
C00A C00E 1.380(6) . ?
C00B C00E 1.378(6) . ?
C00B C00C 1.385(6) . ?
C00B C00F 1.485(6) . ?
C00F C00J 1.369(7) . ?
C00F C00H 1.385(6) . ?
C00G C00O 1.362(7) . ?
C00H C00M 1.385(7) . ?
C00I C00L 1.374(7) . ?
C00J C00K 1.395(8) . ?
C00K C00N 1.354(8) . ?
C00L C00O 1.353(8) . ?
C00M C00N 1.342(8) . ?
 
loop_
 _geom_angle_atom_site_label_1
 _geom_angle_atom_site_label_2
 _geom_angle_atom_site_label_3
 _geom_angle
 _geom_angle_site_symmetry_1
 _geom_angle_site_symmetry_3
 _geom_angle_publ_flag
N004 Fe01 N004 94.0(2) 2_665 . ?
N004 Fe01 N005 90.56(15) 2_665 2_665 ?
N004 Fe01 N005 100.61(14) . 2_665 ?
N004 Fe01 N005 100.61(14) 2_665 . ?
N004 Fe01 N005 90.56(15) . . ?
N005 Fe01 N005 163.65(17) 2_665 . ?
N004 Fe01 N003 95.74(13) 2_665 . ?
N004 Fe01 N003 162.87(15) . . ?
N005 Fe01 N003 93.35(13) 2_665 . ?
N005 Fe01 N003 73.82(14) . . ?
N004 Fe01 N003 162.87(15) 2_665 2_665 ?
N004 Fe01 N003 95.74(13) . 2_665 ?
N005 Fe01 N003 73.82(14) 2_665 2_665 ?
N005 Fe01 N003 93.35(13) . 2_665 ?
N003 Fe01 N003 78.58(15) . 2_665 ?
C009 N003 C006 119.1(4) . . ?
C009 N003 Fe01 114.3(3) . . ?
C006 N003 Fe01 125.6(3) . . ?
C00D N004 Fe01 167.6(4) . . ?
C00G N005 C008 117.2(4) . . ?
C00G N005 Fe01 127.0(3) . . ?
C008 N005 Fe01 115.7(3) . . ?
C007 C006 C00A 119.1(4) . . ?
C007 C006 N003 119.6(4) . . ?
C00A C006 N003 121.1(4) . . ?
C00C C007 C006 120.9(4) . . ?
N005 C008 C00I 122.6(5) . . ?
N005 C008 C009 115.0(4) . . ?
C00I C008 C009 122.4(5) . . ?
N003 C009 C008 120.7(4) . . ?
C00E C00A C006 119.6(4) . . ?
C00E C00B C00C 118.4(4) . . ?
C00E C00B C00F 121.3(4) . . ?
C00C C00B C00F 120.2(4) . . ?
C007 C00C C00B 120.7(4) . . ?
N004 C00D S002 178.8(5) . . ?
C00B C00E C00A 121.3(4) . . ?
C00J C00F C00H 117.8(5) . . ?
C00J C00F C00B 120.9(5) . . ?
C00H C00F C00B 121.3(5) . . ?
N005 C00G C00O 122.9(5) . . ?
C00F C00H C00M 120.7(6) . . ?
C00L C00I C008 118.4(5) . . ?
C00F C00J C00K 121.0(6) . . ?
C00N C00K C00J 119.4(7) . . ?
C00O C00L C00I 119.4(6) . . ?
C00N C00M C00H 120.0(6) . . ?
C00M C00N C00K 121.0(7) . . ?
C00L C00O C00G 119.5(6) . . ?
 
_refine_diff_density_max    0.175
_refine_diff_density_min   -0.182
_refine_diff_density_rms    0.034

_shelx_res_file
;
TITL Bia_dw4400_085K_a.res in Pccn
    Bia_dw4400_340K.res
    created by SHELXL-2019/2 at 05:35:04 on 03-May-2022
REM Old TITL Bia_dw4400_085K in Pccn
REM SHELXT solution in Pccn: R1 0.089, Rweak 0.045, Alpha 0.023
REM <I/s>   0.567 for  392 systematic absences,  Orientation as input
REM Formula found by SHELXT:  Fe C38 N6 S2

CELL 0.65524 12.9645 15.3174 17.5900 90.0000 90.0000 90.0000
ZERR 14.000 0.0007 0.0007 0.0007 0.0000 0.0000 0.0000
LATT  1
SYMM 1/2-X, 1/2-Y, Z
SYMM -X, 1/2+Y, 1/2-Z
SYMM 1/2+X, -Y, 1/2-Z
SFAC FE C H N S
DISP $C  0.00244  0.00131  9.14798!source kissel
DISP $N  0.00493  0.00266 15.07095!source kissel
DISP $S  0.10506  0.10024 379.49005!source kissel
DISP $Fe  0.32649  0.69602 2544.24973!source kissel
UNIT 4 152 112 24 8
ACTA
L.S. 10
BOND
LIST 6
FMAP 2
PLAN 20
WGHT    0.037600    1.418100
FVAR       2.98099
FE01  1    0.750000    0.750000    0.575367    10.50000    0.08708    0.09539 =
         0.05930    0.00000    0.00000    0.00749
S002  5    0.907269    0.558152    0.395529    11.00000    0.14561    0.18339 =
         0.08913   -0.01342    0.02087    0.06194
N003  4    0.743781    0.842676    0.674155    11.00000    0.09045    0.08517 =
         0.07177   -0.00060   -0.00599    0.01318
N004  4    0.800272    0.661854    0.495891    11.00000    0.12127    0.11758 =
         0.07626   -0.01538    0.01717    0.00616
N005  4    0.909520    0.796099    0.593216    11.00000    0.08592    0.09985 =
         0.07669    0.01225    0.00332    0.00420
C006  2    0.655720    0.859924    0.719495    11.00000    0.09462    0.08154 =
         0.07101   -0.00318   -0.00110    0.01779
C007  2    0.563955    0.882162    0.685076    11.00000    0.10162    0.09481 =
         0.07234    0.00021   -0.00356    0.02144
AFIX  43
H007  3    0.561665    0.889371    0.632606    11.00000   -1.20000
AFIX   0
C008  2    0.924391    0.846979    0.654627    11.00000    0.09245    0.09830 =
         0.08345    0.00592   -0.01140    0.00383
C009  2    0.831028    0.869614    0.696291    11.00000    0.11243    0.09576 =
         0.07576   -0.00354   -0.00739    0.00755
AFIX  43
H009  3    0.835596    0.904219    0.739603    11.00000   -1.20000
AFIX   0
C00A  2    0.658432    0.849518    0.797785    11.00000    0.09501    0.11789 =
         0.07600   -0.00117   -0.00601    0.02599
AFIX  43
H00A  3    0.719760    0.834559    0.821921    11.00000   -1.20000
AFIX   0
C00B  2    0.477722    0.883768    0.805211    11.00000    0.10214    0.08435 =
         0.08792   -0.00240    0.00471    0.01882
C00C  2    0.476238    0.893776    0.726968    11.00000    0.09643    0.09976 =
         0.08774    0.00113   -0.00735    0.02396
AFIX  43
H00C  3    0.414947    0.908546    0.702694    11.00000   -1.20000
AFIX   0
C00D  2    0.845269    0.619464    0.453846    11.00000    0.08915    0.11449 =
         0.06270    0.00279   -0.00136    0.00476
C00E  2    0.569510    0.861510    0.839650    11.00000    0.11829    0.12370 =
         0.07095    0.00629    0.00096    0.02874
AFIX  43
H00E  3    0.571575    0.854429    0.892138    11.00000   -1.20000
AFIX   0
C00F  2    0.382368    0.897851    0.850305    11.00000    0.11127    0.09252 =
         0.10539    0.00709    0.00767    0.02400
C00G  2    0.992869    0.774310    0.552682    11.00000    0.09432    0.12682 =
         0.09476    0.01125    0.01509   -0.00149
AFIX  43
H00G  3    0.984209    0.739540    0.509811    11.00000   -1.20000
AFIX   0
C00H  2    0.384490    0.942339    0.918823    11.00000    0.11739    0.12635 =
         0.10334    0.00168    0.01114    0.03785
AFIX  43
H00H  3    0.446898    0.963172    0.937545    11.00000   -1.20000
AFIX   0
C00I  2    1.020304    0.876456    0.676004    11.00000    0.10115    0.14491 =
         0.12397   -0.00818   -0.02938   -0.00769
AFIX  43
H00I  3    1.028244    0.912125    0.718387    11.00000   -1.20000
AFIX   0
C00J  2    0.289043    0.867708    0.825056    11.00000    0.11634    0.14552 =
         0.14174   -0.02277    0.01748    0.01292
AFIX  43
H00J  3    0.285613    0.836998    0.779517    11.00000   -1.20000
AFIX   0
C00K  2    0.199021    0.882345    0.866577    11.00000    0.11458    0.18095 =
         0.16916   -0.01235    0.01489    0.00824
AFIX  43
H00K  3    0.135951    0.861978    0.848690    11.00000   -1.20000
AFIX   0
C00L  2    1.104083    0.851937    0.633239    11.00000    0.08833    0.18893 =
         0.15994    0.01448   -0.01374   -0.01313
AFIX  43
H00L  3    1.169971    0.870335    0.646672    11.00000   -1.20000
AFIX   0
C00M  2    0.294705    0.956161    0.959796    11.00000    0.14758    0.15286 =
         0.11072   -0.00003    0.01843    0.05973
AFIX  43
H00M  3    0.297099    0.986036    1.005790    11.00000   -1.20000
AFIX   0
C00N  2    0.204301    0.926473    0.933159    11.00000    0.11682    0.16871 =
         0.14940    0.01271    0.02568    0.04187
AFIX  43
H00N  3    0.144327    0.936358    0.960860    11.00000   -1.20000
AFIX   0
C00O  2    1.089925    0.800779    0.571391    11.00000    0.09516    0.16989 =
         0.12606    0.01193    0.01247   -0.00154
AFIX  43
H00O  3    1.145993    0.783829    0.541899    11.00000   -1.20000
AFIX   0
HKLF 4


REM  Bia_dw4400_085K_a.res in Pccn
REM wR2 = 0.2195, GooF = S = 1.132, Restrained GooF = 1.132 for all data
REM R1 = 0.1137 for 2499 Fo > 4sig(Fo) and 0.2721 for all 6964 data
REM 213 parameters refined using 0 restraints

END

WGHT      0.0382      1.4134

REM Highest difference peak  0.175,  deepest hole -0.182,  1-sigma level  0.034
Q1    1   0.8263  0.5384  0.3906  11.00000  0.05    0.18
Q2    1   0.7577  0.6558  0.5375  11.00000  0.05    0.17
Q3    1   0.7528  0.8402  0.6201  11.00000  0.05    0.13
Q4    1   0.5256  0.7517  0.8569  11.00000  0.05    0.12
Q5    1   0.9187  0.6230  0.3825  11.00000  0.05    0.11
Q6    1   1.0004  0.9598  0.6893  11.00000  0.05    0.11
Q7    1   0.1430  0.7808  0.8265  11.00000  0.05    0.11
Q8    1   0.2723  0.8095  0.7898  11.00000  0.05    0.11
Q9    1   0.7966  0.6083  0.4953  11.00000  0.05    0.11
Q10   1   0.8851  0.8531  0.6810  11.00000  0.05    0.11
Q11   1   0.4227  0.8738  0.8220  11.00000  0.05    0.10
Q12   1   0.1671  0.8312  0.8243  11.00000  0.05    0.10
Q13   1   0.4988  0.8300  0.8224  11.00000  0.05    0.10
Q14   1   0.8583  0.6497  0.4989  11.00000  0.05    0.10
Q15   1   0.1987  0.8823  1.0415  11.00000  0.05    0.10
Q16   1   0.8017  0.6812  0.4516  11.00000  0.05    0.10
Q17   1   1.3047  0.8662  0.5976  11.00000  0.05    0.10
Q18   1   0.2299  0.8577  0.7534  11.00000  0.05    0.10
Q19   1   0.7530  0.8547  0.8241  11.00000  0.05    0.10
Q20   1   0.1194  0.7603  0.8928  11.00000  0.05    0.09
;
_shelx_res_checksum   16621

_shelx_hkl_file
;
   0   0  -2 881.776 106.832   1
   0   0   2 762.266 124.972   1
   0   0  -3-48.3752 126.261   1
   0   0   3-190.259 157.376   1
   0   0   4 269763. 19736.4   1
   0   0  -4 273977. 19731.5   1
   0   0  -5-63.3114 151.280   1
   0   0   5-133.010 179.931   1
   0   0  -6 980.222 173.823   1
   0   0   6 467.733 194.779   1
   0   0  -8 211881. 15118.7   1
   0   0   8 203554. 15127.6   1
   0   0  -9-130.291 163.588   1
   0   0   9 220.697 200.702   1
   0   0 -10 19046.6 1457.06   1
   0   0  10 19564.2 1474.94   1
   0   0 -11 118.482 174.770   1
   0   0  11-361.804 218.429   1
   0   0 -12 14600.8 1245.22   1
   0   0  12 18601.9 1276.90   1
   0   0 -13-23.2753 185.574   1
   0   0  13-249.872 229.726   1
   0   0  15 278.894 260.822   1
   0   0 -16 26.5092 203.433   1
   0   0  16-97.2761 252.288   1
   0   0 -17-136.732 211.373   1
   0   0  17 370.488 253.951   1
   0   0 -18 168.262 228.807   1
   0   0  18 244.643 255.140   1
   0   0 -20-206.234 209.139   1
   0   0  20-73.8381 268.282   1
   0   0 -21 239.216 236.880   1
   0   0  21 413.436 272.749   1
   0   0 -22 332.097 202.933   1
   0   0  22 75.6594 239.653   1
   0   0  24 769.256 279.081   1
   0   0 -24 738.158 233.182   1
   0   0  25 271.465 232.158   1
   0   0 -25-93.8190 198.707   1
   0   0 -26 539.988 236.556   1
   0   1   1-36.0382 83.4002   1
   0  -1  -1-14.4865 66.6436   1
   0   1   2 126633. 9875.27   1
   0  -1  -2 143411. 9871.19   1
   0   1  -3 8.54197 92.1617   1
   0  -1  -3 12.9380 138.574   1
   0   1   3 47.3887 176.900   1
   0  -1   3 72.6272 109.882   1
   0   1  -4 24602.9 1883.58   1
   0   1   4 27607.4 1902.18   1
   0  -1   4 23421.6 1889.55   1
   0  -1  -4 28311.4 1893.18   1
   0  -1  -5 252.518 151.459   1
   0   1  -5 8.01802 130.329   1
   0  -1   5-48.8563 162.071   1
   0   1   5 209.510 195.596   1
   0  -1   6 37881.3 2761.08   1
   0   1  -6 37257.2 2750.89   1
   0   1  -7 23.3563 158.270   1
   0  -1  -7-13.6616 172.469   1
   0   1   7-16.7430 198.119   1
   0  -1   7-72.0654 170.550   1
   0   1   8 35635.5 2478.71   1
   0  -1   8 34416.0 2469.23   1
   0   1  -8 33089.9 2458.41   1
   0  -1  -8 30956.9 2461.29   1
   0   1  -9 15.3244 160.113   1
   0  -1  -9-68.6655 154.253   1
   0   1   9 380.141 195.008   1
   0  -1   9-75.4186 191.713   1
   0   1  10 35032.0 2888.76   1
   0  -1  10 40252.2 2888.87   1
   0   1 -10 38939.2 2873.38   1
   0  -1 -10 41236.7 2883.10   1
   0   1 -11 114.162 170.405   1
   0  -1 -11 184.724 194.705   1
   0   1  11 225.605 235.882   1
   0  -1  11 437.538 210.141   1
   0   1  12 8206.29 770.585   1
   0  -1 -12 9844.98 757.980   1
   0   1 -12 9594.09 755.004   1
   0   1 -13 90.2873 197.505   1
   0  -1  13 321.260 221.785   1
   0   1 -14 2155.03 284.606   1
   0  -1 -14 2599.87 312.470   1
   0   1  14 2386.28 343.173   1
   0  -1  14 2200.81 323.589   1
   0   1 -15-245.218 195.941   1
   0  -1 -15-108.109 218.723   1
   0  -1  15 363.146 253.224   1
   0  -1 -16 2199.44 305.855   1
   0   1 -16 2834.97 305.936   1
   0  -1  16 1747.96 332.942   1
   0   1  16 2148.14 346.264   1
   0   1 -17 105.700 197.755   1
   0  -1 -17-56.4863 199.365   1
   0   1  17 171.012 252.166   1
   0  -1  17-199.961 258.413   1
   0   1 -18 2574.78 316.060   1
   0  -1 -18 1561.34 318.185   1
   0   1  18 2640.77 385.181   1
   0  -1  18 2024.22 350.893   1
   0  -1 -19 349.324 227.307   1
   0   1 -19 536.664 215.328   1
   0   1  19 254.967 295.361   1
   0  -1  19-179.549 252.117   1
   0  -1 -20 390.313 219.723   1
   0   1 -20 115.573 216.336   1
   0   1  20 483.885 261.314   1
   0  -1  20 110.822 259.351   1
   0  -1 -21 181.281 227.136   1
   0   1 -21 205.949 221.191   1
   0  -1  21-187.716 255.144   1
   0   1  21 300.755 297.584   1
   0   1 -22 719.508 227.134   1
   0  -1 -22 274.758 220.979   1
   0   1  22 1058.01 280.442   1
   0  -1  22 267.702 255.862   1
   0  -1 -23 246.431 209.203   1
   0   1  23-113.631 236.913   1
   0  -1  23-116.560 255.489   1
   0   1 -23-30.4698 201.315   1
   0   1  24 452.156 264.018   1
   0   1 -24 187.597 226.401   1
   0  -1 -24-122.813 202.219   1
   0  -1  24 277.641 249.646   1
   0   1 -25 255.742 213.230   1
   0  -1 -25-185.585 213.819   1
   0   1  25-75.7188 238.077   1
   0  -1  25 362.599 268.714   1
   0  -1 -26-125.375 218.587   1
   0   1  26-37.8813 247.989   1
   0  -1 -27 345.998 207.365   1
   0   2   1 69.7668 115.569   1
   0  -2  -1-24.0987 85.4471   1
   0   2   2 11521.8 816.548   1
   0  -2  -2 10225.6 807.944   1
   0   2  -3 9.47104 79.6857   1
   0  -2  -3 90.7337 149.094   1
   0   2   3-27.5581 195.876   1
   0  -2   3 44.2451 89.8425   1
   0   2  -4 483.107 111.942   1
   0  -2  -4 749.230 186.546   1
   0   2   4 781.490 226.752   1
   0  -2   4 437.815 125.368   1
   0  -2  -5-78.0277 191.671   1
   0   2  -5 27.4531 108.421   1
   0  -2   5 74.8984 133.190   1
   0   2   5-135.134 215.577   1
   0   2  -6 1308.49 165.330   1
   0  -2   6 1096.53 200.914   1
   0  -2  -7 366.145 162.781   1
   0   2  -7 116.716 128.808   1
   0   2   7 71.2756 180.314   1
   0  -2   7-25.8926 157.028   1
   0   2   8 42357.2 3107.23   1
   0  -2  -8 41678.1 3093.68   1
   0   2  -9-201.197 139.697   1
   0  -2  -9-72.1386 183.824   1
   0   2   9 242.844 214.008   1
   0  -2   9-87.3313 173.752   1
   0   2 -10 1087.53 190.551   1
   0  -2 -10 1401.66 241.174   1
   0   2  10 1154.61 265.242   1
   0  -2 -11-21.3735 172.160   1
   0   2 -11 90.5100 160.865   1
   0   2  11-77.7954 192.183   1
   0   2  12 15540.9 1191.27   1
   0  -2  12 15676.8 1168.91   1
   0  -2 -12 13965.7 1159.56   1
   0   2 -13-147.204 161.700   1
   0  -2 -13 24.4943 204.597   1
   0   2  13-234.994 248.145   1
   0  -2  13-232.145 218.582   1
   0  -2  14 15436.0 1186.52   1
   0   2  14 13985.0 1191.97   1
   0   2 -14 14223.7 1160.72   1
   0  -2 -14 16301.1 1180.90   1
   0  -2 -15 333.024 214.622   1
   0   2  15-128.892 250.857   1
   0  -2 -16 825.139 230.157   1
   0   2 -16 1229.54 228.644   1
   0   2  16 1073.60 288.618   1
   0  -2  16 692.094 273.974   1
   0   2 -17-25.7605 186.769   1
   0  -2 -17 757.469 266.045   1
   0  -2  17 99.4960 259.258   1
   0   2  17 34.6763 314.191   1
   0   2 -18 1073.41 247.080   1
   0  -2  18 1173.70 303.910   1
   0   2 -19-110.916 192.511   1
   0  -2 -19 29.9223 215.572   1
   0  -2  19 71.8414 266.861   1
   0   2  19 328.520 252.314   1
   0  -2 -20 362.765 253.188   1
   0   2  20 859.435 307.863   1
   0   2 -21 234.867 196.336   1
   0  -2 -21 30.8375 217.271   1
   0   2  21 565.102 281.277   1
   0  -2  21 76.1852 253.281   1
   0   2 -22 361.763 215.749   1
   0  -2  22 235.013 259.774   1
   0  -2 -23-216.985 225.141   1
   0   2  23-150.641 254.697   1
   0  -2  23 161.819 242.227   1
   0   2 -23 530.959 223.277   1
   0   2  24 299.931 222.198   1
   0  -2 -24 93.0399 201.425   1
   0  -2 -25 30.9167 212.893   1
   0   2  25-298.016 253.104   1
   0  -2 -26-62.2020 193.501   1
   0   2  26 74.2916 232.335   1
   0   3   0-37.3866 99.1237   1
   0  -3   0-110.516 84.9652   1
   0   3   1-100.351 151.226   1
   0  -3  -1-57.1965 121.211   1
   0   3   2 753706. 53954.4   1
   0  -3  -2 737312. 53948.5   1
   0  -3  -3-8.68153 144.423   1
   0   3   3-20.8999 156.410   1
   0   3  -4 759427. 54941.7   1
   0   3   4 763787. 54967.2   1
   0  -3   4 759322. 54943.5   1
   0  -3  -4 748358. 54960.8   1
   0   3  -5 17.4995 99.1791   1
   0  -3   5-6.64470 111.438   1
   0  -3  -6 651.329 163.001   1
   0   3  -6 631.779 125.199   1
   0  -3   6 572.490 142.783   1
   0   3   6 753.592 190.569   1
   0   3  -7-125.055 114.673   1
   0  -3  -7-77.9620 142.707   1
   0  -3   7-123.886 137.087   1
   0   3   7 37.6856 166.797   1
   0  -3   8 13128.6 999.686   1
   0   3   8 13241.6 1029.95   1
   0   3  -8 13182.7 991.806   1
   0  -3  -8 12773.1 1011.16   1
   0  -3  -9 37.8039 199.321   1
   0   3   9-114.270 227.683   1
   0   3  10 29540.7 2352.36   1
   0  -3  10 33571.5 2335.63   1
   0  -3 -10 29758.9 2338.79   1
   0   3 -10 32110.2 2325.65   1
   0  -3  11-121.994 200.213   1
   0   3  11 80.0215 235.489   1
   0   3 -11 250.353 171.262   1
   0  -3 -11 243.777 204.310   1
   0  -3  12 359.425 226.423   1
   0   3 -12 473.510 174.976   1
   0  -3  13 171.817 222.759   1
   0   3  13-330.100 252.562   1
   0   3 -13 78.6830 174.460   1
   0  -3 -13-50.3920 191.316   1
   0   3  14 315.035 268.065   1
   0  -3  14 506.793 220.894   1
   0  -3 -14 479.456 218.598   1
   0   3 -14 252.338 175.471   1
   0   3  15-32.7512 265.117   1
   0  -3  15-57.7157 208.001   1
   0  -3 -15 312.246 248.539   1
   0   3 -15 156.075 167.021   1
   0   3  16 714.461 273.174   1
   0  -3  16 987.999 259.654   1
   0  -3 -16 464.693 240.581   1
   0   3 -16 718.158 203.928   1
   0  -3  17-32.5169 245.440   1
   0   3  17-527.014 267.058   1
   0  -3 -17 29.6610 203.604   1
   0   3 -17-200.264 189.797   1
   0  -3  18-102.738 252.702   1
   0   3 -18 157.525 200.327   1
   0  -3 -18 332.248 243.087   1
   0  -3  19-143.622 252.408   1
   0   3  19-36.8051 286.364   1
   0   3 -19 55.0021 186.776   1
   0  -3 -19 151.732 243.233   1
   0   3 -20-313.014 209.018   1
   0  -3  20-149.382 261.442   1
   0   3  20 225.603 270.858   1
   0  -3 -20 397.697 221.250   1
   0   3  21-190.252 261.921   1
   0   3 -21 208.305 217.816   1
   0  -3  21-313.877 264.136   1
   0  -3 -21 438.248 232.616   1
   0   3  22-113.841 272.254   1
   0   3 -22-187.262 193.145   1
   0  -3  22 328.235 263.292   1
   0  -3 -22 93.7625 226.911   1
   0   3  23 340.632 251.337   1
   0   3 -23 32.7101 206.859   1
   0  -3  23 42.9479 264.448   1
   0  -3 -23 31.3258 198.116   1
   0   3  24 225.252 283.398   1
   0  -3 -24 1285.15 263.918   1
   0   3  25 36.9491 221.176   1
   0  -3 -25-92.8897 204.588   1
   0  -3 -26-123.668 227.987   1
   0   3  26 293.692 234.445   1
   0  -3 -27-248.276 216.372   1
   0   3  27 218.044 247.931   1
   0  -3 -28 246.567 219.187   1
   0   4   0 983037. 71002.9   1
   0  -4   0 977438. 70999.8   1
   0  -4  -1-25.5267 125.828   1
   0  -4   1-8.51043 68.5809   1
   0   4   1 22.9178 150.223   1
   0   4  -1 50.8336 77.2921   1
   0   4   2 715857. 52137.9   1
   0  -4  -2 722378. 52134.0   1
   0   4   3 58.7171 185.562   1
   0  -4  -3 58.8722 152.742   1
   0  -4  -5-52.9325 168.575   1
   0   4  -5-36.6372 73.3206   1
   0  -4   5 74.1266 92.8104   1
   0   4   6 381720. 27521.3   1
   0  -4   6 381144. 27491.2   1
   0  -4  -6 386165. 27511.4   1
   0   4  -6 373529. 27487.0   1
   0  -4  -7 264.444 173.636   1
   0   4  -7-78.6363 101.814   1
   0   4   7-178.553 216.060   1
   0  -4   7 104.583 116.252   1
   0  -4  -8-54.7740 200.980   1
   0   4  -8-77.5688 100.306   1
   0  -4   8-82.6277 131.329   1
   0   4   8-130.884 234.311   1
   0   4  -9-58.1164 112.633   1
   0  -4  -9 158.307 182.262   1
   0   4   9-71.3834 226.484   1
   0  -4   9 98.7437 139.362   1
   0  -4 -10 384.437 206.559   1
   0   4 -10 266.116 135.798   1
   0  -4  10 16.4019 166.066   1
   0   4  10 128.123 239.308   1
   0  -4 -11 229.096 208.649   1
   0   4 -11 135.691 137.840   1
   0   4  11-82.0957 233.166   1
   0  -4  11 168.126 145.164   1
   0  -4  12 6827.03 576.506   1
   0   4  12 6846.29 606.292   1
   0  -4 -12 6639.84 586.751   1
   0   4 -12 6640.80 554.781   1
   0   4  13-61.1283 247.320   1
   0  -4  13-210.343 212.105   1
   0   4 -13 18.4913 164.855   1
   0  -4 -13 129.217 191.979   1
   0  -4  14 3133.94 361.142   1
   0   4  14 3521.20 425.184   1
   0   4 -14 2874.60 317.746   1
   0  -4 -14 3867.11 385.740   1
   0   4  15 99.8056 282.421   1
   0  -4  15-110.581 214.359   1
   0   4 -15 21.6024 174.252   1
   0  -4 -15 57.2522 240.919   1
   0   4  16 344.320 289.214   1
   0  -4 -16 561.215 257.229   1
   0  -4  17 127.412 241.857   1
   0   4 -17-74.0477 186.069   1
   0   4 -18 1152.24 239.829   1
   0   4  18 326.717 273.339   1
   0  -4  18 1664.34 303.522   1
   0  -4 -18 764.862 248.506   1
   0   4  19 36.9488 284.607   1
   0   4 -19 110.606 188.745   1
   0  -4  19 36.1109 259.169   1
   0  -4 -19 154.962 231.179   1
   0   4  20 1058.65 335.397   1
   0   4 -20 854.538 236.691   1
   0  -4  20 887.957 289.772   1
   0  -4 -20 834.000 271.515   1
   0   4 -21 93.8218 229.720   1
   0  -4  21-41.0990 267.683   1
   0   4  22 381.295 280.635   1
   0   4 -22 132.499 200.589   1
   0  -4  22 437.379 272.375   1
   0  -4 -22 792.880 264.761   1
   0   4 -23-34.9558 233.268   1
   0   4  23 151.409 270.617   1
   0  -4 -23 220.096 227.539   1
   0   4  25-36.9424 257.535   1
   0  -4 -25 93.5487 227.295   1
   0  -4 -27 246.263 215.336   1
   0   4  27 251.473 239.145   1
   0  -4 -28-30.6287 209.907   1
   0   4  28-106.158 237.119   1
   0   5   0-14.0206 113.634   1
   0  -5   0 123.621 99.4082   1
   0   5   1 54.5369 147.686   1
   0   5  -1 43.2973 93.1441   1
   0  -5  -1-53.1977 124.060   1
   0  -5   1 32.3316 80.8327   1
   0  -5  -2 33436.7 2519.49   1
   0   5   2 35363.2 2524.60   1
   0  -5  -3-22.0450 142.912   1
   0   5   3 157.551 184.233   1
   0  -5  -5 230.054 184.585   1
   0   5   5-136.598 202.973   1
   0   5  -6 13641.2 1044.19   1
   0  -5  -6 14170.2 1087.33   1
   0   5   6 14001.2 1100.29   1
   0  -5   6 14984.9 1048.81   1
   0   5   7 83.4104 194.840   1
   0  -5   7-82.9949 97.8047   1
   0  -5  -7 105.468 169.205   1
   0  -5  -8 842.206 179.987   1
   0   5  -8 573.266 113.747   1
   0  -5   8 648.883 130.557   1
   0  -5  -9-41.2353 160.415   1
   0   5  -9 9.96856 105.698   1
   0  -5   9 12.0423 136.501   1
   0   5   9 98.4326 208.902   1
   0  -5  10 8671.85 710.408   1
   0   5  10 9935.00 766.560   1
   0  -5 -10 9073.25 737.463   1
   0   5 -11-68.1308 125.833   1
   0  -5  11 16.6135 156.708   1
   0  -5  12 9646.86 695.238   1
   0   5  12 8429.33 737.766   1
   0  -5 -12 8326.13 710.154   1
   0   5 -12 7810.07 668.936   1
   0   5 -13-17.2655 131.576   1
   0  -5 -13-79.3898 214.142   1
   0   5  13 217.386 254.438   1
   0  -5  13-127.148 180.418   1
   0  -5 -14 55.5964 232.589   1
   0   5 -14 19.1316 152.852   1
   0  -5  14 94.4213 187.373   1
   0   5  14-194.622 275.363   1
   0  -5 -15 553.360 255.040   1
   0  -5  15-25.9321 210.676   1
   0   5  15 402.864 281.856   1
   0   5 -15-104.536 172.559   1
   0  -5 -16 4978.29 511.303   1
   0   5 -16 4760.74 471.577   1
   0  -5  16 5983.03 514.641   1
   0   5  16 5212.52 527.672   1
   0   5  17 107.284 279.307   1
   0  -5 -17 121.977 224.131   1
   0   5  18 475.012 266.690   1
   0   5 -18 401.326 209.157   1
   0  -5  18 406.712 266.148   1
   0  -5 -18 680.245 236.692   1
   0   5  19-408.521 293.825   1
   0   5 -19-28.9272 195.576   1
   0  -5  19-147.518 273.957   1
   0  -5 -19 437.556 242.342   1
   0   5  20-303.666 290.275   1
   0   5 -20 280.614 226.382   1
   0  -5  20-80.2420 256.184   1
   0  -5 -20-124.349 249.177   1
   0   5  21 574.530 276.170   1
   0   5 -21 33.4567 211.806   1
   0  -5  21-174.518 284.410   1
   0  -5 -21 190.151 225.881   1
   0   5  22 152.740 232.959   1
   0  -5 -22 254.480 219.430   1
   0   5  23 190.216 273.228   1
   0  -5 -23 158.419 232.154   1
   0   5  24 261.752 245.943   1
   0  -5 -24-62.7800 218.881   1
   0   5  25-73.6336 237.475   1
   0  -5 -25 155.559 216.915   1
   0  -5 -26-122.920 221.395   1
   0   5  26 36.2458 249.465   1
   0  -5 -27 91.7735 192.437   1
   0   5  27 71.2856 217.072   1
   0  -5 -28 30.3208 216.716   1
   0   5  28 104.818 229.793   1
   0   6   0 17474.0 1350.74   1
   0  -6   0 18810.9 1345.10   1
   0  -6   1 74.2663 90.0494   1
   0  -6  -1-124.716 116.122   1
   0   6  -1 93.7526 102.592   1
   0   6   1 285.984 154.466   1
   0   6  -2 43750.6 3097.40   1
   0   6   2 41996.7 3127.22   1
   0  -6   2 41878.5 3094.63   1
   0  -6  -2 42436.9 3118.72   1
   0   6   4 11235.5 889.288   1
   0  -6  -4 11498.1 876.797   1
   0  -6  -5 124.330 165.985   1
   0   6   5 293.043 197.872   1
   0   6   6 128084. 9404.55   1
   0  -6  -6 129805. 9396.94   1
   0   6   7 109.651 186.708   1
   0   6  -7 27.7089 65.7631   1
   0  -6   7-11.4426 81.7072   1
   0  -6  -7 93.0695 150.157   1
   0   6  -8 7270.49 634.011   1
   0  -6  -8 8936.56 690.481   1
   0  -6   8 9719.14 642.292   1
   0   6   8 8693.09 711.370   1
   0   6   9-381.799 251.466   1
   0   6  -9-17.3277 94.3808   1
   0  -6   9 29.7526 104.213   1
   0  -6  -9-43.1863 212.432   1
   0   6 -10 305.791 110.535   1
   0  -6  10 372.887 125.150   1
   0   6  11-257.624 245.097   1
   0  -6 -11 121.717 218.169   1
   0   6  12 180.653 266.040   1
   0   6 -12 100.600 133.518   1
   0  -6  12 214.913 156.623   1
   0  -6 -12 514.732 232.284   1
   0   6  13-63.0338 262.963   1
   0   6 -13 131.204 149.279   1
   0  -6  13 37.9011 153.890   1
   0  -6 -13 54.5835 252.624   1
   0   6 -14 464.195 161.794   1
   0  -6  14 1011.25 200.898   1
   0  -6 -14 916.400 247.270   1
   0   6  15-203.301 261.891   1
   0   6 -15-124.449 164.199   1
   0  -6  15 48.3933 190.258   1
   0  -6 -15-59.8775 248.343   1
   0   6  16-210.044 278.080   1
   0   6 -16 207.555 177.910   1
   0  -6  16 488.023 221.704   1
   0  -6 -16 30.4018 229.432   1
   0   6  17-323.772 252.890   1
   0   6 -17 152.772 182.680   1
   0  -6  17 30.2342 211.649   1
   0  -6 -17 61.6841 195.929   1
   0   6 -18 530.887 205.668   1
   0   6  18 660.632 280.724   1
   0  -6 -18 280.752 219.162   1
   0   6  19 149.089 285.967   1
   0   6 -19 488.078 216.585   1
   0  -6  19 260.888 248.488   1
   0  -6 -19 314.727 268.188   1
   0   6 -20 864.034 229.991   1
   0  -6  20-206.729 282.657   1
   0   6 -21 398.063 236.251   1
   0   6  21 498.679 300.927   1
   0  -6 -21-31.7713 213.492   1
   0   6  22 267.395 240.747   1
   0  -6 -22 509.138 213.287   1
   0   6  24-111.931 250.119   1
   0  -6 -24-125.144 231.698   1
   0   6  25 146.694 222.020   1
   0  -6 -25-123.768 193.534   1
   0  -6 -26 30.4883 223.172   1
   0   6  26 179.762 251.765   1
   0  -6 -27 121.204 205.782   1
   0   6  27-176.829 233.658   1
   0  -6 -28-119.845 206.216   1
   0   6  28 34.6025 199.880   1
   0   7   0-20.0927 119.953   1
   0  -7   0 93.8616 113.976   1
   0   7  -1-38.4342 108.636   1
   0   7   1-158.553 131.899   1
   0  -7  -1 164.424 114.605   1
   0  -7   1-26.8882 85.1917   1
   0  -7  -2 10791.3 853.397   1
   0  -7   2 10669.3 822.430   1
   0   7  -2 12009.5 827.737   1
   0   7   3-144.496 187.727   1
   0  -7  -3 81.5576 142.799   1
   0  -7  -4 24806.9 1870.34   1
   0   7   4 25561.5 1880.68   1
   0   7   5 98.2604 171.067   1
   0  -7  -5-100.252 158.314   1
   0  -7  -6 14960.3 1126.02   1
   0   7   6 14094.1 1138.57   1
   0  -7  -7 137.475 183.097   1
   0   7   7-69.3688 202.396   1
   0   7  -8 21413.1 1629.96   1
   0  -7  -8 25768.1 1694.63   1
   0   7   8 22874.1 1704.54   1
   0  -7   8 22608.7 1632.65   1
   0  -7  -9 134.678 201.144   1
   0  -7   9-86.2697 87.4628   1
   0   7  -9 33.3563 79.6348   1
   0   7   9-26.3148 249.901   1
   0  -7 -10 2483.63 307.101   1
   0  -7  10 2406.43 215.649   1
   0   7  10 2310.09 329.684   1
   0   7 -10 1890.73 204.417   1
   0   7  11 29.2685 243.443   1
   0   7 -11 22.5605 110.019   1
   0  -7  11-47.8421 120.382   1
   0  -7 -11 50.5595 203.267   1
   0   7  12 183.869 244.238   1
   0  -7 -12 106.405 191.868   1
   0   7  13 63.9311 247.909   1
   0   7 -13 31.4176 147.552   1
   0  -7  13 82.7089 142.110   1
   0  -7 -13 111.595 192.056   1
   0   7  14 496.852 258.098   1
   0   7 -14 505.330 163.205   1
   0  -7  14 707.223 182.480   1
   0  -7 -14 437.728 211.394   1
   0   7 -15-102.520 162.754   1
   0  -7  15 131.296 167.337   1
   0   7  16 845.018 305.827   1
   0   7 -16 1108.08 205.860   1
   0  -7  16 771.684 219.279   1
   0  -7 -16 769.973 243.456   1
   0   7  17 325.116 302.512   1
   0   7 -17 257.886 195.518   1
   0  -7  17-28.2269 211.617   1
   0  -7 -17 187.023 237.012   1
   0   7  18 809.824 318.629   1
   0   7 -18 572.837 225.987   1
   0  -7  18 825.260 251.662   1
   0  -7 -18 754.703 283.074   1
   0   7  19-224.667 287.473   1
   0   7 -19-158.970 229.184   1
   0  -7  19-286.699 239.154   1
   0  -7 -19 188.021 266.164   1
   0   7 -20 69.3560 241.964   1
   0   7  20 114.186 266.653   1
   0  -7 -20 219.424 239.089   1
   0   7  21 383.286 249.794   1
   0  -7 -21 349.978 200.727   1
   0   7  22-266.916 249.783   1
   0  -7 -22-63.5923 221.921   1
   0  -7 -23-94.6068 229.057   1
   0   7  24 297.318 261.054   1
   0   7  25-36.4837 215.908   1
   0  -7 -25-92.0937 187.987   1
   0  -7 -26 301.723 238.533   1
   0   7  26 428.483 261.523   1
   0  -7 -27 508.450 226.411   1
   0   7  27-420.831 249.704   1
   0   8   0 80965.3 6083.23   1
   0  -8   0 85663.9 6078.49   1
   0  -8  -1 47.0014 135.764   1
   0  -8   1-61.8726 93.0376   1
   0   8   1-82.6014 139.721   1
   0   8  -1-55.1117 111.416   1
   0   8  -2 36089.4 2573.07   1
   0  -8   2 34587.5 2567.69   1
   0  -8  -3-14.9765 154.107   1
   0   8   3 141.411 193.861   1
   0  -8  -4 1785.88 219.791   1
   0   8   4 1264.55 244.761   1
   0  -8  -5 72.0913 167.471   1
   0   8   5-338.311 196.391   1
   0   8   6 11428.5 869.146   1
   0  -8  -6 10283.3 851.917   1
   0  -8  -7 41.5910 193.865   1
   0   8   7-145.987 221.930   1
   0   8   8 23103.4 1781.60   1
   0  -8  -8 23579.1 1766.13   1
   0   8 -10 1193.59 137.859   1
   0  -8  10 1520.84 147.158   1
   0   8  10 1374.62 283.597   1
   0  -8 -11 367.240 185.256   1
   0   8  11 449.481 209.848   1
   0  -8  11-39.0761 100.863   1
   0   8 -11 17.2096 93.7279   1
   0  -8 -12 220.199 223.859   1
   0   8  12 218.655 248.335   1
   0  -8  12 83.6970 116.441   1
   0   8 -12 278.089 114.615   1
   0  -8 -13 28.8184 232.104   1
   0   8  13-420.882 269.617   1
   0  -8 -14 2737.72 369.544   1
   0   8  14 3276.45 393.384   1
   0   8 -14 2018.70 266.787   1
   0  -8  14 2725.82 269.463   1
   0   8  15-34.4964 279.136   1
   0  -8  15 150.560 151.326   1
   0   8 -15-37.4431 149.089   1
   0  -8 -15-243.911 261.033   1
   0   8  16 389.954 300.371   1
   0  -8  16 434.350 186.229   1
   0   8 -16 319.918 171.869   1
   0  -8 -16 308.856 259.754   1
   0   8  17 253.478 286.755   1
   0  -8  17-124.828 183.084   1
   0   8 -17 120.085 178.172   1
   0  -8 -17 624.207 261.429   1
   0   8  18 773.316 304.950   1
   0  -8  18 228.818 216.814   1
   0   8 -18 293.249 210.861   1
   0  -8 -18 440.286 238.873   1
   0   8  19-112.321 266.473   1
   0  -8 -19 126.076 200.244   1
   0   8  20 228.027 239.144   1
   0  -8 -20 62.8918 198.972   1
   0   8  21-152.909 259.860   1
   0  -8 -21-159.204 230.544   1
   0   8  22 265.987 274.824   1
   0  -8 -22-95.2432 251.209   1
   0   8  23-150.130 271.433   1
   0  -8 -23 62.4089 221.184   1
   0   8  24 960.914 262.556   1
   0  -8 -24 370.831 218.215   1
   0   8  25 362.300 240.932   1
   0  -8 -25 91.2141 207.915   1
   0   8  26 354.066 259.993   1
   0  -8 -26 268.220 228.957   1
   0   8  27 208.306 231.816   1
   0  -8 -27 441.988 218.687   1
   0  -9   0 45.5769 127.578   1
   0   9   0 91.5441 142.254   1
   0  -9   1-8.71783 96.8702   1
   0   9  -1-159.509 118.893   1
   0  -9   2 7919.55 606.749   1
   0  -9  -2 8563.90 644.031   1
   0   9   2 8159.11 650.942   1
   0   9  -2 7949.16 613.584   1
   0  -9  -3 231.898 161.212   1
   0   9  -3-44.1629 59.7229   1
   0   9   3 366.182 192.004   1
   0   9   4 378.349 203.729   1
   0  -9  -5 193.868 170.795   1
   0   9   5 22.6413 186.263   1
   0  -9  -6 912.766 214.332   1
   0   9   6 1305.00 251.604   1
   0  -9  -7 88.8936 189.602   1
   0   9   7 281.537 219.478   1
   0  -9  -9 24.8343 216.828   1
   0   9   9-197.962 242.183   1
   0  -9 -10 2465.87 313.269   1
   0   9  10 1861.39 324.679   1
   0  -9 -11 217.983 217.829   1
   0   9 -11 80.6153 57.9270   1
   0   9  11 368.873 243.321   1
   0  -9 -12 685.147 264.641   1
   0   9 -12 719.156 113.199   1
   0  -9  12 650.352 116.865   1
   0   9  12 891.137 266.431   1
   0  -9 -13-265.271 256.622   1
   0   9 -13-21.1205 107.496   1
   0  -9  13 226.476 108.677   1
   0   9  13 229.905 303.281   1
   0   9  14 236.737 277.141   1
   0   9 -14-75.5530 116.966   1
   0  -9  14 252.441 131.664   1
   0  -9 -14 61.3063 242.586   1
   0   9  15-208.769 294.572   1
   0  -9 -15 30.9972 235.409   1
   0   9  16 677.239 324.098   1
   0   9 -16 751.233 150.393   1
   0  -9  16 467.367 169.527   1
   0  -9 -16 501.019 264.973   1
   0   9 -17 167.547 147.010   1
   0   9  17 145.261 280.728   1
   0  -9 -17-31.5628 232.838   1
   0   9  19-37.3943 277.980   1
   0  -9 -19 285.444 251.147   1
   0   9  20 37.9130 294.178   1
   0  -9 -20 222.660 233.884   1
   0   9  21 189.191 279.077   1
   0  -9 -21-317.377 259.339   1
   0   9  22 376.993 273.863   1
   0  -9 -22 565.757 231.813   1
   0   9  23 149.175 216.734   1
   0  -9 -23-31.0834 183.925   1
   0   9  24 36.6689 242.348   1
   0  -9 -24 122.739 217.583   1
   0   9  25 466.786 256.371   1
   0  -9 -25 150.522 230.312   1
   0  -9 -26 117.756 208.499   1
   0   9  26 702.639 261.236   1
   0  10   0 33751.7 2728.86   1
   0 -10   0 40211.6 2726.79   1
   0  10   1 33.7093 160.803   1
   0  10  -1-83.6647 118.343   1
   0 -10   1-59.4550 98.3284   1
   0 -10  -1 59.3512 137.009   1
   0 -10   2 2729.29 226.712   1
   0 -10  -2 2716.25 288.606   1
   0  10   2 2486.38 292.085   1
   0  10  -2 2608.67 237.815   1
   0  10   3 251.057 206.256   1
   0 -10   3 47.4842 54.9051   1
   0  10  -3-84.1558 73.3524   1
   0 -10  -3 219.230 164.559   1
   0 -10  -4 1531.56 234.896   1
   0 -10  -5 147.187 177.092   1
   0  10   5 24.2129 212.016   1
   0 -10  -6 312.587 204.582   1
   0  10   6 359.308 204.499   1
   0 -10  -8 2446.12 299.910   1
   0  10   8 1299.98 285.515   1
   0 -10  -9 260.323 212.025   1
   0  10   9-147.274 226.874   1
   0 -10 -10 1191.20 247.903   1
   0  10  10 458.497 284.033   1
   0 -10 -11 198.528 192.076   1
   0  10  11 94.6943 227.647   1
   0 -10 -12 2102.33 311.638   1
   0  10  12 1494.87 326.308   1
   0 -10 -14 277.416 236.265   1
   0  10 -14 134.706 70.1572   1
   0 -10  14 334.520 97.7188   1
   0  10  14 583.772 297.726   1
   0 -10 -15 93.5254 229.032   1
   0  10 -15 53.2431 89.6434   1
   0 -10  15 102.084 108.817   1
   0  10  15 35.1727 258.387   1
   0 -10 -16-377.386 225.635   1
   0  10 -16 63.9302 91.9934   1
   0  10  16 143.322 227.621   1
   0  10  17 109.176 242.850   1
   0 -10 -17 126.621 186.381   1
   0  10  18 36.9854 240.703   1
   0 -10 -18 475.421 199.448   1
   0  10  19-187.783 241.714   1
   0 -10 -19 568.598 203.552   1
   0  10  20 113.445 227.763   1
   0 -10 -20 95.8441 205.153   1
   0  10  21 188.233 234.555   1
   0 -10 -21 159.061 210.547   1
   0  10  22 299.487 265.674   1
   0 -10 -22 439.733 238.362   1
   0 -10 -24 212.101 223.618   1
   0  10  24 36.1153 258.267   1
   0 -10 -25 118.531 194.144   1
   0  10  25 141.472 242.506   1
   0  10  26-104.148 198.582   1
   0 -10 -26 436.118 176.658   1
   0  11  -1 51.5584 120.460   1
   0  11   1-127.683 152.188   1
   0 -11   1 10.7486 108.212   1
   0 -11  -1 220.765 149.429   1
   0 -11  -2 1405.46 196.252   1
   0  11  -2 1076.46 154.509   1
   0  11   2 882.018 200.297   1
   0 -11   2 1040.52 131.881   1
   0 -11  -3-222.289 170.155   1
   0  11  -3-76.7759 84.3093   1
   0  11   3-246.978 189.036   1
   0 -11   3-27.3836 60.8232   1
   0  11   4-242.645 196.363   1
   0 -11  -4 150.533 178.891   1
   0  11   5-180.823 232.076   1
   0 -11  -5 182.961 197.994   1
   0  11   6 435.767 223.037   1
   0 -11  -6 385.811 193.665   1
   0 -11  -7 126.325 205.923   1
   0  11   8 1659.59 291.080   1
   0 -11  -8 1633.06 272.394   1
   0  11   9 153.398 248.576   1
   0 -11  -9 191.497 213.224   1
   0  11  10 1580.38 320.299   1
   0 -11 -10 1603.45 294.243   1
   0  11  11 195.014 253.978   1
   0 -11 -11 118.148 229.289   1
   0  11  12 634.542 284.964   1
   0 -11 -12 1948.13 287.586   1
   0  11  13-273.849 293.973   1
   0 -11 -13 399.533 260.988   1
   0  11  14 349.297 286.604   1
   0 -11 -14 124.338 236.542   1
   0  11  15-177.741 245.792   1
   0 -11 -15-31.3881 207.496   1
   0  11  16 180.354 264.421   1
   0 -11 -16 252.972 208.568   1
   0  11  17-36.6564 266.259   1
   0 -11 -17 221.919 226.691   1
   0  11  18 372.374 289.193   1
   0 -11 -18 126.557 231.176   1
   0  11  19-75.0749 279.966   1
   0 -11 -19 224.372 251.171   1
   0  11  21-37.3087 264.523   1
   0 -11 -21-126.467 226.930   1
   0  11  22 554.377 268.274   1
   0 -11 -22 156.163 217.098   1
   0  11  23 291.197 209.066   1
   0 -11 -23-30.7868 177.976   1
   0 -11 -24 452.173 213.082   1
   0  11  24 535.616 252.448   1
   0  11  25 34.9239 239.319   1
   0 -11 -25-117.587 208.401   1
   0  12   0 701.103 169.496   1
   0 -12   0 697.663 165.660   1
   0 -12  -1-33.3298 140.662   1
   0  12  -1-40.9867 125.225   1
   0 -12   1 57.0978 110.898   1
   0  12   1 78.0777 176.702   1
   0 -12  -2 2598.98 268.822   1
   0  12  -2 1926.85 219.908   1
   0  12   2 1960.47 283.551   1
   0 -12   2 2326.42 203.297   1
   0  12   3 239.888 203.781   1
   0 -12   3 30.1224 60.9914   1
   0  12  -3 285.328 94.9626   1
   0 -12  -3-21.0597 162.345   1
   0  12   4-181.239 212.779   1
   0 -12  -4 205.078 205.241   1
   0  12   5 27.4766 228.262   1
   0 -12  -5 316.580 210.101   1
   0  12   7 300.376 258.616   1
   0 -12  -7-242.334 219.252   1
   0  12   8-31.1560 249.831   1
   0 -12  -8-165.060 234.987   1
   0  12   9 385.077 250.042   1
   0 -12  -9 28.3963 225.809   1
   0 -12 -10 263.085 216.359   1
   0  12  11 168.659 260.664   1
   0 -12 -11-89.0846 237.251   1
   0  12  12 516.083 260.351   1
   0 -12 -12 1399.05 261.023   1
   0  12  13 175.006 306.586   1
   0  12  14 995.578 309.843   1
   0 -12 -14 941.101 280.444   1
   0  12  15 287.993 254.669   1
   0 -12 -15 189.668 224.691   1
   0  12  17 444.956 287.980   1
   0 -12 -17 95.1200 214.028   1
   0  12  18-37.3618 287.863   1
   0 -12 -18 257.345 251.308   1
   0  12  19 524.966 305.920   1
   0 -12 -19 355.161 245.329   1
   0  12  20 298.224 283.049   1
   0 -12 -20-224.917 237.791   1
   0  12  21 111.222 264.928   1
   0 -12 -21-63.4508 222.089   1
   0  12  22-73.2789 274.514   1
   0 -12 -22 375.227 240.315   1
   0  12  23 214.762 264.153   1
   0 -12 -23 122.158 217.658   1
   0  12  24-280.851 243.870   1
   0 -12 -24-29.8293 214.229   1
   0 -13   0-14.7019 129.710   1
   0  13   0 68.0999 155.282   1
   0  13   1 20.1193 171.791   1
   0 -13  -1 52.7471 153.903   1
   0  13   2 1079.43 230.588   1
   0 -13   2 1189.42 147.194   1
   0  13  -2 1263.23 172.280   1
   0 -13  -3 132.882 191.204   1
   0 -13   3 5.08339 60.0617   1
   0  13  -3-64.2358 98.8450   1
   0  13   3 100.978 208.720   1
   0  13   4 2724.21 341.476   1
   0 -13  -4 3283.14 346.516   1
   0  13   6-122.185 247.174   1
   0 -13  -6 79.6556 221.507   1
   0  13   7 95.3206 244.791   1
   0 -13  -7 110.919 214.409   1
   0  13   8 360.720 250.902   1
   0 -13  -8-57.0919 209.028   1
   0  13   9 134.595 255.804   1
   0 -13  -9 204.950 223.461   1
   0  13  10 1304.90 329.705   1
   0 -13 -10 949.934 266.838   1
   0  13  12 141.867 281.581   1
   0 -13 -12 30.8965 261.598   1
   0 -13 -13 93.5023 219.201   1
   0  13  14-398.925 304.894   1
   0 -13 -14-156.666 235.223   1
   0  13  16-185.884 263.853   1
   0  13  17-373.973 287.982   1
   0 -13 -17 290.269 250.934   1
   0  13  18-149.949 287.410   1
   0 -13 -18 616.025 252.252   1
   0  13  19 372.486 288.250   1
   0 -13 -19 96.9865 238.858   1
   0  13  20 370.434 285.590   1
   0 -13 -20 63.9745 223.404   1
   0  13  22-180.350 260.539   1
   0 -13 -22 592.187 232.331   1
   0  13  23 636.907 278.122   1
   0 -13 -23-335.616 232.522   1
   0  13  24 103.896 260.454   1
   0 -13 -24 237.914 227.790   1
   0  14   0 346.725 155.870   1
   0 -14   0 359.259 142.839   1
   0 -14  -1 89.5899 142.291   1
   0  14   1 20.1272 164.450   1
   0 -14  -2 418.185 173.639   1
   0 -14   2 352.113 97.2532   1
   0  14  -2 416.583 136.517   1
   0 -14  -3-186.599 192.854   1
   0 -14   3-18.5371 54.3698   1
   0  14  -3 67.1314 99.4497   1
   0  14   3-157.455 199.261   1
   0  14   4 285.971 210.403   1
   0 -14  -4 75.0822 192.453   1
   0  14   5 243.526 241.655   1
   0 -14  -5-240.014 195.158   1
   0  14   6 415.782 255.516   1
   0 -14  -6 387.855 223.222   1
   0  14   7 199.843 255.046   1
   0 -14  -7 172.793 221.399   1
   0  14   8 377.798 277.564   1
   0 -14  -8 147.363 217.966   1
   0  14   9-140.610 259.187   1
   0 -14  -9 30.0431 204.959   1
   0  14  11 145.112 279.486   1
   0 -14 -11 92.0701 245.333   1
   0  14  12 478.090 294.547   1
   0 -14 -12 186.694 205.654   1
   0  14  13 148.230 252.863   1
   0 -14 -13 31.5084 228.838   1
   0  14  14 412.228 289.653   1
   0 -14 -14-94.5601 224.419   1
   0  14  15 263.291 287.644   1
   0 -14 -15-95.4555 233.724   1
   0  14  16 113.214 227.609   1
   0 -14 -16 258.524 209.907   1
   0 -14 -17-64.7054 220.745   1
   0  14  18 37.4293 278.040   1
   0 -14 -18-32.1610 237.116   1
   0  14  19 148.711 269.291   1
   0 -14 -19 257.357 234.053   1
   0  14  20 257.295 265.421   1
   0  14  21 578.780 270.177   1
   0 -14 -21-31.5056 205.796   1
   0  14  22-177.548 241.291   1
   0 -14 -22-61.8692 210.241   1
   0  14  23 139.209 221.118   1
   0 -14 -23 453.736 207.582   1
   0  15   0 105.932 143.512   1
   0 -15   0 103.803 119.855   1
   0  15  -1 123.388 124.050   1
   0  15   1 40.3721 154.389   1
   0 -15  -1-54.1791 145.242   1
   0 -15   1 34.6223 99.4036   1
   0  15   2-92.2237 183.617   1
   0 -15  -2-63.5303 170.829   1
   0 -15   2 38.3390 77.8283   1
   0  15  -2 124.035 132.380   1
   0 -15  -3 72.2330 200.863   1
   0 -15   3-10.7513 38.7562   1
   0  15  -3 139.588 103.535   1
   0  15   3-288.522 199.156   1
   0 -15  -5-141.323 214.688   1
   0  15   5 347.906 235.015   1
   0 -15  -6-29.3691 209.066   1
   0  15   6-100.635 252.915   1
   0 -15  -7 299.156 228.402   1
   0  15   7 70.0975 252.868   1
   0 -15  -8 91.2974 223.949   1
   0  15   8 325.804 256.962   1
   0 -15 -10 591.249 246.746   1
   0  15  10 263.654 277.514   1
   0 -15 -11-156.901 204.530   1
   0  15  11-38.0701 258.671   1
   0 -15 -12 505.726 242.822   1
   0  15  12 306.466 297.626   1
   0 -15 -13-128.266 224.489   1
   0  15  13 307.811 293.199   1
   0 -15 -14-96.7669 222.033   1
   0  15  14-38.5124 247.195   1
   0 -15 -15 290.534 243.847   1
   0  15  15 458.649 303.493   1
   0 -15 -16-32.4323 223.514   1
   0  15  16 457.379 284.444   1
   0 -15 -18-160.256 219.638   1
   0  15  18 112.167 272.538   1
   0 -15 -19 254.810 220.459   1
   0  15  19 37.0661 267.260   1
   0 -15 -20-158.507 224.898   1
   0  15  20 510.037 272.801   1
   0  15  21 393.112 272.364   1
   0 -15 -21-156.088 216.746   1
   0 -15 -22 30.6292 196.565   1
   0 -16   0 127.662 120.717   1
   0  16   0 429.485 148.151   1
   0 -16  -1 106.832 134.820   1
   0 -16   1 61.9999 89.8686   1
   0  16  -1-32.2320 131.744   1
   0  16   1 222.544 160.154   1
   0 -16  -2 85.0900 159.843   1
   0 -16   2 67.3790 60.2365   1
   0  16  -2-109.842 145.992   1
   0  16   2 251.929 193.361   1
   0 -16  -3 170.587 195.087   1
   0 -16  -4 163.968 212.439   1
   0  16   4 259.664 228.764   1
   0 -16  -5 29.3838 224.790   1
   0  16   5 158.391 233.646   1
   0 -16  -6 647.668 245.282   1
   0  16   6 204.518 255.207   1
   0 -16  -7 446.470 237.986   1
   0  16   7 143.985 266.365   1
   0 -16  -8 387.869 225.785   1
   0  16   8 298.845 272.391   1
   0 -16  -9 97.5747 247.013   1
   0  16   9 38.3340 277.272   1
   0 -16 -10 326.115 248.498   1
   0  16  10-467.504 295.809   1
   0 -16 -11 32.6365 218.806   1
   0  16  11 236.013 282.334   1
   0 -16 -12-97.9039 204.707   1
   0  16  12 710.629 277.959   1
   0 -16 -13 391.651 230.155   1
   0  16  13 78.9394 262.633   1
   0 -16 -14-32.3500 213.078   1
   0  16  14 510.016 294.933   1
   0 -16 -15-64.7005 203.403   1
   0  16  15 77.9952 242.630   1
   0 -16 -17-224.756 218.131   1
   0  16  17 533.750 275.772   1
   0 -16 -18 63.7945 191.190   1
   0  16  18-411.940 259.027   1
   0 -16 -19 157.650 203.747   1
   0  16  19 587.551 274.848   1
   0 -16 -20 746.740 240.376   1
   0  16  20 288.060 266.418   1
   0  16  21 212.312 274.523   1
   0 -16 -21 61.6225 208.508   1
   0  17   0-111.025 142.493   1
   0 -17   0 51.3877 99.9542   1
   0  17  -1 192.974 149.471   1
   0  17   1 142.400 158.790   1
   0 -17  -1 186.574 129.873   1
   0  17   2 113.963 179.617   1
   0 -17  -2 209.614 165.813   1
   0  17  -2 212.008 154.764   1
   0  17   3 153.221 166.684   1
   0  17   4-85.3933 206.671   1
   0 -17  -4 139.610 193.827   1
   0 -17  -5 275.506 226.307   1
   0  17   5 187.845 209.451   1
   0 -17  -6-227.456 229.384   1
   0  17   6 170.208 236.305   1
   0  17   7 327.796 255.021   1
   0 -17  -7 334.256 244.801   1
   0  17   8 76.1243 269.786   1
   0 -17  -8-33.9476 229.519   1
   0  17   9 156.969 266.195   1
   0 -17  -9 407.732 236.839   1
   0  17  10 160.040 290.486   1
   0 -17 -10-135.241 218.056   1
   0  17  11-80.8258 279.314   1
   0 -17 -11 67.1085 233.901   1
   0  17  13 121.271 281.786   1
   0 -17 -13-65.9708 196.297   1
   0  17  14 80.2964 271.465   1
   0 -17 -14 32.7451 230.219   1
   0  17  15-78.9870 270.602   1
   0 -17 -15 97.1456 219.922   1
   0  17  16 116.980 257.632   1
   0 -17 -16-32.1864 202.382   1
   0  17  17-190.961 275.278   1
   0 -17 -17-95.2592 210.011   1
   0  17  18 187.874 289.467   1
   0 -17 -18 63.0993 223.776   1
   0  17  19-36.7283 216.079   1
   0 -17 -19 155.500 187.291   1
   0  17  20 360.898 253.872   1
   0 -17 -20-30.8205 205.753   1
   0  17  21 635.298 271.433   1
   0 -17 -21-30.6129 210.511   1
   0  18   1-20.7142 140.684   1
   0  18   2 273.975 176.931   1
   0  18   3 152.123 178.250   1
   0 -18  -3-48.8756 149.624   1
   0  18   4-84.5294 188.935   1
   0 -18  -4 286.625 187.736   1
   0  18   5 186.218 218.536   1
   0 -18  -5 159.643 229.419   1
   0  18   6 168.783 217.985   1
   0 -18  -6 136.447 229.853   1
   0  18   8 343.436 245.214   1
   0 -18  -8 36.1071 230.902   1
   0  18   9 79.1952 270.122   1
   0 -18  -9-107.970 245.512   1
   0  18  10 121.720 284.244   1
   0 -18 -10 177.814 237.426   1
   0  18  12-41.2425 278.854   1
   0 -18 -12 102.932 223.477   1
   0  18  13-41.0938 281.762   1
   0 -18 -13 269.529 219.679   1
   0  18  14 529.359 268.167   1
   0 -18 -14 563.049 219.346   1
   0  18  15-241.154 272.261   1
   0 -18 -15-228.283 214.088   1
   0  18  16 472.105 297.707   1
   0 -18 -16 287.472 216.530   1
   0  18  17 38.5939 273.565   1
   0 -18 -17 31.5266 193.009   1
   0  18  18-151.514 261.155   1
   0 -18 -18 467.448 216.899   1
   0  18  19 444.084 265.275   1
   0 -18 -19 184.649 203.446   1
   0  18  20-252.838 225.073   1
   0 -18 -20 488.435 189.332   1
   0  19   7 324.910 234.008   1
   0  19   8 383.240 242.556   1
   0  19   9-200.173 259.857   1
   0 -19  -9-194.116 247.043   1
   0  19  11 418.174 280.166   1
   0 -19 -11-333.653 247.235   1
   0  19  12 210.354 294.045   1
   0 -19 -12 359.710 253.765   1
   0  19  13 41.9506 293.823   1
   0 -19 -13-244.321 227.515   1
   0  19  14 416.319 293.017   1
   0 -19 -14 67.8397 212.654   1
   0  19  15 368.812 260.345   1
   0 -19 -15 363.392 217.809   1
   0  19  17 117.840 268.431   1
   0 -19 -17 285.529 208.239   1
   0  19  18 727.197 282.259   1
   0 -19 -18 93.2901 201.166   1
   0  19  19 559.028 266.351   1
   0 -19 -19-245.290 199.735   1
   1   0 -26 129.501 214.105   1
  -1   0  25 362.212 275.188   1
   1   0 -25 192.614 235.642   1
  -1   0  24-278.580 279.585   1
   1   0 -24 729.534 236.794   1
  -1   0  22 1277.24 291.255   1
   1   0 -22 917.345 239.716   1
  -1   0  21-37.9949 271.532   1
   1   0 -21-59.6436 207.917   1
   1   0 -20 349.213 239.096   1
  -1   0  20 371.071 301.376   1
   1   0 -18 1423.60 265.520   1
  -1   0  18 999.316 317.955   1
   1   0 -17 541.870 224.095   1
  -1   0  17 69.2175 268.633   1
   1   0 -16 5297.60 484.536   1
  -1   0  16 4862.78 519.004   1
  -1   0  15 383.619 257.729   1
   1   0 -14 1933.31 282.257   1
   1   0 -13 44.6821 177.356   1
  -1   0  13 28.4185 232.846   1
  -1   0  12 9004.31 769.397   1
   1   0 -12 9340.23 748.167   1
   1   0 -11 198.062 194.419   1
  -1   0  11 145.345 210.094   1
  -1   0  10 72612.0 5229.87   1
   1   0 -10 70131.1 5215.31   1
   1   0  -9 198.479 169.464   1
  -1   0   9 59.9075 198.783   1
   1   0  -8 1187.09 210.079   1
  -1   0   8 1475.08 232.478   1
  -1   0   6 55810.8 4010.40   1
   1   0  -6 53895.4 4003.01   1
  -1   0   5-33.9588 180.408   1
   1   0  -5-131.904 155.232   1
  -1   0   4 1800.96 224.492   1
   1   0  -4 1538.56 193.633   1
   1   0  -3-60.8081 129.655   1
  -1   0   3 64.8274 138.052   1
   1   0  -2 390025. 28675.8   1
  -1   0   2 402019. 28677.7   1
  -1   0   1 4.27993 89.2367   1
   1   0  -1 88.4464 83.8304   1
   1   0   1-94.9805 89.6288   1
  -1   0  -1 134.060 86.8284   1
  -1   0  -2 394175. 28693.3   1
   1   0   2 397796. 28694.3   1
  -1   0  -3-115.839 105.115   1
   1   0   3-138.549 146.165   1
  -1   0  -4 2424.02 208.320   1
   1   0   4 754.161 233.236   1
  -1   0  -5-46.7893 157.686   1
   1   0   5-79.2254 193.301   1
   1   0   6 50811.9 3786.82   1
  -1   0  -6 52381.0 3779.30   1
   1   0   8 1396.35 228.037   1
  -1   0  -8 1208.19 203.088   1
   1   0   9 100.034 189.175   1
  -1   0  -9 31.4481 158.320   1
   1   0  10 70635.6 5246.57   1
  -1   0 -10 72253.9 5235.46   1
  -1   0 -11-172.710 170.655   1
   1   0  11 260.137 234.628   1
   1   0  12 9628.15 749.777   1
  -1   0 -12 8317.13 721.794   1
  -1   0 -13-67.0223 178.687   1
   1   0  13-191.035 231.827   1
   1   0  15 60.7776 253.551   1
  -1   0 -16 5563.30 454.019   1
   1   0  16 3201.24 456.623   1
   1   0  17-394.169 243.161   1
  -1   0 -17 506.701 222.054   1
   1   0  18 1832.22 336.255   1
  -1   0 -18 2352.26 321.825   1
   1   0  20 500.194 276.120   1
  -1   0 -20 416.448 239.898   1
   1   0  21 36.5935 251.837   1
  -1   0 -21-90.3015 215.975   1
   1   0  22 449.974 265.098   1
  -1   0 -22 550.182 214.479   1
   1   0  24-75.8436 240.954   1
  -1   0 -24-61.7890 192.278   1
   1   0  25 264.340 255.538   1
  -1   0 -25 432.863 209.778   1
  -1   0 -26 403.212 218.173   1
   1  -1 -27 31.8811 218.450   1
  -1   1  26 39.0593 253.386   1
   1  -1 -26 223.055 194.304   1
  -1   1  25 273.353 262.845   1
  -1  -1  25 168.282 269.993   1
   1   1 -25-65.7538 218.261   1
   1  -1 -25-63.5851 219.759   1
  -1  -1  24 619.727 287.254   1
  -1   1  24 233.258 272.647   1
   1   1 -24 64.5974 213.027   1
   1  -1 -24 157.452 222.901   1
  -1  -1  23-121.161 265.791   1
  -1   1  23 193.243 232.911   1
   1  -1 -23 341.704 209.354   1
   1   1 -23 63.2548 212.172   1
  -1  -1  22-39.4422 245.419   1
  -1   1  22 38.2998 245.799   1
   1   1 -22-61.7214 202.956   1
   1  -1 -22-91.5471 206.341   1
  -1   1  21-151.029 257.594   1
   1  -1 -21 30.0093 217.910   1
   1   1 -21-239.659 209.749   1
  -1   1  20 597.053 294.139   1
   1   1 -20 86.8694 207.854   1
  -1  -1  20 223.927 267.637   1
   1  -1 -19 58.4389 228.663   1
  -1  -1  19 180.184 271.140   1
  -1   1  19 36.9885 277.263   1
   1   1 -19 476.224 209.470   1
   1  -1 -18 457.228 224.006   1
  -1  -1  18 139.605 267.960   1
  -1   1  18 289.792 273.205   1
   1   1 -18-244.823 211.817   1
  -1   1  17 35.1989 265.876   1
  -1  -1  17 471.728 257.468   1
   1  -1 -17 251.133 206.553   1
  -1  -1  16 64.7179 255.212   1
  -1   1  16-34.1333 253.600   1
   1   1 -16 25.2133 199.534   1
   1  -1 -16 188.868 212.814   1
  -1  -1  15 2159.09 315.494   1
   1  -1 -15 1847.36 273.765   1
   1   1 -15 1325.95 253.242   1
  -1   1  14 2745.88 359.013   1
  -1  -1  14 2010.22 352.041   1
   1  -1 -14 3187.54 333.341   1
  -1  -1  13 2330.02 321.239   1
   1   1 -13 2057.22 278.405   1
  -1   1  12 10680.4 915.879   1
   1  -1 -12 11980.5 898.532   1
   1   1 -12 10927.1 882.018   1
  -1   1  11 151.451 217.395   1
  -1  -1  11 93.1048 207.585   1
   1   1 -11 240.023 159.062   1
   1  -1 -11-146.019 178.683   1
   1   1 -10 18953.5 1488.89   1
   1  -1 -10 20435.4 1505.42   1
  -1   1  10 20180.9 1518.66   1
  -1  -1  10 19911.4 1508.84   1
   1   1  -9 46458.9 3317.16   1
   1  -1  -9 45855.2 3325.21   1
  -1  -1   9 43244.9 3327.97   1
  -1   1   9 44504.6 3336.97   1
   1  -1  -8 33407.5 2354.04   1
   1   1  -8 32217.8 2345.35   1
  -1   1   8 30762.9 2361.17   1
  -1  -1   8 30360.3 2354.45   1
   1  -1  -7 5135.21 412.874   1
   1   1  -7 4304.07 397.880   1
  -1   1   7 4541.29 422.729   1
  -1  -1   7 4776.17 419.380   1
   1   1  -6 6194.91 510.628   1
  -1  -1   6 6607.03 523.953   1
   1  -1  -5 24368.0 1794.60   1
   1   1  -5 24070.8 1783.86   1
  -1  -1   5 23994.4 1790.51   1
  -1   1   5 24547.8 1800.92   1
   1  -1  -4 11731.8 871.879   1
   1   1  -4 11619.5 861.012   1
  -1   1   4 12165.9 881.522   1
  -1  -1   4 10578.0 865.205   1
  -1  -1   3 52247.9 3936.04   1
   1   1  -3 56081.0 3933.39   1
   1  -1  -3 53850.1 3936.78   1
  -1   1   3 53577.1 3940.81   1
   1   1  -2 2510.34 193.867   1
  -1  -1   2 2230.07 216.708   1
  -1   1   2 2351.67 212.663   1
   1  -1  -1 4457.97 397.201   1
  -1   1   1 6381.54 406.061   1
  -1  -1   1 4379.58 392.959   1
   1   1  -1 5842.57 393.361   1
  -1   1   0 358304. 25871.3   1
   1   1   0 351970. 25870.9   1
   1  -1   0 354423. 25870.1   1
  -1  -1   0 363248. 25870.4   1
  -1  -1  -1 5779.65 457.179   1
   1   1   1 6250.26 457.966   1
  -1   1  -2 2685.07 198.159   1
  -1  -1  -2 2189.40 208.304   1
   1   1   2 2533.84 222.190   1
   1  -1   2 1988.83 195.402   1
  -1  -1  -3 48502.1 3540.51   1
  -1   1  -3 52364.2 3532.40   1
   1  -1   3 44953.6 3535.51   1
   1   1   3 47098.5 3545.54   1
  -1   1  -4 12125.9 884.323   1
  -1  -1  -4 11859.6 896.186   1
   1   1   4 10443.7 909.787   1
   1  -1   4 12396.8 895.352   1
  -1   1  -5 23235.0 1755.18   1
  -1  -1  -5 23128.9 1763.15   1
   1  -1   5 25581.3 1762.41   1
   1   1   5 23297.1 1772.04   1
  -1   1  -6 5832.70 512.401   1
   1  -1   6 7259.64 532.307   1
   1  -1   7 4414.93 392.143   1
   1   1   7 4097.68 385.641   1
   1   1   8 32706.4 2467.04   1
   1  -1   8 34052.4 2459.95   1
  -1  -1  -8 33581.9 2452.65   1
  -1   1  -8 32476.0 2444.03   1
   1   1   9 44654.8 3207.20   1
   1  -1   9 44270.8 3197.95   1
  -1   1  -9 44012.8 3182.92   1
  -1  -1  -9 40745.9 3186.51   1
   1  -1  10 18707.5 1406.11   1
   1   1  10 19938.4 1415.88   1
  -1   1 -10 16034.9 1387.60   1
  -1  -1 -10 19871.5 1401.75   1
  -1  -1 -11 140.702 178.066   1
  -1   1 -11 73.0125 163.022   1
   1  -1  11 90.5977 201.635   1
   1   1  11 270.751 203.128   1
   1   1  12 11271.9 861.721   1
   1  -1  12 9686.06 843.024   1
  -1  -1 -12 10733.7 834.244   1
  -1   1 -12 9994.70 825.397   1
   1  -1  13 2013.34 298.078   1
  -1   1 -13 1844.05 260.140   1
   1   1  14 3037.85 376.772   1
   1  -1  14 2390.62 351.025   1
  -1  -1 -14 3155.90 340.272   1
  -1   1 -14 2971.42 323.060   1
   1  -1  15 2014.95 316.259   1
  -1   1 -15 1979.50 293.965   1
  -1  -1 -15 1763.80 277.367   1
   1  -1  16 217.498 254.126   1
   1   1  16 194.141 280.433   1
  -1   1 -16-25.9963 199.929   1
  -1  -1 -16 438.241 224.105   1
   1  -1  17 452.063 260.428   1
   1   1  17 1137.76 303.191   1
  -1  -1 -17 1086.15 254.444   1
  -1   1 -17 802.717 221.281   1
   1   1  18 308.817 240.541   1
   1  -1  18-134.542 257.526   1
  -1   1 -18-84.9155 220.596   1
  -1  -1 -18 631.880 246.095   1
   1   1  19-35.2078 283.868   1
   1  -1  19 277.923 247.155   1
  -1  -1 -19 578.669 237.351   1
  -1   1 -19 688.057 225.173   1
   1   1  20 287.594 249.156   1
   1  -1  20 358.657 265.085   1
  -1   1 -20 811.797 242.248   1
  -1  -1 -20 213.611 204.716   1
   1  -1  21-148.166 245.945   1
   1   1  21 36.5021 243.495   1
  -1   1 -21 294.410 224.411   1
  -1  -1 -21 61.6504 235.786   1
   1   1  22 298.516 254.152   1
   1  -1  22 37.7323 247.687   1
  -1  -1 -22 490.476 218.141   1
  -1   1 -22 181.447 209.007   1
   1   1  23 449.684 258.136   1
   1  -1  23 230.277 258.510   1
  -1   1 -23 367.668 204.176   1
  -1  -1 -23 404.574 228.387   1
   1  -1  24 77.2707 232.855   1
   1   1  24-188.014 241.569   1
  -1  -1 -24 685.645 224.780   1
  -1   1 -24-61.8676 208.505   1
  -1   1 -25 279.782 212.950   1
   1  -1  25 387.569 243.190   1
   1   1  25 37.2952 230.378   1
  -1  -1 -25 341.667 218.301   1
   1   1  26 111.205 245.292   1
  -1  -1 -26 247.957 221.911   1
  -1   2  26-76.2253 232.285   1
   1  -2 -26 316.832 209.616   1
  -1   2  25-115.022 256.881   1
   1  -2 -25 31.6493 196.922   1
  -1  -2  24 348.068 268.521   1
  -1   2  24 230.049 270.244   1
   1   2 -24 300.893 222.794   1
   1  -2 -24 220.528 235.718   1
  -1  -2  23 42.1470 254.162   1
  -1   2  23 191.554 265.211   1
   1   2 -23 324.843 247.107   1
   1  -2 -23 217.115 214.895   1
  -1  -2  22 203.578 258.687   1
   1   2 -22-31.5434 209.427   1
  -1   2  21-75.8297 255.332   1
   1  -2 -21 60.9781 202.575   1
   1   2 -21 30.4641 207.997   1
  -1  -2  21 706.753 284.084   1
  -1   2  20 263.545 290.052   1
   1  -2 -20 30.1624 237.217   1
  -1   2  19 484.070 284.791   1
   1   2 -19 251.482 226.165   1
  -1  -2  19 144.475 282.022   1
   1  -2 -19-355.642 237.599   1
   1   2 -18 374.628 211.018   1
  -1  -2  18 275.539 258.902   1
   1  -2 -17 228.486 241.831   1
   1   2 -17 51.0529 203.035   1
  -1   2  17 896.703 333.019   1
  -1  -2  17 688.442 255.579   1
   1  -2 -16 191.600 224.359   1
   1   2 -16 927.122 219.735   1
  -1  -2  16 592.579 254.290   1
  -1   2  16-207.635 283.500   1
   1  -2 -15 956.575 259.713   1
  -1   2  15 1354.52 333.342   1
   1  -2 -14 2157.60 317.064   1
   1   2 -14 2295.58 282.897   1
  -1   2  14 1701.52 336.454   1
  -1  -2  14 2613.42 326.916   1
   1  -2 -13 1070.70 239.686   1
   1   2 -13 1292.17 213.554   1
  -1  -2  13 1349.24 258.568   1
  -1   2  13 773.271 275.349   1
   1  -2 -12 46.2877 201.689   1
  -1   2  12-27.9831 221.600   1
  -1  -2  12 358.051 202.284   1
   1   2 -11-86.8976 156.538   1
   1  -2 -11-43.7558 188.360   1
  -1  -2  11 130.480 199.321   1
  -1   2  11 156.669 230.360   1
  -1   2  10 16382.2 1223.03   1
   1   2 -10 14243.2 1186.57   1
   1  -2 -10 17188.3 1216.37   1
   1  -2  -9 1852.18 233.260   1
   1   2  -9 1706.38 213.654   1
  -1  -2   9 1773.92 238.002   1
  -1   2   9 1675.90 271.726   1
  -1   2   8 40252.2 2945.84   1
   1  -2  -8 39337.3 2935.95   1
  -1   2   7 21457.6 1501.85   1
  -1  -2   7 19572.0 1480.47   1
   1   2  -7 19344.8 1469.20   1
   1  -2  -7 19425.7 1490.40   1
  -1   2   6 7836.81 662.852   1
  -1  -2   6 7738.96 651.353   1
   1   2  -6 8647.55 638.291   1
   1  -2  -6 8751.59 656.834   1
  -1   2   5-122.392 205.410   1
   1  -2  -5 94.4917 188.738   1
   1   2  -5-45.1077 118.578   1
  -1  -2   5 135.398 131.717   1
  -1   2   4 7917.82 622.978   1
   1  -2  -4 8900.85 617.364   1
   1   2  -4 7382.02 597.828   1
  -1  -2   4 7358.21 602.636   1
  -1   2   3 290423. 21289.1   1
  -1  -2   3 271703. 21279.6   1
   1   2  -3 304036. 21274.2   1
   1  -2  -3 305256. 21285.4   1
   1  -2  -2 54181.4 3866.28   1
  -1  -2   2 52968.6 3857.66   1
  -1   2   2 52541.2 3869.28   1
   1   2  -2 52856.4 3856.34   1
   1   2  -1 13578.4 1066.58   1
   1  -2  -1 13272.2 1071.18   1
  -1  -2   1 16171.8 1065.68   1
  -1   2   1 14738.6 1075.83   1
  -1   2   0 36.1372 101.043   1
   1   2   0-109.447 97.5491   1
  -1  -2   0-85.7106 101.076   1
   1  -2   0-6.75801 82.7934   1
   1   2   1 14297.6 1084.96   1
  -1  -2  -1 14908.1 1080.11   1
   1   2   2 44400.0 3633.72   1
   1  -2   2 50467.9 3616.84   1
  -1  -2  -2 55272.4 3629.84   1
  -1   2  -2 48796.4 3616.55   1
   1   2   3 277168. 20539.7   1
   1  -2   3 277467. 20523.4   1
  -1  -2  -3 289392. 20534.0   1
  -1   2  -3 287118. 20521.0   1
  -1   2  -4 7458.67 575.701   1
   1   2   4 6860.59 623.966   1
   1  -2   4 6948.08 583.144   1
  -1  -2  -5 45.9004 150.739   1
  -1   2  -5 49.9246 120.491   1
   1   2   5 13.7195 182.993   1
   1  -2   5-43.6705 138.549   1
   1  -2   6 8752.26 652.192   1
   1   2   6 8891.18 680.232   1
  -1   2  -6 7629.44 642.822   1
  -1  -2  -6 8483.07 656.836   1
  -1  -2  -7 18903.2 1448.02   1
  -1   2  -7 18728.1 1430.35   1
   1   2   7 19362.4 1462.03   1
   1  -2   7 20205.4 1445.42   1
  -1  -2  -8 38191.9 2901.52   1
   1   2   8 40833.9 2916.79   1
  -1  -2  -9 1492.55 238.381   1
  -1   2  -9 2169.80 236.529   1
   1   2   9 2075.77 280.224   1
   1  -2   9 2382.18 264.948   1
  -1   2 -10 15297.7 1183.44   1
   1   2  10 16276.2 1215.31   1
  -1  -2 -10 15531.1 1201.37   1
   1  -2  11-86.4932 179.000   1
   1   2  11 51.0013 227.511   1
  -1  -2 -11 83.7944 189.368   1
  -1   2 -11 346.206 158.128   1
   1   2  12-218.409 256.888   1
   1  -2  12-71.0893 197.683   1
  -1  -2 -12 224.990 203.673   1
   1  -2  13 868.474 249.343   1
   1   2  13 1213.54 265.637   1
  -1  -2 -13 716.468 219.679   1
  -1   2 -13 780.462 192.021   1
   1  -2  14 2098.94 294.514   1
   1   2  14 1282.01 278.813   1
  -1   2 -14 2266.64 272.078   1
  -1  -2 -14 2294.50 277.448   1
   1   2  15 1146.10 287.572   1
  -1  -2 -15 666.436 229.531   1
   1  -2  16 456.147 250.311   1
   1   2  16 296.933 259.430   1
  -1   2 -16 762.445 207.339   1
  -1  -2 -16 139.276 209.997   1
   1  -2  17 799.355 244.670   1
   1   2  17 306.156 266.407   1
  -1  -2 -17 292.287 238.455   1
  -1   2 -17 318.564 205.970   1
   1  -2  18 769.102 252.097   1
  -1   2 -18 461.410 216.914   1
   1  -2  19 695.851 274.554   1
   1   2  19-249.181 262.655   1
  -1   2 -19-27.9782 191.978   1
  -1  -2 -19 341.023 245.496   1
   1   2  20 398.847 282.049   1
  -1  -2 -20 250.293 236.927   1
   1  -2  21 449.927 260.422   1
   1   2  21-110.026 227.212   1
  -1  -2 -21 530.917 227.322   1
  -1   2 -21 559.211 222.570   1
   1  -2  22 347.033 242.985   1
  -1   2 -22 150.490 194.786   1
   1   2  23 37.6235 226.575   1
   1  -2  23 39.2527 240.372   1
  -1   2 -23 214.701 193.953   1
  -1  -2 -23 31.5256 205.414   1
   1   2  24 337.363 272.300   1
  -1  -2 -24-31.5920 234.855   1
   1   2  25 37.1627 225.113   1
  -1  -2 -25 156.240 198.657   1
   1   2  26-73.1149 239.259   1
  -1  -2 -26 123.782 207.347   1
   1  -3 -28 93.1977 202.436   1
  -1   3  27 37.1353 224.567   1
   1  -3 -27 501.991 232.301   1
  -1   3  26 563.017 270.950   1
   1  -3 -26 505.790 245.603   1
  -1   3  25-113.570 225.288   1
   1  -3 -25 63.2136 200.789   1
  -1   3  24 304.561 252.729   1
   1  -3 -24 31.4568 200.877   1
   1   3 -24-177.079 238.383   1
  -1   3  23 343.441 280.718   1
  -1  -3  23 89.0226 274.423   1
   1  -3 -23 249.350 240.531   1
   1   3 -23 170.497 216.086   1
  -1   3  22-304.102 268.342   1
   1   3 -22 130.734 220.988   1
   1  -3 -22-123.678 238.940   1
  -1  -3  22 127.824 266.515   1
  -1   3  21 381.985 277.443   1
   1   3 -21 62.6266 230.127   1
  -1  -3  21 40.4938 257.366   1
   1  -3 -21 30.9625 216.893   1
  -1   3  20 874.850 282.911   1
   1   3 -20 927.049 258.259   1
  -1  -3  20 1380.64 312.455   1
   1  -3 -20 1040.97 258.728   1
  -1   3  19 376.323 255.491   1
   1   3 -19 426.417 230.305   1
  -1  -3  19 362.747 272.539   1
   1  -3 -19 603.752 219.166   1
   1   3 -18 1560.21 267.646   1
  -1  -3  18 1712.20 316.693   1
   1  -3 -18 1248.69 266.031   1
  -1   3  17 507.033 272.460   1
   1   3 -17 127.196 197.176   1
  -1  -3  17 225.770 254.795   1
   1  -3 -17 116.138 219.414   1
  -1   3  16 315.249 284.182   1
   1   3 -16 214.545 193.989   1
  -1  -3  16 272.037 229.609   1
   1  -3 -16 362.484 218.652   1
  -1   3  15 368.530 260.922   1
   1  -3 -15 406.971 219.845   1
   1   3 -15-111.605 184.911   1
  -1  -3  15 140.578 230.639   1
  -1   3  14 10346.9 888.844   1
  -1  -3  14 10715.3 871.645   1
   1   3 -14 10312.4 854.316   1
   1  -3 -14 11150.6 866.993   1
   1  -3 -13 75.5753 203.203   1
   1   3 -13-96.7902 175.239   1
  -1   3  13-30.3620 237.031   1
  -1  -3  13 120.501 220.891   1
  -1  -3  12 13765.4 1022.73   1
   1   3 -12 12429.0 996.418   1
  -1  -3  11 4490.55 389.303   1
  -1   3  11 4751.35 436.814   1
   1   3 -11 3549.70 355.808   1
   1  -3 -11 3778.68 414.811   1
  -1  -3  10 6674.94 526.791   1
  -1   3  10 6400.15 549.874   1
   1   3 -10 5697.84 504.202   1
   1  -3 -10 5847.93 525.841   1
  -1   3   9 3876.69 403.749   1
   1  -3  -9 3525.13 381.849   1
   1   3  -8 19015.3 1403.53   1
   1  -3  -8 17521.9 1425.71   1
  -1  -3   8 20716.3 1416.19   1
  -1   3   8 17400.9 1434.42   1
  -1   3   7 150.798 191.114   1
   1  -3  -7 266.544 157.870   1
   1   3  -7 174.514 128.433   1
  -1  -3   7 256.682 154.032   1
  -1  -3   6 30733.5 2472.56   1
   1   3  -6 34419.6 2466.50   1
   1  -3  -6 35138.5 2490.39   1
  -1   3   6 35534.5 2497.72   1
   1   3  -5 14825.0 1097.64   1
  -1  -3   5 14779.4 1108.51   1
  -1  -3   4 27928.0 1892.80   1
  -1   3   4 23807.8 1909.93   1
   1  -3  -4 24261.4 1904.80   1
   1   3  -4 25787.3 1882.72   1
   1  -3  -3 144636. 11226.9   1
  -1  -3   3 153715. 11209.9   1
  -1   3   3 157217. 11230.8   1
   1   3  -3 158383. 11209.2   1
   1  -3  -2 76608.6 5657.22   1
   1   3  -2 80305.0 5644.69   1
  -1  -3   2 78647.7 5644.28   1
  -1   3   2 70665.2 5660.26   1
   1  -3  -1 102952. 7115.14   1
   1   3  -1 103685. 7108.25   1
  -1   3   1 102670. 7118.91   1
  -1  -3   1 85931.0 7109.03   1
  -1   3   0 115388. 8782.86   1
  -1  -3   0 124798. 8781.84   1
   1  -3   0 126312. 8781.07   1
   1   3   0 116867. 8782.15   1
   1   3   1 105635. 7542.42   1
  -1  -3  -1 100004. 7538.67   1
   1  -3   1 103666. 7530.13   1
  -1   3  -1 105447. 7531.87   1
  -1  -3  -2 77791.1 5605.61   1
   1   3   2 76188.7 5610.25   1
  -1   3  -3 154297. 11251.0   1
  -1  -3  -3 153958. 11270.3   1
   1  -3   3 156485. 11251.2   1
   1   3   3 155306. 11276.1   1
  -1   3  -4 25319.3 1850.18   1
  -1  -3  -4 24297.5 1875.79   1
   1   3   4 25001.9 1884.35   1
   1  -3   4 25978.7 1854.09   1
  -1   3  -5 14803.4 1098.88   1
   1  -3   5 14934.5 1106.10   1
   1   3   6 35625.3 2492.88   1
   1  -3   6 32512.9 2467.75   1
   1  -3   7 345.866 153.261   1
   1   3   7 38.0142 224.886   1
  -1  -3  -7 218.886 178.866   1
  -1   3  -7 501.270 132.067   1
  -1  -3  -8 15321.5 1371.85   1
  -1   3  -8 18995.0 1356.20   1
   1   3   8 18153.6 1394.77   1
   1  -3   8 19653.5 1366.19   1
  -1  -3  -9 3168.86 341.108   1
   1   3   9 3638.30 377.911   1
  -1  -3 -10 5547.35 521.316   1
   1  -3  10 6304.04 523.845   1
   1   3  10 6435.30 550.720   1
  -1   3 -11 4342.01 374.495   1
  -1  -3 -11 4109.04 397.250   1
   1  -3  11 4424.16 400.807   1
   1   3  11 3791.11 416.494   1
   1  -3  12 13194.1 941.370   1
  -1   3 -12 10815.1 910.311   1
  -1  -3 -13-221.366 207.857   1
  -1   3 -13 217.527 171.506   1
   1   3  13 118.436 244.284   1
   1  -3  13 441.298 196.770   1
   1   3  14 11233.2 919.645   1
   1  -3  14 10563.0 903.593   1
  -1  -3 -14 11103.1 898.953   1
  -1   3 -14 11410.5 881.773   1
   1   3  15-259.723 274.582   1
   1  -3  15 337.896 220.521   1
  -1  -3 -15 433.134 224.504   1
  -1   3 -15 302.148 195.253   1
   1   3  16 167.850 242.779   1
   1  -3  16-180.121 231.983   1
  -1  -3 -16-28.4470 199.983   1
  -1   3 -16-49.1599 192.549   1
   1   3  17 656.254 311.650   1
   1  -3  17 190.822 257.789   1
  -1  -3 -17 472.259 251.594   1
  -1   3 -17 1093.62 211.335   1
   1   3  18 1342.14 299.611   1
   1  -3  18 1574.87 301.412   1
  -1   3 -18 1378.00 267.237   1
  -1  -3 -18 1882.75 274.017   1
   1   3  19 935.871 315.314   1
   1  -3  19 710.716 271.220   1
  -1   3 -19 489.646 225.319   1
   1   3  20 1207.33 284.593   1
   1  -3  20 1185.10 300.239   1
  -1  -3 -20 1298.53 269.322   1
  -1   3 -20 1140.35 256.094   1
   1   3  21-147.738 259.637   1
   1  -3  21 77.1716 260.875   1
  -1  -3 -21-31.8274 237.307   1
  -1   3 -21 88.4366 214.856   1
   1   3  22 111.842 231.226   1
   1  -3  22 159.240 259.728   1
  -1  -3 -22 221.120 202.280   1
  -1   3 -22 303.952 186.703   1
  -1   3 -23 31.4509 202.987   1
   1   3  23-37.6214 256.758   1
   1  -3  23 163.905 264.382   1
  -1  -3 -23 285.484 240.981   1
   1   3  24 299.207 220.298   1
  -1  -3 -24 63.4382 203.901   1
   1   3  25 517.611 261.241   1
  -1  -3 -25 250.360 230.495   1
   1   3  26-36.4670 225.390   1
  -1  -3 -26 529.047 213.273   1
   1   3  27 178.554 228.019   1
  -1  -3 -27-91.7026 218.437   1
  -1  -3 -28 91.0461 203.435   1
   1  -4 -28-30.8835 223.451   1
  -1   4  28-180.133 232.447   1
   1  -4 -27-31.2721 219.113   1
  -1   4  27-256.081 246.393   1
   1  -4 -25 379.293 244.688   1
  -1   4  25 300.828 261.104   1
   1   4 -23 146.644 248.982   1
   1  -4 -23-281.472 227.068   1
  -1   4  23 379.698 261.301   1
  -1   4  22 572.558 247.902   1
  -1  -4  22 446.189 300.729   1
   1  -4 -22 93.8732 201.438   1
   1   4 -22-69.3270 223.018   1
  -1   4  20 534.010 296.106   1
  -1  -4  20-117.923 269.701   1
   1   4 -20 278.827 217.344   1
   1  -4 -20 92.6037 236.477   1
  -1   4  19 302.395 315.345   1
  -1  -4  19-219.631 275.960   1
   1   4 -19 350.459 209.550   1
   1  -4 -19-304.896 254.367   1
  -1   4  18 37.4010 306.623   1
  -1  -4  18 817.109 269.772   1
   1   4 -18 411.913 223.079   1
   1  -4 -18 151.134 254.284   1
  -1  -4  17 726.753 268.562   1
   1   4 -17 384.829 212.876   1
  -1   4  16 2352.75 362.908   1
   1  -4 -16 1104.03 282.026   1
  -1   4  15 474.228 317.342   1
  -1  -4  15 673.154 236.995   1
   1   4 -15 641.371 198.206   1
   1  -4 -15 883.430 259.602   1
  -1   4  14 97.0928 276.314   1
  -1  -4  14 73.9954 199.591   1
   1   4 -14-40.8072 168.195   1
   1  -4 -14 26.7691 226.602   1
  -1   4  13 956.712 284.230   1
   1  -4 -13 1211.70 242.109   1
  -1  -4  13 629.200 210.253   1
   1   4 -13 1022.70 184.466   1
   1   4 -12 4239.61 369.776   1
   1  -4 -12 3708.25 396.004   1
  -1  -4  12 4551.93 393.168   1
  -1   4  12 3917.85 435.427   1
   1   4 -11 7585.05 587.066   1
  -1  -4  11 7515.13 598.390   1
  -1   4  11 6288.77 643.348   1
   1   4 -10 4605.24 406.414   1
   1  -4 -10 5815.79 466.732   1
  -1   4  10 4975.05 482.084   1
  -1  -4  10 4515.39 422.799   1
  -1   4   9-47.4524 224.802   1
   1  -4  -9 41.7329 198.611   1
  -1  -4   8 6604.74 535.644   1
   1   4  -8 6880.94 523.367   1
   1  -4  -8 5838.00 559.662   1
  -1   4   8 7047.39 569.465   1
  -1  -4   7 6636.45 601.291   1
   1   4  -7 7572.20 591.438   1
   1  -4  -7 8807.58 638.016   1
  -1   4   7 8564.52 644.454   1
  -1  -4   6 3860.95 321.592   1
   1   4  -6 3745.21 304.190   1
   1  -4  -6 3360.52 350.010   1
  -1   4   6 3760.46 368.443   1
  -1  -4   5 5882.28 435.833   1
  -1   4   5 5047.60 481.425   1
   1   4  -5 5371.58 422.269   1
   1  -4  -5 5667.40 469.909   1
   1   4  -4 224772. 16757.7   1
  -1  -4   4 237949. 16758.4   1
   1  -4  -3 7662.77 617.596   1
   1   4  -3 7441.20 586.235   1
  -1   4   3 7120.75 626.793   1
  -1  -4   3 8565.51 585.717   1
   1   4  -2 1437.26 145.001   1
  -1   4   2 1828.68 215.970   1
   1  -4  -2 1302.18 203.653   1
  -1  -4   2 1983.63 154.685   1
   1   4  -1 8162.98 578.213   1
   1  -4  -1 8084.98 586.739   1
  -1   4   1 7326.28 597.486   1
  -1  -4   1 7113.19 578.535   1
   1  -4   0-36.8675 88.7319   1
   1   4   0 12.7861 117.060   1
  -1  -4   0-111.448 100.967   1
   1   4   1 7687.97 622.288   1
  -1   4  -1 9216.73 600.269   1
  -1  -4  -1 7705.49 610.447   1
   1  -4   1 7366.68 593.396   1
   1   4   2 1703.41 224.767   1
  -1  -4  -2 1862.99 210.186   1
   1   4   3 9017.48 706.935   1
  -1  -4  -3 8961.99 695.115   1
   1  -4   4 256448. 18337.3   1
  -1   4  -4 250230. 18335.0   1
   1   4   5 4927.60 440.714   1
   1  -4   5 5112.80 392.267   1
  -1  -4  -5 6064.72 438.129   1
  -1   4  -5 4629.01 384.735   1
   1  -4   6 3421.45 304.935   1
   1   4   6 3766.77 366.948   1
  -1   4  -6 3768.42 290.764   1
  -1  -4  -6 3080.87 339.958   1
   1   4   7 8408.71 670.573   1
  -1   4  -7 8397.53 611.275   1
  -1  -4  -7 7199.59 645.342   1
   1  -4   7 7719.38 624.973   1
  -1   4  -8 7353.38 544.266   1
   1   4   8 6845.44 605.210   1
   1  -4   8 7495.77 558.376   1
  -1  -4  -8 5645.31 570.130   1
  -1  -4  -9 156.549 152.297   1
  -1   4  -9 82.2762 118.119   1
   1   4   9 23.5848 179.115   1
   1  -4   9-73.9686 153.415   1
   1  -4  10 4898.57 441.765   1
   1   4  10 5368.64 488.835   1
  -1  -4 -10 5735.99 468.726   1
  -1   4 -10 4602.25 421.621   1
   1   4  11 6907.98 645.322   1
   1  -4  11 7246.66 610.213   1
  -1  -4 -11 7020.25 619.613   1
  -1   4 -11 7686.51 591.259   1
  -1   4 -12 4446.47 393.236   1
  -1  -4 -12 4457.48 427.611   1
   1  -4  12 4585.13 422.492   1
   1   4  12 3828.29 441.235   1
   1  -4  13 842.524 214.072   1
   1   4  13 1180.33 290.716   1
  -1  -4 -13 1086.14 250.231   1
  -1   4 -13 817.725 185.299   1
   1   4  14 31.8094 244.968   1
   1  -4  14 228.990 201.979   1
  -1  -4 -14-211.909 190.066   1
  -1   4 -14 189.772 186.043   1
   1   4  15 528.285 297.458   1
   1  -4  15 828.646 240.803   1
  -1  -4 -15 773.504 250.428   1
  -1   4 -15 997.495 195.014   1
   1   4  16 2385.37 325.888   1
  -1  -4 -16 1650.41 281.974   1
   1  -4  17 382.455 261.274   1
  -1   4 -17 689.598 199.929   1
   1  -4  18 307.918 276.339   1
   1   4  18 321.563 252.611   1
  -1  -4 -18 531.606 249.434   1
  -1   4 -18-129.439 187.757   1
   1  -4  19 470.629 272.037   1
  -1  -4 -19 32.2443 254.390   1
  -1   4 -19-27.5020 192.688   1
   1  -4  20 190.612 270.266   1
   1   4  20-147.525 253.861   1
  -1   4 -20 28.6445 199.750   1
  -1  -4 -20 255.687 236.593   1
   1  -4  21 120.442 266.075   1
  -1   4 -21 391.488 219.638   1
  -1   4 -22 188.231 204.708   1
   1  -4  22-41.9449 270.216   1
   1   4  22 599.076 272.876   1
  -1  -4 -22 508.093 254.003   1
  -1   4 -23 66.1665 211.941   1
   1   4  23 339.222 242.487   1
  -1  -4 -23 315.995 229.172   1
   1   4  25 148.207 235.453   1
  -1  -4 -25 31.4731 216.669   1
   1   4  27 142.338 237.411   1
  -1  -4 -27 61.2494 216.288   1
  -1  -4 -28-30.1237 196.260   1
   1   4  28 209.521 216.169   1
   1  -5 -28-245.046 206.172   1
  -1   5  28 248.442 231.161   1
   1  -5 -27 497.784 198.725   1
  -1   5  27 253.724 228.528   1
   1  -5 -26 376.678 227.905   1
  -1   5  26 147.642 248.116   1
   1  -5 -25 94.2554 226.371   1
  -1   5  25 37.3557 243.339   1
   1  -5 -24 94.0802 212.442   1
  -1   5  24 301.943 236.446   1
   1  -5 -23-125.229 201.011   1
  -1   5  23-37.9019 225.650   1
   1  -5 -22 94.1133 223.447   1
   1   5 -22 223.036 244.598   1
  -1   5  22 76.2646 248.506   1
  -1  -5  21 43.2390 263.986   1
   1   5 -21 210.407 242.145   1
   1  -5 -21 31.3048 239.372   1
  -1   5  20 767.753 294.015   1
  -1  -5  20 631.495 268.489   1
   1   5 -20 32.5949 225.294   1
   1  -5 -20 374.925 255.342   1
  -1   5  19-151.942 296.816   1
  -1  -5  19 401.061 259.795   1
   1   5 -19 728.306 235.641   1
   1  -5 -19-340.965 262.689   1
  -1   5  18 337.776 294.172   1
  -1  -5  18 334.931 261.029   1
   1   5 -18 394.538 221.571   1
   1  -5 -18 366.066 255.841   1
  -1   5  17 183.026 279.233   1
   1  -5 -17 177.222 240.855   1
  -1  -5  16 168.295 233.239   1
   1   5 -16 454.997 186.712   1
  -1   5  15 544.531 293.497   1
  -1  -5  15 483.573 188.106   1
   1   5 -15 482.622 190.572   1
   1  -5 -15 453.193 252.352   1
  -1   5  14 719.507 286.975   1
  -1  -5  14 530.601 200.809   1
   1   5 -14 579.562 186.428   1
   1  -5 -14 872.490 249.995   1
  -1   5  13 437.966 264.830   1
   1   5 -13 108.526 165.820   1
  -1  -5  13-62.4242 158.595   1
   1  -5 -13-105.365 225.550   1
   1   5 -12 3899.79 350.475   1
   1  -5 -12 3826.58 383.430   1
  -1  -5  12 3758.48 363.328   1
  -1   5  12 3480.73 403.884   1
  -1   5  11 645.462 264.775   1
  -1  -5  11 432.145 165.037   1
   1   5 -11 826.488 151.137   1
   1  -5 -11 728.170 229.752   1
  -1   5  10-26.3544 236.179   1
   1  -5 -10 91.4811 205.485   1
  -1   5   9 1914.62 303.630   1
  -1  -5   9 1984.94 206.267   1
   1   5  -9 1599.30 188.544   1
   1  -5  -9 1823.24 263.690   1
  -1   5   8 1910.56 252.925   1
   1  -5  -8 1613.69 227.975   1
   1   5  -8 1435.04 169.052   1
  -1  -5   8 1664.81 191.468   1
  -1   5   7 19715.9 1617.58   1
   1  -5  -7 20911.7 1615.38   1
  -1  -5   7 22564.0 1586.42   1
   1  -5  -6 85106.7 5799.32   1
  -1  -5   6 74754.2 5763.45   1
  -1   5   6 82988.7 5802.53   1
   1   5  -6 80113.2 5760.14   1
   1  -5  -5 20858.0 1564.75   1
   1   5  -5 20613.5 1524.11   1
  -1   5   5 22076.7 1577.79   1
   1  -5  -4 96053.4 6917.35   1
   1   5  -4 96983.2 6884.55   1
  -1   5   4 89841.3 6920.48   1
  -1  -5   4 93657.0 6884.44   1
   1  -5  -3 11650.0 863.615   1
  -1  -5   3 11776.7 831.042   1
  -1   5   3 10560.7 871.883   1
   1   5  -3 10967.5 827.700   1
   1  -5  -2 9536.07 715.032   1
  -1  -5   2 8080.98 689.859   1
  -1   5   2 9534.95 727.127   1
   1   5  -2 10634.5 692.718   1
   1  -5  -1 39054.7 2808.30   1
   1   5  -1 40719.8 2802.32   1
  -1   5   1 35784.3 2812.84   1
  -1  -5   1 37493.4 2799.21   1
   1  -5   0 31121.5 2192.00   1
   1   5   0 29157.9 2198.04   1
  -1  -5   0 30840.5 2192.07   1
  -1   5   0 28360.5 2194.80   1
  -1  -5  -1 40480.1 2900.66   1
  -1   5  -1 40205.9 2891.51   1
   1   5   1 36025.9 2906.45   1
   1  -5   1 40420.7 2888.57   1
  -1   5  -2 7965.54 647.327   1
   1   5   2 8730.90 681.979   1
   1  -5   2 9266.98 644.957   1
  -1  -5  -2 9255.87 677.702   1
  -1  -5  -3 10926.2 833.899   1
   1   5   3 10834.4 844.850   1
  -1  -5  -4 87000.4 6382.66   1
   1   5   4 88232.6 6391.46   1
   1   5   5 21457.1 1760.91   1
   1  -5   5 22294.7 1723.14   1
  -1   5  -5 25008.2 1719.75   1
   1   5   6 83027.4 6093.90   1
  -1   5  -6 86529.4 6050.42   1
  -1  -5  -6 84628.7 6085.58   1
   1  -5   6 78718.7 6054.97   1
  -1   5  -7 17908.5 1453.84   1
   1   5   7 20758.3 1511.15   1
   1  -5   7 21313.1 1462.26   1
  -1  -5  -7 20726.2 1491.68   1
  -1  -5  -8 1410.35 235.097   1
  -1   5  -8 1379.49 161.350   1
   1   5   8 1454.00 264.446   1
   1  -5   8 1718.43 188.775   1
  -1  -5  -9 2749.25 284.080   1
  -1   5  -9 2093.60 217.030   1
   1   5   9 2125.65 317.037   1
   1  -5   9 2207.52 237.074   1
  -1  -5 -10-65.6585 205.939   1
   1   5  10 52.2213 238.145   1
  -1   5 -11 762.731 153.853   1
  -1  -5 -11 443.109 217.152   1
   1  -5  11 1123.53 180.911   1
   1   5  11 445.524 248.559   1
  -1  -5 -12 3970.28 420.260   1
  -1   5 -12 4355.12 377.895   1
   1  -5  12 3940.17 396.031   1
   1   5  12 4386.68 459.242   1
   1   5  13 216.454 224.050   1
   1  -5  13 265.993 177.062   1
  -1  -5 -13 260.170 204.266   1
  -1   5 -13 90.7392 144.715   1
   1   5  14 388.111 276.648   1
   1  -5  14 1004.49 233.405   1
  -1   5 -14 489.667 172.802   1
  -1  -5 -14 324.767 222.576   1
   1  -5  15 107.803 192.582   1
   1   5  15 536.202 269.158   1
  -1  -5 -15 567.464 239.412   1
  -1   5 -15 63.6297 156.734   1
   1  -5  16 29.6039 232.677   1
   1   5  16-276.200 279.375   1
  -1  -5 -16 147.065 211.879   1
  -1   5 -16 90.2587 170.731   1
   1   5  17 354.024 291.369   1
  -1  -5 -17 612.919 271.306   1
   1   5  18 469.044 247.992   1
   1  -5  18 1002.27 298.277   1
  -1  -5 -18 410.841 238.451   1
  -1   5 -18 130.591 189.095   1
   1  -5  19-110.946 240.910   1
   1   5  19 292.685 308.845   1
  -1   5 -19 250.961 192.797   1
  -1  -5 -19-162.601 257.341   1
   1   5  20 334.132 266.441   1
   1  -5  20 396.993 275.342   1
  -1   5 -20 622.710 230.122   1
  -1  -5 -20 482.598 260.959   1
  -1  -5 -21-161.009 239.444   1
   1  -5  21-85.1389 257.932   1
   1   5  21 186.839 275.708   1
  -1   5 -21 599.395 219.233   1
   1   5  22 263.026 281.345   1
  -1  -5 -22 31.8235 240.938   1
   1   5  23-75.5151 228.059   1
  -1  -5 -23 537.298 228.427   1
   1   5  24-188.098 274.282   1
  -1  -5 -24-31.7023 229.374   1
   1   5  25-110.928 216.818   1
  -1  -5 -25-313.513 198.848   1
   1   5  26 613.784 255.798   1
  -1  -5 -26 308.465 227.933   1
  -1  -5 -27 151.868 186.954   1
   1   5  27-176.663 216.293   1
   1   5  28 138.354 240.585   1
  -1  -5 -28 268.260 226.847   1
  -1   6  28-35.1120 191.586   1
   1  -6 -28 667.245 212.974   1
  -1   6  27 35.9263 239.216   1
   1  -6 -27 431.884 238.295   1
  -1   6  26 182.863 270.747   1
   1  -6 -26 31.1326 227.890   1
  -1   6  25 37.1500 231.150   1
   1  -6 -25-93.8233 214.298   1
  -1   6  24-225.464 223.653   1
   1  -6 -24 62.5225 182.798   1
   1  -6 -22-376.649 246.550   1
  -1   6  21 115.339 282.775   1
   1   6 -21 328.042 229.794   1
   1  -6 -21 693.219 263.669   1
   1  -6 -20 125.395 247.614   1
  -1  -6  20 79.5371 278.757   1
  -1   6  20 306.795 293.602   1
   1   6 -20 269.082 228.872   1
   1  -6 -19-124.630 245.922   1
  -1  -6  19-35.9092 252.651   1
  -1   6  19-227.990 288.712   1
   1   6 -19-186.798 241.634   1
   1  -6 -18 675.963 275.928   1
  -1  -6  18 616.104 250.005   1
  -1   6  18 300.574 298.462   1
   1   6 -18 749.623 246.496   1
   1  -6 -17 208.725 266.098   1
  -1  -6  17 203.020 236.459   1
   1   6 -17 237.140 196.826   1
  -1   6  17-73.4090 290.639   1
   1  -6 -16 4166.95 477.532   1
  -1  -6  16 4992.93 457.396   1
   1   6 -16 5009.48 443.590   1
  -1   6  16 4578.96 521.892   1
   1  -6 -15 426.635 246.242   1
  -1  -6  15-164.517 194.330   1
  -1   6  15 273.992 288.249   1
   1   6 -15-86.7668 158.728   1
   1  -6 -14 194.122 229.893   1
  -1  -6  14 252.924 168.677   1
  -1   6  14 363.008 270.059   1
   1   6 -14 175.699 169.833   1
   1  -6 -13 349.453 207.287   1
  -1  -6  13 740.864 186.799   1
  -1   6  13 443.437 246.813   1
   1   6 -13 279.212 154.794   1
  -1   6  12 3084.99 393.558   1
  -1  -6  12 3054.50 314.777   1
   1  -6 -12 3971.70 369.631   1
   1   6 -12 2987.01 312.268   1
  -1   6  11 1177.19 296.993   1
   1  -6 -11 840.079 250.208   1
  -1  -6  10 8730.96 667.069   1
   1   6 -10 8364.70 660.092   1
   1   6  -9 7290.14 602.689   1
   1  -6  -9 7923.09 665.889   1
  -1   6   9 8342.63 681.548   1
  -1  -6   9 8342.83 614.344   1
   1   6  -8 3845.23 333.962   1
  -1   6   8 4481.32 427.766   1
   1  -6  -8 4453.66 409.412   1
  -1  -6   8 4355.64 344.681   1
  -1   6   7 4441.30 388.877   1
   1   6  -7 3520.19 287.789   1
  -1  -6   7 3448.90 292.805   1
   1  -6  -7 4056.01 366.367   1
  -1   6   6 3074.93 317.333   1
   1  -6  -6 3048.40 305.396   1
  -1  -6   6 2535.68 211.982   1
   1   6  -6 2606.05 211.390   1
   1  -6  -5 2041.89 237.211   1
  -1   6   5 1201.01 253.006   1
   1  -6  -4 60648.1 4453.41   1
  -1   6   4 61138.5 4462.29   1
   1   6  -3 2957.74 234.697   1
   1  -6  -2 20011.3 1562.79   1
  -1   6   2 21490.9 1574.28   1
   1   6  -2 20128.2 1546.68   1
  -1  -6   2 22250.0 1543.50   1
   1  -6  -1 63190.1 4354.58   1
  -1  -6   1 58596.5 4343.53   1
   1   6  -1 58477.5 4348.78   1
  -1   6   1 59499.8 4360.58   1
  -1  -6   0 7.72654 100.042   1
   1   6   0 18.2938 124.249   1
  -1   6   0 8.75818 132.415   1
   1  -6   0 50.7664 105.319   1
  -1   6  -1 57449.2 4164.78   1
   1   6   1 60275.6 4180.91   1
   1  -6   1 52975.1 4162.29   1
  -1  -6  -1 61342.0 4175.13   1
  -1  -6  -2 20778.9 1498.08   1
  -1   6  -2 18779.4 1472.25   1
   1  -6   2 20660.0 1470.48   1
   1   6   2 21842.1 1505.23   1
  -1  -6  -4 61896.2 4453.45   1
   1   6   4 59639.8 4462.31   1
  -1  -6  -5 1529.06 203.081   1
   1   6   5 1138.23 227.853   1
  -1  -6  -6 2313.68 277.716   1
  -1   6  -6 2699.08 206.713   1
   1   6   6 2297.99 322.435   1
   1  -6   7 4220.20 315.119   1
   1   6   7 3572.75 397.169   1
  -1  -6  -7 3213.77 360.872   1
  -1   6  -7 4045.01 310.127   1
   1  -6   8 4500.10 348.999   1
   1   6   8 4736.99 441.270   1
  -1   6  -8 4341.05 343.766   1
  -1   6  -9 9125.63 607.586   1
  -1  -6  -9 7085.36 651.066   1
   1  -6   9 6996.74 610.092   1
   1   6   9 7547.07 673.537   1
   1  -6  10 8176.23 668.712   1
  -1   6 -10 8856.08 659.918   1
  -1  -6 -11 1213.56 252.357   1
   1   6  11 1432.13 306.036   1
  -1  -6 -12 3548.04 365.533   1
  -1   6 -12 3401.74 323.109   1
   1   6  12 3549.84 390.255   1
   1  -6  12 3688.42 343.714   1
  -1   6 -13 712.092 161.093   1
  -1  -6 -13 826.021 241.890   1
   1   6  13 912.594 298.142   1
   1  -6  13 824.948 200.521   1
  -1  -6 -14-83.4339 218.586   1
  -1   6 -14 55.5642 157.239   1
   1  -6  14 69.9063 205.581   1
   1   6  14 32.8511 260.764   1
  -1   6 -15 20.5074 172.225   1
  -1  -6 -15-115.511 208.127   1
   1   6  15 33.9351 260.502   1
   1  -6  15 518.140 212.364   1
  -1  -6 -16 4060.17 489.565   1
  -1   6 -16 4988.30 441.331   1
   1  -6  16 5690.71 485.754   1
   1   6  16 3556.60 510.112   1
   1   6  17 535.723 268.121   1
   1  -6  17 661.325 270.887   1
  -1  -6 -17 465.172 257.783   1
  -1   6 -17 513.609 203.489   1
  -1   6 -18 826.171 218.079   1
   1  -6  18 345.977 254.820   1
   1   6  18 218.124 272.533   1
  -1  -6 -18 510.693 236.400   1
   1   6  19 258.122 298.727   1
  -1   6 -19-260.057 207.811   1
   1  -6  19-456.026 260.775   1
  -1  -6 -19-229.215 266.185   1
   1   6  20 223.828 244.134   1
  -1   6 -20-189.818 231.476   1
   1  -6  20 167.201 290.147   1
  -1  -6 -20-161.582 219.473   1
  -1   6 -21-172.654 209.063   1
   1   6  21-112.507 281.694   1
  -1  -6 -21 161.357 244.170   1
   1   6  22 338.870 278.289   1
  -1  -6 -22 222.817 231.024   1
   1   6  24 112.767 258.626   1
  -1  -6 -24 760.995 262.754   1
   1   6  25 73.7200 229.559   1
  -1  -6 -25 186.745 201.976   1
   1   6  26 72.3296 251.135   1
  -1  -6 -26 122.756 232.299   1
   1   6  27 140.309 200.418   1
  -1  -6 -27 180.060 182.063   1
   1   6  28 273.400 234.314   1
  -1  -6 -28-411.244 225.580   1
  -1   7  27 213.558 244.215   1
   1  -7 -27 152.521 225.273   1
  -1   7  26 362.807 256.426   1
   1  -7 -26 586.013 249.723   1
  -1   7  25 369.003 224.135   1
   1  -7 -25 155.240 204.002   1
  -1   7  24 336.294 233.751   1
   1  -7 -23 31.1565 214.420   1
   1  -7 -22 281.993 239.167   1
  -1   7  22 75.7696 265.578   1
  -1   7  21 685.013 287.818   1
   1  -7 -21 62.7565 246.878   1
  -1   7  20-153.035 278.269   1
   1  -7 -20 471.515 265.818   1
  -1   7  19-37.9289 297.104   1
   1   7 -19-30.8314 229.883   1
  -1  -7  19-371.016 237.102   1
   1  -7 -19 375.636 253.297   1
  -1   7  18 300.529 298.640   1
   1   7 -18 477.163 218.109   1
  -1  -7  18 420.847 226.029   1
   1  -7 -18 371.044 258.075   1
  -1   7  17 220.464 299.646   1
   1   7 -17 153.396 182.709   1
  -1  -7  17 268.033 205.634   1
   1  -7 -17 303.003 249.560   1
  -1   7  16 71.6588 303.845   1
   1   7 -16 414.658 192.395   1
  -1  -7  16 501.786 200.472   1
   1  -7 -16 1027.48 269.682   1
   1   7 -15 246.298 163.770   1
  -1  -7  15 212.921 170.379   1
  -1   7  14 1731.11 322.803   1
   1   7 -14 2160.62 253.325   1
  -1  -7  14 2115.55 241.013   1
   1  -7 -14 1833.45 287.639   1
  -1   7  13 96.2134 253.455   1
   1   7 -13 461.477 146.836   1
  -1  -7  13 306.311 149.298   1
   1  -7 -13 521.251 246.643   1
  -1   7  12 276.652 265.142   1
   1  -7 -12 184.422 224.236   1
  -1   7  11 1232.90 241.852   1
   1   7 -11 404.365 129.625   1
  -1  -7  11 508.337 139.859   1
   1  -7 -11 1042.48 219.382   1
  -1   7  10 1308.79 300.235   1
   1  -7 -10 1589.06 272.032   1
   1   7 -10 1703.93 171.330   1
  -1  -7  10 1349.18 178.359   1
  -1  -7   9 142.732 100.592   1
   1   7  -9 213.088 92.3984   1
   1  -7  -9 162.045 185.369   1
  -1   7   9 105.372 220.116   1
   1  -7  -8 21877.5 1574.97   1
  -1  -7   8 19296.2 1514.61   1
  -1   7   8 21855.4 1580.39   1
   1   7  -8 21333.1 1514.31   1
   1  -7  -7 8008.79 589.631   1
  -1  -7   7 6845.55 510.263   1
  -1   7   7 8113.99 602.252   1
   1   7  -7 6474.16 508.178   1
   1  -7  -6 32229.2 2448.88   1
  -1   7   6 33917.3 2460.00   1
   1  -7  -5 869.736 193.616   1
  -1   7   5 774.461 215.561   1
   1  -7  -4 2348.83 258.926   1
  -1   7   4 2213.44 273.190   1
  -1  -7   3 33079.9 2526.01   1
   1  -7  -3 41008.0 2566.73   1
  -1   7   3 36794.3 2571.21   1
  -1  -7   2 19427.7 1433.21   1
   1   7  -2 19638.8 1436.50   1
  -1   7   1 174.748 140.498   1
   1   7  -1 34.1513 111.672   1
  -1  -7   1 71.1859 93.7373   1
   1  -7  -1 122.499 115.897   1
   1  -7   0 2583.73 241.492   1
  -1   7   0 2587.36 259.981   1
   1   7   0 2179.14 259.254   1
   1   7   1-49.9969 125.034   1
  -1   7  -1 40.1891 108.808   1
   1  -7   1-6.82681 95.3784   1
   1  -7   2 20013.7 1469.71   1
  -1   7  -2 20163.3 1473.30   1
  -1  -7  -3 35346.8 2645.00   1
   1   7   3 36585.1 2654.91   1
  -1  -7  -4 2407.18 252.502   1
   1   7   4 2024.12 273.846   1
  -1  -7  -5 729.090 166.075   1
   1   7   5 660.161 207.686   1
  -1  -7  -6 30586.2 2367.49   1
   1   7   6 33670.2 2385.93   1
  -1  -7  -7 8067.22 659.009   1
   1   7   7 7774.08 674.771   1
  -1  -7  -8 20068.3 1524.78   1
  -1   7  -8 21868.5 1467.23   1
   1  -7   8 18292.7 1467.20   1
   1   7   8 19393.5 1532.39   1
  -1  -7  -9 157.278 166.285   1
  -1   7  -9-60.7975 80.2964   1
   1   7   9-131.583 204.061   1
   1  -7   9 115.674 93.1188   1
  -1  -7 -10 1351.62 259.746   1
  -1   7 -10 1626.45 164.373   1
   1   7  10 1391.53 286.472   1
   1  -7  10 1438.79 172.060   1
   1   7  11 117.312 278.024   1
   1  -7  11 596.266 133.092   1
  -1  -7 -11 327.520 218.932   1
  -1   7 -11 469.864 116.760   1
   1   7  12 30.7513 242.799   1
  -1  -7 -12 289.740 223.298   1
  -1   7 -13 562.902 145.589   1
   1   7  13 417.659 265.727   1
   1  -7  13 730.215 161.799   1
  -1  -7 -13 464.912 215.431   1
  -1   7 -14 1809.69 230.596   1
   1   7  14 2296.71 364.568   1
   1  -7  14 2050.36 256.503   1
  -1  -7 -14 2213.86 327.184   1
  -1   7 -15 98.2246 151.472   1
   1  -7  15 116.977 182.187   1
   1   7  16 246.348 247.448   1
  -1   7 -16-66.4322 174.698   1
   1  -7  16 240.248 206.342   1
  -1  -7 -16-30.5407 211.148   1
   1   7  17-431.675 285.539   1
  -1   7 -17 174.370 200.932   1
   1  -7  17 90.7490 232.942   1
  -1  -7 -17 94.1537 243.354   1
   1   7  18 912.187 323.102   1
  -1   7 -18 723.252 248.377   1
   1  -7  18 615.174 269.529   1
  -1  -7 -18 515.405 279.384   1
   1   7  19-37.0458 248.258   1
  -1   7 -19 30.9266 210.105   1
   1  -7  19 694.931 283.616   1
  -1  -7 -19-130.047 235.184   1
  -1   7 -20 375.955 230.267   1
   1   7  20 523.815 274.486   1
  -1  -7 -20 681.384 236.105   1
   1   7  21 338.036 300.283   1
  -1  -7 -21 32.0385 237.369   1
   1   7  22 602.639 274.953   1
  -1  -7 -22 254.289 225.277   1
  -1  -7 -23 282.552 228.848   1
   1   7  24 37.2620 260.859   1
   1   7  25 293.661 227.852   1
  -1  -7 -25 493.368 211.474   1
   1   7  26 790.811 274.934   1
  -1  -7 -26 394.127 232.896   1
   1   7  27 34.7861 192.121   1
  -1  -7 -27 118.278 175.046   1
  -1   8  27 246.423 247.588   1
   1  -8 -27 391.028 228.004   1
  -1   8  26-143.710 253.618   1
   1  -8 -26 60.9923 237.283   1
  -1   8  25 182.887 237.508   1
   1  -8 -25 215.341 204.724   1
   1  -8 -23 62.0320 201.016   1
  -1   8  23-111.954 232.182   1
   1  -8 -22-156.279 215.579   1
  -1   8  22-263.554 259.502   1
  -1   8  21 189.305 275.950   1
   1  -8 -21-125.509 242.461   1
  -1   8  20-227.394 271.120   1
   1  -8 -20 469.399 242.979   1
  -1   8  19 490.201 303.231   1
   1  -8 -19 467.315 259.886   1
  -1   8  18 447.263 316.638   1
   1   8 -18 724.025 204.226   1
  -1  -8  18 1036.96 230.688   1
   1  -8 -18 402.827 257.089   1
  -1   8  17 404.840 289.335   1
   1   8 -17 22.6602 175.839   1
  -1  -8  17-24.8893 191.119   1
   1  -8 -17 122.277 225.484   1
  -1   8  16 574.727 277.227   1
   1   8 -16 1329.07 209.986   1
  -1  -8  16 1064.90 217.255   1
   1  -8 -16 1187.48 245.486   1
  -1   8  15 34.7754 240.365   1
   1   8 -15 163.840 154.562   1
  -1  -8  15-59.1830 158.140   1
   1  -8 -15-29.2712 218.264   1
  -1   8  14 302.499 281.444   1
   1   8 -14 260.103 143.474   1
   1  -8 -14-28.7113 229.656   1
  -1  -8  14 85.7324 142.207   1
  -1   8  13-64.9651 260.720   1
   1  -8 -13-277.843 212.172   1
   1  -8 -12-135.079 197.686   1
  -1  -8  12 12.8866 119.584   1
  -1   8  12 281.798 221.037   1
   1   8 -12 51.3110 119.888   1
   1  -8 -11-207.536 223.350   1
  -1  -8  11 194.844 112.654   1
  -1   8  11-210.314 268.545   1
   1   8 -11-63.3840 111.600   1
  -1   8  10 2586.40 355.546   1
   1   8 -10 3257.04 250.554   1
   1  -8 -10 3555.51 343.300   1
  -1  -8  10 2450.79 254.424   1
   1   8  -9 851.208 106.040   1
  -1   8   9 875.757 256.847   1
  -1  -8   9 835.135 107.561   1
   1  -8  -9 715.124 229.797   1
   1  -8  -8 6887.65 580.477   1
  -1   8   8 6461.66 591.177   1
   1  -8  -7-63.7961 183.096   1
  -1   8   7 24.4753 222.128   1
   1  -8  -6-179.081 176.509   1
  -1   8   6 137.714 195.438   1
   1  -8  -5 9112.63 720.454   1
  -1   8   5 8758.83 734.041   1
   1  -8  -4 252.261 159.773   1
  -1   8   4 177.106 183.690   1
   1  -8  -3 4613.77 443.608   1
   1   8  -3 5427.42 402.485   1
  -1   8   3 5318.28 460.699   1
  -1  -8   3 5258.41 397.300   1
   1   8  -2 23839.3 1823.35   1
  -1   8   2 24519.1 1851.92   1
  -1  -8   2 25675.6 1817.71   1
   1  -8  -1 915.222 140.786   1
  -1  -8   1 801.721 125.100   1
  -1   8   1 589.054 173.376   1
   1   8   0 12.1631 140.736   1
   1  -8   0 38.6297 104.289   1
  -1  -8   0 50.0099 113.766   1
  -1   8   0 35.2611 137.042   1
   1   8   1 610.619 162.850   1
   1  -8   1 1099.43 127.184   1
  -1   8  -1 568.885 143.468   1
  -1  -8  -1 1000.70 150.467   1
   1   8   2 21897.2 1607.89   1
   1  -8   2 20117.1 1568.42   1
  -1   8  -2 23253.7 1576.38   1
  -1  -8  -2 20975.0 1593.86   1
   1   8   3 4658.43 432.334   1
  -1  -8  -3 4769.61 407.561   1
   1   8   4 275.754 205.096   1
  -1  -8  -4-16.1693 165.184   1
   1   8   5 8826.55 763.854   1
  -1  -8  -5 9921.65 754.489   1
   1   8   6-181.119 203.398   1
  -1  -8  -6 154.387 170.253   1
   1   8   7 24.2134 207.121   1
  -1  -8  -7 310.671 189.801   1
   1   8   8 6425.15 587.852   1
  -1  -8  -8 6989.38 578.594   1
  -1   8  -9 762.833 80.2283   1
   1   8   9 681.915 264.620   1
  -1  -8  -9 584.505 220.503   1
  -1  -8 -10 3260.84 355.839   1
   1  -8  10 2941.38 245.560   1
  -1   8 -10 2800.21 244.520   1
   1   8  11-60.2547 238.395   1
   1  -8  11-27.7298 97.5619   1
  -1   8 -11 27.0675 93.2806   1
   1   8  12-157.448 248.342   1
  -1  -8 -12 27.0911 211.529   1
   1  -8  12-117.776 116.659   1
  -1   8 -12 11.3771 106.870   1
  -1  -8 -13 253.534 211.151   1
   1   8  13 65.3350 217.171   1
   1   8  14 505.578 282.606   1
  -1  -8 -14 291.932 220.039   1
   1  -8  14 259.227 154.361   1
  -1   8 -14 147.457 144.560   1
   1   8  15 207.782 274.915   1
  -1  -8 -15 271.202 248.429   1
   1  -8  15 20.3755 167.501   1
  -1   8 -15-57.1654 148.320   1
   1   8  16 744.780 308.457   1
  -1  -8 -16 906.294 293.214   1
   1  -8  16 1307.49 226.679   1
  -1   8 -16 983.470 220.482   1
   1   8  17 36.1270 255.210   1
  -1  -8 -17 160.547 264.061   1
   1  -8  17 303.765 203.070   1
  -1   8 -17 49.6344 192.687   1
   1   8  18 549.535 273.487   1
  -1  -8 -18 920.996 260.958   1
   1  -8  18 921.750 255.897   1
  -1   8 -18 867.322 242.775   1
  -1  -8 -19-32.7391 240.495   1
   1   8  19 185.637 282.939   1
  -1  -8 -20 484.122 279.165   1
   1   8  20 449.163 289.227   1
  -1  -8 -21 352.910 228.141   1
   1   8  21 112.558 263.288   1
  -1  -8 -22-126.983 220.785   1
   1   8  22-263.332 238.158   1
  -1  -8 -23 31.4956 234.009   1
   1   8  23 112.931 274.405   1
   1   8  25 291.966 252.039   1
  -1  -8 -26 387.180 233.840   1
   1   8  26 283.501 255.467   1
   1   8  27 241.164 221.745   1
  -1  -8 -27 232.633 196.460   1
  -1   9  26 142.033 245.307   1
   1  -9 -26 662.333 241.023   1
  -1   9  25 180.918 266.153   1
   1  -9 -25 213.179 227.528   1
  -1   9  24 36.7117 242.709   1
   1  -9 -24 183.938 214.784   1
  -1   9  23 850.783 257.236   1
   1  -9 -23 61.7332 211.543   1
  -1   9  22 149.425 234.305   1
   1  -9 -22 311.809 213.420   1
  -1   9  20 37.6877 234.955   1
   1  -9 -20 313.604 188.302   1
  -1   9  19-37.5600 235.165   1
   1  -9 -19-219.066 192.917   1
   1   9 -17 58.1069 153.823   1
   1  -9 -17 30.8643 249.009   1
  -1   9  17 147.305 286.565   1
  -1   9  16-324.441 297.151   1
   1  -9 -16-30.0566 242.444   1
  -1  -9  16 54.8852 153.524   1
   1   9 -16 53.3590 141.181   1
  -1   9  15 387.416 300.745   1
   1  -9 -15 235.117 242.330   1
  -1  -9  15 32.6940 149.946   1
   1   9 -15-15.9053 140.443   1
  -1   9  14 2079.86 338.593   1
   1  -9 -14 1824.25 288.810   1
  -1  -9  14 1747.66 204.387   1
  -1   9  13-32.9857 255.968   1
  -1  -9  13-50.6214 122.777   1
   1   9 -13 227.066 121.197   1
  -1   9  12 1245.21 292.523   1
   1  -9 -12 1154.62 249.086   1
  -1  -9  12 997.785 150.877   1
   1   9 -12 1206.42 145.670   1
  -1   9  11 1048.49 278.659   1
   1  -9 -11 1016.20 256.848   1
  -1  -9  11 867.907 128.328   1
   1   9 -11 669.708 107.325   1
  -1   9  10 177.986 231.615   1
   1  -9 -10-25.7090 183.753   1
  -1   9   9 455.087 245.624   1
   1  -9  -9-147.631 200.426   1
  -1   9   7-51.6469 225.408   1
   1  -9  -7-22.2491 178.915   1
  -1   9   6 3369.79 362.041   1
   1  -9  -6 3147.03 335.648   1
   1  -9  -5 1324.04 218.796   1
  -1   9   5 1397.64 253.177   1
  -1   9   4-212.884 185.447   1
   1  -9  -3-194.440 153.938   1
  -1  -9   3 78.1598 68.2589   1
  -1   9   3 177.757 200.447   1
   1   9  -3 92.1220 80.6951   1
  -1  -9   2 144.309 91.0699   1
   1  -9  -2 322.353 141.471   1
   1   9  -2 62.7649 107.134   1
   1   9  -1 3547.92 307.605   1
  -1  -9   1 3283.10 294.105   1
   1  -9   0 40569.8 3194.95   1
  -1   9   0 46911.3 3206.79   1
   1   9   0 45140.7 3209.80   1
  -1  -9   0 43328.9 3200.92   1
  -1   9  -1 4013.41 326.271   1
   1  -9   1 3532.22 315.814   1
   1   9   2 69.9267 159.133   1
   1  -9   2 70.6684 78.1805   1
  -1  -9  -2 73.3503 120.672   1
  -1   9  -2 75.9664 101.325   1
   1   9   3 57.6715 187.515   1
  -1  -9  -3 129.384 160.471   1
  -1   9  -3 25.1209 60.6779   1
   1  -9   3 35.7456 51.2630   1
   1   9   4 292.369 202.576   1
  -1  -9  -5 1602.34 211.467   1
   1   9   5 1146.95 243.067   1
   1   9   6 3759.77 376.253   1
  -1  -9  -6 3511.53 364.922   1
  -1  -9  -7 153.127 187.188   1
   1   9   7 204.647 218.763   1
  -1  -9  -9-24.5856 218.630   1
   1   9   9-56.7663 234.686   1
  -1  -9 -10 180.512 214.503   1
   1   9  10 296.923 247.535   1
   1   9  11 992.522 274.020   1
  -1  -9 -11 832.331 232.050   1
   1  -9  11 518.344 67.6603   1
  -1   9 -12 1016.21 120.360   1
   1   9  12 1253.85 289.540   1
  -1  -9 -12 950.351 245.607   1
   1  -9  12 809.666 123.363   1
  -1   9 -13 136.224 107.692   1
  -1  -9 -13 29.0248 205.266   1
   1  -9  13 166.747 109.181   1
   1   9  13 564.222 250.513   1
   1  -9  14 1926.94 208.513   1
   1   9  14 1705.81 307.121   1
  -1   9 -14 1982.09 217.559   1
  -1  -9 -14 2370.44 308.876   1
  -1  -9 -15 185.446 208.644   1
   1   9  15 279.792 264.143   1
   1   9  16 142.914 294.660   1
  -1  -9 -16 444.135 267.930   1
   1  -9  16 37.8286 155.722   1
  -1   9 -16 73.6796 148.877   1
  -1  -9 -17 422.718 255.564   1
   1   9  17-254.169 281.544   1
  -1   9 -17-83.7317 160.639   1
  -1  -9 -19 65.2828 241.651   1
   1   9  19 111.678 247.186   1
  -1  -9 -20 64.8732 212.690   1
   1   9  20 336.757 235.639   1
  -1  -9 -22-31.3737 233.095   1
   1   9  22 188.600 270.658   1
  -1  -9 -23-188.256 196.294   1
   1   9  23 150.045 237.117   1
  -1  -9 -24-123.613 205.135   1
   1   9  24 147.495 229.417   1
  -1  -9 -25 90.0694 218.029   1
   1   9  25 36.2207 258.874   1
  -1  -9 -26 176.248 193.846   1
   1   9  26 561.646 220.969   1
  -1  10  26 526.454 267.456   1
   1 -10 -26 178.658 205.281   1
  -1  10  25 107.325 269.818   1
   1 -10 -25 121.129 218.291   1
  -1  10  24 544.680 276.632   1
   1 -10 -24 152.943 216.204   1
  -1  10  22 405.306 275.047   1
   1 -10 -22 30.9004 226.479   1
   1 -10 -21 564.958 247.139   1
  -1  10  21 37.3038 280.299   1
   1 -10 -20 31.4584 240.926   1
  -1  10  20 412.143 291.815   1
   1 -10 -19 218.881 258.671   1
  -1  10  19 409.500 296.301   1
   1 -10 -18 716.768 254.982   1
  -1  10  18 407.426 303.670   1
   1 -10 -17 93.1109 224.185   1
  -1  10  17 439.756 282.689   1
   1 -10 -16 30.6830 209.495   1
  -1  10  16-290.217 229.451   1
   1  10 -15-9.97645 93.1578   1
   1 -10 -15 238.902 252.842   1
  -1 -10  15 186.195 137.670   1
  -1  10  15 106.573 291.991   1
   1  10 -14 77.8953 80.8299   1
  -1 -10  14-25.0978 125.321   1
  -1  10  14 347.530 285.620   1
   1 -10 -14-146.018 228.782   1
  -1 -10  13 44.6594 95.9809   1
   1  10 -13 53.2972 58.5598   1
   1 -10 -12 1874.10 297.977   1
  -1  10  12 1935.25 372.152   1
   1 -10 -11 410.635 222.327   1
  -1  10  11 95.1767 232.900   1
  -1  10  10 3655.44 426.507   1
   1 -10 -10 3650.36 381.055   1
   1 -10  -9 25.4729 210.627   1
  -1  10   9 59.2764 268.315   1
   1 -10  -8 170.995 206.016   1
  -1  10   8 199.513 225.147   1
  -1  10   6 7531.54 634.890   1
   1 -10  -6 7023.53 608.486   1
   1 -10  -5 930.855 205.939   1
  -1  10   5 1206.22 238.047   1
   1 -10  -4 3900.97 377.683   1
  -1 -10   3 1200.64 113.823   1
   1 -10  -3 937.599 187.823   1
  -1  10   3 579.128 208.904   1
   1  10  -3 808.120 120.835   1
   1 -10  -2 4089.77 336.542   1
  -1 -10   2 3456.77 299.126   1
  -1  10   2 3772.55 348.433   1
   1  10  -2 3249.01 304.288   1
   1 -10  -1 1639.70 211.620   1
   1  10  -1 1877.42 218.456   1
  -1  10   1 2126.55 242.078   1
  -1 -10   1 1765.26 200.466   1
   1 -10   0-24.5676 120.902   1
  -1  10   0-88.6436 132.108   1
   1  10   1 1417.08 244.407   1
  -1  10  -1 2098.48 214.678   1
  -1 -10  -1 2157.80 233.270   1
   1 -10   1 2064.49 200.810   1
   1 -10   2 3534.35 284.404   1
  -1 -10  -2 3560.67 325.370   1
  -1  10  -2 3441.68 300.240   1
   1  10   2 3267.90 342.105   1
   1  10   3 944.620 209.034   1
  -1 -10  -3 1272.33 181.793   1
  -1  10  -3 763.011 100.363   1
   1 -10   3 1005.76 98.0223   1
  -1 -10  -4 3412.75 342.197   1
  -1 -10  -5 835.743 207.980   1
   1  10   5 482.931 217.395   1
   1  10   6 6697.07 587.520   1
  -1 -10  -6 6590.07 573.719   1
  -1 -10  -8 462.451 227.788   1
   1  10   8 226.197 249.440   1
  -1 -10  -9 25.5308 210.485   1
   1  10   9 88.5990 239.754   1
  -1 -10 -10 2582.67 344.620   1
   1  10  10 3448.21 385.910   1
  -1 -10 -11 776.945 222.173   1
   1  10  11 573.652 233.020   1
  -1 -10 -12 1326.87 251.676   1
   1  10  12 1379.56 291.680   1
   1  10  14 172.881 227.388   1
  -1  10 -14 96.9134 75.7414   1
  -1 -10 -14 308.152 209.304   1
   1 -10  14-82.7122 80.3863   1
  -1  10 -15-35.6567 90.6727   1
   1  10  15 70.6774 236.776   1
  -1 -10 -15-126.768 204.408   1
   1 -10  15-42.3439 95.8722   1
  -1 -10 -16-292.775 214.953   1
   1  10  16 323.350 258.820   1
  -1  10 -16 97.9666 95.8394   1
  -1 -10 -17-33.3013 240.875   1
   1  10  17-109.223 275.493   1
  -1 -10 -18 463.635 269.986   1
   1  10  18 442.743 298.483   1
  -1 -10 -19-195.640 253.999   1
   1  10  19 632.654 292.752   1
  -1 -10 -20 420.697 239.744   1
   1  10  20 186.691 286.487   1
  -1 -10 -21-31.9451 192.336   1
   1  10  21-74.9301 246.381   1
  -1 -10 -22 251.186 205.578   1
   1  10  22-112.652 222.254   1
  -1 -10 -24 335.107 235.615   1
   1  10  24 255.468 266.899   1
  -1 -10 -25-59.5167 182.292   1
   1  10  25-142.840 218.705   1
  -1 -10 -26 261.107 203.749   1
   1  10  26 173.617 249.662   1
  -1  11  25 352.549 204.865   1
   1 -11 -25 510.165 183.464   1
  -1  11  24 179.127 201.942   1
   1 -11 -24 455.886 180.456   1
  -1  11  23 217.558 212.561   1
   1 -11 -23 214.411 179.754   1
  -1  11  22 401.057 215.614   1
   1 -11 -22 246.940 184.006   1
  -1  11  21-220.657 225.144   1
   1 -11 -21 249.729 196.291   1
   1 -11 -19 157.283 233.360   1
  -1  11  19 296.785 243.318   1
   1 -11 -18 597.288 256.413   1
  -1  11  18-259.215 273.435   1
   1 -11 -17 279.904 243.791   1
  -1  11  17-73.5046 282.184   1
   1 -11 -16-61.9158 230.855   1
  -1  11  16-36.2899 281.413   1
   1 -11 -15-152.972 214.211   1
  -1  11  15 71.9354 250.760   1
   1 -11 -14 240.190 248.379   1
  -1  11  14 635.633 312.018   1
   1 -11 -13 524.843 206.054   1
  -1  11  13-34.6249 236.093   1
   1 -11 -11-56.0533 220.726   1
  -1  11  11 526.232 266.509   1
  -1  11  10 672.493 251.365   1
   1 -11  -9 1344.38 245.132   1
  -1  11   9 683.949 281.497   1
   1 -11  -8 788.575 223.593   1
  -1  11   8 421.087 242.189   1
   1 -11  -7 122.255 189.147   1
   1 -11  -6-254.301 196.564   1
  -1  11   6 27.8666 237.495   1
   1 -11  -5 504.649 196.756   1
  -1  11   5 634.462 229.929   1
   1 -11  -4 413.421 184.538   1
  -1  11   4 248.506 214.809   1
  -1 -11   3 160.183 72.8595   1
   1 -11  -3 171.115 166.307   1
  -1  11   3 205.438 211.540   1
   1  11  -3 119.083 91.2755   1
  -1 -11   2 189.098 105.842   1
   1  11  -2-10.7904 111.983   1
  -1  11   2-20.5637 163.306   1
   1 -11  -2 68.6998 139.505   1
   1  11  -1 375.734 143.063   1
  -1 -11   1 680.099 132.420   1
  -1  11   1 164.326 157.713   1
   1 -11  -1 305.283 135.320   1
   1  11   1 169.859 149.023   1
  -1 -11  -1 520.831 148.047   1
  -1  11  -1 165.630 133.810   1
   1 -11   1 510.912 126.438   1
   1  11   2 167.619 181.948   1
   1 -11   2 92.3750 90.4582   1
  -1 -11  -2 232.662 166.498   1
  -1  11  -2-114.954 126.143   1
   1  11   3 272.939 185.637   1
  -1 -11  -3 213.146 172.318   1
  -1  11  -3 262.976 79.4187   1
   1 -11   3 99.0386 64.9713   1
  -1 -11  -4 331.805 183.637   1
   1  11   4 634.049 206.214   1
  -1 -11  -5 703.892 192.934   1
   1  11   5 414.926 216.561   1
  -1 -11  -6-92.7221 196.950   1
   1  11   6-136.403 226.379   1
  -1 -11  -7 243.687 199.205   1
  -1 -11  -8 508.483 199.923   1
   1  11   8 238.387 242.104   1
  -1 -11  -9 851.498 238.679   1
   1  11   9 1327.92 292.189   1
  -1 -11 -10-166.671 215.444   1
   1  11  10 446.038 266.612   1
  -1 -11 -11 200.700 229.842   1
   1  11  11-131.119 268.594   1
  -1 -11 -13 184.209 227.412   1
   1  11  13 68.7850 247.923   1
  -1 -11 -14 948.736 246.185   1
   1  11  14 491.522 272.051   1
  -1 -11 -15 357.858 225.630   1
   1  11  15 142.736 244.141   1
  -1 -11 -16 200.172 216.913   1
   1  11  16 289.199 246.115   1
  -1 -11 -17 132.974 215.538   1
   1  11  17 549.744 264.927   1
  -1 -11 -18-33.1012 230.863   1
   1  11  18 296.187 275.125   1
  -1 -11 -19-131.536 247.904   1
   1  11  19 223.246 259.377   1
  -1 -11 -21 63.4524 228.564   1
   1  11  21 37.5271 271.414   1
  -1 -11 -22 126.710 217.445   1
   1  11  22 261.542 256.340   1
  -1 -11 -23 31.1331 184.278   1
   1  11  23 147.094 228.860   1
  -1 -11 -24 30.3512 200.608   1
   1  11  24-216.991 240.131   1
  -1 -11 -25 236.373 223.555   1
   1  11  25 565.181 266.683   1
  -1  12  24 70.6231 250.968   1
   1 -12 -24 394.726 229.638   1
  -1  12  23 429.976 275.659   1
   1 -12 -23 153.473 228.002   1
  -1  12  22 216.992 268.672   1
   1 -12 -22 401.263 227.917   1
  -1  12  21 108.909 258.554   1
   1 -12 -21 155.267 223.012   1
  -1  12  20-255.955 256.124   1
   1 -12 -20-31.3429 211.141   1
   1 -12 -18 252.066 206.504   1
  -1  12  18 36.8816 233.369   1
   1 -12 -17 31.4558 245.869   1
  -1  12  17 331.538 272.891   1
   1 -12 -15-30.9984 196.923   1
  -1  12  15 36.2631 224.414   1
   1 -12 -14 30.6546 233.154   1
  -1  12  14 432.323 298.179   1
  -1  12  13 71.0577 229.189   1
   1 -12 -12 856.698 262.255   1
  -1  12  12 419.346 282.379   1
   1 -12 -11-258.268 235.209   1
  -1  12  11 137.114 264.056   1
   1 -12 -10 1877.36 300.451   1
   1 -12  -9 191.098 212.361   1
  -1  12   9 294.768 249.263   1
   1 -12  -8 79.4994 215.356   1
  -1  12   8 222.814 236.680   1
   1 -12  -7 103.231 188.827   1
  -1  12   7-184.766 245.230   1
   1 -12  -5 188.333 201.528   1
  -1  12   5 223.166 218.277   1
   1 -12  -4 3632.34 384.181   1
  -1  12   4 4283.87 408.068   1
  -1 -12   3 80.7336 72.9801   1
  -1  12   3 143.364 201.690   1
   1 -12  -3-141.732 177.218   1
   1  12  -3-7.67888 83.8036   1
   1 -12  -2 1494.71 213.079   1
   1  12  -2 1408.41 179.290   1
  -1  12   2 1764.93 248.070   1
  -1 -12   2 1641.27 171.720   1
   1 -12  -1 1414.95 185.296   1
  -1 -12   1 1220.60 178.898   1
  -1  12   1 987.021 204.945   1
   1 -12   0 57.8492 122.776   1
   1  12   0 52.7787 155.621   1
  -1 -12   0-16.1098 142.877   1
  -1  12   0-51.5377 151.962   1
   1 -12   1 898.494 157.383   1
  -1 -12  -1 1135.19 209.393   1
   1  12   1 1313.98 228.108   1
   1  12   2 1350.71 246.821   1
  -1  12  -2 1712.10 201.766   1
  -1 -12  -2 1789.38 237.545   1
   1 -12   2 1591.35 169.321   1
   1  12   3-73.5290 212.208   1
  -1 -12  -3-84.0557 172.192   1
  -1  12  -3-127.168 87.6131   1
   1 -12   3 21.0327 65.7617   1
   1  12   4 3620.44 412.909   1
  -1 -12  -4 3795.59 379.937   1
  -1 -12  -5 211.559 198.074   1
   1  12   5 27.7431 238.391   1
  -1 -12  -7-25.8152 206.931   1
   1  12   7-60.4149 237.431   1
  -1 -12  -8 240.959 212.005   1
   1  12   8-31.2536 237.471   1
  -1 -12  -9-138.466 223.733   1
   1  12   9-225.382 278.257   1
  -1 -12 -10 1669.13 271.329   1
  -1 -12 -11 29.8206 223.997   1
   1  12  11 33.7992 242.507   1
  -1 -12 -12 709.240 274.860   1
   1  12  12 483.115 297.049   1
  -1 -12 -13 409.801 261.876   1
   1  12  13 281.093 288.998   1
  -1 -12 -14 357.021 246.439   1
   1  12  14-392.080 289.325   1
  -1 -12 -15-100.067 226.979   1
   1  12  15-324.660 258.171   1
  -1 -12 -17 66.4646 216.844   1
   1  12  17 332.048 249.795   1
  -1 -12 -18 595.581 228.014   1
   1  12  18 37.0822 240.389   1
  -1 -12 -20-32.4375 241.010   1
   1  12  20-111.783 263.069   1
  -1 -12 -21-63.7508 221.260   1
   1  12  21 37.3475 266.884   1
  -1 -12 -22-31.7588 234.703   1
   1  12  22 593.652 294.950   1
  -1 -12 -23 246.930 219.681   1
   1  12  23-290.796 256.592   1
  -1 -12 -24 421.188 202.291   1
   1  12  24-35.5945 243.416   1
  -1  13  24-34.8152 213.208   1
   1 -13 -24 181.295 201.595   1
  -1  13  23 176.766 231.046   1
   1 -13 -23 336.708 211.520   1
  -1  13  22 429.453 261.933   1
   1 -13 -22-154.291 207.794   1
  -1  13  20 543.585 296.473   1
   1 -13 -20 31.2473 219.394   1
  -1  13  19-36.5076 258.149   1
   1 -13 -19 377.843 220.013   1
   1 -13 -18 253.076 193.571   1
  -1  13  18 294.008 246.993   1
   1 -13 -17-31.6092 225.012   1
  -1  13  17-110.793 261.808   1
  -1  13  16 294.321 286.062   1
   1 -13 -14 185.353 227.850   1
  -1  13  14 439.324 285.603   1
   1 -13 -13 61.5275 207.521   1
  -1  13  13 362.906 235.613   1
   1 -13 -12 970.010 255.635   1
  -1  13  12 430.586 282.480   1
   1 -13 -11-119.266 238.433   1
  -1  13  11-177.005 293.753   1
   1 -13 -10-204.986 231.976   1
  -1  13  10-105.122 267.263   1
   1 -13  -9 28.6873 217.838   1
  -1  13   9-137.350 259.803   1
   1 -13  -8 1064.34 243.221   1
  -1  13   8 498.982 279.050   1
   1 -13  -7 81.6914 203.141   1
  -1  13   7 547.382 263.656   1
   1 -13  -6 573.147 217.933   1
  -1  13   6 769.740 268.507   1
   1 -13  -4-23.2549 195.825   1
  -1  13   4 243.147 224.808   1
  -1  13   3 98.5334 207.925   1
   1  13  -3 8.18681 90.8623   1
   1 -13  -3-148.838 185.093   1
  -1 -13   3-37.3127 66.5641   1
   1 -13  -2 1687.84 245.787   1
  -1  13   2 1748.30 271.178   1
   1  13  -2 2144.94 211.061   1
  -1 -13   2 2382.32 206.042   1
   1 -13  -1 34.6227 147.411   1
  -1  13   1-121.242 151.254   1
   1 -13   0 664.428 141.989   1
  -1 -13   0 756.158 160.738   1
   1  13   0 362.847 170.691   1
  -1  13   0 463.411 167.873   1
  -1 -13  -1 257.713 178.436   1
   1  13   1 42.1032 175.441   1
   1  13   2 2225.38 288.356   1
  -1  13  -2 2191.71 228.355   1
  -1 -13  -2 2664.41 293.624   1
   1 -13   2 1787.35 199.479   1
   1  13   3-25.9091 216.830   1
  -1  13  -3 111.601 98.3742   1
   1 -13   3 78.3203 59.9304   1
  -1 -13  -3-161.727 188.180   1
  -1 -13  -4 97.7039 184.804   1
   1  13   4-83.3634 219.849   1
  -1 -13  -6 869.109 227.872   1
   1  13   6 307.013 238.867   1
  -1 -13  -7-246.954 234.420   1
   1  13   7 63.6809 259.402   1
  -1 -13  -8 735.361 236.680   1
   1  13   8 459.039 266.567   1
  -1 -13  -9 29.0622 212.704   1
   1  13   9 134.473 250.715   1
  -1 -13 -10 180.425 227.676   1
   1  13  10 446.351 271.575   1
  -1 -13 -11 307.678 261.089   1
   1  13  11 454.635 294.703   1
  -1 -13 -12 762.292 252.154   1
   1  13  12 496.487 255.501   1
  -1 -13 -13-163.624 239.731   1
  -1 -13 -14 1050.26 280.688   1
   1  13  14 254.243 304.411   1
   1  13  16-110.895 266.389   1
  -1 -13 -17-33.1980 232.427   1
   1  13  17-74.2381 255.468   1
  -1 -13 -18-198.268 221.879   1
   1  13  18 706.223 263.869   1
  -1 -13 -19-261.770 217.390   1
   1  13  19 37.2758 236.973   1
  -1 -13 -20 644.842 241.160   1
   1  13  20 299.011 248.248   1
  -1 -13 -22 253.398 218.753   1
   1  13  22 256.031 249.080   1
  -1 -13 -23 277.853 228.507   1
   1  13  23-251.830 260.196   1
  -1 -13 -24-119.604 211.228   1
   1  13  24-104.786 252.730   1
   1 -14 -23 306.398 186.720   1
  -1  14  23 279.518 220.722   1
   1 -14 -21 93.3863 212.565   1
  -1  14  21 179.297 234.871   1
  -1  14  20-144.461 264.451   1
   1 -14 -19 282.761 229.904   1
  -1  14  19-254.622 257.849   1
   1 -14 -18-253.047 199.314   1
  -1  14  18-73.4296 231.219   1
   1 -14 -17 286.061 238.765   1
   1 -14 -16-316.448 219.769   1
  -1  14  16 222.584 264.117   1
   1 -14 -15 157.974 237.701   1
  -1  14  15 223.955 254.982   1
   1 -14 -14-156.801 228.571   1
  -1  14  14 223.453 303.245   1
   1 -14 -13-219.077 226.377   1
  -1  14  13 186.424 293.071   1
   1 -14 -12 92.9953 206.617   1
  -1  14  12 518.667 270.670   1
   1 -14 -11 122.684 201.722   1
  -1  14  11-36.7021 253.699   1
   1 -14  -9 29.8523 210.245   1
  -1  14   9 426.919 281.761   1
   1 -14  -8 117.231 229.598   1
  -1  14   8-34.6939 257.744   1
   1 -14  -7 426.439 225.827   1
  -1  14   7 100.130 247.835   1
   1 -14  -6 109.562 210.898   1
  -1  14   6 412.105 244.723   1
   1 -14  -5-25.9866 186.467   1
  -1  14   5-59.4671 214.198   1
   1 -14  -4 848.759 222.498   1
  -1  14   4 385.509 218.953   1
  -1 -14   3 39.7528 60.5798   1
   1 -14  -3 224.276 175.805   1
   1  14  -3 216.081 98.6654   1
  -1  14   3-50.5986 207.381   1
  -1 -14   2 331.825 93.3870   1
   1 -14  -2 648.483 166.576   1
  -1  14   2 206.540 186.383   1
   1  14  -2 326.731 114.618   1
   1 -14  -1-53.3229 145.206   1
   1  14  -1 45.2417 127.689   1
  -1 -14   1 93.4131 118.388   1
  -1  14   1 62.0205 164.661   1
   1 -14   0 29.8137 120.244   1
   1  14   0-184.431 158.787   1
  -1  14   0-18.6434 154.607   1
  -1 -14   0 102.108 139.427   1
   1  14   1-107.734 158.474   1
  -1 -14  -1-122.370 174.320   1
   1  14   2 244.092 200.317   1
   1 -14   2 220.174 100.431   1
  -1  14  -2 448.654 145.146   1
  -1 -14  -2 745.238 194.165   1
  -1  14  -3 8.58759 102.271   1
   1 -14   3 22.0764 50.4897   1
  -1 -14  -3 204.050 205.770   1
  -1 -14  -4 878.868 229.444   1
   1  14   4 290.698 227.888   1
  -1 -14  -5 194.140 216.052   1
   1  14   5 92.5225 236.083   1
  -1 -14  -6-28.6116 217.256   1
   1  14   6-32.2723 249.387   1
  -1 -14  -7 381.900 241.971   1
   1  14   7 300.848 253.224   1
  -1 -14  -8-150.251 212.127   1
   1  14   8 240.523 238.508   1
  -1 -14  -9 122.707 222.726   1
   1  14   9-105.319 256.869   1
  -1 -14 -11 193.053 235.514   1
   1  14  11-36.1189 263.339   1
  -1 -14 -12-322.635 261.312   1
   1  14  12-329.160 295.951   1
  -1 -14 -13-229.231 227.306   1
   1  14  13 331.902 284.967   1
  -1 -14 -14 262.665 220.244   1
   1  14  14 408.895 246.737   1
  -1 -14 -15 394.637 249.743   1
   1  14  15 186.475 265.225   1
  -1 -14 -16 230.222 246.538   1
   1  14  16 149.584 290.311   1
  -1 -14 -17-430.147 245.933   1
  -1 -14 -18 229.915 229.186   1
   1  14  18 37.4410 257.859   1
  -1 -14 -19-194.787 233.015   1
   1  14  19 37.5179 257.146   1
   1  14  20 335.794 259.016   1
  -1 -14 -21-96.3303 206.485   1
   1  14  21-293.794 241.852   1
  -1 -14 -23 398.543 230.921   1
   1  14  23 35.3957 266.426   1
   1 -15 -22 154.897 174.807   1
  -1  15  21 392.390 258.419   1
   1 -15 -21 62.4385 218.156   1
  -1  15  20 72.2670 264.401   1
   1 -15 -20 31.3267 220.245   1
  -1  15  19 365.602 268.063   1
   1 -15 -19 157.502 205.887   1
  -1  15  18 478.726 238.449   1
   1 -15 -18 410.557 191.695   1
  -1  15  16 525.257 249.898   1
   1 -15 -16 127.239 192.596   1
   1 -15 -15 191.895 238.992   1
  -1  15  15 1061.82 316.882   1
   1 -15 -14 255.254 185.799   1
  -1  15  14 38.0258 239.390   1
   1 -15 -13-254.575 232.834   1
  -1  15  13 342.295 270.681   1
   1 -15 -12-95.1261 234.089   1
  -1  15  12-265.570 290.362   1
   1 -15 -11 475.398 242.793   1
  -1  15  11 151.785 293.278   1
   1 -15 -10 94.0973 236.143   1
  -1  15  10 750.288 304.650   1
   1 -15  -8 30.6477 227.666   1
  -1  15   8-71.2396 253.508   1
  -1  15   7-68.1522 241.554   1
   1 -15  -7-29.7703 205.784   1
  -1  15   6 1161.38 304.495   1
   1 -15  -6 1086.48 268.108   1
  -1  15   5-30.3000 215.645   1
   1 -15  -5 27.2097 187.247   1
  -1  15   3-76.7072 202.312   1
   1  15  -3 147.939 100.382   1
   1 -15  -3-46.4306 170.534   1
  -1 -15   3 27.7618 50.2032   1
  -1  15   2 510.407 194.579   1
   1  15  -2 277.504 118.386   1
   1 -15  -2 615.214 178.585   1
  -1 -15   2 490.332 92.3528   1
  -1  15   1 124.292 172.302   1
   1  15  -1 29.5170 115.606   1
   1 -15  -1-70.7751 136.726   1
  -1 -15   1-12.6203 105.284   1
   1  15   0 164.667 149.664   1
  -1 -15   0 16.7935 130.917   1
  -1  15   0 18.9838 156.224   1
   1 -15   0 213.293 122.358   1
   1  15   1 174.390 177.564   1
   1 -15   1 54.1464 97.6640   1
  -1 -15  -1 142.829 156.108   1
  -1  15  -1-55.0261 153.095   1
   1  15   2 396.191 205.056   1
  -1  15  -2 412.455 160.367   1
  -1 -15  -2 285.557 175.935   1
   1 -15   2 336.979 89.9515   1
   1  15   3 27.6258 224.251   1
  -1  15  -3 8.99575 97.4746   1
   1 -15   3-34.3671 38.5028   1
  -1 -15  -3-26.2824 202.400   1
   1  15   4 421.426 243.191   1
  -1 -15  -5 59.1253 219.604   1
   1  15   5-96.2987 239.337   1
  -1 -15  -6 1123.27 271.531   1
   1  15   6 742.219 284.699   1
  -1 -15  -7-92.8285 222.890   1
   1  15   7 140.022 249.135   1
  -1 -15  -8 94.2193 217.071   1
   1  15   8-71.9299 255.966   1
  -1 -15 -10-160.880 244.772   1
   1  15  10 744.171 282.921   1
  -1 -15 -11 128.764 226.751   1
   1  15  11 300.940 279.811   1
  -1 -15 -12 292.706 227.110   1
   1  15  12 37.8472 274.032   1
  -1 -15 -13 65.0837 215.523   1
   1  15  13 455.513 290.661   1
  -1 -15 -14 196.968 227.977   1
   1  15  14-38.0216 275.055   1
  -1 -15 -15 262.359 224.800   1
   1  15  15-75.9349 224.729   1
  -1 -15 -16-65.3558 197.922   1
   1  15  16-114.025 253.547   1
  -1 -15 -17 162.229 238.891   1
   1  15  17 685.438 305.400   1
  -1 -15 -18 294.444 243.301   1
   1  15  18 378.534 283.252   1
  -1 -15 -19 163.327 236.356   1
   1  15  19 37.6038 275.245   1
  -1 -15 -20 194.015 230.769   1
   1  15  20 591.615 260.236   1
  -1 -15 -21 31.7521 219.479   1
   1  15  21-145.607 253.771   1
  -1 -15 -22 186.723 217.357   1
  -1  16  21 71.0937 237.059   1
   1 -16 -21-62.3549 197.047   1
  -1  16  20 939.963 281.399   1
   1 -16 -20-94.5453 221.059   1
  -1  16  19 477.781 266.839   1
   1 -16 -19-253.096 198.931   1
  -1  16  18 74.5126 267.556   1
   1 -16 -18 221.787 212.596   1
  -1  16  17 226.451 287.598   1
   1 -16 -17-190.964 226.523   1
  -1  16  15-153.707 269.459   1
   1 -16 -15-256.548 209.445   1
  -1  16  14-194.406 290.424   1
   1 -16 -14 583.218 251.837   1
  -1  16  13 78.0720 271.005   1
   1 -16 -13 65.0247 212.829   1
  -1  16  12 195.167 256.772   1
   1 -16 -12 32.6223 214.635   1
  -1  16  11-427.110 258.948   1
   1 -16 -11 359.540 211.843   1
  -1  16  10 306.976 265.424   1
   1 -16 -10 32.6837 223.210   1
  -1  16   9-37.4105 264.164   1
   1 -16  -9 193.979 232.979   1
  -1  16   8 289.988 277.492   1
   1 -16  -8 639.248 240.921   1
  -1  16   7-208.603 241.327   1
   1 -16  -7 187.672 221.703   1
  -1  16   6-65.6320 246.487   1
   1 -16  -6 30.2559 238.586   1
  -1  16   5 152.767 213.891   1
   1 -16  -5-85.9078 207.097   1
  -1  16   4 364.633 198.637   1
   1 -16  -4 78.8531 192.978   1
   1  16  -3 70.9889 108.488   1
  -1 -16   3 96.2418 36.7290   1
   1 -16  -3-70.2662 160.599   1
  -1  16   2-46.1449 168.339   1
   1  16  -2 202.526 117.961   1
   1 -16  -2 263.325 157.249   1
  -1 -16   2 63.2517 73.0511   1
   1  16  -1 104.703 121.369   1
  -1  16   1 296.241 173.331   1
   1 -16  -1 165.701 130.463   1
  -1 -16   1 201.412 98.5459   1
  -1  16   0 196.660 163.601   1
   1  16   0-17.7145 139.721   1
  -1 -16   0 79.2067 120.748   1
   1 -16   0-13.0911 98.3747   1
   1  16   1 106.231 170.430   1
   1 -16   1-9.97472 78.9596   1
  -1 -16  -1 202.200 158.006   1
  -1  16  -1 429.946 177.049   1
   1  16   2-24.9246 179.616   1
  -1  16  -2 18.1789 167.110   1
   1 -16   2 87.4061 68.5802   1
  -1 -16  -2 121.576 163.736   1
  -1 -16  -4 438.958 216.568   1
   1  16   4 460.863 248.392   1
  -1 -16  -5-185.079 216.841   1
   1  16   5 264.021 259.381   1
  -1 -16  -6 31.6101 234.394   1
   1  16   6 419.283 269.460   1
  -1 -16  -7 64.5906 222.252   1
   1  16   7-145.688 272.575   1
  -1 -16  -8 455.145 238.301   1
   1  16   8 450.084 276.382   1
  -1 -16  -9 424.342 234.087   1
   1  16   9 76.5054 260.534   1
  -1 -16 -10-98.2009 228.401   1
   1  16  10-193.727 272.551   1
  -1 -16 -11-162.713 231.606   1
   1  16  11 272.781 275.076   1
  -1 -16 -12-97.8934 201.964   1
   1  16  12 273.631 267.852   1
  -1 -16 -13 226.893 216.231   1
   1  16  13-156.288 281.498   1
  -1 -16 -14 455.288 225.131   1
   1  16  14 429.819 250.304   1
  -1 -16 -15 258.133 218.651   1
   1  16  15 117.355 288.789   1
  -1 -16 -17-32.6118 191.804   1
   1  16  17 38.5544 233.406   1
  -1 -16 -18-324.357 216.209   1
   1  16  18-189.544 263.872   1
  -1 -16 -19 64.0709 228.572   1
   1  16  19 447.947 277.769   1
  -1 -16 -20 442.851 235.200   1
   1  16  20 147.151 283.217   1
  -1 -16 -21 532.407 231.384   1
   1  16  21 107.964 271.468   1
   1 -17 -21 432.788 221.990   1
  -1  17  21-248.243 258.645   1
   1 -17 -20 344.630 220.800   1
  -1  17  20 362.996 256.447   1
   1 -17 -19 63.2986 191.908   1
  -1  17  19 259.082 234.170   1
   1 -17 -18-127.332 226.559   1
  -1  17  18 226.222 267.247   1
   1 -17 -17-321.468 204.218   1
  -1  17  17 537.198 260.590   1
   1 -17 -16 519.450 227.738   1
  -1  17  16 350.653 296.600   1
   1 -17 -14 428.795 200.713   1
  -1  17  14 39.8909 263.092   1
   1 -17 -13 466.673 234.070   1
  -1  17  13 281.093 272.953   1
   1 -17 -11-204.083 225.894   1
  -1  17  11 559.400 289.048   1
   1 -17 -10 68.4350 223.990   1
  -1  17  10 78.7531 263.864   1
   1 -17  -9-34.2144 226.283   1
  -1  17   9 384.047 259.853   1
   1 -17  -8 34.0390 228.139   1
  -1  17   8 147.953 254.617   1
   1 -17  -7-499.732 254.003   1
  -1  17   7-70.3185 247.196   1
   1 -17  -6 159.028 215.565   1
  -1  17   6 263.569 232.092   1
   1 -17  -5 88.6151 210.224   1
  -1  17   5-91.2329 211.089   1
   1 -17  -4 185.680 192.623   1
  -1  17   4-83.5985 213.128   1
  -1  17   3-227.272 186.906   1
   1 -17  -2 38.2772 135.692   1
   1  17  -2 125.268 120.539   1
  -1  17   2-69.5863 172.976   1
   1 -17  -1-30.4454 108.360   1
  -1  17   1-85.3708 151.910   1
   1  17  -1 15.4995 124.644   1
   1 -17   0 241.469 95.6027   1
  -1 -17   0 119.069 115.922   1
   1  17   0 284.907 144.365   1
  -1  17   0 105.369 181.511   1
  -1 -17  -1 115.690 144.392   1
  -1  17  -1 21.3004 168.602   1
   1  17   1 61.8120 151.999   1
   1  17   2 96.1206 182.590   1
  -1 -17  -2 191.533 180.616   1
  -1  17  -2-44.8221 214.874   1
  -1 -17  -3-167.646 211.454   1
   1  17   3 27.6432 212.188   1
  -1 -17  -4 61.8251 208.053   1
   1  17   4-62.0891 206.073   1
  -1 -17  -5 196.587 237.011   1
   1  17   5-33.7850 233.572   1
  -1 -17  -6 267.168 250.729   1
   1  17   6 288.320 257.281   1
  -1 -17  -7 606.740 244.611   1
   1  17   7 563.929 288.620   1
  -1 -17  -8-68.1249 227.254   1
   1  17   8-116.683 242.076   1
  -1 -17  -9-135.498 214.477   1
   1  17   9-238.657 260.621   1
  -1 -17 -10-538.056 241.532   1
   1  17  10 402.928 275.088   1
  -1 -17 -11 165.107 216.636   1
   1  17  11 283.694 285.302   1
  -1 -17 -12-98.4400 205.261   1
   1  17  12 285.501 272.015   1
  -1 -17 -13 130.593 211.793   1
   1  17  13 121.896 259.598   1
  -1 -17 -14-32.7450 219.398   1
   1  17  14-40.4034 285.215   1
  -1 -17 -16-97.2127 205.889   1
   1  17  16 314.464 277.497   1
  -1 -17 -17 226.062 231.543   1
   1  17  17 310.135 291.793   1
  -1 -17 -18 159.377 207.739   1
   1  17  18 38.0812 245.713   1
  -1 -17 -19 125.988 190.827   1
   1  17  19 74.4766 220.442   1
  -1 -17 -20 217.748 202.737   1
   1  17  20-36.2854 230.638   1
   1  17  21 282.406 255.387   1
  -1 -17 -21-30.5438 191.176   1
  -1  18  20-36.3971 242.084   1
   1 -18 -20 372.226 179.797   1
  -1  18  19-298.591 267.795   1
   1 -18 -19 283.221 222.148   1
  -1  18  18-153.060 262.241   1
   1 -18 -18-31.9710 190.346   1
  -1  18  17 78.1079 277.015   1
   1 -18 -17-291.976 223.502   1
  -1  18  16 318.759 258.240   1
   1 -18 -16-230.953 189.377   1
  -1  18  15 162.073 280.788   1
   1 -18 -15 369.451 237.964   1
  -1  18  14 614.631 298.958   1
   1 -18 -14 273.829 228.072   1
  -1  18  13-82.5502 276.654   1
   1 -18 -13-139.015 251.466   1
  -1  18  12 330.326 299.106   1
   1 -18 -12 177.166 235.840   1
  -1  18  10 281.605 267.307   1
   1 -18 -10 73.2275 237.594   1
  -1  18   9 116.948 248.909   1
   1 -18  -9-73.4067 242.499   1
  -1  18   8 335.786 267.001   1
   1 -18  -8 72.6437 242.659   1
  -1  18   6 98.0751 234.561   1
   1 -18  -6-32.9668 221.890   1
  -1  18   5-60.2004 187.320   1
   1 -18  -5 179.669 184.361   1
  -1  18   4 54.8582 194.677   1
   1 -18  -4 210.249 182.700   1
  -1  18   3 125.317 168.930   1
  -1  18   2-23.2174 155.559   1
  -1  18   1-67.0788 153.277   1
   1  18   1 41.4041 141.252   1
   1  18   3-187.363 194.336   1
  -1 -18  -3 168.167 202.699   1
  -1 -18  -4 608.165 220.446   1
   1  18   4 30.1167 212.005   1
  -1 -18  -5 348.529 235.637   1
   1  18   5-301.615 219.316   1
  -1 -18  -6-36.1217 218.694   1
   1  18   6 108.307 221.019   1
   1  18   7-38.3311 276.122   1
  -1 -18  -8-219.188 232.752   1
   1  18   8-279.393 266.772   1
  -1 -18  -9-36.1543 226.163   1
   1  18   9 165.039 259.448   1
  -1 -18 -10 177.576 228.408   1
   1  18  10 251.352 274.568   1
  -1 -18 -12 68.1229 216.610   1
   1  18  12 251.256 292.080   1
  -1 -18 -13-201.265 213.335   1
   1  18  13-41.6160 275.138   1
  -1 -18 -14 397.154 220.181   1
   1  18  14-82.3986 267.416   1
  -1 -18 -15 324.282 197.834   1
   1  18  15-81.0686 259.129   1
  -1 -18 -16 224.673 235.203   1
   1  18  16 119.636 273.549   1
  -1 -18 -17 31.6041 179.397   1
   1  18  17 311.622 252.653   1
  -1 -18 -18 93.5730 199.795   1
   1  18  18 417.235 269.326   1
  -1 -18 -19 463.340 219.767   1
   1  18  19 259.662 261.121   1
   1  18  20-35.9911 258.373   1
  -1 -18 -20-182.014 205.287   1
  -1  19  19-188.536 256.084   1
   1 -19 -19 93.6590 198.332   1
  -1  19  18-271.116 265.785   1
   1 -19 -18-159.769 212.626   1
  -1  19  17 278.437 280.639   1
   1 -19 -17 360.050 193.992   1
  -1  19  16 203.599 294.509   1
   1 -19 -16-33.5874 217.723   1
  -1  19  15-207.321 276.605   1
   1 -19 -15 310.307 223.560   1
  -1  19  14-210.183 275.120   1
   1 -19 -14 248.547 219.759   1
  -1  19  13-42.3321 266.183   1
   1 -19 -13 109.743 226.403   1
  -1  19  12 380.165 278.370   1
   1 -19 -12 150.658 242.402   1
  -1  19  11 417.269 288.910   1
   1 -19 -11 77.2502 249.696   1
  -1  19   9 39.1817 256.621   1
   1 -19  -9 236.732 241.748   1
  -1  19   8-148.931 245.067   1
  -1  19   7 209.588 234.522   1
   1  19   7 38.0331 225.033   1
   1  19   8 80.3919 269.364   1
  -1 -19  -9-155.109 245.101   1
   1  19   9 83.0227 267.735   1
  -1 -19 -11 145.528 229.968   1
   1  19  11-85.4042 290.024   1
  -1 -19 -12-176.233 219.382   1
   1  19  12 512.376 296.442   1
  -1 -19 -13 34.2421 204.957   1
   1  19  13-42.3908 269.295   1
  -1 -19 -14 33.3663 205.410   1
   1  19  14 83.7136 280.455   1
  -1 -19 -15 162.434 227.134   1
   1  19  15 368.027 287.987   1
  -1 -19 -16 222.940 209.462   1
   1  19  16-200.373 264.797   1
   1  19  17-155.722 254.534   1
  -1 -19 -17 621.502 219.597   1
   1  19  18 417.677 294.275   1
  -1 -19 -18 244.638 212.551   1
   1  19  19-110.369 224.127   1
  -1 -19 -19-119.675 177.208   1
   2   0 -26 99.7326 223.863   1
  -2   0  25 495.730 294.034   1
   2   0 -25-197.365 215.302   1
  -2   0  24 616.196 291.967   1
   2   0 -24 391.062 209.802   1
  -2   0  23-40.7245 256.719   1
   2   0 -23 449.657 219.871   1
  -2   0  22 40.0218 261.949   1
   2   0 -22-126.361 214.583   1
  -2   0  21 313.644 267.452   1
   2   0 -21-124.040 200.002   1
  -2   0  20 1340.37 314.510   1
   2   0 -20 1210.03 250.931   1
  -2   0  18 539.733 298.100   1
   2   0 -18 510.597 224.646   1
  -2   0  17-104.021 289.289   1
   2   0 -17 164.200 236.306   1
  -2   0  16 1227.97 297.732   1
   2   0 -16 1673.06 267.877   1
  -2   0  15 126.017 248.595   1
  -2   0  14 8013.75 669.250   1
   2   0 -14 7158.75 633.906   1
   2   0 -13-223.780 202.090   1
  -2   0  13 223.699 229.814   1
  -2   0  12 6882.13 532.592   1
   2   0 -12 4608.15 484.465   1
   2   0 -11 118.112 180.884   1
  -2   0  11-72.5467 199.348   1
   2   0 -10-36.1520 178.357   1
  -2   0  10 308.823 210.095   1
  -2   0   9-60.1484 190.064   1
   2   0  -9-99.4940 156.873   1
  -2   0   8 12810.2 978.518   1
   2   0  -8 12346.1 961.489   1
  -2   0   7 146.233 196.733   1
   2   0  -7-68.7589 159.338   1
  -2   0   5 12.9489 190.829   1
   2   0  -5 110.665 155.188   1
  -2   0   4 22611.3 1855.58   1
   2   0  -4 27226.0 1851.58   1
   2   0  -3 120.044 144.960   1
  -2   0   3 166.580 191.341   1
  -2   0   2 128927. 8679.08   1
   2   0  -2 111536. 8674.57   1
   2   0  -1-19.2757 120.666   1
  -2   0   1-64.5770 142.765   1
  -2   0   0 28532.9 1924.84   1
   2   0   0 24151.4 1920.84   1
   2   0   1-99.2540 159.684   1
  -2   0  -1 39.0982 156.141   1
  -2   0  -2 119711. 8226.49   1
   2   0   2 106891. 8226.27   1
   2   0   3 72.9098 152.458   1
  -2   0  -3-37.5055 151.001   1
  -2   0  -4 22052.9 1705.28   1
   2   0   4 24588.8 1714.99   1
  -2   0  -5-78.7832 134.926   1
   2   0   5-82.6328 173.338   1
  -2   0  -7-157.331 158.082   1
   2   0   7 257.941 174.042   1
  -2   0  -8 11132.2 906.570   1
   2   0   8 12693.9 927.557   1
   2   0   9 78.9852 181.896   1
  -2   0  -9 16.4389 151.806   1
   2   0  10 194.819 190.985   1
   2   0  11-141.782 204.774   1
  -2   0 -11-115.664 171.205   1
  -2   0 -12 5356.30 464.853   1
   2   0  12 4909.57 493.380   1
  -2   0 -13-66.4544 189.712   1
  -2   0 -14 7069.79 636.527   1
   2   0  14 8092.06 668.020   1
   2   0  15-89.3471 222.154   1
   2   0  16 622.109 271.138   1
  -2   0 -16 1937.43 260.924   1
   2   0  17-64.7629 252.855   1
  -2   0 -17-81.9566 192.918   1
   2   0  18 400.301 241.010   1
  -2   0 -18 142.956 213.204   1
   2   0  20 840.308 291.907   1
  -2   0 -20 1171.04 281.711   1
   2   0  21 499.911 265.260   1
  -2   0 -21-250.749 216.641   1
   2   0  22 109.025 225.297   1
  -2   0 -22 250.049 222.851   1
   2   0  23 147.676 250.969   1
  -2   0 -23 155.600 215.368   1
   2   0  24 300.351 267.276   1
  -2   0 -24 373.988 225.874   1
   2   0  25 376.310 234.929   1
  -2   0 -25 189.539 208.626   1
  -2   0 -26-62.7747 209.369   1
   2  -1 -27 325.372 243.742   1
   2  -1 -26-64.9458 216.626   1
  -2   1  26-639.736 271.180   1
   2   1 -25 441.440 243.138   1
  -2  -1  25 258.642 284.708   1
   2  -1 -24 128.873 206.265   1
   2   1 -24 832.134 254.921   1
  -2  -1  24 42.1689 277.148   1
  -2   1  24 402.531 249.081   1
   2  -1 -23 415.294 222.495   1
  -2   1  23 559.607 266.304   1
   2   1 -22 351.005 231.910   1
   2  -1 -22 663.491 215.822   1
  -2   1  22 79.1094 250.604   1
  -2  -1  22 530.132 278.655   1
   2   1 -21 279.894 232.852   1
   2  -1 -21 248.563 210.191   1
  -2   1  21 78.0374 236.331   1
  -2  -1  21-395.936 288.671   1
   2  -1 -20 30.4093 204.780   1
   2   1 -20-60.4770 222.200   1
  -2   1  20 114.874 247.042   1
  -2  -1  20-615.072 299.172   1
   2  -1 -19 147.904 203.933   1
   2   1 -19 146.457 233.599   1
  -2   1  19 187.088 269.405   1
   2   1 -18 1354.10 259.453   1
   2  -1 -18 801.564 233.771   1
  -2  -1  18 1139.48 298.198   1
  -2   1  18 764.234 296.191   1
   2   1 -17 756.861 226.872   1
   2  -1 -17 1689.35 271.952   1
  -2  -1  17 714.739 296.285   1
  -2   1  17 1088.82 327.626   1
  -2   1  16 3074.28 388.875   1
  -2  -1  16 2460.53 379.402   1
   2   1 -16 2144.69 324.721   1
   2  -1 -16 2881.08 331.283   1
  -2  -1  15 551.875 268.095   1
   2  -1 -15 102.964 188.612   1
   2   1 -15 513.845 202.690   1
   2  -1 -14 1086.33 235.570   1
  -2   1  14 1169.92 304.001   1
  -2  -1  13 3663.35 394.724   1
   2   1 -13 3529.76 376.587   1
   2   1 -12 242.713 178.927   1
  -2   1  12 572.800 239.435   1
   2  -1 -12 66.0259 198.593   1
  -2   1  11 2682.77 319.834   1
  -2  -1  11 2118.02 301.621   1
   2  -1 -11 2324.82 282.712   1
   2   1 -11 2017.90 270.487   1
   2  -1 -10 22372.6 1679.92   1
   2   1 -10 21072.1 1669.60   1
  -2  -1  10 23217.7 1688.27   1
  -2   1  10 22916.6 1693.95   1
  -2   1   9 1529.71 254.453   1
   2  -1  -9 948.907 202.619   1
   2   1  -9 1244.21 190.425   1
  -2  -1   9 1319.09 225.964   1
  -2  -1   8 19440.4 1494.70   1
  -2   1   8 20439.4 1504.51   1
   2  -1  -8 18860.8 1489.56   1
   2   1  -8 20700.7 1488.58   1
  -2   1   7 14477.1 1100.12   1
   2  -1  -7 14209.1 1088.11   1
  -2   1   6 2710.84 314.494   1
  -2  -1   6 2476.02 298.771   1
   2   1  -6 3178.20 276.175   1
   2  -1  -6 2757.76 290.322   1
   2  -1  -5 7263.05 598.464   1
   2   1  -5 7881.75 591.878   1
  -2  -1   5 8522.52 608.919   1
   2   1  -4 3289.43 324.867   1
   2  -1  -4 3594.35 348.458   1
  -2  -1   4 4302.89 367.650   1
  -2   1   4 4661.53 372.080   1
   2  -1  -3 122370. 8938.44   1
   2   1  -3 117974. 8934.79   1
  -2  -1   3 126985. 8941.18   1
  -2   1   3 126407. 8943.95   1
   2  -1  -2 3590.02 327.622   1
  -2   1   2 4339.51 357.269   1
   2   1  -2 3971.20 335.900   1
  -2  -1   2 4025.12 337.245   1
   2  -1  -1 24565.8 1873.73   1
   2   1  -1 27133.4 1876.02   1
  -2  -1   1 26396.2 1880.98   1
  -2   1   1 24287.7 1877.87   1
   2  -1   0 18.8157 141.728   1
   2   1   0-13.4375 148.859   1
  -2   1   0 137.284 142.613   1
  -2  -1   0-126.314 155.819   1
  -2  -1  -1 22543.6 1633.09   1
  -2   1  -1 23219.7 1634.48   1
   2   1   1 21534.4 1633.33   1
   2  -1   1 21395.4 1633.44   1
   2   1   2 3899.61 304.719   1
  -2   1  -2 2989.56 289.744   1
  -2  -1  -2 3517.87 306.709   1
   2  -1   2 3350.41 294.011   1
  -2  -1  -3 100255. 7318.72   1
  -2   1  -3 98116.9 7312.45   1
   2  -1   3 101594. 7312.19   1
   2   1   3 103055. 7319.49   1
  -2   1  -4 3907.43 339.113   1
  -2  -1  -4 4029.00 357.453   1
   2   1   4 3812.25 386.134   1
   2  -1   4 4307.85 348.723   1
  -2   1  -5 7307.45 540.427   1
   2   1   5 6779.65 572.903   1
   2  -1   5 7811.46 557.719   1
  -2   1  -6 2650.27 270.465   1
   2  -1   6 3036.73 291.467   1
  -2  -1  -7 14267.1 1098.58   1
   2   1   7 14572.6 1110.61   1
  -2  -1  -8 18533.9 1429.29   1
  -2   1  -8 18700.3 1423.32   1
   2   1   8 19838.1 1446.48   1
   2  -1   8 19157.2 1436.60   1
  -2   1  -9 634.764 167.584   1
  -2  -1  -9 885.798 185.596   1
   2  -1   9 687.751 210.595   1
   2   1   9 521.609 218.391   1
   2   1  10 22969.1 1731.20   1
   2  -1  10 22677.9 1722.67   1
  -2   1 -11 2532.04 280.019   1
  -2  -1 -11 2616.94 285.682   1
   2   1  11 2639.61 333.160   1
   2  -1  11 2007.09 300.321   1
  -2   1 -12 333.224 167.950   1
  -2  -1 -12 213.465 175.383   1
   2   1  12 396.357 230.793   1
   2  -1  12 122.267 200.014   1
  -2   1 -13 2804.73 309.486   1
   2  -1  13 2777.17 337.911   1
  -2  -1 -14 870.673 229.807   1
   2   1  14 991.299 293.783   1
  -2  -1 -15 128.400 207.170   1
  -2   1 -15 556.715 203.889   1
   2  -1  15 289.949 250.742   1
   2   1  15 274.248 275.468   1
  -2   1 -16 2514.99 301.242   1
  -2  -1 -16 2073.77 319.794   1
   2   1  16 2196.42 360.228   1
   2  -1  16 2167.55 326.389   1
  -2   1 -17 962.374 240.189   1
  -2  -1 -17 612.693 243.898   1
   2  -1  17 762.501 267.467   1
   2   1  17 627.277 275.076   1
  -2   1 -18 898.242 252.796   1
  -2  -1 -18 899.930 254.365   1
   2  -1  18 296.035 248.672   1
   2   1  18 678.337 289.113   1
  -2   1 -19 291.412 234.489   1
  -2  -1 -19 482.876 230.091   1
   2  -1  19-135.564 241.116   1
   2   1  19 520.259 264.169   1
  -2  -1 -20 94.1228 228.039   1
  -2   1 -20 183.480 234.913   1
   2  -1  20 382.872 250.953   1
   2   1  20-35.3115 240.054   1
  -2  -1 -21 193.592 246.090   1
  -2   1 -21 122.232 201.220   1
   2   1  21 179.387 264.730   1
   2  -1  21 107.421 236.813   1
  -2   1 -22 275.986 214.005   1
   2  -1  22 73.0728 245.455   1
   2   1  22 181.898 249.930   1
  -2   1 -23 30.6249 209.935   1
  -2  -1 -23 380.564 214.514   1
   2   1  23 36.6578 237.671   1
   2  -1  23-187.912 256.454   1
  -2  -1 -24 532.432 222.249   1
  -2   1 -24 439.827 219.246   1
   2  -1  24 267.654 257.965   1
   2   1  24 372.429 250.219   1
  -2   1 -25-63.0188 189.736   1
  -2  -1 -26-31.4485 196.715   1
   2   1  26-37.0781 224.482   1
   2  -2 -27-128.531 230.561   1
  -2   2  27 76.6094 247.053   1
   2  -2 -26-32.1692 225.871   1
  -2   2  26 1014.96 294.455   1
   2  -2 -25 96.5510 213.657   1
  -2   2  25-39.4851 255.923   1
   2   2 -24-309.956 236.214   1
   2  -2 -24-289.194 230.791   1
  -2   2  24-158.246 251.553   1
  -2  -2  24 488.549 304.498   1
   2   2 -23 135.245 218.230   1
   2  -2 -23 223.955 205.495   1
  -2  -2  23-214.008 277.537   1
  -2   2  23 197.455 244.547   1
   2  -2 -22 221.709 212.257   1
   2   2 -22-130.783 230.849   1
  -2  -2  22 166.470 269.771   1
  -2   2  22 39.3174 242.055   1
   2   2 -21 411.451 222.271   1
   2  -2 -21 249.708 206.016   1
  -2   2  21 272.355 247.806   1
  -2  -2  21-40.1643 253.158   1
   2  -2 -20 427.902 234.527   1
  -2   2  20 690.392 267.962   1
   2   2 -19 29.2964 229.489   1
   2  -2 -19-59.5704 203.188   1
  -2  -2  19 73.7525 254.876   1
  -2   2  19 112.869 272.086   1
   2   2 -18 280.710 204.754   1
  -2  -2  18 351.913 260.562   1
  -2   2  18-403.100 283.285   1
  -2   2  17 250.197 290.252   1
   2   2 -17 1045.28 239.781   1
   2  -2 -17 368.511 236.186   1
  -2  -2  17 833.558 275.470   1
  -2   2  16 517.100 288.542   1
  -2  -2  16 220.743 241.435   1
   2  -2 -16 492.671 230.207   1
   2   2 -16 152.755 199.466   1
   2  -2 -15 291.090 197.878   1
  -2   2  15-99.7330 225.262   1
  -2  -2  15 325.915 236.424   1
   2   2 -15 264.426 185.720   1
   2  -2 -14 3503.17 371.015   1
  -2   2  14 3407.60 414.891   1
  -2  -2  14 3244.58 368.362   1
   2   2 -14 3323.96 348.542   1
   2  -2 -13 289.431 187.820   1
   2   2 -13 486.372 187.119   1
  -2   2  13 180.614 242.055   1
  -2  -2  12 12845.2 1018.45   1
  -2   2  11-26.4435 238.811   1
   2  -2 -11-107.447 205.042   1
   2   2 -11 272.334 161.486   1
  -2  -2  11-43.7590 179.849   1
  -2   2  10 9629.98 798.282   1
   2   2 -10 9811.95 765.575   1
   2  -2 -10 9547.57 783.183   1
   2  -2  -9 3107.99 320.238   1
  -2  -2   9 3017.26 312.107   1
  -2   2   9 2475.58 337.424   1
   2   2  -9 2993.88 292.324   1
  -2  -2   8 4525.06 408.828   1
   2  -2  -8 4537.49 403.450   1
  -2   2   8 4360.07 426.979   1
   2   2  -8 4489.68 391.931   1
  -2   2   7 581.210 202.369   1
   2  -2  -7 244.369 161.560   1
  -2  -2   6 13923.0 1001.84   1
   2   2  -6 13339.1 988.809   1
   2  -2  -6 12418.1 997.095   1
  -2   2   6 12517.3 1010.53   1
   2   2  -5 8203.71 666.234   1
  -2  -2   5 9759.89 697.046   1
   2   2  -4 5296.82 507.725   1
   2  -2  -4 7951.31 526.821   1
  -2   2   4 5984.80 538.697   1
  -2  -2   4 7094.37 527.712   1
  -2   2   3 3162.09 356.283   1
   2   2  -3 4046.69 311.158   1
   2  -2  -3 4277.01 337.720   1
  -2  -2   3 2726.57 317.718   1
  -2   2   2 11193.4 859.275   1
  -2  -2   2 12474.2 849.915   1
   2  -2  -2 10296.5 850.923   1
   2   2  -2 11042.4 846.613   1
   2   2  -1 135544. 10367.2   1
  -2  -2   1 145535. 10365.8   1
   2  -2  -1 145754. 10367.2   1
  -2   2   1 144552. 10372.0   1
  -2   2   0 28994.5 2212.59   1
   2   2   0 32523.2 2213.07   1
  -2  -2   0 28923.3 2212.47   1
   2  -2   0 30411.5 2210.51   1
   2   2   1 131141. 8603.98   1
   2  -2   1 117641. 8603.33   1
  -2  -2  -1 128508. 8607.06   1
   2   2   2 13123.2 855.592   1
  -2  -2  -2 12676.6 851.768   1
  -2   2  -2 11076.5 839.202   1
   2   2   3 3971.98 341.374   1
   2  -2   3 3509.78 298.776   1
  -2  -2  -3 3098.70 325.462   1
  -2   2  -3 3358.66 293.428   1
  -2   2  -4 7840.02 559.715   1
  -2  -2  -4 7292.70 579.025   1
   2  -2   4 6801.69 563.503   1
   2   2   4 6982.86 596.571   1
   2  -2   5 8059.29 544.122   1
  -2   2  -5 5916.36 530.452   1
  -2   2  -6 12141.6 954.882   1
  -2  -2  -6 12590.3 972.404   1
   2  -2   6 13044.8 966.331   1
   2   2   6 13600.4 989.579   1
  -2   2  -7 218.709 114.193   1
  -2  -2  -7 520.209 162.979   1
   2   2   7 350.876 197.052   1
   2  -2   7 434.615 162.423   1
  -2   2  -8 4472.42 405.428   1
  -2  -2  -8 5022.12 429.494   1
   2   2   8 5157.72 450.817   1
  -2  -2  -9 2722.16 279.772   1
  -2   2  -9 2576.38 270.085   1
   2  -2   9 2817.37 289.104   1
   2   2   9 2414.50 309.115   1
   2   2  10 9248.76 770.819   1
   2  -2  11 43.0574 192.291   1
   2   2  11-25.6482 195.794   1
  -2   2 -11 242.344 150.733   1
  -2  -2 -11 293.296 169.930   1
   2  -2  12 10290.4 854.847   1
   2   2  12 11081.6 881.279   1
  -2  -2 -12 10967.4 849.017   1
  -2   2 -12 10182.5 834.138   1
   2  -2  13 619.870 226.603   1
   2   2  13 540.968 275.387   1
  -2   2 -13 468.041 193.750   1
  -2  -2 -13 683.946 218.033   1
  -2  -2 -14 3906.64 377.880   1
   2   2  14 3282.39 417.127   1
   2  -2  14 3480.74 378.111   1
  -2   2 -14 3047.37 342.738   1
   2   2  15 1062.31 276.801   1
  -2  -2 -15 496.378 216.279   1
   2  -2  16 59.8265 214.800   1
  -2   2 -16-73.9780 186.777   1
  -2  -2 -16 384.090 197.821   1
   2   2  17 201.932 263.358   1
  -2   2 -17 966.076 221.731   1
  -2  -2 -17 511.958 224.560   1
   2  -2  18 521.583 250.514   1
  -2   2 -18 385.744 228.746   1
   2  -2  19-168.718 229.169   1
   2   2  19 105.486 275.433   1
  -2  -2 -19-30.6955 242.857   1
  -2   2 -19 29.1505 210.817   1
   2   2  20 536.133 282.951   1
  -2  -2 -20 1008.44 277.988   1
   2   2  21-108.251 213.508   1
   2  -2  21-180.815 241.190   1
  -2   2 -21 449.530 214.177   1
  -2  -2 -21-32.6849 215.970   1
   2   2  22 474.976 262.922   1
   2  -2  22 74.6260 256.462   1
  -2   2 -22 453.866 216.301   1
  -2  -2 -22 64.5278 236.032   1
   2  -2  23-192.891 238.867   1
   2   2  23 73.4528 253.953   1
  -2  -2 -23 290.177 239.631   1
  -2   2 -23 185.813 195.882   1
   2   2  24 258.454 214.553   1
   2  -2  24-39.1042 240.691   1
  -2  -2 -24 95.5143 209.356   1
  -2   2 -24-313.534 208.123   1
   2   2  25-223.152 233.884   1
  -2  -2 -25 286.469 223.793   1
   2   2  26-257.878 249.080   1
  -2  -2 -26 253.568 234.581   1
   2   2  27 472.041 245.256   1
  -2  -2 -27 155.828 191.896   1
  -2   3  27 528.644 236.196   1
   2  -3 -27 190.627 214.252   1
  -2   3  26 307.539 237.377   1
   2  -3 -26 224.343 237.940   1
  -2   3  25 39.0050 254.982   1
   2  -3 -25 771.541 249.791   1
  -2   3  24 234.671 272.472   1
   2  -3 -24 386.202 252.318   1
  -2  -3  23-272.370 285.642   1
  -2   3  23 196.142 274.839   1
   2   3 -23 104.562 223.944   1
   2  -3 -23 416.578 247.016   1
  -2   3  22 156.494 261.240   1
  -2  -3  22 514.996 288.918   1
   2  -3 -22 190.644 243.766   1
   2   3 -22 710.894 241.608   1
  -2  -3  21-81.1157 271.751   1
  -2   3  21-233.140 275.441   1
   2  -3 -21 125.182 233.370   1
   2   3 -21 294.609 229.180   1
  -2  -3  20 232.151 263.471   1
  -2   3  20-76.8479 288.195   1
   2  -3 -20 521.588 255.164   1
   2   3 -20 280.471 238.243   1
  -2  -3  19 36.6240 259.603   1
  -2   3  19-226.317 284.358   1
   2  -3 -19-60.1636 249.475   1
   2   3 -19 59.4228 212.328   1
  -2  -3  18 1936.82 339.447   1
   2   3 -18 2033.36 286.182   1
   2  -3 -18 1116.09 306.741   1
  -2  -3  17 228.098 236.694   1
   2   3 -17 26.6625 198.937   1
  -2   3  16 1648.16 328.501   1
  -2  -3  16 2260.07 332.843   1
   2   3 -16 2538.69 298.564   1
   2  -3 -16 2071.89 304.622   1
  -2   3  15 440.744 261.800   1
   2  -3 -15 162.358 204.176   1
  -2   3  14 485.416 297.176   1
  -2  -3  14 715.327 220.463   1
   2   3 -14 573.158 201.056   1
   2  -3 -14 129.555 218.284   1
  -2   3  13-92.5235 239.992   1
   2   3 -13-122.845 169.329   1
  -2  -3  13 98.0412 192.680   1
   2  -3 -13-99.3214 188.579   1
   2   3 -12 9080.29 720.122   1
   2  -3 -12 9007.78 744.963   1
  -2  -3  12 8281.58 733.352   1
  -2   3  12 9472.88 769.141   1
  -2   3  11 1199.43 286.376   1
   2   3 -11 1446.84 205.499   1
  -2  -3  11 1445.58 229.455   1
   2  -3 -11 885.569 241.711   1
   2   3 -10 9411.94 784.655   1
   2  -3 -10 10337.4 814.576   1
  -2  -3  10 10829.2 806.929   1
  -2   3  10 10051.5 839.063   1
  -2   3   9 1606.84 288.824   1
  -2  -3   9 1613.70 233.569   1
   2   3  -9 2135.15 223.677   1
   2  -3  -9 1807.32 248.367   1
   2  -3  -8 283.530 147.402   1
  -2   3   8 255.718 185.035   1
   2   3  -7 5370.89 428.246   1
  -2  -3   7 5050.91 435.964   1
  -2   3   7 5466.73 475.633   1
   2  -3  -7 4669.69 447.990   1
   2   3  -6 13313.1 1044.60   1
   2  -3  -6 12922.9 1058.51   1
  -2   3   6 13773.1 1071.03   1
  -2  -3   6 16373.0 1067.39   1
   2   3  -5 255.632 120.865   1
   2  -3  -5 399.653 168.036   1
  -2   3   5 45.6386 178.718   1
  -2  -3   5 651.884 162.927   1
   2   3  -4 7426.97 574.121   1
  -2  -3   4 7481.08 575.123   1
  -2   3   3 8400.89 664.877   1
   2  -3  -3 9806.29 659.083   1
   2   3  -3 8840.71 633.400   1
  -2   3   2 45913.6 3270.52   1
   2  -3  -2 44232.1 3264.87   1
  -2  -3   2 46456.4 3256.53   1
   2   3  -2 42362.0 3256.77   1
  -2   3   1 56495.1 4112.64   1
   2   3  -1 56941.5 4102.29   1
   2  -3  -1 60494.2 4105.44   1
  -2  -3   1 52231.6 4101.11   1
  -2   3   0 90.7083 160.959   1
   2   3   0 14.3793 152.397   1
  -2  -3   0-15.2328 145.076   1
   2  -3   0-6.55097 132.009   1
   2   3   1 50218.7 3829.39   1
  -2   3  -1 51603.9 3825.20   1
   2  -3   1 54273.7 3822.67   1
  -2  -3  -1 53479.9 3831.47   1
  -2  -3  -2 45993.7 3363.49   1
  -2   3  -2 47583.5 3354.68   1
   2  -3   2 45641.9 3352.97   1
   2   3   2 44247.3 3366.66   1
   2   3   3 7310.95 600.863   1
  -2  -3  -3 6479.39 589.641   1
  -2   3  -3 7627.51 562.490   1
   2  -3   3 7665.42 563.493   1
   2  -3   4 7112.60 551.999   1
  -2   3  -4 7338.37 550.744   1
   2   3   5 268.540 220.676   1
   2  -3   5 257.291 135.140   1
  -2  -3  -5 494.126 182.866   1
  -2   3  -5 289.405 111.932   1
   2  -3   6 14205.3 1051.76   1
   2   3   6 13802.0 1082.65   1
  -2  -3  -6 14841.0 1065.61   1
  -2   3  -6 13425.9 1042.31   1
   2   3   7 4582.97 432.102   1
   2  -3   7 5056.95 384.694   1
  -2  -3  -7 3727.08 405.289   1
  -2   3  -7 4242.94 365.644   1
  -2  -3  -8 35.7139 184.338   1
   2   3   8 445.147 207.309   1
  -2  -3  -9 1687.97 236.737   1
  -2   3  -9 1497.85 200.176   1
   2  -3   9 1795.52 228.655   1
   2   3   9 1587.40 259.885   1
   2  -3  10 9574.85 773.898   1
   2   3  10 10296.1 809.478   1
  -2  -3 -10 9429.65 781.168   1
  -2  -3 -11 1543.81 256.743   1
  -2   3 -11 971.854 190.164   1
   2   3  11 1541.52 291.861   1
   2  -3  11 1654.18 247.585   1
   2  -3  12 8941.55 670.781   1
   2   3  12 7610.77 692.712   1
  -2  -3 -12 9290.93 677.419   1
  -2   3 -12 6792.52 634.430   1
   2  -3  13 119.854 185.470   1
   2   3  13 380.509 257.713   1
  -2   3 -13 77.6258 155.830   1
  -2  -3 -13 73.1633 201.858   1
   2   3  14 399.612 271.141   1
   2  -3  14 594.931 204.508   1
  -2  -3 -14 308.391 224.264   1
   2  -3  15 27.7671 219.925   1
   2   3  15-95.8636 284.323   1
  -2   3 -15 201.892 197.648   1
  -2  -3 -15 347.200 231.445   1
   2   3  16 2153.56 329.171   1
   2  -3  16 1617.90 281.613   1
  -2   3 -16 1389.74 255.527   1
  -2  -3 -16 2181.82 294.671   1
   2  -3  17 31.0120 219.839   1
   2   3  17 34.2598 264.757   1
  -2   3 -17 178.666 185.338   1
  -2  -3 -17-57.8766 187.581   1
   2  -3  18 1724.74 303.982   1
   2   3  18 1751.08 316.192   1
  -2  -3 -18 1140.98 278.514   1
  -2   3 -18 1659.65 274.581   1
   2  -3  19 375.027 255.803   1
   2   3  19 71.2708 274.076   1
  -2   3 -19 283.055 211.066   1
   2   3  20 144.566 258.176   1
   2  -3  20 213.660 243.929   1
  -2  -3 -20 127.419 214.570   1
  -2   3 -20 634.873 204.912   1
   2   3  21 254.666 249.279   1
   2  -3  21 148.708 259.164   1
  -2   3 -21-117.803 199.126   1
  -2  -3 -21-296.825 246.825   1
   2   3  22 36.6915 258.085   1
   2  -3  22 388.953 242.161   1
  -2   3 -22 393.099 220.576   1
  -2  -3 -22-262.720 238.595   1
   2  -3  23-320.051 254.148   1
   2   3  23-147.382 228.019   1
  -2   3 -23 440.375 208.801   1
  -2  -3 -23-32.3997 207.916   1
   2   3  24 147.731 247.901   1
  -2  -3 -24 255.386 234.062   1
   2   3  25 148.158 242.500   1
  -2  -3 -25 63.2246 215.762   1
   2   3  26-183.139 218.091   1
  -2  -3 -26-31.6411 188.434   1
   2   3  27-324.079 246.724   1
  -2  -3 -27 217.172 212.574   1
   2  -4 -28 405.001 243.310   1
  -2   4  28 397.413 254.578   1
   2  -4 -27-126.501 218.799   1
  -2   4  27-149.060 249.858   1
   2  -4 -25-96.3131 194.428   1
  -2   4  25-38.5434 224.036   1
   2  -4 -24 225.533 205.812   1
  -2   4  24-116.574 236.643   1
   2   4 -23 110.889 260.478   1
   2  -4 -23 674.773 240.559   1
  -2   4  23 312.442 280.684   1
   2  -4 -22 223.285 235.763   1
   2   4 -22 493.506 251.243   1
  -2   4  22 546.480 294.374   1
  -2  -4  22 223.685 279.586   1
   2  -4 -21 157.363 232.991   1
  -2   4  21-38.8263 284.141   1
   2  -4 -20 741.503 254.124   1
   2   4 -20 578.127 256.451   1
  -2  -4  20 704.295 286.196   1
  -2   4  20 730.648 304.301   1
  -2   4  19 378.105 276.848   1
   2   4 -19-121.193 229.469   1
   2  -4 -19 121.306 207.141   1
  -2  -4  19 289.658 257.901   1
  -2   4  18 446.570 276.468   1
  -2  -4  18 877.626 277.306   1
   2  -4 -18 567.447 226.159   1
   2   4 -18 775.725 233.030   1
  -2   4  17 729.476 282.702   1
  -2  -4  17 93.4704 242.587   1
   2   4 -17 484.835 223.785   1
   2  -4 -17 29.2718 216.933   1
  -2   4  16-248.895 299.213   1
   2  -4 -16-341.853 243.559   1
  -2   4  15 2772.40 372.956   1
  -2  -4  15 2863.78 328.348   1
   2   4 -15 1909.30 278.958   1
   2  -4 -15 1868.30 314.342   1
  -2   4  14 2107.00 343.865   1
  -2  -4  14 2543.67 312.539   1
   2   4 -14 2059.52 272.380   1
   2  -4 -14 2972.01 323.098   1
  -2   4  13 2317.92 347.096   1
   2   4 -13 2238.26 260.223   1
  -2  -4  13 1841.71 273.411   1
   2  -4 -13 1596.60 290.550   1
   2   4 -12 5747.85 490.187   1
  -2   4  12 5494.43 556.131   1
   2  -4 -12 6194.05 525.320   1
  -2  -4  12 5617.06 510.615   1
  -2  -4  11 4584.85 421.950   1
   2   4 -11 4606.47 403.256   1
  -2   4  10 78.2263 230.042   1
  -2  -4  10 141.524 154.826   1
   2   4 -10-133.558 126.339   1
   2  -4 -10-21.5546 192.161   1
   2  -4  -9 2333.44 282.092   1
  -2   4   9 3145.81 326.734   1
   2   4  -8 8420.74 710.125   1
   2  -4  -8 9562.41 740.118   1
  -2  -4   8 10023.3 729.121   1
  -2   4   8 9276.05 758.731   1
  -2   4   7 1037.87 234.299   1
   2  -4  -7 1053.91 196.027   1
   2   4  -7 1335.26 164.682   1
  -2  -4   7 1664.16 211.273   1
   2  -4  -6 16915.4 1244.47   1
  -2  -4   6 16516.0 1231.05   1
  -2   4   6 16383.7 1253.90   1
   2   4  -6 16094.1 1224.00   1
   2  -4  -5 49120.9 3417.37   1
   2   4  -5 45259.9 3396.02   1
  -2   4   5 47808.5 3424.84   1
  -2  -4   5 45729.1 3398.75   1
  -2  -4   4 10053.9 785.287   1
   2   4  -4 10834.7 783.336   1
   2   4  -3 48878.8 3521.53   1
   2  -4  -3 48492.8 3537.29   1
  -2  -4   3 48172.3 3520.98   1
  -2   4   3 47323.2 3543.30   1
  -2   4   2 5369.87 474.977   1
   2   4  -2 6144.22 447.486   1
  -2  -4   2 5876.37 444.394   1
   2  -4  -2 5067.22 460.491   1
  -2   4   1 61507.0 4318.75   1
  -2  -4   1 56737.6 4311.75   1
   2   4  -1 60014.4 4308.58   1
   2  -4  -1 58803.1 4313.46   1
  -2   4   0 21840.8 1640.26   1
  -2  -4   0 23646.9 1641.57   1
   2   4   0 22737.7 1637.66   1
   2  -4   0 20996.8 1633.40   1
   2   4   1 57143.0 3918.07   1
  -2   4  -1 50554.4 3908.84   1
   2  -4   1 55955.2 3906.56   1
  -2  -4  -1 51194.4 3914.36   1
   2  -4   2 6455.08 511.977   1
  -2   4  -2 7137.98 521.763   1
  -2  -4  -2 6588.78 534.895   1
   2   4   2 6734.35 548.093   1
   2  -4   3 47995.3 3461.12   1
  -2   4  -3 48067.8 3460.92   1
  -2  -4  -3 47304.5 3480.18   1
   2   4   3 45413.0 3485.64   1
  -2   4  -4 11110.1 812.410   1
  -2  -4  -4 11524.3 844.627   1
   2  -4   4 10144.8 812.748   1
   2   4   4 12214.6 859.577   1
  -2   4  -5 51163.2 3461.10   1
  -2  -4  -5 43246.2 3484.33   1
   2  -4   5 46000.2 3463.37   1
   2   4   5 46552.6 3495.67   1
  -2  -4  -6 15548.4 1251.11   1
  -2   4  -6 16064.3 1221.14   1
   2   4   6 17997.2 1272.98   1
   2  -4   6 16995.2 1227.20   1
  -2   4  -7 1194.43 155.888   1
  -2  -4  -7 1125.26 188.213   1
   2   4   7 1459.26 233.034   1
   2  -4   7 1037.35 167.709   1
  -2   4  -8 8247.81 671.969   1
  -2  -4  -8 8652.92 708.859   1
   2  -4   8 9303.18 683.477   1
   2   4   8 8643.32 730.368   1
   2   4   9 2788.30 332.277   1
  -2  -4  -9 2473.07 295.354   1
   2  -4  10 120.714 158.086   1
   2   4  10-25.8018 194.529   1
  -2  -4 -10 214.181 163.232   1
  -2   4 -10-54.5499 116.138   1
   2  -4  11 3925.99 379.411   1
  -2   4 -11 4053.77 357.728   1
   2   4  12 5037.37 505.404   1
   2  -4  12 5158.08 460.964   1
  -2   4 -12 4497.87 437.431   1
  -2  -4 -12 6264.21 485.772   1
   2   4  13 2281.69 312.397   1
   2  -4  13 1925.69 281.413   1
  -2  -4 -13 1979.16 261.627   1
  -2   4 -13 1479.98 229.350   1
   2  -4  14 2557.99 307.072   1
   2   4  14 2169.35 347.058   1
  -2  -4 -14 2524.72 310.036   1
  -2   4 -14 2397.74 271.781   1
   2   4  15 1767.19 362.025   1
   2  -4  15 1634.64 306.852   1
  -2   4 -15 2465.16 268.342   1
  -2  -4 -15 2527.85 316.738   1
   2   4  16 641.054 293.460   1
  -2  -4 -16 227.574 234.062   1
   2  -4  17 248.036 259.387   1
   2   4  17 417.676 270.591   1
  -2   4 -17 25.4158 193.281   1
  -2  -4 -17 469.651 216.478   1
   2  -4  18 856.295 270.009   1
  -2   4 -18 909.964 216.168   1
  -2  -4 -18 1002.69 252.205   1
   2  -4  19 418.656 259.662   1
  -2  -4 -19 218.076 248.819   1
  -2   4 -19 469.969 197.881   1
   2   4  20 365.049 266.076   1
   2  -4  20 996.819 273.144   1
  -2  -4 -20 802.277 234.971   1
  -2   4 -20 485.518 214.165   1
   2   4  21 146.664 273.543   1
  -2  -4 -21 530.517 269.492   1
   2   4  22 221.386 267.942   1
   2  -4  22 40.8802 253.047   1
  -2  -4 -22-32.9491 236.462   1
  -2   4 -22 93.8965 209.766   1
   2   4  23 554.515 236.846   1
  -2  -4 -23 32.4386 218.206   1
   2   4  24-73.6833 260.347   1
  -2  -4 -24 354.514 232.471   1
   2   4  25-73.9711 230.605   1
  -2  -4 -25 441.253 224.819   1
   2   4  27-287.528 231.790   1
  -2  -4 -27 247.924 231.069   1
   2   4  28-209.960 210.719   1
  -2  -4 -28 303.664 198.794   1
   2  -5 -28 278.530 198.597   1
  -2   5  28-430.283 221.900   1
   2  -5 -27 251.726 214.293   1
  -2   5  27 478.987 223.294   1
   2  -5 -26-95.3940 224.463   1
  -2   5  26 75.4462 242.080   1
   2  -5 -25-96.1210 229.258   1
  -2   5  25 535.624 265.824   1
   2  -5 -24-96.6016 218.690   1
  -2   5  24 77.1943 264.461   1
   2  -5 -23 353.001 249.403   1
  -2   5  23 388.169 286.344   1
   2   5 -22 222.925 236.030   1
   2  -5 -22 127.334 239.107   1
  -2   5  22-466.281 300.259   1
   2  -5 -21-251.342 238.695   1
   2   5 -21 140.006 238.909   1
  -2  -5  21 168.379 284.719   1
  -2   5  21 619.612 297.290   1
   2   5 -20 32.9083 213.561   1
   2  -5 -20 527.192 252.747   1
  -2  -5  20 38.7137 251.144   1
  -2   5  20-76.6425 289.091   1
  -2   5  19 340.167 303.928   1
   2  -5 -19 152.519 242.941   1
   2   5 -19-245.522 234.712   1
  -2  -5  19 71.0707 264.977   1
  -2   5  18 819.471 309.823   1
  -2  -5  18 1143.84 271.424   1
   2  -5 -18 210.543 240.821   1
   2   5 -18 916.638 237.164   1
  -2   5  17-73.1062 264.348   1
  -2  -5  17-210.898 224.643   1
   2   5 -17 132.841 206.717   1
   2  -5 -17 29.5245 216.027   1
  -2  -5  16 2628.42 310.734   1
   2   5 -16 2258.46 295.501   1
  -2   5  15-242.357 286.828   1
  -2  -5  15 608.163 205.199   1
   2   5 -15 180.906 189.512   1
   2  -5 -15 280.077 241.811   1
  -2   5  14 1296.02 317.132   1
  -2  -5  14 1628.15 247.076   1
   2   5 -14 971.875 196.508   1
   2  -5 -14 1185.97 250.698   1
  -2   5  13 1272.10 279.894   1
  -2  -5  13 619.264 196.554   1
   2   5 -13 982.781 195.972   1
   2  -5 -13 234.369 230.092   1
  -2   5  12 664.438 262.299   1
  -2  -5  12 608.124 171.796   1
   2   5 -12 649.619 165.328   1
   2  -5 -12 521.340 194.884   1
  -2   5  11-28.5363 241.576   1
   2   5 -11 15.3025 142.000   1
  -2  -5  11 18.0495 162.189   1
   2  -5 -11 188.433 203.939   1
   2   5 -10 4796.96 460.243   1
   2  -5 -10 5642.97 512.438   1
  -2   5  10 6244.87 537.240   1
  -2  -5  10 6490.30 482.009   1
   2  -5  -9 541.982 217.004   1
  -2   5   9 500.889 263.272   1
  -2  -5   9 594.032 172.383   1
  -2   5   8 14373.1 1085.65   1
   2  -5  -8 13331.1 1065.54   1
   2   5  -8 13808.5 1034.73   1
  -2  -5   8 13708.9 1046.94   1
  -2  -5   7 1173.87 177.193   1
   2  -5  -7 1623.59 232.026   1
  -2   5   7 1695.94 268.780   1
   2  -5  -6 6297.96 516.856   1
  -2   5   6 6258.30 535.167   1
  -2  -5   6 5778.12 474.941   1
   2   5  -6 6182.54 470.297   1
  -2   5   5 1234.31 216.196   1
   2  -5  -5 991.717 184.443   1
   2   5  -5 1333.89 139.438   1
   2   5  -4 17220.6 1215.73   1
  -2   5   4 16095.9 1250.37   1
  -2  -5   4 16087.2 1214.25   1
   2  -5  -4 16040.1 1236.32   1
   2   5  -3 362.144 101.366   1
  -2  -5   3 369.411 112.485   1
   2   5  -2 31309.3 2385.73   1
  -2  -5   2 35559.7 2390.69   1
  -2   5   2 31115.2 2405.19   1
   2  -5  -2 32231.3 2400.08   1
   2  -5  -1 1889.96 201.192   1
  -2  -5   1 1929.92 183.730   1
   2   5  -1 1279.28 178.891   1
  -2   5   1 1751.69 224.961   1
   2  -5   0-7.32283 117.292   1
  -2  -5   0-70.5327 137.193   1
   2   5   0 18.2482 136.814   1
  -2   5   0 49.1709 127.315   1
   2  -5   1 1385.60 159.040   1
   2   5   1 1413.24 203.917   1
  -2  -5  -1 1605.22 186.494   1
  -2   5  -1 1606.01 168.296   1
  -2  -5  -2 32886.9 2089.66   1
  -2   5  -2 28054.9 2070.33   1
   2  -5   2 25331.0 2068.22   1
   2   5   2 30348.1 2095.73   1
   2  -5   3 111.125 87.4515   1
  -2   5  -3 398.484 94.2273   1
  -2  -5  -4 15356.7 1208.27   1
  -2   5  -4 16579.8 1177.23   1
   2  -5   4 15560.6 1175.85   1
   2   5   4 16432.5 1222.53   1
   2   5   5 1082.89 249.097   1
  -2  -5  -5 1073.50 215.126   1
   2  -5   5 1270.19 135.906   1
  -2   5  -5 1340.93 126.741   1
   2   5   6 6305.86 526.207   1
   2  -5   6 5772.38 461.074   1
  -2   5  -6 5885.73 452.575   1
  -2  -5  -6 5898.54 504.110   1
   2   5   7 1017.03 246.246   1
   2  -5   7 1267.84 157.034   1
  -2   5  -7 927.447 135.772   1
  -2  -5  -7 1480.37 229.268   1
   2   5   8 12407.9 967.232   1
   2  -5   8 10212.3 917.198   1
  -2   5  -8 13339.8 915.930   1
  -2  -5  -8 13080.9 948.716   1
   2  -5   9 784.658 156.230   1
   2   5   9 250.747 186.513   1
  -2  -5  -9 253.183 176.826   1
  -2   5  -9 578.543 120.572   1
  -2  -5 -10 6291.02 550.486   1
   2   5  10 6535.18 575.420   1
  -2   5 -11-84.7338 125.643   1
  -2  -5 -11 46.5462 161.597   1
   2  -5  11-125.519 164.403   1
   2   5  11-56.8385 187.809   1
   2  -5  12 545.928 190.240   1
   2   5  12 559.595 244.064   1
  -2   5 -12 317.970 150.943   1
  -2  -5 -12 813.490 228.891   1
   2   5  13 461.361 266.873   1
   2  -5  13 1081.41 227.356   1
  -2   5 -13 812.422 173.291   1
  -2  -5 -13 982.086 229.152   1
   2   5  14 1411.76 328.519   1
   2  -5  14 1358.12 254.614   1
  -2  -5 -14 1532.77 269.779   1
  -2   5 -14 1441.00 232.590   1
   2   5  15 432.973 220.058   1
   2  -5  15 349.475 205.246   1
  -2   5 -15 277.925 172.694   1
  -2  -5 -15 168.046 193.934   1
   2  -5  16 3141.45 345.156   1
  -2   5 -16 2392.40 307.381   1
   2   5  17-105.864 281.210   1
  -2   5 -17 150.512 204.525   1
  -2  -5 -17 327.034 249.702   1
   2   5  18 71.8852 235.829   1
   2  -5  18 101.490 259.252   1
  -2   5 -18 210.565 201.279   1
  -2  -5 -18 460.423 219.113   1
   2   5  19-109.282 294.923   1
   2  -5  19-509.568 259.226   1
  -2  -5 -19 189.793 260.137   1
  -2   5 -19-138.002 199.839   1
   2   5  20-184.054 258.770   1
   2  -5  20 117.831 270.292   1
  -2  -5 -20 96.7330 220.930   1
  -2   5 -20 29.3574 201.150   1
   2   5  21-406.011 254.151   1
  -2   5 -21 92.7421 198.571   1
  -2  -5 -21 166.176 259.607   1
   2   5  22 37.0772 282.735   1
  -2  -5 -22 230.616 238.499   1
   2   5  23 111.158 244.039   1
  -2  -5 -23 258.953 228.911   1
   2   5  24 294.859 255.408   1
  -2  -5 -24 513.364 248.038   1
   2   5  25 110.753 210.563   1
  -2  -5 -25 500.954 209.175   1
   2   5  26 653.768 274.696   1
  -2  -5 -26 62.4040 229.368   1
   2   5  27-178.452 211.204   1
  -2  -5 -27 30.6466 195.730   1
   2   5  28 381.361 236.860   1
  -2  -5 -28 29.9634 198.398   1
   2  -6 -27-62.4573 221.388   1
  -2   6  27 218.837 238.725   1
   2  -6 -26 221.232 246.240   1
  -2   6  26 486.088 277.767   1
   2  -6 -24 704.916 251.901   1
  -2   6  24 230.089 266.360   1
  -2   6  23 192.992 237.990   1
   2  -6 -22 572.547 240.763   1
   2   6 -21-72.0745 231.274   1
   2  -6 -21 62.8776 221.021   1
  -2   6  21 115.677 259.532   1
   2  -6 -20 528.336 252.263   1
   2   6 -20 968.405 261.742   1
  -2  -6  20 990.897 319.799   1
  -2   6  20 305.432 294.990   1
  -2   6  19-530.259 298.725   1
   2  -6 -19-30.8151 244.665   1
   2   6 -19-155.111 218.151   1
  -2  -6  19 311.200 232.792   1
  -2   6  18 483.398 314.085   1
   2  -6 -18 997.579 268.100   1
   2   6 -18 600.278 235.381   1
  -2   6  17-219.330 271.802   1
   2  -6 -17-118.954 243.930   1
  -2   6  16 357.762 238.631   1
  -2  -6  16-51.8162 185.935   1
   2   6 -16 96.1295 202.894   1
   2  -6 -16-58.1318 190.268   1
  -2   6  15 104.319 274.210   1
   2  -6 -15 113.339 237.085   1
  -2  -6  15-23.7838 183.160   1
   2   6 -15-152.593 160.731   1
  -2   6  14 4620.22 469.931   1
   2  -6 -14 4730.78 431.249   1
  -2  -6  14 3457.94 386.996   1
   2   6 -14 4002.74 388.149   1
  -2   6  13 160.888 262.888   1
   2   6 -13-17.8098 140.106   1
  -2  -6  13 60.8363 174.211   1
   2  -6 -13 318.202 221.949   1
  -2   6  12 2824.41 353.676   1
   2   6 -12 2258.62 256.469   1
  -2  -6  12 2000.34 263.902   1
   2  -6 -12 2892.78 316.032   1
  -2   6  11 320.706 250.004   1
   2  -6 -11 700.973 226.860   1
   2   6 -11 738.532 152.854   1
  -2  -6  11 1197.28 183.916   1
  -2  -6   9 1422.12 186.108   1
   2  -6  -9 1339.95 237.577   1
   2   6  -9 1597.31 184.984   1
  -2   6   9 1477.67 273.515   1
   2  -6  -8 6043.99 580.473   1
  -2   6   8 6916.56 607.593   1
   2   6  -8 6668.33 543.496   1
  -2  -6   8 7984.99 552.678   1
  -2  -6   7 374.588 100.738   1
   2  -6  -7 113.446 172.714   1
   2   6  -7 226.429 97.6884   1
  -2   6   7 271.101 221.693   1
   2   6  -6 37550.8 2703.19   1
   2  -6  -6 35551.2 2732.54   1
  -2  -6   6 36964.2 2704.33   1
  -2   6   6 37373.1 2748.12   1
  -2   6   5 7911.02 653.824   1
   2  -6  -5 7439.56 633.334   1
  -2  -6   5 8062.84 596.230   1
   2   6  -4 18613.1 1352.33   1
   2  -6  -4 17248.7 1379.57   1
  -2   6   4 17336.3 1388.32   1
  -2  -6   4 19057.1 1354.36   1
   2   6  -3 185.496 90.1358   1
   2  -6  -3 206.685 147.128   1
  -2   6   3 30.8722 164.984   1
  -2  -6   2 28263.7 2051.57   1
   2   6  -2 27695.1 2049.76   1
  -2  -6   1 3854.66 313.133   1
   2  -6  -1 3916.89 325.321   1
  -2   6   1 3961.97 342.018   1
   2   6  -1 3257.48 318.538   1
   2  -6   0 3827.48 336.647   1
  -2   6   0 4147.09 353.501   1
   2   6   0 3885.32 344.621   1
  -2  -6   0 4366.08 342.234   1
  -2  -6  -1 3763.44 320.403   1
  -2   6  -1 3481.11 302.103   1
   2  -6   1 3568.56 296.145   1
   2   6   1 3435.79 334.719   1
  -2   6  -2 26276.1 1933.15   1
   2  -6   2 26451.0 1929.50   1
  -2   6  -3 89.8983 83.8733   1
   2   6   3 415.918 186.722   1
  -2  -6  -3 121.949 152.841   1
   2  -6   3 386.216 83.8507   1
   2   6   4 19128.6 1418.19   1
  -2   6  -4 18551.2 1368.32   1
  -2  -6  -4 18495.4 1407.77   1
   2  -6   4 18757.0 1368.78   1
   2   6   5 7272.32 652.271   1
  -2  -6  -5 8488.69 643.586   1
  -2   6  -5 7772.97 591.730   1
   2  -6   5 8111.31 593.103   1
  -2   6  -6 37096.4 2641.51   1
  -2  -6  -6 36584.2 2682.00   1
   2   6   6 37975.4 2696.73   1
   2  -6   6 34590.1 2644.65   1
   2  -6   7 316.762 103.633   1
   2   6   7 657.797 238.400   1
  -2  -6  -7 370.185 207.865   1
  -2   6  -7 354.089 84.8243   1
   2  -6   8 7258.91 546.217   1
   2   6   8 6160.36 616.811   1
   2  -6   9 1893.07 187.750   1
   2   6   9 1459.07 287.275   1
  -2   6  -9 1606.56 171.383   1
   2  -6  10 4975.91 414.680   1
  -2   6 -10 4584.21 393.883   1
  -2  -6 -11 841.584 204.742   1
   2   6  11 994.592 236.857   1
  -2   6 -12 1955.35 242.643   1
  -2  -6 -12 3239.78 334.412   1
   2  -6  12 2633.36 282.586   1
   2   6  12 2712.25 350.422   1
  -2   6 -13 102.057 144.829   1
  -2  -6 -13 79.5435 222.013   1
   2  -6  13 603.401 196.986   1
   2   6  13 439.546 261.060   1
  -2  -6 -14 3585.87 401.944   1
  -2   6 -14 4131.14 380.765   1
   2  -6  14 4897.46 416.958   1
   2   6  14 3696.48 439.532   1
  -2  -6 -15 287.358 249.473   1
  -2   6 -15 214.941 179.865   1
   2  -6  15-158.866 227.980   1
   2   6  15-338.520 277.361   1
  -2   6 -16 45.9112 172.531   1
  -2  -6 -16-265.367 223.962   1
   2   6  16 34.8080 277.261   1
   2  -6  16-175.623 227.819   1
  -2  -6 -17-60.5891 228.520   1
  -2   6 -17 196.604 186.111   1
   2  -6  17 352.911 239.351   1
   2   6  17-35.7093 250.109   1
  -2  -6 -18 557.735 265.946   1
  -2   6 -18 864.750 228.122   1
   2  -6  18 957.407 291.428   1
   2   6  18 726.070 320.061   1
  -2  -6 -19 127.336 230.576   1
  -2   6 -19 28.5428 186.337   1
   2   6  19 220.357 265.908   1
   2  -6  19 539.274 285.360   1
  -2  -6 -20-258.999 266.216   1
  -2   6 -20 553.314 210.819   1
   2   6  20 148.224 294.279   1
   2  -6  20-41.7104 267.821   1
  -2  -6 -21 332.681 237.216   1
   2   6  21 74.1960 226.316   1
  -2  -6 -22 164.438 253.415   1
   2   6  22 74.3717 271.179   1
  -2  -6 -23 322.307 207.155   1
   2   6  23 333.967 235.722   1
  -2  -6 -24-127.427 234.873   1
   2   6  24 147.333 251.261   1
  -2  -6 -26 246.560 235.240   1
   2   6  26 108.367 252.168   1
  -2  -6 -27 241.494 201.262   1
   2   6  27 283.406 210.435   1
  -2   7  27 432.979 247.321   1
   2  -7 -27-154.120 233.315   1
  -2   7  26 406.042 271.965   1
   2  -7 -26 219.074 229.989   1
  -2   7  25 262.804 268.147   1
   2  -7 -25 348.474 232.885   1
  -2   7  24 304.305 249.905   1
   2  -7 -23 191.374 201.023   1
  -2   7  22-422.419 248.951   1
   2  -7 -22 222.027 219.299   1
  -2   7  21 114.916 244.217   1
   2  -7 -21 722.167 242.241   1
  -2   7  20 303.676 276.389   1
   2  -7 -20 186.572 247.710   1
   2   7 -20 380.994 220.434   1
  -2  -7  19-240.293 237.698   1
   2   7 -19-175.747 180.873   1
   2  -7 -18 364.416 252.728   1
  -2   7  18 185.358 307.239   1
   2  -7 -17 209.506 239.074   1
  -2   7  17 36.4975 264.262   1
   2   7 -17 640.000 190.784   1
  -2  -7  17 420.466 216.767   1
   2  -7 -16 3166.44 370.229   1
  -2   7  16 2792.19 381.904   1
   2   7 -16 3207.21 326.589   1
  -2  -7  16 3018.42 346.792   1
   2   7 -15 103.303 162.955   1
  -2  -7  15-22.7136 177.950   1
   2  -7 -14-83.2538 201.513   1
  -2   7  14-33.7272 267.738   1
   2   7 -14 94.4345 138.239   1
  -2  -7  14 142.057 164.254   1
   2  -7 -13 432.084 241.664   1
  -2   7  13 748.717 277.682   1
   2   7 -13 345.977 160.103   1
  -2  -7  13 239.526 159.201   1
  -2   7  12 312.142 207.654   1
   2   7 -12 479.426 155.208   1
  -2  -7  12 660.241 162.025   1
   2  -7 -12 882.203 202.886   1
   2  -7 -11 1812.61 272.790   1
  -2   7  11 1818.76 317.418   1
   2   7 -10 3484.78 315.099   1
   2  -7 -10 3548.83 374.121   1
  -2  -7  10 3746.91 315.433   1
  -2   7  10 3063.50 404.748   1
   2   7  -9 1308.33 152.700   1
  -2  -7   9 943.134 148.528   1
   2  -7  -8 3539.44 370.485   1
  -2  -7   8 3504.75 322.942   1
  -2   7   8 4439.42 406.189   1
   2   7  -8 4133.59 318.280   1
   2  -7  -7 11754.5 937.692   1
   2   7  -7 12070.4 894.746   1
  -2  -7   7 11974.7 895.016   1
  -2   7   7 11946.7 957.580   1
  -2  -7   6 630.193 106.299   1
  -2   7   6 731.922 233.389   1
   2   7  -6 813.277 100.811   1
  -2   7   5 1444.03 245.833   1
  -2  -7   5 1418.84 139.200   1
   2  -7  -5 1063.82 211.920   1
   2   7  -5 1307.19 132.213   1
   2  -7  -4 25586.3 1999.90   1
  -2   7   4 27786.5 2012.32   1
  -2  -7   4 28503.5 1972.71   1
   2   7  -4 25813.6 1970.01   1
   2  -7  -3 5760.92 471.773   1
  -2  -7   3 5880.83 441.071   1
  -2   7   3 4973.54 484.204   1
  -2  -7   2 2789.62 240.669   1
   2   7  -2 2777.40 247.260   1
  -2  -7   1 27613.6 1990.79   1
   2  -7  -1 28062.9 2000.84   1
   2   7  -1 26736.0 1997.59   1
  -2   7   1 25668.3 2004.54   1
   2   7   0 47.7360 130.866   1
  -2  -7   0-39.9862 111.667   1
  -2   7   0-23.3391 135.625   1
   2  -7   1 27324.1 1934.89   1
   2   7   1 24100.2 1952.78   1
  -2   7  -1 25365.0 1940.03   1
  -2  -7  -1 28052.7 1947.93   1
   2   7   2 3154.51 281.976   1
   2  -7   2 2570.91 225.905   1
  -2   7  -2 2493.47 226.327   1
  -2  -7  -2 2700.66 262.319   1
   2  -7   3 6184.14 449.046   1
   2   7   3 5255.12 501.157   1
  -2   7  -3 5821.54 452.952   1
  -2  -7  -3 5744.60 491.223   1
   2  -7   4 28484.5 2057.22   1
  -2  -7  -4 28076.4 2096.10   1
  -2   7  -4 27885.3 2056.99   1
   2   7   4 28702.5 2108.69   1
   2   7   5 1148.46 244.790   1
   2  -7   5 1256.20 125.339   1
  -2   7  -5 1619.87 124.991   1
  -2  -7  -5 1458.40 232.055   1
  -2  -7  -6 918.507 203.181   1
  -2   7  -6 674.090 84.3006   1
   2  -7   6 900.811 94.2113   1
   2   7   7 13643.9 1088.61   1
   2  -7   7 13864.8 1022.49   1
   2   7   8 3976.16 414.045   1
   2  -7   8 4134.24 333.183   1
  -2   7  -8 4076.21 322.150   1
  -2  -7  -8 3872.11 397.184   1
   2  -7   9 1376.65 163.360   1
  -2   7  -9 1283.87 148.808   1
   2   7  10 3547.99 423.852   1
  -2   7 -10 3905.58 313.792   1
   2  -7  10 3671.75 332.366   1
  -2  -7 -10 3364.79 399.433   1
  -2  -7 -11 1916.47 282.298   1
  -2   7 -11 1993.12 205.351   1
   2   7  11 1153.64 283.251   1
   2  -7  11 1951.31 216.642   1
  -2  -7 -12 395.582 230.253   1
   2   7  12 431.774 249.774   1
  -2   7 -13 1182.77 178.437   1
  -2  -7 -13 383.368 229.438   1
   2  -7  13 580.928 189.675   1
   2   7  13 482.101 288.659   1
  -2   7 -14 165.710 149.180   1
  -2  -7 -14 199.061 224.682   1
   2   7  14 133.391 260.719   1
   2  -7  14 274.477 195.232   1
  -2   7 -15 162.500 159.261   1
   2  -7  15 283.977 225.813   1
  -2  -7 -16 3484.56 412.972   1
  -2   7 -16 4648.36 393.175   1
   2  -7  16 4133.81 424.111   1
   2  -7  17 816.988 257.735   1
   2   7  17-180.302 314.626   1
  -2  -7 -17 398.884 267.948   1
  -2   7 -17 148.823 190.218   1
   2  -7  18 510.223 276.444   1
   2   7  18 36.5745 253.564   1
  -2  -7 -18 126.168 239.463   1
  -2   7 -18 463.717 210.990   1
  -2   7 -19 149.552 204.041   1
   2  -7  19-201.480 280.900   1
   2   7  20-74.3299 266.467   1
  -2  -7 -20 623.827 254.644   1
   2   7  21-37.2157 263.075   1
  -2  -7 -21 366.176 236.366   1
   2   7  22 671.394 293.537   1
  -2  -7 -22 389.566 253.576   1
  -2  -7 -23-192.308 213.211   1
   2   7  24 811.263 288.044   1
   2   7  25 146.592 224.417   1
  -2  -7 -25 30.6463 201.600   1
   2   7  26 287.213 274.573   1
  -2  -7 -26-91.1099 228.985   1
   2   7  27 105.332 223.093   1
  -2  -7 -27 29.6620 198.779   1
  -2   8  27 142.541 250.226   1
   2  -8 -27 364.968 230.937   1
  -2   8  26 401.334 258.957   1
   2  -8 -26 30.9370 231.064   1
  -2   8  25 148.532 257.568   1
   2  -8 -25 407.859 222.533   1
  -2   8  23-75.8560 238.501   1
   2  -8 -23-31.7096 212.478   1
  -2   8  22 38.0451 243.638   1
   2  -8 -22-473.999 230.185   1
  -2   8  21 455.972 270.951   1
   2  -8 -21 62.6886 239.433   1
  -2   8  20 226.063 300.230   1
   2  -8 -20 93.2687 247.810   1
  -2   8  19 410.250 288.438   1
   2  -8 -19 891.663 267.095   1
  -2   8  18-110.732 272.308   1
   2   8 -18 337.856 203.124   1
   2  -8 -18 213.460 234.210   1
  -2  -8  18 26.6043 188.822   1
  -2   8  17-145.756 239.615   1
   2   8 -17-97.4320 166.899   1
  -2  -8  17 191.636 185.109   1
   2  -8 -17-30.1291 186.460   1
  -2   8  16-35.8315 277.841   1
   2  -8 -16 266.386 241.012   1
   2   8 -16-90.2023 171.846   1
  -2  -8  16 21.7190 163.146   1
   2  -8 -15 375.123 249.666   1
  -2  -8  15 356.148 171.613   1
   2   8 -15 186.450 159.827   1
  -2   8  15-139.574 280.157   1
  -2  -8  14 1161.69 188.325   1
   2   8 -14 1346.73 196.088   1
   2  -8 -13 218.381 221.164   1
  -2  -8  13 214.200 143.856   1
   2   8 -13 101.041 147.800   1
  -2   8  13 32.8917 255.280   1
   2  -8 -12 1780.59 289.660   1
  -2   8  12 1717.00 325.673   1
   2  -8 -11 485.517 218.559   1
  -2  -8  11 288.338 134.318   1
   2   8 -11 435.060 133.049   1
  -2   8  11 244.439 240.021   1
   2  -8 -10 807.762 206.678   1
  -2   8  10 585.261 234.156   1
   2   8 -10 910.100 137.988   1
  -2  -8  10 618.536 143.538   1
   2   8  -9 4050.04 363.814   1
  -2   8   9 3631.82 446.568   1
   2  -8  -9 4835.89 437.818   1
  -2  -8   9 5151.94 372.352   1
  -2   8   8 1221.72 273.435   1
   2   8  -8 889.059 117.688   1
   2  -8  -8 1265.14 232.256   1
  -2  -8   8 989.232 123.291   1
  -2   8   7 1429.41 262.351   1
   2   8  -7 1527.54 146.435   1
   2  -8  -7 1727.02 235.586   1
  -2  -8   7 1597.77 148.835   1
   2  -8  -6 26384.3 1954.22   1
  -2  -8   6 25438.9 1906.37   1
   2   8  -6 26683.9 1905.26   1
  -2   8   6 25762.8 1965.87   1
  -2   8   5 3234.05 344.960   1
   2   8  -5 3594.54 260.760   1
  -2  -8   5 3089.24 256.204   1
   2  -8  -5 2749.41 315.077   1
   2  -8  -4 7841.63 630.204   1
  -2  -8   4 7398.12 585.128   1
   2   8  -4 8492.62 591.576   1
  -2   8   4 7447.24 646.128   1
  -2  -8   3 6725.95 558.054   1
   2  -8  -3 7589.59 593.163   1
   2   8  -3 7892.50 568.945   1
  -2   8   3 8510.30 617.308   1
  -2  -8   2 9045.10 724.144   1
   2   8  -2 9680.42 732.344   1
  -2   8   2 11040.3 770.819   1
  -2  -8   1 2351.01 221.448   1
   2   8   0 6085.62 539.362   1
  -2   8   0 6565.95 543.566   1
   2  -8   0 6956.90 532.806   1
  -2  -8   0 7195.52 535.175   1
  -2   8  -1 2467.84 224.703   1
   2  -8   1 1978.91 206.329   1
  -2  -8  -2 9017.62 702.710   1
   2  -8   2 8872.15 675.142   1
  -2   8  -2 8971.83 676.761   1
   2   8   2 8722.02 706.256   1
  -2  -8  -3 7032.80 581.855   1
   2   8   3 7862.15 597.979   1
   2  -8   3 6891.54 539.957   1
  -2   8  -3 7344.20 545.966   1
  -2  -8  -4 7895.54 627.047   1
  -2   8  -4 7669.57 573.035   1
   2  -8   4 7730.26 573.054   1
   2   8   4 7635.71 640.082   1
  -2  -8  -5 2656.32 309.374   1
   2   8   5 3316.83 334.212   1
   2   8   6 26106.5 1967.73   1
   2   8   7 1453.04 276.446   1
  -2  -8  -7 1563.96 244.718   1
  -2   8  -8 1033.11 98.3388   1
  -2  -8  -8 1036.85 230.304   1
   2   8   8 1148.15 275.778   1
   2  -8   8 821.316 101.069   1
  -2  -8  -9 4041.29 433.944   1
   2  -8   9 4583.58 347.233   1
   2   8   9 4584.33 454.066   1
  -2   8  -9 4215.20 341.967   1
   2   8  10 988.575 251.006   1
   2  -8  10 589.870 119.055   1
  -2   8 -10 641.790 111.586   1
  -2  -8 -10 450.484 216.703   1
   2  -8  11 106.451 116.816   1
   2   8  11 30.2900 247.850   1
  -2  -8 -11 443.826 251.746   1
  -2   8 -11 277.896 109.151   1
   2   8  12 949.227 276.981   1
   2  -8  12 1554.48 193.707   1
  -2  -8 -12 1692.00 267.000   1
  -2   8 -12 1661.40 187.866   1
   2   8  13 229.285 246.174   1
  -2  -8 -13 28.1447 219.143   1
   2  -8  14 1904.24 233.717   1
  -2   8 -14 1458.16 210.742   1
   2   8  15 139.224 272.684   1
   2  -8  15-118.789 184.908   1
  -2   8 -15 310.437 164.780   1
  -2  -8 -15-119.882 225.984   1
  -2   8 -16 65.8746 172.421   1
   2  -8  16 488.591 227.430   1
   2   8  16 392.973 317.060   1
  -2  -8 -16-153.618 266.981   1
   2   8  17 327.021 226.121   1
  -2   8 -17 49.5759 181.430   1
   2  -8  17-217.028 221.603   1
  -2  -8 -17 62.6877 192.986   1
  -2   8 -18 27.7425 211.398   1
   2   8  18 404.735 283.338   1
  -2  -8 -18-350.487 247.905   1
   2   8  19 111.404 248.852   1
  -2  -8 -19-227.907 228.939   1
   2   8  20-37.2823 267.285   1
  -2  -8 -20 560.669 245.028   1
   2   8  21-149.379 279.540   1
  -2  -8 -21-32.8831 249.751   1
   2   8  22 186.468 222.458   1
  -2  -8 -22 226.818 194.544   1
   2   8  23-222.223 256.064   1
  -2  -8 -23 350.790 241.358   1
   2   8  25 255.099 255.778   1
   2   8  26 142.492 226.494   1
  -2  -8 -26 119.610 211.286   1
   2   8  27 556.168 257.283   1
  -2  -8 -27-290.971 216.184   1
  -2   9  26-143.936 264.163   1
   2  -9 -26 885.592 251.413   1
  -2   9  25 366.536 270.820   1
   2  -9 -25 155.219 239.713   1
  -2   9  24 817.966 289.568   1
   2  -9 -24 62.6889 227.409   1
  -2   9  23 487.436 276.698   1
   2  -9 -23-63.0359 227.343   1
  -2   9  22-225.857 266.850   1
   2  -9 -22 62.9237 232.004   1
  -2   9  20 112.366 287.462   1
   2  -9 -20 31.1047 224.988   1
   2  -9 -19 92.4624 210.262   1
  -2   9  19-222.307 271.106   1
   2   9 -17 120.689 143.753   1
   2  -9 -17-30.3603 232.988   1
  -2   9  17-145.483 286.810   1
   2  -9 -16 1102.02 263.952   1
  -2  -9  16 769.636 180.883   1
   2   9 -16 397.259 166.521   1
  -2   9  16 320.971 302.738   1
   2  -9 -15 146.247 210.104   1
  -2  -9  15 164.976 144.434   1
   2   9 -15 104.773 138.081   1
  -2   9  15 175.440 246.870   1
   2   9 -14 568.087 151.052   1
   2  -9 -14 741.369 260.794   1
   2  -9 -13 836.571 231.141   1
  -2  -9  13 758.747 162.780   1
   2   9 -13 819.513 158.724   1
  -2   9  13 300.573 264.367   1
   2  -9 -12 1270.19 242.923   1
   2   9 -12 685.907 140.416   1
  -2  -9  12 1026.01 166.064   1
  -2   9  12 938.870 277.878   1
   2  -9 -11 52.2465 217.972   1
  -2   9  11-31.3014 257.271   1
   2   9 -11-29.7113 102.964   1
  -2  -9  11 268.461 141.208   1
   2   9 -10 4242.93 346.503   1
   2  -9 -10 4705.21 431.702   1
  -2  -9  10 4520.41 356.021   1
  -2   9  10 3743.83 463.581   1
  -2  -9   9 137.922 76.0081   1
   2   9  -9 61.6040 65.8474   1
  -2   9   9-29.0177 248.514   1
   2  -9  -9 48.3155 182.875   1
  -2  -9   8 1995.39 224.638   1
   2   9  -8 4182.02 231.222   1
  -2   9   7 2401.62 311.237   1
   2  -9  -7 1770.25 265.720   1
  -2   9   6 2861.49 323.724   1
   2   9  -6 2142.79 180.501   1
  -2  -9   6 2265.33 174.472   1
   2  -9  -6 2267.09 274.630   1
  -2   9   5 652.979 214.097   1
   2   9  -5 680.087 99.9784   1
  -2  -9   5 846.501 86.5702   1
   2  -9  -5 655.192 178.355   1
  -2  -9   4 7904.50 608.421   1
   2  -9  -4 7904.90 657.208   1
  -2   9   4 8054.09 673.995   1
   2   9  -4 8522.16 616.441   1
   2  -9  -3 4062.41 354.241   1
   2   9  -3 4664.22 321.315   1
  -2   9   3 3894.15 370.248   1
  -2  -9   2 6175.56 540.016   1
   2  -9  -2 7434.10 573.811   1
   2   9  -2 7851.97 555.808   1
   2   9  -1-39.3568 134.743   1
   2  -9  -1 56.3550 144.131   1
  -2   9   1 264.366 177.456   1
  -2  -9   1 21.2891 102.064   1
   2  -9   0-24.1714 130.952   1
  -2   9   0-43.7401 141.916   1
   2   9   1 33.2222 144.289   1
   2  -9   1 70.3008 107.767   1
  -2  -9  -1 179.722 149.065   1
  -2   9  -1 12.5428 130.381   1
  -2  -9  -2 7148.68 547.923   1
  -2   9  -2 6173.49 523.128   1
   2   9   2 5816.60 563.233   1
   2  -9   2 7228.69 519.012   1
  -2  -9  -3 3680.49 362.556   1
   2  -9   3 4233.18 311.254   1
   2   9   3 3364.87 375.438   1
  -2   9  -3 3844.31 316.483   1
   2  -9   4 6990.58 523.101   1
   2   9   4 7341.15 603.457   1
  -2   9  -4 7046.17 525.253   1
  -2  -9  -5 591.170 177.047   1
   2   9   5 628.114 221.238   1
  -2  -9  -6 1887.39 259.416   1
   2   9   6 1915.99 280.822   1
  -2  -9  -7 2151.96 277.672   1
   2   9   7 2270.91 315.435   1
   2   9   8 5513.56 534.216   1
  -2  -9  -8 5525.05 505.430   1
  -2  -9  -9 173.411 182.115   1
   2   9   9 344.663 220.343   1
  -2   9 -10 3592.18 285.099   1
   2   9  10 3619.57 432.220   1
  -2   9 -11 134.751 85.4193   1
  -2  -9 -11 135.749 221.850   1
   2   9  11 62.4758 267.526   1
   2  -9  11 47.4938 77.1878   1
  -2   9 -12 967.484 139.550   1
  -2  -9 -12 1263.12 242.523   1
   2   9  12 1229.11 269.647   1
   2  -9  12 1062.05 141.399   1
  -2   9 -13 772.596 137.734   1
  -2  -9 -13 812.992 244.288   1
   2  -9  13 795.049 146.254   1
   2   9  13 568.440 283.618   1
  -2  -9 -14 840.238 263.039   1
   2   9  14 585.128 287.749   1
   2  -9  14 355.653 142.934   1
  -2   9 -15 69.2910 147.056   1
  -2  -9 -15 183.619 219.567   1
   2   9  15-141.397 240.069   1
   2  -9  15-150.198 154.292   1
  -2   9 -16 485.093 185.557   1
   2   9  16 973.027 330.667   1
   2  -9  16 875.338 208.814   1
   2   9  17-182.782 269.959   1
  -2  -9 -17 192.196 253.896   1
  -2   9 -17 462.993 186.181   1
   2   9  18 110.876 258.763   1
  -2  -9 -18 32.4744 204.234   1
   2   9  19-484.343 283.938   1
  -2  -9 -19 295.594 256.449   1
   2   9  20-372.746 269.906   1
  -2  -9 -20-33.5558 236.278   1
   2   9  22 260.451 272.877   1
  -2  -9 -22 256.676 245.198   1
   2   9  23-184.414 218.723   1
  -2  -9 -23 504.008 203.702   1
   2   9  24 109.691 253.309   1
  -2  -9 -24 338.596 226.753   1
   2   9  25-108.723 246.130   1
  -2  -9 -25 30.1746 207.660   1
   2   9  26 141.174 223.295   1
  -2  10  25 253.357 261.090   1
   2 -10 -25 460.255 227.844   1
  -2  10  24-256.950 270.886   1
   2 -10 -24-93.3999 221.883   1
  -2  10  23 37.0729 260.658   1
   2 -10 -23 94.1124 233.090   1
  -2  10  22 111.719 261.782   1
   2 -10 -22-94.4468 226.776   1
  -2  10  21-260.757 275.827   1
   2 -10 -21-31.3740 209.424   1
  -2  10  20 371.439 234.737   1
   2 -10 -20 529.381 201.644   1
  -2  10  19 331.399 279.818   1
   2 -10 -19 30.9269 225.699   1
   2 -10 -18 397.958 244.327   1
  -2  10  18 510.320 291.127   1
   2 -10 -16 150.687 229.726   1
  -2  10  16-178.942 269.858   1
   2  10 -16 114.906 100.194   1
  -2  10  15-456.691 272.683   1
  -2 -10  15-92.2052 161.879   1
   2 -10 -15-88.7056 218.361   1
   2 -10 -14 348.793 229.464   1
  -2 -10  14 892.288 172.918   1
  -2  10  14 484.966 271.667   1
   2  10 -14 350.025 105.840   1
  -2 -10  13 260.232 151.480   1
   2  10 -13 43.6687 85.1126   1
  -2 -10  12 1090.46 137.302   1
   2 -10 -12 1105.36 266.532   1
   2  10 -12 774.846 108.533   1
   2 -10 -11 837.129 249.397   1
  -2  10  11 613.251 280.259   1
   2 -10 -10 889.180 245.823   1
  -2  10  10 657.696 271.920   1
   2 -10  -9 602.416 224.721   1
  -2  10   9 422.235 260.313   1
  -2  10   8 4769.07 496.032   1
   2 -10  -8 5338.43 476.663   1
   2 -10  -6 1801.87 281.074   1
  -2  10   6 2622.33 323.319   1
   2 -10  -5 821.307 194.084   1
   2  10  -5 778.052 95.3913   1
  -2  10   5 645.978 222.226   1
   2 -10  -4 328.159 165.122   1
   2  10  -4 389.637 106.746   1
   2 -10  -3 18.1740 146.634   1
  -2 -10   3 50.0779 93.2906   1
   2  10  -3 10.1104 109.964   1
  -2  10   3 174.773 189.160   1
   2 -10  -2 67.1640 145.767   1
  -2 -10   2-91.3359 101.942   1
   2  10  -2 49.4734 131.864   1
  -2  10   2 181.662 172.330   1
   2 -10  -1 30.6054 140.259   1
  -2 -10   1-82.7335 106.994   1
  -2  10   1-72.7127 153.876   1
   2  10  -1 245.690 151.261   1
   2  10   0 27309.3 2033.82   1
   2  10   1-73.0970 180.590   1
   2 -10   1-111.821 110.329   1
  -2  10  -1 28.1157 140.120   1
   2 -10   2 37.4888 100.123   1
   2  10   2-140.474 190.587   1
  -2  10  -2 93.6705 109.157   1
   2 -10   3-6.39243 76.3090   1
  -2 -10  -3 53.7739 168.662   1
  -2  10  -3 37.6046 86.4747   1
   2  10   3-43.4802 187.174   1
  -2  10  -4 212.821 59.9935   1
   2 -10   4 369.062 53.5950   1
  -2 -10  -4 327.269 191.034   1
  -2 -10  -5 821.302 195.371   1
   2  10   5 623.560 248.183   1
  -2 -10  -6 2437.38 286.140   1
   2  10   6 2293.44 314.422   1
   2  10   8 4967.82 503.269   1
  -2 -10  -8 5252.90 484.071   1
   2  10   9 148.804 248.757   1
  -2 -10  -9 926.590 230.781   1
   2  10  10 309.994 236.799   1
  -2 -10 -10 565.163 216.795   1
   2  10  11 128.266 218.303   1
  -2 -10 -11 585.937 227.219   1
   2  10  12 1126.68 306.019   1
  -2 -10 -12 434.120 255.317   1
   2  10  13 34.1076 270.735   1
  -2  10 -13 60.1639 60.9077   1
   2 -10  13-34.5919 62.4720   1
  -2 -10 -13 59.9539 244.847   1
   2  10  14 140.205 250.351   1
  -2  10 -14 481.697 101.817   1
   2 -10  14 334.691 103.725   1
   2  10  15 107.257 269.582   1
  -2  10 -15 101.299 113.664   1
   2 -10  15 35.3905 112.181   1
  -2 -10 -15 125.347 210.028   1
   2  10  16 36.3148 294.954   1
  -2 -10 -16 223.653 257.112   1
   2  10  18-222.706 240.575   1
  -2 -10 -18 132.577 216.921   1
   2  10  19 260.853 265.721   1
  -2 -10 -19 201.028 239.983   1
   2  10  20 933.767 294.381   1
  -2 -10 -20 67.5802 254.962   1
   2  10  21 373.252 243.175   1
  -2 -10 -21-163.759 235.071   1
   2  10  22 222.541 256.367   1
  -2 -10 -22-224.879 213.271   1
   2  10  23 220.224 263.814   1
  -2 -10 -23 217.874 233.466   1
   2  10  24 73.0670 228.728   1
  -2 -10 -24 181.624 201.189   1
   2  10  25 287.425 248.635   1
  -2 -10 -25 89.6783 209.635   1
  -2  11  25 213.476 208.489   1
   2 -11 -25 182.157 175.911   1
  -2  11  23 36.5477 203.243   1
   2 -11 -23 156.013 180.357   1
  -2  11  22-147.055 218.864   1
   2 -11 -22-31.3804 185.753   1
  -2  11  21 73.7093 255.090   1
   2 -11 -21 282.160 232.423   1
  -2  11  20 405.105 287.443   1
   2 -11 -20 250.694 243.223   1
  -2  11  19 110.116 289.922   1
   2 -11 -19 310.636 228.765   1
   2 -11 -18 647.368 229.358   1
  -2  11  18 873.039 265.472   1
   2 -11 -17 399.522 239.461   1
  -2  11  17 217.304 291.240   1
   2 -11 -16-121.334 207.906   1
  -2  11  16 357.922 253.752   1
  -2  11  15 284.163 271.148   1
   2 -11 -15 180.456 232.169   1
  -2  11  14-174.859 233.321   1
   2 -11 -14 295.559 204.386   1
  -2  11  13 549.638 287.537   1
   2 -11 -13 173.876 233.452   1
  -2  11  11 365.155 252.260   1
   2 -11 -11-27.7974 218.710   1
  -2  11  10 2042.26 322.655   1
  -2  11   9 344.822 276.685   1
   2 -11  -9 602.376 235.029   1
  -2  11   8 1215.77 289.700   1
   2 -11  -8 1826.10 263.578   1
   2 -11  -7 24.2788 196.466   1
   2 -11  -5 132.052 163.784   1
  -2  11   5 424.343 219.292   1
  -2 -11   4 2709.23 209.640   1
   2 -11  -4 2295.65 284.380   1
  -2  11   4 2223.65 303.504   1
   2  11  -4 2210.16 214.394   1
  -2 -11   3 1957.61 192.497   1
   2 -11  -3 2179.73 251.651   1
  -2  11   3 2010.31 272.819   1
   2  11  -3 1795.75 207.856   1
  -2 -11   2 9814.34 731.504   1
   2 -11  -2 9529.02 749.403   1
   2  11  -2 9153.45 736.404   1
  -2  11   2 9216.80 767.352   1
   2 -11  -1-16.3900 131.027   1
  -2  11   1 176.008 154.283   1
  -2 -11   0-88.5859 137.366   1
   2 -11   0 86.0639 136.906   1
   2  11   0 109.169 154.518   1
  -2  11   0 175.810 165.867   1
  -2 -11  -1 48.7527 151.186   1
   2  11   1 60.4494 190.088   1
  -2  11  -1 108.808 145.643   1
   2 -11   1 36.4726 118.142   1
  -2 -11  -2 9537.98 702.692   1
  -2  11  -2 8411.65 678.449   1
   2 -11   2 8677.84 673.720   1
   2  11   2 8426.09 720.823   1
  -2 -11  -3 2502.36 262.928   1
  -2  11  -3 2352.24 203.925   1
   2  11   3 2289.17 304.605   1
   2 -11   3 1914.71 189.867   1
   2  11   4 2466.30 319.089   1
  -2 -11  -4 2344.98 283.867   1
   2  11   5 183.352 215.900   1
  -2 -11  -5 565.913 189.115   1
  -2 -11  -7-24.3146 198.603   1
   2  11   8 1520.59 313.472   1
  -2 -11  -8 1176.26 248.431   1
   2  11   9 372.046 253.882   1
   2  11  10 2185.04 361.717   1
  -2 -11 -10 2589.98 336.948   1
   2  11  11 66.1466 265.340   1
  -2 -11 -11 231.327 232.055   1
   2  11  13 174.328 212.980   1
  -2 -11 -13 305.847 205.659   1
   2  11  14 248.942 260.387   1
  -2 -11 -14 407.599 219.966   1
   2  11  15 180.662 290.787   1
  -2 -11 -15 160.317 253.133   1
   2  11  16 219.586 293.001   1
  -2 -11 -16 294.007 259.990   1
   2  11  17 110.870 280.848   1
  -2 -11 -17 200.485 247.557   1
   2  11  18-148.634 254.635   1
  -2 -11 -18 270.885 256.218   1
   2  11  19 37.2368 230.502   1
  -2 -11 -19 102.649 209.527   1
   2  11  20 37.3048 273.446   1
  -2 -11 -20 369.334 233.640   1
   2  11  21 74.3926 266.000   1
  -2 -11 -21 195.721 237.977   1
   2  11  22 184.436 243.845   1
  -2 -11 -22 63.8833 207.173   1
   2  11  23 219.574 215.262   1
  -2 -11 -23-93.3609 197.727   1
   2  11  25-35.3575 250.661   1
  -2 -11 -25-88.6612 201.661   1
  -2  12  24 319.627 268.691   1
   2 -12 -24-245.099 220.690   1
  -2  12  23 901.169 293.146   1
   2 -12 -23 653.106 247.285   1
  -2  12  22 327.320 266.230   1
   2 -12 -22-31.3521 214.975   1
  -2  12  21 511.458 263.220   1
   2 -12 -21-188.919 201.129   1
  -2  12  20-36.5965 205.595   1
   2 -12 -20 534.132 210.375   1
  -2  12  18 36.4684 265.924   1
   2 -12 -18-217.673 216.918   1
  -2  12  17-108.614 244.883   1
   2 -12 -17-92.5683 199.127   1
  -2  12  16-179.759 275.888   1
   2 -12 -16 152.870 235.438   1
  -2  12  15 286.425 269.266   1
   2 -12 -15 121.680 218.678   1
  -2  12  14 354.356 270.150   1
   2 -12 -14-30.0152 209.400   1
  -2  12  13-211.390 288.170   1
  -2  12  12 1876.32 328.521   1
   2 -12 -12 1141.96 274.291   1
  -2  12  11 273.524 290.372   1
   2 -12 -11 28.7331 218.334   1
   2 -12 -10 365.989 234.968   1
   2 -12  -9 1283.94 269.273   1
  -2  12   9 1761.62 326.942   1
   2 -12  -8 2472.88 309.198   1
  -2  12   8 2349.18 330.320   1
   2 -12  -7 153.479 213.418   1
  -2  12   7 336.406 246.470   1
   2 -12  -6 689.930 211.727   1
  -2  12   6 794.541 246.161   1
   2 -12  -5 567.068 221.822   1
  -2  12   5 952.341 263.288   1
  -2 -12   4 205.692 76.1062   1
   2 -12  -4 291.840 188.258   1
   2  12  -4 103.551 83.9578   1
  -2  12   4 238.001 211.653   1
  -2 -12   3 298.131 105.508   1
   2 -12  -3 167.784 190.480   1
   2  12  -3 363.728 114.607   1
  -2  12   3 666.500 232.481   1
  -2 -12   2 519.363 136.818   1
   2 -12  -2 620.784 182.938   1
  -2  12   2 545.497 207.842   1
   2  12  -2 237.744 140.000   1
   2 -12  -1-224.870 163.854   1
  -2  12   1-208.507 174.261   1
   2  12  -1-16.7962 148.551   1
   2  12   0 8683.59 707.244   1
   2 -12   0 9357.87 691.105   1
  -2  12   0 8688.80 705.519   1
  -2 -12   0 8137.68 695.146   1
   2  12   1-42.8182 197.396   1
  -2 -12  -1-180.006 157.379   1
  -2 -12  -2 658.361 190.810   1
   2 -12   2 798.999 127.513   1
   2  12   2 512.515 218.529   1
  -2  12  -2 891.963 155.928   1
  -2 -12  -3 226.760 168.158   1
   2 -12   3 235.206 87.8881   1
   2  12   3 349.559 208.148   1
  -2  12  -3 404.171 111.690   1
   2  12   4-132.518 208.304   1
  -2 -12  -4 109.468 172.073   1
   2  12   5 1364.27 260.964   1
  -2 -12  -5 989.635 217.173   1
   2  12   6 787.897 263.609   1
  -2 -12  -6 242.575 208.601   1
   2  12   7 151.615 233.414   1
  -2 -12  -7 329.947 205.544   1
   2  12   8 1949.22 334.761   1
  -2 -12  -8 1542.01 277.308   1
   2  12   9 1133.11 310.473   1
  -2 -12  -9 1514.03 271.314   1
  -2 -12 -10 457.652 233.090   1
   2  12  12 768.440 327.487   1
  -2 -12 -12 2064.22 315.759   1
   2  12  13-213.346 285.202   1
  -2 -12 -13-93.6459 244.755   1
   2  12  14-36.0868 286.138   1
  -2 -12 -14 480.000 245.441   1
   2  12  15-328.720 294.261   1
  -2 -12 -15-196.215 257.684   1
   2  12  16 295.165 293.662   1
  -2 -12 -16 302.153 258.539   1
   2  12  17 37.1057 279.831   1
  -2 -12 -17 170.658 259.277   1
   2  12  18-37.1880 260.340   1
  -2 -12 -18-34.5731 262.523   1
   2  12  20 186.393 265.075   1
  -2 -12 -20 367.997 226.151   1
   2  12  21 148.203 265.825   1
  -2 -12 -21-98.4074 225.735   1
   2  12  22 404.728 261.406   1
  -2 -12 -22 412.567 247.017   1
   2  12  23-36.5220 242.792   1
  -2 -12 -23 308.093 190.095   1
   2  12  24-179.702 237.643   1
  -2 -12 -24-91.0373 206.305   1
  -2  13  24 34.9843 212.474   1
   2 -13 -24 395.578 196.977   1
  -2  13  23-35.4940 232.336   1
   2 -13 -23 154.776 221.258   1
  -2  13  22 107.769 240.955   1
   2 -13 -22-375.451 222.978   1
  -2  13  21-36.1984 266.882   1
   2 -13 -21 31.5450 232.573   1
  -2  13  20-72.8726 260.400   1
   2 -13 -20 158.183 223.356   1
  -2  13  19 255.697 230.056   1
   2 -13 -19 126.169 197.735   1
  -2  13  18 36.5690 283.577   1
   2 -13 -18 63.0039 222.401   1
  -2  13  17 182.827 237.169   1
   2 -13 -17 93.7020 195.586   1
  -2  13  16 473.107 291.859   1
   2 -13 -16-93.1289 234.226   1
   2 -13 -14 305.329 247.277   1
  -2  13  13-322.609 278.510   1
   2 -13 -13-181.322 238.967   1
  -2  13  12 35.6840 286.928   1
   2 -13 -12-60.1630 241.110   1
  -2  13  11 388.164 299.159   1
   2 -13 -11 385.890 242.572   1
  -2  13  10 1280.47 300.969   1
   2 -13 -10 1161.35 270.157   1
  -2  13   9 441.328 246.104   1
   2 -13  -9 85.5510 208.552   1
   2 -13  -8 641.596 243.893   1
  -2  13   8-66.1901 254.105   1
   2 -13  -7 135.673 213.176   1
  -2  13   7 353.170 255.370   1
   2 -13  -6-210.355 197.081   1
  -2  13   6-61.5987 239.064   1
   2  13  -4 1267.38 128.924   1
  -2 -13   4 1194.84 117.625   1
   2 -13  -4 1619.89 226.385   1
  -2  13   4 1705.97 279.306   1
   2  13  -3 31.1604 101.819   1
   2 -13  -3-88.7382 169.690   1
  -2  13   3 51.2341 191.044   1
  -2 -13   3-138.993 88.5969   1
   2  13  -2 935.058 176.396   1
   2 -13  -2 1549.26 222.782   1
  -2  13   2 1449.89 229.314   1
  -2 -13   2 1284.60 178.079   1
   2  13  -1 348.848 163.607   1
   2 -13  -1 464.203 154.597   1
  -2  13   1 582.995 185.515   1
  -2 -13   1 796.318 155.935   1
   2  13   0-20.3558 163.180   1
   2 -13   0 196.902 127.877   1
  -2 -13   0-36.8465 164.696   1
  -2  13   0-79.9945 172.683   1
   2  13   1 571.465 209.177   1
  -2 -13  -1 460.446 192.392   1
  -2 -13  -2 1477.62 225.953   1
   2 -13   2 1140.12 150.587   1
   2  13   2 1526.26 248.956   1
  -2  13  -2 1457.66 190.406   1
  -2 -13  -3-22.6058 167.938   1
   2 -13   3-93.3140 75.8214   1
  -2  13  -3 40.9321 113.188   1
   2  13   3 267.691 217.976   1
  -2 -13  -4 1586.24 240.877   1
   2  13   4 1422.40 276.422   1
  -2 -13  -6 179.142 201.911   1
   2  13   6-30.9790 234.470   1
  -2 -13  -7-26.6674 210.288   1
   2  13   7 64.0593 253.407   1
  -2 -13  -8-27.6570 215.282   1
   2  13   8 264.039 251.581   1
  -2 -13  -9 113.923 227.076   1
   2  13   9 202.798 254.115   1
  -2 -13 -10 1759.96 286.759   1
   2  13  10 1524.81 336.114   1
  -2 -13 -11 90.8184 202.310   1
   2  13  11 317.608 258.536   1
  -2 -13 -12-155.919 216.493   1
   2  13  12 71.6326 239.995   1
  -2 -13 -13-32.0433 220.523   1
  -2 -13 -14 32.8123 247.303   1
   2  13  14 586.545 265.897   1
   2  13  16 371.582 260.418   1
  -2 -13 -17 660.390 248.091   1
   2  13  17-148.975 250.240   1
  -2 -13 -18-102.967 223.093   1
   2  13  18-373.506 243.847   1
  -2 -13 -19-203.213 194.507   1
   2  13  19 74.7000 226.209   1
  -2 -13 -20 266.515 233.726   1
   2  13  20 148.597 266.982   1
  -2 -13 -21 489.920 241.952   1
   2  13  21 368.234 266.066   1
  -2 -13 -22-157.402 233.854   1
   2  13  22 257.198 255.043   1
  -2 -13 -23 310.745 222.589   1
   2  13  23 72.4507 244.298   1
  -2 -13 -24 241.422 173.264   1
   2  13  24-211.873 215.018   1
   2 -14 -23 184.717 182.159   1
  -2  14  23-175.284 215.794   1
   2 -14 -21 378.388 231.144   1
  -2  14  21-35.9848 263.668   1
   2 -14 -19-191.030 190.805   1
  -2  14  19-36.6045 223.045   1
   2 -14 -18 31.7524 220.412   1
   2 -14 -17 603.029 231.488   1
  -2  14  17 147.815 263.649   1
   2 -14 -16-346.832 248.323   1
  -2  14  16-37.0463 279.729   1
   2 -14 -15 31.4291 197.820   1
  -2  14  15 259.721 249.882   1
   2 -14 -13 467.212 247.907   1
  -2  14  13-37.0184 278.645   1
   2 -14 -12 464.347 248.840   1
  -2  14  12 257.989 288.063   1
   2 -14 -11 92.1772 224.871   1
  -2  14  11-328.978 292.081   1
   2 -14  -9 150.086 217.525   1
  -2  14   9 248.003 249.444   1
   2 -14  -8-177.584 220.045   1
  -2  14   8-34.5418 267.065   1
   2 -14  -7 607.924 252.195   1
  -2  14   7-66.6797 260.261   1
   2 -14  -6 1089.77 234.483   1
  -2  14   6 766.550 280.642   1
   2 -14  -5 79.8298 203.331   1
  -2  14   5 392.037 237.496   1
  -2 -14   4 333.066 51.2246   1
   2  14  -4 289.929 71.6188   1
  -2 -14   3 50.9628 83.0309   1
  -2  14   3 234.687 214.437   1
   2  14  -3 158.519 96.3176   1
   2 -14  -3 91.8401 184.191   1
   2 -14  -2 2189.27 253.138   1
  -2  14   2 1379.15 261.667   1
  -2 -14   1 86.7356 136.995   1
  -2  14   1 177.533 184.182   1
   2 -14  -1 159.948 147.128   1
   2  14  -1 17.5305 143.819   1
  -2 -14   0 621.050 187.876   1
  -2  14   0 428.452 190.545   1
   2 -14   0 133.486 126.805   1
   2  14   0 375.245 187.905   1
  -2 -14  -1 485.207 192.459   1
  -2  14  -1 132.801 160.403   1
   2 -14   1 278.511 123.715   1
   2  14   1 214.392 192.540   1
   2  14   2 2107.02 299.390   1
  -2 -14  -2 1996.29 279.524   1
   2 -14   2 1727.48 190.150   1
  -2  14  -2 2145.77 238.633   1
  -2 -14  -3 98.7703 194.722   1
   2 -14   3-5.95254 64.3969   1
  -2  14  -3 79.5134 121.986   1
   2  14   3 85.4301 223.816   1
   2  14   5 190.241 236.537   1
  -2 -14  -5 52.9556 191.640   1
   2  14   6 789.799 282.710   1
  -2 -14  -6 952.580 242.308   1
   2  14   7 271.156 261.159   1
  -2 -14  -7 27.9313 203.771   1
   2  14   8 347.297 248.981   1
  -2 -14  -8 230.315 197.407   1
   2  14   9-35.4108 287.438   1
  -2 -14  -9 58.8979 229.908   1
   2  14  10-215.764 268.136   1
  -2 -14 -10-575.950 221.647   1
   2  14  11-36.4128 273.715   1
  -2 -14 -11-218.351 224.060   1
   2  14  12 551.827 304.116   1
  -2 -14 -12 384.097 261.087   1
   2  14  13 148.391 285.638   1
  -2 -14 -13 455.436 259.273   1
   2  14  15-224.641 265.401   1
  -2 -14 -15 68.0049 220.400   1
   2  14  16-149.839 269.251   1
  -2 -14 -16-277.368 209.347   1
  -2 -14 -17-137.474 214.060   1
   2  14  18 112.534 249.180   1
  -2 -14 -18-306.398 212.026   1
   2  14  19-74.6128 251.089   1
  -2 -14 -19 100.862 241.218   1
   2  14  21-330.476 259.414   1
  -2 -14 -21 550.500 252.169   1
   2  14  23 284.953 255.659   1
  -2 -14 -23-30.9282 210.171   1
   2 -15 -22-217.644 179.640   1
  -2  15  22 493.610 219.420   1
   2 -15 -21-252.083 227.925   1
  -2  15  21 178.967 260.923   1
   2 -15 -20 63.6359 224.604   1
  -2  15  20-36.3413 266.923   1
   2 -15 -19 287.890 182.800   1
  -2  15  19-36.7723 236.245   1
   2 -15 -18-160.534 215.313   1
  -2  15  18 556.742 288.932   1
   2 -15 -17-257.810 200.124   1
  -2  15  17-187.408 253.954   1
   2 -15 -16 516.933 252.680   1
  -2  15  16 377.268 286.310   1
   2 -15 -15 96.6764 219.888   1
  -2  15  15 37.9828 263.697   1
   2 -15 -14-32.2580 200.699   1
  -2  15  14 38.1447 237.324   1
   2 -15 -13 32.2798 216.315   1
  -2  15  13 114.636 271.994   1
   2 -15 -12-193.640 224.222   1
  -2  15  12-38.1432 282.447   1
   2 -15 -11-225.418 226.429   1
  -2  15  11 151.609 249.283   1
   2 -15 -10 480.444 234.433   1
  -2  15  10 74.8670 252.855   1
   2 -15  -8 62.6145 218.431   1
  -2  15   8 214.059 254.076   1
   2 -15  -7-30.5205 220.193   1
  -2  15   7 445.986 265.384   1
   2 -15  -6-175.974 217.887   1
  -2  15   6 97.6957 249.041   1
   2 -15  -5 415.106 220.434   1
  -2  15   5-245.286 218.267   1
   2 -15  -4 1232.43 228.119   1
  -2  15   4 795.030 242.354   1
  -2 -15   3 86.0478 71.0821   1
   2 -15  -3-231.699 183.347   1
   2  15  -3 65.4294 90.2456   1
  -2  15   3 183.394 208.668   1
   2 -15  -2 120.707 155.298   1
  -2  15   2 193.634 196.768   1
   2  15  -1-51.0504 144.049   1
   2 -15  -1-51.3619 135.457   1
  -2  15   1-22.7429 176.953   1
  -2 -15   1 189.168 143.044   1
   2  15   0 165.076 163.530   1
  -2 -15   0 129.075 167.647   1
   2 -15   0 255.104 117.563   1
  -2  15   0-156.121 180.154   1
  -2 -15  -1 48.5368 181.668   1
   2 -15   1 12.5410 111.887   1
  -2  15  -1 222.353 175.051   1
   2  15   1 24.0547 178.741   1
  -2 -15  -2 313.515 194.617   1
   2 -15   2 110.686 87.9931   1
  -2  15  -2 276.817 163.023   1
   2  15   2 405.638 204.374   1
  -2 -15  -3 191.054 212.412   1
   2 -15   3 98.4196 57.7523   1
  -2  15  -3-125.283 139.570   1
   2  15   3-29.5193 232.828   1
   2  15   4 94.7524 229.684   1
  -2 -15  -4 254.083 206.980   1
   2  15   5 531.420 262.027   1
  -2 -15  -5 172.008 205.292   1
   2  15   6 34.5202 244.703   1
  -2 -15  -6 58.8822 216.266   1
   2  15   7 142.116 239.265   1
  -2 -15  -7 89.7209 214.728   1
   2  15   8 617.140 284.099   1
  -2 -15  -8 303.451 218.990   1
   2  15  10 821.189 288.187   1
  -2 -15 -10 188.792 222.536   1
   2  15  11 451.857 290.972   1
  -2 -15 -11-289.571 249.481   1
   2  15  12-75.7750 272.971   1
  -2 -15 -12 195.553 232.027   1
   2  15  13 455.680 235.570   1
  -2 -15 -13 33.3455 211.388   1
   2  15  14-303.691 252.150   1
  -2 -15 -14 34.0994 229.682   1
   2  15  15-38.0246 280.465   1
  -2 -15 -15-169.698 239.714   1
   2  15  16 76.0055 284.225   1
  -2 -15 -16 473.036 242.471   1
   2  15  17 264.984 290.433   1
  -2 -15 -17 369.602 235.406   1
   2  15  18 488.721 280.662   1
  -2 -15 -18-33.6170 241.606   1
   2  15  19-111.768 271.690   1
  -2 -15 -19-764.431 260.075   1
   2  15  20-36.9684 265.438   1
  -2 -15 -20 293.990 241.061   1
   2  15  21 440.180 276.892   1
  -2 -15 -21 546.848 243.441   1
  -2 -15 -22 283.547 231.427   1
   2 -16 -21-156.657 210.903   1
  -2  16  21 321.250 248.846   1
   2 -16 -20 158.627 232.755   1
  -2  16  20 655.546 294.041   1
   2 -16 -19 32.0775 178.360   1
  -2  16  19 147.956 237.433   1
   2 -16 -18-32.3708 231.391   1
  -2  16  18 751.193 294.015   1
   2 -16 -17-32.5893 201.892   1
  -2  16  17 343.096 242.353   1
   2 -16 -15 165.169 237.077   1
  -2  16  15 506.258 299.648   1
   2 -16 -14 498.913 232.439   1
  -2  16  14 196.320 271.541   1
   2 -16 -13 334.857 222.392   1
  -2  16  13-197.160 248.032   1
   2 -16 -12-33.6714 223.520   1
  -2  16  12 118.270 265.342   1
   2 -16 -11-270.221 243.345   1
  -2  16  11 234.995 264.830   1
   2 -16 -10 169.000 237.656   1
  -2  16  10 502.801 294.514   1
   2 -16  -9 268.296 239.658   1
  -2  16   9-264.193 261.981   1
   2 -16  -7-63.9229 222.802   1
  -2  16   7 34.8185 252.793   1
   2 -16  -6 517.580 244.510   1
  -2  16   6 657.043 269.129   1
   2 -16  -5-113.773 199.948   1
  -2  16   5 152.698 211.984   1
   2 -16  -4-51.9804 181.999   1
  -2  16   4 223.968 216.383   1
  -2 -16   3 11.4625 54.8395   1
   2  16  -3 75.7487 88.9115   1
   2 -16  -2 76.8724 149.142   1
  -2  16   2 96.9268 181.445   1
   2  16  -1 299.548 144.318   1
   2 -16  -1 158.311 120.118   1
  -2  16   1 140.827 183.123   1
  -2 -16   1 156.525 128.961   1
   2  16   0 40.4248 160.991   1
  -2 -16   0 165.354 159.196   1
   2 -16   0-13.5002 107.203   1
  -2  16   0 45.5728 174.274   1
  -2 -16  -1 454.153 200.182   1
   2 -16   1 281.367 104.253   1
   2  16   1 309.282 184.533   1
  -2  16  -1 245.735 190.388   1
  -2 -16  -2 86.5447 224.744   1
   2 -16   2 150.331 72.0048   1
   2  16   2 81.1172 214.231   1
  -2  16  -2 367.774 204.357   1
  -2  16  -3 132.973 133.938   1
   2 -16   3 30.7877 29.7885   1
   2  16   4-453.899 248.838   1
  -2 -16  -4-377.372 229.364   1
   2  16   5 172.133 266.260   1
  -2 -16  -5-380.368 234.847   1
   2  16   6 467.151 281.050   1
  -2 -16  -6 960.322 247.344   1
   2  16   7 111.214 257.855   1
  -2 -16  -7 321.757 224.906   1
   2  16   9-38.3820 259.704   1
  -2 -16  -9 295.010 241.893   1
   2  16  10 193.619 263.297   1
  -2 -16 -10 164.728 228.065   1
   2  16  11 854.909 306.780   1
  -2 -16 -11-234.495 238.865   1
   2  16  12-389.248 260.785   1
  -2 -16 -12 303.463 210.896   1
   2  16  13 428.684 286.743   1
  -2 -16 -13 100.371 230.870   1
   2  16  14-194.335 282.420   1
  -2 -16 -14-134.677 232.993   1
   2  16  15-154.920 268.882   1
  -2 -16 -15 234.437 223.407   1
   2  16  16 461.378 256.326   1
  -2 -16 -16 233.043 206.294   1
   2  16  17 76.1867 249.476   1
  -2 -16 -17 165.394 193.625   1
   2  16  18 113.507 258.142   1
  -2 -16 -18 32.7368 211.179   1
   2  16  19 413.458 274.599   1
  -2 -16 -19 161.296 213.963   1
   2  16  20 296.707 278.094   1
  -2 -16 -20 483.925 236.972   1
   2  16  21-181.127 268.178   1
  -2 -16 -21-31.7476 210.850   1
  -2  17  21-35.6663 251.777   1
   2 -17 -20-31.5880 211.731   1
  -2  17  20 256.015 286.560   1
   2 -17 -19 480.159 223.504   1
  -2  17  19 149.240 246.526   1
   2 -17 -18 97.3815 207.489   1
  -2  17  18 190.635 268.196   1
   2 -17 -17 427.981 238.203   1
  -2  17  17 155.121 279.137   1
   2 -17 -16-33.3673 197.709   1
  -2  17  16 433.966 266.948   1
   2 -17 -14 274.426 227.530   1
  -2  17  14 283.107 289.706   1
   2 -17 -13 278.219 250.901   1
  -2  17  13 81.3320 278.981   1
   2 -17 -12 246.232 241.273   1
  -2  17  12 487.523 285.513   1
   2 -17 -11 283.790 232.518   1
  -2  17  11 40.2679 267.617   1
   2 -17 -10 71.1126 240.393   1
  -2  17  10-79.0072 256.023   1
   2 -17  -9 35.2741 235.710   1
  -2  17   9 422.483 275.960   1
   2 -17  -8 69.1267 230.774   1
  -2  17   8 258.215 265.950   1
   2 -17  -7 199.913 231.913   1
  -2  17   7 278.648 244.434   1
   2 -17  -6-187.790 221.880   1
  -2  17   6 97.5517 235.193   1
   2 -17  -5 85.5909 192.020   1
  -2  17   5-90.3752 205.499   1
   2 -17  -4 299.288 177.819   1
  -2  17   4 224.134 193.755   1
   2 -17  -3 21.4231 154.580   1
  -2  17   3 284.043 196.273   1
   2 -17  -2 106.332 122.488   1
  -2  17   2-171.337 179.090   1
   2 -17  -1 144.040 107.994   1
  -2 -17   1 27.2632 99.5701   1
  -2  17   1 100.122 181.134   1
   2  17  -1 110.887 123.004   1
  -2 -17   0 77.8797 152.165   1
   2 -17   0 111.770 96.5582   1
  -2  17   0-95.5213 172.844   1
   2  17   0 236.664 152.038   1
  -2 -17  -1 122.291 166.108   1
  -2  17  -1-231.491 207.478   1
   2  17   1-23.4149 175.877   1
  -2 -17  -2 262.040 231.465   1
  -2  17  -2 317.432 252.216   1
   2  17   2 349.484 206.823   1
   2  17   3-210.899 206.125   1
  -2 -17  -3-225.067 214.007   1
   2  17   4 428.167 243.937   1
  -2 -17  -4 203.789 245.757   1
   2  17   5 457.731 285.522   1
  -2 -17  -5 104.776 237.921   1
   2  17   6 333.068 259.212   1
  -2 -17  -6-70.0423 237.999   1
   2  17   7-115.007 285.853   1
  -2 -17  -7 174.222 236.662   1
   2  17   8-667.408 295.925   1
  -2 -17  -8-103.729 236.129   1
   2  17   9 79.7034 275.462   1
  -2 -17  -9 34.3036 224.525   1
   2  17  10 401.645 272.350   1
  -2 -17 -10 204.459 230.296   1
   2  17  11 403.279 296.606   1
  -2 -17 -11 100.673 219.102   1
   2  17  12-201.350 279.558   1
  -2 -17 -12 33.4555 199.143   1
   2  17  13 440.636 291.319   1
  -2 -17 -13 99.2194 220.189   1
   2  17  14 318.152 255.350   1
  -2 -17 -14-33.0513 221.603   1
   2  17  16-78.1338 271.196   1
  -2 -17 -16 129.739 208.171   1
   2  17  17 462.727 287.615   1
  -2 -17 -17 518.350 245.961   1
   2  17  18 305.722 260.973   1
  -2 -17 -18 63.9051 224.011   1
   2  17  19-225.806 225.763   1
  -2 -17 -19-192.124 210.090   1
   2  17  20-366.957 229.583   1
  -2 -17 -20 158.138 181.613   1
   2 -18 -20 156.960 198.423   1
  -2  18  20-109.756 239.441   1
   2 -18 -19-31.9226 203.073   1
  -2  18  19 414.561 284.305   1
   2 -18 -18 65.1010 182.205   1
  -2  18  18 116.076 230.341   1
   2 -18 -17-99.6550 226.660   1
  -2  18  17 316.995 285.471   1
   2 -18 -16 33.8717 223.123   1
  -2  18  16 403.237 297.593   1
   2 -18 -15 138.443 228.807   1
  -2  18  15 574.053 269.373   1
   2 -18 -13-72.2312 231.959   1
  -2  18  13 417.023 284.636   1
   2 -18 -12 735.632 280.430   1
  -2  18  12 581.797 297.267   1
   2 -18 -10-37.4487 242.929   1
  -2  18  10 360.980 272.589   1
   2 -18  -9 409.152 240.235   1
  -2  18   9-77.1245 249.036   1
   2 -18  -8-36.1590 219.294   1
  -2  18   8 439.258 253.331   1
   2 -18  -7 689.613 245.002   1
  -2  18   7 307.489 230.626   1
   2 -18  -6 63.0463 213.324   1
  -2  18   6 192.076 222.398   1
   2 -18  -5-27.6934 193.782   1
  -2  18   5-417.132 196.647   1
   2 -18  -4 214.343 168.813   1
  -2  18   4-192.525 182.574   1
  -2  18   3 77.5040 177.874   1
   2  18   1-22.8535 159.990   1
   2  18   3-241.097 215.511   1
  -2 -18  -3 66.9857 229.628   1
   2  18   4-297.880 229.991   1
  -2 -18  -4 72.7169 255.813   1
   2  18   5-106.940 245.331   1
  -2 -18  -5 226.421 263.080   1
   2  18   6 340.161 269.452   1
  -2 -18  -6 452.879 252.180   1
   2  18   7 39.3904 261.686   1
  -2 -18  -7-299.944 233.509   1
   2  18   8 202.565 269.072   1
  -2 -18  -8 514.050 241.858   1
   2  18   9-164.839 260.461   1
  -2 -18  -9 71.8222 226.974   1
   2  18  10 415.380 283.726   1
  -2 -18 -10 422.076 244.987   1
   2  18  11-290.913 287.236   1
  -2 -18 -11 171.226 218.657   1
   2  18  12 372.682 276.408   1
  -2 -18 -12 33.7347 206.849   1
   2  18  13 821.708 318.910   1
  -2 -18 -13 560.729 246.056   1
   2  18  15 161.834 274.828   1
  -2 -18 -15 32.0390 210.760   1
   2  18  16 398.318 272.025   1
  -2 -18 -16 31.8282 209.693   1
   2  18  17 39.1929 240.111   1
  -2 -18 -17 191.129 181.940   1
   2  18  18-458.345 271.915   1
  -2 -18 -18 157.513 215.944   1
   2  18  19 484.734 293.243   1
  -2 -18 -19 278.817 212.008   1
   2  18  20-145.703 266.611   1
  -2 -18 -20 274.351 226.556   1
   2 -19 -19 191.107 212.665   1
  -2  19  19 75.6894 273.880   1
   2 -19 -18 65.4010 210.061   1
  -2  19  18 234.312 274.687   1
   2 -19 -17-67.2549 191.824   1
  -2  19  17 200.690 261.424   1
   2 -19 -16 207.749 239.512   1
  -2  19  16 41.0781 266.409   1
   2 -19 -15 249.888 241.631   1
  -2  19  15 41.8297 280.487   1
   2 -19 -14 625.589 252.653   1
  -2  19  14 84.6042 289.980   1
   2 -19 -13 568.491 244.259   1
   2 -19 -12 155.447 240.614   1
  -2  19  12 42.1188 273.077   1
   2 -19 -11 276.725 269.985   1
  -2  19  11 82.6411 272.021   1
  -2  19   9-152.100 241.811   1
  -2  19   8-71.7717 236.030   1
  -2  19   7 340.988 215.815   1
   2  19   7-40.4050 264.436   1
   2  19   8 417.710 276.333   1
   2  19   9 682.222 301.308   1
   2  19  11 517.437 307.818   1
  -2 -19 -11 212.826 219.642   1
   2  19  12-171.655 276.872   1
  -2 -19 -12-68.8068 215.327   1
   2  19  14 293.490 255.915   1
  -2 -19 -14 231.190 200.797   1
   2  19  15 370.915 294.790   1
  -2 -19 -15 64.8289 214.556   1
   2  19  16-361.372 258.987   1
  -2 -19 -16 127.067 189.096   1
   2  19  17-156.679 266.073   1
  -2 -19 -17-31.0491 197.326   1
   2  19  18-535.305 276.660   1
  -2 -19 -18-245.249 208.903   1
   2  19  19 148.277 240.268   1
  -2 -19 -19-30.0876 185.221   1
   3   0 -26-32.9405 218.671   1
  -3   0  25 169.747 252.662   1
   3   0 -25 65.8656 215.660   1
  -3   0  24 210.841 252.912   1
   3   0 -24 230.275 232.769   1
  -3   0  23-41.3929 266.950   1
   3   0 -23 32.8690 206.664   1
  -3   0  22 729.014 285.259   1
   3   0 -22 261.423 215.136   1
  -3   0  21 359.852 291.179   1
   3   0 -21 287.591 222.024   1
  -3   0  20 1054.74 309.870   1
   3   0 -20 562.618 250.114   1
  -3   0  19-38.0422 266.616   1
   3   0 -19-274.141 240.537   1
  -3   0  18 515.925 299.358   1
   3   0 -18 471.823 241.972   1
  -3   0  17-35.4855 254.694   1
   3   0 -17 199.534 227.111   1
  -3   0  16 372.489 287.019   1
   3   0 -16 356.225 221.190   1
  -3   0  15 64.4761 246.566   1
  -3   0  14-30.5215 222.634   1
   3   0 -14 250.081 205.082   1
  -3   0  12 80.7161 226.521   1
   3   0 -12 89.5442 196.017   1
  -3   0  11-201.282 203.755   1
   3   0 -11-42.1075 185.921   1
   3   0 -10 11096.5 949.992   1
  -3   0  10 13385.5 966.865   1
  -3   0   9 64.6551 199.460   1
   3   0  -9-55.2146 177.554   1
   3   0  -8 13840.4 1026.02   1
  -3   0   8 12624.0 1035.93   1
  -3   0   7-92.7607 204.856   1
   3   0  -7-15.5299 178.586   1
  -3   0   6 222.652 197.720   1
   3   0  -6 42.3780 174.820   1
   3   0  -4 67640.3 5097.08   1
  -3   0   4 73034.3 5111.75   1
   3   0  -3-54.2139 153.076   1
  -3   0   3 76.0605 176.922   1
  -3   0   2 344344. 24915.1   1
   3   0  -2 342749. 24911.2   1
  -3   0   1 43.0937 211.109   1
   3   0  -1 171.674 189.516   1
  -3   0   0 254.472 175.776   1
   3   0   0 9.98561 146.622   1
  -3   0  -1-118.055 186.793   1
   3   0   1 9.88655 194.972   1
  -3   0  -2 329239. 24165.1   1
   3   0   2 337337. 24166.3   1
  -3   0  -3-81.4326 168.650   1
   3   0   3-60.3931 162.462   1
   3   0   4 67432.2 4816.44   1
  -3   0  -4 64684.8 4813.52   1
   3   0   6 398.383 162.004   1
  -3   0  -6 85.6218 136.405   1
  -3   0  -7-41.0228 155.247   1
   3   0   7 32.9502 187.939   1
  -3   0  -8 11967.3 941.181   1
   3   0   8 12613.1 959.828   1
  -3   0  -9 83.3973 156.877   1
   3   0   9 205.384 188.032   1
  -3   0 -10 9955.17 827.453   1
   3   0  10 11167.4 850.465   1
   3   0  11 212.694 208.495   1
  -3   0 -11-99.9867 168.793   1
   3   0  12 227.343 210.931   1
  -3   0 -12 659.155 197.780   1
   3   0  14 313.855 234.433   1
  -3   0 -14 518.843 201.516   1
   3   0  15 58.9505 230.141   1
  -3   0 -15 49.8816 198.008   1
   3   0  16 122.588 227.093   1
  -3   0 -16 182.803 196.481   1
   3   0  17 287.108 227.184   1
  -3   0 -17-27.2194 200.848   1
   3   0  18 560.614 252.922   1
  -3   0 -18 709.757 239.996   1
   3   0  19-68.0778 269.394   1
  -3   0 -19 204.840 215.043   1
   3   0  20 208.685 256.634   1
  -3   0 -20 90.8074 225.920   1
   3   0  21 176.989 254.837   1
  -3   0 -21 375.322 219.958   1
   3   0  22 287.206 253.274   1
  -3   0 -22 549.678 228.520   1
   3   0  23 727.072 239.275   1
  -3   0 -23 65.2914 211.045   1
   3   0  24 514.175 238.095   1
  -3   0 -24 613.997 233.653   1
   3   0  25 74.0877 211.472   1
  -3   0 -25 159.953 210.544   1
  -3   0 -26 32.1039 210.109   1
   3  -1 -26 549.868 233.688   1
  -3   1  26-123.196 257.483   1
   3   1 -25-67.6765 207.866   1
   3  -1 -25 521.322 239.937   1
  -3   1  25 330.270 284.626   1
   3   1 -24 301.390 217.593   1
   3  -1 -24 426.819 238.914   1
  -3  -1  24 390.718 290.732   1
  -3   1  24 368.932 279.654   1
   3  -1 -23 197.492 236.160   1
  -3   1  23-202.779 257.643   1
   3   1 -22 491.536 240.013   1
  -3  -1  22-332.615 274.912   1
   3  -1 -21-127.919 222.054   1
   3   1 -21 128.027 235.154   1
  -3  -1  21 280.826 260.070   1
  -3   1  21 160.105 260.743   1
   3   1 -20 1256.46 271.358   1
   3  -1 -20 1504.86 281.912   1
  -3   1  20 1771.76 345.978   1
  -3  -1  20 2047.24 341.954   1
   3  -1 -19 398.615 255.114   1
  -3   1  19 385.005 318.636   1
   3   1 -18 292.824 209.587   1
  -3  -1  18 577.026 278.278   1
   3   1 -17 394.215 227.104   1
   3  -1 -17 318.484 228.875   1
  -3  -1  17 483.487 272.897   1
  -3   1  17 1043.15 316.016   1
   3   1 -16 1537.46 274.274   1
   3  -1 -16 1843.31 282.269   1
  -3   1  16 2074.01 344.063   1
  -3  -1  16 2141.01 323.541   1
   3   1 -15 25.7296 206.240   1
   3  -1 -15-241.432 223.141   1
  -3  -1  15 187.370 252.704   1
  -3   1  14 12053.2 902.316   1
  -3  -1  14 10377.5 881.802   1
   3   1 -14 11044.8 857.309   1
   3  -1 -14 9239.20 857.102   1
   3   1 -13 300.377 198.581   1
   3  -1 -13-24.3394 214.914   1
  -3  -1  13 498.587 225.018   1
  -3   1  12 7463.06 634.509   1
   3   1 -12 6896.03 595.976   1
   3  -1 -12 6802.83 602.380   1
   3  -1 -11-86.8274 168.895   1
   3   1 -11 142.817 185.626   1
  -3  -1  11 24.1337 200.741   1
  -3   1  11 51.7539 212.662   1
   3  -1 -10 691.031 205.880   1
   3   1 -10 536.196 189.867   1
  -3  -1  10 423.828 220.421   1
  -3   1  10 963.281 254.718   1
   3  -1  -9-170.725 166.933   1
   3   1  -9-157.679 163.723   1
  -3   1   9 357.304 230.200   1
  -3  -1   9 21.0404 206.118   1
   3   1  -8 21372.6 1561.89   1
   3  -1  -8 19910.5 1564.51   1
  -3   1   8 20879.9 1576.62   1
  -3  -1   8 21061.2 1574.46   1
   3   1  -7 1326.20 207.632   1
   3  -1  -7 1529.46 226.697   1
  -3  -1   7 1266.87 239.710   1
  -3   1   7 1351.93 230.464   1
   3  -1  -6 11071.3 893.706   1
  -3   1   6 12241.5 912.545   1
   3  -1  -5 2286.15 260.030   1
   3   1  -5 1863.97 237.082   1
  -3   1   5 1883.62 294.671   1
  -3  -1   5 2593.35 282.675   1
   3   1  -4 12210.2 875.139   1
  -3  -1   4 10433.8 887.609   1
   3  -1  -3 5570.74 468.395   1
  -3  -1   3 6338.52 476.785   1
  -3   1   3 5326.05 490.694   1
   3   1  -3 5215.99 466.493   1
   3   1  -2 24779.9 1672.22   1
   3  -1  -2 21881.5 1672.86   1
  -3  -1   2 22163.9 1674.77   1
  -3   1   2 21137.6 1677.59   1
   3  -1  -1 12621.9 975.853   1
   3   1  -1 13682.7 981.805   1
  -3  -1   1 13311.1 988.217   1
  -3   1   1 12042.1 983.339   1
   3  -1   0 11405.5 968.600   1
   3   1   0 11957.5 966.583   1
  -3   1   0 14290.2 980.875   1
  -3  -1   0 13909.2 970.388   1
   3   1   1 15016.7 1037.35   1
   3  -1   1 12060.7 1031.60   1
  -3  -1  -1 14681.2 1034.60   1
  -3   1  -1 13139.1 1033.81   1
   3   1   2 20531.3 1696.99   1
   3  -1   2 24908.1 1697.11   1
  -3  -1  -2 22720.4 1696.34   1
  -3   1  -2 23490.1 1696.90   1
   3  -1   3 4257.31 366.913   1
  -3   1  -3 4714.17 364.422   1
  -3  -1  -3 3858.23 375.549   1
   3   1   3 3939.20 377.931   1
  -3   1  -4 10563.2 783.531   1
  -3  -1  -4 9257.02 789.728   1
   3  -1   4 10243.8 786.433   1
   3   1   4 11132.6 803.463   1
   3  -1   5 1976.23 242.881   1
  -3   1  -5 2042.29 216.615   1
  -3  -1  -6 9782.01 801.943   1
   3   1   6 11323.3 823.104   1
  -3   1  -7 1123.20 186.767   1
  -3  -1  -7 1275.71 201.806   1
   3   1   7 1442.86 223.973   1
   3  -1   7 1710.37 214.999   1
  -3  -1  -8 18285.0 1405.51   1
  -3   1  -8 19665.5 1403.41   1
   3   1   8 19366.3 1424.14   1
   3  -1   8 17305.1 1414.93   1
  -3   1  -9-94.0851 145.881   1
  -3  -1  -9-88.3210 173.077   1
   3  -1   9 173.819 189.226   1
   3   1   9-152.140 191.788   1
  -3  -1 -10 446.001 182.166   1
  -3   1 -10 724.020 179.275   1
   3  -1  10 886.509 222.274   1
  -3  -1 -11 166.146 178.861   1
  -3   1 -11-134.342 169.371   1
   3   1  11 345.461 207.116   1
   3  -1  11-22.5668 186.634   1
  -3   1 -12 7065.30 586.568   1
  -3  -1 -12 6399.78 592.533   1
   3   1  12 7405.46 625.156   1
   3  -1  12 7582.36 621.981   1
   3   1  13-139.477 241.503   1
   3  -1  13 337.324 209.972   1
  -3  -1 -13-139.519 200.207   1
   3   1  14 9214.34 828.611   1
  -3  -1 -14 10550.4 815.512   1
   3  -1  15-343.464 227.944   1
   3   1  15 92.2508 248.835   1
  -3   1 -15 145.038 184.865   1
  -3  -1 -15 226.779 208.974   1
   3  -1  16 1703.13 315.528   1
   3   1  16 2325.07 359.055   1
  -3   1 -16 2561.85 300.070   1
   3  -1  17 375.819 241.724   1
   3   1  17 456.208 247.898   1
  -3  -1 -17 278.255 218.040   1
  -3   1 -17 347.231 211.520   1
   3  -1  18 941.763 288.467   1
  -3   1 -18 862.298 225.150   1
   3   1  19 518.328 254.747   1
  -3  -1 -19 536.374 232.637   1
   3  -1  20 1723.23 309.685   1
  -3   1 -20 1585.66 273.035   1
  -3  -1 -20 2184.63 291.009   1
   3  -1  21-35.2633 225.406   1
   3   1  21 214.138 222.303   1
  -3   1 -21 310.220 205.233   1
  -3  -1 -21 63.4247 229.582   1
   3  -1  22 179.225 241.396   1
  -3   1 -22 64.5982 213.561   1
   3   1  23 72.7677 248.572   1
  -3  -1 -23-400.669 245.618   1
   3  -1  24 259.318 219.513   1
   3   1  24 73.3044 249.216   1
  -3   1 -24 223.660 209.456   1
  -3  -1 -24 98.4016 239.379   1
  -3   1 -25-63.4562 203.656   1
   3   1  26 481.280 248.647   1
  -3  -1 -26 63.5453 210.642   1
   3  -2 -27 316.912 212.668   1
  -3   2  27 591.705 247.403   1
   3  -2 -26-193.059 225.693   1
  -3   2  26-200.382 247.084   1
   3  -2 -25 32.6524 232.401   1
  -3   2  25 40.1665 255.177   1
   3   2 -24 34.5489 222.900   1
   3  -2 -24 626.482 244.190   1
  -3  -2  24 225.119 289.842   1
  -3   2  24 361.253 267.438   1
   3   2 -23 237.087 226.381   1
   3  -2 -23-32.7222 229.566   1
  -3   2  23 363.988 284.704   1
  -3  -2  23 391.872 286.713   1
   3  -2 -22 584.884 239.959   1
   3   2 -22 561.854 234.532   1
  -3   2  22 322.893 258.842   1
  -3  -2  22 1096.83 291.100   1
   3  -2 -21-448.921 239.977   1
   3   2 -21 483.151 240.169   1
  -3   2  21 160.374 257.294   1
  -3  -2  21 243.616 263.154   1
   3   2 -20 249.028 244.241   1
   3  -2 -20 63.1183 249.260   1
  -3  -2  20 350.880 262.773   1
  -3   2  20 118.317 306.129   1
   3  -2 -19-123.781 248.055   1
   3   2 -19 60.5213 206.457   1
  -3  -2  19-36.9904 251.239   1
  -3   2  19 464.238 328.434   1
   3   2 -18 2642.07 336.030   1
  -3  -2  18 2612.26 358.461   1
  -3   2  18 1994.80 357.534   1
   3   2 -17 167.959 215.569   1
   3  -2 -17 234.627 248.977   1
  -3   2  17-218.684 277.731   1
  -3  -2  17-234.879 262.838   1
  -3  -2  16 5300.08 525.731   1
   3   2 -16 5838.71 509.480   1
  -3   2  16 4811.78 532.473   1
   3  -2 -16 5131.95 501.158   1
  -3  -2  15 1369.91 277.290   1
  -3   2  15 1744.89 326.902   1
   3  -2 -15 1743.87 284.149   1
   3   2 -15 986.893 253.922   1
  -3   2  14-191.593 250.262   1
   3  -2 -14 339.225 215.900   1
  -3  -2  13-105.937 215.879   1
  -3   2  13-90.6038 211.655   1
   3  -2 -13 397.786 216.055   1
   3   2 -13 292.828 183.684   1
  -3  -2  12 13203.2 1042.99   1
   3  -2 -11 800.458 229.558   1
   3   2 -11 854.705 199.591   1
  -3   2  11 849.696 241.280   1
  -3  -2  11 816.396 237.714   1
   3   2 -10 31185.2 2222.37   1
  -3   2  10 30831.5 2245.88   1
   3  -2 -10 27709.3 2226.47   1
   3   2  -9 563.629 178.428   1
   3  -2  -9 684.805 198.258   1
  -3   2   9 1146.54 253.510   1
  -3  -2   9 951.220 209.016   1
   3   2  -8 60.3349 147.433   1
   3  -2  -8 18.1830 156.981   1
  -3  -2   8 19.1126 190.007   1
  -3   2   8-105.988 179.949   1
   3  -2  -7 84.5335 195.153   1
   3   2  -7 377.210 142.249   1
  -3   2   7 488.046 231.052   1
  -3  -2   7 478.358 198.508   1
   3  -2  -6 17988.5 1370.83   1
  -3   2   6 18272.5 1379.42   1
   3  -2  -5 3641.95 366.746   1
  -3   2   5 4236.97 391.741   1
  -3  -2   5 3758.61 371.963   1
   3   2  -5 3860.84 352.108   1
  -3  -2   4 3109.95 283.199   1
   3   2  -4 2420.59 264.513   1
  -3   2   3 14106.0 1126.27   1
   3   2  -3 15455.4 1099.45   1
   3  -2  -3 14841.1 1103.43   1
  -3  -2   3 13883.1 1104.72   1
   3   2  -2 3431.74 329.650   1
  -3  -2   2 4247.77 344.510   1
  -3   2   2 4402.78 363.679   1
   3  -2  -2 3133.02 334.447   1
   3  -2  -1 6280.97 477.506   1
   3   2  -1 6022.67 471.027   1
  -3  -2   1 4628.17 472.312   1
  -3   2   1 6065.18 485.825   1
   3  -2   0-54.8074 169.477   1
  -3  -2   0-138.403 186.234   1
  -3   2   0-148.428 180.218   1
   3   2   0 40.1084 185.796   1
  -3  -2  -1 3684.85 389.634   1
  -3   2  -1 4822.61 405.193   1
   3   2   1 4946.04 393.193   1
   3  -2   1 4769.51 393.724   1
  -3   2  -2 3299.04 305.006   1
  -3  -2  -2 3228.67 296.714   1
   3  -2   2 2889.44 288.982   1
   3   2   2 3099.13 303.438   1
  -3   2  -3 13357.1 1004.25   1
  -3  -2  -3 13719.9 1014.81   1
   3  -2   3 13646.0 1007.19   1
   3   2   3 12719.0 1021.41   1
   3  -2   4 2988.84 271.968   1
  -3   2  -4 2914.03 271.322   1
   3  -2   5 3342.93 292.059   1
   3   2   5 3262.65 334.936   1
  -3   2  -5 3154.68 285.170   1
  -3  -2  -5 2745.95 314.553   1
   3  -2   6 16554.4 1279.39   1
  -3  -2  -6 18261.7 1287.18   1
  -3   2  -6 16790.0 1270.16   1
   3   2   6 16712.8 1299.39   1
  -3  -2  -7 465.777 174.262   1
   3   2   7 534.732 205.632   1
  -3  -2  -8 151.932 168.093   1
  -3   2  -8 160.357 134.559   1
   3  -2   8 145.396 166.466   1
   3   2   8 21.0676 195.211   1
  -3   2  -9 490.595 169.062   1
  -3  -2  -9 523.204 184.008   1
   3  -2   9 817.895 178.578   1
   3   2   9 937.386 207.493   1
  -3  -2 -10 29341.5 2140.78   1
  -3   2 -10 28126.7 2127.44   1
   3   2  10 28461.5 2152.90   1
  -3   2 -11 641.335 177.826   1
  -3  -2 -11 990.091 214.746   1
   3  -2  11 364.745 216.313   1
   3   2  11 1184.05 254.289   1
  -3   2 -12 13134.7 1009.35   1
   3  -2  12 12714.8 1020.74   1
  -3   2 -13 125.322 165.841   1
  -3  -2 -13 23.9033 180.239   1
   3   2  13 115.267 228.771   1
   3  -2  13-49.8732 203.714   1
  -3   2 -14 87.6544 188.177   1
  -3  -2 -14-198.806 199.214   1
   3  -2  14 80.0516 196.022   1
   3   2  14-242.487 246.832   1
  -3   2 -15 1169.98 227.601   1
  -3  -2 -15 1004.00 244.262   1
   3  -2  15 666.220 232.173   1
   3   2  15 1275.29 292.293   1
  -3   2 -16 4909.90 481.464   1
   3  -2  16 5799.03 518.883   1
  -3  -2 -16 5397.12 507.861   1
   3  -2  17-61.4792 215.251   1
   3   2  17 33.2541 265.729   1
  -3  -2 -17 254.715 221.753   1
  -3   2 -17 52.1176 197.224   1
   3   2  18 2598.12 374.970   1
   3  -2  18 2798.02 366.299   1
  -3   2 -18 2222.53 306.447   1
  -3  -2 -18 2559.10 336.110   1
   3  -2  19-199.813 240.845   1
   3   2  19 245.478 272.855   1
  -3   2 -19 28.3123 207.165   1
  -3  -2 -19 90.6270 237.436   1
   3  -2  20 103.076 238.281   1
   3   2  20 178.107 264.352   1
  -3   2 -20 236.472 199.009   1
  -3  -2 -20 560.348 248.684   1
   3  -2  21 70.6170 220.849   1
   3   2  21 72.0441 244.641   1
  -3   2 -21-123.614 204.182   1
  -3  -2 -21-63.5705 229.869   1
   3  -2  22 471.117 249.890   1
   3   2  22 654.259 269.449   1
  -3  -2 -22 228.429 226.547   1
  -3   2 -22 694.630 233.003   1
   3   2  23 72.8750 228.246   1
   3  -2  23 222.554 238.354   1
  -3   2 -23 158.321 218.257   1
  -3  -2 -23 235.064 228.396   1
   3   2  24 329.907 240.594   1
  -3   2 -24 349.731 208.879   1
  -3  -2 -24 98.7492 217.228   1
   3   2  25 292.753 249.081   1
  -3  -2 -25 712.609 258.114   1
   3   2  26-256.161 241.839   1
  -3  -2 -26 64.1054 224.448   1
  -3  -2 -27 445.915 226.220   1
   3  -3 -28-340.351 200.078   1
   3  -3 -27 31.6256 206.094   1
  -3   3  27 193.176 227.344   1
   3  -3 -26 161.538 211.812   1
  -3   3  26 195.299 230.081   1
   3  -3 -25-295.518 227.131   1
  -3   3  25 78.7114 230.273   1
   3   3 -23 211.060 229.377   1
   3  -3 -23 32.7688 203.107   1
  -3   3  23-120.728 238.361   1
   3  -3 -22 32.5325 213.292   1
   3   3 -22 170.250 233.656   1
  -3  -3  22 257.135 262.663   1
  -3   3  22 403.079 275.265   1
   3   3 -21 65.7066 226.120   1
  -3  -3  21 40.7213 265.236   1
   3  -3 -20 127.230 250.856   1
  -3   3  20-39.4315 295.122   1
   3   3 -19-30.1286 215.573   1
   3  -3 -19 156.176 227.922   1
  -3  -3  19 255.377 266.128   1
  -3   3  19 387.890 305.055   1
   3  -3 -18-304.987 217.254   1
   3   3 -18 114.726 205.985   1
  -3  -3  18-172.819 234.913   1
   3   3 -17 598.445 213.710   1
  -3  -3  17 130.383 251.015   1
   3  -3 -16 172.236 195.909   1
   3   3 -16-257.342 201.667   1
  -3   3  16 35.4601 265.437   1
  -3  -3  16 429.416 232.136   1
   3  -3 -15 27.6766 229.525   1
   3   3 -15-24.2635 198.798   1
  -3   3  15 136.134 286.433   1
   3  -3 -14 211.582 217.691   1
   3   3 -14 227.977 188.319   1
  -3   3  14-129.696 267.550   1
  -3  -3  14 243.116 210.527   1
   3   3 -13 897.005 221.362   1
   3  -3 -13 707.176 219.803   1
  -3  -3  13 1286.82 234.614   1
  -3   3  13 553.527 248.103   1
   3  -3 -12 2351.89 304.792   1
   3   3 -12 2345.80 272.666   1
  -3   3  12 2464.69 331.076   1
  -3  -3  12 2716.36 302.776   1
   3   3 -11 513.241 171.313   1
  -3  -3  11 931.831 218.107   1
   3   3 -10 1099.55 197.337   1
   3  -3 -10 1543.65 245.285   1
  -3  -3  10 1378.06 234.577   1
  -3   3  10 1473.78 273.230   1
   3  -3  -9 1265.04 224.506   1
   3   3  -9 915.623 172.930   1
  -3  -3   9 1181.81 213.055   1
  -3   3   9 872.793 253.317   1
   3  -3  -8 9845.75 988.241   1
   3   3  -8 12895.7 972.553   1
  -3   3   8 12525.9 1003.59   1
  -3   3   7 3234.40 343.884   1
   3  -3  -7 3031.80 324.610   1
   3  -3  -6 38018.9 2849.52   1
   3   3  -6 38878.2 2836.31   1
  -3   3   6 36631.0 2857.14   1
  -3  -3   6 40545.3 2848.07   1
   3  -3  -5 5050.34 451.241   1
   3   3  -5 5611.16 431.928   1
  -3   3   5 4520.38 470.787   1
  -3  -3   5 5465.02 441.971   1
   3  -3  -4 37322.7 2613.11   1
  -3  -3   4 36107.2 2603.90   1
  -3   3   4 34502.1 2620.57   1
   3   3  -4 34167.0 2598.93   1
  -3  -3   3 41133.2 3027.48   1
   3   3  -3 41506.3 3026.15   1
   3   3  -2 43606.1 3276.96   1
  -3   3   2 48254.0 3293.94   1
  -3  -3   2 42787.0 3277.16   1
   3  -3  -2 46033.4 3283.08   1
  -3   3   1 21734.6 1656.00   1
  -3  -3   1 21894.1 1649.47   1
   3   3  -1 21510.9 1647.75   1
   3  -3  -1 23917.5 1651.15   1
  -3   3   0 186113. 13413.9   1
   3   3   0 184541. 13413.1   1
  -3  -3   0 184851. 13413.6   1
   3  -3   0 183612. 13410.6   1
   3   3   1 19728.6 1622.76   1
  -3   3  -1 24229.4 1627.49   1
   3  -3   1 21167.1 1618.69   1
  -3  -3  -1 22925.6 1628.37   1
   3   3   2 45634.5 3594.86   1
  -3  -3  -2 47130.9 3595.10   1
  -3   3  -2 52666.6 3592.20   1
   3  -3   2 50565.0 3589.44   1
  -3   3  -3 31990.3 2628.85   1
   3  -3   3 39955.4 2630.44   1
  -3   3  -4 34474.4 2479.89   1
  -3  -3  -4 34476.5 2494.70   1
   3  -3   4 32782.6 2481.41   1
   3   3   4 33795.0 2502.91   1
  -3   3  -5 4694.79 363.716   1
  -3  -3  -5 4553.10 392.219   1
   3   3   5 3928.72 408.236   1
   3  -3   5 4097.11 363.672   1
  -3   3  -6 34411.9 2499.24   1
  -3  -3  -6 31990.1 2516.93   1
   3  -3   6 34786.9 2502.79   1
   3   3   6 34622.9 2531.48   1
  -3  -3  -7 3332.77 335.520   1
   3   3   7 3163.98 358.344   1
  -3  -3  -8 11214.5 907.856   1
  -3   3  -8 12153.5 892.875   1
   3   3   8 11465.4 931.009   1
  -3   3  -9 924.613 165.979   1
  -3  -3  -9 474.164 177.059   1
   3   3   9 883.486 245.333   1
   3  -3   9 731.250 187.861   1
  -3  -3 -10 1020.53 212.575   1
   3  -3  10 918.458 191.752   1
   3   3  10 933.423 222.734   1
  -3   3 -11 625.136 174.105   1
   3  -3  11 774.633 197.350   1
   3  -3  12 2965.94 320.623   1
   3   3  12 2340.45 323.238   1
  -3  -3 -13 466.463 215.671   1
  -3   3 -13 852.979 184.671   1
   3  -3  13 1105.42 218.030   1
   3   3  13 296.892 269.972   1
  -3   3 -14 209.121 180.750   1
  -3  -3 -14 584.102 220.650   1
   3  -3  14 206.638 222.529   1
   3   3  14 436.268 267.198   1
  -3  -3 -15 213.188 224.969   1
   3   3  15-382.275 271.238   1
  -3  -3 -16 193.924 230.045   1
  -3   3 -16 333.327 171.473   1
   3   3  16 558.281 267.422   1
   3  -3  16 143.516 213.494   1
  -3   3 -17 25.3043 194.640   1
   3  -3  17 394.693 228.436   1
  -3   3 -18 291.638 191.290   1
  -3  -3 -18 29.7490 247.682   1
   3   3  18 69.4961 269.655   1
   3  -3  18 127.743 243.595   1
  -3   3 -19 335.005 210.019   1
   3  -3  19 232.986 251.185   1
   3   3  19-177.822 283.461   1
  -3   3 -20 58.7197 200.314   1
  -3  -3 -20 31.1209 232.927   1
   3  -3  20 138.486 235.154   1
   3   3  20-36.0292 270.645   1
  -3   3 -21 31.0225 204.988   1
   3  -3  21-143.085 228.423   1
  -3   3 -22-62.5539 197.416   1
   3   3  22 512.143 266.910   1
   3  -3  22 37.1258 233.718   1
  -3   3 -23 476.058 221.845   1
  -3  -3 -23 370.027 237.041   1
   3   3  23 36.5760 234.117   1
   3  -3  23-38.2137 221.314   1
  -3  -3 -25-358.582 237.291   1
   3   3  25-73.1527 247.883   1
  -3  -3 -26-127.652 198.609   1
   3   3  26 328.078 237.457   1
  -3  -3 -27 31.6348 204.067   1
   3   3  27-181.926 226.420   1
  -3   4  28 37.0058 241.098   1
   3  -4 -28-184.323 219.622   1
  -3   4  27 150.868 249.312   1
   3  -4 -27-285.856 241.289   1
  -3   4  26 153.141 256.648   1
   3  -4 -26 97.4108 224.586   1
  -3   4  25-156.823 267.543   1
   3  -4 -25-65.2641 224.682   1
  -3   4  24 357.628 278.911   1
   3  -4 -24 229.504 237.043   1
  -3   4  23-40.0977 272.726   1
   3  -4 -23-327.428 245.492   1
  -3  -4  22 618.597 293.472   1
  -3   4  22 120.533 282.612   1
   3   4 -22-35.5161 220.017   1
   3  -4 -22 32.6364 238.079   1
  -3  -4  21 82.2233 271.672   1
  -3   4  21 159.627 301.970   1
   3  -4 -21 64.6897 228.380   1
   3   4 -21-472.109 248.681   1
  -3  -4  20-38.4425 257.568   1
  -3   4  20 236.683 269.104   1
   3   4 -20 96.3298 216.129   1
   3  -4 -20-95.9019 213.205   1
  -3   4  19-388.032 268.210   1
  -3  -4  19 250.150 250.184   1
   3  -4 -19-31.3864 217.887   1
   3   4 -19 30.3452 222.053   1
  -3  -4  18 601.373 257.976   1
  -3   4  18 606.632 325.057   1
   3  -4 -18 705.507 269.080   1
   3   4 -18 858.181 236.437   1
  -3  -4  17 499.849 232.092   1
  -3   4  17 479.705 286.141   1
   3   4 -17-297.314 214.568   1
   3  -4 -17-179.443 209.386   1
  -3   4  16 4671.20 469.088   1
  -3  -4  16 4145.51 414.950   1
   3  -4 -16 4017.17 427.918   1
   3   4 -16 3379.80 396.231   1
   3  -4 -15 530.295 227.346   1
  -3   4  15 857.510 279.044   1
   3   4 -14-88.0494 171.292   1
   3  -4 -14 322.073 225.902   1
  -3  -4  14-179.674 193.519   1
  -3   4  14 360.962 280.172   1
   3   4 -13 978.536 203.875   1
   3  -4 -13 920.451 251.859   1
  -3   4  13 187.190 271.928   1
  -3  -4  13 912.419 204.601   1
   3   4 -12 1843.91 227.227   1
   3  -4 -12 1753.94 276.372   1
  -3  -4  12 1288.98 244.104   1
  -3   4  12 1712.61 300.115   1
   3   4 -11-17.0983 149.123   1
   3  -4 -11 255.342 204.454   1
  -3   4  11 166.813 248.028   1
  -3  -4  11 237.894 205.118   1
   3   4 -10 8133.83 693.021   1
   3  -4 -10 8699.77 718.037   1
  -3   4  10 9048.36 741.216   1
  -3  -4  10 9765.29 731.618   1
   3  -4  -9 185.285 199.753   1
   3   4  -9 205.047 148.067   1
  -3  -4   9 434.264 207.014   1
  -3   4   9 97.2896 234.722   1
  -3  -4   8 8892.30 637.772   1
   3   4  -8 7145.19 615.671   1
   3  -4  -8 7580.28 642.310   1
  -3   4   8 7805.52 656.986   1
  -3   4   7-21.0050 225.562   1
   3  -4  -7 72.2617 200.136   1
  -3   4   6 5804.36 509.187   1
  -3  -4   6 5985.57 474.001   1
   3   4  -6 5272.12 459.165   1
   3  -4  -6 6278.33 493.903   1
  -3   4   5 2232.38 282.015   1
  -3  -4   5 2081.26 229.509   1
   3  -4  -5 2004.64 257.646   1
   3   4  -5 2084.47 215.581   1
  -3  -4   4 36311.6 2726.80   1
  -3   4   4 38263.4 2749.92   1
   3   4  -4 37341.3 2725.27   1
   3  -4  -4 37376.9 2739.82   1
   3   4  -3 5176.61 413.456   1
  -3  -4   3 4890.34 415.819   1
  -3   4   2 1443.94 223.762   1
   3   4  -2 1185.02 175.251   1
  -3  -4   2 1712.58 185.208   1
   3  -4  -2 1419.17 199.152   1
  -3  -4   1 11837.7 963.948   1
   3  -4  -1 12900.5 965.467   1
   3   4  -1 14025.0 963.886   1
  -3   4   1 12127.7 970.696   1
   3  -4   0 57.3759 137.901   1
  -3   4   0-212.488 143.823   1
   3   4   0 10.5622 142.338   1
  -3  -4   0 218.531 159.739   1
  -3   4  -1 14496.6 1001.69   1
   3  -4   1 13045.3 993.006   1
   3   4   1 12675.6 1006.43   1
  -3  -4  -1 12677.7 1008.78   1
   3  -4   2 1420.53 182.770   1
  -3   4  -2 1721.49 207.719   1
  -3  -4  -3 5528.50 430.890   1
  -3   4  -3 4406.48 413.799   1
   3  -4   3 4870.93 405.800   1
   3   4   3 5824.49 441.821   1
   3  -4   4 34241.2 2602.49   1
  -3  -4  -4 33695.0 2620.27   1
  -3   4  -4 37840.4 2602.99   1
   3   4   4 35893.5 2628.99   1
  -3  -4  -5 1961.22 254.348   1
  -3   4  -5 2308.77 200.097   1
   3   4   5 2233.65 265.019   1
   3  -4   5 1645.13 200.183   1
  -3   4  -6 5107.85 430.076   1
  -3  -4  -6 5727.63 464.062   1
   3   4   6 5596.19 490.995   1
  -3  -4  -7 123.962 181.828   1
  -3   4  -7-62.5442 121.152   1
   3   4   7-21.7145 224.258   1
   3  -4   7-24.3344 138.580   1
  -3  -4  -8 8547.15 638.402   1
   3   4   8 6617.36 643.769   1
  -3   4  -9 379.036 129.492   1
  -3  -4  -9 208.713 197.683   1
   3  -4   9 460.170 150.479   1
   3   4   9 669.381 243.593   1
  -3   4 -10 8001.46 642.311   1
  -3  -4 -10 8610.07 672.774   1
   3   4  10 8087.74 689.573   1
   3  -4  10 7761.96 653.131   1
  -3   4 -11 357.792 144.956   1
  -3  -4 -11 509.121 222.725   1
   3  -4  11 230.961 148.107   1
   3   4  11-55.2979 253.638   1
   3   4  12 1313.46 279.246   1
   3  -4  12 1333.23 236.768   1
  -3   4 -13 748.139 177.049   1
  -3  -4 -13 779.832 207.174   1
   3   4  13 1408.84 263.625   1
   3  -4  13 719.028 212.223   1
  -3  -4 -14 285.629 200.850   1
  -3   4 -14-80.6383 155.501   1
   3  -4  14 98.5932 188.698   1
   3   4  14 447.011 251.941   1
  -3   4 -15 520.186 187.577   1
  -3  -4 -15-54.2816 197.477   1
   3   4  15 65.1257 244.036   1
   3  -4  15 106.120 209.609   1
  -3   4 -16 3929.73 378.616   1
  -3  -4 -16 3935.95 393.673   1
   3   4  16 3047.69 418.472   1
   3  -4  16 3693.26 386.130   1
   3   4  17 275.748 254.063   1
   3  -4  17 455.141 237.275   1
  -3  -4 -17 609.724 225.687   1
  -3   4 -17 344.184 189.183   1
   3   4  18 282.110 281.229   1
   3  -4  18 256.281 240.081   1
  -3   4 -18 809.804 213.430   1
  -3  -4 -18 1080.62 242.995   1
   3  -4  19 303.695 244.056   1
  -3   4 -19-27.9978 202.508   1
  -3  -4 -19-61.3605 240.351   1
   3  -4  20 317.801 244.186   1
   3   4  20 145.580 267.434   1
  -3   4 -20-59.8259 211.304   1
   3   4  21 439.855 281.546   1
  -3  -4 -21 320.101 220.918   1
   3   4  22-147.185 216.420   1
   3  -4  22 232.216 253.285   1
  -3  -4 -22-32.7299 200.364   1
  -3   4 -22 125.344 201.094   1
   3   4  23 36.6861 241.315   1
  -3  -4 -23 134.236 251.219   1
   3   4  24 36.6717 248.105   1
  -3  -4 -24 894.164 262.561   1
   3   4  25 219.026 247.524   1
  -3  -4 -25 291.484 212.790   1
   3   4  26-36.3008 213.812   1
  -3  -4 -26 316.379 210.328   1
   3   4  27 686.751 247.165   1
  -3  -4 -27-93.8722 217.879   1
   3   4  28-70.8275 226.590   1
  -3  -4 -28 431.597 241.116   1
  -3   5  28-72.9629 230.595   1
   3  -5 -28-30.6963 186.906   1
  -3   5  26-75.7747 208.329   1
   3  -5 -26 873.440 243.823   1
  -3   5  25 466.396 258.775   1
   3  -5 -25 130.188 225.844   1
  -3   5  24 276.145 232.462   1
   3  -5 -24 130.985 225.805   1
  -3   5  22 159.444 246.834   1
   3  -5 -22 32.6297 202.117   1
   3   5 -22 220.260 238.078   1
  -3   5  21-158.642 276.535   1
   3  -5 -21-32.4131 242.647   1
  -3  -5  20 609.587 271.185   1
   3   5 -20 392.798 221.058   1
  -3   5  19-154.940 303.775   1
  -3  -5  19 211.189 256.965   1
   3   5 -19 367.449 224.527   1
   3  -5 -19 252.105 239.730   1
  -3   5  18 1099.07 286.442   1
  -3  -5  18 781.887 263.692   1
   3  -5 -18 740.008 235.906   1
   3   5 -18 914.450 239.671   1
  -3  -5  17 30.2024 242.077   1
  -3   5  17 258.227 311.368   1
   3  -5 -17-239.812 246.350   1
   3   5 -17 106.494 208.550   1
  -3   5  16 500.903 269.728   1
   3  -5 -16 203.920 214.392   1
  -3   5  15 379.216 283.318   1
  -3  -5  15-79.4097 209.433   1
   3   5 -15-113.452 168.570   1
   3  -5 -15-112.262 230.653   1
  -3  -5  14 9202.82 756.514   1
  -3   5  14 8832.42 785.775   1
   3   5 -14 9435.09 743.164   1
   3  -5 -14 8899.66 760.402   1
  -3  -5  13 578.566 198.747   1
  -3   5  13 473.864 246.230   1
   3  -5 -13 597.196 202.855   1
   3   5 -13 461.489 169.422   1
   3  -5 -12 4291.65 429.847   1
  -3   5  12 3481.84 449.586   1
   3   5 -12 4512.65 407.814   1
   3  -5 -11 23.6076 161.780   1
   3   5 -11 116.855 151.907   1
  -3   5  11-170.409 207.828   1
  -3  -5  11 121.723 164.187   1
  -3  -5  10 7282.48 612.436   1
   3   5 -10 7467.43 600.199   1
  -3   5   9 728.804 248.576   1
   3   5  -9 997.639 169.642   1
  -3  -5   9 1531.94 206.738   1
   3  -5  -9 1315.07 234.696   1
  -3   5   8 19593.2 1521.17   1
   3  -5  -8 20052.7 1509.65   1
  -3   5   7 87.7464 213.368   1
   3  -5  -7 243.658 185.948   1
  -3  -5   7 154.418 141.626   1
  -3  -5   6 5633.76 465.001   1
   3   5  -6 5884.94 459.277   1
  -3   5   6 5700.99 512.797   1
   3  -5  -6 5699.34 489.896   1
   3   5  -5 249.192 111.970   1
   3  -5  -5 373.281 180.162   1
  -3   5   5-94.5483 200.737   1
  -3  -5   4 391.670 122.983   1
   3   5  -4 674.173 131.495   1
   3  -5  -4 846.502 186.568   1
  -3   5   4 706.562 203.412   1
  -3  -5   3 747.906 146.757   1
   3   5  -3 1021.95 138.224   1
   3  -5  -3 1148.97 170.571   1
  -3   5   3 572.640 196.857   1
   3   5  -2 723.245 144.783   1
  -3  -5   2 662.643 136.876   1
  -3   5   1 1263.94 206.484   1
  -3  -5   1 1262.67 181.905   1
   3   5  -1 1234.58 178.851   1
   3  -5  -1 987.079 171.507   1
   3  -5   0 741.157 147.187   1
  -3  -5   0 756.310 169.533   1
  -3   5   0 650.895 153.941   1
   3   5   0 630.960 164.656   1
   3  -5   1 1025.25 149.369   1
  -3   5  -1 811.273 175.357   1
   3   5   1 1059.10 185.191   1
  -3   5  -2 906.472 166.714   1
   3  -5   2 494.121 133.023   1
  -3  -5  -3 939.347 176.843   1
   3   5   3 776.600 189.496   1
   3  -5   3 851.216 128.478   1
  -3   5  -3 690.139 142.213   1
   3   5   4 349.768 206.617   1
  -3  -5  -4 775.563 184.304   1
  -3   5  -4 879.248 125.662   1
  -3   5  -5 208.527 102.630   1
   3   5   5 231.411 200.567   1
  -3  -5  -5 81.7574 169.502   1
   3  -5   5 75.8356 98.7554   1
  -3   5  -6 5655.39 419.421   1
  -3  -5  -6 4258.06 458.990   1
   3   5   6 5104.60 485.532   1
   3  -5   6 5405.82 423.068   1
  -3  -5  -7 211.119 184.878   1
  -3   5  -7-67.3645 100.399   1
   3  -5   7 244.206 124.805   1
   3   5   7 344.706 223.759   1
   3  -5   8 20700.2 1563.91   1
   3   5   8 21039.9 1611.09   1
  -3   5  -8 22193.4 1559.80   1
  -3  -5  -8 19322.5 1590.46   1
  -3  -5  -9 1213.01 212.011   1
   3   5   9 849.412 222.130   1
   3  -5  10 8218.92 572.128   1
  -3   5 -10 5997.48 546.740   1
  -3   5 -11 255.803 140.419   1
  -3  -5 -11 552.396 225.652   1
   3   5  11 85.9280 261.208   1
   3  -5  11 127.034 164.854   1
   3   5  12 4183.08 483.567   1
   3  -5  12 4646.73 429.913   1
  -3   5 -12 4682.67 406.050   1
  -3  -5 -12 5010.38 454.581   1
   3   5  13 409.853 260.030   1
  -3  -5 -13 800.474 218.105   1
  -3   5 -13 526.246 162.559   1
   3  -5  13 537.622 191.951   1
  -3   5 -14 8139.41 704.790   1
  -3  -5 -14 9265.04 741.768   1
   3  -5  14 9958.58 737.897   1
   3   5  14 8078.60 767.316   1
  -3  -5 -15-111.177 229.124   1
  -3   5 -15 41.9640 175.059   1
   3  -5  15 52.5358 213.902   1
   3   5  15-232.271 271.031   1
   3  -5  16 199.747 238.489   1
  -3   5 -17 268.293 196.962   1
  -3  -5 -17 234.832 235.227   1
   3  -5  17 122.415 212.303   1
   3   5  17 454.698 294.076   1
  -3   5 -18 420.367 214.330   1
  -3  -5 -18 1149.77 256.132   1
   3   5  18 1178.60 296.979   1
   3  -5  18 1014.23 278.071   1
  -3  -5 -19-61.6699 195.973   1
  -3   5 -19-143.529 193.290   1
   3  -5  19-34.7534 229.687   1
   3   5  19-72.8016 221.681   1
  -3   5 -20 148.386 202.497   1
   3  -5  20 482.443 263.772   1
  -3  -5 -21 383.938 247.586   1
  -3   5 -21-30.9219 215.042   1
   3   5  21 73.7800 272.302   1
   3  -5  21 353.839 285.743   1
  -3  -5 -22 424.236 202.083   1
   3   5  22 110.872 250.846   1
  -3  -5 -24-65.7065 241.679   1
   3   5  24-330.035 262.392   1
  -3  -5 -25 96.1478 207.842   1
   3   5  25 109.250 234.972   1
  -3  -5 -26 93.7083 224.607   1
   3   5  26 361.178 253.279   1
  -3  -5 -28 30.2912 198.307   1
   3   5  28-210.316 211.081   1
  -3   6  27 110.454 248.337   1
   3  -6 -27 313.745 234.501   1
  -3   6  26 562.560 276.711   1
   3  -6 -26-160.000 239.711   1
  -3   6  25 461.989 282.397   1
   3  -6 -25 420.825 258.910   1
  -3   6  24 273.868 266.988   1
   3  -6 -24-32.6191 243.322   1
  -3   6  23 276.872 290.092   1
   3  -6 -22 683.878 248.693   1
  -3   6  21 78.8198 237.284   1
   3  -6 -21 129.549 209.951   1
   3   6 -21-70.6585 233.459   1
  -3   6  20-312.547 247.084   1
  -3  -6  20 38.0363 254.993   1
   3  -6 -20 192.083 234.410   1
   3   6 -20 592.394 244.642   1
  -3   6  19 38.4772 304.909   1
  -3  -6  19 348.022 261.022   1
   3   6 -19 244.715 208.463   1
   3  -6 -19 283.516 250.648   1
  -3  -6  18 223.758 242.852   1
  -3   6  18 75.5386 301.864   1
   3   6 -18 56.7106 195.307   1
   3  -6 -18 123.753 240.855   1
  -3   6  17 442.000 284.026   1
  -3  -6  17-147.341 221.028   1
   3  -6 -17 572.314 236.414   1
   3   6 -17 52.4781 202.600   1
  -3   6  16 1145.57 327.318   1
  -3  -6  16 269.751 195.886   1
   3  -6 -16 440.087 250.456   1
   3   6 -16 920.790 211.921   1
  -3  -6  15 250.680 196.967   1
   3   6 -15 181.095 182.090   1
  -3  -6  14 717.649 181.809   1
  -3   6  14 133.281 253.273   1
   3  -6 -14 547.556 228.675   1
   3   6 -14 273.827 177.668   1
  -3   6  13 95.8191 268.005   1
  -3  -6  13 534.782 191.623   1
   3   6 -13 731.196 187.837   1
   3  -6 -13 737.794 247.846   1
  -3  -6  12 692.050 196.008   1
  -3   6  12 1128.80 278.927   1
   3  -6 -12 1086.83 230.053   1
   3   6 -12 314.805 179.417   1
   3   6 -11-33.8464 137.804   1
  -3   6  11 116.109 251.990   1
   3  -6 -11-169.049 208.500   1
  -3  -6  11 54.9702 162.085   1
   3   6 -10 841.566 165.846   1
  -3  -6  10 651.711 170.633   1
  -3   6  10 522.748 221.800   1
   3  -6 -10 620.517 196.324   1
  -3  -6   8 15249.9 1139.09   1
   3   6  -8 15577.3 1135.19   1
  -3   6   8 15438.9 1182.72   1
   3  -6  -8 13805.0 1160.85   1
  -3  -6   7 4634.21 398.891   1
  -3   6   7 4869.12 464.575   1
   3   6  -7 4987.03 394.200   1
   3  -6  -7 4587.20 432.472   1
   3  -6  -6 164.980 183.778   1
  -3  -6   6-119.010 124.043   1
   3   6  -6-69.5894 107.178   1
  -3   6   6 21.5108 194.263   1
   3  -6  -5 7882.54 576.761   1
  -3   6   5 6977.32 589.933   1
  -3  -6   5 6390.65 532.643   1
   3   6  -4 59858.0 4353.69   1
   3  -6  -4 62051.0 4376.36   1
  -3  -6   4 58842.6 4353.95   1
  -3   6   4 58550.4 4382.48   1
   3  -6  -3 1355.91 192.309   1
   3   6  -3 1540.68 164.896   1
  -3   6   2 8705.47 837.989   1
  -3  -6   2 12532.9 826.427   1
   3  -6  -2 10231.1 831.001   1
   3   6  -2 11086.1 818.455   1
   3   6  -1 1682.26 190.677   1
  -3  -6   1 1774.62 198.700   1
  -3   6   0-144.640 136.914   1
   3   6   0-36.4331 146.696   1
  -3  -6   0-72.8613 149.961   1
   3  -6   0 10.7422 127.745   1
  -3   6  -1 1376.33 175.659   1
   3  -6   1 1176.72 156.982   1
  -3   6  -2 10607.2 805.268   1
   3   6   2 10409.7 825.636   1
  -3  -6  -2 10755.8 822.423   1
   3   6   3 1061.66 224.453   1
  -3   6  -3 1336.88 170.352   1
   3  -6   3 1519.87 155.173   1
  -3  -6  -3 1655.42 212.513   1
  -3  -6  -4 58575.2 4130.97   1
  -3   6  -4 55879.1 4101.37   1
   3  -6   4 55986.3 4102.37   1
   3   6   4 55447.8 4137.99   1
   3  -6   5 6450.80 513.371   1
  -3   6  -5 6925.41 517.139   1
  -3  -6  -5 6833.02 561.503   1
   3   6   5 6441.99 575.323   1
   3   6   6 22.4469 196.029   1
  -3  -6  -6 151.512 157.658   1
   3  -6   6 69.6943 99.5870   1
  -3   6  -6 99.7968 95.8325   1
  -3   6  -7 5589.97 395.815   1
  -3  -6  -7 4479.94 450.328   1
   3  -6   7 4661.67 402.852   1
   3   6   7 4319.16 464.635   1
  -3  -6  -8 13982.2 1169.59   1
  -3   6  -8 15948.5 1130.65   1
   3  -6   8 14917.3 1132.88   1
   3   6   8 14842.4 1186.57   1
  -3   6  -9 44.3708 104.204   1
   3  -6   9 66.6882 127.871   1
  -3  -6 -10 982.330 217.025   1
   3   6  10 534.468 260.550   1
   3  -6  11 85.8537 144.938   1
   3   6  11-295.883 259.652   1
   3   6  12 526.928 271.979   1
   3  -6  12 721.154 173.092   1
  -3   6 -12 286.325 131.384   1
  -3  -6 -12 542.044 221.167   1
   3   6  13 678.058 284.447   1
   3  -6  13 642.537 200.528   1
  -3   6 -13 337.305 151.010   1
  -3  -6 -13 742.628 241.976   1
   3  -6  14 954.472 224.811   1
   3   6  14 1052.44 313.808   1
  -3   6 -14 410.972 174.888   1
  -3  -6 -14 855.725 267.844   1
   3  -6  15 1004.54 236.682   1
  -3   6 -15 472.097 168.014   1
   3  -6  16 664.427 232.769   1
   3   6  16 799.092 279.073   1
  -3  -6 -16 934.146 251.652   1
  -3   6 -16 787.168 196.802   1
   3   6  17-142.304 261.366   1
  -3  -6 -17 239.769 212.519   1
   3  -6  18-169.950 252.581   1
   3   6  18 217.179 289.153   1
  -3  -6 -18 643.927 261.302   1
  -3   6 -18 438.099 228.886   1
   3   6  19 440.879 302.187   1
   3  -6  19-36.9710 256.929   1
  -3  -6 -19-154.965 247.129   1
  -3   6 -19 460.712 217.427   1
   3   6  20-184.923 235.079   1
   3  -6  20 638.765 256.309   1
  -3  -6 -20 31.6102 183.850   1
  -3   6 -20 183.028 219.870   1
   3   6  21 222.478 289.029   1
  -3  -6 -21 257.609 246.866   1
   3   6  22 148.267 277.486   1
  -3  -6 -22 64.9654 225.582   1
   3   6  23 147.250 227.575   1
  -3  -6 -23 430.540 226.911   1
   3   6  24 256.693 244.743   1
  -3  -6 -24 32.5122 234.393   1
   3   6  25 108.827 226.771   1
  -3  -6 -25 727.600 249.868   1
   3   6  26 71.7527 243.671   1
  -3  -6 -26 30.7389 206.913   1
   3   6  27 142.059 242.367   1
  -3  -6 -27-270.223 222.313   1
   3  -7 -27 219.108 218.104   1
  -3   7  27 324.876 256.568   1
   3  -7 -25 514.041 246.184   1
  -3   7  25 381.196 263.278   1
  -3   7  24 116.301 282.679   1
   3  -7 -23 97.3983 237.649   1
   3  -7 -21-129.220 234.542   1
  -3   7  21 156.219 266.415   1
   3  -7 -20 383.626 216.661   1
  -3   7  20 309.897 242.349   1
   3  -7 -19 157.589 227.054   1
   3   7 -19-93.8985 217.282   1
  -3   7  19-496.683 299.294   1
  -3  -7  19 505.663 227.675   1
   3  -7 -18 340.951 240.527   1
   3   7 -18 145.375 212.949   1
  -3  -7  18 144.818 202.981   1
  -3   7  18-225.381 310.720   1
   3   7 -17 27.3822 207.338   1
   3  -7 -17-60.4837 218.002   1
  -3   7  17-220.279 253.882   1
  -3  -7  17-211.869 200.544   1
   3  -7 -16 236.261 237.433   1
   3   7 -16 429.748 190.343   1
  -3  -7  16 512.660 197.457   1
  -3   7  16 107.358 309.241   1
   3   7 -15 664.145 190.930   1
   3  -7 -15 28.5890 212.610   1
  -3   7  15 138.807 255.423   1
  -3  -7  15 565.954 186.420   1
   3  -7 -14 1551.88 262.816   1
  -3   7  14 1543.09 301.746   1
   3   7 -14 1739.45 239.202   1
  -3  -7  14 1037.77 220.791   1
   3  -7 -13 1954.64 285.469   1
  -3   7  13 1292.77 323.289   1
   3   7 -13 1157.15 210.246   1
  -3  -7  13 1206.89 219.046   1
   3  -7 -12 824.815 258.543   1
  -3   7  12 806.623 301.540   1
   3   7 -12 1185.32 197.069   1
  -3  -7  12 1228.19 203.455   1
   3  -7 -11 173.169 205.781   1
  -3   7  11-296.961 247.014   1
   3   7 -11-49.2275 141.299   1
  -3  -7  11-33.8937 150.711   1
  -3   7  10 113.333 225.055   1
   3  -7 -10 118.291 179.189   1
   3  -7  -9 811.731 209.442   1
  -3   7   9 512.075 248.930   1
   3   7  -9 864.219 147.185   1
  -3  -7   9 709.870 149.755   1
   3  -7  -8 451.697 194.272   1
  -3   7   8 562.427 222.521   1
  -3  -7   8 675.349 152.211   1
   3   7  -8 934.757 140.366   1
  -3   7   7 580.233 219.008   1
  -3  -7   7 498.947 118.773   1
   3  -7  -7 735.430 184.367   1
   3   7  -7 468.326 130.336   1
   3   7  -6 29267.6 2072.70   1
  -3   7   6 27911.3 2117.35   1
  -3  -7   6 27688.1 2072.31   1
   3  -7  -6 27192.0 2105.57   1
  -3   7   5 149.803 198.560   1
   3   7  -5 9.11905 104.399   1
   3  -7  -5 144.691 172.568   1
  -3  -7   5 9.59563 100.665   1
   3   7  -4 4343.62 369.381   1
  -3  -7   4 4734.76 377.445   1
   3  -7  -4 4882.16 409.996   1
  -3   7   4 4421.22 425.317   1
  -3  -7   3 1099.65 159.279   1
   3  -7  -3 1351.82 198.786   1
  -3   7   3 1333.86 226.250   1
  -3  -7   2 4011.12 345.323   1
   3  -7  -2 4207.04 362.582   1
  -3   7   2 3586.68 371.339   1
   3   7  -2 4129.70 342.678   1
   3   7  -1 626.270 145.456   1
  -3  -7   1 521.978 141.839   1
  -3   7   0 24340.9 1806.51   1
   3  -7   1 403.541 123.004   1
   3   7   1 911.872 180.014   1
  -3   7  -1 506.326 135.520   1
  -3  -7  -1 642.707 144.238   1
  -3  -7  -2 3624.62 326.632   1
  -3   7  -2 3480.35 304.938   1
   3  -7   2 3456.25 292.805   1
   3   7   2 3403.41 337.142   1
   3   7   3 888.507 211.454   1
   3  -7   3 833.737 125.282   1
  -3  -7  -3 1080.38 191.091   1
  -3   7  -3 988.957 139.463   1
   3  -7   4 3528.36 334.222   1
  -3  -7  -4 4403.53 377.885   1
  -3   7  -4 4751.01 337.060   1
   3   7   4 3903.76 397.845   1
   3  -7   5 30.3280 90.7770   1
   3   7   5-132.232 195.971   1
  -3  -7  -5-224.539 162.885   1
  -3   7  -5 122.624 85.4810   1
   3   7   6 26835.5 2010.38   1
  -3  -7  -6 26177.6 2000.03   1
  -3   7  -6 27387.9 1952.10   1
   3  -7   6 25888.7 1952.14   1
  -3  -7  -7 784.273 194.224   1
  -3   7  -7 586.626 100.137   1
   3  -7   7 495.377 108.910   1
   3   7   7 273.933 205.358   1
  -3   7  -8 905.017 115.100   1
  -3  -7  -8 1076.33 211.852   1
   3  -7   8 648.693 134.837   1
   3   7   8 524.869 220.894   1
  -3   7  -9 600.627 120.599   1
  -3  -7  -9 622.216 229.359   1
   3   7   9 691.693 254.996   1
   3  -7   9 915.372 147.294   1
   3   7  10 203.433 230.008   1
   3  -7  10 41.7089 133.372   1
   3   7  11-91.4133 215.095   1
  -3  -7 -11 51.7953 188.758   1
   3   7  12 1115.40 284.514   1
   3  -7  12 1271.28 193.033   1
  -3   7 -12 683.245 154.449   1
  -3  -7 -12 1063.88 237.470   1
   3   7  13 1155.70 300.377   1
   3  -7  13 1430.55 223.311   1
  -3  -7 -13 1307.68 266.160   1
  -3   7 -13 1357.10 197.943   1
   3   7  14 1741.69 342.269   1
   3  -7  14 2194.11 278.839   1
  -3   7 -14 1817.15 235.844   1
  -3  -7 -14 2120.89 311.224   1
   3   7  15 652.640 272.341   1
   3  -7  15 292.761 206.896   1
  -3   7 -15 328.373 168.467   1
  -3  -7 -15 406.961 228.693   1
   3  -7  16 561.624 241.344   1
   3   7  16 211.599 270.653   1
  -3   7 -16 505.650 196.652   1
  -3  -7 -16 446.810 234.764   1
   3  -7  17 491.534 255.047   1
   3   7  17-288.034 307.312   1
  -3  -7 -17 458.665 272.791   1
  -3   7 -17 407.745 196.806   1
   3   7  18 146.185 277.544   1
  -3  -7 -18-216.653 234.223   1
  -3   7 -19-177.982 214.063   1
   3   7  20 37.1717 273.126   1
  -3  -7 -20 158.455 241.607   1
   3   7  21-148.845 241.235   1
  -3  -7 -21-32.1812 190.482   1
   3   7  23 588.681 263.031   1
  -3  -7 -23 164.361 229.527   1
   3   7  24-182.886 237.256   1
  -3  -7 -24-95.4244 215.271   1
   3   7  25 397.021 259.016   1
  -3  -7 -25-155.853 229.887   1
   3   7  27 105.557 246.311   1
  -3  -7 -27-88.8445 214.169   1
   3  -8 -26 250.753 228.219   1
  -3   8  26 220.670 263.379   1
   3  -8 -25 381.550 241.017   1
  -3   8  25 300.895 268.870   1
   3  -8 -24 704.885 253.933   1
  -3   8  24 459.375 289.808   1
   3  -8 -23-96.7107 233.253   1
  -3   8  23-116.042 273.148   1
   3  -8 -22 193.479 252.317   1
  -3   8  22 852.305 287.629   1
   3  -8 -21 96.5312 216.659   1
  -3   8  21 77.2537 249.194   1
   3  -8 -20 127.583 215.646   1
  -3   8  20-191.771 230.888   1
   3  -8 -19 63.0263 240.979   1
  -3   8  19-75.7834 282.523   1
  -3  -8  18 344.288 192.871   1
   3   8 -18 54.7784 198.649   1
  -3   8  17 219.457 273.914   1
  -3  -8  17 98.1342 169.142   1
   3  -8 -17-30.3703 220.732   1
   3   8 -17 308.675 194.882   1
  -3   8  16 893.910 331.749   1
  -3  -8  16 957.085 207.927   1
   3  -8 -16 1724.34 284.238   1
   3   8 -16 749.748 224.441   1
  -3   8  15 34.8145 269.091   1
  -3  -8  15-106.971 161.395   1
   3  -8 -15 433.136 237.379   1
   3   8 -15 112.842 177.479   1
  -3  -8  14 1186.16 220.335   1
   3   8 -14 1218.99 209.284   1
  -3   8  13 360.193 258.130   1
   3   8 -13 132.908 160.116   1
  -3  -8  13 359.964 169.645   1
   3  -8 -13 327.013 218.634   1
  -3  -8  12 3513.73 362.018   1
  -3   8  12 3510.53 442.853   1
   3  -8 -12 4085.26 410.594   1
   3   8 -12 4156.56 352.805   1
   3  -8 -11 228.659 204.626   1
  -3   8  11 60.9052 252.813   1
  -3   8  10 3539.58 437.618   1
  -3  -8  10 4601.39 386.283   1
   3   8 -10 4382.67 380.158   1
   3  -8 -10 4618.30 422.451   1
  -3   8   9-84.0770 243.537   1
   3   8  -9 533.596 125.563   1
   3  -8  -9-23.5234 209.682   1
  -3  -8   9 254.435 134.785   1
   3   8  -8 474.826 112.602   1
  -3  -8   8 143.784 105.654   1
  -3   8   7 484.834 217.087   1
   3   8  -7 252.506 108.275   1
   3  -8  -7 493.684 197.164   1
  -3  -8   7 440.822 112.623   1
  -3   8   6 435.901 215.828   1
  -3  -8   6 430.996 106.704   1
   3   8  -6 273.627 104.019   1
   3   8  -5 2968.57 249.511   1
  -3  -8   5 2757.66 253.818   1
   3  -8  -5 2538.69 303.190   1
  -3   8   5 3184.45 333.201   1
  -3   8   4 6433.78 576.893   1
   3  -8  -4 6326.45 562.543   1
   3   8  -4 6575.68 520.804   1
  -3  -8   4 7227.35 525.006   1
  -3   8   3 5988.71 538.560   1
   3  -8  -3 6525.69 522.403   1
  -3  -8   3 6277.34 489.732   1
   3   8  -3 6059.13 489.634   1
  -3   8   2 3584.36 330.655   1
   3   8  -2 3189.75 283.930   1
  -3  -8   2 2939.28 278.537   1
   3  -8  -1 4599.63 397.347   1
  -3   8   1 5384.58 428.001   1
  -3  -8   1 4592.95 392.571   1
   3   8   1 4826.68 424.213   1
  -3  -8  -1 4928.93 407.752   1
   3  -8   1 4686.33 392.841   1
  -3   8  -1 4556.33 395.812   1
   3   8   2 2828.02 302.961   1
  -3   8  -2 2532.01 253.054   1
  -3  -8  -2 2903.93 286.316   1
   3  -8   2 2764.93 249.411   1
  -3  -8  -3 4877.91 468.187   1
   3  -8   3 5625.19 437.201   1
   3   8   3 4465.51 487.639   1
  -3   8  -4 6057.71 481.936   1
  -3  -8  -4 5528.38 522.043   1
   3  -8   4 6627.05 480.485   1
   3   8   4 6101.53 543.693   1
   3   8   5 2276.24 318.295   1
  -3   8  -5 2759.57 239.537   1
  -3  -8  -5 2201.08 301.757   1
   3  -8   5 3083.77 236.218   1
   3   8   6 392.673 207.627   1
   3  -8   6 418.024 92.2471   1
  -3   8  -6 381.845 85.2268   1
  -3  -8  -6 42.9846 178.581   1
   3  -8   7 453.535 89.1471   1
   3   8   7 491.543 214.274   1
  -3   8  -7 287.645 82.1627   1
  -3  -8  -7 317.535 207.049   1
   3  -8   8 382.544 102.997   1
  -3   8  -8 148.538 84.7728   1
   3  -8   9 332.273 115.734   1
   3   8   9 372.802 237.666   1
  -3   8 -10 4636.33 364.462   1
   3   8  10 4483.01 472.783   1
  -3  -8 -10 3883.99 438.467   1
   3  -8  10 4653.57 388.137   1
  -3   8 -11 22.7346 100.345   1
  -3  -8 -11 213.527 250.584   1
   3   8  11-156.840 296.544   1
   3  -8  11 89.3452 139.832   1
  -3  -8 -12 3146.74 361.504   1
   3   8  12 3423.50 405.915   1
   3   8  13 398.138 260.365   1
   3  -8  13 81.1475 162.840   1
  -3   8 -13 187.554 126.653   1
  -3  -8 -13 369.525 220.211   1
   3  -8  14 906.261 207.955   1
  -3   8 -14 783.528 186.651   1
   3  -8  15 79.1727 207.807   1
   3   8  15 419.938 254.388   1
  -3  -8 -15 538.042 230.532   1
  -3   8 -15-105.455 162.912   1
   3   8  16 1253.23 346.564   1
   3  -8  16 2193.89 303.820   1
  -3   8 -16 1671.00 261.655   1
  -3  -8 -16 1284.09 292.954   1
   3   8  17 509.127 278.838   1
   3  -8  17 170.693 253.469   1
  -3   8 -17 279.342 191.831   1
  -3  -8 -17 186.181 245.539   1
   3   8  18 295.876 231.723   1
  -3   8 -18 28.4368 206.900   1
  -3  -8 -18 219.717 204.870   1
   3   8  19 37.2259 276.529   1
  -3  -8 -19-31.6278 252.684   1
   3   8  20-74.6729 219.645   1
  -3  -8 -20 192.590 209.104   1
   3   8  21 261.122 283.700   1
  -3  -8 -21 194.877 248.022   1
   3   8  22 333.817 228.457   1
  -3  -8 -22 358.619 191.127   1
   3   8  23 110.397 254.861   1
  -3  -8 -23 644.305 256.487   1
  -3  -8 -24 346.380 221.856   1
   3   8  25-143.319 249.979   1
   3   8  26 176.510 235.906   1
  -3  -8 -26 533.994 231.631   1
   3  -9 -26 247.328 244.108   1
  -3   9  26 72.3959 253.703   1
   3  -9 -24 222.117 242.788   1
  -3   9  24-37.6544 270.284   1
   3  -9 -23-31.9669 233.895   1
  -3   9  23 76.2306 269.054   1
   3  -9 -22 32.0477 220.088   1
  -3   9  22 458.610 269.071   1
   3  -9 -21 160.191 194.008   1
  -3   9  21-76.2891 218.982   1
   3  -9 -20 445.618 245.045   1
  -3   9  20 531.182 279.796   1
   3  -9 -19 189.339 250.175   1
  -3   9  19 602.022 305.554   1
   3  -9 -18 62.2808 197.981   1
  -3   9  18 185.515 256.559   1
   3  -9 -17 91.6097 247.962   1
  -3   9  17-36.4680 275.990   1
   3   9 -17 150.194 155.315   1
   3   9 -16 142.240 161.482   1
  -3   9  16 178.929 264.279   1
   3  -9 -16 149.928 206.013   1
  -3  -9  16 352.368 163.082   1
   3   9 -15 78.1058 148.264   1
  -3   9  15-35.0121 270.550   1
   3  -9 -15-381.809 250.746   1
  -3  -9  15 126.716 169.274   1
   3   9 -14 399.350 172.031   1
  -3   9  14-102.470 267.444   1
   3  -9 -14 114.169 234.026   1
  -3  -9  14 471.471 175.222   1
  -3  -9  13 844.723 193.903   1
   3   9 -13 566.281 171.237   1
   3  -9 -12 783.245 221.954   1
  -3   9  12 807.660 260.333   1
  -3  -9  11 248.192 159.795   1
  -3   9  11 187.927 234.133   1
   3   9 -11 243.894 128.590   1
   3  -9 -11 209.407 210.468   1
  -3  -9  10 1790.69 212.003   1
  -3   9  10 1635.61 317.034   1
   3  -9 -10 2074.73 289.728   1
   3   9 -10 1851.60 200.134   1
  -3  -9   9 1340.60 177.364   1
   3   9  -9 1775.90 174.213   1
   3  -9  -9 1789.16 253.935   1
  -3  -9   8 1073.43 152.084   1
   3   9  -8 1274.02 141.178   1
   3  -9  -8 1111.31 233.076   1
  -3   9   8 1041.94 283.909   1
   3   9  -7 1321.30 141.341   1
  -3  -9   7 1208.22 148.561   1
   3   9  -6 11584.5 909.589   1
  -3  -9   6 13327.4 914.792   1
  -3   9   6 12332.8 978.857   1
   3  -9  -6 11251.6 956.547   1
  -3  -9   5-16.5739 90.6509   1
   3   9  -5 218.272 96.6253   1
  -3   9   5 73.7990 208.339   1
  -3  -9   4 1073.40 135.905   1
   3  -9  -4 894.085 192.407   1
   3   9  -4 1037.37 140.542   1
  -3   9   4 1223.31 241.667   1
  -3  -9   3 150.397 94.0689   1
  -3   9   3-64.5413 192.194   1
   3  -9  -3 162.026 162.622   1
   3   9  -3 309.112 121.129   1
   3   9  -2 5848.46 460.246   1
   3  -9  -2 6028.24 471.741   1
  -3  -9   2 5081.88 444.247   1
  -3   9   1 259.154 186.722   1
   3  -9  -1 117.407 144.595   1
  -3  -9   0 5924.90 476.960   1
   3   9   0 5634.97 496.719   1
   3  -9   1 61.8779 124.935   1
   3   9   1 108.199 178.238   1
  -3  -9  -1-73.1885 137.843   1
  -3   9  -1 243.265 139.413   1
   3   9   2 6151.99 493.610   1
   3  -9   2 5827.54 452.832   1
  -3  -9  -2 5734.37 476.525   1
  -3   9  -2 5131.07 453.563   1
   3  -9   3 78.9495 86.1950   1
   3   9   3-129.393 193.288   1
  -3   9  -3 61.8589 115.227   1
  -3  -9  -3 71.6768 148.649   1
   3   9   4 1099.64 233.364   1
   3  -9   4 863.980 119.590   1
  -3   9  -4 965.908 125.838   1
  -3   9  -5 6.62354 80.6593   1
   3   9   5 194.124 208.962   1
  -3  -9  -5-63.1910 189.290   1
   3  -9   5 123.689 80.6985   1
   3  -9   6 11187.7 872.698   1
   3   9   6 10244.1 949.124   1
  -3   9  -6 12825.3 874.082   1
  -3  -9  -6 11542.9 939.048   1
   3  -9   7 1555.76 147.640   1
  -3   9  -7 1704.80 141.942   1
   3  -9   8 1414.11 143.526   1
   3   9   8 1674.80 286.930   1
   3  -9   9 1364.49 156.661   1
  -3  -9  -9 1544.34 251.087   1
   3   9   9 1518.71 303.322   1
  -3   9  -9 1468.86 142.588   1
   3  -9  10 1739.05 176.841   1
  -3  -9 -10 1224.45 283.468   1
  -3   9 -10 1540.58 154.644   1
   3  -9  11 157.067 119.882   1
   3   9  11 226.065 224.713   1
  -3   9 -11 177.961 105.610   1
  -3  -9 -11 465.595 197.903   1
   3  -9  12 863.381 171.356   1
   3   9  12 525.935 287.600   1
  -3   9 -12 1181.05 163.859   1
  -3  -9 -12 884.075 257.824   1
   3  -9  13 1030.84 178.931   1
  -3   9 -13 439.291 152.976   1
   3   9  14-104.209 284.253   1
   3  -9  14 267.613 189.023   1
  -3  -9 -14 361.367 257.689   1
  -3   9 -14 285.080 145.428   1
   3  -9  15 243.655 206.849   1
   3   9  15-283.813 251.464   1
  -3  -9 -15 30.5931 222.119   1
  -3   9 -15 57.3413 148.217   1
   3  -9  16 424.244 225.595   1
   3   9  16 724.038 308.998   1
  -3   9 -16 309.433 174.551   1
  -3  -9 -16-94.0192 252.970   1
   3   9  17 293.923 290.684   1
  -3  -9 -17 791.311 259.886   1
  -3   9 -17 298.807 193.982   1
   3   9  18-111.715 268.321   1
  -3  -9 -18 255.954 244.751   1
   3   9  19-149.624 267.303   1
  -3  -9 -19 160.953 240.021   1
   3   9  20 523.939 293.125   1
  -3  -9 -20 781.304 282.799   1
   3   9  21 37.3454 258.288   1
  -3  -9 -21 195.400 214.359   1
   3   9  22-147.947 261.218   1
  -3  -9 -22 329.508 235.610   1
   3   9  23 110.087 232.627   1
  -3  -9 -23-481.098 200.366   1
   3   9  24 326.069 271.136   1
  -3  -9 -24-185.637 220.201   1
   3   9  26-210.992 243.525   1
  -3  10  25 72.6870 254.724   1
   3 -10 -25 248.381 236.914   1
  -3  10  24-111.041 249.224   1
   3 -10 -24-94.4469 217.714   1
  -3  10  23-75.0206 229.627   1
   3 -10 -23 95.1298 211.475   1
  -3  10  22 112.935 221.491   1
   3 -10 -22 63.6927 185.161   1
  -3  10  21 338.729 282.897   1
   3 -10 -21 382.889 222.109   1
  -3  10  19 261.247 246.614   1
   3 -10 -19-63.1971 192.418   1
  -3  10  18-110.712 267.118   1
   3 -10 -18-187.542 218.178   1
   3  10 -16-43.7166 118.689   1
  -3  10  16-35.8811 287.603   1
   3 -10 -16-30.2931 234.101   1
  -3 -10  15 227.478 185.561   1
  -3  10  15 211.742 243.113   1
   3 -10 -15 655.229 216.521   1
   3  10 -15-112.506 118.884   1
   3 -10 -14 175.236 224.533   1
  -3  10  14 207.764 288.336   1
   3  10 -13-48.8447 108.651   1
  -3 -10  13-77.3226 162.261   1
   3 -10 -13 114.313 232.006   1
  -3  10  13-271.293 293.607   1
   3  10 -12 261.527 105.156   1
  -3 -10  12 403.710 163.501   1
   3 -10 -12 279.009 230.208   1
  -3  10  12 99.4224 287.642   1
   3  10 -11 59.0780 86.8334   1
  -3  10  11-64.6581 270.661   1
   3 -10 -11 435.033 236.222   1
  -3 -10  11 228.896 123.573   1
   3  10 -10 2225.15 217.930   1
  -3 -10  10 2767.59 233.036   1
  -3  10  10 2675.59 353.396   1
   3 -10  -9 76.8631 218.046   1
  -3 -10   9 172.994 91.0451   1
   3  10  -9 392.811 84.0023   1
  -3  10   8 947.081 264.593   1
   3 -10  -8 1416.92 239.618   1
  -3 -10   8 934.019 119.611   1
   3  10  -8 1256.45 119.481   1
  -3 -10   7-18.8998 72.7160   1
   3  10  -7-13.7144 76.1454   1
  -3  10   6 54.8446 231.484   1
   3  10  -6 7.85293 85.8911   1
   3 -10  -6 367.966 205.057   1
  -3 -10   6 33.4347 74.5334   1
   3 -10  -5 21.9285 185.661   1
  -3 -10   5 74.4115 79.4246   1
   3  10  -5 28.4910 98.9102   1
  -3 -10   4 2696.72 228.675   1
   3 -10  -4 2250.78 291.068   1
  -3  10   4 2966.89 339.185   1
   3  10  -4 2453.53 246.746   1
  -3 -10   3 9.84734 99.3481   1
   3  10  -3 38.1077 125.252   1
   3 -10  -3 19.3713 179.299   1
  -3  10   3 139.959 183.960   1
  -3 -10   2 22760.6 1659.04   1
  -3  10   2 21802.7 1692.45   1
   3  10  -2 21786.0 1672.27   1
   3 -10  -2 23056.1 1683.08   1
  -3  10   1 905.123 217.984   1
  -3 -10   1 854.252 154.599   1
   3  10  -1 908.376 181.744   1
   3 -10  -1 1082.28 183.691   1
  -3  10   0-88.5705 161.573   1
   3  10   0-36.2217 150.651   1
  -3 -10   0 169.767 124.494   1
   3 -10   0-14.8042 139.636   1
   3  10   1 377.379 192.125   1
  -3 -10  -1 474.297 148.695   1
   3  10   2 20638.3 1628.50   1
   3 -10   2 22564.0 1600.45   1
  -3 -10  -2 21366.1 1618.77   1
  -3  10  -2 21116.2 1597.63   1
   3 -10   3 164.061 97.7154   1
   3  10   3 91.0782 196.675   1
  -3  10  -3 10.6221 105.118   1
  -3 -10  -3 37.9241 161.548   1
  -3  10  -4 2572.93 214.674   1
  -3 -10  -4 2845.44 302.668   1
   3 -10   4 2204.55 208.496   1
  -3  10  -5 112.917 80.3971   1
   3  10   5 281.155 228.625   1
  -3 -10  -5 454.395 199.972   1
   3 -10   5 72.3893 66.7706   1
  -3 -10  -6 252.113 192.771   1
   3  10   6 80.7728 224.326   1
   3  10   7-56.6874 236.488   1
   3  10   8 1539.71 273.767   1
  -3 -10  -8 1167.43 240.370   1
   3  10   9 1115.01 287.627   1
  -3 -10  -9 868.212 237.096   1
  -3 -10 -10 3755.09 383.894   1
   3  10  10 3078.81 406.337   1
  -3 -10 -11 256.003 243.165   1
  -3  10 -11 204.833 59.1635   1
   3 -10  11 162.477 56.2523   1
  -3 -10 -12 58.6018 192.049   1
   3  10  12 134.029 218.483   1
  -3  10 -12 203.535 84.8959   1
   3 -10  12 113.238 85.9590   1
  -3 -10 -13 210.217 232.080   1
   3  10  13-206.146 271.842   1
  -3  10 -13 126.082 101.747   1
   3 -10  13-31.1685 99.1644   1
  -3 -10 -14 215.794 209.671   1
   3  10  14 105.863 242.048   1
  -3  10 -14 146.563 116.283   1
   3 -10  14 161.520 128.912   1
  -3 -10 -15-188.590 246.294   1
   3  10  15-396.141 294.214   1
  -3  10 -15 163.209 136.811   1
   3 -10  15 353.577 156.335   1
  -3 -10 -16 128.098 239.818   1
   3  10  16 109.829 274.111   1
  -3 -10 -18-359.199 247.327   1
   3  10  18 149.547 302.747   1
  -3 -10 -19 360.662 206.358   1
   3  10  19-187.442 244.326   1
  -3 -10 -21-165.384 228.624   1
   3  10  21 260.779 253.016   1
  -3 -10 -22 561.050 244.247   1
   3  10  22-36.9026 270.838   1
  -3 -10 -23-348.426 227.501   1
   3  10  23 109.791 245.416   1
  -3 -10 -24 430.615 228.773   1
   3  10  24 756.076 264.607   1
  -3 -10 -25-88.5546 210.163   1
   3  10  25-70.8001 244.738   1
   3 -11 -25 153.320 222.832   1
  -3  11  25 106.923 225.461   1
   3 -11 -24-31.1637 178.870   1
  -3  11  24 36.3270 204.558   1
   3 -11 -23-62.9245 200.893   1
  -3  11  23 147.473 237.776   1
   3 -11 -21-31.7899 228.129   1
  -3  11  21-111.725 264.010   1
   3 -11 -20 318.191 187.859   1
  -3  11  20 706.513 259.140   1
   3 -11 -19 63.3395 241.614   1
  -3  11  19 296.408 281.574   1
   3 -11 -18-220.335 224.155   1
  -3  11  18 73.7173 273.913   1
   3 -11 -17 62.3084 240.010   1
  -3  11  17-291.985 271.215   1
   3 -11 -15-395.298 240.692   1
  -3  11  15 356.566 290.432   1
   3  11 -14 81.3166 62.9444   1
   3 -11 -14 268.382 248.864   1
  -3  11  14 70.3581 274.721   1
   3  11 -13 15.4310 55.7343   1
  -3  11  13 311.902 264.099   1
  -3 -11  13 89.5835 105.014   1
   3 -11 -13 117.237 217.749   1
   3  11 -12 424.936 65.6125   1
  -3 -11  12 621.841 92.7909   1
   3 -11 -11 140.882 226.502   1
  -3  11  11 635.459 275.158   1
  -3  11  10 32.7928 266.194   1
   3 -11  -9 161.757 201.406   1
  -3  11   9 192.061 247.673   1
   3 -11  -8 2491.91 318.837   1
  -3  11   8 2993.26 370.393   1
  -3 -11   7-4.84209 58.3865   1
   3  11  -7 5.93413 71.9559   1
   3 -11  -7-25.4146 208.858   1
  -3 -11   6 890.129 107.550   1
   3  11  -6 826.817 120.243   1
  -3 -11   5 63.1439 83.8881   1
   3  11  -5 250.522 114.321   1
   3 -11  -5 93.7844 187.544   1
  -3  11   5 139.065 212.133   1
  -3 -11   4 253.032 95.2647   1
   3  11  -4 122.373 122.889   1
   3 -11  -4-44.7708 189.415   1
  -3  11   4 313.341 215.001   1
  -3 -11   3-11.0265 110.066   1
   3  11  -3 114.130 126.713   1
   3 -11  -3 247.274 159.928   1
  -3  11   3 148.969 195.257   1
   3 -11  -2 2774.43 297.385   1
  -3  11   2 2527.65 326.793   1
  -3 -11   1 28.1580 122.560   1
   3  11  -1 72.0822 161.902   1
   3 -11  -1-101.424 130.178   1
  -3  11   1 194.599 184.603   1
  -3 -11   0 4067.34 382.874   1
   3 -11   0 4632.83 391.968   1
   3  11   0 3774.98 396.912   1
  -3  11   0 4965.16 409.344   1
  -3 -11  -1 136.885 162.536   1
   3  11   1-63.7532 189.001   1
   3 -11   2 1872.86 196.255   1
   3  11   2 1297.65 258.688   1
  -3 -11  -2 1307.29 231.527   1
  -3  11  -2 2163.79 217.484   1
   3  11   3 413.039 224.375   1
  -3 -11  -3 19.7344 158.248   1
  -3  11  -3 67.7199 112.779   1
   3 -11   3 18.7069 93.8865   1
   3  11   4 385.512 215.657   1
   3 -11   4 252.692 80.4422   1
  -3  11  -4 202.263 93.0888   1
  -3 -11  -4 84.2207 177.439   1
  -3  11  -5 54.0162 63.4109   1
   3 -11   5 97.4442 50.1994   1
   3  11   6 854.251 254.589   1
  -3 -11  -6 639.394 192.666   1
  -3 -11  -7 74.3773 194.277   1
   3  11   8 2508.62 363.669   1
  -3 -11  -8 2765.18 324.873   1
   3  11   9 930.711 285.903   1
  -3 -11 -10 591.139 216.038   1
   3  11  10 228.039 245.816   1
  -3 -11 -11 378.169 242.311   1
   3  11  11 768.248 281.444   1
  -3 -11 -12 1115.96 292.120   1
   3  11  12 825.462 334.443   1
  -3 -11 -13 308.490 219.083   1
   3  11  13 35.1472 244.347   1
  -3 -11 -14 473.751 252.559   1
   3  11  14 358.859 289.252   1
  -3 -11 -15 322.857 261.477   1
   3  11  15-72.9893 301.934   1
  -3 -11 -17 394.287 243.509   1
   3  11  17-112.112 290.058   1
  -3 -11 -18 466.484 262.090   1
   3  11  18 412.481 291.525   1
  -3 -11 -19 200.391 198.966   1
   3  11  19 37.5418 223.600   1
  -3 -11 -20 567.159 258.084   1
   3  11  20 674.275 288.889   1
  -3 -11 -21 504.977 247.651   1
   3  11  21 779.422 290.368   1
  -3 -11 -23 506.853 240.424   1
   3  11  23 436.632 261.243   1
  -3 -11 -24-30.4063 185.200   1
   3  11  24 249.949 235.983   1
  -3 -11 -25 58.6237 212.838   1
   3  11  25 35.0624 242.359   1
  -3  12  24-178.127 260.629   1
   3 -12 -24 679.170 244.477   1
  -3  12  23 217.046 260.187   1
   3 -12 -23 281.837 221.814   1
  -3  12  22 73.2781 218.262   1
   3 -12 -22 189.378 202.784   1
  -3  12  21 846.061 277.261   1
   3 -12 -21 190.340 213.152   1
  -3  12  20-36.8541 265.755   1
   3 -12 -20 318.223 226.814   1
  -3  12  19 184.480 249.823   1
   3 -12 -19 190.946 195.293   1
  -3  12  18 736.217 286.801   1
   3 -12 -18-158.411 234.072   1
  -3  12  17 146.823 235.653   1
   3 -12 -17 63.0444 198.322   1
  -3  12  16 473.892 294.041   1
   3 -12 -16-312.473 247.217   1
  -3  12  15 181.067 264.158   1
   3 -12 -15 123.844 220.610   1
  -3  12  14 179.611 243.982   1
   3 -12 -14-30.6472 194.722   1
  -3  12  13-106.745 244.983   1
  -3  12  12-175.917 245.274   1
   3 -12 -12 59.7447 200.157   1
  -3  12  10 2014.32 351.174   1
   3 -12 -10 1300.59 280.401   1
  -3  12   9 234.661 260.159   1
   3 -12  -9 85.0698 227.537   1
  -3  12   8 1014.71 281.378   1
   3 -12  -8 1164.12 242.673   1
  -3  12   7 127.205 237.351   1
   3 -12  -7 161.338 204.447   1
   3  12  -6 405.709 83.1211   1
  -3  12   6 674.878 262.253   1
   3 -12  -6 415.388 218.153   1
   3  12  -5 550.621 120.443   1
  -3 -12   4 611.112 147.608   1
   3  12  -4 1205.93 165.929   1
   3 -12  -4 990.067 221.989   1
  -3  12   4 1104.87 240.499   1
  -3 -12   3 241.967 133.554   1
   3  12  -3 44.9806 145.898   1
   3 -12  -3 501.967 178.469   1
  -3  12   3 182.406 212.158   1
   3 -12  -2 2714.65 278.171   1
  -3  12   2 1825.11 290.944   1
  -3 -12   1 1349.40 189.851   1
   3  12  -1 889.871 206.707   1
   3 -12  -1 1582.56 207.784   1
  -3  12   1 1283.17 263.464   1
  -3 -12   0-17.0094 140.230   1
   3  12   0 84.8408 190.568   1
   3 -12   0-135.473 149.019   1
  -3  12   0-20.6818 173.061   1
   3  12   1 642.619 234.689   1
  -3 -12  -1 914.367 175.288   1
   3 -12   1 1104.94 180.053   1
  -3  12  -1 1127.63 204.725   1
  -3  12  -2 1933.59 232.071   1
   3  12   2 1400.63 293.440   1
   3 -12   2 2157.24 211.299   1
   3 -12   3 318.546 100.890   1
  -3  12  -3 331.284 131.303   1
   3  12   3 365.619 235.822   1
  -3  12  -4 958.181 122.832   1
  -3 -12  -4 815.687 207.780   1
   3  12   4 715.700 250.168   1
   3 -12   4 958.670 106.092   1
  -3 -12  -6 775.526 213.809   1
   3  12   6 844.116 254.491   1
   3  12   7 218.683 263.784   1
  -3 -12  -7 25.2854 207.289   1
   3  12   8 1549.89 311.121   1
  -3 -12  -8 1120.87 264.726   1
   3  12   9 359.596 270.151   1
  -3 -12  -9 416.675 236.853   1
  -3 -12 -10 1872.64 282.710   1
   3  12  12 70.3150 256.513   1
  -3 -12 -12 244.865 244.029   1
   3  12  13-71.7477 311.548   1
  -3 -12 -13-157.330 251.549   1
   3  12  14-182.313 271.870   1
  -3 -12 -14 129.191 250.436   1
   3  12  15 259.179 262.589   1
  -3 -12 -15 32.7178 198.273   1
   3  12  16 261.443 289.602   1
  -3 -12 -16 629.603 255.655   1
   3  12  17-75.0460 291.286   1
  -3 -12 -17 769.751 269.684   1
   3  12  18 300.644 285.764   1
  -3 -12 -18 474.851 265.446   1
   3  12  19-37.5626 211.581   1
  -3 -12 -19 169.960 196.388   1
   3  12  20 298.702 262.697   1
  -3 -12 -20 33.9858 236.155   1
   3  12  21 444.578 279.536   1
  -3 -12 -21 300.720 247.775   1
   3  12  22 366.850 218.728   1
  -3 -12 -22 32.4577 195.853   1
   3  12  23 108.310 249.528   1
  -3 -12 -23-94.3224 223.764   1
   3  12  24 355.064 266.847   1
  -3 -12 -24-30.0719 213.343   1
  -3  13  23 35.5523 236.121   1
   3 -13 -23 155.557 198.796   1
  -3  13  22 758.352 277.212   1
   3 -13 -22 251.452 231.535   1
  -3  13  21 146.028 245.713   1
   3 -13 -21-158.561 206.541   1
  -3  13  20 366.829 252.445   1
   3 -13 -20-223.025 207.507   1
  -3  13  19 36.8842 271.965   1
   3 -13 -19 63.8897 222.714   1
  -3  13  17-259.007 264.003   1
  -3  13  16-184.798 288.566   1
   3 -13 -16 254.269 234.369   1
  -3  13  15-184.626 226.134   1
   3 -13 -15 316.455 204.190   1
   3 -13 -14-31.4636 193.676   1
  -3  13  13 256.625 279.410   1
   3 -13 -13-31.2449 216.951   1
  -3  13  12 436.982 244.288   1
   3 -13 -12 712.857 242.398   1
  -3  13  11 36.0828 234.107   1
   3 -13 -11 245.426 218.608   1
  -3  13   9 209.971 250.188   1
   3 -13  -9 29.8425 211.663   1
  -3  13   8 342.268 261.896   1
   3 -13  -8 321.240 205.822   1
  -3  13   7 365.557 252.595   1
   3 -13  -7 312.629 217.920   1
  -3  13   6 732.701 267.673   1
   3 -13  -6 1072.05 255.034   1
   3  13  -5 59.1636 80.1248   1
  -3  13   5 180.494 226.826   1
   3 -13  -5 26.3980 197.613   1
  -3 -13   5 66.0293 84.3596   1
   3  13  -4 862.387 157.274   1
   3 -13  -4 637.118 228.625   1
  -3 -13   4 1001.68 149.572   1
   3  13  -3-45.8617 136.724   1
  -3  13   3 241.521 200.887   1
  -3 -13   3 168.753 134.849   1
   3 -13  -3-45.1247 177.392   1
   3  13  -2 435.978 174.119   1
  -3  13   2 582.852 218.259   1
  -3 -13   2 208.396 141.361   1
   3 -13  -2 513.087 182.863   1
   3  13  -1-41.3980 169.598   1
  -3 -13   1 175.704 148.745   1
   3 -13  -1-54.0291 147.114   1
  -3  13   1 24.9661 208.286   1
   3  13   0 7280.39 573.327   1
  -3 -13   0 7253.60 549.867   1
  -3  13   0 6096.20 556.601   1
   3 -13   0 5635.05 535.902   1
   3 -13   1 31.0093 135.467   1
   3  13   1 372.257 201.537   1
  -3  13  -1 195.054 172.188   1
  -3 -13  -1-79.8058 144.980   1
  -3 -13  -2 651.481 191.682   1
   3  13   2 266.233 221.029   1
   3 -13   3 98.6988 89.2937   1
  -3 -13  -3 176.125 183.343   1
  -3  13  -3 81.8493 133.361   1
   3  13   3 309.261 213.666   1
  -3  13  -4 785.395 112.626   1
   3 -13   4 431.545 83.0212   1
   3  13   5-245.875 248.765   1
  -3 -13  -5 23.9730 190.381   1
   3  13   6 689.732 261.207   1
  -3 -13  -6 632.771 210.237   1
   3  13   7-193.588 248.712   1
  -3 -13  -7-131.847 199.820   1
   3  13   8 232.170 255.615   1
  -3 -13  -8 82.2490 210.640   1
   3  13   9-170.375 245.602   1
  -3 -13  -9-85.4716 204.591   1
   3  13  11 35.5286 260.008   1
  -3 -13 -11-152.060 209.355   1
   3  13  12 360.825 256.206   1
  -3 -13 -12 594.678 211.831   1
  -3 -13 -13 192.087 224.543   1
   3  13  14 334.272 286.287   1
  -3 -13 -14 65.1227 233.954   1
   3  13  15 187.162 277.166   1
  -3 -13 -15 728.580 258.304   1
   3  13  16 338.273 299.346   1
   3  13  17 188.327 301.892   1
  -3 -13 -17-171.057 243.485   1
   3  13  19 74.9419 239.499   1
  -3 -13 -19 207.371 204.769   1
   3  13  20 148.648 270.535   1
  -3 -13 -20 380.329 247.870   1
   3  13  21-36.9159 271.667   1
  -3 -13 -21 465.172 249.231   1
   3  13  22 363.981 245.238   1
  -3 -13 -22 354.966 207.674   1
   3  13  23 357.508 236.715   1
  -3 -13 -23 93.7214 217.407   1
   3 -14 -23 61.8459 212.812   1
  -3  14  23-139.751 223.088   1
   3 -14 -22 251.002 196.388   1
  -3  14  22-106.761 241.799   1
  -3  14  21-180.582 254.222   1
   3 -14 -20 31.9274 208.997   1
  -3  14  20 109.835 229.045   1
   3 -14 -19 160.487 228.441   1
  -3  14  19-258.172 287.932   1
   3 -14 -18-128.897 193.106   1
   3 -14 -17 290.802 232.697   1
  -3  14  17 261.438 283.286   1
   3 -14 -16 194.184 222.831   1
  -3  14  16 450.685 273.554   1
   3 -14 -15 194.232 199.591   1
  -3  14  15 113.121 236.130   1
   3 -14 -13 193.798 229.944   1
  -3  14  13-75.5591 281.743   1
   3 -14 -12 547.402 233.613   1
  -3  14  12-75.3356 256.495   1
   3 -14 -11 160.135 230.016   1
  -3  14  11 523.712 273.618   1
   3 -14 -10 126.992 232.421   1
  -3  14  10 74.1034 303.660   1
   3 -14  -9-219.286 231.838   1
  -3  14   9 254.543 257.744   1
   3 -14  -8 891.621 258.512   1
  -3  14   8 781.217 310.153   1
   3 -14  -7 59.9082 238.637   1
  -3  14   7 136.810 258.858   1
   3 -14  -6 317.080 210.559   1
  -3  14   6 32.6503 250.942   1
   3  14  -5 60.4832 57.6779   1
   3 -14  -5 109.119 207.207   1
  -3  14   5-185.777 240.148   1
  -3 -14   5 99.9002 46.9088   1
   3  14  -4 1319.15 157.891   1
  -3 -14   4 1408.32 159.742   1
   3 -14  -3-22.9246 183.742   1
  -3  14   3 164.252 197.973   1
  -3 -14   3-73.8978 133.457   1
   3  14  -2 554.037 164.571   1
   3 -14  -2-20.5462 158.875   1
  -3  14   2 286.044 214.592   1
  -3 -14   2 285.570 162.749   1
   3  14  -1 356.966 179.695   1
   3 -14  -1 147.339 136.347   1
  -3  14   1-25.2587 194.899   1
  -3 -14   1 178.047 174.504   1
   3  14   0 283.910 192.904   1
  -3 -14   0 404.059 166.457   1
   3 -14   0 69.2249 145.939   1
  -3  14   0 341.139 190.036   1
  -3 -14  -1-44.7486 174.850   1
   3 -14   1 255.117 124.326   1
   3  14   1 25.9099 189.738   1
  -3  14  -1 42.2081 179.838   1
  -3 -14  -2 256.100 174.478   1
   3  14   2 222.469 222.150   1
  -3 -14  -3 48.1954 206.971   1
   3 -14   3 8.16953 81.2486   1
  -3  14  -3 246.452 145.048   1
   3  14   3 264.807 245.522   1
  -3 -14  -4 1143.64 221.621   1
  -3  14  -4 510.334 95.1796   1
   3  14   4 1108.60 264.593   1
   3  14   5-63.9871 230.656   1
  -3 -14  -5-180.185 194.281   1
   3  14   6 629.647 274.838   1
  -3 -14  -6 106.705 203.690   1
   3  14   7-67.9934 260.054   1
  -3 -14  -7 191.884 207.496   1
   3  14   8 591.237 263.811   1
  -3 -14  -8 452.010 219.150   1
   3  14   9 462.038 262.255   1
  -3 -14  -9 262.914 224.801   1
   3  14  10 397.292 276.211   1
  -3 -14 -10 271.068 237.087   1
   3  14  11 256.485 277.582   1
  -3 -14 -11 154.567 235.158   1
   3  14  12-148.727 262.500   1
  -3 -14 -12 221.177 224.003   1
   3  14  13 112.449 275.371   1
  -3 -14 -13 64.6873 229.333   1
   3  14  15 189.055 270.896   1
  -3 -14 -15 336.539 247.009   1
   3  14  16 454.209 270.361   1
  -3 -14 -16 204.829 229.867   1
  -3 -14 -17 241.613 213.171   1
   3  14  18 414.063 270.839   1
  -3 -14 -18 452.759 218.984   1
   3  14  19 112.037 279.882   1
  -3 -14 -19 279.994 232.806   1
   3  14  20 296.622 286.328   1
   3  14  21-109.964 271.336   1
  -3 -14 -21 230.771 226.952   1
   3  14  22 468.592 255.641   1
  -3 -14 -22-96.1193 187.521   1
   3  14  23-283.846 219.974   1
  -3 -14 -23-92.8380 202.954   1
   3 -15 -22-31.2157 192.222   1
  -3  15  22 210.806 233.292   1
   3 -15 -20 64.0665 222.404   1
  -3  15  20 72.9236 252.054   1
   3 -15 -18 227.555 226.749   1
  -3  15  18-37.5799 253.055   1
   3 -15 -17 130.836 242.461   1
  -3  15  17 265.368 272.338   1
   3 -15 -16-164.490 235.308   1
  -3  15  16-114.936 255.705   1
   3 -15 -15 132.342 199.216   1
  -3  15  15-38.6407 236.582   1
   3 -15 -14 398.844 207.618   1
  -3  15  14 38.8788 258.741   1
   3 -15 -12 434.476 230.088   1
  -3  15  12-311.611 257.432   1
   3 -15 -11 767.908 270.392   1
  -3  15  11 77.3880 276.158   1
   3 -15 -10 166.217 220.915   1
  -3  15  10 114.912 262.654   1
   3 -15  -9-262.892 251.473   1
  -3  15   9 37.4319 283.362   1
   3 -15  -8 96.8285 236.626   1
  -3  15   8 362.638 288.234   1
   3 -15  -7-218.921 234.048   1
  -3  15   7 278.055 252.343   1
   3 -15  -6 625.185 235.288   1
  -3  15   6 760.513 279.426   1
   3 -15  -5 165.174 201.429   1
  -3  15   5-250.870 246.467   1
   3  15  -4 59.3242 86.9280   1
   3 -15  -4 176.556 194.340   1
  -3  15   4 29.2775 219.202   1
  -3 -15   4 111.298 80.5144   1
  -3 -15   3 82.5452 113.903   1
   3  15  -2 34.5424 147.903   1
   3 -15  -2 39.3754 155.281   1
  -3  15   2-27.0074 199.897   1
  -3 -15   2 111.076 165.498   1
   3  15  -1-62.8719 169.080   1
  -3 -15   1 87.7721 166.048   1
   3 -15  -1-71.5767 133.462   1
  -3  15   1-151.731 200.100   1
  -3 -15   0 287.701 193.355   1
   3 -15   0 65.7157 135.427   1
  -3  15   0 428.156 193.655   1
   3  15   0 193.444 181.574   1
  -3 -15  -1 329.741 223.313   1
   3 -15   1 41.9174 116.821   1
  -3  15  -1 138.705 184.856   1
   3  15   1 53.9315 214.184   1
   3  15   2 145.947 209.565   1
  -3 -15  -2 78.0286 182.239   1
  -3  15  -3 325.096 171.689   1
   3 -15   3 73.4468 68.9971   1
   3  15   4 163.588 241.314   1
  -3 -15  -4 54.6798 180.759   1
   3  15   5 101.884 245.763   1
  -3 -15  -5 139.010 202.046   1
   3  15   6 139.874 256.275   1
  -3 -15  -6 734.718 225.560   1
   3  15   7 644.250 274.046   1
  -3 -15  -7-57.8593 201.284   1
   3  15   8 619.585 297.188   1
  -3 -15  -8 443.221 219.287   1
   3  15   9 518.505 283.184   1
  -3 -15  -9 210.431 209.087   1
   3  15  10 37.6017 266.632   1
  -3 -15 -10 153.214 215.547   1
   3  15  11 227.466 278.118   1
  -3 -15 -11 313.484 226.712   1
   3  15  12 152.416 298.692   1
  -3 -15 -12 160.410 222.980   1
   3  15  14 497.474 292.786   1
  -3 -15 -14 497.636 255.354   1
   3  15  15 879.651 298.309   1
  -3 -15 -15 134.952 238.377   1
   3  15  16-152.634 290.952   1
  -3 -15 -16-136.921 245.809   1
   3  15  17 227.575 277.520   1
  -3 -15 -17-138.758 241.819   1
   3  15  18-150.395 266.775   1
  -3 -15 -18 455.500 254.674   1
   3  15  20 332.158 284.714   1
  -3 -15 -20 166.787 215.805   1
  -3 -15 -22 31.6375 190.466   1
   3 -16 -21 315.167 201.596   1
  -3  16  21-35.6130 245.373   1
   3 -16 -20-95.9982 224.011   1
  -3  16  20 72.8204 263.315   1
   3 -16 -19 421.351 218.523   1
  -3  16  19 223.075 253.678   1
   3 -16 -18 295.371 219.609   1
  -3  16  18 189.422 260.196   1
   3 -16 -17 66.2386 235.710   1
  -3  16  17-77.0605 277.543   1
   3 -16 -16-200.985 230.553   1
  -3  16  16 156.595 277.515   1
   3 -16 -15 237.038 225.053   1
  -3  16  15 39.6418 246.889   1
   3 -16 -14-68.4359 190.169   1
  -3  16  14 159.983 259.216   1
   3 -16 -13-103.574 223.801   1
  -3  16  13 321.438 295.146   1
   3 -16 -12 69.5072 242.321   1
  -3  16  12 80.2704 275.045   1
   3 -16 -11-69.8926 233.054   1
  -3  16  11 79.5324 280.705   1
   3 -16 -10-34.8320 239.010   1
  -3  16  10 508.136 281.856   1
   3 -16  -9-103.302 227.093   1
  -3  16   9-418.296 264.527   1
   3 -16  -7 64.4324 235.013   1
  -3  16   7 209.534 237.371   1
   3 -16  -6 30.1308 210.049   1
  -3  16   6 33.1989 234.358   1
   3 -16  -5-27.6029 205.112   1
  -3  16   5-123.802 232.532   1
   3 -16  -4 49.6253 180.282   1
  -3  16   4 144.938 226.562   1
   3  16  -4 500.308 84.9134   1
   3  16  -3-11.7852 107.616   1
   3 -16  -3 152.161 173.184   1
  -3  16   3 55.2976 206.218   1
  -3 -16   3 116.842 91.0932   1
   3  16  -2 337.006 141.838   1
   3 -16  -2 93.6880 146.895   1
  -3 -16   2 355.418 151.025   1
   3  16  -1 182.933 177.919   1
  -3 -16   1 183.674 172.973   1
   3 -16  -1 255.675 140.719   1
  -3  16   1 51.1307 190.385   1
  -3 -16   0 26.4739 191.453   1
   3 -16   0-90.1557 121.968   1
  -3  16   0 101.478 187.042   1
   3  16   0 72.0769 189.455   1
  -3 -16  -1-85.7298 218.728   1
   3 -16   1 61.1949 96.6541   1
  -3  16  -1 443.230 203.073   1
   3  16   1 300.913 206.436   1
  -3 -16  -3 60.2191 226.180   1
   3 -16   3 30.0235 49.6506   1
  -3  16  -3 213.872 196.514   1
   3  16   3 129.723 248.018   1
  -3 -16  -4 788.503 256.077   1
   3  16   4 137.053 255.903   1
  -3 -16  -5 456.149 236.760   1
   3  16   5 71.4156 274.845   1
  -3 -16  -6-30.4683 204.343   1
   3  16   6 441.597 301.641   1
  -3 -16  -7 61.1207 210.384   1
   3  16   7 112.874 297.727   1
  -3 -16  -8 92.6790 224.156   1
   3  16   8 497.003 286.689   1
  -3 -16  -9 62.1720 220.816   1
   3  16   9 425.108 289.579   1
  -3 -16 -10 94.7098 215.363   1
   3  16  10-77.8003 267.703   1
  -3 -16 -11-96.3155 210.107   1
   3  16  11 117.078 283.338   1
  -3 -16 -13-197.695 232.694   1
   3  16  13 546.342 280.076   1
  -3 -16 -14 200.940 215.318   1
   3  16  14 155.715 268.220   1
  -3 -16 -15 238.517 213.110   1
   3  16  15 386.868 260.102   1
  -3 -16 -16 346.168 219.473   1
   3  16  16 115.078 241.809   1
  -3 -16 -17 239.498 213.277   1
   3  16  17 114.315 237.443   1
  -3 -16 -18 33.8010 202.461   1
   3  16  18 188.769 232.504   1
  -3 -16 -19 66.6058 194.738   1
   3  16  19 37.2363 221.629   1
  -3 -16 -20-65.4482 185.513   1
   3  16  20 219.860 223.120   1
  -3 -16 -21-223.653 199.850   1
   3  16  21 180.587 212.432   1
   3 -17 -20 192.131 214.639   1
  -3  17  20 434.597 264.845   1
   3 -17 -19-97.3538 206.153   1
  -3  17  19 112.087 253.739   1
   3 -17 -18 33.0134 203.215   1
  -3  17  18-114.752 244.242   1
   3 -17 -17 671.881 252.184   1
  -3  17  17 468.920 291.186   1
   3 -17 -16 273.307 230.046   1
  -3  17  16-159.317 293.740   1
   3 -17 -15-69.4895 222.983   1
  -3  17  15 202.141 279.435   1
   3 -17 -14 247.225 241.995   1
  -3  17  14-408.571 279.947   1
   3 -17 -13 71.6651 246.587   1
  -3  17  13-82.0792 286.080   1
   3 -17 -12-290.044 258.364   1
  -3  17  12-40.8922 280.487   1
   3 -17 -11 218.866 246.071   1
  -3  17  11 242.415 273.664   1
   3 -17 -10-365.349 243.044   1
  -3  17  10-39.2705 274.214   1
   3 -17  -9 71.9700 232.373   1
  -3  17   9 265.602 254.482   1
   3 -17  -8 34.6050 222.099   1
  -3  17   8 73.0841 239.170   1
   3 -17  -6-29.9613 207.997   1
  -3  17   6 617.771 240.514   1
   3 -17  -5 107.817 189.237   1
  -3  17   5 304.536 203.603   1
   3 -17  -4 308.076 180.381   1
  -3  17   4 402.719 229.689   1
   3 -17  -3 60.3794 145.150   1
  -3  17   3 169.270 200.090   1
   3  17  -2 121.076 128.043   1
   3  17  -1-19.1961 138.890   1
  -3  17   1 26.2250 190.448   1
   3 -17  -1 126.655 124.505   1
   3 -17   0 26.7169 105.014   1
   3  17   0-185.037 176.262   1
  -3  17   0-388.134 217.177   1
  -3 -17  -1-192.120 226.128   1
   3  17   1 26.9660 201.919   1
  -3  17  -1-155.883 248.369   1
   3  17   3 164.942 236.544   1
  -3 -17  -3 655.562 256.972   1
   3  17   4 70.3702 252.467   1
  -3 -17  -4 34.5342 236.647   1
   3  17   5-73.7823 261.534   1
  -3 -17  -5 205.205 253.159   1
   3  17   6-114.446 270.745   1
  -3 -17  -6 472.794 250.304   1
   3  17   8 317.312 270.603   1
  -3 -17  -8-132.128 227.355   1
   3  17   9-80.0342 273.090   1
  -3 -17  -9 231.364 218.511   1
   3  17  10-120.581 260.574   1
  -3 -17 -10-65.8021 210.170   1
   3  17  11-40.2159 275.603   1
  -3 -17 -11-99.3894 221.011   1
   3  17  12 160.421 300.662   1
  -3 -17 -12 298.185 224.709   1
   3  17  13 398.400 278.080   1
  -3 -17 -13 67.1086 208.135   1
   3  17  14 276.414 263.802   1
  -3 -17 -14 170.034 216.597   1
   3  17  15-39.2076 268.653   1
  -3 -17 -15 100.855 229.347   1
   3  17  16 77.6634 269.541   1
  -3 -17 -16-33.3007 232.135   1
   3  17  17 191.667 282.638   1
  -3 -17 -17-197.849 220.940   1
   3  17  18 301.991 273.319   1
  -3 -17 -18 98.6566 224.728   1
   3  17  19 37.0849 274.456   1
  -3 -17 -19-64.8530 218.248   1
   3  17  20 803.189 284.984   1
  -3 -17 -20-31.8190 214.419   1
  -3  18  19 261.607 267.397   1
   3 -18 -19 130.207 213.453   1
  -3  18  18-268.994 236.542   1
   3 -18 -18 133.308 187.684   1
  -3  18  17 78.7949 272.458   1
   3 -18 -17 170.636 227.787   1
  -3  18  16 402.483 300.280   1
   3 -18 -16-34.9620 235.544   1
  -3  18  15 286.340 297.815   1
   3 -18 -15 322.337 238.778   1
  -3  18  13 497.285 275.620   1
   3 -18 -13 37.3862 224.440   1
  -3  18  12 288.082 260.110   1
   3 -18 -12-189.835 233.698   1
  -3  18  11-163.118 273.212   1
   3 -18 -11 151.774 248.311   1
  -3  18  10 237.481 259.097   1
   3 -18 -10-37.7679 224.845   1
  -3  18   9 38.2966 245.771   1
   3 -18  -9 36.6202 225.418   1
  -3  18   8 72.5432 243.017   1
   3 -18  -8-104.594 239.934   1
  -3  18   7 577.708 255.351   1
   3 -18  -7 324.910 216.989   1
  -3  18   6 31.8616 228.734   1
   3 -18  -6 175.850 196.520   1
  -3  18   5-210.489 190.141   1
   3 -18  -5 25.7576 169.478   1
  -3  18   4 230.746 218.226   1
   3 -18  -4-65.8770 134.433   1
  -3  18   3-113.159 193.153   1
   3  18   1-78.9272 194.788   1
   3  18   2 29.8581 207.263   1
   3  18   3 131.592 219.417   1
  -3 -18  -3-40.6964 224.676   1
   3  18   4 142.199 230.401   1
  -3 -18  -4-202.059 250.089   1
   3  18   5-263.171 257.624   1
  -3 -18  -5 198.391 280.111   1
   3  18   7-40.2066 248.855   1
  -3 -18  -7-74.9387 228.148   1
   3  18   8-245.403 274.180   1
  -3 -18  -8-36.4626 245.583   1
   3  18   9-41.2689 255.662   1
  -3 -18  -9 320.487 213.466   1
   3  18  10 206.568 280.614   1
  -3 -18 -10-35.3358 231.297   1
   3  18  11 206.194 274.781   1
  -3 -18 -11 417.609 233.308   1
   3  18  12 451.890 301.240   1
  -3 -18 -12 169.698 219.792   1
   3  18  13 81.4242 254.883   1
  -3 -18 -13 201.879 212.941   1
   3  18  14 80.6361 268.142   1
  -3 -18 -14 661.768 230.745   1
   3  18  15 198.815 291.016   1
  -3 -18 -15 32.6092 213.515   1
   3  18  16 39.1559 275.588   1
  -3 -18 -16 292.258 219.968   1
   3  18  17 346.136 249.969   1
  -3 -18 -17 192.353 207.611   1
   3  18  18 189.304 241.757   1
  -3 -18 -18-189.427 183.482   1
   3  18  19 111.913 243.107   1
  -3 -18 -19 123.987 181.423   1
  -3  19  18 117.264 280.441   1
   3 -19 -18-66.3827 218.255   1
  -3  19  17 442.000 282.478   1
   3 -19 -17-239.808 196.653   1
  -3  19  16-123.338 266.461   1
   3 -19 -16 35.3754 209.305   1
  -3  19  15 125.387 262.732   1
   3 -19 -15 547.954 233.544   1
  -3  19  14 295.118 281.268   1
   3 -19 -14-37.6585 221.623   1
  -3  19  12 377.786 279.256   1
   3 -19 -12 156.157 234.410   1
  -3  19  11-122.951 249.556   1
   3 -19 -11-39.3258 209.689   1
  -3  19  10 197.279 252.331   1
  -3  19   9 487.513 258.241   1
  -3  19   8 637.694 239.660   1
  -3  19   7 166.211 233.992   1
   3  19   6-159.556 253.665   1
   3  19   7 41.1801 246.503   1
   3  19   8 168.038 276.507   1
   3  19   9-42.4425 273.736   1
   3  19  10 42.5688 274.594   1
  -3 -19 -10 110.206 247.311   1
   3  19  11-339.425 273.682   1
  -3 -19 -11 391.057 228.201   1
   3  19  12 630.799 309.480   1
  -3 -19 -12 68.5825 203.803   1
   3  19  13 124.699 262.713   1
  -3 -19 -13-134.131 208.640   1
   3  19  14 777.471 303.612   1
  -3 -19 -14 65.3388 189.932   1
   3  19  15 482.619 293.268   1
  -3 -19 -15 541.774 223.447   1
   3  19  16 356.195 255.318   1
  -3 -19 -16-94.4327 202.095   1
   3  19  17 584.561 286.102   1
  -3 -19 -17 184.751 186.843   1
   3  19  18-76.2455 264.693   1
  -3 -19 -18 184.207 208.594   1
   4   0 -26 32.9091 216.411   1
   4   0 -24 198.109 230.277   1
  -4   0  24-42.4876 261.616   1
   4   0 -23 32.7385 230.140   1
  -4   0  23-41.9134 256.576   1
   4   0 -21-385.047 239.073   1
  -4   0  21-40.4344 291.845   1
   4   0 -20 1477.98 292.370   1
  -4   0  20 2177.82 343.901   1
   4   0 -19 61.7779 238.794   1
  -4   0  19 154.100 284.125   1
   4   0 -17 87.3137 235.645   1
  -4   0  17 538.916 279.322   1
   4   0 -16 2495.10 336.880   1
  -4   0  16 2377.91 372.150   1
  -4   0  15 98.7290 266.392   1
   4   0 -14 3104.22 348.118   1
  -4   0  14 2379.18 351.902   1
   4   0 -13 74.0864 199.249   1
  -4   0  13 474.971 253.259   1
   4   0 -11 530.338 213.285   1
  -4   0  11 158.415 218.467   1
   4   0 -10 3663.71 371.136   1
  -4   0  10 3716.22 388.622   1
   4   0  -9-137.009 181.381   1
  -4   0   9-329.981 235.326   1
   4   0  -8 55678.3 4268.34   1
  -4   0   8 61567.9 4288.35   1
   4   0  -7 233.403 156.336   1
  -4   0   7-153.886 234.500   1
   4   0  -6 5027.38 445.636   1
  -4   0   6 5112.73 472.766   1
   4   0  -5 264.404 183.886   1
  -4   0   5 36.7601 209.349   1
   4   0  -4 69552.1 5005.68   1
  -4   0   4 67207.0 5013.62   1
  -4   0   2 100.265 206.781   1
   4   0  -2-12.6549 189.603   1
  -4   0   1-42.9433 234.710   1
   4   0  -1-178.530 209.289   1
   4   0   0 117.636 200.714   1
  -4   0   0 276.613 226.165   1
   4   0   1 77.9689 210.478   1
  -4   0  -1-13.1136 206.827   1
   4   0   2 422.415 193.625   1
  -4   0  -2 188.956 180.052   1
  -4   0  -4 55862.5 4162.62   1
   4   0   4 57934.2 4163.07   1
  -4   0  -5 211.513 162.508   1
   4   0   5 189.146 185.671   1
  -4   0  -6 3619.66 328.498   1
   4   0   6 3184.24 342.086   1
  -4   0  -7 101.357 140.478   1
   4   0   7 89.3744 179.314   1
  -4   0  -8 51483.9 3752.61   1
   4   0   8 50665.1 3763.20   1
  -4   0  -9-17.0492 147.349   1
   4   0   9-211.155 199.262   1
  -4   0 -10 3282.74 328.215   1
   4   0  10 3395.75 360.271   1
  -4   0 -11-303.002 179.213   1
   4   0  11 347.112 216.460   1
  -4   0 -12 7780.60 701.874   1
   4   0  12 9564.35 728.228   1
  -4   0 -13 185.752 194.167   1
  -4   0 -14 2116.90 285.163   1
   4   0  14 2119.10 317.065   1
  -4   0 -15 432.901 201.397   1
   4   0  15 120.284 248.892   1
  -4   0 -16 3103.93 334.257   1
   4   0  16 2292.61 358.026   1
   4   0  17 128.122 252.578   1
  -4   0 -17-82.5252 211.831   1
   4   0  19-237.509 245.473   1
  -4   0 -19 29.4180 216.182   1
   4   0  20 1567.26 334.421   1
  -4   0 -20 1671.73 286.415   1
   4   0  21 71.1406 263.313   1
  -4   0 -21 93.8096 216.208   1
   4   0  22 36.0257 234.656   1
  -4   0 -22-128.555 236.982   1
   4   0  23 72.7731 235.902   1
  -4   0 -23-230.816 224.018   1
   4   0  24 475.007 238.855   1
  -4   0 -24 101.850 233.522   1
  -4   1  26 248.880 276.840   1
   4  -1 -26 96.8699 193.578   1
  -4   1  25 83.2156 260.266   1
   4   1 -25-101.212 206.553   1
   4  -1 -25 162.931 210.182   1
  -4  -1  24 131.279 273.809   1
  -4   1  24 166.353 276.167   1
   4   1 -24 234.642 236.739   1
   4  -1 -24-65.5035 221.563   1
  -4  -1  23 724.024 300.975   1
  -4   1  23-41.4635 291.825   1
   4   1 -23-66.3547 212.319   1
   4  -1 -23 327.463 225.801   1
  -4  -1  22 415.692 284.485   1
  -4   1  22 618.877 276.096   1
   4   1 -22 458.050 242.300   1
   4  -1 -22-97.4866 236.108   1
  -4  -1  21-40.3249 254.878   1
  -4   1  21-122.271 270.560   1
   4   1 -21-96.0032 219.281   1
   4  -1 -21 64.6013 211.405   1
  -4  -1  20 273.084 295.226   1
  -4   1  20 80.0759 286.180   1
   4   1 -20 31.3519 238.141   1
   4  -1 -20 32.0953 248.096   1
  -4  -1  19-75.3778 247.009   1
  -4   1  19 116.368 283.033   1
   4   1 -19 334.986 222.362   1
   4  -1 -19 283.078 226.960   1
  -4  -1  18 761.480 297.500   1
  -4   1  18 226.175 291.563   1
   4   1 -18 736.891 248.588   1
   4  -1 -18 247.544 265.201   1
  -4  -1  17 34.7803 272.597   1
  -4   1  17 108.521 280.568   1
   4   1 -17 712.961 229.851   1
   4  -1 -17 300.718 230.417   1
  -4  -1  16 433.467 256.878   1
  -4   1  16 139.167 266.158   1
   4   1 -16-109.657 211.243   1
   4  -1 -16 87.3168 220.336   1
  -4  -1  15 729.012 274.769   1
   4   1 -15 577.968 237.762   1
   4  -1 -15 953.484 225.896   1
  -4  -1  14 90.3735 230.369   1
  -4   1  14-190.186 248.300   1
   4   1 -14 174.988 193.845   1
   4  -1 -14-26.9281 197.035   1
  -4   1  13 300.583 273.671   1
   4  -1 -13 51.5004 211.232   1
   4   1 -12 3105.70 335.496   1
  -4  -1  11 1157.97 252.487   1
  -4   1  11 1196.40 268.676   1
   4   1 -11 912.881 213.192   1
   4  -1 -11 1432.70 237.250   1
   4   1 -10 18001.6 1351.47   1
   4  -1 -10 16923.6 1352.24   1
  -4  -1  10 18558.9 1367.68   1
  -4   1  10 17175.1 1363.79   1
  -4   1   9 2274.19 295.561   1
  -4  -1   9 2680.67 311.907   1
   4  -1  -9 2193.14 275.784   1
   4   1  -9 1993.31 269.503   1
  -4   1   8 316.112 210.610   1
  -4  -1   8-23.5084 215.031   1
   4  -1  -8 322.120 185.130   1
   4   1  -8 237.342 161.823   1
   4   1  -7 49870.2 3829.51   1
   4  -1  -7 53057.8 3834.55   1
  -4  -1   7 55161.0 3848.37   1
  -4   1   7 51263.3 3845.89   1
  -4  -1   6 12077.3 848.633   1
  -4   1   6 10020.3 841.502   1
   4  -1  -6 9521.38 819.381   1
   4   1  -6 11079.8 830.132   1
   4  -1  -5 338.058 180.726   1
  -4   1   5 670.842 230.626   1
  -4  -1   5 600.398 216.581   1
   4   1  -5 583.103 194.451   1
   4  -1  -4 29968.5 2050.44   1
  -4   1   4 25067.3 2050.04   1
  -4  -1   2 49593.2 3440.90   1
   4   1  -2 44448.9 3434.82   1
   4  -1  -1 8523.02 738.423   1
   4   1  -1 10215.0 756.660   1
  -4   1   1 9989.15 756.274   1
  -4  -1   1 9691.66 755.516   1
   4  -1   0-115.053 198.984   1
   4   1   0 168.492 210.796   1
  -4   1   0 292.107 227.322   1
  -4  -1   0-26.0115 221.655   1
   4  -1   1 10004.9 753.027   1
   4   1   1 9385.06 756.498   1
  -4   1  -1 9781.22 753.043   1
  -4  -1  -1 8913.33 754.391   1
   4  -1   2 51498.5 3716.24   1
  -4   1  -2 49979.1 3715.55   1
   4  -1   3 11999.4 934.521   1
  -4   1  -3 12296.7 929.778   1
   4   1   4 26569.0 1938.61   1
  -4  -1  -4 25647.5 1937.44   1
  -4   1  -5 494.502 160.146   1
  -4  -1  -5 707.777 191.463   1
   4  -1   5 719.186 178.167   1
   4   1   5 974.616 216.388   1
   4   1   6 10464.5 740.003   1
   4  -1   6 9835.54 732.883   1
  -4   1  -6 7827.16 716.872   1
  -4  -1  -6 9473.25 726.258   1
   4  -1   7 42840.8 3164.32   1
   4   1   7 46178.2 3173.98   1
  -4  -1  -7 41296.0 3160.18   1
  -4   1  -7 42218.8 3154.89   1
  -4   1  -8-180.374 151.670   1
  -4  -1  -8 231.985 163.425   1
   4   1   8 224.624 205.167   1
   4  -1   8 147.883 170.325   1
  -4  -1  -9 2312.90 274.416   1
  -4   1  -9 2071.18 250.279   1
   4   1   9 1930.21 302.496   1
   4  -1   9 2616.36 285.574   1
  -4  -1 -10 15056.1 1226.17   1
  -4   1 -10 16673.2 1228.95   1
   4   1  10 17642.4 1255.32   1
   4  -1  10 15295.2 1236.62   1
   4  -1  11 948.411 239.593   1
  -4   1 -11 1225.23 202.477   1
  -4  -1 -11 791.958 208.032   1
   4  -1  12 2310.97 319.633   1
  -4   1 -12 3091.70 311.849   1
   4   1  13 309.692 248.471   1
  -4  -1 -13 237.512 207.086   1
   4   1  14 206.371 231.539   1
   4  -1  14 249.882 229.474   1
  -4  -1 -14 99.2909 188.545   1
  -4   1 -14 404.009 215.785   1
  -4  -1 -15 726.005 219.846   1
  -4   1 -15 473.054 195.059   1
   4  -1  15 672.133 242.626   1
   4   1  15 246.875 261.173   1
  -4   1 -16 257.184 211.470   1
   4  -1  16 30.6479 235.870   1
   4   1  16 482.098 256.573   1
   4  -1  17 532.685 237.011   1
   4   1  17 130.808 256.896   1
  -4   1 -17 404.047 208.335   1
  -4  -1 -17 27.9200 211.369   1
   4  -1  18 549.424 245.197   1
   4   1  18 570.070 255.076   1
  -4   1 -18 530.925 226.145   1
  -4  -1 -18 577.885 240.131   1
   4  -1  19-134.089 245.297   1
   4   1  19 34.4383 223.222   1
  -4  -1 -19-148.958 212.915   1
  -4   1 -19 58.2495 213.125   1
   4  -1  20 447.208 259.417   1
   4   1  20 175.946 229.279   1
  -4   1 -20 120.143 202.266   1
  -4  -1 -20-215.292 217.210   1
   4  -1  21 564.355 262.821   1
   4   1  21-107.713 240.323   1
  -4   1 -21 308.065 205.523   1
  -4  -1 -21 376.477 230.466   1
   4  -1  22 609.193 254.672   1
   4   1  22 616.764 270.116   1
  -4   1 -22 63.5173 223.345   1
  -4  -1 -22 450.050 237.052   1
   4  -1  23 36.2806 236.374   1
   4   1  23 219.153 255.772   1
  -4   1 -23 98.1123 227.099   1
  -4  -1 -23 32.8969 212.257   1
   4  -1  24 623.341 257.811   1
   4   1  24-109.948 237.583   1
  -4  -1 -24-235.796 230.859   1
  -4   1 -24 169.124 222.482   1
   4   1  25 403.621 239.167   1
  -4   1 -25 667.457 235.977   1
  -4  -1 -25 33.6879 226.100   1
   4   1  26 36.6505 205.128   1
  -4  -1 -26 132.133 204.519   1
   4  -2 -27 62.9912 205.155   1
  -4   2  27 39.8370 198.053   1
   4  -2 -26-64.0681 195.020   1
  -4   2  26 80.8024 244.587   1
   4  -2 -25-194.692 208.473   1
  -4   2  25-40.8096 248.648   1
   4   2 -24 276.011 245.249   1
  -4  -2  24 228.565 281.981   1
   4  -2 -23-197.197 230.097   1
  -4   2  23 206.654 279.453   1
   4   2 -22 165.823 203.534   1
   4  -2 -22 556.171 254.953   1
  -4  -2  22-84.1377 267.640   1
  -4   2  22 41.2247 284.062   1
   4   2 -21 289.651 228.285   1
  -4  -2  21-121.422 261.173   1
   4   2 -20 375.435 237.333   1
   4  -2 -20 1074.93 277.664   1
  -4  -2  20 579.586 275.498   1
  -4   2  20 40.0008 299.668   1
   4  -2 -19 480.177 262.438   1
  -4   2  19 700.802 279.160   1
   4   2 -18 58.0432 225.088   1
  -4   2  18 229.013 297.013   1
  -4  -2  18-389.257 258.966   1
   4   2 -17-335.613 228.961   1
  -4  -2  17-33.7435 255.768   1
   4   2 -16 26.7398 211.527   1
   4  -2 -16 176.630 228.099   1
  -4   2  16 106.987 258.449   1
  -4  -2  16 771.146 273.282   1
   4   2 -15 1878.06 261.300   1
   4  -2 -15 1392.40 282.043   1
  -4   2  15 1674.55 321.596   1
  -4  -2  15 1038.91 283.020   1
   4   2 -14 627.706 208.503   1
   4  -2 -14 1366.21 253.640   1
  -4   2  14 651.835 268.817   1
  -4  -2  14 493.326 247.108   1
   4  -2 -13 8399.30 646.906   1
   4   2 -13 7068.71 615.391   1
  -4   2  13 6589.00 646.124   1
  -4  -2  13 7510.26 654.359   1
  -4  -2  12 5611.77 550.159   1
  -4   2  12 5233.83 552.567   1
   4   2 -11 3895.22 384.928   1
  -4  -2  11 4104.49 415.138   1
   4  -2 -10 179.275 199.377   1
   4   2 -10 149.233 161.832   1
  -4   2  10 414.800 232.264   1
   4   2  -9 475.177 184.778   1
   4  -2  -9 1132.88 215.030   1
  -4   2   9 1078.88 226.596   1
  -4  -2   9 1304.98 248.157   1
   4   2  -8 8967.90 723.659   1
   4  -2  -8 8091.78 731.303   1
  -4  -2   8 10361.2 757.867   1
  -4   2   8 9411.40 754.182   1
   4   2  -7 16738.1 1219.17   1
   4  -2  -7 15889.7 1223.01   1
  -4  -2   7 16141.5 1231.86   1
  -4   2   7 15011.3 1233.93   1
   4  -2  -6 25061.6 1755.59   1
   4   2  -6 21854.5 1742.78   1
  -4  -2   6 23796.0 1756.56   1
  -4   2   6 23280.8 1763.18   1
   4  -2  -5 13566.1 1214.38   1
   4   2  -5 16637.1 1211.06   1
  -4  -2   5 17248.2 1224.64   1
  -4   2   5 17311.9 1243.16   1
   4  -2  -4 19349.9 1482.35   1
  -4   2   4 20470.4 1501.69   1
   4  -2  -3 46404.1 3197.85   1
  -4   2   3 43985.9 3201.16   1
  -4  -2   3 40528.7 3191.51   1
   4   2  -2 35829.2 2588.84   1
  -4  -2   2 34409.8 2590.95   1
   4  -2  -1 744.078 197.309   1
  -4   2   1 1321.32 231.538   1
  -4  -2   1 1184.95 213.120   1
   4   2  -1 812.386 219.805   1
   4   2   0 101454. 7679.91   1
  -4   2   0 108053. 7683.81   1
  -4  -2   0 104392. 7678.39   1
   4  -2   0 108120. 7678.11   1
   4  -2   1 564.853 175.208   1
  -4   2  -1 963.606 205.894   1
  -4   2  -2 35159.0 2607.23   1
   4  -2   2 35635.6 2606.09   1
  -4  -2  -3 43679.3 2983.79   1
  -4   2  -3 38587.8 2976.83   1
   4  -2   3 41168.3 2978.10   1
   4   2   3 39088.8 2982.22   1
   4   2   4 16651.8 1244.54   1
  -4  -2  -4 16131.5 1239.52   1
   4   2   5 12090.2 988.745   1
  -4  -2  -5 13128.9 978.074   1
   4  -2   6 18004.1 1477.05   1
   4   2   6 18938.1 1495.33   1
  -4  -2  -6 21133.4 1480.96   1
  -4   2  -6 20446.8 1471.16   1
   4  -2   7 12979.8 1002.04   1
  -4  -2  -7 13779.6 1005.07   1
  -4   2  -7 12617.5 993.022   1
   4   2   7 12808.2 1016.99   1
  -4  -2  -8 8231.24 653.424   1
  -4   2  -8 7700.78 636.982   1
   4  -2   8 7968.26 651.979   1
   4   2   8 8590.61 671.814   1
  -4  -2  -9 1293.69 201.420   1
  -4   2  -9 889.897 172.125   1
   4  -2   9 835.010 201.395   1
   4   2   9 702.084 234.446   1
  -4   2 -10 34.5719 151.355   1
  -4  -2 -10 259.034 169.821   1
   4  -2  10 647.275 205.915   1
   4   2  10 377.112 241.730   1
  -4   2 -11 3444.82 353.630   1
   4  -2  11 3954.28 373.826   1
  -4   2 -12 5354.39 477.308   1
  -4  -2 -12 5502.36 496.536   1
   4   2  12 5905.49 516.943   1
   4  -2  12 5019.15 502.259   1
  -4   2 -13 5756.72 530.731   1
  -4  -2 -13 6238.61 540.013   1
   4   2  13 5643.86 562.128   1
   4  -2  13 6603.70 550.805   1
   4   2  14 363.507 263.447   1
  -4  -2 -14 632.312 235.910   1
  -4  -2 -15 737.420 214.430   1
   4   2  15 948.575 282.067   1
   4  -2  15 879.257 256.080   1
   4  -2  16 537.335 250.788   1
  -4   2 -16 50.0070 197.152   1
  -4  -2 -16 460.491 233.657   1
   4  -2  17 122.450 228.325   1
  -4   2 -17 52.6954 188.369   1
   4   2  18 68.1897 253.287   1
   4  -2  18-127.541 223.224   1
  -4   2 -18 54.8543 193.626   1
  -4  -2 -18 174.957 227.661   1
   4  -2  19 463.168 254.472   1
   4   2  19 209.578 251.107   1
  -4  -2 -19 270.192 207.520   1
  -4   2 -19 573.116 220.075   1
   4   2  20 711.995 259.155   1
   4  -2  20 342.252 238.320   1
  -4   2 -20 147.584 203.126   1
  -4  -2 -20 30.9423 190.363   1
   4  -2  21-175.397 213.566   1
   4   2  21 144.901 237.074   1
  -4   2 -21-122.289 206.703   1
  -4  -2 -21 63.0623 212.224   1
   4  -2  22 501.552 249.435   1
   4   2  22 694.005 252.037   1
  -4   2 -22 664.774 229.365   1
  -4  -2 -22 290.255 221.316   1
   4   2  23-183.362 241.603   1
  -4  -2 -23 593.144 231.156   1
   4   2  24 36.7126 224.777   1
  -4  -2 -24 33.6797 219.384   1
  -4   2 -24 100.227 220.768   1
   4   2  25 293.456 222.892   1
  -4  -2 -25 235.241 232.053   1
   4   2  26-365.554 248.365   1
  -4  -2 -26 131.520 236.955   1
  -4  -2 -27 162.304 217.796   1
   4  -3 -28 428.536 212.012   1
   4  -3 -27-156.789 208.260   1
  -4   3  27 505.357 267.599   1
   4  -3 -26 127.949 214.857   1
  -4   3  26 356.747 272.026   1
   4  -3 -25 64.8763 223.425   1
  -4   3  25 242.505 274.647   1
   4  -3 -24 558.163 247.496   1
  -4   3  24 613.538 284.600   1
   4  -3 -23 131.572 244.346   1
   4   3 -23-139.544 233.730   1
  -4   3  23-288.063 280.722   1
  -4  -3  23 274.386 297.836   1
   4  -3 -22 132.503 232.944   1
   4   3 -22-170.078 223.759   1
  -4   3  22 244.913 252.682   1
  -4  -3  22 214.685 271.440   1
   4  -3 -21 132.663 209.850   1
   4   3 -21 196.165 226.186   1
  -4   3  21 40.3174 278.833   1
  -4  -3  21 163.185 269.721   1
   4   3 -20 283.820 226.859   1
   4  -3 -20 130.495 255.224   1
  -4  -3  20 503.526 275.035   1
  -4   3  20-39.8687 305.322   1
   4   3 -19 241.322 216.846   1
   4  -3 -19 224.849 221.460   1
  -4  -3  19 437.820 262.115   1
  -4   3  19-157.667 276.261   1
   4  -3 -18 440.226 266.553   1
   4   3 -18 834.350 242.806   1
  -4  -3  18 1038.40 282.000   1
   4  -3 -17-214.791 227.160   1
   4   3 -17-27.3892 218.191   1
  -4  -3  17 393.736 254.482   1
  -4   3  17 449.213 298.166   1
   4   3 -16 3199.80 375.957   1
   4  -3 -16 3784.18 410.238   1
  -4  -3  16 3515.15 400.375   1
  -4   3  16 3976.32 457.441   1
   4   3 -15 197.341 199.710   1
   4  -3 -15 460.947 248.760   1
  -4  -3  15 564.880 251.569   1
  -4   3  15 729.163 273.896   1
   4  -3 -14 582.602 250.476   1
  -4   3  14 928.814 285.797   1
   4  -3 -13 931.234 247.614   1
   4   3 -13 888.394 202.975   1
  -4   3  13 630.529 261.824   1
  -4  -3  13 951.083 248.311   1
   4   3 -12 4152.49 402.039   1
   4  -3 -12 3660.10 417.170   1
  -4   3  12 5074.37 460.031   1
  -4  -3  12 4369.99 432.069   1
   4   3 -11 612.448 185.634   1
   4  -3 -11 750.286 226.492   1
  -4   3  11 646.973 264.158   1
  -4  -3  11 681.178 233.992   1
   4   3 -10 10744.8 854.056   1
   4  -3 -10 10421.6 870.311   1
  -4   3  10 11188.5 888.854   1
  -4  -3  10 11173.7 874.309   1
   4   3  -9 1004.07 189.375   1
   4  -3  -9 1265.47 252.436   1
  -4  -3   9 1566.37 234.081   1
  -4   3   8 46.9972 201.969   1
   4   3  -8 270.280 155.494   1
   4  -3  -8 101.119 176.771   1
  -4  -3   8 40.7502 186.529   1
   4   3  -7 2649.60 300.336   1
   4  -3  -7 3356.41 314.545   1
  -4  -3   7 2997.77 320.523   1
  -4   3   7 2738.56 334.461   1
  -4   3   6 26000.8 1953.62   1
   4   3  -6 27584.6 1934.05   1
  -4  -3   6 25959.3 1942.47   1
   4  -3  -6 24339.8 1941.80   1
  -4   3   5 391.000 200.888   1
   4  -3  -5 692.134 181.380   1
  -4   3   4 11592.8 868.402   1
   4  -3  -4 10512.1 847.279   1
  -4   3   3 8395.37 651.519   1
   4   3  -3 8399.78 633.476   1
  -4  -3   3 7883.18 631.983   1
   4  -3  -3 7075.67 634.967   1
  -4   3   2 1043.15 242.540   1
   4   3  -2 1469.90 206.672   1
  -4  -3   2 1469.03 213.308   1
   4   3  -1 12.7618 172.870   1
  -4  -3   1 162.140 176.555   1
   4  -3   0 83.4665 153.617   1
  -4   3   0-55.1547 180.048   1
   4  -3   1 339.427 168.323   1
  -4   3  -1 262.371 198.350   1
   4  -3   2 1347.49 196.850   1
  -4   3  -2 1396.25 205.309   1
  -4  -3  -2 1201.10 212.171   1
   4   3   2 972.828 200.235   1
   4  -3   3 6208.49 560.613   1
  -4  -3  -3 7104.60 578.380   1
  -4   3  -3 7649.21 566.282   1
   4   3   3 7155.07 579.845   1
   4  -3   4 8841.89 823.860   1
   4   3   4 11352.1 849.860   1
  -4   3  -4 11559.1 826.811   1
  -4  -3  -4 12040.7 845.295   1
  -4  -3  -5 399.605 179.540   1
   4   3   5 854.360 216.326   1
  -4  -3  -6 21605.3 1704.76   1
   4   3   6 24294.0 1719.77   1
   4  -3   7 2482.54 269.014   1
  -4  -3  -7 2742.36 276.287   1
  -4   3  -7 2667.26 269.244   1
   4   3   7 2876.52 302.460   1
  -4  -3  -8 184.242 169.426   1
  -4   3  -8 55.5277 127.428   1
   4   3   8 68.6727 204.721   1
  -4   3  -9 978.802 175.511   1
  -4  -3  -9 1313.75 214.262   1
   4  -3   9 903.633 205.171   1
   4   3   9 805.256 257.743   1
  -4  -3 -10 9542.44 806.869   1
  -4   3 -10 10771.9 793.904   1
   4   3  10 10709.3 852.469   1
   4  -3  10 9411.21 806.510   1
   4  -3  11 910.494 204.259   1
   4   3  11 469.825 262.991   1
  -4   3 -11 580.553 170.186   1
  -4  -3 -11 384.225 198.239   1
   4  -3  12 3047.96 349.741   1
   4   3  12 3388.76 388.314   1
  -4  -3 -12 3621.96 353.232   1
  -4   3 -12 3008.58 333.558   1
   4   3  13 509.172 273.086   1
   4  -3  13 440.285 207.531   1
  -4   3 -13 909.303 197.495   1
   4   3  14 186.880 226.375   1
   4  -3  14 103.791 224.263   1
  -4  -3 -15 561.487 231.846   1
  -4   3 -15 162.888 193.027   1
   4   3  15 388.279 261.891   1
   4  -3  15 137.990 231.922   1
  -4   3 -16 3113.97 344.649   1
  -4  -3 -16 3231.83 372.472   1
   4   3  16 3086.89 416.967   1
   4  -3  16 3497.38 378.894   1
   4  -3  17-120.148 224.010   1
   4   3  17 135.666 258.488   1
  -4   3 -17 25.6382 200.887   1
  -4  -3 -17 227.805 223.107   1
   4   3  18 726.798 268.474   1
   4  -3  18 692.017 266.743   1
  -4   3 -18 802.150 226.296   1
  -4  -3 -18 997.554 236.600   1
   4  -3  19 427.083 233.856   1
   4   3  19 459.958 243.380   1
  -4  -3 -19 331.399 210.230   1
  -4   3 -19 28.1015 210.635   1
   4   3  20 287.732 228.830   1
  -4  -3 -20 93.0060 196.343   1
   4  -3  21-70.3748 229.314   1
   4   3  21 219.082 247.003   1
  -4   3 -21 60.8727 199.354   1
  -4  -3 -21 220.722 207.505   1
   4   3  22 293.708 226.942   1
  -4   3 -22-254.228 210.995   1
  -4  -3 -22 257.602 229.191   1
   4   3  23 110.381 237.413   1
  -4  -3 -23-98.5218 235.744   1
  -4   3 -23 333.803 230.836   1
   4   3  24 734.655 266.404   1
  -4  -3 -24 368.700 246.443   1
   4   3  25 146.220 256.650   1
  -4  -3 -25 372.387 238.787   1
   4   3  27 396.751 233.759   1
  -4  -3 -27-288.914 206.001   1
   4  -4 -28 91.0958 215.349   1
  -4   4  28 111.681 251.791   1
   4  -4 -27-156.639 222.132   1
  -4   4  27 420.613 258.590   1
   4  -4 -26-222.994 231.367   1
  -4   4  26 117.354 263.355   1
   4  -4 -25 420.707 240.044   1
  -4   4  25-40.0061 258.511   1
   4  -4 -24 328.095 244.641   1
  -4   4  24 243.597 276.535   1
   4  -4 -23 232.646 234.901   1
  -4   4  23 81.1949 240.480   1
   4  -4 -22-200.779 230.594   1
   4   4 -22 552.274 224.027   1
  -4   4  22 201.973 270.898   1
  -4  -4  22 182.334 282.347   1
   4   4 -21 66.4565 217.533   1
   4  -4 -21 99.3099 255.866   1
  -4   4  21-120.799 285.466   1
  -4  -4  21 291.781 279.325   1
   4  -4 -19 613.323 267.066   1
   4   4 -19 567.730 223.690   1
  -4   4  19 1067.46 329.308   1
  -4  -4  19 514.719 260.619   1
   4  -4 -18 379.944 253.026   1
   4   4 -18 113.059 208.673   1
  -4   4  18 270.924 277.376   1
  -4  -4  18 484.204 268.092   1
   4  -4 -17 154.265 266.263   1
   4   4 -17 80.0668 199.104   1
  -4  -4  17 391.142 257.685   1
  -4   4  17 603.173 315.026   1
   4   4 -16 100.681 194.566   1
  -4  -4  16 30.7847 225.301   1
   4  -4 -15 523.116 235.602   1
   4   4 -15 796.406 199.283   1
  -4   4  15 947.708 257.388   1
  -4  -4  15 986.187 253.746   1
   4   4 -14 6267.22 613.700   1
   4  -4 -14 7960.95 656.904   1
  -4   4  14 7696.71 673.709   1
  -4  -4  14 8368.48 658.017   1
   4  -4 -13 134.604 194.960   1
   4   4 -13 362.345 172.561   1
  -4   4  13 320.396 229.834   1
  -4  -4  13 287.835 203.199   1
   4  -4 -12 103.073 218.770   1
   4   4 -12-80.9618 174.285   1
  -4  -4  12 222.135 210.143   1
  -4   4  12-60.8104 254.416   1
  -4  -4  11 5351.35 480.156   1
   4   4 -11 4843.98 450.966   1
   4  -4 -11 5666.22 484.790   1
  -4   4  11 4337.10 494.178   1
   4   4 -10 5908.73 499.117   1
  -4  -4  10 5745.61 514.628   1
   4   4  -9 3526.19 368.552   1
   4  -4  -9 4217.52 400.761   1
  -4  -4   9 4041.95 392.915   1
  -4   4   8 5889.36 552.611   1
  -4  -4   8 6398.82 524.131   1
   4   4  -8 6210.33 511.829   1
   4  -4  -8 5895.33 540.321   1
  -4   4   7 1492.99 252.182   1
   4   4  -7 844.058 175.188   1
  -4  -4   7 1679.00 204.612   1
   4  -4  -7 1112.70 218.564   1
  -4   4   6 18203.7 1501.28   1
   4   4  -6 21068.5 1475.68   1
   4  -4  -6 18047.9 1491.37   1
  -4  -4   6 20726.2 1483.43   1
   4  -4  -5 11234.6 889.211   1
  -4   4   5 11671.3 903.334   1
   4  -4  -4 1239.09 215.380   1
  -4   4   4 1717.10 264.935   1
   4   4  -3 6017.10 506.737   1
  -4  -4   3 6639.70 503.539   1
   4  -4  -3 5888.56 514.835   1
  -4   4   3 6290.40 528.912   1
   4  -4  -2 33927.8 2522.63   1
   4   4  -2 32502.7 2516.49   1
  -4  -4   2 34606.8 2515.03   1
  -4   4   2 36144.9 2529.39   1
   4   4   1 44947.5 3609.31   1
   4  -4   1 50384.0 3607.98   1
  -4  -4  -1 48965.6 3617.25   1
  -4   4  -1 53020.8 3613.64   1
   4  -4   2 37911.1 2690.97   1
  -4  -4  -2 36408.6 2700.46   1
  -4   4  -2 39694.2 2698.53   1
   4   4   2 32457.8 2695.35   1
   4  -4   3 6227.37 523.132   1
   4   4   3 6977.10 545.897   1
  -4   4  -3 6387.58 527.924   1
  -4  -4  -3 6750.27 542.098   1
   4  -4   4 1308.44 201.487   1
  -4   4  -4 1925.29 197.271   1
  -4  -4  -4 1564.62 218.326   1
   4   4   4 1696.96 222.741   1
   4  -4   5 10799.2 787.348   1
   4   4   5 9484.72 817.231   1
  -4  -4  -5 9641.55 807.146   1
  -4   4  -5 10440.7 784.034   1
  -4  -4  -6 18021.5 1419.98   1
   4   4   6 19675.0 1438.94   1
  -4   4  -7 1302.64 183.297   1
   4   4   7 1737.79 271.948   1
  -4  -4  -7 1498.75 234.628   1
   4  -4   7 1513.36 196.848   1
  -4  -4  -8 5047.77 496.943   1
   4   4   8 6539.45 537.123   1
   4  -4   8 5889.75 484.257   1
  -4  -4  -9 4030.13 352.360   1
   4   4   9 3823.70 394.865   1
   4  -4   9 4213.29 335.351   1
  -4   4 -10 5642.84 494.321   1
   4  -4  10 6234.64 510.261   1
  -4  -4 -11 5403.98 450.901   1
   4  -4  11 5146.33 432.667   1
   4   4  11 4893.90 471.516   1
  -4   4 -12 171.799 153.911   1
  -4  -4 -12 172.403 177.072   1
   4   4  12 118.256 201.996   1
   4  -4  12 153.829 209.004   1
  -4  -4 -13 535.456 245.406   1
  -4   4 -13 888.374 186.445   1
   4  -4  13 164.103 190.421   1
   4   4  13 892.241 285.956   1
   4  -4  14 6704.80 583.131   1
   4   4  14 6212.94 613.969   1
  -4  -4 -15 759.397 213.885   1
   4   4  15 763.044 270.721   1
  -4   4 -16 188.543 187.091   1
   4  -4  16-308.882 218.492   1
  -4   4 -17 199.648 188.817   1
  -4  -4 -17-143.553 204.338   1
   4   4  17 206.815 256.056   1
   4  -4  17-148.561 221.543   1
  -4  -4 -18 294.875 215.367   1
  -4   4 -18 157.345 191.093   1
   4   4  18 807.120 281.343   1
   4  -4  18 219.236 238.960   1
  -4  -4 -19 362.388 206.855   1
  -4   4 -19 414.008 215.560   1
   4   4  19-178.882 233.754   1
   4  -4  19 495.401 241.444   1
  -4   4 -20 261.405 198.586   1
   4   4  20-36.2768 222.476   1
   4  -4  20 344.515 223.684   1
  -4   4 -21-30.8916 199.724   1
  -4  -4 -21 219.996 201.163   1
   4  -4  21 358.159 225.634   1
   4   4  21 293.967 253.265   1
  -4  -4 -22 128.116 226.128   1
  -4   4 -22-65.6103 200.863   1
   4   4  22 110.599 216.867   1
  -4  -4 -23 97.8083 245.787   1
   4   4  23-36.8568 241.212   1
  -4  -4 -24 591.282 250.256   1
   4   4  24-73.4222 261.011   1
  -4  -4 -25-100.403 230.437   1
   4   4  25-109.337 243.169   1
  -4  -4 -26 649.228 230.305   1
   4   4  26-108.794 226.808   1
  -4  -4 -27 316.066 206.141   1
   4   4  27 322.234 209.334   1
  -4  -4 -28-61.2253 206.082   1
  -4   5  27 37.6550 209.411   1
   4  -5 -27 155.777 189.831   1
  -4   5  26-38.7879 241.441   1
   4  -5 -26 190.974 206.420   1
  -4   5  24 598.932 293.038   1
   4  -5 -24 132.207 232.497   1
  -4   5  23-201.692 282.536   1
   4  -5 -23 368.097 245.020   1
  -4   5  22 281.267 282.669   1
   4  -5 -22 468.247 263.481   1
  -4   5  21 120.968 247.088   1
  -4  -5  21 408.176 263.474   1
   4   5 -21 35.2070 211.026   1
   4  -5 -21 132.542 216.088   1
  -4   5  20 320.261 301.794   1
  -4  -5  20-113.605 251.380   1
   4  -5 -20-328.037 252.619   1
   4   5 -20 331.314 218.908   1
  -4   5  19 670.948 279.997   1
  -4  -5  19-105.755 250.405   1
   4  -5 -19 485.367 244.647   1
   4   5 -19 466.663 246.916   1
  -4   5  18 116.198 312.369   1
  -4  -5  18 230.581 243.136   1
   4  -5 -18 412.117 257.649   1
   4   5 -18 467.048 228.390   1
  -4   5  17 302.004 270.869   1
  -4  -5  17 185.408 214.524   1
   4  -5 -17 155.071 227.821   1
   4   5 -17-273.552 206.247   1
  -4   5  16 585.685 320.415   1
  -4  -5  16 1353.22 266.143   1
   4  -5 -16 1026.81 289.872   1
   4   5 -16 1296.54 229.389   1
  -4   5  15 70.3752 294.657   1
   4  -5 -15 234.227 250.955   1
  -4  -5  14 561.711 197.380   1
  -4   5  14 371.731 286.465   1
   4   5 -14 650.176 207.764   1
   4  -5 -14 565.906 244.950   1
  -4  -5  13 458.357 214.379   1
  -4   5  13 678.789 281.100   1
   4  -5 -13 136.183 242.651   1
   4   5 -13 595.227 201.419   1
  -4   5  12 370.692 277.687   1
  -4  -5  12 227.872 187.319   1
   4  -5 -12 549.358 240.420   1
   4   5 -12 502.057 181.528   1
  -4   5  11 205.371 207.593   1
  -4  -5  11 455.025 196.671   1
   4  -5 -11-25.0156 177.161   1
   4   5 -11 213.603 174.598   1
  -4   5  10 998.783 282.240   1
   4   5 -10 921.352 202.101   1
  -4  -5  10 1336.69 226.275   1
   4  -5 -10 1195.09 240.750   1
   4   5  -9 618.724 162.903   1
  -4  -5   9 880.446 186.032   1
  -4   5   8 23938.1 1871.26   1
   4   5  -8 25243.3 1841.38   1
   4  -5  -8 24313.8 1864.48   1
  -4  -5   8 25040.2 1847.88   1
   4  -5  -7 6549.52 579.780   1
  -4   5   7 6694.33 600.472   1
  -4  -5   7 7542.35 570.484   1
  -4   5   6 1537.82 262.855   1
   4  -5  -6 1862.40 247.665   1
  -4   5   5 2983.16 328.648   1
   4  -5  -5 2859.35 309.656   1
   4   5  -4 44432.2 3176.27   1
  -4  -5   4 43085.8 3174.81   1
   4  -5  -4 40076.1 3189.25   1
  -4   5   4 45905.4 3202.24   1
   4  -5  -3 554.489 167.587   1
   4   5  -3 788.456 155.619   1
  -4  -5   3 1007.44 166.872   1
  -4   5   3 1232.46 218.492   1
   4  -5  -2 60202.5 4390.25   1
  -4   5   2 59745.7 4395.92   1
  -4   5   1-44.5085 171.114   1
   4  -5  -1 66.8664 149.392   1
  -4   5  -1 377.305 167.501   1
   4  -5   1 46.4815 124.104   1
  -4  -5  -1 163.434 173.154   1
   4   5   1 228.939 167.045   1
   4  -5   2 58979.5 4476.00   1
  -4  -5  -2 63054.4 4493.04   1
  -4   5  -2 66561.7 4487.80   1
   4   5   2 57646.3 4488.72   1
   4  -5   3 576.306 154.919   1
  -4  -5  -3 854.778 177.903   1
   4   5   3 695.800 195.952   1
  -4  -5  -4 42523.7 3248.66   1
  -4   5  -4 45446.4 3234.28   1
   4   5   4 43898.3 3259.19   1
  -4   5  -5 3116.53 277.365   1
  -4  -5  -5 2776.14 329.525   1
   4  -5   5 3162.76 282.106   1
   4   5   5 3171.76 352.762   1
   4  -5   6 1683.69 194.188   1
   4   5   6 1228.33 252.844   1
  -4  -5  -6 1741.91 229.573   1
  -4  -5  -7 6356.44 549.955   1
   4   5   7 6416.78 571.070   1
   4   5   8 26320.1 1859.61   1
  -4  -5  -8 25936.8 1845.67   1
  -4   5  -8 21869.7 1810.93   1
   4  -5   8 25705.0 1821.20   1
  -4   5  -9 851.703 157.882   1
   4  -5   9 965.433 191.659   1
  -4  -5 -10 1479.33 244.831   1
  -4   5 -10 1192.20 169.184   1
   4  -5  10 1080.26 193.852   1
  -4  -5 -11 395.480 224.078   1
  -4   5 -11 280.573 148.852   1
   4  -5  11 195.304 175.247   1
   4   5  11 263.888 251.819   1
  -4  -5 -12 25.4497 187.974   1
  -4   5 -12 180.782 145.791   1
   4   5  12 274.447 218.809   1
   4  -5  12 729.090 198.818   1
  -4  -5 -13 52.4578 234.427   1
  -4   5 -13 724.997 181.771   1
   4  -5  13 651.388 199.101   1
   4   5  13 442.445 263.982   1
   4  -5  14 899.421 213.401   1
   4   5  14 196.602 292.560   1
  -4   5 -14 789.059 175.947   1
  -4  -5 -14 540.953 248.026   1
   4   5  15 611.606 301.029   1
   4  -5  15 236.838 201.238   1
  -4  -5 -15 165.458 231.352   1
  -4   5 -15 148.526 156.761   1
   4   5  16 1219.77 325.814   1
  -4  -5 -16 842.454 270.042   1
  -4   5 -16 1625.40 235.493   1
   4  -5  17-29.6110 202.222   1
   4   5  17 664.268 284.835   1
  -4  -5 -17-349.513 242.450   1
  -4   5 -17 364.291 181.335   1
   4  -5  18 379.568 244.242   1
   4   5  18 71.3712 273.275   1
  -4  -5 -18 388.168 246.880   1
  -4   5 -18 546.171 204.849   1
   4   5  19 325.175 303.785   1
   4  -5  19 235.311 240.963   1
  -4   5 -19 222.139 185.296   1
  -4  -5 -19 302.509 245.518   1
   4  -5  20-177.279 236.457   1
  -4   5 -20 266.790 210.977   1
  -4  -5 -20-185.627 240.714   1
   4   5  21 221.695 261.898   1
  -4  -5 -21-125.186 221.832   1
   4   5  22 110.932 252.284   1
  -4  -5 -22 31.7961 197.876   1
   4   5  23 110.587 229.372   1
  -4  -5 -23-193.615 224.970   1
   4   5  24 36.6347 253.587   1
  -4  -5 -24 327.838 247.535   1
   4   5  26-107.998 225.214   1
  -4  -5 -26 191.374 202.677   1
   4   5  27-70.9148 202.253   1
  -4  -5 -27 123.931 212.297   1
   4   5  28 35.2031 239.074   1
  -4  -5 -28-29.9368 213.924   1
   4  -6 -27-92.7548 224.848   1
  -4   6  27-297.434 244.822   1
   4  -6 -26 31.6291 224.216   1
  -4   6  26 76.6694 259.203   1
   4  -6 -25 64.5433 228.865   1
  -4   6  25 156.922 261.733   1
   4  -6 -24 460.557 243.139   1
  -4   6  24-39.5388 247.889   1
  -4   6  23 396.645 274.465   1
   4  -6 -22-265.508 244.520   1
   4  -6 -21 661.098 265.495   1
  -4   6  21-320.139 309.705   1
   4  -6 -20 294.870 221.544   1
   4   6 -20 248.039 232.873   1
  -4   6  20 39.7580 244.319   1
  -4  -6  20 602.322 222.636   1
   4   6 -19 165.774 214.914   1
  -4  -6  19-65.5676 223.672   1
   4  -6 -18 381.013 241.772   1
   4   6 -18 464.922 247.540   1
  -4  -6  18 183.055 219.723   1
  -4   6  18 501.394 259.844   1
   4  -6 -17 248.739 252.385   1
   4   6 -17-28.9422 217.393   1
  -4  -6  17-114.207 212.100   1
  -4   6  17-226.029 327.028   1
   4  -6 -16 515.541 249.500   1
  -4   6  16 36.4934 284.846   1
  -4   6  15 35.3163 263.765   1
   4   6 -15 641.070 217.536   1
  -4  -6  15 277.049 201.779   1
   4  -6 -15 471.753 231.025   1
   4  -6 -14 3998.96 398.383   1
   4   6 -14 3937.21 386.280   1
  -4  -6  14 3925.27 385.024   1
  -4   6  14 3233.52 420.380   1
   4   6 -13 2806.28 320.076   1
  -4  -6  13 3639.48 337.118   1
   4  -6 -13 2729.59 330.798   1
  -4   6  13 2549.89 363.855   1
  -4   6  12-187.712 255.750   1
  -4  -6  12 387.133 189.033   1
   4  -6 -12 265.401 223.615   1
   4   6 -12 62.2008 172.780   1
  -4   6  11 539.305 287.060   1
  -4  -6  11 404.317 189.510   1
   4  -6 -11 586.292 247.554   1
   4   6 -11 386.072 178.232   1
  -4   6  10 114.036 237.141   1
  -4  -6  10 18.9371 162.609   1
   4  -6 -10-73.1489 196.074   1
   4   6 -10 104.264 160.074   1
  -4   6   9 297.466 199.813   1
   4   6  -9 222.435 153.843   1
  -4  -6   9 139.338 165.553   1
   4  -6  -9 69.9293 199.444   1
  -4   6   8 5783.00 571.782   1
   4   6  -8 6507.54 542.410   1
  -4  -6   8 7526.20 555.496   1
   4  -6  -8 6809.69 568.145   1
   4  -6  -7 359.272 210.942   1
  -4   6   7-24.0401 225.000   1
   4  -6  -6 22348.4 1812.80   1
  -4   6   6 26695.1 1836.23   1
   4  -6  -5 4834.63 400.666   1
  -4   6   5 3599.73 408.203   1
   4   6  -4 1242.30 173.953   1
   4  -6  -4 1448.90 214.517   1
  -4   6   4 1223.62 230.611   1
  -4  -6   4 1055.76 174.399   1
   4  -6  -3 3911.03 363.145   1
  -4   6   3 4134.92 393.921   1
   4  -6  -2 3647.56 335.992   1
  -4   6   2 3616.46 361.949   1
   4  -6  -1 435.081 145.441   1
  -4   6   1 375.268 157.596   1
   4   6   0 21615.5 1688.46   1
  -4  -6   0 24061.1 1697.47   1
   4   6   1 790.907 181.511   1
  -4  -6  -1 524.970 175.817   1
  -4  -6  -2 3737.26 331.919   1
   4   6   2 3037.98 326.307   1
  -4   6  -2 3185.16 308.897   1
   4  -6   3 3348.98 309.635   1
  -4  -6  -3 3445.76 336.960   1
  -4   6  -3 3674.65 311.483   1
   4   6   3 3474.86 347.163   1
   4  -6   4 1368.68 177.830   1
  -4  -6  -4 1591.73 215.934   1
   4   6   4 1351.56 226.740   1
  -4   6  -5 3998.75 349.194   1
  -4  -6  -5 3965.80 396.055   1
   4  -6   5 4271.52 352.368   1
   4   6   5 4378.92 416.641   1
   4  -6   6 27865.1 2000.86   1
   4   6   6 26077.6 2043.27   1
  -4   6  -6 27604.0 2001.42   1
  -4  -6  -6 25794.5 2027.75   1
   4   6   7-74.5684 205.606   1
  -4  -6  -7-83.4716 194.622   1
  -4   6  -7-129.674 118.336   1
   4  -6   7-50.1013 119.115   1
   4   6   8 6562.60 626.332   1
  -4  -6  -8 7270.49 596.063   1
   4   6   9-252.695 249.110   1
   4  -6   9-59.9628 139.253   1
  -4  -6  -9 211.360 207.852   1
  -4   6  -9 288.132 122.865   1
   4  -6  10 165.798 149.105   1
   4   6  10-58.1748 239.134   1
  -4   6 -10 28.0154 122.448   1
  -4  -6 -10 247.762 206.800   1
   4  -6  11 492.897 171.460   1
  -4   6 -11 326.883 145.587   1
  -4  -6 -11 665.522 199.632   1
   4  -6  12 296.461 164.055   1
   4   6  12 281.926 236.592   1
  -4   6 -12 184.697 146.484   1
  -4  -6 -12 26.3379 211.601   1
   4  -6  13 2863.72 308.767   1
   4   6  13 2400.15 372.959   1
  -4   6 -14 4005.27 362.134   1
  -4  -6 -14 3744.75 418.600   1
   4  -6  14 4363.23 395.196   1
   4   6  15 276.895 323.344   1
   4  -6  15 409.044 197.234   1
  -4   6 -15 497.089 172.474   1
  -4  -6 -15 394.071 242.957   1
   4   6  16 70.8055 282.002   1
   4  -6  16 473.127 212.918   1
  -4  -6 -16 28.5244 242.231   1
  -4   6 -16-89.5767 161.437   1
   4  -6  17 181.472 210.962   1
   4   6  17 248.083 276.773   1
  -4  -6 -17-176.757 248.041   1
  -4   6 -17 169.408 170.990   1
   4  -6  18 621.929 242.137   1
   4   6  18 72.1691 248.720   1
  -4  -6 -18 511.191 242.870   1
  -4   6 -18 706.133 211.964   1
   4  -6  19 210.575 248.945   1
  -4   6 -19 85.6801 194.198   1
   4   6  20 73.7544 257.138   1
  -4  -6 -20 341.704 235.103   1
  -4   6 -20-186.844 208.725   1
   4   6  21 445.330 281.214   1
  -4  -6 -21 564.464 251.679   1
   4   6  22 111.136 272.278   1
  -4  -6 -22 157.761 221.105   1
   4   6  23 515.857 244.892   1
  -4  -6 -23 638.228 204.119   1
   4   6  24 36.5154 232.023   1
  -4  -6 -24 96.9592 235.614   1
   4   6  25 144.524 258.256   1
  -4  -6 -25 485.863 259.886   1
   4   6  26 35.6949 233.608   1
  -4  -6 -26 31.2484 206.468   1
   4   6  27 35.0549 188.306   1
  -4  -6 -27-181.610 189.415   1
   4  -7 -27 368.464 228.983   1
  -4   7  27 147.065 256.000   1
   4  -7 -26 31.5156 229.749   1
  -4   7  26 113.568 262.809   1
   4  -7 -25-129.227 240.881   1
  -4   7  25 193.640 277.859   1
   4  -7 -23-132.482 228.125   1
   4  -7 -22 33.0112 205.392   1
  -4   7  22-118.848 262.975   1
   4  -7 -21-164.477 252.673   1
  -4   7  21 633.761 318.682   1
   4  -7 -20-32.6637 242.643   1
  -4   7  20 78.7175 262.483   1
   4  -7 -19 354.501 256.395   1
  -4   7  19 233.767 301.563   1
   4   7 -19 131.474 215.797   1
  -4   7  18-191.583 276.022   1
  -4  -7  18 28.8371 183.219   1
   4  -7 -18 222.211 248.678   1
   4   7 -18 92.7234 217.294   1
  -4   7  17 261.763 310.030   1
  -4  -7  17 161.855 191.801   1
   4  -7 -17 435.881 252.977   1
   4   7 -17 436.630 221.423   1
  -4   7  16 1056.96 293.689   1
  -4  -7  16 813.797 215.678   1
   4  -7 -16 639.273 231.253   1
   4   7 -16 657.083 226.404   1
  -4   7  15 177.045 263.922   1
  -4  -7  15 480.664 197.589   1
   4  -7 -15 534.299 229.146   1
   4   7 -15 461.490 205.912   1
  -4  -7  14 867.927 211.066   1
   4   7 -14 914.415 218.630   1
  -4   7  13 1422.04 328.063   1
   4   7 -13 1518.01 246.206   1
   4  -7 -13 1564.72 274.389   1
  -4  -7  13 1634.77 242.827   1
  -4  -7  12 6909.54 587.383   1
   4   7 -12 7299.64 577.633   1
  -4   7  12 6238.89 621.731   1
   4  -7 -12 6910.93 597.202   1
   4  -7 -11 259.969 234.764   1
  -4   7  11 30.5472 257.103   1
   4   7 -11-56.3147 157.549   1
  -4  -7  11 38.9984 159.781   1
   4  -7 -10 2299.95 296.633   1
  -4   7  10 2729.64 331.487   1
   4   7 -10 1987.06 244.253   1
  -4  -7  10 2129.78 256.877   1
   4  -7  -9 912.271 229.692   1
  -4   7   9 672.057 269.370   1
   4   7  -9 1061.97 172.674   1
  -4  -7   9 758.123 181.264   1
   4   7  -8 28.7457 130.127   1
   4  -7  -7 65.8918 164.774   1
  -4   7   7 528.999 193.488   1
   4  -7  -6 2746.69 316.370   1
  -4   7   6 3295.89 348.813   1
   4   7  -5 792.268 148.661   1
  -4   7   5 887.662 215.792   1
   4  -7  -5 1153.23 204.553   1
  -4  -7   5 838.499 158.961   1
   4  -7  -4 21836.2 1673.45   1
  -4  -7   4 23287.4 1660.27   1
  -4   7   4 23507.8 1690.59   1
   4   7  -4 21214.9 1654.64   1
  -4   7   3 15110.2 1164.64   1
   4  -7  -3 15010.3 1144.44   1
  -4   7   2 8220.08 679.804   1
   4  -7  -2 8590.52 670.910   1
  -4   7   1 4007.17 423.733   1
   4   7  -1 5105.59 411.372   1
   4  -7  -1 4648.41 417.099   1
  -4  -7   1 5468.16 421.276   1
  -4  -7   0-228.324 162.213   1
  -4   7   0-59.6146 145.314   1
   4   7   0-258.773 162.217   1
   4   7   1 4492.80 407.655   1
  -4  -7  -1 4458.55 399.162   1
  -4  -7  -2 9078.73 703.237   1
   4  -7   2 8041.42 679.581   1
   4   7   2 10030.8 716.105   1
   4  -7   3 15045.2 1109.02   1
  -4   7  -3 14230.5 1112.84   1
  -4  -7  -3 14956.5 1135.91   1
   4   7   3 15162.0 1147.34   1
   4  -7   4 23465.6 1646.62   1
  -4   7  -4 21774.4 1644.80   1
  -4  -7  -4 22621.9 1675.56   1
   4   7   4 20279.8 1679.17   1
   4   7   5 692.326 237.187   1
  -4   7  -5 737.276 137.600   1
   4  -7   5 1044.56 142.464   1
   4   7   6 3463.70 346.061   1
   4  -7   6 2656.05 246.887   1
  -4  -7  -6 2679.43 313.628   1
  -4   7  -6 2602.51 250.744   1
   4   7   7 236.253 222.285   1
  -4  -7  -7 506.651 202.197   1
  -4   7  -7 190.963 118.480   1
   4  -7   7 210.959 119.543   1
  -4   7  -8 225.987 116.680   1
   4  -7   8 114.588 116.786   1
  -4  -7  -9 771.594 211.214   1
   4   7   9 375.236 263.158   1
  -4   7 -10 1333.00 184.368   1
  -4  -7 -10 2076.22 281.992   1
   4   7  10 1885.36 319.112   1
   4  -7  10 1575.49 206.213   1
  -4  -7 -11 79.7127 221.006   1
  -4   7 -11 57.5655 125.272   1
   4  -7  11-152.732 148.521   1
   4   7  11 155.351 252.201   1
  -4  -7 -12 7061.58 583.482   1
  -4   7 -12 5888.57 520.057   1
   4  -7  12 6867.59 537.494   1
   4   7  12 5091.09 612.134   1
  -4   7 -13 1390.31 196.298   1
  -4  -7 -13 1622.73 292.946   1
   4   7  13 1134.38 335.856   1
   4  -7  13 1585.39 237.275   1
   4  -7  14 395.476 187.334   1
  -4   7 -14 808.739 169.362   1
   4   7  15 35.2354 291.474   1
   4  -7  15 464.560 202.288   1
  -4   7 -15 364.432 168.172   1
  -4  -7 -15 344.999 243.194   1
   4  -7  16 799.832 228.831   1
   4   7  16 672.717 290.435   1
  -4   7 -16 983.990 201.959   1
  -4  -7 -16 619.448 237.348   1
   4   7  17-107.779 245.279   1
   4  -7  17 190.119 241.660   1
  -4  -7 -17 300.181 213.875   1
   4  -7  18 173.468 239.481   1
   4   7  18-109.487 269.723   1
  -4  -7 -18 487.344 221.065   1
  -4   7 -18 328.523 201.180   1
   4   7  19 36.8997 271.531   1
  -4  -7 -19 371.933 250.563   1
  -4   7 -19 243.295 207.206   1
   4   7  20-148.342 279.901   1
  -4  -7 -20-217.770 247.315   1
   4   7  21-111.706 245.012   1
  -4  -7 -21 281.531 195.860   1
   4   7  22 37.0527 252.149   1
  -4  -7 -22 379.204 237.032   1
   4   7  23 36.7842 252.289   1
  -4  -7 -23 252.739 234.080   1
   4   7  25-71.7562 238.240   1
  -4  -7 -25 219.696 232.354   1
   4   7  26 247.446 254.540   1
  -4  -7 -26 336.521 230.804   1
   4   7  27 103.863 197.369   1
  -4  -7 -27 442.956 207.819   1
  -4   8  26 260.864 269.519   1
   4  -8 -26-93.3835 213.300   1
  -4   8  25 794.183 290.472   1
   4  -8 -25-255.586 234.082   1
  -4   8  24 500.166 286.207   1
   4  -8 -24 325.864 249.995   1
  -4   8  23-115.861 242.862   1
   4  -8 -23 196.954 224.949   1
  -4   8  22 156.218 237.622   1
   4  -8 -22 688.033 213.063   1
  -4   8  20 155.599 273.821   1
   4  -8 -20 227.691 240.237   1
  -4   8  19 77.1285 270.222   1
   4  -8 -19 224.985 231.822   1
   4   8 -18 488.192 204.115   1
   4   8 -17 137.805 181.859   1
   4  -8 -17 405.381 274.059   1
  -4   8  17 446.478 302.388   1
  -4  -8  17 51.6572 178.384   1
   4   8 -16 104.011 185.955   1
   4  -8 -16-61.1778 242.912   1
  -4   8  16-36.4128 247.397   1
  -4  -8  16 321.303 190.465   1
   4   8 -15 73.5818 189.678   1
   4  -8 -15-29.9124 228.862   1
  -4   8  15 355.174 283.859   1
  -4  -8  15 118.193 177.711   1
   4   8 -14 490.053 198.707   1
   4  -8 -14 320.884 247.104   1
  -4   8  14-34.5489 271.817   1
  -4  -8  14 858.720 202.195   1
   4   8 -13 368.281 178.761   1
  -4  -8  13 612.708 194.698   1
   4  -8 -13 255.319 229.638   1
  -4   8  13 569.797 272.265   1
   4   8 -12 3185.70 322.074   1
  -4  -8  12 3752.50 337.593   1
   4  -8 -12 3000.14 344.718   1
  -4   8  12 2790.50 373.299   1
   4   8 -11 184.421 156.605   1
  -4  -8  11 19.7844 165.094   1
   4  -8 -11-159.826 227.452   1
  -4   8  11 125.384 260.753   1
  -4  -8  10 3420.17 310.522   1
   4  -8 -10 3062.86 349.289   1
   4   8 -10 2587.93 287.892   1
   4   8  -9 306.944 154.360   1
   4  -8  -9 495.501 225.236   1
  -4   8   9 698.373 287.886   1
   4  -8  -8 2741.60 306.550   1
  -4   8   8 1450.12 315.551   1
  -4  -8   7 4356.96 373.534   1
   4   8  -6 14684.7 1114.34   1
   4  -8  -6 14661.0 1148.93   1
  -4  -8   6 15126.5 1117.23   1
  -4   8   6 14542.6 1164.25   1
  -4   8   5 1572.57 264.448   1
   4   8  -5 1656.84 191.524   1
   4  -8  -5 1742.63 237.295   1
  -4  -8   5 1503.47 186.770   1
   4  -8  -4 6192.69 517.010   1
  -4   8   4 5915.97 541.895   1
   4  -8  -3 434.317 167.129   1
  -4   8   3 790.392 210.208   1
   4  -8  -2 3691.82 336.296   1
  -4   8   2 3867.07 360.164   1
   4   8  -2 3032.02 318.452   1
  -4  -8   1 5175.67 440.310   1
  -4   8   1 5945.08 458.394   1
   4  -8  -1 5109.83 452.301   1
   4   8  -1 4704.78 436.849   1
  -4  -8   0 31810.1 2313.20   1
   4   8   0 29626.1 2312.36   1
   4  -8   0 32289.3 2312.43   1
   4   8   1 5408.79 469.489   1
  -4  -8  -1 5255.59 457.525   1
  -4  -8  -2 3457.24 336.122   1
   4   8   2 3724.53 360.205   1
   4   8   3 189.603 194.373   1
  -4   8  -3 198.373 117.730   1
   4  -8   3 338.172 121.474   1
  -4  -8  -3 203.426 164.538   1
   4  -8   4 6817.83 554.092   1
  -4   8  -4 7272.15 553.344   1
  -4  -8  -4 7268.96 589.747   1
   4   8   4 7012.02 605.052   1
  -4   8  -5 1122.68 157.860   1
   4   8   5 1723.27 272.882   1
  -4  -8  -5 1224.59 224.234   1
   4  -8   5 1272.84 154.783   1
   4   8   6 15418.1 1164.03   1
  -4  -8  -6 14897.6 1148.42   1
  -4   8  -6 13906.6 1106.35   1
   4  -8   6 15215.3 1103.13   1
  -4   8  -7 4828.56 387.020   1
   4  -8   7 4679.19 389.478   1
  -4   8  -8 1927.45 218.893   1
  -4  -8  -8 2221.57 298.724   1
   4   8   8 2829.61 329.865   1
   4  -8   8 2553.89 225.727   1
  -4   8  -9 467.310 108.246   1
  -4  -8  -9 548.217 201.043   1
   4   8   9 355.943 232.611   1
   4  -8   9 248.743 130.488   1
  -4  -8 -10 2600.84 329.841   1
   4   8  10 2342.72 332.227   1
  -4   8 -11-12.9584 113.105   1
  -4  -8 -11-27.5330 191.113   1
   4  -8  11 94.9952 135.932   1
   4   8  11-159.553 222.444   1
   4  -8  12 3184.53 299.061   1
   4   8  12 2182.66 356.937   1
  -4   8 -12 2736.66 262.540   1
   4   8  13 409.897 283.935   1
  -4  -8 -13-28.7636 223.116   1
  -4   8 -13 345.269 148.609   1
   4  -8  13 330.219 182.155   1
   4   8  14-35.1078 302.695   1
   4  -8  14 634.008 203.079   1
  -4   8 -14 556.690 161.999   1
  -4  -8 -14 523.999 259.297   1
   4   8  15 286.806 311.301   1
   4  -8  15 240.584 203.819   1
  -4   8 -15-81.5355 155.489   1
  -4  -8 -15 176.410 252.532   1
   4  -8  16 453.524 234.778   1
   4   8  16 179.209 265.552   1
  -4   8 -16 299.123 180.677   1
  -4  -8 -16-151.126 209.282   1
   4  -8  17 338.714 239.357   1
   4   8  17 72.9576 253.456   1
  -4   8 -17 130.829 198.990   1
  -4  -8 -17 122.845 217.969   1
   4   8  19 297.079 277.390   1
  -4  -8 -19 187.422 233.511   1
   4   8  20 299.201 239.045   1
  -4  -8 -20 407.002 196.559   1
   4   8  22 518.843 279.421   1
  -4  -8 -22-188.856 224.978   1
   4   8  23-110.120 213.305   1
  -4  -8 -23 126.421 215.600   1
   4   8  24-252.783 253.050   1
  -4  -8 -24 503.590 243.478   1
   4   8  25 249.241 232.228   1
  -4  -8 -25 802.727 227.100   1
   4   8  26-34.9563 229.090   1
  -4  -8 -26 326.592 222.527   1
   4  -9 -26-122.704 207.857   1
  -4   9  26-292.723 275.181   1
   4  -9 -25-31.5278 230.707   1
  -4   9  25-74.2940 256.766   1
   4  -9 -24 63.9095 239.181   1
  -4   9  24-226.755 277.615   1
   4  -9 -22 194.971 195.169   1
  -4   9  22 269.018 253.224   1
   4  -9 -21 194.952 231.870   1
  -4   9  21-846.774 300.964   1
   4  -9 -20 194.281 219.621   1
  -4   9  20 307.171 261.350   1
   4  -9 -19 160.318 241.700   1
  -4   9  19 457.820 292.459   1
   4  -9 -18-63.4825 209.884   1
  -4   9  18 830.169 260.616   1
   4   9 -17 255.335 169.537   1
   4  -9 -16 215.417 233.862   1
  -4  -9  16 426.699 211.158   1
  -4   9  16-145.638 271.357   1
   4   9 -16 520.844 176.961   1
   4  -9 -15 483.252 220.141   1
  -4  -9  15-172.859 194.086   1
  -4   9  15-214.126 229.018   1
   4   9 -15-21.6379 171.759   1
   4  -9 -14-29.5766 213.122   1
  -4  -9  14 121.006 179.863   1
  -4   9  14 34.9045 237.113   1
   4   9 -14 145.769 167.000   1
   4  -9 -13-288.944 204.211   1
  -4  -9  13 489.736 209.757   1
  -4   9  13 340.528 238.593   1
   4   9 -13 197.941 160.987   1
   4  -9 -12 168.961 210.005   1
   4   9 -12-110.756 158.538   1
  -4   9  12-331.806 257.312   1
  -4  -9  12 22.9710 192.242   1
  -4  -9  11 200.625 173.311   1
   4   9 -11 51.1526 146.514   1
   4  -9 -11 301.513 224.649   1
   4  -9 -10 5797.87 517.403   1
  -4   9  10 5554.45 545.030   1
   4  -9  -9 1238.27 242.474   1
  -4   9   9 697.847 279.536   1
  -4  -9   8 1275.98 178.330   1
   4   9  -8 897.486 167.447   1
   4  -9  -8 1394.96 257.431   1
  -4  -9   7 762.929 142.036   1
  -4   9   7 503.163 240.756   1
   4  -9  -7 120.404 199.049   1
   4   9  -7 592.496 129.622   1
   4   9  -6 596.985 125.414   1
  -4   9   6 323.423 238.903   1
   4  -9  -6 435.070 212.959   1
  -4  -9   6 687.495 140.080   1
   4   9  -5 682.224 130.430   1
  -4  -9   5 450.491 143.207   1
  -4   9   5 645.823 240.004   1
   4  -9  -4 13757.7 1011.20   1
  -4   9   4 11939.5 1024.83   1
   4  -9  -3 1427.02 206.824   1
  -4   9   3 930.287 229.740   1
   4   9  -2 6692.58 594.608   1
  -4  -9   2 8299.90 599.236   1
  -4   9   2 8509.92 639.871   1
   4  -9  -2 6857.03 607.113   1
  -4   9   1 2825.50 298.434   1
   4  -9  -1 2622.18 275.874   1
   4   9  -1 2584.55 280.876   1
  -4  -9   1 2473.69 259.354   1
   4  -9   0-144.277 137.716   1
   4   9   0-250.724 157.648   1
  -4   9   0 69.4607 162.322   1
  -4  -9   0 76.3634 136.592   1
   4   9   1 2335.21 289.720   1
  -4   9  -1 2455.58 266.742   1
  -4  -9  -1 2746.59 273.176   1
   4  -9   1 2171.76 244.883   1
   4   9   2 7872.41 648.711   1
  -4  -9  -2 7524.46 628.380   1
   4   9   3 1062.96 230.742   1
  -4   9  -3 839.664 158.980   1
   4  -9   3 1006.68 146.262   1
  -4  -9  -3 968.693 194.366   1
   4  -9   4 13295.1 1001.71   1
   4   9   4 13035.0 1052.17   1
  -4   9  -4 13574.3 1005.57   1
   4   9   5 413.369 232.725   1
  -4   9  -5 195.574 108.976   1
   4  -9   5 487.590 109.989   1
  -4  -9  -5 784.237 200.292   1
   4   9   6 463.363 227.406   1
  -4   9  -6 657.762 120.532   1
  -4  -9  -6 489.874 201.879   1
   4  -9   6 474.011 113.261   1
   4   9   7 311.714 228.569   1
  -4   9  -7 397.221 109.215   1
  -4  -9  -7 742.957 209.580   1
   4  -9   7 412.210 106.588   1
  -4   9  -8 1101.91 136.306   1
  -4  -9  -8 1301.32 246.692   1
   4  -9   8 1179.48 149.723   1
   4   9   8 1176.66 265.423   1
  -4   9  -9 979.612 139.998   1
  -4  -9  -9 1073.64 243.648   1
   4   9   9 978.654 276.867   1
   4  -9   9 1379.89 158.819   1
  -4  -9 -10 4925.56 473.969   1
  -4   9 -10 4600.28 399.089   1
   4   9  10 5197.87 519.202   1
   4  -9  10 5088.30 410.314   1
   4  -9  11 59.8290 139.205   1
   4   9  11 131.437 263.427   1
   4   9  12 541.462 286.268   1
  -4  -9 -12 58.2805 240.953   1
   4  -9  13 81.9351 170.640   1
   4   9  13 34.9116 263.351   1
  -4  -9 -13-29.5163 212.825   1
  -4   9 -13 260.349 129.983   1
   4  -9  14 24.0272 184.397   1
   4   9  14-178.642 275.141   1
  -4  -9 -14-89.5170 218.337   1
  -4   9 -14 214.362 151.665   1
   4  -9  15 248.609 218.036   1
   4   9  15 178.880 302.638   1
  -4   9 -15 560.873 180.472   1
  -4  -9 -15-92.1046 250.798   1
   4  -9  16-94.7461 240.816   1
   4   9  16-108.916 278.740   1
  -4  -9 -16 247.864 235.417   1
  -4   9 -16 291.233 190.311   1
  -4   9 -17 27.1877 200.458   1
   4   9  18 1302.22 327.292   1
  -4  -9 -18 94.5417 245.237   1
   4   9  19 299.322 263.122   1
  -4  -9 -19-31.7016 219.233   1
   4   9  20-37.5364 268.229   1
  -4  -9 -20 31.7220 227.593   1
   4   9  21 224.083 279.493   1
  -4  -9 -21-158.086 233.106   1
   4   9  22 222.021 229.007   1
  -4  -9 -22-126.712 203.295   1
   4   9  24 143.660 203.913   1
  -4  -9 -24 536.089 207.025   1
  -4  -9 -25 542.426 228.915   1
   4   9  26-34.5777 227.453   1
  -4  -9 -26 174.930 199.854   1
  -4  10  25 513.767 277.150   1
   4 -10 -25 31.0903 228.965   1
  -4  10  24 37.0629 256.365   1
   4 -10 -24 220.939 224.865   1
  -4  10  23 298.041 218.787   1
   4 -10 -23 546.906 211.893   1
  -4  10  22 339.892 269.022   1
   4 -10 -22 32.2206 222.025   1
  -4  10  21-303.115 270.816   1
   4 -10 -21 387.611 239.120   1
  -4  10  20-265.282 251.761   1
   4 -10 -20 387.074 199.868   1
  -4  10  19 113.173 299.440   1
   4 -10 -19-96.3301 245.544   1
  -4  10  18 224.850 268.197   1
   4 -10 -18 190.698 211.491   1
  -4  10  17-296.692 287.680   1
   4 -10 -17 31.4625 223.155   1
   4  10 -16-16.8513 124.248   1
   4 -10 -16-217.460 248.197   1
  -4 -10  15 499.964 224.732   1
  -4  10  15 251.676 289.624   1
   4 -10 -15 397.526 251.143   1
   4  10 -15 82.7442 141.576   1
  -4  10  14 35.3655 294.278   1
   4  10 -14 262.791 144.625   1
   4 -10 -14 781.988 267.141   1
  -4 -10  14 314.352 223.697   1
  -4  10  13 104.145 271.959   1
   4  10 -13-31.3128 128.729   1
   4 -10 -13 324.634 259.703   1
  -4 -10  13 23.8272 197.044   1
   4 -10 -11 424.260 221.216   1
  -4  10  11 367.328 252.489   1
  -4  10  10 1238.56 293.397   1
   4  10 -10 523.478 133.714   1
   4 -10 -10 1186.48 256.126   1
  -4 -10  10 1176.80 180.740   1
  -4  10   9-158.418 229.153   1
  -4 -10   9-53.5238 128.272   1
   4  10  -9 88.1286 101.764   1
   4 -10  -9 242.134 190.723   1
  -4  10   8 3194.43 381.887   1
   4  10  -8 3609.11 269.950   1
   4 -10  -8 3315.58 350.715   1
  -4 -10   7-11.7113 115.468   1
   4  10  -7 241.175 97.8188   1
   4 -10  -7 50.7007 203.981   1
  -4  10   7-58.9901 240.287   1
  -4 -10   6 326.239 108.126   1
   4  10  -6 86.9210 106.804   1
  -4 -10   5 2195.69 204.786   1
   4  10  -5 1866.87 209.031   1
   4 -10  -5 2095.54 272.362   1
  -4  10   4 703.088 217.055   1
   4 -10  -4 731.508 196.342   1
   4  10  -3 378.035 144.677   1
  -4  10   3 522.550 214.771   1
   4 -10  -3 461.323 176.485   1
   4  10  -2 5972.95 490.736   1
  -4  10   2 5958.97 534.649   1
   4 -10  -2 5573.64 499.183   1
  -4 -10   2 5847.22 474.599   1
   4  10  -1 320.633 171.268   1
  -4 -10   1 128.495 135.062   1
  -4  10   1 294.442 184.592   1
   4 -10  -1 73.8840 182.240   1
   4  10   0 2886.21 304.650   1
  -4  10   0 2820.73 291.114   1
   4 -10   0 2480.13 283.285   1
  -4 -10   0 2444.98 275.411   1
   4  10   1 230.768 165.991   1
  -4  10  -1 301.855 150.892   1
   4 -10   1 123.668 155.236   1
  -4 -10  -1 117.738 135.498   1
  -4 -10  -2 5819.62 487.411   1
   4  10   2 5448.66 503.180   1
   4 -10   3 428.139 124.025   1
  -4 -10  -3 644.049 180.988   1
  -4  10  -3 258.575 145.903   1
   4 -10   4 975.249 129.279   1
  -4 -10  -4 658.789 202.010   1
  -4  10  -4 487.854 136.986   1
   4 -10   5 2629.23 220.520   1
   4  10   5 2243.98 321.426   1
  -4 -10  -5 2077.74 298.747   1
  -4  10  -5 2236.76 223.387   1
   4  10   6-56.2589 236.233   1
  -4  10  -6 179.078 103.243   1
   4 -10   6 119.484 86.7508   1
   4  10   7 29.2530 236.776   1
   4 -10   7 94.2027 83.1237   1
  -4  10  -7 69.6008 81.8927   1
   4  10   8 2919.28 364.592   1
  -4  10  -8 2615.03 235.269   1
  -4 -10  -8 3609.82 356.642   1
   4 -10   8 3048.75 245.993   1
  -4  10  -9 7.44214 79.3943   1
  -4 -10  -9-27.5083 205.124   1
   4  10   9 63.0365 242.727   1
   4 -10   9 110.481 100.481   1
   4 -10  10 1213.82 154.720   1
   4  10  10 359.552 301.332   1
  -4 -10 -11 847.996 271.206   1
  -4  10 -11 353.022 106.346   1
   4  10  11 235.747 283.381   1
   4 -10  11 797.958 149.564   1
   4 -10  12 2781.37 268.843   1
  -4  10 -12 2224.79 231.851   1
   4 -10  13 18.3532 161.929   1
   4  10  13 35.6044 288.110   1
  -4  10 -13 85.9773 123.390   1
  -4 -10 -13-120.676 256.118   1
   4  10  14 678.436 286.498   1
  -4 -10 -14 340.781 241.935   1
   4  10  15-144.987 271.704   1
  -4 -10 -15 94.4934 226.520   1
  -4  10 -15 490.269 168.618   1
   4  10  16-147.269 289.417   1
  -4 -10 -16 254.464 248.385   1
   4  10  17 37.2727 246.540   1
  -4 -10 -17 257.115 208.632   1
   4  10  18-75.0365 291.909   1
  -4 -10 -18 32.3471 257.598   1
   4  10  19 75.4028 244.369   1
  -4 -10 -19 32.1593 193.626   1
   4  10  20 300.654 284.854   1
  -4 -10 -20 193.488 230.154   1
   4  10  21 261.304 234.023   1
  -4 -10 -21 192.294 192.488   1
   4  10  22 480.270 276.315   1
  -4 -10 -22 416.114 246.020   1
   4  10  23 36.3799 245.413   1
  -4 -10 -23 348.696 192.625   1
   4  10  24 393.284 273.869   1
  -4 -10 -24 92.7260 220.557   1
   4  10  25 315.566 234.188   1
  -4 -10 -25 89.4438 190.804   1
   4 -11 -24 249.484 190.725   1
  -4  11  24 253.980 209.047   1
   4 -11 -23 31.8437 213.373   1
  -4  11  23 73.0448 251.359   1
   4 -11 -22 738.951 250.123   1
  -4  11  22 36.8882 267.453   1
   4 -11 -21 417.668 204.162   1
  -4  11  21 149.262 209.832   1
   4 -11 -20 289.510 236.660   1
  -4  11  20 411.766 280.201   1
   4 -11 -18 639.701 254.164   1
  -4  11  18 149.017 288.592   1
   4 -11 -17 31.6937 215.255   1
  -4  11  17 37.0824 271.332   1
   4 -11 -15-155.433 236.192   1
  -4  11  15-72.8934 258.475   1
   4 -11 -14-122.800 226.587   1
  -4  11  14-180.278 281.675   1
  -4  11  13-142.405 272.340   1
   4  11 -13-73.1261 86.5213   1
   4 -11 -13-60.5719 232.525   1
  -4 -11  13-231.445 177.792   1
  -4  11  12-140.435 237.379   1
  -4 -11  12-15.5324 148.197   1
   4 -11 -12-89.4320 204.267   1
   4  11 -12 104.505 85.3405   1
   4  11 -11 157.694 83.7976   1
  -4 -11  11-13.2253 124.215   1
  -4  11  11-414.365 278.559   1
   4 -11 -11-87.8724 231.007   1
  -4  11  10 3350.83 376.710   1
   4 -11 -10 2734.88 334.141   1
   4  11 -10 2441.21 202.366   1
   4  11  -9 40.1644 82.3890   1
   4 -11  -9-168.814 250.853   1
  -4 -11   9 30.5635 98.9942   1
   4 -11  -8 1810.41 300.865   1
   4  11  -8 1566.60 169.318   1
  -4 -11   8 2048.44 185.009   1
  -4  11   7 437.899 273.005   1
   4 -11  -7 875.316 236.809   1
  -4 -11   7 529.245 111.359   1
   4  11  -7 526.055 113.704   1
  -4  11   6 60.7821 246.179   1
   4 -11  -6 228.329 207.526   1
  -4 -11   6 130.016 99.2491   1
   4  11  -6 188.613 107.637   1
  -4 -11   5 478.026 111.046   1
   4  11  -5 231.035 122.634   1
  -4  11   4 1525.54 289.730   1
   4 -11  -4 1408.87 237.868   1
   4  11  -3 64.4044 141.672   1
  -4  11   3-26.7643 212.446   1
   4 -11  -3-42.1598 167.326   1
  -4 -11   3 12.4425 110.641   1
  -4 -11   2 4360.80 359.515   1
   4  11  -2 3497.96 371.191   1
   4 -11  -2 3907.67 386.488   1
  -4 -11   1 147.996 143.387   1
   4  11  -1 38.7893 176.692   1
   4 -11  -1 157.680 173.209   1
  -4  11   1 158.096 194.667   1
   4  11   0-105.090 187.867   1
  -4 -11   0 113.147 138.397   1
   4 -11   0-74.2044 155.224   1
  -4  11   0-81.6144 158.756   1
   4  11   1 316.385 191.384   1
  -4 -11  -1-86.9573 148.174   1
  -4  11  -1-36.4687 163.921   1
   4 -11   1 214.382 142.884   1
  -4 -11  -2 4414.48 419.911   1
   4 -11   2 4893.28 400.006   1
  -4  11  -2 4857.19 417.187   1
   4  11   2 4279.71 444.369   1
   4  11   3-103.165 196.558   1
  -4  11  -3-14.7044 126.996   1
  -4 -11  -3 143.923 160.005   1
   4 -11   3 108.896 121.333   1
   4  11   4 646.746 259.668   1
   4 -11   4 1308.38 163.474   1
  -4 -11  -4 1284.20 247.340   1
  -4  11  -5 471.486 118.248   1
   4 -11   5 504.710 105.851   1
   4  11   6-29.2083 236.551   1
  -4 -11  -6 346.542 211.558   1
  -4  11  -6 207.973 97.0374   1
   4 -11   6 71.3721 79.6773   1
  -4 -11  -7 569.603 204.189   1
  -4  11  -7 373.552 76.6913   1
   4 -11   7 549.924 83.7855   1
  -4 -11  -8 1457.44 285.268   1
   4 -11   8 1982.53 125.581   1
   4  11   8 1478.60 305.064   1
  -4 -11  -9-252.851 210.257   1
   4  11   9 489.322 266.449   1
  -4 -11 -10 3471.75 397.115   1
   4  11  10 3237.44 444.407   1
   4 -11  12 23.8725 62.1377   1
   4  11  12-106.522 300.642   1
  -4 -11 -12 241.687 239.901   1
  -4  11 -12 168.889 67.5185   1
   4  11  13 213.754 268.586   1
   4 -11  13 91.8523 84.1200   1
  -4  11 -13-30.3126 79.0953   1
  -4 -11 -13 186.999 231.545   1
  -4  11 -14 111.294 94.2379   1
   4  11  14 325.742 294.928   1
  -4 -11 -14 286.497 267.374   1
   4  11  15 220.744 254.080   1
  -4 -11 -15 354.861 225.892   1
   4  11  16 1118.77 343.464   1
  -4 -11 -16 1079.31 278.666   1
   4  11  17-37.5109 236.028   1
  -4 -11 -17 262.768 214.112   1
   4  11  18 264.853 301.316   1
  -4 -11 -18-131.530 239.675   1
   4  11  20 112.739 272.904   1
  -4 -11 -20 65.1285 225.151   1
   4  11  21 74.5103 204.269   1
  -4 -11 -21-32.5235 207.668   1
   4  11  22-73.6348 263.358   1
  -4 -11 -22 353.459 245.136   1
   4  11  23-144.502 223.670   1
  -4 -11 -23 320.846 222.813   1
   4  11  24 567.827 267.374   1
  -4 -11 -24 92.4293 218.476   1
   4 -12 -24-154.052 215.750   1
  -4  12  24 35.4827 254.632   1
   4 -12 -22-31.9035 185.425   1
  -4  12  22-72.5029 206.799   1
   4 -12 -20 32.1355 212.330   1
  -4  12  20 37.0030 235.081   1
   4 -12 -19-96.5263 225.260   1
  -4  12  19 37.1530 292.988   1
   4 -12 -18 32.1465 181.099   1
  -4  12  18-223.086 228.918   1
   4 -12 -17-128.245 249.451   1
  -4  12  17 148.612 271.837   1
   4 -12 -16 95.5002 236.549   1
  -4  12  16-333.982 294.619   1
   4 -12 -14 31.4055 242.807   1
  -4  12  14 220.579 282.223   1
   4 -12 -13 124.528 257.404   1
   4  12 -13 30.2170 43.8307   1
  -4  12  13-365.002 302.694   1
  -4 -12  12 387.663 89.1962   1
  -4  12  12 614.073 284.241   1
  -4 -12  11 108.173 74.8414   1
   4  12 -11 38.4854 54.5697   1
  -4 -12  10-21.1733 78.3702   1
   4  12 -10 5.64605 63.5506   1
  -4 -12   9 88.2032 82.5261   1
   4 -12  -9 58.9943 213.056   1
   4  12  -9 320.590 83.7139   1
   4  12  -8 606.716 108.910   1
  -4  12   8 301.490 244.547   1
  -4 -12   8 582.072 99.1211   1
   4 -12  -8 318.825 225.169   1
   4  12  -7 915.727 126.820   1
  -4  12   7 916.879 295.318   1
   4 -12  -7 894.878 248.612   1
  -4 -12   7 545.887 113.709   1
   4  12  -6 2781.45 252.909   1
  -4  12   6 2670.99 368.149   1
  -4 -12   6 2588.55 241.534   1
   4 -12  -6 2369.51 335.594   1
   4  12  -5 595.045 143.492   1
  -4  12   5 485.844 248.307   1
   4 -12  -5 785.983 224.439   1
  -4 -12   5 494.017 120.574   1
  -4  12   4 842.301 251.381   1
   4 -12  -4 646.690 203.687   1
   4  12  -3 88.2548 155.495   1
  -4  12   3 252.665 236.937   1
  -4 -12   3 135.557 123.379   1
   4 -12  -3 709.574 193.310   1
   4  12  -2 2220.13 242.997   1
  -4  12   2 1995.63 289.844   1
  -4 -12   2 1480.59 202.718   1
   4 -12  -2 1492.93 253.770   1
   4  12  -1 192.509 177.050   1
  -4 -12   1 80.1854 147.947   1
  -4  12   1 24.0209 196.376   1
   4 -12  -1 166.789 176.173   1
   4  12   0 6057.51 520.298   1
   4 -12   0 5626.99 495.294   1
  -4 -12   0 5129.28 480.077   1
  -4  12   0 6249.95 509.561   1
   4  12   1 24.4906 198.859   1
  -4  12  -1 19.8882 166.970   1
  -4 -12  -1 188.555 159.690   1
   4 -12   1 34.3160 141.096   1
   4  12   2 2013.08 281.749   1
   4 -12   2 2267.04 209.960   1
  -4  12  -2 1454.55 233.763   1
  -4 -12  -2 1050.89 226.113   1
   4 -12   3 131.881 115.523   1
  -4 -12  -3 324.303 183.570   1
   4  12   3 243.319 210.117   1
   4 -12   4 753.971 118.244   1
  -4  12  -4 739.026 137.932   1
  -4  12  -5 549.484 113.745   1
   4  12   5 618.556 249.116   1
  -4 -12  -5 263.248 187.516   1
   4 -12   5 363.917 90.8156   1
   4 -12   6 1844.40 148.726   1
   4  12   6 1866.01 315.832   1
  -4  12  -6 1391.75 155.002   1
   4  12   7 348.266 246.785   1
  -4 -12  -8 438.776 208.052   1
   4  12   8 524.816 265.946   1
  -4 -12  -9 56.6895 219.156   1
   4  12   9 168.966 258.523   1
  -4 -12 -10-29.1395 230.550   1
   4  12  11 35.5244 261.931   1
  -4 -12 -11-89.6388 198.364   1
   4  12  12 1068.88 329.535   1
  -4 -12 -12 929.579 269.624   1
   4  12  13 578.880 290.143   1
  -4 -12 -13-159.009 221.893   1
   4  12  14 36.7916 247.636   1
  -4 -12 -14-97.2155 226.861   1
   4  12  16 225.334 247.192   1
  -4 -12 -16 99.9047 200.765   1
   4  12  17 226.538 286.408   1
  -4 -12 -17 333.802 258.772   1
   4  12  18 227.626 278.657   1
  -4 -12 -18-100.353 238.085   1
   4  12  19 188.893 252.508   1
  -4 -12 -19 266.757 221.985   1
   4  12  20-299.999 271.240   1
  -4 -12 -20 397.380 256.822   1
   4  12  22-511.961 258.155   1
  -4 -12 -22 326.356 234.170   1
   4  12  24 140.916 229.440   1
  -4 -12 -24-60.9245 191.537   1
   4 -13 -23 403.138 213.329   1
  -4  13  23 70.7567 230.080   1
   4 -13 -22 95.1172 236.683   1
  -4  13  22-463.683 269.130   1
   4 -13 -21 320.481 213.322   1
  -4  13  21 397.232 208.889   1
   4 -13 -20 192.768 238.659   1
  -4  13  20 403.589 278.350   1
   4 -13 -19-32.2962 183.101   1
  -4  13  19-110.898 221.313   1
   4 -13 -18 323.887 245.076   1
  -4  13  18-520.683 286.425   1
  -4  13  17 560.661 295.586   1
   4 -13 -16 291.735 210.859   1
  -4  13  16 187.370 254.002   1
   4 -13 -15-129.472 197.249   1
  -4  13  15-112.603 239.820   1
   4 -13 -14 548.887 220.914   1
   4 -13 -13 321.607 224.445   1
  -4  13  13-74.8731 248.736   1
   4 -13 -12 639.666 263.216   1
  -4  13  12 372.675 297.316   1
   4 -13 -11 539.626 267.750   1
  -4  13  11-36.9307 264.512   1
   4 -13  -9 248.600 221.451   1
  -4  13   9 35.6499 259.073   1
   4 -13  -8 241.526 258.193   1
  -4  13   8 455.866 282.130   1
  -4 -13   7 114.398 114.192   1
   4  13  -7 617.000 107.180   1
   4 -13  -7 552.835 228.147   1
  -4  13   7 205.516 255.068   1
  -4 -13   6 12.0469 121.155   1
   4  13  -6 431.867 128.508   1
   4 -13  -6 668.147 221.149   1
  -4  13   6 164.140 243.759   1
  -4 -13   5-54.7176 129.373   1
   4  13  -5 205.275 135.104   1
   4 -13  -5 131.937 201.820   1
  -4  13   5-125.794 250.472   1
  -4 -13   3 16.1485 142.559   1
   4  13  -3-38.2847 163.509   1
   4 -13  -3 181.740 193.471   1
  -4  13   3 265.843 242.057   1
  -4 -13   2 395.828 163.737   1
   4  13  -2 1263.22 205.894   1
   4 -13  -2 1005.67 214.147   1
  -4  13   2 629.337 229.754   1
  -4 -13   1 329.507 154.438   1
   4  13  -1 114.054 188.500   1
   4 -13  -1 85.0417 179.501   1
  -4  13   1 653.616 224.987   1
   4  13   0-171.074 196.508   1
  -4 -13   0 252.158 162.769   1
   4 -13   0-59.0822 152.706   1
  -4  13   0-117.449 185.231   1
   4  13   1 311.150 232.035   1
  -4 -13  -1 386.470 170.691   1
   4 -13   1 413.103 150.883   1
  -4  13  -1 280.837 182.628   1
   4  13   2 849.099 246.897   1
  -4 -13  -2 940.342 193.815   1
   4 -13   2 1046.04 168.192   1
  -4  13  -2 1394.53 208.701   1
  -4 -13  -3 112.045 173.819   1
   4  13   3-344.132 237.151   1
   4  13   4 298.971 220.625   1
   4 -13   4 230.056 87.1908   1
  -4  13  -4 263.996 126.534   1
  -4 -13  -4 656.792 194.533   1
   4 -13   5-6.08643 68.5120   1
  -4  13  -5 89.4564 102.902   1
   4  13   6 483.635 262.280   1
  -4 -13  -6 102.733 187.256   1
   4  13   7 365.934 258.706   1
  -4 -13  -7 426.169 209.968   1
   4  13   8 136.911 241.610   1
  -4 -13  -8-110.204 204.661   1
  -4 -13  -9-85.2831 227.898   1
   4  13   9-35.0116 280.659   1
  -4 -13 -10 385.910 215.760   1
   4  13  10 140.870 287.569   1
  -4 -13 -11 30.5824 210.457   1
   4  13  11-35.7715 251.461   1
  -4 -13 -12 407.980 244.022   1
   4  13  12 544.742 283.613   1
  -4 -13 -13 738.963 267.028   1
  -4 -13 -14-65.8019 237.072   1
   4  13  14-112.146 288.927   1
  -4 -13 -15 367.211 208.936   1
   4  13  15-225.851 249.980   1
   4  13  16 643.302 307.818   1
  -4 -13 -17 203.342 244.168   1
   4  13  17-114.138 280.544   1
  -4 -13 -18 67.8707 194.785   1
   4  13  18-37.9308 232.202   1
  -4 -13 -19 338.430 249.801   1
   4  13  19-37.7064 275.081   1
  -4 -13 -20 338.793 241.145   1
   4  13  20 261.672 273.346   1
  -4 -13 -21 167.882 208.967   1
   4  13  21-295.051 215.683   1
  -4 -13 -22 563.641 251.810   1
   4  13  22 253.712 265.939   1
  -4 -13 -23 157.339 221.377   1
   4  13  23 71.3449 255.056   1
  -4  14  22-70.8128 222.769   1
   4 -14 -22 250.047 204.711   1
  -4  14  21 72.0062 261.441   1
  -4  14  20 181.284 239.083   1
   4 -14 -20 290.665 191.913   1
  -4  14  19 697.401 292.669   1
   4 -14 -19 521.328 245.891   1
   4 -14 -18 65.2929 220.770   1
  -4  14  16 37.9725 247.693   1
   4 -14 -16 329.805 229.346   1
  -4  14  15 267.482 266.542   1
   4 -14 -15 33.0958 243.273   1
  -4  14  14 460.485 291.623   1
   4 -14 -14-33.1742 226.627   1
  -4  14  13 115.317 251.600   1
   4 -14 -13 33.2142 206.702   1
  -4  14  12-76.7328 278.685   1
   4 -14 -12 265.427 235.331   1
  -4  14  11 985.496 319.016   1
   4 -14 -11 132.846 247.286   1
  -4  14  10 524.462 285.491   1
   4 -14 -10 197.734 243.284   1
  -4  14   8-109.095 268.241   1
   4 -14  -8 750.916 264.486   1
  -4  14   7 315.716 255.941   1
   4 -14  -7 603.594 254.776   1
  -4  14   6 671.179 270.748   1
   4  14  -6 729.753 125.835   1
   4 -14  -6 862.812 253.955   1
  -4 -14   6 1175.14 141.152   1
   4  14  -5 132.556 117.787   1
  -4  14   5-32.1556 217.523   1
   4 -14  -5 135.355 223.266   1
  -4  14   4-61.6345 246.405   1
   4 -14  -4 251.549 187.119   1
   4  14  -3 19.5493 145.768   1
   4  14  -2 22.0079 174.120   1
   4 -14  -2-110.226 173.841   1
  -4  14   2 83.5303 193.269   1
   4 -14  -1 84.6472 175.151   1
   4  14  -1 362.114 203.784   1
  -4  14   1 260.233 220.216   1
   4 -14   0 635.261 183.060   1
   4  14   0 834.249 230.191   1
  -4  14   0 1095.41 239.379   1
   4 -14   1 65.9806 134.887   1
   4  14   1 55.4527 223.035   1
  -4  14  -1 165.243 181.899   1
   4 -14   2-13.5418 111.365   1
  -4  14  -2 382.404 189.909   1
   4  14   2-117.171 235.570   1
   4  14   4-127.737 234.551   1
  -4 -14  -4-98.3715 173.598   1
  -4  14  -4-53.5814 130.931   1
   4 -14   4 44.4646 71.0166   1
   4  14   5 165.387 251.160   1
  -4 -14  -5-126.835 197.374   1
  -4  14  -5 65.8109 71.0676   1
   4 -14   5 14.8201 40.4582   1
  -4 -14  -6 810.725 218.377   1
   4  14   6 1020.72 325.653   1
   4  14   7-418.698 290.504   1
  -4 -14  -7-53.9092 201.394   1
   4  14   8 491.144 279.068   1
  -4 -14  -8 112.720 203.816   1
   4  14  10-36.2111 257.724   1
  -4 -14 -10-30.0034 208.274   1
   4  14  11-184.112 254.626   1
  -4 -14 -11-61.7913 202.350   1
   4  14  12-148.883 255.318   1
  -4 -14 -12 379.197 207.160   1
   4  14  13 376.300 283.874   1
  -4 -14 -13 356.325 237.571   1
   4  14  14 605.424 293.184   1
  -4 -14 -14 330.110 248.262   1
   4  14  15 534.616 300.153   1
  -4 -14 -15 201.154 248.423   1
   4  14  16-152.819 256.025   1
  -4 -14 -16 271.024 228.083   1
   4  14  18 75.7852 275.108   1
  -4 -14 -18-68.4545 229.314   1
   4  14  19 187.965 283.149   1
  -4 -14 -19 378.930 261.475   1
   4  14  20-185.665 238.668   1
   4  14  21-219.268 240.626   1
  -4 -14 -21-136.131 190.797   1
   4  14  22 251.818 251.559   1
  -4 -14 -22 294.878 244.201   1
   4 -15 -22 61.5182 208.977   1
  -4  15  22 105.708 232.875   1
   4 -15 -21-94.7233 210.572   1
  -4  15  21 178.508 273.971   1
   4 -15 -20 352.380 215.563   1
  -4  15  20 181.942 245.732   1
   4 -15 -19 228.901 238.343   1
  -4  15  19-333.249 290.050   1
   4 -15 -18 33.0668 205.731   1
  -4  15  18-37.3430 259.206   1
   4 -15 -17 300.653 225.435   1
  -4  15  17 151.535 220.754   1
   4 -15 -15-34.0214 231.600   1
  -4  15  15 581.415 300.972   1
   4 -15 -14-68.5490 238.071   1
  -4  15  14-195.321 272.453   1
   4 -15 -13 344.744 237.707   1
  -4  15  13 39.2161 244.444   1
   4 -15 -12 242.155 254.226   1
  -4  15  12-39.1968 279.094   1
   4 -15 -11-68.5870 254.935   1
  -4  15  11 392.306 288.307   1
   4 -15 -10 204.420 245.080   1
  -4  15  10 657.446 316.151   1
   4 -15  -9 366.205 231.505   1
  -4  15   9-38.1383 265.095   1
   4 -15  -7 123.696 240.625   1
  -4  15   7-35.3427 261.580   1
   4  15  -6 20.8987 44.5457   1
   4 -15  -6 234.521 216.964   1
  -4  15   6 101.351 246.244   1
   4  15  -5 132.495 102.524   1
   4 -15  -5 190.775 213.654   1
  -4 -15   5 82.2205 114.137   1
  -4  15   5 97.0502 242.248   1
   4 -15  -4 1132.29 215.043   1
  -4  15   4 873.221 258.558   1
   4  15  -3 19.1987 153.881   1
   4 -15  -3-298.445 180.433   1
  -4 -15   3 342.525 186.856   1
  -4  15   3 90.8584 220.742   1
   4  15  -2 225.160 174.032   1
  -4  15   2 449.288 224.326   1
  -4 -15   2 443.254 188.692   1
   4 -15  -2 324.655 177.501   1
   4  15  -1 201.980 197.974   1
  -4 -15   1 266.626 198.181   1
  -4  15   1-80.8009 194.220   1
   4 -15  -1 121.101 152.421   1
  -4 -15   0 197.680 185.273   1
  -4  15   0 26.4662 213.113   1
   4  15   0 358.465 223.416   1
   4 -15   0 108.569 142.673   1
  -4 -15  -1 75.1209 186.470   1
   4 -15   1 368.814 134.768   1
   4  15   1-88.5989 213.977   1
  -4  15  -1 130.373 197.708   1
  -4  15  -2-26.2346 212.520   1
   4 -15   2 340.563 108.519   1
   4  15   3 97.8159 242.327   1
   4 -15   3 87.5165 78.1980   1
  -4 -15  -3 205.594 183.804   1
  -4 -15  -4 964.796 220.948   1
  -4  15  -4 756.868 163.292   1
   4  15   4 643.045 283.843   1
   4  15   5-137.282 232.096   1
  -4 -15  -5-26.9468 194.173   1
   4  15   6 105.438 257.458   1
  -4 -15  -6 219.588 217.523   1
   4  15   7 143.233 253.028   1
  -4 -15  -7 168.788 202.963   1
   4  15   9 37.0507 271.166   1
  -4 -15  -9 118.551 193.131   1
   4  15  10 187.416 258.908   1
  -4 -15 -10 394.112 222.933   1
   4  15  11 75.8063 265.488   1
  -4 -15 -11-249.110 216.331   1
   4  15  12-419.526 255.521   1
  -4 -15 -12 382.578 213.600   1
   4  15  13 153.320 258.076   1
  -4 -15 -13 64.9471 206.421   1
   4  15  14 154.113 279.785   1
  -4 -15 -14 32.9244 218.631   1
   4  15  15 192.582 275.849   1
  -4 -15 -15 300.795 235.665   1
   4  15  17 457.488 295.443   1
  -4 -15 -17 204.779 235.933   1
   4  15  18 642.982 275.917   1
  -4 -15 -18 380.039 238.451   1
   4  15  19 261.566 235.176   1
  -4 -15 -19 34.6212 220.186   1
   4  15  20 36.8027 234.985   1
  -4 -15 -20-34.5463 194.532   1
   4  15  21 181.374 272.174   1
  -4 -15 -21 602.264 238.136   1
  -4 -15 -22 160.163 227.343   1
  -4  16  21 143.027 230.603   1
   4 -16 -21-124.471 189.441   1
  -4  16  19 520.138 278.355   1
   4 -16 -19-65.0621 222.310   1
  -4  16  17 231.989 266.918   1
   4 -16 -17 335.606 231.920   1
  -4  16  16-78.6194 266.991   1
   4 -16 -16-34.0654 229.305   1
  -4  16  15-318.789 275.448   1
   4 -16 -15 138.185 238.805   1
  -4  16  14 120.688 265.962   1
   4 -16 -14 139.902 224.646   1
  -4  16  13 283.009 263.201   1
   4 -16 -13 388.704 226.988   1
  -4  16  11 282.134 290.402   1
   4 -16 -11-35.3029 222.067   1
  -4  16  10 356.060 281.004   1
   4 -16 -10 174.275 236.350   1
  -4  16   9-153.655 263.532   1
   4 -16  -9-205.677 240.335   1
  -4  16   8-147.485 264.911   1
   4 -16  -8-230.864 233.231   1
  -4  16   7 388.379 259.446   1
   4 -16  -7-94.1334 223.458   1
  -4  16   6-33.6134 253.421   1
   4 -16  -6 116.780 207.815   1
  -4  16   5-64.2516 226.299   1
   4 -16  -5-291.836 184.725   1
   4  16  -4 101.528 110.944   1
   4 -16  -4 47.3775 178.036   1
  -4  16   4 96.4205 234.335   1
   4  16  -3 103.881 137.911   1
   4 -16  -3-22.2294 160.788   1
  -4  16   3 58.9494 213.177   1
  -4 -16   3 21.7632 178.876   1
  -4 -16   2 158.938 210.296   1
   4  16  -2-21.3850 168.671   1
  -4 -16   1-201.998 219.895   1
   4 -16  -1 18.6611 141.703   1
  -4  16   1 251.250 201.098   1
   4  16  -1 24.8826 194.262   1
  -4 -16   0 206.531 219.709   1
   4 -16   0 246.231 128.208   1
  -4  16   0 371.380 225.796   1
   4  16   0-27.7064 216.114   1
  -4 -16  -1 59.2137 216.640   1
   4 -16   1 80.4920 109.265   1
  -4  16  -1-243.097 229.915   1
   4  16   1 90.2920 212.469   1
  -4 -16  -2 147.200 226.131   1
   4 -16   2 125.083 94.6351   1
   4  16   2 224.428 238.366   1
  -4  16  -2 96.8841 241.882   1
  -4 -16  -3 175.407 216.437   1
   4  16   3-134.565 240.471   1
  -4  16  -3 189.735 234.086   1
  -4 -16  -4 29.1057 208.023   1
   4  16   4-34.9155 232.882   1
  -4  16  -4 105.769 134.742   1
   4  16   5-360.739 264.965   1
  -4 -16  -5 322.033 207.519   1
   4  16   6-36.8708 266.792   1
  -4 -16  -6 234.720 225.328   1
   4  16   8 305.255 281.653   1
  -4 -16  -8 120.355 203.886   1
   4  16   9-38.4950 286.024   1
  -4 -16  -9 607.642 232.908   1
   4  16  10-77.4768 259.577   1
  -4 -16 -10 154.657 202.475   1
   4  16  11 116.855 242.506   1
  -4 -16 -11 125.670 210.673   1
   4  16  12-156.677 254.022   1
  -4 -16 -12 318.534 212.625   1
   4  16  13 391.479 261.235   1
  -4 -16 -13-32.4106 188.561   1
   4  16  14-273.035 244.050   1
  -4 -16 -14 32.9528 197.347   1
   4  16  15 38.7928 251.473   1
  -4 -16 -15 100.371 202.617   1
   4  16  16 76.9993 229.135   1
  -4 -16 -16-135.377 197.890   1
   4  16  17 610.728 259.425   1
  -4 -16 -17-170.822 196.355   1
   4  16  18 75.3635 258.624   1
  -4 -16 -18 309.829 222.529   1
   4  16  19-74.1936 264.099   1
  -4 -16 -19-103.673 220.748   1
   4  16  20 402.157 282.138   1
  -4 -16 -20 134.700 236.458   1
   4  16  21 502.598 278.010   1
  -4 -16 -21 64.8903 222.079   1
   4 -17 -20-31.3937 204.940   1
  -4  17  20 512.299 275.210   1
   4 -17 -18 65.9319 183.213   1
  -4  17  18-38.6019 225.684   1
   4 -17 -16-206.125 218.247   1
  -4  17  16 241.668 262.323   1
   4 -17 -15-70.0550 225.945   1
  -4  17  15 245.421 263.833   1
   4 -17 -14-71.3133 223.052   1
  -4  17  14 206.586 252.955   1
   4 -17 -13 217.087 234.503   1
  -4  17  13-207.301 263.393   1
   4 -17 -12-145.265 229.537   1
  -4  17  12 123.672 272.372   1
   4 -17 -10 215.604 247.469   1
  -4  17  10 39.5300 265.012   1
   4 -17  -9 174.715 228.755   1
  -4  17   9-382.255 273.220   1
   4 -17  -8 66.8438 220.525   1
  -4  17   8 475.649 257.849   1
   4 -17  -7 282.285 222.000   1
  -4  17   7 453.009 258.219   1
   4 -17  -6 57.3102 201.668   1
  -4  17   6 233.051 228.318   1
   4 -17  -5 204.129 187.535   1
  -4  17   5-64.8191 220.209   1
   4 -17  -4 139.015 163.156   1
  -4  17   4 123.816 210.438   1
   4 -17  -3 84.9700 154.319   1
  -4  17   3 58.1808 191.364   1
   4 -17  -2-38.4890 128.974   1
   4  17  -2-181.152 160.323   1
  -4  17   2 169.800 213.364   1
   4 -17  -1 168.359 127.919   1
   4  17  -1-97.0220 178.892   1
  -4  17   1 29.1973 192.960   1
  -4 -17   0-140.873 246.577   1
   4  17   0 193.973 220.714   1
  -4  17   0 64.1173 239.070   1
  -4  17  -1 342.018 310.420   1
   4  17   2 430.214 251.745   1
  -4 -17  -2-35.2155 261.071   1
   4  17   3-175.158 239.135   1
  -4 -17  -3-68.7177 240.687   1
   4  17   4 438.437 260.341   1
  -4 -17  -4 535.884 254.063   1
   4  17   5 225.994 250.095   1
  -4 -17  -5-32.7312 219.372   1
   4  17   6 192.596 256.974   1
  -4 -17  -6 32.1610 200.215   1
   4  17   7 352.824 260.397   1
  -4 -17  -7 383.040 218.437   1
   4  17   8 39.6100 269.066   1
  -4 -17  -8-158.278 206.246   1
   4  17   9 160.100 255.958   1
  -4 -17  -9 221.234 215.112   1
   4  17  10 401.362 291.240   1
  -4 -17 -10 286.076 220.045   1
   4  17  12-199.864 251.586   1
  -4 -17 -12-128.818 199.620   1
   4  17  13 79.5113 260.341   1
  -4 -17 -13 163.027 204.153   1
   4  17  14-236.728 265.691   1
  -4 -17 -14-33.0026 217.192   1
   4  17  15-156.457 266.289   1
  -4 -17 -15-333.940 219.332   1
   4  17  16 231.760 289.743   1
  -4 -17 -16 304.322 231.507   1
   4  17  18 300.509 273.301   1
  -4 -17 -18 201.635 233.946   1
   4  17  20-72.4772 238.318   1
  -4 -17 -20-32.3453 184.522   1
  -4  18  19-37.7924 289.000   1
   4 -18 -19 64.1281 208.830   1
  -4  18  18 194.572 273.615   1
   4 -18 -18-263.608 199.566   1
  -4  18  17 39.9263 244.551   1
   4 -18 -17 169.284 207.420   1
  -4  18  15 124.319 257.824   1
   4 -18 -15-71.3592 219.614   1
  -4  18  14 209.034 276.650   1
   4 -18 -14 219.073 222.824   1
  -4  18  13-125.463 285.335   1
   4 -18 -13-37.0671 233.123   1
  -4  18  12 371.690 267.669   1
   4 -18 -12-224.878 246.464   1
  -4  18  11-242.818 277.323   1
   4 -18 -11 335.823 241.875   1
  -4  18   9 602.609 253.284   1
   4 -18  -9 35.4605 222.877   1
  -4  18   8 467.184 231.374   1
   4 -18  -8 565.271 233.848   1
  -4  18   7 343.412 246.762   1
   4 -18  -7 61.2496 211.190   1
  -4  18   5 190.551 212.403   1
   4 -18  -5 242.701 177.620   1
  -4  18   4 268.705 201.883   1
  -4  18   3 461.379 202.084   1
   4  18   2 602.887 256.240   1
   4  18   3 143.361 223.228   1
   4  18   4 188.296 268.548   1
  -4 -18  -4 277.232 257.230   1
   4  18   5 39.0190 256.683   1
  -4 -18  -5-226.798 243.891   1
   4  18   6 199.959 250.375   1
  -4 -18  -6 108.707 223.303   1
   4  18   7 812.519 268.568   1
  -4 -18  -7 317.278 220.289   1
   4  18   8-41.0049 276.036   1
  -4 -18  -8-102.793 209.828   1
   4  18   9 288.296 274.838   1
  -4 -18  -9 33.5315 211.062   1
   4  18  11-41.0056 284.699   1
  -4 -18 -11 165.686 213.800   1
   4  18  12-81.4851 264.079   1
  -4 -18 -12-32.8748 206.734   1
   4  18  13-201.981 253.992   1
  -4 -18 -13 131.950 209.560   1
   4  18  14 199.459 269.805   1
  -4 -18 -14 33.2372 217.638   1
   4  18  15-117.925 273.183   1
  -4 -18 -15-234.774 225.109   1
   4  18  17 305.099 280.109   1
  -4 -18 -17 361.679 235.280   1
   4  18  19 183.385 275.034   1
  -4 -18 -19 286.242 217.661   1
  -4  19  18-78.1529 283.759   1
  -4  19  17 80.3580 276.559   1
  -4  19  16-451.682 288.100   1
  -4  19  15 958.344 311.876   1
   4 -19 -15 73.0561 211.437   1
  -4  19  14 335.995 291.573   1
   4 -19 -14-37.3949 192.044   1
  -4  19  13 292.714 283.510   1
  -4  19  12-123.458 275.855   1
  -4  19  11-40.1095 265.014   1
  -4  19  10 349.104 265.808   1
  -4  19   9 37.1214 234.629   1
  -4  19   8 141.304 229.178   1
   4  19   7-166.347 272.420   1
   4  19   8 126.035 268.400   1
   4  19  10-84.1928 266.056   1
  -4 -19 -10 35.5841 182.679   1
   4  19  11-83.5518 259.916   1
  -4 -19 -11 69.8653 212.666   1
   4  19  12 703.802 292.995   1
  -4 -19 -12 307.309 230.221   1
   4  19  13 204.127 259.460   1
  -4 -19 -13 33.9372 214.622   1
   4  19  14 604.760 265.596   1
  -4 -19 -14 297.054 216.067   1
   4  19  16 506.536 292.175   1
  -4 -19 -16 95.9539 211.123   1
   4  19  18 335.223 233.759   1
  -4 -19 -18 493.433 210.747   1
   5   0 -25 421.666 212.277   1
  -5   0  25 44.0256 265.850   1
   5   0 -24-326.895 221.814   1
  -5   0  24-129.390 281.525   1
   5   0 -23 486.865 234.035   1
  -5   0  23 341.044 279.395   1
   5   0 -22 323.062 213.435   1
  -5   0  22 541.591 271.586   1
   5   0 -21 352.195 238.240   1
  -5   0  21-40.8578 267.739   1
   5   0 -20-94.2916 219.099   1
  -5   0  20 118.999 259.588   1
   5   0 -19 338.325 246.517   1
  -5   0  19-347.403 271.347   1
   5   0 -18 659.737 253.787   1
  -5   0  18 336.707 297.465   1
   5   0 -17 87.8559 231.184   1
  -5   0  17-469.704 295.307   1
   5   0 -16 1185.13 270.914   1
  -5   0  16 765.632 291.537   1
  -5   0  15 133.688 248.461   1
   5   0 -14 2231.10 308.837   1
  -5   0  14 2562.27 360.294   1
   5   0 -13-75.2683 197.844   1
  -5   0  13 123.334 252.615   1
   5   0 -12 358.746 199.234   1
  -5   0  12 118.793 240.299   1
   5   0 -10 21052.5 1595.05   1
  -5   0  10 20994.8 1617.59   1
   5   0  -9 20.5577 194.415   1
  -5   0   9-242.916 249.861   1
   5   0  -8 871.520 206.028   1
  -5   0   8 376.138 245.153   1
   5   0  -7-217.763 214.262   1
  -5   0   7 23.5968 228.808   1
  -5   0   6 15427.5 1143.07   1
   5   0  -6 13920.6 1124.43   1
   5   0  -5-144.450 191.637   1
  -5   0   5-82.1393 213.872   1
  -5   0   4 22936.7 1657.21   1
   5   0  -4 21082.1 1646.40   1
   5   0  -3 96.2476 192.063   1
  -5   0   3-198.205 216.658   1
  -5   0   2 43654.5 3326.12   1
   5   0  -2 46507.7 3320.78   1
   5   0  -1-47.5921 196.774   1
  -5   0   1-195.292 236.109   1
  -5   0   0 117.133 186.313   1
   5   0   0-32.0208 165.682   1
  -5   0  -1 32.3774 204.123   1
   5   0   1 47.6773 210.018   1
  -5   0  -2 45528.8 3369.35   1
   5   0   2 46078.6 3370.10   1
  -5   0  -3-94.2116 154.150   1
   5   0   3 48.2663 157.609   1
   5   0   4 19424.6 1446.34   1
  -5   0  -4 18852.5 1443.15   1
  -5   0  -5-46.5386 148.351   1
   5   0   5 147.363 158.332   1
   5   0   6 10770.6 872.739   1
  -5   0  -6 11463.2 864.921   1
  -5   0  -7 81.5606 154.200   1
   5   0   7-112.678 178.749   1
  -5   0  -8 463.701 159.022   1
   5   0   8 969.512 217.183   1
  -5   0  -9-35.3877 153.245   1
   5   0   9 223.265 198.575   1
  -5   0 -10 19166.1 1463.84   1
   5   0  10 19645.8 1486.43   1
   5   0  11 153.191 214.877   1
  -5   0 -11-101.890 171.999   1
   5   0  12 81.4994 222.725   1
  -5   0 -12-216.105 170.610   1
   5   0  13-171.934 246.377   1
  -5   0 -13-187.582 184.755   1
   5   0  14 1566.97 328.069   1
  -5   0 -14 2152.38 278.808   1
   5   0  15-30.6873 241.997   1
  -5   0 -15 78.2008 201.440   1
   5   0  16 286.371 240.762   1
  -5   0 -17-55.9148 227.060   1
   5   0  17-165.381 253.044   1
   5   0  18 170.387 244.709   1
  -5   0 -18 630.106 202.296   1
   5   0  19-34.3517 263.637   1
  -5   0 -19 119.364 232.207   1
   5   0  20 281.450 241.793   1
  -5   0 -20 245.758 220.335   1
   5   0  21 251.024 227.480   1
  -5   0 -21 283.343 215.640   1
   5   0  22 36.3771 251.449   1
  -5   0 -22 64.3265 224.236   1
   5   0  23-36.8046 238.650   1
  -5   0 -23 230.661 234.636   1
   5   0  24 110.829 241.012   1
  -5   0 -24 269.110 232.921   1
   5   0  25 36.9202 214.578   1
  -5   0 -25 928.698 261.479   1
   5  -1 -26 319.770 225.350   1
  -5   1  26 428.457 299.797   1
   5  -1 -25 321.645 237.721   1
  -5   1  25 85.0647 270.703   1
   5   1 -24 164.242 238.282   1
  -5  -1  24 407.476 286.754   1
   5  -1 -23 358.140 234.462   1
   5   1 -23 425.008 227.825   1
  -5   1  23 251.227 279.964   1
  -5  -1  23-43.5322 270.154   1
   5  -1 -22 550.313 243.329   1
  -5   1  22 456.618 289.304   1
   5   1 -21 222.746 213.761   1
  -5  -1  21 203.782 260.697   1
   5   1 -20 745.468 249.863   1
   5  -1 -20 539.910 248.778   1
  -5   1  20 319.977 278.686   1
  -5  -1  20 237.149 274.278   1
   5   1 -19-91.2485 232.684   1
   5  -1 -19 188.057 226.761   1
  -5  -1  19 38.2350 280.905   1
  -5   1  19 273.028 290.891   1
   5  -1 -18 61.3299 238.695   1
  -5   1  18 151.762 253.126   1
   5   1 -17 114.249 213.313   1
  -5  -1  17-634.914 290.131   1
   5   1 -16 27.5631 211.524   1
   5  -1 -16-58.0315 217.949   1
  -5  -1  16 170.732 271.932   1
  -5   1  16 35.4163 261.123   1
   5   1 -15 632.784 215.357   1
   5  -1 -15 730.291 225.719   1
  -5  -1  15 918.057 264.033   1
   5  -1 -14 541.982 254.713   1
   5   1 -14 608.123 218.704   1
  -5   1  14 979.770 292.336   1
  -5  -1  14 975.272 274.653   1
   5  -1 -13 13388.5 929.712   1
   5   1 -13 10934.2 909.926   1
  -5   1  13 10547.7 928.161   1
  -5  -1  13 10609.1 937.228   1
   5  -1 -12 21501.8 1520.09   1
  -5   1  12 17788.1 1530.73   1
   5   1 -11 2675.79 332.508   1
  -5  -1  11 3607.53 381.445   1
   5   1 -10 933.690 210.957   1
   5  -1 -10 1322.97 216.632   1
  -5  -1  10 768.129 259.414   1
  -5   1  10 1157.14 261.626   1
   5   1  -9 1860.54 261.711   1
   5  -1  -9 1949.42 259.287   1
  -5  -1   9 1398.22 286.987   1
  -5   1   9 1922.98 314.792   1
  -5  -1   8 3873.83 385.536   1
  -5   1   8 3453.26 393.119   1
   5  -1  -8 3306.01 357.436   1
   5   1  -8 3636.89 365.113   1
  -5   1   7 4887.02 448.277   1
  -5  -1   7 4542.39 438.159   1
   5   1  -7 4070.58 414.519   1
   5  -1  -7 4391.66 426.438   1
  -5   1   6 2721.83 324.949   1
  -5  -1   6 2143.33 299.352   1
   5   1  -6 2018.14 276.049   1
   5  -1  -6 1957.31 282.396   1
   5  -1  -5 3122.96 316.215   1
   5   1  -5 2774.56 299.411   1
  -5  -1   5 2355.50 321.122   1
  -5   1   5 2627.60 327.658   1
  -5  -1   4 81477.5 5984.55   1
  -5   1   4 81745.2 5987.94   1
   5   1  -4 82937.9 5977.73   1
   5  -1  -4 81055.6 5982.76   1
   5   1  -3 3237.38 348.699   1
   5  -1  -3 3491.69 356.903   1
  -5  -1   3 3417.28 368.461   1
  -5   1   3 4041.20 371.717   1
   5  -1  -2 38598.7 2834.56   1
   5   1  -2 36968.3 2834.63   1
  -5  -1   2 42124.1 2845.38   1
  -5   1   2 36490.9 2840.94   1
   5  -1  -1 914.814 219.296   1
   5   1  -1 620.629 223.766   1
  -5  -1   1 594.805 226.897   1
  -5   1   1 958.763 227.917   1
   5   1   0 40384.7 3117.74   1
   5  -1   0 41922.4 3120.13   1
  -5  -1   0 42783.8 3117.54   1
  -5   1   0 44484.6 3126.42   1
   5  -1   1 345.992 187.636   1
   5   1   1 683.098 189.423   1
  -5  -1  -1 627.785 167.767   1
  -5   1  -1 867.918 211.779   1
  -5   1  -2 36452.1 2928.49   1
  -5  -1  -2 40590.2 2926.97   1
   5  -1   2 43228.1 2931.92   1
   5   1   2 38785.1 2927.17   1
   5  -1   3 4108.39 348.884   1
   5   1   3 2982.28 332.903   1
  -5  -1  -3 3140.87 330.411   1
  -5   1  -3 3752.16 340.176   1
   5  -1   4 72140.9 5436.73   1
   5   1   4 73124.2 5437.96   1
  -5   1  -4 75400.6 5435.62   1
  -5  -1  -4 76907.7 5439.94   1
   5  -1   5 2628.71 281.349   1
   5   1   5 2491.92 287.384   1
  -5   1  -5 2514.27 273.993   1
  -5  -1  -5 2217.69 266.903   1
   5   1   6 2037.65 279.385   1
   5  -1   6 2042.19 256.114   1
  -5   1  -6 2256.00 242.316   1
  -5  -1  -6 1824.80 248.712   1
   5   1   7 4079.59 384.830   1
   5  -1   7 3149.91 359.880   1
  -5  -1  -7 3649.68 354.114   1
  -5   1  -7 4003.21 348.212   1
   5   1   8 2956.60 319.237   1
  -5  -1  -8 3313.55 300.596   1
  -5   1  -8 2594.43 279.903   1
   5  -1   8 2462.93 313.127   1
  -5   1  -9 1866.32 221.238   1
  -5  -1  -9 1748.21 222.023   1
   5   1   9 1924.83 256.171   1
   5  -1   9 1136.69 251.853   1
  -5  -1 -10 762.337 190.000   1
  -5   1 -10 987.745 189.353   1
   5   1  10 767.698 230.407   1
  -5   1 -11 2723.49 293.734   1
   5   1  12 15945.2 1305.78   1
  -5  -1 -12 17338.0 1292.03   1
   5  -1  13 10688.8 829.562   1
   5   1  13 10267.7 830.550   1
  -5  -1 -13 8958.65 801.307   1
  -5   1 -14 592.925 213.119   1
  -5  -1 -14 838.456 220.069   1
   5  -1  14 606.362 246.589   1
  -5  -1 -15 1236.70 243.721   1
  -5   1 -15 927.669 221.797   1
   5  -1  15 509.795 233.530   1
   5   1  15 658.065 285.381   1
   5  -1  16 31.1596 214.431   1
   5   1  16-64.8614 241.807   1
  -5   1 -17 110.605 218.489   1
   5  -1  17 291.987 237.783   1
  -5  -1 -18 172.711 199.342   1
   5   1  18 172.964 244.506   1
   5   1  19-243.697 271.785   1
   5  -1  19-67.6817 229.823   1
  -5   1 -19 59.0205 196.802   1
  -5  -1 -19 238.630 239.844   1
   5   1  20 853.600 290.863   1
   5  -1  20 937.658 269.020   1
  -5   1 -20 547.231 227.322   1
  -5  -1 -20 925.120 253.824   1
   5  -1  21 319.570 246.802   1
   5   1  21 253.346 240.586   1
  -5   1 -21 62.8419 207.011   1
  -5  -1 -21 126.385 222.481   1
   5   1  22 73.2473 230.350   1
   5  -1  22 253.471 232.445   1
  -5   1 -22 192.106 224.213   1
  -5  -1 -22-128.985 204.938   1
   5  -1  23-36.5756 227.766   1
   5   1  23-37.0164 242.437   1
  -5   1 -23 262.326 209.592   1
  -5  -1 -23 261.771 215.381   1
   5  -1  24 183.909 245.855   1
   5   1  24 408.034 264.518   1
  -5   1 -24 570.969 242.500   1
  -5  -1 -24-166.728 220.934   1
   5   1  25 518.902 266.952   1
  -5  -1 -25 169.576 232.536   1
  -5  -1 -26 450.045 245.532   1
   5  -2 -27 341.728 230.378   1
   5  -2 -26 253.727 225.552   1
  -5   2  25 498.989 286.667   1
   5  -2 -25 64.0845 238.638   1
  -5   2  24 416.358 252.568   1
   5  -2 -24 64.8470 224.665   1
   5   2 -24 240.696 237.166   1
  -5   2  23 497.802 286.110   1
  -5  -2  23 229.527 305.315   1
   5  -2 -23 359.046 228.328   1
   5   2 -23 33.0339 213.893   1
  -5   2  22 703.035 323.390   1
  -5  -2  22 302.351 304.205   1
   5  -2 -22 229.043 249.143   1
   5   2 -22 32.5640 214.941   1
  -5   2  21-245.468 265.154   1
  -5  -2  21 207.982 251.829   1
   5  -2 -21 292.501 215.743   1
   5   2 -21-158.139 216.711   1
  -5   2  20-322.597 293.913   1
  -5  -2  20 40.0006 261.781   1
   5  -2 -20 355.407 255.630   1
   5   2 -20-30.6578 222.590   1
  -5   2  19-355.229 275.148   1
  -5  -2  19 192.126 282.235   1
   5  -2 -19 95.4185 221.728   1
   5   2 -19 119.652 217.188   1
  -5   2  18-76.9790 267.296   1
  -5  -2  18 36.2418 261.194   1
   5   2 -18 317.231 223.774   1
  -5   2  17 1119.96 320.864   1
  -5  -2  17 1486.31 315.577   1
   5  -2 -17 335.056 270.559   1
   5   2 -17 693.740 239.945   1
  -5   2  16 2235.30 357.316   1
  -5  -2  16 1833.45 314.258   1
   5  -2 -16 1925.82 303.464   1
   5   2 -16 1135.59 254.937   1
  -5   2  15 242.581 254.585   1
  -5  -2  15 32.5775 239.334   1
   5  -2 -15-57.4433 233.926   1
   5   2 -15 101.292 190.972   1
  -5   2  14 1061.90 288.553   1
  -5  -2  14 1219.19 285.962   1
   5  -2 -14 1248.49 241.914   1
   5   2 -14 1462.29 245.970   1
  -5   2  13 760.457 274.610   1
  -5  -2  13 968.444 272.593   1
   5  -2 -13 640.955 246.576   1
   5   2 -13 582.332 204.864   1
  -5   2  12 997.570 261.672   1
  -5  -2  12 691.929 269.916   1
   5  -2 -12 740.000 214.486   1
  -5   2  11 3141.86 362.391   1
  -5  -2  11 2862.16 372.744   1
   5  -2 -11 3624.73 358.635   1
   5   2 -11 2900.72 340.091   1
   5   2 -10 12185.9 961.986   1
  -5  -2   9 793.035 242.987   1
  -5   2   9 1246.69 269.604   1
   5  -2  -9 697.832 215.472   1
   5   2  -9 585.669 193.806   1
  -5   2   8 6433.60 639.053   1
   5   2  -8 6749.97 603.052   1
   5  -2  -8 7265.80 612.842   1
  -5  -2   8 8588.71 633.553   1
  -5   2   7 11096.1 882.403   1
   5   2  -7 11099.9 850.076   1
  -5  -2   7 10881.5 860.438   1
   5  -2  -7 9922.99 850.945   1
  -5  -2   6 1829.18 264.843   1
   5   2  -6 1848.72 245.243   1
  -5   2   6 1737.99 285.213   1
   5  -2  -6 1709.44 257.892   1
  -5  -2   5-188.860 209.564   1
   5  -2  -5 111.633 197.633   1
   5   2  -5 99.4212 176.334   1
  -5   2   5-42.4434 204.275   1
  -5  -2   4 21192.4 1480.23   1
  -5   2   4 20002.6 1485.08   1
   5   2  -4 18850.9 1466.88   1
   5  -2  -4 18335.9 1480.09   1
  -5   2   3-110.259 180.726   1
  -5  -2   3 343.217 194.563   1
   5  -2  -3 521.230 179.328   1
   5   2  -3 185.824 160.735   1
   5  -2  -2 47242.1 3384.09   1
  -5  -2   2 49850.9 3387.14   1
   5   2  -2 44964.4 3384.98   1
  -5   2   2 42074.8 3384.69   1
   5  -2  -1 9213.27 735.210   1
   5   2  -1 10077.9 737.517   1
  -5   2   1 9050.43 736.702   1
  -5  -2   1 8762.90 732.692   1
   5  -2   0 30.6331 181.248   1
  -5   2   0-17.7892 184.790   1
  -5  -2   0 62.8619 166.032   1
   5   2   0 32.0320 168.267   1
   5  -2   1 10154.1 759.582   1
   5   2   1 9661.48 758.330   1
  -5  -2  -1 8417.08 751.624   1
  -5   2  -1 9984.10 764.954   1
   5  -2   2 45053.0 3282.11   1
   5   2   2 42594.6 3287.01   1
  -5   2  -2 47140.2 3287.94   1
[truncated: 898,489 more chars]
