# Supplementary material for: Structural insight into the cooperativity of spin crossover compounds
Source: Acta Crystallogr B Struct Sci Cryst Eng Mater. 2023 Aug 11;79(Pt 5):354–67. doi: 10.1107/S2052520623005814 (PMC10552598; doi:10.1107/S2052520623005814)
Supplement: Supplementary file 5 [file b-79-00354-sup5.zip › Bia_Portho_345K.cif]

data_Bia_dw4400_345K
 
_audit_creation_method            'SHELXL-2019/2'
_shelx_SHELXL_version_number      '2019/2'
_chemical_name_systematic         ?
_chemical_name_common             ?
_chemical_melting_point           ?
_chemical_formula_moiety          ?
_chemical_formula_sum
 'C10.86 H8 Fe0.29 N1.71 S0.57' 
_chemical_formula_weight          196.75

loop_
 _atom_type_symbol
 _atom_type_description
 _atom_type_scat_dispersion_real
 _atom_type_scat_dispersion_imag
 _atom_type_scat_source
 'Fe'  'Fe'   0.3265   0.6960
 'International Tables Vol C Tables 4.2.6.8 and 6.1.1.4'
 'C'  'C'   0.0024   0.0013
 'International Tables Vol C Tables 4.2.6.8 and 6.1.1.4'
 'H'  'H'   0.0000   0.0000
 'International Tables Vol C Tables 4.2.6.8 and 6.1.1.4'
 'N'  'N'   0.0049   0.0027
 'International Tables Vol C Tables 4.2.6.8 and 6.1.1.4'
 'S'  'S'   0.1051   0.1002
 'International Tables Vol C Tables 4.2.6.8 and 6.1.1.4'
 
_space_group_crystal_system       orthorhombic
_space_group_IT_number            56
_space_group_name_H-M_alt         'P c c n'
_space_group_name_Hall            '-P 2ab 2ac'
 
_shelx_space_group_comment
;
The symmetry employed for this shelxl refinement is uniquely defined
by the following loop, which should always be used as a source of
symmetry information in preference to the above space-group names.
They are only intended as comments.
;
 
loop_
 _space_group_symop_operation_xyz
 'x, y, z'
 '-x+1/2, -y+1/2, z'
 '-x, y+1/2, -z+1/2'
 'x+1/2, -y, -z+1/2'
 '-x, -y, -z'
 'x-1/2, y-1/2, -z'
 'x, -y-1/2, z-1/2'
 '-x-1/2, y, z-1/2'
 
_cell_length_a                    12.9641(7)
_cell_length_b                    15.3324(8)
_cell_length_c                    17.5888(7)
_cell_angle_alpha                 90
_cell_angle_beta                  90
_cell_angle_gamma                 90
_cell_volume                      3496.1(3)
_cell_formula_units_Z             14
_cell_measurement_temperature     345(2)
_cell_measurement_reflns_used     2307
_cell_measurement_theta_min       1.895
_cell_measurement_theta_max       19.918
 
_exptl_crystal_description        irregular
_exptl_crystal_colour             ?
_exptl_crystal_density_meas       ?
_exptl_crystal_density_method     ?
_exptl_crystal_density_diffrn     1.308          
_exptl_crystal_F_000              1424
_exptl_transmission_factor_min    ?
_exptl_transmission_factor_max    ?
_exptl_crystal_size_max           ?
_exptl_crystal_size_mid           ?
_exptl_crystal_size_min           ?
_exptl_absorpt_coefficient_mu     0.430
_shelx_estimated_absorpt_T_min    ?
_shelx_estimated_absorpt_T_max    ?
_exptl_absorpt_correction_type    ?
_exptl_absorpt_correction_T_min   ?
_exptl_absorpt_correction_T_max   ?
_exptl_absorpt_process_details    ?
_exptl_absorpt_special_details    ?
_diffrn_ambient_temperature       293(2)
_diffrn_radiation_wavelength      0.65524
_diffrn_radiation_type            Synchrotron
_diffrn_source                    ?
_diffrn_measurement_device_type   '4-circle diffractometer'
_diffrn_measurement_method        ?
_diffrn_detector_area_resol_mean  ?
_diffrn_reflns_number             36864
_diffrn_reflns_av_unetI/netI      0.0778
_diffrn_reflns_av_R_equivalents   0.1045
_diffrn_reflns_limit_h_min        -20
_diffrn_reflns_limit_h_max        20
_diffrn_reflns_limit_k_min        -19
_diffrn_reflns_limit_k_max        19
_diffrn_reflns_limit_l_min        -28
_diffrn_reflns_limit_l_max        28
_diffrn_reflns_theta_min          1.897
_diffrn_reflns_theta_max          32.985
_diffrn_reflns_theta_full         23.150
_diffrn_measured_fraction_theta_max   0.828
_diffrn_measured_fraction_theta_full  0.985
_diffrn_reflns_Laue_measured_fraction_max    0.828
_diffrn_reflns_Laue_measured_fraction_full   0.985
_diffrn_reflns_point_group_measured_fraction_max   0.828
_diffrn_reflns_point_group_measured_fraction_full  0.985
_reflns_number_total              6964
_reflns_number_gt                 2541
_reflns_threshold_expression      'I > 2\s(I)'
_reflns_Friedel_coverage          0.000
_reflns_Friedel_fraction_max      .
_reflns_Friedel_fraction_full     .
 
_reflns_special_details
;
 Reflections were merged by SHELXL according to the crystal
 class for the calculation of statistics and refinement.
 
 _reflns_Friedel_fraction is defined as the number of unique
 Friedel pairs measured divided by the number that would be
 possible theoretically, ignoring centric projections and
 systematic absences.
;
 
_computing_data_collection        ?
_computing_cell_refinement        ?
_computing_data_reduction         ?
_computing_structure_solution     ?
_computing_structure_refinement 'SHELXL-2019/2 (Sheldrick, 2019)'
_computing_molecular_graphics     ?
_computing_publication_material   ?
_refine_special_details           ?
_refine_ls_structure_factor_coef  Fsqd
_refine_ls_matrix_type            full
_refine_ls_weighting_scheme       calc
_refine_ls_weighting_details
'w=1/[\s^2^(Fo^2^)+(0.0357P)^2^+1.3670P] where P=(Fo^2^+2Fc^2^)/3'
_atom_sites_solution_primary      ?
_atom_sites_solution_secondary    ?
_atom_sites_solution_hydrogens    geom
_refine_ls_hydrogen_treatment     constr
_refine_ls_extinction_method      none
_refine_ls_extinction_coef        .
_refine_ls_number_reflns          6964
_refine_ls_number_parameters      213
_refine_ls_number_restraints      0
_refine_ls_R_factor_all           0.2776
_refine_ls_R_factor_gt            0.1206
_refine_ls_wR_factor_ref          0.2162
_refine_ls_wR_factor_gt           0.1679
_refine_ls_goodness_of_fit_ref    1.162
_refine_ls_restrained_S_all       1.162
_refine_ls_shift/su_max           0.001
_refine_ls_shift/su_mean          0.000
 
loop_
 _atom_site_label
 _atom_site_type_symbol
 _atom_site_fract_x
 _atom_site_fract_y
 _atom_site_fract_z
 _atom_site_U_iso_or_equiv
 _atom_site_adp_type
 _atom_site_occupancy
 _atom_site_site_symmetry_order  
 _atom_site_calc_flag
 _atom_site_refinement_flags_posn
 _atom_site_refinement_flags_adp
 _atom_site_refinement_flags_occupancy
 _atom_site_disorder_assembly
 _atom_site_disorder_group
Fe01 Fe 0.750000 0.750000 0.57527(4) 0.0821(3) Uani 1 2 d S T P . .
S002 S 0.90713(13) 0.55809(11) 0.39551(7) 0.1420(6) Uani 1 1 d . . . . .
N003 N 0.7435(3) 0.8427(2) 0.67401(17) 0.0831(8) Uani 1 1 d . . . . .
N004 N 0.8003(3) 0.6619(3) 0.49587(19) 0.1058(12) Uani 1 1 d . . . . .
N005 N 0.9091(3) 0.7963(2) 0.59318(19) 0.0876(9) Uani 1 1 d . . . . .
C006 C 0.6555(3) 0.8599(2) 0.7197(2) 0.0848(11) Uani 1 1 d . . . . .
C007 C 0.5640(3) 0.8821(3) 0.6845(2) 0.0913(12) Uani 1 1 d . . . . .
H007 H 0.561840 0.889190 0.632019 0.110 Uiso 1 1 calc R U . . .
C008 C 0.9244(4) 0.8470(3) 0.6543(2) 0.0932(12) Uani 1 1 d . . . . .
C009 C 0.8307(4) 0.8693(3) 0.6963(2) 0.0946(13) Uani 1 1 d . . . . .
H009 H 0.835255 0.903393 0.739908 0.114 Uiso 1 1 calc R U . . .
C00A C 0.6583(4) 0.8495(3) 0.7976(2) 0.0979(13) Uani 1 1 d . . . . .
H00A H 0.719746 0.834490 0.821597 0.117 Uiso 1 1 calc R U . . .
C00B C 0.4776(4) 0.8837(3) 0.8052(2) 0.0931(12) Uani 1 1 d . . . . .
C00C C 0.4762(4) 0.8937(3) 0.7271(2) 0.0959(13) Uani 1 1 d . . . . .
H00C H 0.414854 0.908495 0.703001 0.115 Uiso 1 1 calc R U . . .
C00D C 0.8450(3) 0.6196(3) 0.4539(2) 0.0905(12) Uani 1 1 d . . . . .
C00E C 0.5697(4) 0.8614(3) 0.8396(2) 0.1044(14) Uani 1 1 d . . . . .
H00E H 0.571946 0.854298 0.892081 0.125 Uiso 1 1 calc R U . . .
C00F C 0.3827(4) 0.8982(3) 0.8504(3) 0.1035(14) Uani 1 1 d . . . . .
C00G C 0.9924(4) 0.7741(3) 0.5526(3) 0.1074(14) Uani 1 1 d . . . . .
H00G H 0.983997 0.738953 0.509948 0.129 Uiso 1 1 calc R U . . .
C00H C 0.3841(4) 0.9420(3) 0.9184(3) 0.1172(16) Uani 1 1 d . . . . .
H00H H 0.446660 0.962558 0.937132 0.141 Uiso 1 1 calc R U . . .
C00I C 1.0202(5) 0.8762(4) 0.6759(3) 0.1261(17) Uani 1 1 d . . . . .
H00I H 1.027938 0.911674 0.718405 0.151 Uiso 1 1 calc R U . . .
C00J C 0.2896(5) 0.8676(4) 0.8249(3) 0.140(2) Uani 1 1 d . . . . .
H00J H 0.286405 0.836752 0.779411 0.167 Uiso 1 1 calc R U . . .
C00K C 0.1990(5) 0.8825(5) 0.8666(4) 0.158(2) Uani 1 1 d . . . . .
H00K H 0.136071 0.862128 0.848416 0.189 Uiso 1 1 calc R U . . .
C00L C 1.1041(5) 0.8522(5) 0.6335(4) 0.146(2) Uani 1 1 d . . . . .
H00L H 1.170037 0.870482 0.647052 0.176 Uiso 1 1 calc R U . . .
C00M C 0.2945(6) 0.9565(4) 0.9600(3) 0.141(2) Uani 1 1 d . . . . .
H00M H 0.297131 0.986668 1.005839 0.169 Uiso 1 1 calc R U . . .
C00N C 0.2034(6) 0.9263(5) 0.9331(4) 0.149(2) Uani 1 1 d . . . . .
H00N H 0.143211 0.935788 0.960644 0.179 Uiso 1 1 calc R U . . .
C00O C 1.0894(5) 0.8013(4) 0.5716(4) 0.1333(18) Uani 1 1 d . . . . .
H00O H 1.145440 0.784881 0.541843 0.160 Uiso 1 1 calc R U . . .
 
loop_
 _atom_site_aniso_label
 _atom_site_aniso_U_11
 _atom_site_aniso_U_22
 _atom_site_aniso_U_33
 _atom_site_aniso_U_23
 _atom_site_aniso_U_13
 _atom_site_aniso_U_12
Fe01 0.0872(5) 0.0980(6) 0.0611(4) 0.000 0.000 0.0082(5)
S002 0.1486(13) 0.1861(15) 0.0914(8) -0.0140(9) 0.0213(8) 0.0643(11)
N003 0.088(2) 0.091(2) 0.0706(17) -0.0009(16) -0.0087(19) 0.0139(19)
N004 0.120(3) 0.117(3) 0.080(2) -0.016(2) 0.017(2) 0.007(2)
N005 0.083(2) 0.102(2) 0.078(2) 0.0106(18) 0.0003(18) 0.0062(19)
C006 0.097(3) 0.085(3) 0.073(2) -0.003(2) 0.000(2) 0.019(2)
C007 0.102(3) 0.100(3) 0.072(2) -0.001(2) -0.006(2) 0.022(2)
C008 0.092(3) 0.105(3) 0.083(3) 0.007(2) -0.012(2) 0.002(3)
C009 0.110(4) 0.099(3) 0.075(3) -0.004(2) -0.007(3) 0.010(3)
C00A 0.097(3) 0.119(3) 0.077(3) 0.000(2) -0.006(2) 0.027(3)
C00B 0.104(3) 0.089(3) 0.087(3) -0.001(2) 0.007(3) 0.022(2)
C00C 0.099(3) 0.099(3) 0.089(3) -0.001(2) -0.008(3) 0.028(2)
C00D 0.089(3) 0.114(3) 0.069(2) 0.002(2) -0.003(2) 0.006(2)
C00E 0.113(4) 0.126(4) 0.074(3) 0.008(2) 0.002(3) 0.031(3)
C00F 0.114(4) 0.092(3) 0.104(3) 0.002(3) 0.005(3) 0.028(3)
C00G 0.096(4) 0.123(4) 0.102(3) 0.011(3) 0.012(3) -0.001(3)
C00H 0.119(4) 0.126(4) 0.107(4) -0.001(3) 0.014(3) 0.035(3)
C00I 0.102(4) 0.149(5) 0.128(4) -0.009(3) -0.027(4) -0.010(3)
C00J 0.122(5) 0.156(5) 0.140(5) -0.023(4) 0.017(4) 0.014(4)
C00K 0.114(5) 0.185(6) 0.174(6) -0.021(5) 0.010(5) 0.006(4)
C00L 0.084(4) 0.193(6) 0.162(6) 0.007(5) -0.017(4) -0.016(4)
C00M 0.152(5) 0.154(5) 0.116(4) 0.000(4) 0.021(4) 0.064(5)
C00N 0.115(5) 0.180(7) 0.153(6) 0.012(5) 0.026(5) 0.043(5)
C00O 0.098(4) 0.169(5) 0.133(5) 0.016(4) 0.013(4) -0.003(4)
 
_geom_special_details
;
 All esds (except the esd in the dihedral angle between two l.s. planes)
 are estimated using the full covariance matrix.  The cell esds are taken
 into account individually in the estimation of esds in distances, angles
 and torsion angles; correlations between esds in cell parameters are only
 used when they are defined by crystal symmetry.  An approximate (isotropic)
 treatment of cell esds is used for estimating esds involving l.s. planes.
;
 
loop_
 _geom_bond_atom_site_label_1
 _geom_bond_atom_site_label_2
 _geom_bond_distance
 _geom_bond_site_symmetry_2
 _geom_bond_publ_flag
Fe01 N004 2.049(4) . ?
Fe01 N004 2.049(4) 2_665 ?
Fe01 N005 2.203(3) 2_665 ?
Fe01 N005 2.203(3) . ?
Fe01 N003 2.246(3) . ?
Fe01 N003 2.246(3) 2_665 ?
S002 C00D 1.611(5) . ?
N003 C009 1.264(5) . ?
N003 C006 1.420(5) . ?
N004 C00D 1.141(5) . ?
N005 C00G 1.339(5) . ?
N005 C008 1.342(5) . ?
C006 C00A 1.379(5) . ?
C006 C007 1.381(5) . ?
C007 C00C 1.374(5) . ?
C008 C00I 1.374(6) . ?
C008 C009 1.462(6) . ?
C00A C00E 1.379(6) . ?
C00B C00E 1.381(6) . ?
C00B C00C 1.382(6) . ?
C00B C00F 1.482(6) . ?
C00F C00H 1.371(6) . ?
C00F C00J 1.371(7) . ?
C00G C00O 1.366(7) . ?
C00H C00M 1.391(7) . ?
C00I C00L 1.369(7) . ?
C00J C00K 1.403(8) . ?
C00K C00N 1.350(8) . ?
C00L C00O 1.353(8) . ?
C00M C00N 1.355(8) . ?
 
loop_
 _geom_angle_atom_site_label_1
 _geom_angle_atom_site_label_2
 _geom_angle_atom_site_label_3
 _geom_angle
 _geom_angle_site_symmetry_1
 _geom_angle_site_symmetry_3
 _geom_angle_publ_flag
N004 Fe01 N004 94.1(2) . 2_665 ?
N004 Fe01 N005 100.55(14) . 2_665 ?
N004 Fe01 N005 90.67(15) 2_665 2_665 ?
N004 Fe01 N005 90.67(15) . . ?
N004 Fe01 N005 100.55(14) 2_665 . ?
N005 Fe01 N005 163.56(17) 2_665 . ?
N004 Fe01 N003 162.96(15) . . ?
N004 Fe01 N003 95.62(13) 2_665 . ?
N005 Fe01 N003 93.32(13) 2_665 . ?
N005 Fe01 N003 73.80(14) . . ?
N004 Fe01 N003 95.62(13) . 2_665 ?
N004 Fe01 N003 162.96(15) 2_665 2_665 ?
N005 Fe01 N003 73.79(14) 2_665 2_665 ?
N005 Fe01 N003 93.32(13) . 2_665 ?
N003 Fe01 N003 78.71(16) . 2_665 ?
C009 N003 C006 118.9(4) . . ?
C009 N003 Fe01 114.2(3) . . ?
C006 N003 Fe01 125.8(3) . . ?
C00D N004 Fe01 167.8(4) . . ?
C00G N005 C008 117.1(4) . . ?
C00G N005 Fe01 126.7(3) . . ?
C008 N005 Fe01 116.1(3) . . ?
C00A C006 C007 119.8(4) . . ?
C00A C006 N003 121.3(4) . . ?
C007 C006 N003 118.8(4) . . ?
C00C C007 C006 119.9(4) . . ?
N005 C008 C00I 122.9(5) . . ?
N005 C008 C009 114.6(4) . . ?
C00I C008 C009 122.4(5) . . ?
N003 C009 C008 120.7(4) . . ?
C00E C00A C006 119.7(4) . . ?
C00E C00B C00C 118.3(4) . . ?
C00E C00B C00F 121.3(4) . . ?
C00C C00B C00F 120.4(4) . . ?
C007 C00C C00B 121.1(4) . . ?
N004 C00D S002 178.8(5) . . ?
C00A C00E C00B 121.2(4) . . ?
C00H C00F C00J 117.7(5) . . ?
C00H C00F C00B 122.0(5) . . ?
C00J C00F C00B 120.3(5) . . ?
N005 C00G C00O 122.3(5) . . ?
C00F C00H C00M 121.7(6) . . ?
C00L C00I C008 118.7(5) . . ?
C00F C00J C00K 120.7(6) . . ?
C00N C00K C00J 119.9(7) . . ?
C00O C00L C00I 118.7(6) . . ?
C00N C00M C00H 119.3(6) . . ?
C00K C00N C00M 120.6(7) . . ?
C00L C00O C00G 120.2(6) . . ?
 
_refine_diff_density_max    0.158
_refine_diff_density_min   -0.204
_refine_diff_density_rms    0.032

_shelx_res_file
;
TITL Bia_dw4400_085K_a.res in Pccn
    Bia_dw4400_345K.res
    created by SHELXL-2019/2 at 05:35:05 on 03-May-2022
REM Old TITL Bia_dw4400_085K in Pccn
REM SHELXT solution in Pccn: R1 0.089, Rweak 0.045, Alpha 0.023
REM <I/s>   0.567 for  392 systematic absences,  Orientation as input
REM Formula found by SHELXT:  Fe C38 N6 S2

CELL 0.65524 12.9641 15.3324 17.5888 90.0000 90.0000 90.0000
ZERR 14.000 0.0007 0.0008 0.0007 0.0000 0.0000 0.0000
LATT  1
SYMM 1/2-X, 1/2-Y, Z
SYMM -X, 1/2+Y, 1/2-Z
SYMM 1/2+X, -Y, 1/2-Z
SFAC FE C H N S
DISP $C  0.00244  0.00131  9.14798!source kissel
DISP $N  0.00493  0.00266 15.07095!source kissel
DISP $S  0.10506  0.10024 379.49005!source kissel
DISP $Fe  0.32649  0.69602 2544.24973!source kissel
UNIT 4 152 112 24 8
ACTA
L.S. 10
BOND
LIST 6
FMAP 2
PLAN 20
WGHT    0.035700    1.367000
FVAR       3.01945
FE01  1    0.750000    0.750000    0.575267    10.50000    0.08725    0.09798 =
         0.06114    0.00000    0.00000    0.00825
S002  5    0.907126    0.558094    0.395508    11.00000    0.14856    0.18613 =
         0.09144   -0.01400    0.02130    0.06431
N003  4    0.743454    0.842724    0.674007    11.00000    0.08754    0.09124 =
         0.07056   -0.00094   -0.00867    0.01393
N004  4    0.800319    0.661945    0.495871    11.00000    0.12007    0.11723 =
         0.08024   -0.01604    0.01743    0.00728
N005  4    0.909062    0.796291    0.593175    11.00000    0.08278    0.10164 =
         0.07825    0.01056    0.00033    0.00624
C006  2    0.655517    0.859857    0.719722    11.00000    0.09733    0.08451 =
         0.07261   -0.00292   -0.00011    0.01892
C007  2    0.564044    0.882076    0.684503    11.00000    0.10213    0.09976 =
         0.07192   -0.00121   -0.00567    0.02177
AFIX  43
H007  3    0.561840    0.889190    0.632019    11.00000   -1.20000
AFIX   0
C008  2    0.924403    0.847019    0.654336    11.00000    0.09180    0.10469 =
         0.08323    0.00653   -0.01242    0.00230
C009  2    0.830661    0.869294    0.696311    11.00000    0.11018    0.09884 =
         0.07492   -0.00402   -0.00715    0.01017
AFIX  43
H009  3    0.835255    0.903393    0.739908    11.00000   -1.20000
AFIX   0
C00A  2    0.658348    0.849465    0.797569    11.00000    0.09745    0.11900 =
         0.07715   -0.00049   -0.00585    0.02683
AFIX  43
H00A  3    0.719746    0.834490    0.821597    11.00000   -1.20000
AFIX   0
C00B  2    0.477631    0.883658    0.805198    11.00000    0.10367    0.08881 =
         0.08693   -0.00089    0.00703    0.02158
C00C  2    0.476238    0.893667    0.727117    11.00000    0.09941    0.09886 =
         0.08930   -0.00105   -0.00835    0.02769
AFIX  43
H00C  3    0.414854    0.908495    0.703001    11.00000   -1.20000
AFIX   0
C00D  2    0.845010    0.619620    0.453937    11.00000    0.08872    0.11373 =
         0.06919    0.00209   -0.00335    0.00628
C00E  2    0.569705    0.861385    0.839595    11.00000    0.11313    0.12590 =
         0.07404    0.00843    0.00196    0.03143
AFIX  43
H00E  3    0.571946    0.854298    0.892081    11.00000   -1.20000
AFIX   0
C00F  2    0.382735    0.898194    0.850421    11.00000    0.11351    0.09249 =
         0.10444    0.00190    0.00460    0.02798
C00G  2    0.992420    0.774123    0.552577    11.00000    0.09648    0.12338 =
         0.10245    0.01071    0.01161   -0.00137
AFIX  43
H00G  3    0.983997    0.738953    0.509948    11.00000   -1.20000
AFIX   0
C00H  2    0.384149    0.942005    0.918374    11.00000    0.11870    0.12593 =
         0.10697   -0.00148    0.01378    0.03474
AFIX  43
H00H  3    0.446660    0.962558    0.937132    11.00000   -1.20000
AFIX   0
C00I  2    1.020224    0.876241    0.675869    11.00000    0.10187    0.14877 =
         0.12755   -0.00867   -0.02685   -0.01030
AFIX  43
H00I  3    1.027938    0.911674    0.718405    11.00000   -1.20000
AFIX   0
C00J  2    0.289582    0.867630    0.824861    11.00000    0.12247    0.15597 =
         0.14013   -0.02333    0.01733    0.01439
AFIX  43
H00J  3    0.286405    0.836752    0.779411    11.00000   -1.20000
AFIX   0
C00K  2    0.199017    0.882456    0.866558    11.00000    0.11399    0.18459 =
         0.17394   -0.02133    0.00998    0.00593
AFIX  43
H00K  3    0.136071    0.862128    0.848416    11.00000   -1.20000
AFIX   0
C00L  2    1.104146    0.852206    0.633514    11.00000    0.08398    0.19336 =
         0.16185    0.00687   -0.01662   -0.01573
AFIX  43
H00L  3    1.170037    0.870482    0.647052    11.00000   -1.20000
AFIX   0
C00M  2    0.294511    0.956519    0.960000    11.00000    0.15162    0.15436 =
         0.11561    0.00010    0.02082    0.06417
AFIX  43
H00M  3    0.297131    0.986668    1.005839    11.00000   -1.20000
AFIX   0
C00N  2    0.203365    0.926271    0.933057    11.00000    0.11512    0.17958 =
         0.15254    0.01232    0.02578    0.04333
AFIX  43
H00N  3    0.143211    0.935788    0.960644    11.00000   -1.20000
AFIX   0
C00O  2    1.089397    0.801345    0.571566    11.00000    0.09784    0.16893 =
         0.13308    0.01591    0.01287   -0.00311
AFIX  43
H00O  3    1.145440    0.784881    0.541843    11.00000   -1.20000
AFIX   0
HKLF 4


REM  Bia_dw4400_085K_a.res in Pccn
REM wR2 = 0.2162, GooF = S = 1.162, Restrained GooF = 1.162 for all data
REM R1 = 0.1206 for 2541 Fo > 4sig(Fo) and 0.2776 for all 6964 data
REM 213 parameters refined using 0 restraints

END

WGHT      0.0356      1.3583

REM Highest difference peak  0.158,  deepest hole -0.204,  1-sigma level  0.032
Q1    1   0.9238  0.6279  0.3733  11.00000  0.05    0.16
Q2    1   0.8242  0.5347  0.3890  11.00000  0.05    0.14
Q3    1   0.2280  0.8834  1.0204  11.00000  0.05    0.12
Q4    1   1.0036  0.9830  0.7078  11.00000  0.05    0.12
Q5    1   1.0837  0.7496  0.4670  11.00000  0.05    0.11
Q6    1   0.3194  0.7817  0.8386  11.00000  0.05    0.11
Q7    1   1.2992  0.8629  0.5950  11.00000  0.05    0.11
Q8    1   1.3211  0.8725  0.5797  11.00000  0.05    0.11
Q9    1   0.5768  0.7941  0.7936  11.00000  0.05    0.11
Q10   1   0.2584  0.8330  0.7801  11.00000  0.05    0.10
Q11   1   0.1635  0.7807  0.8407  11.00000  0.05    0.10
Q12   1   0.2960  0.7981  0.7939  11.00000  0.05    0.10
Q13   1   0.7790  0.8242  0.7071  11.00000  0.05    0.10
Q14   1   0.4483  0.9516  0.6993  11.00000  0.05    0.10
Q15   1   0.1375  0.8133  0.8510  11.00000  0.05    0.10
Q16   1   0.3050  0.9511  0.6520  11.00000  0.05    0.10
Q17   1   0.4543  0.8605  0.5721  11.00000  0.05    0.10
Q18   1   0.9540  0.8351  0.5811  11.00000  0.05    0.09
Q19   1   0.7160  0.9841  0.8310  11.00000  0.05    0.09
Q20   1   0.1724  0.7998  0.9008  11.00000  0.05    0.09
;
_shelx_res_checksum   44787

_shelx_hkl_file
;
   0   0  -2 955.306 113.487   1
   0   0   2 1187.05 131.388   1
   0   0  -3 10.3519 122.728   1
   0   0   3 63.5655 153.086   1
   0   0   4 264630. 17505.8   1
   0   0  -4 265761. 17500.1   1
   0   0  -5 25.5414 138.517   1
   0   0   5 126.273 174.888   1
   0   0  -6 689.693 154.800   1
   0   0   6 752.069 188.055   1
   0   0  -8 187339. 12396.5   1
   0   0   8 187620. 12407.4   1
   0   0  -9-76.6287 145.019   1
   0   0   9 74.6925 180.736   1
   0   0 -10 18288.8 1282.32   1
   0   0  10 18769.7 1297.57   1
   0   0 -11-186.923 179.714   1
   0   0  11 339.871 218.817   1
   0   0 -12 17474.4 1211.61   1
   0   0  12 16789.9 1222.15   1
   0   0 -13-44.6673 191.853   1
   0   0  13-26.4992 222.458   1
   0   0  15-301.615 280.091   1
   0   0 -16 258.093 203.145   1
   0   0  16 378.176 257.433   1
   0   0 -17 211.696 213.656   1
   0   0  17 32.7420 247.794   1
   0   0 -18-211.181 214.341   1
   0   0  18 506.427 268.017   1
   0   0 -20-28.9198 206.507   1
   0   0  20-35.8431 265.137   1
   0   0 -21 88.1070 217.541   1
   0   0  21 294.606 258.889   1
   0   0 -22-119.241 205.864   1
   0   0  22 375.140 255.642   1
   0   0  24 152.856 241.436   1
   0   0 -24 239.754 203.732   1
   0   0  25 232.163 265.211   1
   0   0 -25 212.317 206.244   1
   0   0 -26 61.3444 211.805   1
   0   1   1 25.2234 82.0543   1
   0  -1  -1-22.6170 66.0300   1
   0   1   2 132147. 9036.97   1
   0  -1  -2 140683. 9033.32   1
   0  -1  -3-81.6775 146.418   1
   0   1  -3-4.03038 91.9805   1
   0   1   3-186.516 169.390   1
   0  -1   3 44.7705 116.154   1
   0   1  -4 23119.1 1631.30   1
   0   1   4 25886.0 1649.95   1
   0  -1   4 23591.9 1637.11   1
   0  -1  -4 25920.3 1640.56   1
   0   1  -5-74.8530 137.839   1
   0  -1  -5 76.5089 157.949   1
   0   1   5-95.1063 176.378   1
   0  -1   5 27.5170 164.509   1
   0  -1   6 32602.4 2350.09   1
   0   1  -6 37141.2 2344.95   1
   0  -1  -7-12.8371 162.801   1
   0   1  -7-65.8314 145.116   1
   0   1   7 15.7937 186.945   1
   0  -1   7 13.3990 159.769   1
   0   1   8 33975.8 2233.73   1
   0  -1   8 33194.0 2221.39   1
   0  -1  -8 31171.0 2216.78   1
   0   1  -8 33428.1 2212.12   1
   0  -1  -9-48.3766 161.257   1
   0   1  -9-231.807 155.612   1
   0   1   9-98.9115 188.122   1
   0  -1   9 175.393 188.351   1
   0   1  10 36340.5 2650.39   1
   0  -1  10 39914.0 2645.82   1
   0  -1 -10 38028.4 2634.62   1
   0   1 -10 41612.7 2635.63   1
   0   1 -11-18.2067 158.387   1
   0  -1 -11 195.272 179.345   1
   0  -1  11 43.3425 185.314   1
   0   1  11 496.061 223.693   1
   0   1  12 8909.91 739.649   1
   0   1 -12 9850.82 726.045   1
   0  -1 -12 10214.6 731.203   1
   0   1 -13 196.556 182.378   1
   0  -1  13-25.7324 218.643   1
   0   1 -14 2878.02 299.221   1
   0  -1 -14 2930.83 318.502   1
   0   1  14 2439.90 341.477   1
   0   1 -15 143.709 189.527   1
   0  -1 -15-158.820 218.276   1
   0  -1  15 175.090 221.537   1
   0  -1 -16 2821.86 322.578   1
   0   1 -16 2602.64 294.441   1
   0  -1  16 1744.72 317.272   1
   0   1  16 2429.34 363.735   1
   0   1 -17 50.8080 206.939   1
   0  -1 -17 411.256 234.225   1
   0   1  17-435.893 259.093   1
   0  -1  17 160.103 250.844   1
   0   1 -18 2892.93 314.298   1
   0  -1 -18 2151.04 313.665   1
   0  -1  18 1934.36 341.598   1
   0   1  18 2065.43 368.875   1
   0  -1 -19 110.362 209.463   1
   0   1 -19 111.113 222.691   1
   0  -1  19 206.101 242.292   1
   0   1  19-247.485 260.555   1
   0   1 -20 114.031 218.040   1
   0  -1 -20 28.6284 224.326   1
   0  -1  20 357.680 292.269   1
   0   1  20-36.4514 263.512   1
   0   1 -21-87.1704 212.480   1
   0  -1 -21 88.6638 224.340   1
   0   1  21-74.3802 253.401   1
   0  -1  21 182.426 248.598   1
   0   1 -22 649.095 230.806   1
   0  -1 -22 540.362 208.654   1
   0  -1  22-37.2447 240.573   1
   0   1  22 641.299 276.504   1
   0   1  23 152.619 265.868   1
   0  -1  23-37.7195 240.581   1
   0   1 -23-59.1860 200.943   1
   0  -1 -23 484.230 223.204   1
   0   1  24-76.0292 243.598   1
   0  -1 -24 297.545 211.682   1
   0   1 -24 181.325 202.296   1
   0  -1  24-192.284 246.429   1
   0  -1 -25 30.0045 203.055   1
   0   1 -25 582.546 219.341   1
   0  -1  25-39.2622 227.901   1
   0   1  25 230.001 270.692   1
   0  -1 -26-181.309 200.303   1
   0   1  26 270.428 233.324   1
   0   2   1 20.1355 122.782   1
   0  -2  -1 78.8807 99.6819   1
   0   2   2 12099.2 818.952   1
   0  -2  -2 11645.3 807.076   1
   0  -2  -3 36.8979 151.143   1
   0   2  -3 12.2539 80.1903   1
   0   2   3 9.14362 196.748   1
   0  -2   3-50.8657 97.5753   1
   0   2  -4 800.967 124.809   1
   0  -2  -4 867.287 173.555   1
   0  -2   4 484.105 129.268   1
   0   2   4 679.533 209.758   1
   0   2  -5 6.57171 104.820   1
   0  -2  -5-53.0175 160.870   1
   0  -2   5-253.064 139.671   1
   0   2   5 145.196 206.454   1
   0   2  -6 1266.89 174.480   1
   0  -2   6 1335.67 196.903   1
   0   2  -7 10.1599 116.486   1
   0  -2  -7 41.1563 162.159   1
   0   2   7 306.264 178.003   1
   0  -2   7-134.090 161.431   1
   0   2   8 43048.4 2951.47   1
   0  -2  -8 44380.7 2938.60   1
   0  -2  -9-170.273 185.071   1
   0   2  -9 250.097 137.426   1
   0   2   9 188.223 222.882   1
   0  -2   9-346.283 163.440   1
   0   2 -10 1105.84 188.877   1
   0  -2 -10 1247.70 215.970   1
   0   2  10 1070.12 244.592   1
   0   2 -11 106.311 160.152   1
   0  -2 -11-100.928 168.984   1
   0   2  11-221.178 207.535   1
   0  -2  11-62.4351 182.772   1
   0  -2  12 13845.4 1073.53   1
   0   2  12 15975.2 1097.24   1
   0  -2 -12 15356.2 1075.54   1
   0  -2 -13-329.164 209.757   1
   0   2 -13 82.9426 187.861   1
   0  -2  13-124.169 213.920   1
   0   2  13 394.039 269.391   1
   0   2  14 13466.7 1075.94   1
   0  -2  14 14571.2 1067.18   1
   0  -2 -14 15494.9 1066.47   1
   0   2 -14 14738.2 1045.41   1
   0  -2 -15 425.814 219.607   1
   0   2  15 346.730 249.885   1
   0  -2 -16 1157.10 262.659   1
   0   2 -16 836.274 205.480   1
   0  -2  16 621.377 245.630   1
   0   2  16 429.927 277.453   1
   0  -2 -17 306.109 219.559   1
   0   2 -17 222.499 191.149   1
   0   2  17-170.458 285.436   1
   0  -2  17-62.5668 232.399   1
   0   2 -18 605.864 211.692   1
   0  -2  18 1137.59 277.170   1
   0   2 -19 407.543 230.753   1
   0  -2 -19-311.739 227.172   1
   0   2  19 394.951 276.439   1
   0  -2  19-237.473 259.364   1
   0  -2 -20 575.852 245.260   1
   0   2  20 550.517 309.433   1
   0   2 -21 200.624 197.186   1
   0  -2 -21-179.149 209.861   1
   0   2  21 556.887 261.965   1
   0  -2  21 108.260 248.198   1
   0   2 -22-289.960 208.541   1
   0  -2  22-515.508 259.813   1
   0  -2 -23-30.1703 227.355   1
   0   2  23 456.923 281.652   1
   0  -2  23-226.972 239.868   1
   0   2 -23-89.3335 197.383   1
   0   2  24 152.841 240.765   1
   0  -2 -24 451.825 215.309   1
   0  -2 -25 207.959 218.980   1
   0   2  25-114.170 258.193   1
   0  -2 -26 149.105 199.011   1
   0   2  26 267.029 248.371   1
   0   3   0-75.7178 100.464   1
   0  -3   0 34.0055 81.6276   1
   0   3   1-12.6916 147.896   1
   0  -3  -1-179.128 122.417   1
   0   3   2 775912. 50508.4   1
   0  -3  -2 758703. 50501.3   1
   0  -3  -3 42.3809 141.405   1
   0   3   3 73.3746 178.714   1
   0   3  -4 762094. 47264.1   1
   0  -3   4 690562. 47266.0   1
   0   3   4 706952. 47292.5   1
   0  -3  -4 669096. 47284.3   1
   0   3  -5-63.7336 100.373   1
   0  -3   5 66.6281 111.036   1
   0  -3  -6 725.737 175.251   1
   0   3  -6 826.822 130.992   1
   0  -3   6 495.161 145.786   1
   0   3   6 754.003 197.474   1
   0   3  -7-9.46056 116.213   1
   0  -3  -7 14.6826 154.467   1
   0   3   7-36.4655 186.718   1
   0  -3   7-44.1686 137.673   1
   0   3   8 12620.9 948.180   1
   0  -3   8 12776.2 919.406   1
   0   3  -8 13952.0 913.063   1
   0  -3  -8 12736.5 932.840   1
   0  -3  -9 160.180 178.792   1
   0   3   9 571.101 222.828   1
   0  -3  10 32836.5 2172.36   1
   0   3  10 30272.1 2188.30   1
   0  -3 -10 30249.8 2174.02   1
   0   3 -10 33967.1 2165.01   1
   0   3  11-332.483 215.961   1
   0  -3  11 39.3723 165.267   1
   0  -3 -11 188.794 185.681   1
   0   3 -11-82.5001 147.212   1
   0  -3  12 194.529 180.798   1
   0   3 -12 606.507 175.525   1
   0  -3  13-46.9038 214.647   1
   0   3  13-28.8921 253.733   1
   0   3 -13 38.2007 155.622   1
   0  -3 -13-287.087 200.883   1
   0  -3  14 126.463 192.723   1
   0   3  14 457.113 276.374   1
   0   3 -14 363.176 179.646   1
   0  -3 -14 609.560 250.700   1
   0   3  15-257.923 276.404   1
   0  -3  15 81.0145 216.078   1
   0  -3 -15 244.578 229.092   1
   0   3 -15 403.761 174.534   1
   0  -3  16 1543.76 260.074   1
   0  -3 -16 775.418 235.748   1
   0   3 -16 1092.62 221.047   1
   0   3  17 34.8435 273.830   1
   0  -3  17 274.242 257.289   1
   0  -3 -17 144.084 231.726   1
   0   3 -17-244.240 194.504   1
   0   3  18 212.623 286.856   1
   0  -3  18 95.7415 249.201   1
   0   3 -18 51.2387 193.873   1
   0  -3 -18 85.5388 245.689   1
   0   3 -19 26.6338 187.885   1
   0  -3  19-199.785 236.822   1
   0   3  19-72.4745 262.951   1
   0   3 -20 350.984 196.985   1
   0  -3  20 478.795 249.367   1
   0   3  20-36.8315 254.544   1
   0  -3 -20-57.3019 205.719   1
   0   3  21 150.402 294.033   1
   0   3 -21 420.574 215.827   1
   0  -3  21 213.203 248.081   1
   0  -3 -21 206.061 232.010   1
   0   3  22-114.003 255.493   1
   0   3 -22 290.209 199.575   1
   0  -3  22 36.7928 223.544   1
   0  -3 -22 30.1082 219.382   1
   0   3  23 343.529 266.219   1
   0   3 -23 360.139 203.182   1
   0  -3  23 38.1228 256.669   1
   0  -3 -23 121.157 206.899   1
   0   3  24 494.406 269.313   1
   0  -3 -24 272.192 242.061   1
   0   3  25 264.300 229.906   1
   0  -3 -25 235.606 191.250   1
   0  -3 -26-205.953 203.137   1
   0   3  26 301.619 251.090   1
   0  -3 -27 293.512 211.153   1
   0   3  27 225.795 238.035   1
   0  -3 -28 262.040 216.868   1
   0   4   0 977072. 64163.3   1
   0  -4   0 970685. 64159.8   1
   0  -4   1 13.7964 68.0345   1
   0  -4  -1 24.9384 123.532   1
   0   4  -1 20.4310 88.6589   1
   0   4   1 69.2926 158.162   1
   0   4   2 692373. 46344.4   1
   0  -4  -2 711659. 46339.1   1
   0   4   3 11.8127 180.820   1
   0  -4  -3-114.744 155.549   1
   0   4   5 157.445 204.250   1
   0  -4  -5 139.344 169.712   1
   0   4  -5-7.87131 69.3539   1
   0  -4   5-4.83340 84.4857   1
   0  -4   6 382399. 24609.4   1
   0   4   6 380294. 24643.6   1
   0   4  -6 354948. 24606.8   1
   0  -4  -6 389265. 24633.7   1
   0   4  -7 67.0424 98.9825   1
   0  -4  -7 283.437 169.470   1
   0  -4   7 168.461 122.488   1
   0   4   7-174.983 204.265   1
   0  -4  -8-224.614 187.802   1
   0   4  -8 214.865 108.610   1
   0   4   8 85.3297 233.892   1
   0  -4   8-139.321 134.142   1
   0   4  -9 265.948 129.879   1
   0  -4  -9 37.5935 170.068   1
   0   4   9 92.5819 221.690   1
   0  -4   9 27.5829 153.514   1
   0  -4 -10 203.019 185.156   1
   0   4 -10 166.364 133.665   1
   0   4  10 447.849 245.094   1
   0  -4  10 334.909 155.616   1
   0  -4 -11 239.430 184.322   1
   0   4 -11-99.5995 118.029   1
   0  -4  11 35.9465 166.488   1
   0   4  11-132.800 205.911   1
   0   4  12 5943.37 530.686   1
   0  -4  12 6356.75 494.191   1
   0  -4 -12 6099.46 505.155   1
   0   4 -12 6136.42 472.116   1
   0   4 -13 52.8718 167.007   1
   0  -4 -13 565.640 213.798   1
   0  -4  13 22.1513 196.790   1
   0   4  13-89.2096 243.092   1
   0  -4 -14 3668.02 364.320   1
   0   4 -14 3162.05 311.856   1
   0  -4  14 3134.08 338.612   1
   0   4  14 2592.65 372.960   1
   0  -4  15 103.990 223.318   1
   0   4  15-395.063 274.737   1
   0   4 -15 230.039 184.621   1
   0  -4 -15-27.7329 244.172   1
   0  -4  16-110.909 218.670   1
   0   4  16 68.6026 274.971   1
   0  -4 -16 233.668 235.660   1
   0   4 -17 117.976 182.931   1
   0  -4  17-117.567 219.056   1
   0   4 -18 494.072 192.719   1
   0  -4  18 897.540 247.334   1
   0   4  18-36.0930 278.131   1
   0  -4 -18 675.478 255.374   1
   0   4 -19-25.5591 177.231   1
   0  -4  19 64.5545 227.642   1
   0  -4 -19-28.7728 226.878   1
   0   4  20 1111.70 303.229   1
   0   4 -20 375.320 196.683   1
   0  -4  20 474.256 264.465   1
   0  -4 -20 575.658 237.466   1
   0   4 -21 251.853 205.480   1
   0  -4  21-176.971 234.665   1
   0   4  22 302.300 275.244   1
   0   4 -22-174.661 185.533   1
   0  -4  22 221.231 239.750   1
   0  -4 -22-151.534 233.332   1
   0   4 -23 211.373 201.128   1
   0   4  23 190.348 269.631   1
   0  -4 -23-181.065 228.263   1
   0   4  25 112.374 267.831   1
   0  -4 -25 862.066 244.880   1
   0  -4 -27-346.646 200.414   1
   0   4  27 333.622 254.901   1
   0  -4 -28-143.240 193.476   1
   0   4  28 73.6911 221.291   1
   0   5   0 138.641 113.332   1
   0  -5   0 56.2373 99.3410   1
   0   5   1 72.5737 145.211   1
   0   5  -1-14.4020 94.7870   1
   0  -5   1 71.0474 75.0740   1
   0  -5  -1-14.6078 128.456   1
   0  -5  -2 33307.9 2320.38   1
   0   5   2 36554.6 2331.43   1
   0  -5  -3 10.5806 144.504   1
   0   5   3-26.3019 181.791   1
   0  -5  -5-13.6625 164.094   1
   0   5   5-16.9818 203.665   1
   0   5  -6 14762.2 865.743   1
   0  -5  -6 14253.2 912.954   1
   0   5   6 14469.2 934.838   1
   0   5   7 103.334 209.136   1
   0  -5   7 14.9575 106.516   1
   0  -5  -7 83.5002 173.726   1
   0   5   8 967.023 231.966   1
   0   5  -8 640.864 109.618   1
   0  -5   8 624.821 133.932   1
   0  -5  -8 509.410 184.182   1
   0  -5  -9 78.6563 161.146   1
   0   5  -9-58.5999 107.093   1
   0  -5   9-12.0242 129.549   1
   0   5   9-96.9693 210.566   1
   0  -5  10 8676.51 614.074   1
   0   5  10 9356.95 675.281   1
   0  -5 -10 9337.14 647.662   1
   0   5 -10 7295.23 595.193   1
   0   5 -11 66.6960 132.075   1
   0  -5  11 131.498 159.211   1
   0  -5  12 8059.34 615.262   1
   0   5  12 8169.25 668.621   1
   0   5 -12 7572.29 594.993   1
   0  -5 -12 9467.70 652.333   1
   0  -5 -13-25.2480 220.537   1
   0   5 -13-116.380 152.191   1
   0   5  13 30.5622 260.331   1
   0  -5  13-61.7521 186.997   1
   0  -5 -14 186.227 222.278   1
   0   5 -14 73.0376 144.877   1
   0   5  14-127.929 263.921   1
   0  -5  14 450.191 179.596   1
   0  -5 -15-282.639 247.524   1
   0   5  15 167.950 291.766   1
   0  -5  15 245.196 182.082   1
   0   5 -15 19.6656 170.366   1
   0  -5 -16 6230.43 518.387   1
   0   5 -16 5165.85 449.288   1
   0   5  16 4743.86 530.875   1
   0  -5  16 5975.31 488.742   1
   0   5  17-35.8346 248.684   1
   0  -5 -17 295.712 223.065   1
   0   5  18 328.230 273.476   1
   0   5 -18 190.377 190.462   1
   0  -5  18 149.773 231.402   1
   0  -5 -18 504.193 233.073   1
   0   5  19 665.554 317.916   1
   0   5 -19 226.941 187.753   1
   0  -5  19-63.5435 222.647   1
   0  -5 -19 207.683 232.021   1
   0   5  20-74.4759 269.165   1
   0   5 -20 53.2041 198.329   1
   0  -5  20-234.991 233.841   1
   0  -5 -20-115.617 221.034   1
   0   5  21-302.475 242.213   1
   0   5 -21 111.861 168.911   1
   0  -5  21 140.739 251.239   1
   0  -5 -21 118.149 195.800   1
   0   5  22 264.453 281.659   1
   0  -5 -22 30.2715 212.739   1
   0   5  23-37.9762 270.578   1
   0  -5 -23 450.903 236.832   1
   0   5  24-75.6923 232.460   1
   0  -5 -24-29.8654 197.990   1
   0   5  25 225.214 273.654   1
   0  -5 -25 147.327 202.879   1
   0  -5 -26 115.040 212.904   1
   0   5  26 147.742 252.924   1
   0  -5 -27 284.863 182.274   1
   0   5  27 182.941 216.499   1
   0  -5 -28 56.1661 217.753   1
   0   5  28 650.016 262.663   1
   0   6   0 17362.3 1247.95   1
   0  -6   0 19302.6 1242.13   1
   0  -6  -1-42.2242 118.392   1
   0  -6   1 123.539 85.7459   1
   0   6   1 41.7196 139.424   1
   0   6  -1-18.5896 93.5022   1
   0   6   2 42019.7 2887.85   1
   0   6  -2 41832.3 2858.46   1
   0  -6  -2 40834.8 2879.31   1
   0  -6   2 45333.7 2856.30   1
   0   6   4 11772.5 818.282   1
   0  -6  -4 11022.2 802.174   1
   0  -6  -5 147.822 161.023   1
   0   6   5-18.2910 191.039   1
   0   6   6 121504. 7879.77   1
   0  -6  -6 116272. 7864.14   1
   0   6   7-65.8377 182.043   1
   0   6  -7 22.2036 66.8694   1
   0  -6   7 10.9637 77.9674   1
   0  -6  -7-17.7467 158.320   1
   0   6  -8 8195.17 562.910   1
   0  -6  -8 8303.74 621.213   1
   0  -6   8 8037.51 572.478   1
   0   6   8 8083.60 646.664   1
   0   6   9 76.1898 246.364   1
   0   6  -9-8.20950 95.1727   1
   0  -6   9-142.044 113.547   1
   0  -6  -9 62.0719 194.431   1
   0   6 -10 727.695 124.034   1
   0  -6  10 371.237 142.081   1
   0   6  11-28.5653 271.068   1
   0  -6 -11 258.339 208.070   1
   0   6 -12 268.642 130.886   1
   0  -6  12 167.400 153.522   1
   0  -6 -12 372.507 229.354   1
   0   6  13 220.503 272.858   1
   0   6 -13-90.8352 121.370   1
   0  -6  13-113.382 160.962   1
   0  -6 -13 104.791 221.217   1
   0   6  14 1052.71 280.025   1
   0   6 -14 403.565 161.504   1
   0  -6  14 651.610 197.187   1
   0  -6 -14 770.230 246.319   1
   0   6  15 34.2380 260.879   1
   0   6 -15 221.461 160.833   1
   0  -6  15-46.2132 167.084   1
   0  -6 -15 86.3319 221.628   1
   0   6  16 177.232 259.489   1
   0   6 -16-40.2691 161.336   1
   0  -6  16 126.268 209.208   1
   0  -6 -16 602.277 220.547   1
   0   6  17-471.997 285.334   1
   0   6 -17-86.9819 171.466   1
   0  -6  17 163.460 206.047   1
   0  -6 -17 299.288 221.381   1
   0   6  18 626.543 296.443   1
   0  -6 -18 448.860 241.518   1
   0   6  19-521.339 299.458   1
   0   6 -19 49.8611 171.397   1
   0  -6  19-31.1688 235.750   1
   0  -6 -19 179.086 263.497   1
   0   6 -20 502.790 196.635   1
   0  -6  20 396.284 244.328   1
   0   6 -21 364.097 202.557   1
   0   6  21 37.8818 240.332   1
   0  -6 -21-29.5622 197.949   1
   0   6  22 603.964 259.878   1
   0  -6 -22-60.4280 220.544   1
   0   6  24 263.477 260.064   1
   0  -6 -24-415.205 217.937   1
   0   6  25 260.600 246.049   1
   0  -6 -25 204.356 188.537   1
   0  -6 -26 141.911 213.117   1
   0   6  26-328.662 251.044   1
   0  -6 -27 28.0833 217.144   1
   0   6  27 288.864 249.450   1
   0  -6 -28 27.6131 191.554   1
   0   6  28-284.353 234.557   1
   0  -7   0-32.4067 97.3217   1
   0   7   0 117.659 117.606   1
   0  -7   1 38.9635 86.7318   1
   0  -7  -1-9.73655 107.329   1
   0   7   1 23.7696 132.332   1
   0   7  -1 84.4027 100.908   1
   0   7  -2 11254.3 770.335   1
   0  -7   2 11488.5 765.304   1
   0  -7  -3-64.3129 149.521   1
   0   7   3 95.3124 178.905   1
   0   7   4 27268.1 1828.05   1
   0  -7  -4 26324.0 1811.25   1
   0  -7  -5 190.750 152.619   1
   0   7   5-39.2952 188.158   1
   0   7   6 12811.2 975.932   1
   0  -7  -6 13720.7 958.397   1
   0  -7  -7 206.954 169.880   1
   0   7   7 69.6372 210.532   1
   0  -7   8 22459.9 1455.23   1
   0  -7  -8 23212.2 1515.04   1
   0   7   8 22944.9 1538.70   1
   0   7  -8 20848.4 1452.64   1
   0  -7  -9-43.4266 204.502   1
   0   7   9 185.808 256.912   1
   0   7  -9-6.32064 79.8473   1
   0  -7   9 8.09626 91.7769   1
   0  -7 -10 2085.36 271.354   1
   0   7  10 1990.56 307.711   1
   0  -7  10 1680.45 190.201   1
   0   7 -10 1971.40 175.994   1
   0   7  11-118.035 260.493   1
   0   7 -11 82.8660 121.697   1
   0  -7  11-77.0489 122.630   1
   0  -7 -11 96.9342 197.353   1
   0   7  12 123.735 263.847   1
   0  -7 -12 280.723 216.581   1
   0   7  13 32.2992 253.082   1
   0   7 -13 112.349 123.187   1
   0  -7  13 258.716 149.567   1
   0  -7 -13-107.331 216.580   1
   0   7  14 806.752 279.515   1
   0   7 -14 856.035 167.589   1
   0  -7  14 623.815 176.294   1
   0  -7 -14 561.546 227.145   1
   0   7 -15-158.598 149.370   1
   0  -7  15-21.7185 170.235   1
   0   7  16 1187.88 319.897   1
   0   7 -16 755.131 180.937   1
   0  -7  16 692.849 214.405   1
   0  -7 -16 519.089 261.767   1
   0   7  17 73.5073 311.239   1
   0   7 -17 105.345 171.588   1
   0  -7  17 77.8330 207.963   1
   0  -7 -17-211.856 248.777   1
   0   7  18 258.606 305.142   1
   0   7 -18 914.159 201.200   1
   0  -7  18 701.081 246.208   1
   0  -7 -18 1006.55 284.715   1
   0   7  19 298.860 302.355   1
   0   7 -19 146.558 170.163   1
   0  -7  19-121.409 220.266   1
   0  -7 -19-29.3123 230.403   1
   0   7 -20 25.9324 172.709   1
   0   7  20 187.747 253.555   1
   0  -7 -20-87.2499 200.802   1
   0   7  21 75.8451 248.006   1
   0  -7 -21 206.938 197.154   1
   0   7  22-75.4183 280.000   1
   0  -7 -22 120.556 222.953   1
   0  -7 -23 59.5737 230.959   1
   0   7  24 710.537 266.786   1
   0   7  25 479.562 241.345   1
   0  -7 -25 28.8975 181.745   1
   0  -7 -26 140.151 224.229   1
   0   7  26 216.634 263.230   1
   0  -7 -27-27.6639 211.489   1
   0   7  27 35.6058 238.230   1
   0   8   0 83009.2 5459.22   1
   0  -8   0 81668.7 5452.64   1
   0  -8  -1-66.1300 131.806   1
   0  -8   1 60.2024 98.5849   1
   0   8  -1 54.3647 111.911   1
   0   8   1-53.4116 154.268   1
   0   8  -2 31259.7 1961.21   1
   0  -8   2 27925.0 1956.58   1
   0  -8  -3 28.2942 143.450   1
   0   8   3 34.6702 173.272   1
   0  -8  -4 1788.60 212.968   1
   0   8   4 1634.93 239.543   1
   0  -8  -5-85.8045 169.842   1
   0   8   5-105.271 207.445   1
   0   8   6 10237.4 777.843   1
   0  -8  -6 10456.4 755.788   1
   0  -8  -7 19.9227 176.249   1
   0   8   7 440.395 230.182   1
   0   8   8 22070.3 1615.70   1
   0  -8  -8 23984.5 1601.90   1
   0   8  10 1717.75 293.127   1
   0  -8 -10 1864.53 271.784   1
   0  -8  10 1654.27 148.399   1
   0   8 -10 1294.07 137.313   1
   0  -8 -11-25.2041 182.888   1
   0   8  11-30.5592 232.810   1
   0   8 -11-7.95604 82.9563   1
   0  -8  11-116.034 114.483   1
   0  -8 -12-106.071 197.671   1
   0   8  12 127.715 236.210   1
   0   8 -12 79.5062 100.028   1
   0  -8  12 90.2870 131.098   1
   0  -8 -13 27.7746 228.310   1
   0   8  13 33.2608 270.876   1
   0  -8  13-75.1936 142.644   1
   0  -8 -14 3217.59 356.906   1
   0   8  14 2969.91 397.978   1
   0   8 -14 2419.55 244.370   1
   0  -8  14 2517.81 266.418   1
   0   8  15-392.380 304.685   1
   0  -8  15 78.9000 165.600   1
   0   8 -15-64.1550 128.170   1
   0   8  16 218.753 297.112   1
   0  -8  16 397.220 179.894   1
   0   8 -16 393.923 164.670   1
   0  -8 -16 510.261 262.696   1
   0   8  17-221.589 294.133   1
   0  -8  17-194.943 190.897   1
   0   8 -17 118.420 147.142   1
   0  -8 -17-119.846 230.705   1
   0   8  18 260.817 275.148   1
   0  -8  18 532.744 206.577   1
   0   8 -18 43.0855 161.555   1
   0  -8 -18 357.910 210.243   1
   0   8  19-225.373 240.750   1
   0  -8 -19-58.9075 190.738   1
   0   8  20 376.787 269.977   1
   0  -8 -20 320.676 212.708   1
   0   8  21-265.683 268.798   1
   0  -8 -21 206.895 235.378   1
   0   8  22 188.109 279.126   1
   0  -8 -22 420.683 232.354   1
   0   8  23 150.130 267.003   1
   0  -8 -23 88.8765 211.664   1
   0  -8 -24 321.240 197.435   1
   0   8  25 255.838 255.079   1
   0   8  27 70.1761 225.961   1
   0  -8 -27 81.7210 190.578   1
   0  -9   0-10.9885 122.944   1
   0   9   0 25.6975 138.669   1
   0  -9   1-16.1925 93.6876   1
   0   9  -1 61.3400 107.355   1
   0  -9  -2 8876.65 594.630   1
   0  -9   2 7994.22 549.683   1
   0   9  -2 7953.76 557.916   1
   0   9   2 7269.10 597.713   1
   0   9   3-187.826 201.986   1
   0  -9   3-12.1063 43.6152   1
   0   9  -3 66.8719 64.5679   1
   0  -9  -3-46.4319 148.134   1
   0   9   4-61.8255 185.325   1
   0  -9  -5-18.3380 164.490   1
   0   9   5 179.192 203.469   1
   0  -9  -6 966.253 205.037   1
   0   9   6 1084.89 235.199   1
   0  -9  -7 169.569 184.614   1
   0   9   7-180.527 242.899   1
   0  -9  -9 214.388 222.253   1
   0   9   9-202.055 250.717   1
   0  -9 -10 2866.60 320.336   1
   0   9  10 1933.90 352.173   1
   0  -9 -11 26.2453 179.621   1
   0   9 -11 7.44665 49.1875   1
   0   9  11-31.6097 234.699   1
   0  -9 -12 1375.85 265.193   1
   0   9 -12 725.393 108.447   1
   0  -9  12 895.598 122.186   1
   0   9  12 1054.75 301.622   1
   0  -9 -13-373.662 248.325   1
   0   9 -13 37.9857 94.4478   1
   0  -9  13-110.348 120.455   1
   0   9  13-274.013 290.088   1
   0   9  14-70.4333 291.314   1
   0   9 -14 22.8697 109.882   1
   0  -9  14 142.296 139.991   1
   0  -9 -14 480.503 267.291   1
   0   9  15-72.5398 306.378   1
   0  -9 -15 276.663 258.199   1
   0   9  16 665.191 320.755   1
   0   9 -16 519.680 150.232   1
   0  -9  16 485.228 182.449   1
   0  -9 -16 1002.92 288.279   1
   0   9 -17-33.9918 130.428   1
   0   9  17 410.584 308.700   1
   0  -9 -17 30.2488 244.813   1
   0   9  19 755.009 314.099   1
   0  -9 -19-354.838 248.969   1
   0   9  20 227.162 280.050   1
   0  -9 -20-147.393 236.286   1
   0   9  21-37.5680 275.779   1
   0  -9 -21 60.0008 225.253   1
   0   9  22 37.7437 262.355   1
   0  -9 -22 742.806 237.791   1
   0   9  23 111.999 220.303   1
   0  -9 -23-117.754 174.753   1
   0   9  24 147.338 251.114   1
   0  -9 -24 115.777 200.013   1
   0   9  25 72.3247 272.457   1
   0  -9 -25 508.841 225.528   1
   0  -9 -26 218.538 204.904   1
   0   9  26 246.581 276.316   1
   0  10   0 34465.4 2375.12   1
   0 -10   0 35864.2 2363.36   1
   0  10  -1 11.3561 114.917   1
   0  10   1-115.566 156.223   1
   0 -10   1-27.5281 94.1667   1
   0 -10  -1 14.1035 135.907   1
   0 -10   2 2325.20 194.653   1
   0 -10  -2 2567.33 254.592   1
   0  10   2 2340.16 275.485   1
   0  10  -2 2396.79 206.786   1
   0  10   3-81.1712 192.468   1
   0 -10   3 65.1291 54.2441   1
   0 -10  -3 16.9308 159.844   1
   0  10  -3-10.0047 71.1004   1
   0 -10  -4 1570.55 222.296   1
   0  10   5 214.566 203.894   1
   0 -10  -5 118.255 174.296   1
   0  10   6 663.128 247.991   1
   0 -10  -6 821.872 225.935   1
   0  10   8 2941.25 365.338   1
   0 -10  -8 1931.01 285.484   1
   0  10   9 60.1043 247.803   1
   0 -10  -9 49.9278 197.531   1
   0  10  10 1034.06 305.270   1
   0 -10 -10 572.441 239.067   1
   0  10  11-425.221 251.853   1
   0 -10 -11 245.695 213.126   1
   0  10  12 2041.24 332.493   1
   0 -10 -12 1741.06 286.252   1
   0 -10 -14 458.381 260.411   1
   0  10 -14 327.505 87.1294   1
   0  10  14 252.445 281.373   1
   0 -10  14 314.753 91.1167   1
   0 -10 -15 151.207 220.350   1
   0  10 -15 161.481 98.3906   1
   0  10  15 147.129 267.979   1
   0 -10  15-55.2421 112.159   1
   0 -10 -16-120.459 218.502   1
   0  10 -16 131.856 111.044   1
   0  10  16-185.843 258.845   1
   0 -10 -17-149.606 208.372   1
   0  10  17 224.552 255.001   1
   0 -10 -18 471.916 210.828   1
   0  10  18 112.984 244.614   1
   0 -10 -19 349.565 187.950   1
   0  10  19-75.3926 236.870   1
   0 -10 -20 58.9703 192.827   1
   0  10  20 227.450 235.503   1
   0 -10 -21 479.041 218.089   1
   0  10  21-562.969 267.989   1
   0 -10 -22-473.148 217.725   1
   0  10  22 112.814 256.771   1
   0  10  24-145.218 260.419   1
   0 -10 -24 312.154 221.679   1
   0  10  25 35.3969 230.160   1
   0 -10 -25-27.4222 197.389   1
   0 -10 -26 80.7259 158.804   1
   0  10  26-243.136 206.189   1
   0 -11   1 9.97633 103.965   1
   0 -11  -1-43.5420 129.142   1
   0  11   1 17.7512 165.221   1
   0  11  -1 25.0720 122.933   1
   0 -11  -2 1327.31 180.242   1
   0  11   2 1362.79 213.855   1
   0 -11   2 1060.40 123.659   1
   0  11  -2 989.854 145.003   1
   0 -11  -3 36.9886 158.413   1
   0  11   3 87.7246 207.997   1
   0 -11   3 26.5898 57.7028   1
   0  11  -3-60.6414 82.4525   1
   0 -11  -4 396.242 175.611   1
   0  11   4-165.462 204.391   1
   0 -11  -5-85.0396 187.674   1
   0  11   5 126.930 225.287   1
   0 -11  -6 113.033 179.773   1
   0  11   6 243.157 215.434   1
   0 -11  -7 119.370 195.793   1
   0 -11  -8 1277.42 243.745   1
   0  11   8 599.506 251.475   1
   0 -11  -9-209.030 231.915   1
   0  11   9 125.168 244.298   1
   0 -11 -10 1949.92 289.484   1
   0  11  10 1374.20 316.828   1
   0 -11 -11 141.923 240.365   1
   0  11  11-135.314 262.261   1
   0 -11 -12 2108.44 290.226   1
   0  11  12 665.494 307.778   1
   0 -11 -13 59.0241 234.744   1
   0  11  13 538.736 319.093   1
   0 -11 -14 90.3869 246.135   1
   0  11  14-183.272 289.031   1
   0 -11 -15 180.182 199.101   1
   0  11  15-111.218 254.877   1
   0 -11 -16 208.955 204.178   1
   0  11  16 373.427 252.791   1
   0 -11 -17-58.8912 203.326   1
   0  11  17-37.6060 271.794   1
   0 -11 -18 29.0993 213.806   1
   0  11  18 338.978 277.695   1
   0 -11 -19 58.9604 215.613   1
   0  11  19 75.8184 284.661   1
   0 -11 -21 236.910 215.962   1
   0  11  21 37.6636 266.941   1
   0 -11 -22 175.742 200.868   1
   0  11  22 223.219 251.538   1
   0 -11 -23 230.176 184.493   1
   0  11  23-36.6578 217.744   1
   0  11  24 35.9423 222.099   1
   0 -11 -24 168.394 172.556   1
   0 -11 -25 108.187 184.362   1
   0  11  25 34.9484 246.539   1
   0 -12   0 721.004 147.584   1
   0  12   0 559.609 162.219   1
   0 -12  -1-73.4328 124.394   1
   0  12   1 319.771 174.675   1
   0 -12   1 31.8510 100.724   1
   0  12  -1 13.5093 130.777   1
   0 -12  -2 2060.99 237.559   1
   0  12  -2 1616.90 196.272   1
   0 -12   2 2151.64 185.977   1
   0 -12   3 24.6817 63.7617   1
   0  12  -3 117.127 91.4065   1
   0 -12  -3 58.1065 162.668   1
   0  12   4-101.170 201.441   1
   0 -12  -4 146.226 162.531   1
   0  12   5-27.0170 212.359   1
   0 -12  -5-91.9767 201.940   1
   0  12   7-269.484 264.179   1
   0 -12  -7-255.904 201.845   1
   0  12   8-31.3057 265.872   1
   0 -12  -8-26.7466 221.872   1
   0  12   9-229.090 278.777   1
   0 -12  -9 27.7922 209.489   1
   0 -12 -10 143.669 218.310   1
   0  12  11 244.322 302.569   1
   0 -12 -11 143.477 256.285   1
   0  12  12 1109.14 301.431   1
   0 -12 -12 941.587 235.990   1
   0  12  13-290.609 307.667   1
   0 -12 -13 353.498 239.967   1
   0  12  14 555.058 307.482   1
   0 -12 -14 389.577 247.385   1
   0  12  15 223.863 260.772   1
   0 -12 -15 417.432 220.827   1
   0  12  17-150.728 283.233   1
   0 -12 -17-232.872 222.142   1
   0  12  18-151.786 300.220   1
   0 -12 -18 147.525 225.579   1
   0  12  19-37.9920 289.833   1
   0 -12 -19-360.060 241.008   1
   0  12  20 450.387 299.501   1
   0 -12 -20 478.474 238.583   1
   0  12  21-337.881 294.066   1
   0 -12 -21 294.878 218.969   1
   0  12  22 552.077 274.615   1
   0 -12 -22 319.918 216.018   1
   0 -12 -23-84.6187 199.807   1
   0  12  23 325.248 270.372   1
   0 -12 -24 163.334 205.600   1
   0  12  24 281.516 262.619   1
   0 -13   0 41.4307 123.540   1
   0  13   0 17.4424 155.213   1
   0  13   1-80.4040 171.201   1
   0 -13  -1 31.9845 143.411   1
   0  13   2 935.795 200.835   1
   0 -13   2 962.540 126.889   1
   0  13  -2 1220.68 158.866   1
   0 -13  -2 764.361 162.047   1
   0  13   3 146.186 194.662   1
   0 -13   3-32.2780 64.7064   1
   0  13  -3 29.6815 91.7722   1
   0 -13  -3 96.1529 163.786   1
   0  13   4 2468.46 318.758   1
   0 -13  -4 2642.15 282.542   1
   0  13   6 298.395 244.046   1
   0 -13  -6 98.5289 199.055   1
   0  13   7-343.879 249.165   1
   0 -13  -7-25.7902 210.277   1
   0  13   8 358.234 257.632   1
   0 -13  -8 832.029 221.870   1
   0  13   9-303.601 258.890   1
   0 -13  -9 27.7918 211.817   1
   0  13  10 518.612 300.156   1
   0 -13 -10 757.544 250.829   1
   0  13  12 254.205 290.860   1
   0 -13 -12 353.108 258.485   1
   0 -13 -13 352.608 203.321   1
   0  13  14 185.922 290.211   1
   0 -13 -14 466.034 240.555   1
   0  13  16 113.161 253.654   1
   0  13  17-152.031 295.714   1
   0 -13 -17 206.833 211.892   1
   0  13  18 114.212 302.561   1
   0 -13 -18 631.292 230.800   1
   0  13  19 112.955 278.506   1
   0 -13 -19-59.9893 207.089   1
   0  13  20-376.826 272.645   1
   0 -13 -20-88.7806 213.425   1
   0  13  22-36.5384 260.904   1
   0 -13 -22-28.6452 192.555   1
   0  13  23 143.060 253.312   1
   0 -13 -23-167.368 197.581   1
   0  13  24 208.410 252.245   1
   0 -13 -24 134.255 197.392   1
   0  14   0 296.026 164.427   1
   0 -14   0 508.319 133.878   1
   0 -14  -1 200.008 144.688   1
   0  14   1 63.2027 172.373   1
   0  14   2 259.442 194.671   1
   0 -14  -2 337.279 158.549   1
   0 -14   2 429.396 103.574   1
   0  14  -2 285.272 129.380   1
   0 -14  -3 20.1105 157.521   1
   0 -14   3 5.52280 65.2912   1
   0  14  -3-63.9338 84.3454   1
   0  14   3-128.167 210.058   1
   0  14   4-300.836 222.033   1
   0 -14  -4 255.318 177.561   1
   0  14   5 58.2354 233.399   1
   0 -14  -5-68.8001 175.952   1
   0  14   6 460.408 258.689   1
   0 -14  -6 24.0752 188.308   1
   0  14   7 576.539 276.667   1
   0 -14  -7-257.035 194.400   1
   0  14   8 166.141 268.221   1
   0 -14  -8 479.818 225.640   1
   0  14   9 34.3060 254.721   1
   0 -14  -9-54.9912 210.205   1
   0  14  11 72.1701 274.948   1
   0 -14 -11-202.124 233.746   1
   0  14  12-36.6628 268.317   1
   0 -14 -12 287.345 209.590   1
   0  14  13 111.724 280.698   1
   0 -14 -13-204.158 222.249   1
   0  14  14 112.470 279.475   1
   0 -14 -14 86.9194 204.436   1
   0  14  15 642.974 299.759   1
   0 -14 -15 58.4124 215.959   1
   0  14  16-38.1230 243.069   1
   0 -14 -16 177.772 181.090   1
   0 -14 -17 241.308 221.139   1
   0  14  18 646.416 300.618   1
   0 -14 -18 149.413 213.614   1
   0  14  19-37.8555 274.925   1
   0 -14 -19 326.973 220.203   1
   0  14  20 634.600 278.235   1
   0  14  21-110.269 258.241   1
   0 -14 -21 230.497 188.386   1
   0  14  22-72.0222 237.738   1
   0 -14 -22 252.744 177.372   1
   0  14  23-35.0101 244.090   1
   0 -14 -23 297.662 173.740   1
   0  15   0 197.950 174.377   1
   0 -15   0 31.0339 121.677   1
   0  15   1-199.016 191.537   1
   0  15  -1 150.961 144.886   1
   0 -15  -1 34.7771 149.362   1
   0 -15   1-13.3738 123.882   1
   0  15   2 392.380 202.384   1
   0 -15  -2-135.630 163.357   1
   0 -15   2 150.739 103.278   1
   0  15  -2 172.543 129.885   1
   0 -15  -3 21.2585 166.585   1
   0 -15   3 64.2369 53.1007   1
   0  15  -3 89.8657 73.6431   1
   0  15   3 293.956 224.384   1
   0 -15  -5 142.360 180.893   1
   0  15   5 60.6152 245.380   1
   0 -15  -6 248.208 205.929   1
   0  15   6 253.136 266.125   1
   0 -15  -7-102.111 184.490   1
   0  15   7 131.592 253.283   1
   0 -15  -8 158.282 199.370   1
   0  15   8 340.065 247.197   1
   0 -15 -10 499.577 210.155   1
   0  15  10 250.873 286.703   1
   0 -15 -11-141.438 186.819   1
   0  15  11-109.687 261.209   1
   0 -15 -12-114.947 206.986   1
   0  15  12-111.446 276.962   1
   0 -15 -13-29.3625 219.207   1
   0  15  13 565.830 294.734   1
   0 -15 -14 88.8029 207.282   1
   0  15  14 266.409 266.373   1
   0 -15 -15 60.5030 221.254   1
   0  15  15 75.8397 276.243   1
   0 -15 -16-30.2990 216.367   1
   0  15  16-76.0211 282.242   1
   0 -15 -18 89.3186 205.623   1
   0  15  18-340.424 271.227   1
   0 -15 -19 177.199 219.968   1
   0  15  19 413.106 301.524   1
   0 -15 -20-347.916 216.141   1
   0  15  20 406.914 282.851   1
   0  15  21 181.351 246.348   1
   0 -15 -21 197.977 191.394   1
   0 -15 -22-27.2654 164.681   1
   0 -16   0 465.676 154.416   1
   0  16   0 292.958 187.537   1
   0 -16  -1-36.9214 136.579   1
   0 -16   1-28.1272 125.817   1
   0  16   1-94.2254 200.072   1
   0  16  -1-35.4926 152.458   1
   0 -16  -2 281.229 158.240   1
   0 -16   2 110.998 97.4050   1
   0  16   2 409.987 212.191   1
   0  16  -2 58.3402 135.211   1
   0 -16  -4 46.9950 198.602   1
   0  16   4 266.910 243.183   1
   0 -16  -5 472.257 195.203   1
   0  16   5 93.8964 237.688   1
   0 -16  -6 259.983 187.812   1
   0  16   6 492.567 244.907   1
   0 -16  -7-108.462 199.116   1
   0  16   7-33.8106 258.535   1
   0 -16  -8 139.553 198.541   1
   0  16   8-34.8355 266.362   1
   0 -16  -9-142.997 210.768   1
   0  16   9 392.914 277.890   1
   0 -16 -10-116.695 207.542   1
   0  16  10-36.4500 285.550   1
   0 -16 -11 177.830 216.730   1
   0  16  11-296.565 260.359   1
   0 -16 -12 449.898 206.748   1
   0  16  12 262.855 245.408   1
   0 -16 -13 121.010 207.128   1
   0  16  13 37.9041 275.075   1
   0 -16 -14 181.113 225.871   1
   0  16  14-76.7218 291.232   1
   0 -16 -15 30.2393 183.712   1
   0  16  15 115.379 242.643   1
   0 -16 -17 299.676 215.404   1
   0  16  17 495.072 267.483   1
   0 -16 -18 147.620 185.308   1
   0  16  18-75.2867 229.950   1
   0 -16 -19 115.649 210.891   1
   0  16  19 259.382 285.499   1
   0 -16 -20 341.901 209.258   1
   0  16  20 219.340 286.026   1
   0  16  21-142.320 259.234   1
   0 -16 -21 219.951 186.590   1
   0  17   0 334.681 180.654   1
   0 -17   0-52.1903 134.058   1
   0  17   1 223.111 204.612   1
   0  17  -1 296.414 166.826   1
   0 -17   1 100.337 120.344   1
   0 -17  -1 39.1829 146.861   1
   0  17   2 27.0970 196.929   1
   0 -17  -2 63.6707 159.168   1
   0  17  -2 320.055 132.383   1
   0  17   3-144.392 211.179   1
   0 -17  -3 45.2435 171.103   1
   0  17   4-30.4986 218.917   1
   0 -17  -4-238.490 169.240   1
   0 -17  -5 127.147 178.324   1
   0  17   5 322.732 245.319   1
   0 -17  -6 186.682 196.626   1
   0  17   6-33.7194 256.949   1
   0  17   7 244.742 256.115   1
   0 -17  -7 221.678 203.193   1
   0  17   8 430.782 271.348   1
   0 -17  -8 255.904 206.574   1
   0  17   9-36.6856 252.960   1
   0 -17  -9 522.378 206.481   1
   0  17  10-262.779 266.113   1
   0 -17 -10 473.717 210.004   1
   0  17  11-190.201 270.540   1
   0 -17 -11 29.9732 214.053   1
   0  17  13 230.500 269.816   1
   0 -17 -13-90.9073 200.868   1
   0  17  14 77.0734 260.488   1
   0 -17 -14 242.945 200.697   1
   0  17  16 191.045 259.353   1
   0 -17 -16 119.951 177.210   1
   0  17  17 830.288 288.562   1
   0 -17 -17 530.471 223.684   1
   0  17  18 522.969 274.749   1
   0 -17 -18 116.570 196.641   1
   0  17  19 255.483 234.986   1
   0 -17 -19-112.892 174.295   1
   0  17  20 215.480 277.466   1
   0 -17 -20-83.3228 190.930   1
   0  17  21 422.422 276.785   1
   0 -17 -21-27.2011 186.370   1
   0  18   1 417.948 201.589   1
   0  18   2 28.4304 194.584   1
   0  18   3 212.920 218.259   1
   0 -18  -3 95.1999 165.993   1
   0  18   4-223.783 220.720   1
   0 -18  -4 150.007 188.402   1
   0  18   5 266.497 220.291   1
   0 -18  -5 208.433 174.177   1
   0  18   6-241.159 246.050   1
   0 -18  -6 26.9085 177.599   1
   0  18   8 182.998 243.923   1
   0 -18  -8 115.032 201.343   1
   0  18   9 447.272 253.037   1
   0 -18  -9-29.2686 197.009   1
   0  18  10 227.933 266.966   1
   0 -18 -10 89.8132 202.366   1
   0  18  12-38.6196 265.545   1
   0 -18 -12 182.290 221.383   1
   0  18  13 269.561 287.472   1
   0 -18 -13 241.098 200.450   1
   0  18  14 230.990 264.478   1
   0 -18 -14 421.489 212.687   1
   0  18  15 268.478 249.713   1
   0 -18 -15 149.851 181.455   1
   0  18  16 113.168 277.982   1
   0 -18 -16-116.836 205.155   1
   0  18  17-224.024 229.343   1
   0 -18 -17 231.169 180.410   1
   0  18  18 294.957 266.895   1
   0 -18 -18 513.620 210.562   1
   0  18  19 36.2677 253.644   1
   0 -18 -19-28.0429 184.122   1
   0  18  20 605.478 238.339   1
   0 -18 -20-247.841 172.858   1
   0  19   7 73.3251 256.452   1
   0  19   8 559.784 248.947   1
   0  19   9 151.480 254.209   1
   0 -19  -9 412.918 197.491   1
   0  19  11 577.277 277.408   1
   0 -19 -11 29.9052 198.769   1
   0  19  12 192.971 259.486   1
   0 -19 -12 29.9595 186.106   1
   0  19  13-77.1331 267.589   1
   0 -19 -13 269.240 197.579   1
   0  19  14 576.654 278.777   1
   0 -19 -14 208.740 208.935   1
   0  19  15 114.496 251.817   1
   0 -19 -15 29.5816 187.618   1
   0  19  17-112.031 259.366   1
   0 -19 -17 433.799 211.169   1
   0  19  18-110.181 223.092   1
   0 -19 -18 142.101 176.480   1
   0  19  19 288.740 255.736   1
   0 -19 -19 27.8953 179.778   1
   1   0 -26-155.361 202.298   1
  -1   0  25 155.841 249.017   1
   1   0 -25 369.274 216.933   1
  -1   0  24 77.0648 248.246   1
   1   0 -24 182.421 219.037   1
  -1   0  22 963.555 282.409   1
   1   0 -22 585.360 227.345   1
  -1   0  21 289.496 249.052   1
   1   0 -21 114.362 204.508   1
   1   0 -20 306.074 215.276   1
  -1   0  20 352.270 290.336   1
   1   0 -18 1784.38 275.588   1
  -1   0  18 904.792 308.651   1
   1   0 -17 26.0986 208.691   1
  -1   0  17 292.943 264.380   1
   1   0 -16 3727.22 374.618   1
  -1   0  16 3777.24 426.771   1
  -1   0  15 29.4638 239.954   1
   1   0 -13-125.132 180.649   1
  -1   0  13 158.614 226.438   1
  -1   0  12 9266.49 745.375   1
   1   0 -12 10093.1 724.807   1
   1   0 -11 92.2122 175.368   1
  -1   0  11-276.553 211.968   1
  -1   0  10 67820.2 4401.54   1
   1   0 -10 63972.5 4382.43   1
   1   0  -9-79.1470 163.385   1
  -1   0   9 193.582 190.656   1
   1   0  -8 1154.03 188.317   1
  -1   0   8 818.072 211.190   1
  -1   0   6 46012.7 3336.91   1
   1   0  -6 53331.4 3330.86   1
  -1   0   5 260.085 199.144   1
   1   0  -5 206.659 155.404   1
  -1   0   4 1771.26 214.845   1
   1   0  -4 1520.91 191.002   1
   1   0  -3 237.779 126.021   1
  -1   0   3-144.407 156.498   1
   1   0  -2 385330. 25693.9   1
  -1   0   2 395060. 25697.1   1
  -1   0   1 66.7653 102.160   1
   1   0  -1-44.4900 77.6508   1
   1   0   1 140.102 94.8894   1
  -1   0  -1 3.62531 85.8578   1
  -1   0  -2 411119. 27197.9   1
   1   0   2 414208. 27199.8   1
  -1   0  -3 53.2668 121.279   1
   1   0   3-84.4238 146.562   1
  -1   0  -4 1960.90 211.635   1
   1   0   4 1784.33 231.302   1
  -1   0  -5-120.837 148.073   1
   1   0   5 80.0201 186.357   1
   1   0   6 56537.7 3629.07   1
  -1   0  -6 52668.4 3616.88   1
   1   0   8 1197.43 220.065   1
  -1   0  -8 927.923 179.022   1
   1   0   9 76.6314 198.535   1
  -1   0  -9 44.9114 146.219   1
   1   0  10 64356.7 4337.57   1
  -1   0 -10 65034.8 4323.68   1
  -1   0 -11 143.830 175.242   1
   1   0  11-338.089 195.300   1
   1   0  12 9147.09 675.139   1
  -1   0 -12 8026.68 637.613   1
  -1   0 -13 20.9503 174.505   1
   1   0  13 285.582 216.808   1
   1   0  15-147.462 235.833   1
   1   0  16 4326.24 483.273   1
  -1   0 -16 5185.25 445.900   1
   1   0  17 131.478 257.448   1
  -1   0 -17-109.906 217.378   1
   1   0  18 1904.26 346.034   1
  -1   0 -18 2442.19 333.607   1
   1   0  20 145.856 254.054   1
  -1   0 -20 526.761 214.592   1
   1   0  21 74.6464 259.367   1
  -1   0 -21 381.336 227.268   1
   1   0  22 266.469 243.206   1
  -1   0 -22 594.685 226.846   1
   1   0  24 155.904 252.991   1
  -1   0 -24 401.169 213.084   1
   1   0  25-195.075 251.783   1
  -1   0 -25-306.430 212.272   1
  -1   0 -26-30.2715 206.266   1
  -1   1  26 659.058 269.212   1
   1  -1 -26-30.5734 203.172   1
  -1   1  25-38.6167 243.679   1
  -1  -1  25 275.444 255.935   1
   1  -1 -25 304.087 229.236   1
   1   1 -25-124.777 201.933   1
  -1   1  24 230.158 259.495   1
  -1  -1  24 77.5077 246.233   1
   1   1 -24 184.056 210.528   1
   1  -1 -24 420.847 235.967   1
  -1   1  23 414.396 267.940   1
  -1  -1  23-152.211 247.476   1
   1  -1 -23-118.749 191.194   1
   1   1 -23 240.744 217.531   1
  -1   1  22-37.0234 243.295   1
   1  -1 -22 87.5841 197.938   1
   1   1 -22 616.007 220.953   1
  -1   1  21-108.883 246.192   1
  -1  -1  21 613.805 258.861   1
   1  -1 -21-28.6228 214.120   1
   1   1 -21-199.998 198.124   1
  -1   1  20 751.920 280.264   1
   1  -1 -20 284.880 235.794   1
   1   1 -20 110.785 211.249   1
  -1  -1  20 279.930 252.722   1
  -1   1  19-105.107 295.564   1
   1   1 -19 53.5284 194.333   1
  -1  -1  19 304.282 246.983   1
   1  -1 -19 846.464 236.204   1
   1  -1 -18 137.233 215.856   1
  -1   1  18 445.784 267.799   1
  -1  -1  18 131.426 242.255   1
   1   1 -18-52.4938 188.351   1
  -1   1  17 526.248 268.791   1
  -1  -1  17 917.955 262.450   1
   1  -1 -17 1254.72 256.001   1
   1   1 -17 1067.64 222.765   1
  -1   1  16 318.800 281.939   1
   1   1 -16-73.2626 197.738   1
   1  -1 -16 201.921 213.178   1
  -1  -1  15 1849.35 319.155   1
   1   1 -15 2487.97 293.370   1
   1  -1 -15 2055.97 291.294   1
  -1  -1  14 2437.34 317.653   1
  -1   1  14 1761.88 313.351   1
   1  -1 -14 2477.85 284.899   1
   1   1 -14 1944.69 261.569   1
  -1  -1  13 1715.48 280.354   1
   1   1 -13 2261.98 262.397   1
  -1   1  12 10924.8 765.308   1
   1  -1 -12 9781.27 735.875   1
   1   1 -12 9233.26 720.769   1
  -1   1  11-170.158 210.119   1
  -1  -1  11 503.617 203.958   1
   1  -1 -11 200.606 188.662   1
   1   1 -11 17.3274 161.473   1
   1   1 -10 17341.9 1269.79   1
   1  -1 -10 18671.4 1284.49   1
  -1   1  10 18800.8 1298.98   1
  -1  -1  10 19178.3 1293.17   1
   1   1  -9 41098.3 2930.11   1
   1  -1  -9 48708.4 2950.87   1
  -1  -1   9 42141.1 2943.84   1
  -1   1   9 44418.1 2955.41   1
   1   1  -8 31117.8 2185.03   1
   1  -1  -8 35351.2 2203.21   1
  -1  -1   8 34048.8 2200.79   1
  -1   1   8 29932.5 2205.75   1
   1  -1  -7 4639.77 376.377   1
   1   1  -7 4069.84 363.618   1
  -1   1   7 5120.94 406.626   1
  -1  -1   7 4859.79 386.401   1
   1   1  -6 6386.59 476.928   1
  -1  -1   6 6518.06 488.916   1
   1   1  -5 22015.6 1626.61   1
   1  -1  -5 25405.7 1640.91   1
  -1   1   5 26828.7 1650.76   1
  -1  -1   5 24162.6 1635.35   1
   1   1  -4 12338.8 866.727   1
   1  -1  -4 12208.9 878.458   1
  -1   1   4 13179.2 896.209   1
  -1  -1   4 13359.4 875.806   1
  -1  -1   3 54814.6 3587.52   1
   1   1  -3 54350.5 3582.75   1
   1  -1  -3 55615.6 3589.95   1
  -1   1   3 50911.8 3595.10   1
   1   1  -2 2599.86 193.819   1
   1  -1  -2 1968.72 202.379   1
  -1   1   2 2439.31 220.161   1
  -1  -1   2 2712.92 216.486   1
   1  -1  -1 4824.80 360.433   1
  -1   1   1 5998.28 370.911   1
  -1  -1   1 4411.67 357.651   1
   1   1  -1 5500.58 356.318   1
  -1   1   0 378242. 24206.9   1
   1   1   0 354786. 24206.2   1
   1  -1   0 372712. 24205.0   1
  -1  -1   0 363269. 24205.9   1
  -1  -1  -1 5637.76 412.207   1
   1   1   1 6086.16 412.745   1
  -1   1  -2 2474.85 188.741   1
  -1  -1  -2 2076.61 199.382   1
   1   1   2 2339.03 227.440   1
   1  -1   2 2220.95 189.514   1
  -1   1  -3 52916.7 3388.31   1
  -1  -1  -3 48824.5 3397.83   1
   1   1   3 48607.0 3401.91   1
   1  -1   3 52560.4 3391.41   1
  -1   1  -4 12175.0 824.433   1
  -1  -1  -4 12660.1 837.763   1
   1   1   4 10968.5 849.464   1
   1  -1   4 11996.0 831.758   1
  -1   1  -5 23362.1 1616.47   1
  -1  -1  -5 23330.0 1623.87   1
   1   1   5 26553.4 1639.26   1
   1  -1   5 23739.9 1622.54   1
  -1   1  -6 6354.72 472.176   1
   1  -1   6 6513.82 494.620   1
   1   1   7 5046.29 400.367   1
   1  -1   7 5205.88 383.138   1
  -1   1  -7 4699.28 354.917   1
   1   1   8 31811.2 2123.12   1
   1  -1   8 30810.7 2112.44   1
  -1   1  -8 31188.2 2097.65   1
  -1  -1  -8 30985.4 2104.12   1
   1   1   9 42023.4 2771.65   1
   1  -1   9 40839.3 2760.90   1
  -1   1  -9 40540.7 2746.43   1
  -1  -1  -9 40679.0 2751.94   1
   1  -1  10 18251.1 1268.99   1
   1   1  10 18741.0 1283.97   1
  -1  -1 -10 17412.1 1260.14   1
  -1   1 -10 18281.6 1252.86   1
  -1   1 -11 85.7135 155.778   1
  -1  -1 -11 75.1767 168.613   1
   1  -1  11 149.609 187.735   1
   1   1  11-23.5866 209.931   1
   1   1  12 10921.5 763.080   1
   1  -1  12 9681.67 743.863   1
  -1   1 -12 10071.7 725.767   1
  -1  -1 -12 9142.11 728.207   1
   1  -1  13 1506.28 263.718   1
  -1   1 -13 1689.06 232.821   1
   1  -1  14 2912.45 352.051   1
   1   1  14 2567.71 364.617   1
  -1   1 -14 2980.30 323.417   1
  -1  -1 -14 3134.81 329.363   1
   1  -1  15 1642.74 294.189   1
  -1  -1 -15 2289.25 285.945   1
  -1   1 -15 2238.65 282.990   1
   1  -1  16 458.177 265.187   1
   1   1  16 127.138 257.854   1
  -1  -1 -16 26.1934 202.467   1
  -1   1 -16 559.394 230.477   1
   1   1  17 798.337 298.926   1
   1  -1  17 746.832 268.016   1
  -1   1 -17 1503.70 256.910   1
  -1  -1 -17 1075.98 251.037   1
   1  -1  18 306.563 271.288   1
   1   1  18-69.8419 267.942   1
  -1   1 -18-28.1458 230.673   1
  -1  -1 -18 87.9185 215.988   1
   1   1  19 217.534 289.226   1
   1  -1  19 105.569 261.833   1
  -1  -1 -19 507.152 246.553   1
  -1   1 -19 171.891 228.778   1
   1   1  20 36.9861 245.672   1
   1  -1  20 504.588 275.991   1
  -1  -1 -20 270.207 224.310   1
  -1   1 -20 198.674 208.140   1
   1   1  21-112.480 273.186   1
   1  -1  21 553.959 259.463   1
  -1  -1 -21 235.422 228.244   1
  -1   1 -21-172.201 220.293   1
   1   1  22-76.0534 259.171   1
   1  -1  22-37.6307 247.150   1
  -1  -1 -22 117.783 206.898   1
  -1   1 -22 271.868 217.526   1
   1  -1  23-38.4700 247.852   1
   1   1  23 230.110 257.955   1
  -1  -1 -23 92.0909 216.696   1
  -1   1 -23 244.119 200.567   1
   1  -1  24 350.945 270.733   1
   1   1  24 546.406 269.809   1
  -1   1 -24-30.8235 204.769   1
  -1  -1 -24 153.978 217.620   1
  -1   1 -25 30.3666 198.493   1
   1   1  25-155.758 241.829   1
  -1  -1 -25 306.813 220.031   1
   1   1  26-272.032 257.632   1
  -1  -1 -26 274.192 224.540   1
  -1   2  26 76.7020 248.205   1
   1  -2 -26-180.801 201.692   1
  -1   2  25-230.087 235.542   1
   1  -2 -25 240.731 205.969   1
  -1   2  24 455.983 260.906   1
   1  -2 -24 239.057 211.794   1
   1   2 -24 310.074 220.597   1
  -1   2  23-75.0463 257.036   1
  -1  -2  23 267.102 239.693   1
   1   2 -23 181.602 198.067   1
   1  -2 -23 236.209 217.846   1
  -1  -2  22-37.1988 253.965   1
   1   2 -22 442.296 219.522   1
  -1   2  21-36.7869 254.448   1
   1   2 -21 543.941 222.476   1
   1  -2 -21 204.407 194.168   1
  -1  -2  21 144.690 237.994   1
  -1   2  20 253.663 239.251   1
   1  -2 -20 57.8434 214.139   1
  -1   2  19 639.184 302.558   1
   1   2 -19-106.116 194.177   1
  -1  -2  19 66.9919 245.083   1
   1  -2 -19 199.089 223.676   1
   1   2 -18 50.8495 197.266   1
  -1  -2  18 641.394 260.165   1
  -1   2  17 701.261 301.100   1
  -1  -2  17 30.5850 247.949   1
   1   2 -17 194.290 199.045   1
   1  -2 -16 661.320 235.262   1
  -1  -2  16 879.534 251.346   1
  -1   2  16 454.943 290.005   1
   1   2 -16 799.010 219.688   1
   1  -2 -15 757.015 222.289   1
  -1   2  15 435.109 262.622   1
   1   2 -14 2247.61 262.923   1
  -1  -2  14 1337.63 283.378   1
  -1   2  14 1669.96 315.205   1
   1   2 -13 1245.56 200.176   1
   1  -2 -13 669.674 230.716   1
  -1   2  13 880.875 261.788   1
  -1  -2  13 879.486 234.838   1
   1  -2 -12 244.554 183.861   1
  -1  -2  12 90.8848 217.958   1
  -1   2  12-323.962 207.849   1
   1  -2 -11 21.2919 200.714   1
   1   2 -11 67.3208 156.880   1
  -1  -2  11 249.706 177.432   1
  -1   2  11 229.192 252.548   1
  -1   2  10 17112.8 1210.25   1
   1   2 -10 16748.6 1174.10   1
   1  -2 -10 17131.2 1194.83   1
   1  -2  -9 1793.84 248.521   1
   1   2  -9 1737.33 204.955   1
  -1  -2   9 1789.53 233.493   1
  -1   2   9 2145.95 285.742   1
   1  -2  -8 38283.2 2564.02   1
  -1   2   8 37613.4 2573.75   1
   1  -2  -7 23060.8 1450.09   1
   1   2  -7 21107.1 1424.94   1
  -1   2   7 19956.3 1453.56   1
  -1  -2   7 20247.8 1435.07   1
   1  -2  -6 8867.57 623.255   1
   1   2  -6 8514.32 595.114   1
  -1  -2   6 8162.86 608.814   1
  -1   2   6 8084.31 630.760   1
  -1   2   5-14.0841 209.749   1
   1  -2  -5-59.1620 175.726   1
   1   2  -5 77.4123 107.725   1
  -1  -2   5 61.2040 153.460   1
  -1   2   4 7216.63 588.556   1
   1  -2  -4 8349.66 573.171   1
   1   2  -4 7260.44 546.539   1
  -1  -2   4 8438.26 552.675   1
  -1   2   3 301037. 19407.6   1
  -1  -2   3 268540. 19392.0   1
   1   2  -3 301838. 19388.5   1
   1  -2  -3 312712. 19401.3   1
  -1  -2   2 55035.7 3600.94   1
   1  -2  -2 54869.5 3609.73   1
  -1   2   2 55203.7 3615.36   1
   1   2  -2 53363.5 3599.15   1
  -1  -2   1 15562.4 942.097   1
  -1   2   1 15937.9 957.690   1
   1  -2  -1 13844.5 948.079   1
  -1   2   0-46.8204 112.554   1
  -1  -2   0 83.6804 93.0767   1
   1  -2   0 10.2231 78.4429   1
   1   2   0 16.2615 99.1243   1
  -1  -2  -1 12516.2 918.510   1
   1   2   1 15186.7 926.849   1
  -1  -2  -2 56781.6 3648.39   1
  -1   2  -2 53824.4 3635.17   1
   1   2   2 56616.7 3652.48   1
   1  -2   2 54745.2 3635.48   1
  -1  -2  -3 303899. 19995.0   1
  -1   2  -3 303584. 19980.0   1
   1   2   3 309473. 20000.2   1
   1  -2   3 298989. 19982.3   1
  -1   2  -4 6933.70 536.274   1
  -1  -2  -4 8393.87 573.579   1
   1  -2   4 8522.57 547.437   1
   1   2   4 7841.96 598.627   1
   1   2   5 84.4643 178.766   1
   1  -2   5-26.0965 133.135   1
  -1  -2  -5 102.256 141.286   1
  -1   2  -5-7.10078 123.701   1
  -1  -2  -6 8940.34 620.357   1
  -1   2  -6 8560.14 597.732   1
   1  -2   6 7918.41 610.265   1
   1   2   6 8723.61 638.115   1
   1  -2   7 20847.6 1406.65   1
   1   2   7 20124.6 1428.79   1
  -1   2  -7 21296.8 1396.34   1
  -1  -2  -7 19831.2 1406.53   1
   1   2   8 36967.7 2449.47   1
  -1  -2  -8 35372.3 2428.72   1
  -1   2  -9 2211.18 216.180   1
  -1  -2  -9 1507.95 231.884   1
   1   2   9 1655.45 249.456   1
   1  -2   9 1936.87 248.616   1
  -1   2 -10 13870.8 1037.40   1
   1   2  10 17285.4 1084.31   1
  -1  -2 -10 14779.0 1055.61   1
   1  -2  11-60.6240 184.063   1
   1   2  11 172.218 217.240   1
  -1   2 -11 49.0356 149.279   1
  -1  -2 -11 176.242 175.675   1
   1   2  12-104.201 241.943   1
   1  -2  12 111.241 200.605   1
  -1  -2 -12 166.605 185.379   1
   1   2  13 1244.34 278.388   1
   1  -2  13 363.522 208.983   1
  -1  -2 -13 977.401 222.368   1
  -1   2 -13 927.333 207.839   1
   1   2  14 2317.57 320.138   1
   1  -2  14 2402.87 294.641   1
  -1   2 -14 2044.48 256.837   1
  -1  -2 -14 1964.48 271.945   1
   1   2  15 370.735 252.120   1
  -1  -2 -15 402.851 213.524   1
   1  -2  16 754.243 263.254   1
   1   2  16-32.3104 265.047   1
  -1  -2 -16 661.334 237.520   1
  -1   2 -16 509.178 219.157   1
   1   2  17 405.793 260.452   1
   1  -2  17 767.512 260.108   1
  -1   2 -17 900.019 225.771   1
  -1  -2 -17 560.307 230.979   1
   1  -2  18 33.2877 260.620   1
  -1   2 -18 488.891 219.333   1
   1   2  19 256.343 292.205   1
   1  -2  19 343.758 270.773   1
  -1   2 -19 406.960 223.757   1
  -1  -2 -19 124.125 222.328   1
   1   2  20-149.018 286.243   1
  -1  -2 -20 524.091 256.972   1
   1   2  21 113.351 245.766   1
   1  -2  21-145.848 241.779   1
  -1   2 -21 117.306 209.503   1
  -1  -2 -21 241.719 217.589   1
   1  -2  22 415.549 257.566   1
  -1   2 -22-29.9467 208.757   1
   1  -2  23 76.6899 242.180   1
   1   2  23 502.484 268.290   1
  -1   2 -23 273.339 224.970   1
  -1  -2 -23-30.1055 202.713   1
   1   2  24-233.152 256.522   1
  -1  -2 -24 428.726 239.218   1
   1   2  25-116.455 263.385   1
  -1  -2 -25 245.101 217.069   1
   1   2  26 230.799 257.415   1
  -1  -2 -26-30.1304 212.555   1
   1  -3 -28 58.9142 213.761   1
   1  -3 -27 29.6641 195.724   1
  -1   3  27 75.4829 234.349   1
   1  -3 -26-89.3852 222.129   1
  -1   3  26 341.631 243.230   1
   1  -3 -25 29.7314 204.463   1
  -1   3  25 189.407 255.860   1
   1  -3 -24 148.184 186.742   1
  -1   3  24 452.663 245.858   1
   1  -3 -23 705.886 224.306   1
   1   3 -23 153.030 216.944   1
  -1  -3  23 306.498 266.549   1
  -1   3  23 37.4316 263.788   1
  -1   3  22 296.345 261.546   1
  -1  -3  22 260.629 249.423   1
   1   3 -22 89.0167 190.480   1
   1  -3 -22 177.767 235.497   1
  -1  -3  21 323.660 243.035   1
   1   3 -21 429.445 207.139   1
   1  -3 -21 147.712 222.030   1
  -1   3  20 1171.34 307.343   1
  -1  -3  20 1039.63 285.836   1
   1   3 -20 1129.66 240.638   1
   1  -3 -20 994.487 244.968   1
  -1   3  19 108.070 243.878   1
  -1  -3  19 99.8345 250.474   1
   1   3 -19 502.214 211.228   1
  -1  -3  18 2183.91 318.585   1
   1   3 -18 2040.21 277.078   1
   1  -3 -18 1384.60 282.100   1
  -1   3  17 616.064 265.751   1
  -1  -3  17 570.134 252.030   1
   1   3 -17 215.167 196.526   1
   1  -3 -17 755.995 214.268   1
  -1   3  16-131.961 246.817   1
  -1  -3  16 396.558 233.577   1
   1   3 -16 157.965 185.534   1
   1  -3 -16-155.210 213.320   1
  -1   3  15 159.624 244.463   1
  -1  -3  15 265.921 210.149   1
   1  -3 -15 101.482 196.507   1
   1   3 -15 296.744 173.717   1
   1  -3 -14 11726.7 797.642   1
   1   3 -14 9604.26 762.064   1
  -1  -3  14 10897.9 791.425   1
  -1   3  14 9973.78 819.914   1
   1  -3 -13 96.8292 207.933   1
  -1  -3  13 139.291 190.823   1
  -1   3  13-117.812 257.918   1
   1   3 -13-93.4708 172.326   1
  -1  -3  12 12777.1 900.620   1
   1   3 -12 11910.1 872.449   1
  -1  -3  11 3510.71 346.914   1
  -1   3  11 3465.99 386.870   1
   1   3 -11 3551.47 313.941   1
   1  -3 -11 3844.16 362.505   1
   1   3 -10 6235.75 473.481   1
   1  -3 -10 6548.00 511.981   1
  -1   3  10 6418.98 533.717   1
  -1  -3  10 5680.99 488.967   1
   1  -3  -9 3448.66 372.804   1
  -1   3   9 4487.21 404.748   1
   1   3  -8 19490.8 1342.47   1
   1  -3  -8 20191.9 1370.54   1
  -1  -3   8 19309.6 1353.00   1
  -1   3   8 20538.5 1384.91   1
  -1   3   7 134.306 201.694   1
   1  -3  -7 392.657 181.590   1
   1   3  -7 192.523 128.370   1
  -1  -3   7 250.426 140.691   1
  -1  -3   6 33078.4 2336.34   1
   1   3  -6 34905.1 2329.28   1
   1  -3  -6 37163.6 2358.86   1
  -1   3   6 36023.6 2367.75   1
   1   3  -5 16486.8 1097.85   1
  -1  -3   5 16013.5 1105.65   1
  -1  -3   4 27969.9 1755.07   1
  -1   3   4 23743.3 1779.58   1
   1  -3  -4 28785.2 1774.48   1
   1   3  -4 24974.2 1747.19   1
   1  -3  -3 164489. 11168.7   1
  -1  -3   3 169951. 11152.0   1
  -1   3   3 167708. 11175.0   1
   1   3  -3 170539. 11150.5   1
   1  -3  -2 81231.9 5214.45   1
   1   3  -2 81192.5 5201.19   1
  -1  -3   2 77407.4 5201.07   1
  -1   3   2 73104.7 5219.36   1
   1  -3  -1 111541. 6677.05   1
  -1   3   1 108538. 6681.96   1
   1   3  -1 102250. 6669.55   1
  -1  -3   1 88640.2 6670.24   1
  -1   3   0 122900. 8202.79   1
  -1  -3   0 125174. 8199.26   1
   1  -3   0 125891. 8198.61   1
   1   3   0 122285. 8201.71   1
   1   3   1 104610. 7002.48   1
  -1  -3  -1 103324. 6999.31   1
   1  -3   1 106682. 6989.20   1
  -1   3  -1 107300. 6991.42   1
  -1  -3  -2 77628.0 5078.28   1
   1   3   2 75492.7 5083.59   1
  -1   3  -3 160973. 10606.9   1
  -1  -3  -3 158517. 10628.9   1
   1  -3   3 161272. 10607.8   1
   1   3   3 161545. 10637.8   1
  -1  -3  -4 23522.8 1729.04   1
  -1   3  -4 25366.8 1702.71   1
   1  -3   4 27358.3 1706.06   1
   1   3   4 24005.2 1742.44   1
  -1   3  -5 15921.4 1017.67   1
   1  -3   5 14012.6 1023.67   1
   1  -3   6 32228.3 2211.58   1
   1   3   6 34599.7 2242.68   1
   1  -3   7 339.357 158.964   1
   1   3   7 516.502 224.595   1
  -1   3  -7 149.859 113.266   1
  -1  -3  -7 119.348 181.870   1
  -1   3  -8 18104.2 1239.26   1
  -1  -3  -8 18864.9 1263.05   1
   1   3   8 19042.2 1286.40   1
   1  -3   8 17332.5 1246.13   1
  -1  -3  -9 2942.79 314.344   1
   1   3   9 3123.98 355.762   1
  -1  -3 -10 6065.41 507.276   1
   1  -3  10 6550.46 491.341   1
   1   3  10 6087.28 533.199   1
  -1   3 -11 3069.35 297.795   1
  -1  -3 -11 3521.48 328.375   1
   1  -3  11 3523.21 328.089   1
   1   3  11 3584.90 358.126   1
   1  -3  12 13491.3 904.297   1
  -1   3 -12 11557.7 879.989   1
  -1   3 -13 115.162 155.396   1
  -1  -3 -13 22.8680 204.589   1
   1   3  13 28.4962 246.869   1
   1  -3  13 69.7141 200.219   1
   1  -3  14 10490.0 814.285   1
   1   3  14 10777.7 830.185   1
  -1   3 -14 11183.9 795.826   1
  -1  -3 -14 10217.4 800.835   1
   1  -3  15 137.641 212.068   1
   1   3  15 379.120 276.011   1
  -1   3 -15-93.1359 176.258   1
  -1  -3 -15 282.866 239.461   1
   1  -3  16 29.5096 243.341   1
   1   3  16 65.8476 249.044   1
  -1  -3 -16 26.9252 196.932   1
  -1   3 -16 126.088 204.766   1
   1   3  17 68.6764 290.498   1
   1  -3  17 155.115 246.905   1
  -1   3 -17 126.821 200.144   1
  -1  -3 -17 682.360 234.394   1
   1   3  18 1423.13 305.864   1
   1  -3  18 1810.25 295.497   1
  -1   3 -18 1432.05 259.953   1
  -1  -3 -18 1628.68 277.793   1
   1  -3  19 67.3896 243.675   1
   1   3  19 295.732 294.526   1
  -1   3 -19 105.180 196.178   1
   1  -3  20 1116.27 292.877   1
  -1   3 -20 1743.98 260.028   1
  -1  -3 -20 1580.08 269.904   1
   1   3  21 37.9046 285.681   1
   1  -3  21 364.423 252.745   1
  -1  -3 -21-121.161 229.144   1
  -1   3 -21 86.8615 205.112   1
   1  -3  22 335.525 252.432   1
   1   3  22 191.548 266.305   1
  -1   3 -22 29.5955 201.622   1
  -1  -3 -22 599.556 235.546   1
  -1   3 -23 59.2084 189.893   1
   1   3  23 347.268 268.885   1
   1  -3  23 377.855 258.785   1
  -1  -3 -23-30.0103 224.705   1
   1   3  24-76.9075 245.086   1
  -1  -3 -24 30.6712 201.380   1
   1   3  25 616.620 267.248   1
  -1  -3 -25-303.901 226.507   1
   1   3  26 459.608 265.706   1
  -1  -3 -26-60.1926 197.769   1
   1   3  27-74.9743 246.233   1
  -1  -3 -27 232.539 203.413   1
  -1  -3 -28 230.282 216.656   1
   1  -4 -28-28.9795 206.934   1
  -1   4  28-36.8431 231.207   1
   1  -4 -27 29.1768 211.254   1
  -1   4  27 484.353 272.752   1
   1  -4 -25-88.4003 209.551   1
  -1   4  25 75.1782 251.505   1
   1   4 -23 248.109 216.802   1
   1  -4 -23 146.327 205.542   1
  -1   4  23 596.900 285.828   1
  -1   4  22 37.3999 244.860   1
  -1  -4  22 148.820 240.030   1
   1   4 -22 329.076 215.030   1
   1  -4 -22 325.647 196.839   1
  -1   4  20 73.5928 271.393   1
  -1  -4  20 137.498 261.175   1
   1   4 -20 467.280 215.599   1
   1  -4 -20-29.3778 231.164   1
  -1  -4  19 131.141 240.969   1
   1   4 -19 26.1827 194.777   1
   1  -4 -19 434.249 242.601   1
  -1   4  18 635.207 296.856   1
  -1  -4  18 218.082 233.845   1
   1   4 -18 223.706 189.650   1
   1  -4 -18 228.282 247.230   1
  -1  -4  17 265.217 243.020   1
   1   4 -17 658.097 198.356   1
  -1   4  16 2383.16 369.455   1
   1  -4 -16 2287.23 315.736   1
  -1   4  15 977.668 294.704   1
  -1  -4  15 825.898 239.194   1
   1   4 -15 825.560 206.993   1
   1  -4 -15 1086.50 239.133   1
  -1   4  14 31.4418 266.296   1
  -1  -4  14 263.461 217.974   1
   1   4 -14 460.054 164.579   1
   1  -4 -14 305.725 222.258   1
  -1   4  13 726.748 262.815   1
  -1  -4  13 727.299 201.964   1
   1  -4 -13 1143.95 225.554   1
   1   4 -13 740.139 172.745   1
   1  -4 -12 5389.70 413.271   1
  -1   4  12 4466.39 438.123   1
  -1  -4  12 4420.62 376.066   1
   1  -4 -11 5451.51 522.656   1
   1   4 -11 6243.22 478.641   1
  -1   4  11 6210.22 561.169   1
  -1  -4  11 7265.69 509.756   1
   1   4 -10 4382.35 356.916   1
  -1  -4  10 4046.96 379.998   1
  -1   4  10 4546.72 443.731   1
   1  -4  -9 81.5975 197.879   1
  -1   4   9 95.9572 239.272   1
  -1  -4   9-127.400 157.593   1
  -1  -4   8 6440.20 475.198   1
   1   4  -8 6126.00 456.642   1
  -1   4   8 6667.38 518.554   1
   1  -4  -8 5863.20 494.578   1
  -1  -4   7 8242.01 612.807   1
   1   4  -7 9011.88 604.204   1
  -1   4   7 7728.73 669.903   1
   1  -4  -7 8996.52 645.916   1
  -1  -4   6 3810.52 286.998   1
   1   4  -6 3241.52 273.475   1
  -1   4   6 3424.57 341.995   1
   1  -4  -6 4180.99 322.119   1
  -1   4   5 5006.75 450.319   1
   1   4  -5 5522.92 384.692   1
   1  -4  -5 5712.63 435.845   1
  -1  -4   5 5391.73 394.316   1
   1   4  -4 253556. 16807.4   1
  -1  -4   4 256381. 16809.2   1
   1  -4  -3 9019.98 656.764   1
   1   4  -3 8569.49 623.716   1
  -1   4   3 9237.59 671.776   1
  -1  -4   3 9997.21 624.931   1
  -1   4   2 1499.12 216.434   1
   1   4  -2 1464.41 139.032   1
   1  -4  -2 1524.61 189.156   1
  -1  -4   2 1721.29 141.009   1
   1   4  -1 8979.53 581.223   1
  -1  -4   1 7939.13 579.387   1
  -1   4   1 7300.22 599.348   1
   1  -4  -1 9617.47 594.052   1
   1   4   0-131.757 119.453   1
  -1   4   0-51.1399 129.378   1
  -1  -4   0-83.6416 97.8750   1
  -1   4  -1 8643.91 589.905   1
   1   4   1 8055.75 610.690   1
   1  -4   1 8811.18 578.824   1
  -1  -4  -1 8076.36 600.956   1
   1   4   2 1478.53 215.373   1
  -1  -4  -2 1425.74 191.171   1
   1   4   3 8744.73 638.141   1
  -1  -4  -3 8534.93 619.754   1
   1  -4   4 252560. 16599.5   1
  -1   4  -4 251052. 16597.8   1
   1  -4   5 4423.86 357.200   1
   1   4   5 5056.54 432.301   1
  -1   4  -5 5319.16 351.213   1
  -1  -4  -5 5134.46 410.271   1
  -1   4  -6 3134.28 247.030   1
  -1  -4  -6 3730.68 305.576   1
   1  -4   6 2972.30 264.146   1
   1   4   6 3246.24 338.328   1
  -1   4  -7 7157.02 479.366   1
  -1  -4  -7 7117.54 526.273   1
   1   4   7 8410.30 561.441   1
  -1   4  -8 5310.92 421.638   1
   1  -4   8 6062.08 434.978   1
   1   4   8 6722.01 500.503   1
  -1  -4  -8 5446.48 463.322   1
  -1  -4  -9-18.6980 163.294   1
  -1   4  -9 22.1733 124.249   1
   1   4   9 23.4270 193.743   1
   1  -4   9 13.6355 144.520   1
  -1   4 -10 4131.25 362.038   1
  -1  -4 -10 4797.50 406.876   1
   1  -4  10 4710.11 378.725   1
   1   4  10 5086.47 446.679   1
   1  -4  11 6700.31 550.354   1
   1   4  11 8535.13 616.874   1
  -1  -4 -11 7241.88 574.921   1
  -1   4 -11 6886.27 532.891   1
   1  -4  12 4087.30 394.021   1
   1   4  12 4320.87 422.554   1
  -1   4 -12 4928.44 379.377   1
  -1  -4 -12 4179.68 384.298   1
   1  -4  13 783.356 207.734   1
   1   4  13 618.098 280.327   1
  -1   4 -13 849.721 176.849   1
  -1  -4 -13 638.184 227.556   1
   1   4  14-308.630 248.302   1
   1  -4  14 319.244 210.489   1
  -1   4 -14 166.531 180.475   1
  -1  -4 -14 198.811 189.473   1
   1   4  15 774.690 293.929   1
   1  -4  15 825.733 253.711   1
  -1  -4 -15 971.134 261.317   1
  -1   4 -15 620.480 200.665   1
   1   4  16 2011.45 339.843   1
  -1  -4 -16 2519.49 299.634   1
   1  -4  17 448.452 241.680   1
  -1   4 -17 758.446 213.308   1
   1   4  18-35.9954 247.649   1
   1  -4  18 157.747 247.321   1
  -1   4 -18 24.8617 179.251   1
  -1  -4 -18 478.829 219.077   1
   1  -4  19 32.8901 227.130   1
  -1   4 -19-26.5764 195.897   1
  -1  -4 -19 278.883 261.687   1
   1  -4  20 172.330 250.454   1
   1   4  20 417.436 265.766   1
  -1   4 -20 220.153 204.032   1
  -1  -4 -20 93.3907 213.507   1
  -1   4 -21 56.9102 184.071   1
   1  -4  21 644.032 260.214   1
   1   4  22 229.958 240.974   1
   1  -4  22-182.840 257.265   1
  -1   4 -22 574.032 221.483   1
  -1  -4 -22 179.725 217.850   1
   1   4  23-76.7879 269.790   1
  -1  -4 -23-236.965 222.567   1
   1   4  25 346.291 275.070   1
  -1  -4 -25 120.888 214.461   1
   1   4  27 149.511 254.908   1
  -1  -4 -27 175.111 210.361   1
  -1  -4 -28 509.805 211.448   1
   1   4  28 73.1163 229.265   1
   1  -5 -28 170.227 209.129   1
  -1   5  28-72.3970 245.593   1
   1  -5 -27 172.582 188.891   1
  -1   5  27-146.966 231.801   1
   1  -5 -26 348.736 235.334   1
  -1   5  26-148.748 234.730   1
   1  -5 -25-58.2848 209.797   1
  -1   5  25-37.1924 263.418   1
   1  -5 -24 262.699 188.973   1
  -1   5  24-186.251 242.299   1
   1  -5 -23 349.712 194.925   1
  -1   5  23 148.757 240.115   1
   1  -5 -22 59.1185 221.168   1
  -1   5  22-261.684 260.380   1
  -1   5  21 149.070 275.972   1
  -1  -5  21-536.078 252.389   1
   1   5 -21-86.2073 176.965   1
   1  -5 -21-296.178 234.680   1
  -1   5  20 443.585 320.329   1
  -1  -5  20 643.628 255.634   1
   1   5 -20 358.346 192.859   1
   1  -5 -20 206.364 243.681   1
  -1   5  19 109.120 309.842   1
  -1  -5  19-64.6650 248.122   1
   1   5 -19 208.928 199.028   1
   1  -5 -19 58.7047 237.609   1
  -1   5  18 180.027 299.165   1
  -1  -5  18 244.323 243.825   1
   1   5 -18 369.004 206.011   1
   1  -5 -18 198.309 234.924   1
  -1   5  17 806.578 314.826   1
   1  -5 -17 356.391 253.932   1
  -1  -5  16-134.344 204.034   1
   1   5 -16 259.482 182.676   1
  -1   5  15 199.340 277.747   1
  -1  -5  15 399.333 213.223   1
   1   5 -15 201.111 157.871   1
   1  -5 -15 237.087 218.497   1
  -1   5  14 771.923 283.016   1
  -1  -5  14 575.029 201.055   1
   1   5 -14 720.361 165.879   1
   1  -5 -14 1093.45 250.778   1
  -1   5  13 217.652 257.930   1
   1  -5 -13 204.051 217.249   1
  -1  -5  13-21.0071 180.966   1
   1   5 -13-50.9074 132.481   1
  -1   5  12 3707.61 409.689   1
   1  -5 -12 3733.47 376.529   1
  -1  -5  12 4043.81 359.859   1
   1   5 -12 4068.60 335.240   1
   1  -5 -11 512.429 239.364   1
  -1  -5  11 847.761 181.661   1
   1   5 -11 633.279 147.977   1
  -1   5  11 1024.01 278.174   1
  -1   5  10-26.8726 224.728   1
   1  -5 -10 438.364 213.183   1
   1  -5  -9 2621.19 295.238   1
  -1  -5   9 2376.88 238.362   1
   1   5  -9 2278.94 210.144   1
  -1   5   8 1706.70 251.745   1
   1  -5  -8 1629.59 235.299   1
   1   5  -8 1331.68 156.281   1
  -1  -5   8 1271.70 174.317   1
  -1   5   7 22186.0 1558.21   1
   1  -5  -7 22180.8 1544.31   1
  -1  -5   7 22607.5 1515.63   1
   1  -5  -6 85518.2 5691.80   1
  -1  -5   6 85012.4 5658.90   1
  -1   5   6 82057.6 5700.67   1
   1   5  -6 87035.6 5655.55   1
   1  -5  -5 23930.5 1600.67   1
   1   5  -5 23631.9 1558.72   1
  -1   5   5 21819.2 1612.67   1
   1  -5  -4 103302. 6566.00   1
   1   5  -4 100428. 6530.50   1
  -1   5   4 93028.2 6569.95   1
  -1  -5   4 97696.7 6530.56   1
   1  -5  -3 11731.1 776.689   1
  -1  -5   3 11491.6 737.396   1
  -1   5   3 12497.2 789.448   1
   1   5  -3 10072.7 736.028   1
   1  -5  -2 9859.42 683.261   1
  -1  -5   2 10008.6 657.990   1
  -1   5   2 9912.91 695.765   1
   1   5  -2 9333.71 661.045   1
   1  -5  -1 41507.5 2757.55   1
   1   5  -1 41936.2 2751.11   1
  -1   5   1 38249.2 2763.77   1
  -1  -5   1 42641.6 2748.00   1
   1  -5   0 32461.7 2141.96   1
   1   5   0 31510.9 2149.60   1
  -1  -5   0 33026.2 2144.20   1
  -1   5   0 31426.0 2147.41   1
  -1  -5  -1 40309.2 2732.52   1
  -1   5  -1 38780.8 2722.43   1
   1   5   1 40015.4 2740.97   1
   1  -5   1 43616.4 2718.66   1
  -1   5  -2 9950.50 668.352   1
   1   5   2 10343.6 713.529   1
   1  -5   2 9843.54 665.548   1
  -1  -5  -2 9671.90 696.297   1
  -1  -5  -3 10968.7 795.126   1
   1   5   3 11956.9 819.933   1
  -1  -5  -4 91614.3 6057.07   1
   1   5   4 90794.2 6071.42   1
   1   5   5 21263.2 1486.91   1
  -1  -5  -5 22275.2 1471.74   1
  -1   5  -5 23572.8 1430.90   1
   1  -5   5 18716.5 1434.47   1
  -1   5  -6 86640.4 5382.25   1
  -1  -5  -6 79562.0 5416.82   1
   1   5   6 83324.3 5436.45   1
   1  -5   6 75354.3 5385.63   1
  -1   5  -7 20803.7 1424.09   1
   1  -5   7 21755.4 1429.25   1
   1   5   7 20796.5 1485.26   1
  -1  -5  -7 21719.4 1463.84   1
  -1  -5  -8 1172.11 209.537   1
  -1   5  -8 1597.45 150.372   1
   1   5   8 1414.89 256.973   1
   1  -5   8 1122.76 166.352   1
  -1  -5  -9 2229.58 248.640   1
  -1   5  -9 2097.52 198.300   1
   1  -5   9 1688.75 209.618   1
   1   5   9 2323.48 300.243   1
  -1  -5 -10 207.962 205.250   1
   1   5  10-259.694 245.158   1
  -1   5 -11 796.496 153.185   1
  -1  -5 -11 502.515 177.986   1
   1   5  11 521.228 239.844   1
   1  -5  11 789.541 179.708   1
  -1  -5 -12 3208.80 337.166   1
  -1   5 -12 2955.57 287.787   1
   1  -5  12 3453.30 315.588   1
   1   5  12 2416.68 357.952   1
   1   5  13-30.2523 234.633   1
   1  -5  13 340.900 194.596   1
  -1   5 -13 249.138 168.522   1
  -1  -5 -13-194.146 184.995   1
   1   5  14 505.850 306.732   1
   1  -5  14 418.845 194.001   1
  -1   5 -14 612.621 172.739   1
  -1  -5 -14 610.282 239.362   1
   1   5  15 724.626 264.195   1
   1  -5  15 275.588 198.930   1
  -1  -5 -15 187.269 206.575   1
  -1   5 -15 358.888 178.479   1
   1   5  16 272.764 292.555   1
   1  -5  16 188.252 211.346   1
  -1   5 -16 358.877 177.531   1
  -1  -5 -16 194.752 218.595   1
   1   5  17 141.322 312.768   1
  -1  -5 -17 58.3699 239.229   1
   1  -5  18 1102.95 251.997   1
   1   5  18 400.307 272.508   1
  -1  -5 -18 785.885 232.143   1
  -1   5 -18 24.4891 202.544   1
   1   5  19-37.3749 298.620   1
   1  -5  19-32.0979 239.230   1
  -1   5 -19 102.518 201.432   1
  -1  -5 -19 63.4696 251.908   1
   1  -5  20 268.842 232.135   1
   1   5  20 343.301 272.216   1
  -1   5 -20 266.793 205.957   1
  -1  -5 -20 500.108 235.792   1
  -1  -5 -21 371.841 254.848   1
   1  -5  21 244.126 243.021   1
   1   5  21-345.397 275.272   1
  -1   5 -21 137.371 177.974   1
   1   5  22-38.3083 258.889   1
  -1  -5 -22 299.233 223.259   1
   1   5  23 344.615 263.897   1
  -1  -5 -23 767.245 228.274   1
   1   5  24 380.506 264.149   1
  -1  -5 -24 60.5927 221.037   1
   1   5  25 76.3521 246.701   1
  -1  -5 -25 479.368 201.582   1
   1   5  26-37.5186 270.200   1
  -1  -5 -26 235.337 212.767   1
  -1  -5 -27-28.7835 177.104   1
   1   5  27 516.615 236.629   1
  -1  -5 -28-55.7183 210.880   1
   1   5  28-251.977 249.755   1
   1  -6 -28 111.572 176.856   1
  -1   6  28 569.999 237.923   1
   1  -6 -27 566.898 223.511   1
  -1   6  27-72.5142 219.743   1
   1  -6 -26 114.483 206.173   1
  -1   6  26 625.134 269.646   1
   1  -6 -25 317.544 208.787   1
  -1   6  25 295.075 239.519   1
   1  -6 -24 289.819 186.228   1
  -1   6  24 111.064 222.796   1
  -1   6  22 373.408 305.440   1
   1  -6 -22 147.469 236.157   1
  -1   6  21 335.902 297.306   1
   1   6 -21 57.1000 203.149   1
   1  -6 -21 29.6326 220.959   1
   1  -6 -20 712.317 256.733   1
  -1  -6  20 337.896 247.244   1
  -1   6  20 261.459 292.507   1
   1   6 -20 135.210 201.404   1
   1  -6 -19 29.5290 245.742   1
  -1  -6  19 96.2745 212.791   1
  -1   6  19 512.848 315.586   1
   1   6 -19-51.0808 170.181   1
   1  -6 -18 199.991 247.959   1
  -1  -6  18 543.577 240.833   1
  -1   6  18 472.559 303.955   1
   1   6 -18 601.740 208.388   1
   1  -6 -17 55.4638 231.226   1
  -1  -6  17 475.213 220.194   1
   1   6 -17 542.501 175.598   1
  -1   6  17 142.064 304.253   1
   1  -6 -16 4088.22 445.926   1
   1   6 -16 4836.94 403.904   1
  -1   6  16 3623.01 500.973   1
   1  -6 -15 53.6120 236.633   1
  -1  -6  15-47.9039 195.668   1
  -1   6  15-33.8591 309.824   1
   1   6 -15 19.4159 169.101   1
   1  -6 -14 132.894 219.872   1
  -1  -6  14 197.027 184.924   1
  -1   6  14-32.8724 263.543   1
   1   6 -14 17.7682 151.856   1
   1  -6 -13 679.436 200.679   1
  -1  -6  13 760.475 198.227   1
  -1   6  13 287.027 239.636   1
   1   6 -13 689.851 156.864   1
  -1   6  12 3417.28 392.554   1
  -1  -6  12 3223.33 311.980   1
   1  -6 -12 3506.99 356.795   1
   1   6 -12 3050.80 283.973   1
  -1   6  11 851.842 287.338   1
   1  -6 -11 855.536 253.164   1
  -1  -6  10 8552.21 621.920   1
   1   6 -10 8620.98 608.561   1
   1   6  -9 7607.14 548.146   1
   1  -6  -9 8766.41 620.705   1
  -1   6   9 7291.92 630.698   1
  -1  -6   9 7742.91 565.663   1
   1   6  -8 4069.62 314.046   1
  -1   6   8 4611.43 424.559   1
  -1  -6   8 4417.59 330.360   1
   1  -6  -8 4333.28 383.314   1
   1   6  -7 3362.66 274.407   1
  -1  -6   7 4068.66 282.938   1
  -1   6   7 3535.63 373.597   1
   1  -6  -7 4302.75 362.147   1
  -1   6   6 2185.76 318.326   1
   1  -6  -6 2251.69 286.078   1
  -1  -6   6 3028.20 221.050   1
   1   6  -6 3057.62 215.952   1
   1  -6  -5 1741.57 231.174   1
  -1   6   5 1618.61 259.487   1
   1  -6  -4 64510.9 4160.27   1
  -1   6   4 59867.4 4168.94   1
   1   6  -3 3332.95 239.886   1
   1  -6  -2 22635.8 1436.13   1
  -1   6   2 23564.9 1449.51   1
   1   6  -2 20691.2 1415.23   1
  -1  -6   2 20234.1 1411.56   1
   1  -6  -1 60554.4 3837.73   1
  -1  -6   1 63903.7 3827.14   1
   1   6  -1 50017.2 3828.90   1
  -1   6   1 56053.2 3844.62   1
   1   6   0-9.57198 142.679   1
   1  -6   0 20.9530 105.173   1
  -1   6   0-43.8478 125.621   1
  -1  -6   0 77.3265 107.706   1
  -1  -6  -1 62276.7 3955.11   1
   1  -6   1 63709.4 3940.79   1
  -1   6  -1 51740.9 3945.61   1
   1   6   1 60407.7 3961.38   1
  -1  -6  -2 20476.1 1445.59   1
   1  -6   2 20890.3 1417.88   1
  -1   6  -2 22073.0 1421.01   1
   1   6   2 21554.2 1458.44   1
   1   6   4 64292.1 4138.18   1
  -1  -6  -4 60125.0 4119.77   1
  -1  -6  -5 1447.05 203.998   1
   1   6   5 1749.49 244.850   1
  -1  -6  -6 2533.74 251.503   1
   1   6   6 1897.83 307.632   1
   1   6   7 3105.54 355.193   1
   1  -6   7 3835.50 269.746   1
  -1  -6  -7 3346.01 324.071   1
  -1   6  -7 3571.75 266.263   1
   1   6   8 4035.91 435.686   1
  -1   6  -8 5030.84 337.981   1
  -1  -6  -8 4096.14 405.511   1
   1  -6   8 4355.62 341.227   1
  -1   6  -9 7248.39 526.413   1
  -1  -6  -9 7993.17 576.071   1
   1  -6   9 7340.32 532.591   1
   1   6   9 7055.54 603.423   1
   1  -6  10 7896.06 570.029   1
  -1   6 -10 7620.15 558.141   1
  -1  -6 -11 968.848 236.583   1
   1   6  11 1131.62 288.534   1
  -1   6 -12 3157.82 291.943   1
  -1  -6 -12 3040.93 334.269   1
   1   6  12 2908.71 358.746   1
   1  -6  12 3979.36 312.370   1
  -1   6 -13 975.969 166.448   1
  -1  -6 -13 423.021 231.283   1
   1   6  13 93.1632 276.660   1
   1  -6  13 367.077 172.794   1
  -1  -6 -14 104.745 207.927   1
  -1   6 -14 119.682 151.829   1
   1   6  14 64.8294 246.105   1
   1  -6  14 21.5354 186.097   1
  -1  -6 -15 245.170 218.354   1
  -1   6 -15-171.706 152.928   1
   1   6  15 167.878 285.146   1
   1  -6  15-93.7271 175.934   1
  -1   6 -16 4513.09 402.524   1
  -1  -6 -16 4445.81 462.148   1
   1   6  16 3407.99 501.981   1
  -1   6 -17 439.350 195.275   1
   1   6  17 143.141 267.310   1
   1  -6  17 356.288 223.925   1
  -1  -6 -17 118.114 206.430   1
   1   6  18 735.243 309.473   1
  -1  -6 -18 701.512 266.920   1
   1   6  19 227.180 304.680   1
  -1   6 -19 146.208 177.161   1
   1  -6  19-30.8094 221.169   1
  -1  -6 -19 383.314 258.750   1
  -1   6 -20 206.666 188.918   1
   1  -6  20-196.086 232.414   1
  -1   6 -21 355.248 189.686   1
   1   6  21-307.613 289.891   1
  -1  -6 -21 124.054 251.133   1
   1   6  22-191.482 259.767   1
  -1  -6 -22 119.480 211.541   1
   1   6  24-226.984 261.211   1
  -1  -6 -24 60.1849 214.895   1
   1   6  25 151.423 234.032   1
  -1  -6 -25 178.087 196.124   1
   1   6  26-148.475 258.815   1
  -1  -6 -26-790.500 237.447   1
   1   6  27 72.8218 213.569   1
  -1  -6 -27-28.3796 180.878   1
   1   6  28 566.644 261.080   1
  -1  -6 -28 246.206 210.513   1
  -1   7  27 35.7451 237.055   1
   1  -7 -27 167.554 218.113   1
  -1   7  26-36.1859 254.393   1
   1  -7 -26 678.274 225.815   1
  -1   7  25-292.331 232.079   1
   1  -7 -25 485.719 189.846   1
  -1   7  24-73.5564 222.177   1
   1  -7 -23 115.451 213.631   1
   1  -7 -22-29.4242 223.346   1
  -1   7  22 74.5846 277.931   1
  -1   7  21-74.7388 284.905   1
   1  -7 -21-237.086 221.990   1
   1   7 -20 315.321 192.138   1
  -1   7  20 37.2630 284.359   1
   1  -7 -20 326.195 232.087   1
  -1   7  19-36.8558 307.116   1
   1   7 -19 123.927 179.225   1
  -1  -7  19 401.374 217.515   1
   1  -7 -19 534.192 268.722   1
  -1   7  18 476.957 302.255   1
   1   7 -18 672.473 197.976   1
  -1  -7  18 489.264 236.891   1
   1  -7 -18 662.510 261.242   1
  -1   7  17-36.0263 314.746   1
   1   7 -17 258.700 174.130   1
  -1  -7  17 213.713 214.993   1
   1  -7 -17-56.6165 239.876   1
  -1   7  16 386.790 311.910   1
   1   7 -16 397.739 175.832   1
  -1  -7  16 98.4342 186.586   1
   1  -7 -16 411.759 232.698   1
   1   7 -15 218.195 153.888   1
  -1  -7  15 270.374 190.341   1
  -1   7  14 1678.46 324.135   1
   1   7 -14 2446.64 227.225   1
  -1  -7  14 1465.44 243.750   1
   1  -7 -14 1870.74 268.464   1
  -1   7  13 196.067 274.030   1
   1   7 -13 453.678 139.188   1
  -1  -7  13 683.305 186.221   1
   1  -7 -13 695.412 241.669   1
  -1   7  12 94.3602 266.424   1
   1  -7 -12 695.691 231.723   1
  -1   7  11 576.230 238.440   1
   1   7 -11 415.745 121.046   1
  -1  -7  11 412.598 159.030   1
   1  -7 -11 403.351 190.021   1
  -1   7  10 1273.07 311.417   1
   1  -7 -10 1778.91 276.887   1
   1   7 -10 1446.22 166.592   1
  -1  -7  10 1866.68 183.947   1
  -1  -7   9 81.9698 97.0624   1
   1   7  -9 184.472 98.5027   1
   1  -7  -9 117.526 208.843   1
  -1   7   9 438.673 242.882   1
   1  -7  -8 21819.2 1435.41   1
  -1  -7   8 20606.0 1375.66   1
  -1   7   8 20579.2 1448.39   1
   1   7  -8 20083.6 1371.16   1
   1  -7  -7 8623.45 607.176   1
  -1  -7   7 7778.90 532.884   1
  -1   7   7 7943.99 627.196   1
   1   7  -7 7700.50 533.133   1
   1  -7  -6 35690.0 2298.11   1
  -1   7   6 31756.9 2303.43   1
   1  -7  -5 909.416 204.967   1
  -1   7   5 720.278 227.510   1
   1  -7  -4 1777.91 221.491   1
  -1   7   4 2090.57 251.025   1
  -1  -7   3 35889.9 2361.96   1
   1  -7  -3 34479.3 2394.77   1
  -1   7   3 36086.2 2407.14   1
  -1  -7   2 20073.6 1286.80   1
   1   7  -2 18197.1 1291.24   1
  -1   7   1-172.842 149.339   1
   1   7  -1 26.3029 116.233   1
  -1  -7   1 77.3904 91.6058   1
   1  -7  -1-59.5945 115.813   1
   1  -7   0 2720.07 219.103   1
  -1  -7   0 2179.61 223.132   1
  -1   7   0 2642.22 232.995   1
   1   7   0 3008.24 240.482   1
   1   7   1-12.9045 147.697   1
   1  -7   1 6.46517 85.5199   1
  -1   7  -1-79.6066 105.918   1
   1  -7   2 18586.3 1326.55   1
  -1   7  -2 21990.2 1335.52   1
   1   7   3 36987.0 2394.16   1
  -1  -7  -3 34282.7 2374.67   1
  -1  -7  -4 2336.06 231.201   1
   1   7   4 1796.34 261.542   1
  -1  -7  -5 918.525 176.272   1
   1   7   5 1044.20 224.196   1
  -1  -7  -6 32437.4 2137.14   1
   1   7   6 30222.9 2155.07   1
  -1  -7  -7 6807.27 546.602   1
   1   7   7 7205.46 585.874   1
  -1  -7  -8 20036.4 1407.67   1
  -1   7  -8 20477.4 1346.55   1
   1  -7   8 19918.7 1349.80   1
   1   7   8 20154.8 1424.51   1
   1   7   9 133.091 214.211   1
  -1   7  -9 44.9646 79.5635   1
   1  -7   9 197.585 94.2006   1
  -1  -7  -9 295.389 187.924   1
  -1   7 -10 1405.33 148.549   1
   1  -7  10 1749.68 171.235   1
   1   7  10 1174.18 273.870   1
  -1  -7 -10 1178.45 235.261   1
  -1   7 -11 329.274 113.689   1
   1   7  11 1140.83 286.493   1
   1  -7  11 279.273 133.749   1
  -1  -7 -11 936.321 239.603   1
   1   7  12-459.780 261.194   1
  -1  -7 -12 98.2170 189.225   1
  -1   7 -13 320.774 137.056   1
   1   7  13 415.161 263.724   1
   1  -7  13 310.805 160.024   1
  -1  -7 -13 615.599 212.357   1
  -1   7 -14 2336.19 234.039   1
   1  -7  14 2133.46 259.072   1
   1   7  14 2052.75 384.451   1
  -1  -7 -14 2778.63 329.422   1
  -1   7 -15 153.112 136.909   1
   1  -7  15 235.266 181.004   1
   1   7  16-247.116 257.775   1
  -1   7 -16 374.306 156.755   1
   1  -7  16 258.997 193.190   1
  -1  -7 -16 520.187 228.590   1
   1   7  17 326.051 299.813   1
  -1   7 -17 20.4211 154.851   1
   1  -7  17 128.443 193.197   1
  -1  -7 -17 418.066 249.443   1
   1   7  18 709.757 322.985   1
  -1   7 -18 463.813 187.349   1
   1  -7  18 667.714 231.504   1
  -1  -7 -18 1058.95 291.153   1
   1   7  19 190.563 265.013   1
  -1   7 -19 475.810 180.358   1
   1  -7  19-59.9045 219.060   1
  -1  -7 -19 417.538 217.770   1
  -1   7 -20 355.862 185.664   1
   1   7  20 384.878 291.282   1
  -1  -7 -20 503.311 250.323   1
   1   7  21 114.753 285.075   1
  -1  -7 -21-60.8522 234.251   1
   1   7  22 38.2469 240.016   1
  -1  -7 -22 29.8110 192.898   1
  -1  -7 -23-87.7115 219.594   1
   1   7  24 375.946 268.489   1
   1   7  25 412.797 255.744   1
  -1  -7 -25 352.708 195.474   1
   1   7  26 623.968 277.513   1
  -1  -7 -26 172.314 211.217   1
   1   7  27 215.436 216.862   1
  -1  -7 -27-167.754 168.867   1
  -1   8  27 211.344 237.978   1
   1  -8 -27 54.9803 209.562   1
  -1   8  26 250.208 272.857   1
   1  -8 -26 557.746 233.823   1
  -1   8  25-180.932 235.595   1
   1  -8 -23 143.502 196.429   1
  -1   8  23-257.187 225.656   1
   1  -8 -22 58.6358 211.371   1
  -1   8  22 372.112 265.967   1
  -1   8  21 336.369 274.355   1
   1  -8 -21-236.880 228.765   1
  -1   8  20-112.094 281.600   1
   1  -8 -20-29.7047 230.325   1
  -1   8  19-149.126 283.116   1
   1  -8 -19-118.352 228.752   1
  -1   8  18 366.346 298.081   1
   1   8 -18 493.260 166.844   1
  -1  -8  18 699.819 241.905   1
   1  -8 -18 324.423 233.061   1
  -1   8  17 218.544 278.799   1
   1   8 -17 234.717 154.844   1
  -1  -8  17-83.8636 214.908   1
   1  -8 -17 400.270 230.318   1
  -1   8  16 712.857 269.282   1
   1   8 -16 1141.60 176.703   1
  -1  -8  16 1068.87 240.867   1
   1  -8 -16 806.074 230.333   1
  -1   8  15 35.0518 277.321   1
   1   8 -15 48.9524 132.079   1
  -1  -8  15 112.585 193.974   1
   1  -8 -15-55.4028 228.411   1
  -1   8  14 34.2539 299.171   1
   1   8 -14 29.6318 129.447   1
   1  -8 -14 27.6353 240.060   1
  -1  -8  14 133.752 167.366   1
  -1   8  13 66.4488 264.602   1
   1  -8 -13 26.8270 215.050   1
   1  -8 -12-105.756 221.943   1
  -1  -8  12 40.1085 130.263   1
  -1   8  12-226.177 258.155   1
   1   8 -12 11.3950 113.662   1
   1  -8 -11 152.650 243.006   1
  -1  -8  11 98.7039 115.054   1
   1   8 -11 64.9706 99.9420   1
  -1   8  11-31.0674 256.198   1
  -1   8  10 3260.99 366.190   1
   1   8 -10 2954.83 230.481   1
  -1  -8  10 2522.77 228.953   1
   1  -8 -10 3555.29 335.837   1
   1  -8  -9 568.347 209.417   1
  -1   8   9 455.633 245.026   1
   1   8  -9 627.660 89.1121   1
  -1  -8   9 585.950 95.4698   1
   1  -8  -8 7465.72 564.092   1
  -1   8   8 6465.65 583.420   1
   1  -8  -7-105.466 195.446   1
  -1   8   7-25.3285 237.484   1
   1  -8  -6 78.7805 183.784   1
  -1   8   6-189.071 209.765   1
   1  -8  -5 9078.93 676.260   1
  -1   8   5 8984.10 688.796   1
   1  -8  -4 114.515 160.263   1
  -1   8   4 119.256 193.376   1
  -1  -8   3 4712.80 330.742   1
  -1   8   3 4836.18 400.908   1
   1   8  -3 4670.76 338.252   1
   1  -8  -3 5301.47 385.964   1
   1   8  -2 21820.4 1521.11   1
  -1   8   2 24179.2 1555.90   1
  -1  -8   2 22865.4 1516.27   1
  -1  -8   1 753.186 118.760   1
   1  -8  -1 799.443 148.919   1
  -1   8   1 1074.11 178.968   1
  -1  -8   0-56.2336 107.433   1
   1  -8   0 89.7085 105.237   1
   1   8   0 72.4972 143.230   1
  -1   8   0-90.3383 128.211   1
  -1  -8  -1 853.029 144.487   1
   1   8   1 751.698 177.674   1
   1  -8   1 654.164 119.180   1
  -1   8  -1 754.832 132.242   1
   1   8   2 24108.0 1546.64   1
  -1  -8  -2 22538.7 1530.10   1
  -1   8  -2 23357.3 1513.91   1
   1  -8   2 21556.8 1502.07   1
  -1  -8  -3 5386.91 403.545   1
   1   8   3 4720.29 425.282   1
   1   8   4 218.799 190.120   1
  -1  -8  -4 61.7988 152.375   1
  -1  -8  -5 8692.43 643.643   1
   1   8   5 8662.87 670.388   1
  -1  -8  -6-18.3936 166.791   1
   1   8   6-230.276 205.557   1
  -1  -8  -7-78.6858 168.974   1
   1   8   7 73.7697 197.738   1
   1   8   8 6184.65 526.022   1
  -1  -8  -8 5939.08 497.392   1
   1   8   9 1433.39 280.803   1
  -1  -8  -9 482.178 209.199   1
  -1  -8 -10 2065.07 296.207   1
   1  -8  10 2467.21 202.665   1
   1   8  10 2423.50 346.162   1
  -1   8 -10 2503.88 194.314   1
   1   8  11 211.999 265.943   1
  -1   8 -11 39.8420 84.0481   1
   1  -8  11-48.7730 109.006   1
  -1  -8 -11 339.572 206.014   1
   1   8  12 94.7606 245.915   1
  -1   8 -12 69.7686 98.8468   1
   1  -8  12 172.042 129.401   1
  -1  -8 -12 431.168 204.181   1
   1   8  13 327.746 226.387   1
   1  -8  13-14.6954 136.624   1
  -1  -8 -13 158.654 172.912   1
   1   8  14 271.054 282.741   1
  -1   8 -14 68.7836 121.444   1
   1  -8  14 17.0794 148.756   1
  -1  -8 -14-274.533 212.838   1
   1   8  15-69.7424 306.188   1
  -1   8 -15 31.2176 130.641   1
   1  -8  15 38.8384 163.012   1
  -1  -8 -15-85.1604 249.251   1
  -1   8 -16 1015.18 170.184   1
   1  -8  16 827.778 197.005   1
  -1  -8 -16 533.272 267.484   1
   1   8  17 221.129 277.764   1
  -1   8 -17 115.781 150.183   1
   1  -8  17-192.588 189.877   1
  -1  -8 -17 183.225 233.500   1
  -1   8 -18 338.360 170.507   1
   1   8  18 452.158 260.321   1
  -1  -8 -18 972.815 260.389   1
   1   8  19-306.727 302.683   1
  -1  -8 -19-161.311 258.183   1
   1   8  20 652.046 303.987   1
  -1  -8 -20 339.885 249.554   1
   1   8  21 191.361 251.795   1
  -1  -8 -21 273.789 195.533   1
   1   8  22 152.650 295.953   1
  -1  -8 -22-267.420 235.191   1
   1   8  23 303.497 272.159   1
  -1  -8 -23-411.042 223.076   1
   1   8  25-260.108 258.231   1
   1   8  26-181.311 257.006   1
  -1  -8 -26 368.493 218.463   1
   1   8  27 176.955 220.913   1
  -1  -8 -27-82.5605 169.020   1
  -1   9  26 70.8760 242.644   1
   1  -9 -26 137.939 209.533   1
  -1   9  25 214.865 257.016   1
   1  -9 -25 502.952 212.918   1
  -1   9  24 36.2151 243.465   1
   1  -9 -24 84.7835 195.170   1
  -1   9  23 255.684 251.106   1
   1  -9 -23-57.0084 184.458   1
  -1   9  22-148.358 241.518   1
   1  -9 -22 408.834 182.748   1
  -1   9  20-74.8829 222.941   1
   1  -9 -20 505.474 197.879   1
  -1   9  19-112.373 249.639   1
   1  -9 -19 296.963 189.506   1
   1  -9 -17-57.7099 237.286   1
   1   9 -17-37.4745 142.402   1
  -1   9  17-404.803 295.058   1
   1  -9 -16 422.003 261.726   1
   1   9 -16 236.028 138.243   1
  -1  -9  16 59.5226 158.313   1
  -1   9  16 541.727 304.483   1
   1  -9 -15 165.649 226.391   1
   1   9 -15 44.0928 130.703   1
  -1  -9  15 261.210 162.687   1
  -1   9  15 35.4098 288.491   1
   1  -9 -14 1841.43 280.411   1
   1   9 -14 2001.96 210.210   1
  -1  -9  14 2209.68 220.710   1
  -1   9  14 1808.88 323.030   1
   1  -9 -13 602.775 244.227   1
   1   9 -13 369.225 110.851   1
  -1  -9  13 283.141 131.757   1
  -1   9  13 135.877 281.859   1
   1  -9 -12 1488.16 254.789   1
   1   9 -12 1169.30 130.811   1
  -1  -9  12 893.656 139.557   1
  -1   9  12 1086.37 290.285   1
   1  -9 -11 784.902 228.751   1
   1   9 -11 578.169 96.6674   1
  -1  -9  11 640.687 106.440   1
   1  -9 -10 150.890 199.908   1
  -1   9  10 184.291 250.370   1
   1  -9  -9 24.0557 212.736   1
  -1   9   9 440.371 256.009   1
   1  -9  -7 584.036 200.341   1
  -1   9   7-263.647 233.131   1
   1  -9  -6 3208.70 317.239   1
  -1   9   6 2819.02 336.458   1
  -1   9   5 1348.53 245.449   1
   1  -9  -5 1075.51 208.451   1
  -1   9   4 21.0654 187.930   1
  -1   9   3 95.0774 182.000   1
   1   9  -3 52.7400 81.5333   1
  -1  -9   3-51.6164 62.3576   1
   1  -9  -3-44.8675 158.220   1
   1   9  -2 229.845 102.516   1
   1  -9  -2 137.849 138.943   1
  -1  -9   2 87.8216 79.5545   1
  -1  -9   1 2938.04 239.928   1
   1   9  -1 2948.76 259.941   1
   1  -9   0 42911.1 2838.86   1
  -1  -9   0 42295.0 2839.35   1
   1   9   0 40597.6 2852.58   1
  -1   9   0 44214.1 2849.71   1
  -1   9  -1 2676.08 255.574   1
   1  -9   1 3242.93 242.972   1
   1   9   2 102.803 157.206   1
  -1  -9  -2 13.7018 117.411   1
   1  -9   2 12.1601 76.8817   1
  -1   9  -2 144.331 104.484   1
  -1  -9  -3-30.4345 155.218   1
   1  -9   3-3.70248 53.3598   1
   1   9   3 190.324 191.406   1
  -1   9  -3 17.6187 65.7800   1
   1   9   4-104.272 177.748   1
   1   9   5 608.340 213.200   1
  -1  -9  -5 1424.34 199.012   1
   1   9   6 2982.44 345.917   1
  -1  -9  -6 3441.71 318.740   1
  -1  -9  -7 224.984 177.919   1
   1   9   7 25.7163 225.409   1
  -1  -9  -9 479.498 210.271   1
   1   9   9-256.980 250.970   1
  -1  -9 -10 527.807 217.085   1
   1   9  10 179.804 246.037   1
  -1  -9 -11 452.043 216.193   1
  -1   9 -11 471.013 64.2569   1
   1   9  11 657.000 267.553   1
  -1  -9 -12 1467.62 257.606   1
   1   9  12 1137.28 280.258   1
  -1   9 -12 891.756 114.691   1
   1  -9  12 1122.79 142.656   1
  -1  -9 -13 81.6616 188.272   1
   1   9  13-33.6025 235.274   1
  -1   9 -13 181.631 92.7618   1
   1  -9  13 257.842 122.365   1
  -1  -9 -14 2226.11 292.771   1
   1  -9  14 2194.94 219.050   1
  -1   9 -14 2021.09 197.656   1
   1   9  15 35.5843 277.188   1
  -1  -9 -15 349.114 245.348   1
   1   9  16-182.198 311.339   1
  -1   9 -16 155.079 127.321   1
   1  -9  16 133.606 162.283   1
  -1  -9 -16 209.991 261.389   1
  -1   9 -17 70.0130 141.692   1
   1   9  17-260.752 322.670   1
  -1  -9 -17-218.576 255.107   1
   1   9  19 230.832 265.390   1
  -1  -9 -19 408.437 214.264   1
   1   9  20-38.4471 260.799   1
  -1  -9 -20-30.9394 210.819   1
   1   9  22 151.401 258.125   1
  -1  -9 -22 174.378 222.451   1
   1   9  23 113.220 238.589   1
  -1  -9 -23 320.957 200.312   1
   1   9  24 222.228 250.701   1
  -1  -9 -24 293.678 227.557   1
   1   9  25 548.348 286.534   1
  -1  -9 -25-57.3084 211.432   1
   1   9  26 178.943 214.003   1
  -1  10  26-104.824 197.585   1
   1 -10 -26 326.078 203.448   1
  -1  10  25-532.129 248.650   1
   1 -10 -25-55.2948 202.057   1
  -1  10  24 718.987 283.168   1
   1 -10 -24 645.063 233.382   1
  -1  10  22 295.573 268.842   1
   1 -10 -22 319.656 221.521   1
  -1  10  21-149.212 275.015   1
   1 -10 -21-117.966 224.019   1
   1 -10 -20 327.201 234.452   1
  -1  10  20 186.666 288.987   1
   1 -10 -19 29.6831 236.486   1
  -1  10  19-299.078 289.913   1
   1 -10 -18 444.272 232.517   1
  -1  10  18 261.562 297.625   1
   1 -10 -17 325.327 214.697   1
  -1  10  17-220.696 266.968   1
   1 -10 -16 229.893 202.239   1
  -1  10  16 146.629 241.029   1
   1 -10 -15 279.916 234.307   1
   1  10 -15-10.9780 104.177   1
  -1 -10  15 62.2254 120.771   1
  -1  10  15 35.9416 305.258   1
   1 -10 -14-27.4539 219.033   1
  -1 -10  14 326.099 112.615   1
   1  10 -14 228.621 95.5027   1
  -1 -10  13 82.1653 63.1135   1
   1  10 -13 118.289 68.9575   1
  -1  10  12 840.308 309.392   1
   1 -10 -12 1355.21 254.242   1
  -1  10  11 163.326 270.820   1
   1 -10 -11 369.054 212.839   1
  -1  10  10 3117.19 378.025   1
   1 -10 -10 3510.63 352.943   1
  -1  10   9-60.4261 246.870   1
   1 -10  -9 170.933 201.400   1
  -1  10   8 144.216 264.431   1
   1 -10  -8 303.327 195.968   1
   1 -10  -6 6271.37 511.873   1
  -1  10   6 6631.42 541.833   1
  -1  10   5 890.180 227.734   1
   1 -10  -5 1280.92 210.725   1
   1 -10  -4 3588.69 332.235   1
  -1  10   3 1121.84 210.203   1
   1  10  -3 947.642 124.640   1
  -1 -10   3 1143.68 116.699   1
   1 -10  -3 1178.50 188.137   1
  -1 -10   2 3151.95 269.894   1
   1  10  -2 3813.99 286.939   1
  -1  10   2 3162.43 321.633   1
  -1 -10   1 1693.78 167.261   1
   1  10  -1 1607.55 191.579   1
   1 -10  -1 1474.65 180.751   1
  -1  10   1 1735.57 204.289   1
   1 -10   0 11.0097 111.472   1
  -1  10   0-167.055 145.958   1
   1  10   1 1769.73 225.253   1
  -1  10  -1 1318.26 177.515   1
  -1 -10  -1 1777.02 187.042   1
   1 -10   1 1559.59 165.673   1
   1 -10   2 3100.65 260.401   1
  -1 -10  -2 3178.32 297.057   1
   1  10   2 3289.10 318.940   1
   1 -10   3 983.740 97.4806   1
   1  10   3 648.382 195.303   1
  -1  10  -3 962.678 107.311   1
  -1 -10  -4 3880.78 346.351   1
  -1 -10  -5 453.742 173.906   1
   1  10   5 1116.33 230.878   1
   1  10   6 6117.28 529.516   1
  -1 -10  -6 6338.94 507.219   1
  -1 -10  -8 338.836 191.375   1
   1  10   8 84.7729 232.798   1
  -1 -10  -9 380.328 196.544   1
   1  10   9-29.6967 247.519   1
  -1 -10 -10 3784.92 368.324   1
   1  10  10 3413.34 395.975   1
  -1 -10 -11 156.071 203.361   1
   1  10  11 193.559 236.168   1
  -1 -10 -12 1649.66 259.778   1
   1  10  12 1068.55 274.569   1
  -1 -10 -14 318.240 211.786   1
  -1  10 -14 94.7790 70.5712   1
   1 -10  14 172.423 85.3629   1
   1  10  14 353.939 263.968   1
  -1 -10 -15-388.174 226.651   1
  -1  10 -15 46.5404 95.5106   1
   1 -10  15 54.6846 106.790   1
   1  10  15-36.2800 269.376   1
  -1  10 -16 162.351 109.233   1
   1  10  16 111.305 263.078   1
  -1 -10 -16 399.144 242.452   1
   1  10  17-227.154 302.546   1
  -1 -10 -17 314.907 237.392   1
   1  10  18 76.8737 308.484   1
  -1 -10 -18 355.476 260.330   1
   1  10  19-383.837 300.443   1
  -1 -10 -19-308.833 250.127   1
   1  10  20-229.418 269.689   1
  -1 -10 -20 60.7119 212.325   1
   1  10  21 342.591 220.598   1
  -1 -10 -21-118.409 178.822   1
   1  10  22 263.904 262.698   1
  -1 -10 -22 57.8565 202.511   1
   1  10  24-36.9310 256.732   1
  -1 -10 -24 779.271 228.033   1
   1  10  25 433.686 213.259   1
  -1 -10 -25-226.320 174.705   1
   1  10  26 35.2932 244.816   1
  -1 -10 -26 137.658 199.862   1
  -1  11  25 350.229 250.527   1
   1 -11 -25 163.604 176.198   1
  -1  11  24-249.108 204.977   1
   1 -11 -24 277.354 169.463   1
  -1  11  23 324.298 231.398   1
   1 -11 -23 196.607 186.883   1
   1 -11 -22 141.825 177.250   1
  -1  11  22 582.463 244.395   1
   1 -11 -21 174.658 190.294   1
  -1  11  21-37.0153 214.560   1
  -1  11  19 562.393 273.375   1
   1 -11 -19-29.7384 204.796   1
  -1  11  18-112.709 290.479   1
   1 -11 -18-208.240 247.767   1
  -1  11  17-111.924 280.145   1
   1 -11 -17-29.5666 222.028   1
  -1  11  16-36.6986 286.532   1
   1 -11 -16 177.008 226.419   1
  -1  11  15 146.165 253.654   1
   1 -11 -15 200.491 212.982   1
  -1  11  14 716.514 305.760   1
   1 -11 -14 648.013 259.734   1
  -1  11  13 315.652 276.617   1
   1 -11 -13-27.3296 196.813   1
  -1  11  11 233.939 275.735   1
   1 -11 -11 105.696 222.050   1
  -1  11  10 161.681 246.643   1
   1 -11 -10 204.610 193.134   1
  -1  11   9 685.233 267.193   1
   1 -11  -9 838.225 220.756   1
  -1  11   8 567.188 255.718   1
   1 -11  -8 709.361 208.185   1
   1 -11  -7 225.514 177.255   1
  -1  11   6-187.544 226.236   1
   1 -11  -6 209.933 187.786   1
  -1  11   5 453.555 219.810   1
   1 -11  -5 770.412 199.769   1
  -1  11   4 259.081 199.871   1
   1 -11  -4 335.030 173.148   1
  -1  11   3 216.534 192.646   1
   1  11  -3 301.056 90.7741   1
  -1 -11   3 128.524 74.0066   1
   1 -11  -3 277.366 156.847   1
   1 -11  -2 250.088 155.614   1
   1  11  -2 21.7029 112.490   1
  -1  11   2-175.675 167.702   1
  -1 -11   2 73.2179 98.6615   1
   1  11  -1 187.117 132.340   1
   1 -11  -1 177.189 127.562   1
  -1  11   1 447.532 167.821   1
  -1 -11   1 437.714 118.360   1
   1  11   1 762.084 181.896   1
   1 -11   1 420.103 108.664   1
  -1  11  -1 389.402 139.692   1
  -1 -11  -1 284.778 139.177   1
   1  11   2 236.728 167.313   1
  -1 -11  -2 126.768 142.402   1
   1 -11   2 99.6543 88.0865   1
  -1  11  -2 179.246 120.402   1
  -1 -11  -3 120.807 144.932   1
   1 -11   3 93.2454 63.4118   1
  -1  11  -3-42.0067 79.8536   1
   1  11   3 258.396 166.990   1
   1  11   4 512.515 206.429   1
  -1 -11  -4 541.192 164.062   1
   1  11   5 851.893 229.819   1
  -1 -11  -5 903.870 202.075   1
   1  11   6 106.477 244.200   1
  -1 -11  -6-127.986 180.139   1
  -1 -11  -7-181.068 194.779   1
   1  11   8 118.207 234.592   1
  -1 -11  -8 403.302 190.523   1
   1  11   9 494.194 244.102   1
   1  11  10 96.4456 263.466   1
  -1 -11 -10 26.0501 228.148   1
   1  11  11 66.4258 285.330   1
  -1 -11 -11 80.6742 220.417   1
   1  11  13 387.867 287.160   1
  -1 -11 -13-201.686 224.148   1
   1  11  14 470.100 281.144   1
  -1 -11 -14 684.426 243.979   1
   1  11  15 147.997 264.187   1
  -1 -11 -15-122.450 225.582   1
   1  11  16 75.5693 254.134   1
  -1 -11 -16 188.533 241.236   1
   1  11  17-38.3886 267.337   1
  -1 -11 -17 32.2692 235.965   1
   1  11  18 849.427 297.865   1
  -1 -11 -18-62.9821 239.786   1
   1  11  19 154.023 296.499   1
  -1 -11 -19 30.9482 229.845   1
   1  11  21 528.705 297.155   1
  -1 -11 -21 57.9464 207.408   1
   1  11  22 338.431 258.889   1
  -1 -11 -22 145.185 207.830   1
   1  11  23 110.567 214.870   1
  -1 -11 -23-87.5658 180.249   1
   1  11  24 329.002 256.265   1
  -1 -11 -24 228.309 210.232   1
   1  11  25-71.0643 273.206   1
  -1 -11 -25 498.857 221.451   1
  -1  12  24 105.754 254.248   1
   1 -12 -24 329.306 211.883   1
  -1  12  23-429.337 258.724   1
   1 -12 -23 500.620 220.949   1
  -1  12  22 108.561 271.163   1
   1 -12 -22 620.463 218.955   1
   1 -12 -21 170.753 204.308   1
  -1  12  21 146.070 275.392   1
   1 -12 -20 787.676 239.090   1
  -1  12  20 74.2034 266.935   1
   1 -12 -18 59.5202 186.843   1
  -1  12  18-337.757 256.909   1
   1 -12 -17-238.036 223.929   1
  -1  12  17-225.505 270.970   1
   1 -12 -15-324.115 209.172   1
  -1  12  15-36.6613 256.804   1
   1 -12 -14 28.5919 238.626   1
  -1  12  14 109.469 322.994   1
   1 -12 -13 84.2903 198.540   1
  -1  12  13 358.293 255.087   1
   1 -12 -12 302.732 233.337   1
  -1  12  12 350.625 295.087   1
   1 -12 -11-53.1653 217.161   1
  -1  12  11 34.0915 264.302   1
   1 -12 -10 1059.30 243.681   1
   1 -12  -9 274.889 198.809   1
  -1  12   9 96.0038 241.523   1
   1 -12  -8-168.387 204.297   1
  -1  12   8 338.564 247.504   1
   1 -12  -7-255.879 189.448   1
  -1  12   7 530.178 242.115   1
   1 -12  -5 106.428 185.392   1
  -1  12   5-78.8417 203.749   1
  -1  12   4 3567.40 377.155   1
   1 -12  -4 3525.21 341.444   1
  -1  12   3 45.4986 198.746   1
   1 -12  -3 90.9433 165.279   1
  -1 -12   3 44.0283 70.3415   1
   1  12  -3 152.774 94.0495   1
   1  12  -2 1479.32 173.100   1
  -1 -12   2 1676.76 165.333   1
   1 -12  -2 1345.59 207.460   1
  -1  12   2 1231.18 238.015   1
   1 -12  -1 1160.34 181.139   1
  -1  12   1 1151.31 202.404   1
   1  12   0-85.2694 161.000   1
   1 -12   0-104.485 128.911   1
  -1  12   0 180.729 147.720   1
  -1 -12   0-56.8003 129.623   1
   1  12   1 768.904 199.370   1
   1 -12   1 1178.45 146.429   1
  -1  12  -1 1055.53 182.169   1
  -1 -12  -1 849.699 172.089   1
   1  12   2 1527.74 237.220   1
  -1 -12  -2 1087.81 195.488   1
   1 -12   2 1318.31 143.394   1
  -1  12  -2 1532.36 174.318   1
  -1 -12  -3 279.827 158.022   1
   1 -12   3 107.125 65.4559   1
   1  12   3 23.0625 203.083   1
  -1  12  -3-65.7840 84.6904   1
  -1 -12  -4 3250.90 307.691   1
   1  12   4 2258.64 326.365   1
   1  12   5 238.115 226.305   1
  -1 -12  -5 149.651 185.064   1
   1  12   7 235.832 251.201   1
  -1 -12  -7-310.895 191.243   1
   1  12   8-184.694 245.139   1
  -1 -12  -8 149.781 198.801   1
   1  12   9 64.1518 266.915   1
  -1 -12  -9-156.761 221.298   1
  -1 -12 -10 1107.14 231.692   1
   1  12  11 137.177 257.530   1
  -1 -12 -11 28.0418 201.902   1
   1  12  12 706.404 310.288   1
   1  12  13 180.436 305.666   1
  -1 -12 -13-267.178 247.083   1
   1  12  14 110.877 296.245   1
  -1 -12 -14-61.1395 252.046   1
   1  12  15 339.676 296.660   1
  -1 -12 -15-345.174 238.255   1
   1  12  17-424.824 283.536   1
  -1 -12 -17 220.462 229.452   1
   1  12  18 77.0690 278.603   1
  -1 -12 -18 154.835 218.553   1
   1  12  20 38.0739 278.420   1
  -1 -12 -20 29.5728 221.230   1
   1  12  21-150.585 271.097   1
  -1 -12 -21 288.523 224.590   1
   1  12  22 629.329 285.328   1
  -1 -12 -22 498.345 229.368   1
   1  12  23-110.272 258.155   1
  -1 -12 -23 57.3848 198.958   1
   1  12  24 71.8486 213.454   1
  -1 -12 -24 196.621 191.626   1
   1 -13 -24-81.1778 181.097   1
  -1  13  24-34.8042 233.981   1
   1 -13 -23 165.378 180.569   1
  -1  13  23 637.501 245.513   1
   1 -13 -22 83.9033 198.068   1
  -1  13  22-143.689 245.848   1
   1 -13 -20-465.174 225.614   1
  -1  13  20-366.506 280.625   1
   1 -13 -19-497.407 220.859   1
  -1  13  19-74.4343 270.986   1
  -1  13  18 74.9641 241.541   1
   1 -13 -18 207.405 179.251   1
  -1  13  17 376.026 279.515   1
   1 -13 -17 89.4389 225.876   1
  -1  13  16-37.4134 283.998   1
  -1  13  14 258.216 305.365   1
   1 -13 -14 175.544 225.658   1
   1 -13 -13 87.1583 205.833   1
  -1  13  12 673.856 308.581   1
   1 -13 -12 913.370 249.066   1
  -1  13  11 416.175 293.488   1
   1 -13 -11 474.940 252.279   1
  -1  13  10-136.477 252.950   1
   1 -13 -10 589.362 238.969   1
  -1  13   9 496.436 271.164   1
   1 -13  -9 185.057 224.836   1
  -1  13   8 886.027 289.695   1
   1 -13  -8 229.866 206.935   1
  -1  13   7 60.8004 237.302   1
   1 -13  -7-24.5529 191.005   1
  -1  13   6 408.881 256.415   1
   1 -13  -6 535.727 188.888   1
  -1  13   4 77.4394 219.221   1
   1 -13  -4-61.8301 173.010   1
   1  13  -3-77.3849 97.6247   1
  -1  13   3-71.0855 184.332   1
   1 -13  -3-37.3923 136.183   1
  -1 -13   3 79.1242 72.5415   1
   1  13  -2 1551.85 206.479   1
  -1 -13   2 2430.89 194.073   1
  -1  13   2 2186.40 273.421   1
   1 -13  -2 1952.52 239.569   1
  -1  13   1 19.9311 169.769   1
   1 -13  -1 47.2557 131.860   1
  -1 -13   0 555.054 147.982   1
  -1  13   0 159.212 162.864   1
   1  13   0 617.624 179.855   1
   1 -13   0 426.315 140.860   1
   1  13   1-83.2171 187.256   1
  -1 -13  -1-173.375 157.324   1
   1  13   2 1981.63 277.860   1
  -1 -13  -2 1904.90 247.825   1
  -1  13  -2 2357.15 216.089   1
   1 -13   2 1928.76 186.989   1
  -1 -13  -3 343.388 181.140   1
   1 -13   3-11.2671 68.3528   1
  -1  13  -3-6.92245 82.9138   1
   1  13   3 24.5920 215.936   1
   1  13   4 26.3461 218.604   1
  -1 -13  -4 108.152 160.688   1
   1  13   6-29.3546 243.302   1
  -1 -13  -6 670.204 200.102   1
   1  13   7 462.286 258.071   1
  -1 -13  -7 429.381 214.024   1
   1  13   8 352.710 236.164   1
  -1 -13  -8 682.770 225.746   1
   1  13   9 132.800 251.332   1
  -1 -13  -9 190.195 224.964   1
   1  13  10 34.3696 257.185   1
  -1 -13 -10 141.580 211.133   1
   1  13  11 246.923 300.842   1
  -1 -13 -11 232.312 243.552   1
   1  13  12 798.019 295.784   1
  -1 -13 -12 1170.76 246.210   1
  -1 -13 -13 30.9528 232.408   1
   1  13  14 683.351 325.587   1
  -1 -13 -14 510.801 263.586   1
   1  13  16-77.3577 289.383   1
   1  13  17-77.2374 267.789   1
  -1 -13 -17 31.0266 212.344   1
   1  13  18 230.481 274.022   1
  -1 -13 -18 913.588 249.854   1
   1  13  19-267.399 263.997   1
  -1 -13 -19-118.662 204.259   1
   1  13  20 113.370 283.458   1
  -1 -13 -20 434.371 211.962   1
   1  13  22-36.7424 263.851   1
  -1 -13 -22 406.914 217.144   1
   1  13  23-325.502 270.710   1
  -1 -13 -23-28.3694 213.209   1
   1  13  24 141.243 256.997   1
  -1 -13 -24 412.660 203.732   1
  -1  14  23-35.0774 212.448   1
   1 -14 -23-354.488 164.520   1
  -1  14  21 144.540 260.114   1
   1 -14 -21-28.1297 185.591   1
  -1  14  20 730.633 300.455   1
   1 -14 -19-372.904 216.319   1
  -1  14  19 331.355 277.567   1
   1 -14 -18 146.843 182.372   1
  -1  14  18-112.087 248.843   1
   1 -14 -17 356.580 228.381   1
  -1  14  16 112.642 288.505   1
   1 -14 -16 653.142 240.484   1
  -1  14  15 112.509 264.792   1
   1 -14 -15 238.108 205.874   1
  -1  14  14-148.754 271.936   1
   1 -14 -14 88.5895 221.716   1
  -1  14  13 36.9580 290.473   1
   1 -14 -13-117.178 221.595   1
  -1  14  12 145.562 294.651   1
   1 -14 -12 144.334 189.771   1
  -1  14  11 249.900 255.315   1
   1 -14 -11 198.458 209.411   1
  -1  14   9 101.891 270.246   1
   1 -14  -9 405.104 213.079   1
  -1  14   8 32.9153 246.275   1
   1 -14  -8 104.739 200.953   1
  -1  14   7 473.154 254.297   1
   1 -14  -7 377.725 188.940   1
  -1  14   6-30.2431 238.488   1
   1 -14  -6-48.3124 184.693   1
  -1  14   5 258.165 222.507   1
   1 -14  -5 22.8631 171.819   1
   1 -14  -4 841.168 198.771   1
  -1  14   4 827.331 240.719   1
   1 -14  -3-79.0570 151.745   1
  -1 -14   3 117.360 78.9779   1
  -1  14   3-50.0934 193.596   1
   1  14  -3 159.507 101.908   1
  -1 -14   2 386.913 100.934   1
   1 -14  -2 257.218 155.174   1
   1  14  -2 143.862 125.487   1
  -1  14   2 559.689 210.155   1
   1  14  -1-182.873 145.203   1
   1 -14  -1 33.6935 138.492   1
  -1  14   1 148.617 178.233   1
  -1 -14   1-53.2468 122.426   1
   1  14   0-156.823 170.759   1
   1 -14   0 165.799 127.675   1
  -1  14   0-210.656 175.697   1
  -1 -14   0-92.2552 135.045   1
   1  14   1-290.617 191.523   1
  -1 -14  -1 126.107 154.795   1
   1  14   2 515.730 220.656   1
  -1 -14  -2 394.969 190.332   1
   1 -14   2 471.845 111.855   1
  -1  14  -2 473.724 140.816   1
  -1 -14  -3 419.151 196.964   1
   1 -14   3 100.002 65.5590   1
  -1  14  -3 102.236 84.3247   1
   1  14   3 52.7302 212.159   1
   1  14   4 866.020 251.627   1
  -1 -14  -4 604.120 202.768   1
   1  14   5-206.733 215.177   1
  -1 -14  -5 24.5436 191.649   1
   1  14   6-278.899 244.748   1
  -1 -14  -6-154.425 216.499   1
   1  14   7 322.932 263.200   1
  -1 -14  -7 375.371 219.594   1
   1  14   8-167.422 244.975   1
  -1 -14  -8-83.3469 206.427   1
   1  14   9 310.922 270.549   1
  -1 -14  -9 343.639 216.111   1
   1  14  11 328.961 278.466   1
  -1 -14 -11-91.3055 207.408   1
   1  14  12 449.417 311.394   1
  -1 -14 -12 252.094 248.565   1
   1  14  13 380.301 280.529   1
  -1 -14 -13 63.9475 233.245   1
   1  14  14-38.4420 256.079   1
  -1 -14 -14 188.177 211.855   1
   1  14  15-38.5258 287.145   1
  -1 -14 -15-61.9498 210.134   1
   1  14  16 192.294 307.066   1
  -1 -14 -16 701.773 247.589   1
  -1 -14 -17 274.941 239.957   1
   1  14  18 498.619 289.617   1
  -1 -14 -18 148.907 217.701   1
   1  14  19-417.492 277.546   1
  -1 -14 -19 174.476 198.151   1
   1  14  20 302.035 269.578   1
  -1 -14 -20-174.692 198.378   1
   1  14  21-110.894 259.663   1
  -1 -14 -21-58.4745 203.674   1
   1  14  23 214.485 259.515   1
  -1 -14 -23 83.7540 200.345   1
   1 -15 -22 247.402 175.066   1
  -1  15  21 35.9147 232.607   1
   1 -15 -21 223.613 171.977   1
  -1  15  20-72.7324 273.833   1
   1 -15 -20 537.812 204.806   1
  -1  15  19 294.175 277.359   1
   1 -15 -19 114.582 204.054   1
   1 -15 -18 28.8343 182.902   1
  -1  15  18 148.072 229.889   1
  -1  15  17 112.621 280.920   1
   1 -15 -16-295.534 204.286   1
  -1  15  16-375.776 252.339   1
  -1  15  15 188.506 266.168   1
   1 -15 -15 178.827 222.451   1
  -1  15  14 149.976 267.855   1
   1 -15 -14 118.654 189.254   1
  -1  15  13-37.1478 264.209   1
   1 -15 -13 147.143 225.029   1
  -1  15  12-700.256 319.047   1
   1 -15 -12-58.5866 227.296   1
  -1  15  11-108.842 282.493   1
   1 -15 -11 375.011 227.779   1
  -1  15  10-320.134 287.911   1
   1 -15 -10 56.6260 221.825   1
  -1  15   8 437.259 274.774   1
   1 -15  -8 267.393 205.566   1
  -1  15   7 550.269 262.363   1
   1 -15  -7 284.716 201.590   1
  -1  15   6 903.241 283.227   1
   1 -15  -6 518.362 194.737   1
   1 -15  -5-69.5849 184.816   1
  -1  15   5-471.657 227.527   1
   1 -15  -3-20.8735 169.998   1
  -1 -15   3-26.5636 75.9049   1
  -1  15   3 185.710 203.546   1
   1  15  -3 96.1213 100.812   1
   1 -15  -2 525.354 162.123   1
  -1 -15   2 333.595 107.867   1
  -1  15   2 344.646 180.834   1
   1  15  -2 263.561 139.465   1
   1 -15  -1 36.1370 147.146   1
  -1 -15   1-13.6862 117.890   1
   1  15  -1 17.4207 148.372   1
  -1  15   1-22.4363 180.418   1
   1  15   0 205.037 171.924   1
   1 -15   0 319.868 150.637   1
  -1  15   0 80.3937 161.951   1
  -1 -15   0 32.5930 139.184   1
   1  15   1 46.2632 179.948   1
  -1 -15  -1 143.341 144.543   1
   1 -15   1-118.132 121.877   1
  -1  15  -1 18.2704 161.713   1
  -1 -15  -2 510.761 182.629   1
   1 -15   2 408.135 111.365   1
  -1  15  -2 361.503 129.831   1
   1  15   2 638.255 221.781   1
  -1 -15  -3 246.372 189.198   1
   1 -15   3 89.9407 54.9743   1
  -1  15  -3 56.6811 73.8698   1
   1  15   3 27.6565 205.423   1
   1  15   4-59.1855 214.726   1
  -1 -15  -4 121.450 196.589   1
   1  15   5 561.557 259.054   1
  -1 -15  -5-52.7093 206.060   1
   1  15   6 652.237 285.411   1
  -1 -15  -6 853.588 252.027   1
   1  15   7 33.8714 255.249   1
  -1 -15  -7-57.1637 219.284   1
   1  15   8 209.984 257.533   1
  -1 -15  -8 324.645 238.762   1
   1  15  10-184.205 280.819   1
  -1 -15 -10-124.055 250.383   1
   1  15  11 450.259 308.419   1
  -1 -15 -11-214.573 218.875   1
   1  15  12 266.770 296.150   1
  -1 -15 -12 839.976 240.378   1
   1  15  13-115.033 285.773   1
  -1 -15 -13 92.5280 214.789   1
   1  15  14-38.6765 289.495   1
  -1 -15 -14 279.769 233.612   1
   1  15  15 154.490 277.129   1
  -1 -15 -15 183.863 208.169   1
   1  15  16-192.896 268.568   1
  -1 -15 -16 689.420 215.345   1
   1  15  17 459.934 307.410   1
  -1 -15 -17 381.974 219.009   1
   1  15  18 152.665 286.689   1
  -1 -15 -18 118.111 219.411   1
   1  15  19-75.9472 277.678   1
  -1 -15 -19 58.5556 208.202   1
   1  15  20-74.4101 268.331   1
  -1 -15 -20 470.747 223.151   1
  -1 -15 -21 57.5159 194.223   1
   1  15  22 108.102 270.550   1
  -1 -15 -22 506.365 225.227   1
  -1  16  21 213.878 251.751   1
   1 -16 -21 193.980 176.213   1
  -1  16  20 217.172 283.524   1
   1 -16 -20-28.1584 198.631   1
  -1  16  19-36.6886 263.039   1
   1 -16 -19-28.5738 192.075   1
  -1  16  18-222.098 266.535   1
   1 -16 -18-28.8319 177.206   1
  -1  16  17 186.431 265.740   1
   1 -16 -17 319.760 202.345   1
  -1  16  15 262.062 277.171   1
   1 -16 -15 496.518 217.700   1
  -1  16  14-490.282 280.035   1
   1 -16 -14 385.878 219.578   1
  -1  16  13-112.474 234.056   1
   1 -16 -13 177.180 192.991   1
  -1  16  12 74.2949 257.587   1
   1 -16 -12-29.2916 182.841   1
  -1  16  11-330.113 256.906   1
   1 -16 -11-144.697 200.295   1
  -1  16  10 469.107 271.365   1
   1 -16 -10 85.4730 203.182   1
  -1  16   9 176.790 255.548   1
   1 -16  -9-195.618 203.581   1
  -1  16   8 170.771 233.070   1
   1 -16  -8 214.369 197.880   1
   1 -16  -7-52.0785 195.079   1
  -1  16   7-331.697 259.140   1
   1 -16  -6 125.995 174.744   1
  -1  16   6-128.212 222.269   1
   1 -16  -5 242.913 180.269   1
  -1  16   5 185.224 227.946   1
   1 -16  -4 301.791 187.724   1
  -1  16   4 29.5305 233.215   1
  -1 -16   3 17.0630 60.8625   1
   1  16  -3 51.3497 92.2181   1
  -1 -16   2 190.772 110.756   1
   1 -16  -2 20.7458 158.368   1
   1  16  -2 299.521 134.408   1
  -1  16   2-52.0239 204.679   1
  -1 -16   1 42.5725 118.583   1
   1 -16  -1 170.940 154.801   1
  -1  16   1 217.010 189.595   1
   1  16  -1 18.3013 152.393   1
   1 -16   0 117.002 140.397   1
  -1 -16   0 302.470 141.973   1
   1  16   0-64.1807 168.765   1
  -1  16   0-169.704 173.901   1
   1  16   1 24.3446 188.767   1
  -1 -16  -1 19.2162 138.365   1
   1 -16   1 97.4236 117.909   1
  -1  16  -1 38.4280 157.001   1
  -1 -16  -2 83.1586 162.525   1
   1 -16   2 189.354 95.2348   1
  -1  16  -2 91.7525 124.915   1
   1  16   2 106.709 213.327   1
  -1 -16  -4 142.907 185.397   1
   1  16   4 30.4220 217.317   1
  -1 -16  -5 153.492 191.436   1
   1  16   5-32.0432 234.369   1
  -1 -16  -6 271.470 200.256   1
   1  16   6-33.6095 235.236   1
  -1 -16  -7 168.501 203.216   1
   1  16   7 139.160 239.372   1
  -1 -16  -8 202.266 210.141   1
   1  16   8 644.523 301.495   1
  -1 -16  -9 295.906 220.327   1
   1  16   9 183.468 258.237   1
  -1 -16 -10 392.076 228.327   1
   1  16  10-149.756 259.805   1
  -1 -16 -11-30.0518 207.614   1
   1  16  11 377.889 287.961   1
  -1 -16 -12-121.631 208.297   1
   1  16  12-153.117 242.887   1
  -1 -16 -13 245.293 206.113   1
   1  16  13-502.178 302.569   1
  -1 -16 -14 210.675 199.780   1
   1  16  14 77.4231 267.485   1
  -1 -16 -15-59.2165 215.813   1
   1  16  15 424.519 283.408   1
  -1 -16 -17 356.568 202.815   1
   1  16  17-77.0182 236.815   1
  -1 -16 -18 149.822 197.204   1
   1  16  18 302.890 276.115   1
  -1 -16 -19 176.458 204.182   1
   1  16  19 113.094 287.353   1
  -1 -16 -20-57.7696 203.883   1
   1  16  20 443.535 296.378   1
  -1 -16 -21 1021.00 236.170   1
   1  16  21-290.657 272.794   1
   1 -17 -21-54.9346 178.157   1
  -1  17  21 637.303 284.067   1
   1 -17 -20 168.325 197.858   1
  -1  17  20-252.911 260.070   1
   1 -17 -19 28.4544 170.172   1
  -1  17  19 365.731 255.969   1
   1 -17 -18 57.6225 197.373   1
  -1  17  18 258.987 276.901   1
   1 -17 -17 145.682 187.712   1
  -1  17  17 37.3813 240.767   1
   1 -17 -16-58.5823 203.110   1
  -1  17  16 75.1614 260.591   1
   1 -17 -14 235.793 196.688   1
  -1  17  14 113.213 258.576   1
   1 -17 -13 529.447 227.675   1
  -1  17  13 752.883 299.563   1
   1 -17 -11-87.0450 200.583   1
  -1  17  11-259.468 269.130   1
   1 -17 -10 200.609 197.307   1
  -1  17  10 109.758 249.521   1
   1 -17  -9 140.984 195.952   1
  -1  17   9 287.706 256.072   1
   1 -17  -8 221.526 183.691   1
  -1  17   8-70.5614 240.495   1
   1 -17  -7 108.000 192.131   1
  -1  17   7 103.112 241.494   1
   1 -17  -6 236.058 187.572   1
  -1  17   6 33.3886 245.317   1
   1 -17  -5 203.081 183.723   1
  -1  17   5 451.790 249.186   1
   1 -17  -4 48.6448 164.061   1
  -1  17   4 493.502 228.561   1
   1 -17  -3 349.871 180.470   1
  -1  17   3 175.670 199.406   1
   1 -17  -2-108.695 158.975   1
   1  17  -2 100.368 130.236   1
  -1  17   2-164.412 208.003   1
   1 -17  -1 39.8090 158.558   1
  -1 -17   1 74.4817 129.085   1
  -1  17   1-125.225 205.267   1
   1  17  -1 171.211 152.038   1
   1 -17   0 68.6345 142.159   1
  -1 -17   0 277.731 144.663   1
  -1  17   0 276.117 176.462   1
   1  17   0 267.695 189.966   1
  -1 -17  -1 38.8101 150.987   1
   1 -17   1 58.4225 116.352   1
  -1  17  -1-75.0761 166.152   1
   1  17   1 174.416 203.569   1
  -1  17  -2 37.7128 116.452   1
   1  17   2-27.7139 204.224   1
  -1 -17  -2 21.9125 150.635   1
   1  17   3 179.106 224.951   1
  -1 -17  -3-141.231 170.787   1
   1  17   4 538.195 248.840   1
  -1 -17  -4 197.101 184.801   1
   1  17   5 99.1164 240.654   1
  -1 -17  -5-51.5295 175.550   1
   1  17   6 205.788 255.751   1
  -1 -17  -6 79.4119 187.651   1
   1  17   7 747.159 272.161   1
  -1 -17  -7 138.943 204.702   1
   1  17   8 182.525 274.236   1
  -1 -17  -8 113.977 190.866   1
   1  17   9 298.274 275.049   1
  -1 -17  -9 145.379 184.822   1
   1  17  10 37.9101 247.838   1
  -1 -17 -10 177.247 199.638   1
   1  17  11 307.278 250.439   1
  -1 -17 -11 264.376 208.861   1
   1  17  12-77.0991 271.937   1
  -1 -17 -12 177.698 202.770   1
   1  17  13 38.7781 266.594   1
  -1 -17 -13-119.118 195.563   1
   1  17  14 77.9649 276.794   1
  -1 -17 -14 451.859 227.880   1
   1  17  16 192.209 277.105   1
  -1 -17 -16 243.528 205.149   1
   1  17  17-152.645 281.920   1
  -1 -17 -17 603.891 230.068   1
   1  17  18 494.079 265.701   1
  -1 -17 -18 266.817 211.249   1
   1  17  19 37.2783 237.691   1
  -1 -17 -19 145.604 190.399   1
   1  17  20-36.4946 250.612   1
  -1 -17 -20 539.825 210.371   1
   1  17  21 284.529 270.088   1
  -1 -17 -21 27.5554 191.246   1
   1 -18 -20-250.133 178.954   1
  -1  18  20 500.347 235.793   1
   1 -18 -19 509.890 200.854   1
  -1  18  19 255.390 269.237   1
   1 -18 -18 115.294 187.568   1
  -1  18  18 111.283 257.327   1
   1 -18 -17 58.2875 190.776   1
  -1  18  17 374.325 253.023   1
   1 -18 -16 147.346 191.459   1
  -1  18  16 453.719 253.569   1
   1 -18 -15-148.477 210.633   1
  -1  18  15-228.496 280.872   1
   1 -18 -14-119.119 198.362   1
  -1  18  14 38.1464 250.487   1
   1 -18 -13-119.313 187.205   1
  -1  18  13 76.3462 263.574   1
   1 -18 -12-59.5289 187.769   1
  -1  18  12 190.380 260.596   1
   1 -18 -10 205.906 198.664   1
  -1  18  10-450.737 266.041   1
   1 -18  -9 29.0378 203.458   1
  -1  18   9 444.674 270.200   1
   1 -18  -8 28.6391 177.876   1
  -1  18   8 146.285 252.539   1
   1 -18  -6-27.3803 172.809   1
  -1  18   6-173.863 221.694   1
   1 -18  -5 26.5733 188.979   1
  -1  18   5 33.6377 249.764   1
   1 -18  -4 282.805 184.978   1
  -1  18   4 161.543 242.187   1
   1 -18  -3 24.4176 175.770   1
  -1  18   3 30.7459 226.569   1
  -1  18   2-86.1608 206.810   1
  -1  18   1-26.4065 195.335   1
   1  18   1-79.0083 203.535   1
  -1 -18  -3 96.3474 167.039   1
   1  18   3-61.4301 213.912   1
   1  18   4 359.500 220.309   1
  -1 -18  -4 180.678 182.044   1
   1  18   5 34.3028 248.891   1
  -1 -18  -5 27.0040 187.260   1
   1  18   6-35.2912 222.209   1
  -1 -18  -6 506.417 198.434   1
   1  18   7-108.825 245.024   1
  -1 -18  -7-86.7077 207.305   1
   1  18   8-262.227 249.609   1
  -1 -18  -8 384.038 214.487   1
   1  18   9 457.445 252.713   1
  -1 -18  -9-177.346 191.288   1
   1  18  10-154.528 259.683   1
  -1 -18 -10 149.629 196.498   1
   1  18  12 310.976 280.102   1
  -1 -18 -12 123.423 217.996   1
   1  18  13-38.9682 243.350   1
  -1 -18 -13-154.541 204.035   1
   1  18  14-38.9391 269.020   1
  -1 -18 -14-216.093 202.921   1
   1  18  15 39.0252 269.496   1
  -1 -18 -15-152.436 200.248   1
   1  18  16 310.054 288.166   1
  -1 -18 -16 181.520 225.983   1
   1  18  17-381.438 236.863   1
  -1 -18 -17 149.074 195.800   1
   1  18  18 74.9374 265.410   1
  -1 -18 -18 87.5972 197.241   1
   1  18  19 184.283 277.373   1
  -1 -18 -19 344.262 198.116   1
   1  18  20-143.698 247.022   1
  -1 -18 -20 222.574 179.222   1
   1 -19 -19 197.268 196.253   1
  -1  19  19-325.495 265.484   1
   1 -19 -18 229.511 185.834   1
  -1  19  18-36.8592 255.738   1
   1 -19 -17-58.3864 189.823   1
  -1  19  17 112.451 248.463   1
   1 -19 -16-59.1213 202.439   1
  -1  19  16 949.925 291.197   1
   1 -19 -15-29.9033 194.455   1
  -1  19  15 153.669 266.402   1
   1 -19 -14-120.551 182.114   1
  -1  19  14-38.7016 242.931   1
   1 -19 -13-30.2905 191.213   1
  -1  19  13-233.109 263.632   1
   1 -19 -12 91.0138 191.432   1
  -1  19  12 38.8773 242.719   1
   1 -19 -11-90.8591 196.938   1
  -1  19  11 232.711 274.683   1
   1 -19  -9 29.8984 182.640   1
  -1  19   9 76.2943 250.482   1
  -1  19   8-150.556 230.106   1
  -1  19   7 147.983 231.135   1
   1  19   7-187.305 243.894   1
   1  19   8-190.869 265.848   1
  -1 -19  -8 30.0345 169.690   1
   1  19   9 154.876 260.310   1
  -1 -19  -9-213.044 201.808   1
   1  19  11 118.699 274.677   1
  -1 -19 -11 247.878 205.806   1
   1  19  12-394.330 277.276   1
  -1 -19 -12-92.8167 200.638   1
   1  19  13 236.385 252.738   1
  -1 -19 -13 185.270 196.261   1
   1  19  14-392.451 248.960   1
  -1 -19 -14 61.4702 197.027   1
   1  19  15 116.360 278.427   1
  -1 -19 -15 272.446 209.475   1
   1  19  16-76.7862 238.607   1
  -1 -19 -16-209.559 193.028   1
  -1 -19 -17 116.903 194.636   1
   1  19  17-188.330 264.537   1
  -1 -19 -18 200.994 183.043   1
   1  19  18-185.244 249.058   1
  -1 -19 -19 27.6267 174.378   1
   1  19  19-287.704 246.202   1
   2   0 -26 31.5786 213.243   1
  -2   0  25 312.002 271.793   1
   2   0 -25 721.133 227.804   1
  -2   0  24-270.852 254.178   1
   2   0 -24-30.9153 208.912   1
  -2   0  23 419.727 276.189   1
   2   0 -23 121.674 213.299   1
  -2   0  22 74.8669 242.595   1
   2   0 -22 297.977 214.926   1
  -2   0  21 219.674 273.211   1
   2   0 -21 203.785 194.368   1
  -2   0  20 1143.27 311.360   1
   2   0 -20 822.513 231.321   1
  -2   0  18 566.779 283.791   1
   2   0 -18 530.984 234.001   1
  -2   0  17 288.972 260.249   1
   2   0 -17 179.182 203.035   1
  -2   0  16 1505.91 302.043   1
   2   0 -16 1690.89 253.247   1
  -2   0  15 58.6225 258.088   1
  -2   0  14 7038.91 574.144   1
   2   0 -14 6351.33 531.974   1
   2   0 -13-83.9447 177.524   1
  -2   0  13-288.934 242.957   1
  -2   0  12 4432.04 434.504   1
   2   0 -12 5016.57 414.658   1
   2   0 -11 37.4510 176.627   1
  -2   0  11 324.987 224.387   1
   2   0 -10 426.008 172.052   1
  -2   0  10 191.471 207.060   1
   2   0  -9-140.914 165.179   1
  -2   0   9-58.5722 191.595   1
  -2   0   8 13754.1 926.997   1
   2   0  -8 12317.8 904.273   1
   2   0  -7 38.7483 158.496   1
  -2   0   7-192.696 190.403   1
   2   0  -5 30.8619 148.248   1
  -2   0   5-25.2961 193.731   1
   2   0  -4 24899.3 1647.65   1
  -2   0   4 23893.4 1657.81   1
  -2   0   3 9.91022 169.293   1
   2   0  -3 15.2115 140.480   1
  -2   0   2 122279. 7621.84   1
   2   0  -2 109295. 7617.39   1
   2   0  -1 141.685 130.908   1
  -2   0   1-77.5418 141.884   1
  -2   0   0 27373.8 1735.46   1
   2   0   0 24622.4 1731.04   1
   2   0   1-19.6284 157.772   1
  -2   0  -1-91.8433 147.332   1
  -2   0  -2 120839. 7866.04   1
   2   0   2 117245. 7864.78   1
   2   0   3 16.8118 162.990   1
  -2   0  -3-46.9402 162.436   1
  -2   0  -4 25358.4 1690.17   1
   2   0   4 24843.9 1697.31   1
  -2   0  -5-81.9510 141.041   1
   2   0   5-12.1369 193.502   1
  -2   0  -7 158.730 159.974   1
   2   0   7 66.3299 189.949   1
  -2   0  -8 13301.4 949.145   1
   2   0   8 13728.5 969.366   1
   2   0   9 222.693 196.395   1
  -2   0  -9-81.3858 160.670   1
   2   0  10 22.0362 192.452   1
   2   0  11 118.372 209.567   1
  -2   0 -11-146.687 165.299   1
  -2   0 -12 4757.69 411.281   1
   2   0  12 4665.19 445.515   1
  -2   0 -13 295.879 178.994   1
  -2   0 -14 6671.33 545.785   1
   2   0  14 6708.74 571.629   1
   2   0  15 176.289 228.080   1
   2   0  16 1083.65 273.067   1
  -2   0 -16 1140.99 228.246   1
   2   0  17-422.718 246.900   1
  -2   0 -17 183.753 202.905   1
   2   0  18 33.9557 270.320   1
  -2   0 -18 775.271 242.367   1
   2   0  20 480.516 300.175   1
  -2   0 -20 1326.66 271.777   1
   2   0  21-76.2822 267.276   1
  -2   0 -21-386.224 230.428   1
   2   0  22 309.548 263.803   1
  -2   0 -22 468.559 227.306   1
   2   0  23 311.930 261.024   1
  -2   0 -23 30.4455 200.082   1
   2   0  24 236.573 276.103   1
  -2   0 -24 1009.72 249.552   1
   2   0  25-276.076 266.359   1
  -2   0 -25 62.7994 226.976   1
  -2   0 -26 156.116 212.039   1
   2  -1 -26-31.2759 222.422   1
  -2   1  26-38.7632 254.518   1
   2   1 -25 285.756 214.744   1
  -2  -1  25 79.3221 213.989   1
   2  -1 -24 122.346 203.712   1
   2   1 -24 94.3952 217.255   1
  -2   1  24 38.4520 254.892   1
  -2  -1  24-194.242 246.345   1
   2  -1 -23 331.843 216.451   1
  -2   1  23 151.929 254.278   1
  -2  -1  23-191.813 254.434   1
   2   1 -22 571.206 235.518   1
   2  -1 -22 623.048 213.660   1
  -2   1  22 374.034 257.489   1
  -2  -1  22-37.5113 246.671   1
   2  -1 -21 145.582 210.041   1
   2   1 -21-58.5388 215.303   1
  -2   1  21 404.257 264.898   1
  -2  -1  21 549.021 262.771   1
   2  -1 -20-141.995 202.030   1
   2   1 -20 28.3584 212.210   1
  -2  -1  20 177.571 254.673   1
  -2   1  20-357.805 243.858   1
   2  -1 -19 303.965 204.959   1
   2   1 -19-109.587 201.678   1
  -2   1  19 452.099 236.378   1
  -2  -1  19 412.273 274.016   1
   2  -1 -18 455.190 209.858   1
   2   1 -18 950.527 217.297   1
  -2  -1  18 596.461 249.434   1
  -2   1  18 841.962 282.335   1
   2   1 -17 808.861 219.581   1
   2  -1 -17 723.826 240.314   1
  -2   1  17 487.886 298.276   1
  -2   1  16 2314.54 343.663   1
   2  -1 -16 2165.62 288.060   1
   2   1 -16 2296.41 281.925   1
  -2  -1  16 2148.93 322.479   1
   2  -1 -15 509.914 203.196   1
   2   1 -15 367.275 201.650   1
  -2  -1  15 57.4010 220.494   1
  -2   1  14 951.241 260.466   1
   2  -1 -14 416.967 208.641   1
  -2  -1  13 2093.10 306.431   1
   2   1 -13 2631.46 280.795   1
   2   1 -12-38.1484 175.483   1
  -2   1  12 51.7935 207.646   1
   2  -1 -12 251.177 178.354   1
  -2   1  11 1794.83 281.883   1
  -2  -1  11 2455.24 280.732   1
   2  -1 -11 1943.20 249.523   1
   2   1 -11 2183.83 248.943   1
   2   1 -10 23280.3 1560.76   1
   2  -1 -10 22914.0 1564.41   1
  -2  -1  10 22600.0 1574.65   1
  -2   1  10 21934.4 1580.00   1
  -2   1   9 1229.07 239.111   1
   2  -1  -9 726.181 190.394   1
   2   1  -9 988.291 177.662   1
  -2  -1   9 521.232 188.015   1
  -2  -1   8 20898.9 1318.61   1
  -2   1   8 19357.4 1321.58   1
   2  -1  -8 16803.6 1302.63   1
   2   1  -8 19251.9 1300.03   1
  -2   1   7 14021.5 1013.93   1
   2  -1  -7 14549.4 997.143   1
  -2   1   6 2247.50 293.931   1
  -2  -1   6 2680.66 262.847   1
   2   1  -6 2463.54 243.749   1
   2  -1  -6 2766.05 261.628   1
   2  -1  -5 7648.38 506.942   1
   2   1  -5 7002.41 495.603   1
  -2  -1   5 7790.79 518.174   1
   2  -1  -4 3313.43 318.947   1
   2   1  -4 3668.11 298.369   1
  -2  -1   4 4111.20 334.687   1
  -2   1   4 3945.48 349.830   1
   2  -1  -3 110544. 7801.42   1
   2   1  -3 116798. 7798.97   1
  -2  -1   3 123891. 7803.64   1
  -2   1   3 122029. 7808.77   1
   2  -1  -2 3457.30 300.764   1
  -2   1   2 4387.99 345.228   1
   2   1  -2 3438.15 298.534   1
  -2  -1   2 3928.26 303.009   1
   2   1  -1 24867.3 1657.77   1
   2  -1  -1 24855.7 1656.84   1
  -2   1   1 25389.5 1662.61   1
  -2  -1   1 23884.2 1663.81   1
   2  -1   0-5.88855 133.825   1
   2   1   0-39.0439 148.774   1
  -2   1   0-123.485 136.208   1
  -2  -1   0 167.541 151.445   1
  -2  -1  -1 24226.4 1549.96   1
  -2   1  -1 22957.0 1548.36   1
   2  -1   1 24213.0 1549.30   1
   2   1   1 20791.8 1550.51   1
   2   1   2 3431.71 298.917   1
  -2  -1  -2 3989.43 294.182   1
   2  -1   2 3894.33 285.065   1
  -2  -1  -3 117393. 7421.11   1
  -2   1  -3 112261. 7417.57   1
   2   1   3 110196. 7422.25   1
   2  -1   3 109338. 7416.10   1
   2   1   4 4361.67 345.380   1
  -2  -1  -4 3315.81 322.055   1
  -2   1  -4 3875.47 302.851   1
   2  -1   4 3437.39 305.987   1
   2   1   5 8353.93 580.241   1
   2  -1   5 7117.66 558.717   1
  -2  -1  -5 7843.32 562.409   1
  -2   1  -5 7402.68 553.870   1
  -2   1  -6 2314.90 243.997   1
   2  -1   6 2600.12 262.004   1
   2   1   7 15149.0 1075.66   1
  -2  -1  -7 15136.2 1057.62   1
   2  -1   8 19963.4 1349.66   1
   2   1   8 19936.9 1364.44   1
  -2   1  -8 18844.2 1329.06   1
  -2  -1  -8 19336.9 1340.95   1
  -2   1  -9 767.512 182.885   1
  -2  -1  -9 962.380 206.719   1
   2   1   9 1091.35 250.020   1
   2  -1   9 1181.90 226.264   1
   2  -1  10 23138.4 1580.09   1
   2   1  10 22423.7 1588.01   1
  -2  -1 -11 2485.94 266.804   1
  -2   1 -11 2331.07 256.463   1
   2  -1  11 2305.29 293.556   1
   2   1  11 2620.42 321.211   1
   2   1  12 237.034 227.288   1
   2  -1  12 266.730 212.796   1
  -2   1 -12 244.881 177.959   1
  -2  -1 -12 121.859 181.249   1
  -2   1 -13 2920.70 303.461   1
   2  -1  13 2862.25 330.092   1
   2   1  14 375.523 252.964   1
  -2  -1 -14 1074.29 210.082   1
   2  -1  15 28.6458 224.543   1
   2   1  15 60.2095 243.792   1
  -2   1 -15 22.9484 190.567   1
  -2  -1 -15 406.723 209.698   1
   2   1  16 1264.53 326.421   1
   2  -1  16 1670.71 301.322   1
  -2   1 -16 2053.16 259.018   1
  -2  -1 -16 2402.29 292.922   1
   2  -1  17 767.816 268.310   1
   2   1  17 396.816 275.235   1
  -2   1 -17 909.862 218.964   1
   2   1  18 1167.51 316.542   1
   2  -1  18 671.610 261.444   1
  -2   1 -18 440.988 215.709   1
  -2  -1 -18 945.909 246.653   1
   2  -1  19-140.871 275.546   1
   2   1  19 35.6456 260.320   1
  -2   1 -19 614.986 236.237   1
  -2  -1 -19 437.362 217.303   1
   2  -1  20 220.003 276.236   1
   2   1  20 739.632 278.589   1
  -2  -1 -20 183.959 226.204   1
  -2   1 -20 306.516 234.596   1
   2   1  21 268.153 298.638   1
   2  -1  21 379.183 284.313   1
  -2   1 -21 435.366 227.346   1
  -2  -1 -21 96.8357 246.657   1
   2   1  22 389.976 282.222   1
   2  -1  22-76.7336 262.999   1
  -2  -1 -22 510.176 243.355   1
  -2   1 -22 91.8998 213.846   1
   2  -1  23-77.6698 258.679   1
   2   1  23 117.205 247.780   1
  -2   1 -23 89.9378 196.899   1
  -2  -1 -23 124.330 205.118   1
   2  -1  24 39.2199 246.114   1
   2   1  24 273.958 260.643   1
  -2  -1 -24 90.3930 202.534   1
  -2   1 -24-281.551 222.467   1
  -2   1 -25 440.092 239.708   1
  -2  -1 -25 342.426 226.117   1
   2   1  26 157.983 242.596   1
  -2  -1 -26-185.785 218.411   1
   2  -2 -27 522.583 234.897   1
  -2   2  27-38.1784 232.620   1
   2  -2 -26 338.139 227.085   1
  -2   2  26 461.854 268.094   1
   2  -2 -25 182.888 213.386   1
  -2   2  25 76.7807 267.516   1
   2   2 -24 31.6053 220.156   1
   2  -2 -24 181.527 212.544   1
  -2  -2  24-118.210 252.466   1
  -2   2  24 152.672 255.423   1
   2   2 -23 31.1054 204.234   1
   2  -2 -23-29.9657 196.751   1
  -2   2  23-75.6776 262.384   1
  -2  -2  23 191.588 244.222   1
   2   2 -22 181.583 197.206   1
   2  -2 -22-29.5836 197.441   1
  -2  -2  22 525.905 268.533   1
  -2   2  22 374.288 275.055   1
   2   2 -21 263.776 214.902   1
   2  -2 -21 232.459 205.547   1
  -2  -2  21 328.378 271.373   1
  -2   2  21 146.726 254.851   1
   2  -2 -20 740.008 235.340   1
  -2   2  20 323.065 244.011   1
   2   2 -19 382.941 208.352   1
   2  -2 -19 277.559 194.074   1
  -2   2  19 279.993 246.423   1
  -2  -2  19 34.0973 255.659   1
   2   2 -18 78.5948 197.828   1
  -2  -2  18 392.459 259.905   1
  -2   2  17 599.552 285.634   1
   2  -2 -17 559.963 231.526   1
   2   2 -17 800.267 201.631   1
  -2  -2  17 718.837 270.719   1
  -2   2  16-257.163 266.683   1
  -2  -2  16-178.516 219.287   1
   2   2 -16 381.217 191.643   1
   2  -2 -16 180.234 224.902   1
  -2   2  15 186.329 252.653   1
   2  -2 -15 375.139 209.352   1
  -2  -2  15 620.179 236.518   1
   2   2 -15-22.5493 174.994   1
   2  -2 -14 2868.07 349.767   1
   2   2 -14 3380.24 337.818   1
  -2  -2  14 3716.76 375.128   1
  -2   2  14 3800.94 402.128   1
   2  -2 -13 367.221 186.017   1
  -2  -2  13 273.306 207.406   1
   2   2 -13 398.316 171.207   1
  -2   2  13 340.510 237.229   1
  -2  -2  12 11389.1 842.884   1
  -2   2  11 126.338 232.416   1
  -2  -2  11 170.434 189.145   1
   2   2 -11-85.5951 151.222   1
   2  -2 -11 286.626 194.249   1
   2  -2 -10 9080.13 688.392   1
  -2   2  10 9141.74 714.753   1
   2   2 -10 9191.07 670.834   1
   2  -2  -9 3043.21 301.118   1
  -2  -2   9 2282.27 278.233   1
  -2   2   9 2806.85 330.923   1
   2   2  -9 2946.27 261.131   1
  -2  -2   8 4696.65 397.258   1
   2  -2  -8 5068.15 402.379   1
   2   2  -8 4236.32 376.753   1
   2  -2  -7 654.399 166.278   1
  -2   2   7 348.500 205.188   1
  -2   2   6 13051.8 937.361   1
  -2  -2   6 13623.7 917.001   1
   2   2  -6 12351.0 903.235   1
   2  -2  -6 13666.2 920.276   1
  -2  -2   5 8623.60 601.696   1
   2   2  -5 7774.11 575.703   1
  -2   2   4 7419.66 531.575   1
   2  -2  -4 7714.00 518.458   1
  -2  -2   4 7795.19 520.464   1
  -2   2   3 3930.07 358.704   1
   2   2  -3 3581.93 310.007   1
   2  -2  -3 4662.35 336.133   1
  -2  -2   3 4180.02 326.074   1
  -2   2   2 12332.7 836.376   1
  -2  -2   2 13324.0 826.510   1
   2  -2  -2 12375.6 824.164   1
   2   2  -2 10281.8 816.104   1
   2   2  -1 130525. 9479.81   1
  -2  -2   1 144249. 9479.03   1
   2  -2  -1 153090. 9480.21   1
  -2   2   1 147116. 9486.41   1
  -2   2   0 29244.8 1971.44   1
   2   2   0 30710.6 1971.30   1
  -2  -2   0 28626.3 1970.85   1
   2  -2   0 29416.6 1967.21   1
   2  -2   1 112949. 7959.29   1
  -2  -2  -1 135708. 7965.02   1
  -2   2  -1 101824. 7961.34   1
   2   2   1 134684. 7963.34   1
   2  -2   2 10627.3 784.005   1
   2   2   2 11728.2 796.624   1
  -2   2  -2 11995.3 783.011   1
  -2  -2  -2 11206.4 792.626   1
   2   2   3 3843.41 356.869   1
   2  -2   3 4493.33 318.333   1
  -2  -2  -3 3270.76 335.926   1
  -2   2  -3 3963.03 311.418   1
  -2  -2  -4 8104.04 545.902   1
  -2   2  -4 7506.50 526.662   1
   2  -2   4 7721.53 534.418   1
   2   2   4 6096.57 558.923   1
  -2   2  -5 7477.52 556.213   1
   2  -2   5 8257.05 570.461   1
  -2   2  -6 13379.6 915.729   1
  -2  -2  -6 12553.7 933.517   1
   2  -2   6 13450.8 923.891   1
   2   2   6 13786.1 955.555   1
  -2   2  -7 452.971 138.503   1
  -2  -2  -7 229.340 157.151   1
   2   2   7 76.0231 196.603   1
   2  -2   7 444.902 166.235   1
  -2  -2  -8 5096.31 425.583   1
   2   2   8 5316.36 462.694   1
  -2  -2  -9 2333.80 270.859   1
  -2   2  -9 2619.38 255.385   1
   2   2   9 2679.74 307.532   1
   2  -2   9 3248.31 292.307   1
   2   2  10 8732.06 685.876   1
   2   2  11 25.7368 202.300   1
   2  -2  11 86.0711 192.999   1
  -2  -2 -11 59.6604 166.000   1
  -2   2 -11 66.3891 167.645   1
   2   2  12 11431.3 858.672   1
   2  -2  12 10885.3 833.934   1
  -2   2 -12 11827.8 816.094   1
  -2  -2 -12 10972.7 831.522   1
  -2   2 -13 707.721 185.465   1
  -2  -2 -13 382.192 209.588   1
   2  -2  13 588.278 211.496   1
   2   2  13 536.431 263.555   1
  -2  -2 -14 3352.96 336.912   1
  -2   2 -14 3085.51 314.316   1
   2   2  14 3234.88 409.592   1
   2  -2  14 3408.20 371.665   1
   2   2  15 711.142 286.454   1
  -2  -2 -15 73.3700 220.279   1
   2  -2  16 326.929 258.638   1
  -2   2 -16-48.1503 187.329   1
  -2  -2 -16 589.208 233.797   1
   2  -2  17 943.076 270.262   1
   2   2  17 804.546 286.384   1
  -2   2 -17 1131.55 240.742   1
  -2  -2 -17 993.921 240.346   1
   2  -2  18 663.500 254.540   1
  -2   2 -18 494.494 216.916   1
   2  -2  19 735.294 262.199   1
  -2  -2 -19 235.289 245.726   1
  -2   2 -19 205.283 222.925   1
   2   2  20 296.134 295.056   1
  -2  -2 -20 739.936 274.529   1
   2   2  21 344.251 273.409   1
   2  -2  21 112.410 245.156   1
  -2   2 -21 30.3419 206.198   1
  -2  -2 -21 350.066 259.476   1
   2  -2  22 114.438 244.450   1
  -2   2 -22 89.6807 211.809   1
   2  -2  23 38.9808 259.605   1
   2   2  23 428.839 278.372   1
  -2   2 -23-212.435 214.039   1
  -2  -2 -23-154.969 221.311   1
   2   2  24 156.732 267.307   1
  -2  -2 -24 213.520 227.721   1
  -2   2 -24 218.581 212.226   1
   2   2  25 78.4539 238.297   1
  -2  -2 -25 60.7197 197.458   1
   2   2  26 390.982 271.663   1
  -2  -2 -26 183.697 214.816   1
   2   2  27 193.624 238.286   1
  -2  -2 -27 242.981 211.118   1
  -2   3  27-264.683 243.626   1
   2  -3 -27 422.070 213.719   1
  -2   3  26 37.9937 237.299   1
   2  -3 -26 181.252 201.347   1
  -2   3  25-228.485 242.710   1
   2  -3 -25 181.194 217.378   1
  -2   3  24 227.742 271.029   1
   2  -3 -24-120.221 235.408   1
  -2  -3  23-39.1759 247.194   1
  -2   3  23-264.118 271.655   1
   2   3 -23 248.491 204.999   1
   2  -3 -23 238.255 222.858   1
  -2   3  22 260.713 276.714   1
  -2  -3  22 528.141 257.198   1
   2  -3 -22 382.738 220.947   1
   2   3 -22 394.605 205.673   1
  -2   3  21-183.424 261.970   1
  -2  -3  21 72.5397 226.432   1
   2  -3 -21 174.159 218.770   1
   2   3 -21 88.6129 198.580   1
  -2   3  20 72.0058 295.114   1
  -2  -3  20 280.252 245.105   1
   2  -3 -20-142.519 230.786   1
   2   3 -20 227.316 195.458   1
  -2  -3  19-169.055 237.542   1
  -2   3  19 35.2490 290.689   1
   2   3 -19 109.403 198.538   1
   2  -3 -19 362.803 248.394   1
  -2  -3  18 2002.41 318.079   1
   2  -3 -18 1826.17 301.040   1
   2   3 -18 1016.12 243.282   1
  -2  -3  17 923.256 283.083   1
   2   3 -17 49.5186 178.746   1
  -2   3  16 1741.43 333.041   1
  -2  -3  16 2245.91 310.235   1
   2   3 -16 2420.57 290.126   1
   2  -3 -16 2086.30 287.259   1
  -2   3  15-318.195 272.790   1
   2  -3 -15-76.9487 211.145   1
  -2   3  14 457.975 266.672   1
  -2  -3  14 257.805 215.050   1
   2   3 -14 457.978 173.406   1
   2  -3 -14 517.309 214.043   1
  -2   3  13-58.6595 238.499   1
   2   3 -13 271.791 167.782   1
  -2  -3  13 120.079 207.318   1
   2  -3 -13 401.606 213.372   1
   2   3 -12 7837.47 642.044   1
   2  -3 -12 8718.85 671.755   1
  -2  -3  12 9906.84 670.663   1
  -2   3  12 8415.67 688.459   1
  -2   3  11 1553.61 294.799   1
   2   3 -11 1673.95 219.968   1
  -2  -3  11 1652.22 255.195   1
   2  -3 -11 1785.35 258.563   1
   2   3 -10 10531.6 750.345   1
   2  -3 -10 10147.3 769.287   1
  -2  -3  10 10874.9 769.006   1
  -2   3  10 9965.63 791.380   1
  -2   3   9 1846.10 285.372   1
  -2  -3   9 1683.53 223.550   1
   2   3  -9 1756.04 197.949   1
   2  -3  -9 1865.59 235.299   1
   2  -3  -8 276.626 162.161   1
  -2   3   8 213.678 206.567   1
   2   3  -7 5215.10 392.306   1
  -2  -3   7 5472.00 405.202   1
  -2   3   7 5051.94 445.721   1
   2  -3  -7 4861.43 424.158   1
   2  -3  -6 14687.1 1040.61   1
  -2   3   6 13725.5 1053.12   1
  -2  -3   6 16364.8 1045.93   1
   2   3  -6 15066.3 1022.70   1
   2   3  -5 199.909 115.119   1
   2  -3  -5 213.200 161.866   1
  -2   3   5 219.187 199.695   1
  -2  -3   5 358.381 155.570   1
   2   3  -4 7913.20 549.113   1
  -2  -3   4 7657.66 551.620   1
   2  -3  -3 8640.46 589.289   1
  -2  -3   3 7302.93 571.111   1
   2   3  -3 7679.72 565.220   1
  -2   3   2 47543.7 3055.09   1
   2  -3  -2 42457.3 3045.06   1
  -2  -3   2 48046.5 3040.22   1
   2   3  -2 45114.1 3038.41   1
  -2   3   1 56939.2 3627.16   1
   2   3  -1 54102.0 3613.98   1
   2  -3  -1 57243.5 3616.04   1
  -2  -3   1 50826.7 3612.71   1
  -2   3   0 109.783 164.860   1
   2   3   0 45.3113 150.750   1
   2  -3   0-124.636 139.399   1
  -2  -3   0-148.042 147.838   1
   2   3   1 55336.2 3590.84   1
  -2   3  -1 54172.9 3583.04   1
   2  -3   1 53889.2 3580.92   1
  -2  -3  -1 52730.9 3589.06   1
  -2  -3  -2 48485.6 3095.74   1
  -2   3  -2 47489.5 3086.18   1
   2  -3   2 44121.4 3085.64   1
   2   3   2 46546.6 3100.52   1
   2   3   3 7642.36 539.796   1
  -2   3  -3 8345.86 503.435   1
  -2  -3  -3 7945.01 525.387   1
   2  -3   4 7875.90 545.100   1
  -2   3  -4 7631.77 542.521   1
   2   3   5 644.199 228.155   1
  -2  -3  -5 517.608 184.477   1
  -2   3  -5 428.865 126.072   1
   2  -3   5 208.119 132.391   1
  -2  -3  -6 14533.0 971.868   1
  -2   3  -6 13679.2 944.921   1
   2  -3   6 13614.6 953.037   1
   2   3   6 13226.9 990.454   1
  -2  -3  -7 4066.39 394.509   1
  -2   3  -7 4998.25 355.804   1
   2   3   7 3816.25 417.597   1
   2  -3   7 4723.67 369.962   1
   2   3   8 372.645 233.168   1
  -2  -3  -8 543.938 186.227   1
   2   3   9 1679.60 266.946   1
   2  -3   9 1721.62 220.914   1
  -2   3  -9 1607.99 190.738   1
  -2  -3  -9 1760.10 211.441   1
   2   3  10 9271.36 722.232   1
  -2  -3 -10 8232.99 674.772   1
   2  -3  10 10212.6 691.196   1
  -2  -3 -11 1847.89 248.485   1
  -2   3 -11 1806.25 215.277   1
   2   3  11 1472.95 298.816   1
   2  -3  11 1457.75 251.867   1
   2  -3  12 8614.82 676.633   1
  -2   3 -12 8978.93 656.830   1
   2  -3  13 141.318 199.714   1
   2   3  13 145.351 239.901   1
  -2   3 -13 262.310 161.715   1
  -2  -3 -13 23.1213 196.627   1
   2  -3  14 806.430 226.154   1
   2   3  14 426.270 277.659   1
  -2  -3 -14 552.574 220.825   1
  -2   3 -14 486.221 181.758   1
   2   3  15-189.603 266.834   1
   2  -3  15-27.1453 218.297   1
  -2  -3 -15-24.9673 196.886   1
  -2   3 -15 21.9215 176.858   1
   2   3  16 1832.36 321.171   1
   2  -3  16 2117.04 296.030   1
  -2   3 -16 1891.81 258.712   1
  -2  -3 -16 1877.28 290.450   1
   2  -3  17 246.824 241.032   1
   2   3  17 408.342 256.613   1
  -2   3 -17-50.8025 193.054   1
  -2  -3 -17 108.965 220.669   1
   2  -3  18 1605.82 318.543   1
   2   3  18 1654.64 327.102   1
  -2  -3 -18 2589.36 308.366   1
  -2   3 -18 1640.56 275.644   1
   2  -3  19 312.427 264.238   1
   2   3  19 435.774 303.683   1
  -2   3 -19 206.139 227.582   1
   2   3  20 297.934 292.799   1
   2  -3  20-107.653 265.569   1
  -2  -3 -20 153.073 232.536   1
  -2   3 -20 174.793 199.558   1
   2   3  21 498.778 252.094   1
   2  -3  21-73.6766 261.068   1
  -2   3 -21 173.555 214.988   1
  -2  -3 -21 31.8995 205.601   1
   2   3  22 820.069 299.625   1
   2  -3  22 151.737 243.110   1
  -2   3 -22 503.196 204.171   1
  -2  -3 -22 159.332 230.786   1
   2  -3  23 154.568 242.556   1
   2   3  23-78.3617 272.918   1
  -2   3 -23-30.9169 200.129   1
  -2  -3 -23-314.956 214.678   1
   2   3  24-38.9894 259.248   1
  -2  -3 -24 545.941 226.963   1
   2   3  25 661.919 278.343   1
  -2  -3 -25-59.6060 212.363   1
   2   3  26-38.4725 245.512   1
  -2  -3 -26 335.573 205.423   1
   2   3  27 497.016 251.628   1
  -2  -3 -27 119.839 203.969   1
   2  -4 -28-29.4372 211.903   1
  -2   4  28-36.6719 230.133   1
   2  -4 -27-59.1004 220.275   1
  -2   4  27 260.680 253.776   1
   2  -4 -25 178.719 199.711   1
  -2   4  25 226.190 262.846   1
   2  -4 -24 29.7686 179.088   1
  -2   4  24 414.960 252.629   1
   2   4 -23 376.795 207.774   1
   2  -4 -23 29.6612 202.738   1
  -2   4  23 413.905 245.194   1
   2  -4 -22 235.114 225.535   1
   2   4 -22-273.051 217.572   1
  -2   4  22 223.315 249.080   1
  -2  -4  22 226.331 245.333   1
   2  -4 -21 87.1823 211.694   1
  -2   4  21-36.7485 274.910   1
   2   4 -20 704.585 233.295   1
   2  -4 -20 428.994 237.386   1
  -2   4  20 506.493 272.635   1
  -2  -4  20 318.526 254.854   1
  -2   4  19 355.078 253.694   1
   2  -4 -19 336.978 212.265   1
   2   4 -19 298.088 206.419   1
  -2  -4  19 570.078 261.133   1
  -2   4  18 280.752 255.304   1
  -2  -4  18 607.673 245.567   1
   2  -4 -18 727.794 227.398   1
   2   4 -18 569.222 212.629   1
  -2   4  17 343.846 281.603   1
  -2  -4  17 421.174 241.425   1
   2   4 -17 591.253 202.209   1
   2  -4 -17 386.114 233.427   1
  -2   4  16-66.7754 293.952   1
   2  -4 -16 80.9598 241.378   1
  -2   4  15 2042.54 350.951   1
  -2  -4  15 1999.59 302.665   1
   2   4 -15 2318.66 277.311   1
   2  -4 -15 2715.96 303.202   1
  -2   4  14 2041.08 345.667   1
  -2  -4  14 2189.21 297.986   1
   2   4 -14 2697.16 274.219   1
   2  -4 -14 2398.79 302.096   1
  -2   4  13 2196.97 322.180   1
   2   4 -13 1781.63 239.804   1
  -2  -4  13 1821.01 259.703   1
   2  -4 -13 2446.36 289.549   1
   2   4 -12 4975.87 440.489   1
  -2   4  12 5906.76 500.000   1
   2  -4 -12 5614.17 470.408   1
  -2  -4  12 5538.03 461.996   1
  -2  -4  11 4688.81 388.342   1
   2   4 -11 3991.38 353.059   1
  -2   4  10-25.5462 218.223   1
  -2  -4  10-70.5382 182.396   1
   2   4 -10 86.5721 129.433   1
   2  -4 -10 167.119 171.216   1
   2  -4  -9 2313.00 252.594   1
  -2   4   9 2107.77 272.454   1
   2   4  -8 8999.62 651.822   1
   2  -4  -8 9568.63 688.913   1
  -2  -4   8 9182.46 669.859   1
  -2   4   8 9319.51 700.306   1
  -2  -4   7 1874.58 200.749   1
  -2   4   7 1264.03 234.644   1
   2  -4  -7 1977.47 216.630   1
   2   4  -7 1188.96 166.483   1
   2   4  -6 17941.6 1159.26   1
   2  -4  -6 15812.1 1179.12   1
  -2  -4   6 17061.4 1164.37   1
  -2   4   6 16847.6 1193.65   1
   2  -4  -5 48403.3 3349.55   1
  -2  -4   5 51447.9 3334.74   1
  -2   4   5 48251.5 3362.18   1
   2   4  -5 50871.8 3330.49   1
  -2  -4   4 11676.6 784.491   1
   2   4  -4 11141.2 778.322   1
   2   4  -3 51853.7 3312.90   1
   2  -4  -3 49859.6 3326.22   1
  -2   4   3 43373.8 3334.56   1
  -2  -4   3 51495.6 3313.65   1
  -2   4   2 6187.82 464.803   1
   2   4  -2 6274.98 430.242   1
   2  -4  -2 5846.19 443.676   1
  -2  -4   2 5595.01 423.953   1
  -2   4   1 63114.8 4021.42   1
   2  -4  -1 58901.1 4013.03   1
  -2  -4   1 57763.9 4010.02   1
   2   4  -1 62769.4 4010.38   1
  -2  -4   0 25076.9 1537.27   1
   2   4   0 23179.9 1536.49   1
  -2   4   0 23627.1 1543.98   1
   2  -4   0 19989.9 1532.71   1
   2   4   1 57346.9 3700.20   1
  -2   4  -1 56653.9 3689.95   1
   2  -4   1 52955.3 3686.28   1
  -2  -4  -1 56606.9 3696.09   1
   2  -4   2 6509.16 458.725   1
  -2  -4  -2 6478.99 479.589   1
  -2   4  -2 6917.31 464.157   1
   2   4   2 5629.55 494.544   1
   2  -4   3 53511.0 3397.24   1
  -2   4  -3 49402.7 3396.61   1
  -2  -4  -3 51108.2 3415.45   1
   2   4   3 50551.8 3424.04   1
  -2  -4  -4 12527.4 816.773   1
  -2   4  -4 11357.6 778.204   1
   2  -4   4 11099.8 778.832   1
   2   4   4 11532.8 826.122   1
  -2  -4  -5 45163.5 3345.55   1
  -2   4  -5 51898.5 3323.05   1
   2  -4   5 51086.7 3327.03   1
   2   4   5 49566.8 3362.66   1
  -2   4  -6 17481.3 1161.42   1
  -2  -4  -6 16584.9 1191.06   1
   2  -4   6 16743.2 1164.69   1
   2   4   6 18193.3 1217.91   1
  -2  -4  -7 1527.30 204.550   1
  -2   4  -7 1329.78 162.636   1
   2  -4   7 1258.80 173.357   1
  -2   4  -8 9437.84 635.262   1
  -2  -4  -8 7563.54 664.566   1
   2  -4   8 9374.76 649.388   1
   2   4   8 8762.02 693.230   1
   2   4   9 3064.98 355.855   1
   2  -4  10-68.3018 148.379   1
   2   4  10-261.756 236.577   1
  -2  -4 -10-60.7518 185.356   1
  -2   4 -10-13.2208 120.159   1
   2  -4  11 4247.85 365.147   1
  -2   4 -11 3778.39 337.805   1
   2   4  12 5164.92 492.492   1
   2  -4  12 5578.37 448.664   1
  -2  -4 -12 5690.60 465.118   1
  -2   4 -12 5040.21 420.370   1
   2  -4  13 1958.70 240.656   1
   2   4  13 2062.82 308.120   1
  -2  -4 -13 1686.16 262.896   1
  -2   4 -13 1658.61 220.722   1
   2  -4  14 2188.64 297.496   1
   2   4  14 2214.62 329.806   1
  -2  -4 -14 3197.54 317.705   1
  -2   4 -14 2500.37 262.686   1
   2   4  15 2282.28 336.217   1
   2  -4  15 2262.42 299.459   1
  -2   4 -15 1590.69 257.341   1
  -2  -4 -15 2214.96 277.609   1
   2   4  16-366.230 274.485   1
  -2  -4 -16-293.073 225.959   1
   2  -4  17 546.685 243.162   1
   2   4  17 517.780 276.927   1
  -2   4 -17 330.189 210.909   1
  -2  -4 -17 220.791 221.924   1
   2  -4  18 487.203 260.851   1
   2   4  18 356.085 250.438   1
  -2  -4 -18 517.487 223.685   1
  -2   4 -18 248.577 220.825   1
   2  -4  19 677.656 264.248   1
  -2   4 -19 27.5640 201.646   1
  -2  -4 -19 298.630 240.097   1
   2  -4  20 1228.00 285.117   1
  -2  -4 -20 645.874 247.012   1
  -2   4 -20 1021.46 244.976   1
   2   4  21 76.9677 277.178   1
  -2  -4 -21 191.769 226.556   1
   2   4  22 391.131 284.280   1
   2  -4  22 74.8491 225.366   1
  -2   4 -22 300.122 200.576   1
  -2  -4 -22 262.642 261.985   1
   2   4  23-39.0869 228.442   1
  -2  -4 -23 439.347 206.668   1
   2   4  24 271.571 283.703   1
  -2  -4 -24-90.4294 213.491   1
   2   4  25 308.392 267.649   1
  -2  -4 -25 147.766 206.255   1
   2   4  27 835.445 290.522   1
  -2  -4 -27 148.237 221.754   1
   2   4  28-111.267 225.344   1
  -2  -4 -28 202.482 195.407   1
   2  -5 -28-115.182 210.195   1
  -2   5  28-362.258 260.076   1
   2  -5 -27-29.1253 180.833   1
  -2   5  27 36.7363 221.872   1
   2  -5 -26 176.320 204.701   1
  -2   5  26-74.3238 224.490   1
   2  -5 -25 59.0159 217.446   1
  -2   5  25-149.491 255.782   1
   2  -5 -24 88.6960 231.856   1
  -2   5  24 674.788 259.782   1
   2  -5 -23 176.550 239.007   1
  -2   5  23 37.4970 266.763   1
   2  -5 -22-29.2669 217.342   1
   2   5 -22 271.700 223.343   1
  -2   5  22-74.1989 274.453   1
   2   5 -21-379.690 198.140   1
   2  -5 -21 57.9918 222.481   1
  -2  -5  21 470.291 239.818   1
  -2   5  21-110.205 281.850   1
   2   5 -20 280.074 200.542   1
   2  -5 -20 143.247 224.136   1
  -2  -5  20 207.783 243.680   1
  -2   5  20 290.397 285.665   1
  -2   5  19-357.436 287.515   1
   2  -5 -19-338.842 242.650   1
   2   5 -19 53.6842 204.603   1
  -2  -5  19 198.326 244.605   1
  -2   5  18 637.472 294.859   1
  -2  -5  18 564.930 256.047   1
   2   5 -18 127.537 215.612   1
   2  -5 -18 366.969 254.398   1
  -2   5  17 313.383 235.148   1
  -2  -5  17-88.9487 227.498   1
   2   5 -17-72.3737 169.469   1
   2  -5 -17 139.428 209.400   1
  -2  -5  16 2395.19 297.215   1
   2   5 -16 2008.66 264.389   1
  -2   5  15-66.0473 300.473   1
  -2  -5  15 52.0170 194.678   1
   2   5 -15 233.232 168.166   1
  -2   5  14 1636.47 309.524   1
  -2  -5  14 1230.52 235.900   1
   2   5 -14 1181.54 202.239   1
   2  -5 -14 927.881 232.582   1
  -2   5  13 398.857 286.493   1
  -2  -5  13 488.340 198.748   1
   2   5 -13 578.955 153.051   1
   2  -5 -13 674.638 253.366   1
  -2   5  12 704.636 237.105   1
  -2  -5  12 608.609 190.174   1
   2   5 -12 428.202 152.046   1
   2  -5 -12 478.822 186.899   1
  -2   5  11 279.748 243.124   1
   2   5 -11 119.110 137.170   1
  -2  -5  11 129.543 164.879   1
   2  -5 -11 45.6609 196.286   1
   2  -5 -10 6211.37 506.769   1
  -2   5  10 7684.29 545.963   1
  -2  -5  10 7070.41 488.896   1
   2  -5  -9 571.359 212.213   1
  -2   5   9 549.200 264.890   1
  -2  -5   9 913.172 187.644   1
  -2   5   8 14132.7 1006.99   1
   2  -5  -8 13854.3 988.020   1
   2   5  -8 13353.1 951.333   1
  -2  -5   8 14440.6 964.878   1
  -2  -5   7 1533.62 177.202   1
   2  -5  -7 1464.05 225.841   1
  -2   5   7 1497.87 256.376   1
   2  -5  -6 5562.57 474.239   1
  -2   5   6 6560.18 499.277   1
   2   5  -6 5780.15 427.432   1
  -2  -5   6 6030.18 436.735   1
  -2   5   5 1382.05 235.210   1
   2  -5  -5 1382.44 196.403   1
   2   5  -5 1096.01 140.613   1
   2   5  -4 18858.4 1221.76   1
  -2   5   4 16908.0 1257.36   1
  -2  -5   4 18754.9 1223.32   1
   2  -5  -4 16748.5 1241.32   1
  -2  -5   3 474.541 104.937   1
   2   5  -3 454.229 111.134   1
  -2  -5   2 32828.6 2180.96   1
  -2   5   2 32842.0 2203.34   1
   2  -5  -2 31634.1 2192.38   1
   2   5  -2 33269.2 2181.41   1
  -2  -5   1 1968.51 180.875   1
   2  -5  -1 1820.22 203.002   1
   2   5  -1 1646.98 178.735   1
  -2   5   1 1966.07 223.146   1
   2  -5   0 44.9894 118.959   1
  -2  -5   0-16.4186 128.726   1
   2   5   0 37.4315 145.614   1
  -2   5   0 85.9773 149.704   1
   2  -5   1 1238.96 166.184   1
  -2  -5  -1 1639.73 189.463   1
  -2   5  -1 1788.66 184.458   1
   2  -5   2 29708.4 1995.31   1
  -2  -5  -2 34539.4 2016.75   1
   2   5   2 32875.8 2025.63   1
   2  -5   3 453.578 96.6576   1
  -2   5  -3 385.482 99.9493   1
   2   5   4 17534.0 1225.38   1
  -2   5  -4 19337.8 1176.13   1
  -2  -5  -4 15981.2 1207.63   1
   2  -5   4 16412.3 1174.52   1
   2   5   5 1052.21 261.054   1
  -2  -5  -5 1242.67 212.580   1
  -2   5  -5 1326.51 123.411   1
   2  -5   5 1131.53 132.405   1
   2   5   6 5654.83 490.316   1
   2  -5   6 6171.00 425.820   1
  -2   5  -6 5838.18 416.700   1
  -2  -5  -6 5467.30 464.526   1
  -2  -5  -7 1732.36 235.638   1
  -2   5  -7 1636.48 153.409   1
   2  -5   7 1096.29 171.689   1
   2   5   7 1713.95 266.024   1
   2  -5   8 12695.3 930.983   1
   2   5   8 13741.7 984.104   1
  -2  -5  -8 13239.8 959.249   1
  -2   5  -8 13981.0 921.384   1
   2  -5   9 856.719 166.684   1
   2   5   9 411.423 216.488   1
  -2  -5  -9 278.427 181.995   1
  -2   5  -9 703.935 130.087   1
   2   5  10 6037.73 527.166   1
  -2  -5 -10 5951.89 488.268   1
  -2   5 -11-13.8474 120.312   1
  -2  -5 -11-65.9546 188.866   1
   2  -5  11 102.913 155.417   1
   2   5  11 314.716 233.017   1
   2  -5  12 419.094 174.271   1
   2   5  12 324.337 212.278   1
  -2   5 -12 443.569 146.925   1
  -2  -5 -12 420.222 175.453   1
   2   5  13 826.345 289.399   1
   2  -5  13 698.700 214.715   1
  -2  -5 -13 559.840 220.060   1
  -2   5 -13 1100.10 181.992   1
   2   5  14 1595.92 330.022   1
   2  -5  14 1070.16 217.787   1
  -2  -5 -14 1055.56 265.982   1
  -2   5 -14 914.782 193.777   1
   2   5  15-32.7839 250.460   1
   2  -5  15 456.724 204.264   1
  -2   5 -15 188.939 164.411   1
  -2  -5 -15 492.763 214.020   1
   2  -5  16 1874.78 297.960   1
  -2   5 -16 2680.51 286.178   1
   2   5  17-34.9901 299.383   1
  -2  -5 -17 475.065 256.320   1
   2   5  18-359.802 261.126   1
   2  -5  18-125.772 211.440   1
  -2  -5 -18 87.0539 215.543   1
   2   5  19-369.035 300.767   1
   2  -5  19 197.228 235.963   1
  -2   5 -19 466.895 203.509   1
  -2  -5 -19 210.429 242.024   1
   2   5  20 75.2834 280.618   1
   2  -5  20 34.4548 247.111   1
  -2  -5 -20 247.010 247.583   1
  -2   5 -20 54.0289 189.054   1
   2   5  21 115.721 272.478   1
   2  -5  21 215.606 236.429   1
  -2   5 -21 28.5019 193.934   1
  -2  -5 -21 576.031 234.508   1
   2   5  22-39.0918 289.199   1
  -2  -5 -22-98.3441 254.187   1
   2   5  23 38.9652 263.966   1
  -2  -5 -23 500.267 213.144   1
   2   5  24 463.006 291.853   1
  -2  -5 -24-149.735 224.066   1
   2   5  25 229.486 248.731   1
  -2  -5 -25-29.2915 191.437   1
   2   5  26 452.262 275.529   1
  -2  -5 -26 298.222 215.949   1
   2   5  27 112.434 248.625   1
  -2  -5 -27 175.377 204.665   1
   2   5  28-219.102 217.026   1
  -2  -5 -28 426.766 196.731   1
   2  -6 -27 172.194 214.308   1
  -2   6  27 253.629 256.951   1
   2  -6 -26 203.157 213.106   1
  -2   6  26-110.218 247.002   1
   2  -6 -24-29.2876 217.459   1
  -2   6  24 74.5411 263.952   1
  -2   6  23 111.540 262.323   1
   2  -6 -22 204.420 209.103   1
  -2   6  22 296.350 264.966   1
   2   6 -21-28.5261 175.406   1
   2  -6 -21 231.958 217.866   1
  -2   6  21 257.414 262.713   1
   2  -6 -20 459.488 238.689   1
   2   6 -20 438.014 206.090   1
  -2  -6  20-275.193 237.972   1
  -2   6  20 145.702 271.886   1
  -2  -6  19 326.488 262.720   1
   2   6 -19 364.093 201.960   1
   2  -6 -19 838.049 250.189   1
  -2   6  19 290.626 313.610   1
  -2  -6  18 1511.05 266.793   1
  -2   6  18 893.556 329.578   1
   2  -6 -18 398.409 243.921   1
   2   6 -18 1010.81 210.563   1
  -2   6  17-105.701 271.311   1
   2  -6 -17-56.3703 217.812   1
   2  -6 -16-277.440 195.940   1
  -2  -6  16-108.180 213.501   1
  -2   6  16-138.204 248.915   1
   2   6 -16-108.143 154.776   1
   2  -6 -15 27.0975 230.931   1
  -2  -6  15 125.505 210.865   1
   2   6 -15 80.3960 159.744   1
  -2   6  15 405.624 298.502   1
   2  -6 -14 3836.64 381.567   1
  -2  -6  14 4233.86 380.235   1
  -2   6  14 3832.15 426.480   1
   2   6 -14 3521.80 340.594   1
  -2   6  13 31.4210 256.683   1
   2   6 -13 50.1985 143.325   1
  -2  -6  13-152.488 189.727   1
   2  -6 -13 102.286 215.917   1
  -2   6  12 2475.43 323.846   1
   2   6 -12 2332.53 232.668   1
  -2  -6  12 2869.31 292.951   1
  -2   6  11 779.341 276.013   1
   2  -6 -11 988.247 242.123   1
   2   6 -11 948.353 158.331   1
  -2  -6  11 1064.00 208.189   1
  -2  -6   9 1546.29 184.108   1
   2   6  -9 1525.86 173.457   1
   2  -6  -9 1251.24 237.822   1
  -2   6   9 1662.30 293.439   1
   2  -6  -8 6865.83 538.355   1
  -2   6   8 7523.47 571.592   1
  -2  -6   8 6076.50 494.262   1
   2   6  -8 7338.16 492.632   1
  -2   6   7 479.149 238.499   1
   2   6  -7 91.3047 89.3454   1
  -2  -6   7 171.993 114.664   1
   2  -6  -7 354.509 187.218   1
   2  -6  -6 36455.2 2626.06   1
  -2  -6   6 41270.8 2601.21   1
   2   6  -6 39236.7 2596.49   1
  -2   6   6 36365.8 2641.12   1
   2  -6  -5 8381.81 623.714   1
  -2  -6   5 8806.30 585.060   1
  -2   6   5 7317.35 639.728   1
   2   6  -4 20756.9 1347.14   1
   2  -6  -4 17811.6 1370.63   1
  -2  -6   4 21299.2 1346.85   1
  -2   6   4 18008.5 1384.64   1
   2   6  -3 176.619 95.6640   1
   2  -6  -3 225.328 145.719   1
  -2   6   3 46.9304 184.400   1
   2   6  -2 26162.7 1801.59   1
  -2  -6   2 27639.2 1800.68   1
   2  -6  -1 3475.27 281.842   1
   2   6  -1 3445.56 275.818   1
  -2   6   1 2982.63 293.947   1
  -2  -6   1 3189.14 263.588   1
   2   6   0 3974.27 336.133   1
   2  -6   0 3902.39 321.107   1
  -2  -6   0 4264.61 323.632   1
  -2   6   0 4505.17 340.165   1
  -2   6  -1 3419.75 273.909   1
   2   6   1 3260.55 298.325   1
   2  -6   1 3215.34 265.845   1
  -2  -6  -1 3539.26 283.874   1
   2  -6   2 28000.5 1840.64   1
  -2   6  -2 27131.1 1844.80   1
  -2  -6  -3 550.152 164.278   1
   2   6   3 262.157 188.633   1
  -2   6  -3 244.761 92.4166   1
   2  -6   3 312.497 90.2057   1
  -2   6  -4 20339.2 1307.61   1
  -2  -6  -4 18390.4 1343.98   1
   2  -6   4 19184.1 1306.80   1
   2   6   4 19577.9 1364.87   1
  -2   6  -5 7899.35 543.747   1
  -2  -6  -5 8064.44 597.346   1
   2  -6   5 8190.54 546.916   1
   2   6   5 7332.26 615.681   1
   2   6   6 39399.1 2405.26   1
   2  -6   6 34693.8 2341.72   1
  -2   6  -6 34229.2 2336.33   1
  -2  -6  -6 36514.6 2382.00   1
  -2  -6  -7 56.8556 178.157   1
  -2   6  -7 359.834 90.6069   1
   2  -6   7 545.177 111.690   1
   2   6   7 308.500 260.483   1
   2   6   8 7828.14 611.452   1
   2  -6   8 6958.84 515.327   1
   2  -6   9 1749.88 173.837   1
   2   6   9 1737.61 295.185   1
  -2   6  -9 1542.01 157.168   1
   2  -6  10 4161.60 353.018   1
  -2   6 -10 4595.22 341.166   1
  -2  -6 -11 1066.97 227.770   1
   2   6  11 647.734 252.492   1
  -2   6 -12 2683.21 246.589   1
  -2  -6 -12 2496.56 303.305   1
   2   6  12 1906.36 357.625   1
   2  -6  12 2728.63 269.872   1
  -2   6 -13 49.2860 141.534   1
  -2  -6 -13-74.3516 223.972   1
   2   6  13 470.901 277.876   1
   2  -6  13-59.6506 168.395   1
  -2   6 -14 4088.90 331.733   1
   2  -6  14 3784.47 350.379   1
  -2  -6 -14 2668.83 341.062   1
   2   6  14 3280.52 403.092   1
  -2  -6 -15-239.227 230.307   1
  -2   6 -15 20.7097 163.944   1
   2  -6  15-147.687 176.563   1
   2   6  15 66.8784 299.917   1
  -2  -6 -16-27.4561 236.506   1
  -2   6 -16 243.456 186.886   1
   2   6  16-138.018 281.002   1
   2  -6  16-239.921 197.940   1
  -2  -6 -17 142.463 206.983   1
  -2   6 -17 160.055 182.379   1
   2  -6  17 339.734 210.459   1
   2   6  17-35.5329 246.605   1
  -2  -6 -18 761.141 270.461   1
  -2   6 -18 796.439 217.174   1
   2   6  18 654.073 325.968   1
   2  -6  18 959.804 252.182   1
  -2  -6 -19-120.974 203.288   1
  -2   6 -19-76.6226 192.469   1
   2   6  19 185.820 247.502   1
   2  -6  19 126.640 243.750   1
  -2  -6 -20 216.842 249.959   1
  -2   6 -20 133.459 197.775   1
   2   6  20 378.060 295.835   1
   2  -6  20 669.592 252.222   1
  -2  -6 -21-128.067 204.098   1
   2   6  21 38.6335 237.307   1
  -2  -6 -22 380.854 261.859   1
   2   6  22 585.263 318.221   1
  -2  -6 -23 124.538 189.235   1
   2   6  23 77.6838 250.171   1
  -2  -6 -24 89.2359 218.448   1
   2   6  24 115.081 275.094   1
  -2  -6 -26-147.347 219.628   1
   2   6  26 260.973 258.518   1
  -2  -6 -27 28.8163 203.454   1
   2   6  27 332.794 248.730   1
  -2   7  27-321.505 251.950   1
   2  -7 -27 169.550 219.839   1
  -2   7  26-145.243 256.148   1
   2  -7 -26 228.201 215.028   1
  -2   7  25 73.3532 250.103   1
   2  -7 -25 201.844 203.615   1
  -2   7  24 185.058 258.036   1
   2  -7 -23 116.492 207.242   1
  -2   7  22 554.490 252.273   1
   2  -7 -22 29.1106 188.894   1
  -2   7  21 220.814 256.390   1
   2  -7 -21-289.862 205.406   1
  -2   7  20 109.650 264.428   1
   2  -7 -20 316.507 220.315   1
   2   7 -20 104.277 193.226   1
  -2  -7  19-70.4861 258.026   1
   2   7 -19 320.097 175.561   1
   2  -7 -18-200.625 248.947   1
  -2   7  18 216.219 306.051   1
   2  -7 -17 227.720 224.754   1
  -2   7  17 284.983 279.257   1
   2   7 -17 151.360 171.464   1
  -2  -7  17 61.7307 227.742   1
   2  -7 -16 2949.81 338.840   1
   2   7 -16 2790.34 289.610   1
  -2  -7  16 3797.83 350.115   1
   2   7 -15 75.1007 141.753   1
  -2  -7  15 558.196 214.754   1
   2  -7 -14-80.3233 209.770   1
  -2   7  14-300.677 262.601   1
   2   7 -14-17.5353 147.719   1
  -2  -7  14-22.6295 198.764   1
   2  -7 -13 235.243 227.834   1
  -2   7  13 578.746 279.403   1
   2   7 -13 381.304 153.409   1
  -2  -7  13 695.025 185.146   1
  -2   7  12 898.932 254.786   1
   2   7 -12 773.437 144.188   1
  -2  -7  12 557.389 170.372   1
   2  -7 -12 504.398 203.152   1
   2  -7 -11 1840.91 273.909   1
  -2   7  11 2022.86 318.426   1
   2  -7 -10 3958.63 374.110   1
   2   7 -10 4132.36 302.606   1
  -2  -7  10 3214.04 307.309   1
  -2   7  10 3778.27 409.644   1
   2   7  -9 1548.42 155.503   1
  -2  -7   9 1127.97 157.017   1
   2  -7  -8 2955.66 351.099   1
  -2  -7   8 3533.47 303.501   1
  -2   7   8 3595.99 371.201   1
   2  -7  -7 12962.0 915.801   1
   2   7  -7 12387.5 867.487   1
  -2  -7   7 12879.0 868.550   1
  -2   7   7 12859.4 944.370   1
   2   7  -6 738.062 105.372   1
  -2  -7   6 467.269 102.368   1
   2  -7  -6 923.235 199.857   1
  -2   7   6 695.986 233.289   1
  -2   7   5 1561.46 252.179   1
   2   7  -5 1502.03 140.446   1
  -2  -7   5 1371.68 140.023   1
   2  -7  -5 1177.13 202.513   1
   2  -7  -4 25870.6 1929.56   1
  -2  -7   4 29739.7 1898.56   1
  -2   7   4 27649.3 1940.85   1
   2   7  -4 28573.0 1899.85   1
   2  -7  -3 6164.02 441.112   1
  -2   7   3 5893.50 458.073   1
  -2  -7   3 5392.99 406.704   1
  -2  -7   2 2718.24 228.204   1
   2   7  -2 2975.99 238.866   1
   2   7  -1 26537.2 1742.26   1
  -2  -7   1 22611.7 1731.88   1
   2  -7  -1 28605.4 1744.55   1
  -2   7   1 27090.0 1754.31   1
   2   7   0 60.6616 148.829   1
  -2   7   0-81.9803 141.875   1
  -2  -7   0-40.2012 126.643   1
  -2  -7  -1 27945.2 1806.96   1
  -2   7  -1 29114.3 1802.35   1
   2   7   1 24364.4 1816.06   1
   2  -7   1 25566.4 1791.42   1
   2  -7   2 3021.96 234.459   1
   2   7   2 3123.66 293.264   1
  -2  -7  -2 3056.02 275.967   1
  -2   7  -2 2876.41 241.275   1
  -2  -7  -3 7014.90 509.506   1
  -2   7  -3 7010.97 466.606   1
   2  -7   3 6265.84 460.600   1
   2   7   3 6286.46 524.468   1
  -2   7  -4 28724.3 1933.90   1
  -2  -7  -4 27502.3 1974.21   1
   2  -7   4 29999.0 1935.04   1
   2   7   4 29164.5 1991.28   1
  -2  -7  -5 1259.18 218.322   1
  -2   7  -5 1518.01 121.660   1
   2  -7   5 1537.52 123.858   1
   2  -7   6 801.534 93.9235   1
   2   7   6 511.965 245.620   1
  -2  -7  -6 334.319 184.268   1
  -2   7  -6 853.983 86.8191   1
   2   7   7 13040.7 967.606   1
   2  -7   7 13033.0 881.980   1
  -2   7  -8 3794.58 293.838   1
  -2  -7  -8 4285.56 379.580   1
   2   7   8 4365.91 413.756   1
   2  -7   8 4211.52 303.420   1
   2  -7   9 1493.49 162.387   1
  -2   7  -9 1565.56 147.909   1
   2  -7  10 2823.18 257.735   1
   2   7  10 2554.64 368.945   1
  -2   7 -10 2835.38 244.807   1
  -2  -7 -10 3446.13 331.198   1
   2  -7  11 1823.68 216.998   1
   2   7  11 1587.49 297.347   1
  -2   7 -11 2088.70 196.478   1
   2   7  12 155.015 263.658   1
  -2  -7 -12 246.233 214.900   1
   2  -7  13 631.837 181.978   1
   2   7  13 677.217 286.008   1
  -2  -7 -13 1040.02 242.068   1
  -2   7 -13 559.403 165.409   1
   2   7  14 165.200 259.717   1
   2  -7  14 41.2781 178.365   1
  -2   7 -14 118.814 140.909   1
  -2  -7 -14 26.1045 200.354   1
   2  -7  15 203.249 184.784   1
  -2   7 -15 128.692 153.319   1
   2  -7  16 3860.78 353.821   1
  -2   7 -16 3530.86 313.179   1
   2   7  16 2423.13 395.840   1
  -2  -7 -16 2661.02 348.288   1
   2  -7  17 291.642 222.671   1
   2   7  17 143.788 310.188   1
  -2   7 -17 128.888 176.453   1
  -2  -7 -17 633.728 260.297   1
   2   7  18 147.055 259.821   1
   2  -7  18 285.863 201.461   1
  -2  -7 -18 89.2539 207.859   1
  -2   7 -18 457.445 182.909   1
   2  -7  19 333.342 218.345   1
  -2   7 -19 24.2935 171.608   1
  -2  -7 -20 314.408 223.984   1
   2   7  20 458.071 297.947   1
  -2  -7 -21 288.183 249.120   1
   2   7  21-270.735 285.022   1
  -2  -7 -22-189.969 234.395   1
   2   7  22-77.9301 268.022   1
  -2  -7 -23-92.9296 218.921   1
   2   7  23 735.036 303.332   1
  -2  -7 -24 118.065 215.013   1
   2   7  24-76.2176 256.169   1
  -2  -7 -25 143.596 209.303   1
   2   7  25 37.5795 264.020   1
  -2  -7 -26 552.914 236.669   1
   2   7  26 73.7146 249.980   1
  -2  -7 -27 113.540 203.534   1
   2   7  27-36.4618 253.946   1
   2  -8 -27 55.4014 211.366   1
  -2   8  27 387.073 252.567   1
   2  -8 -26 84.4127 212.165   1
  -2   8  26 644.089 272.313   1
  -2   8  25 290.393 264.062   1
   2  -8 -23 260.460 207.320   1
  -2   8  23 589.238 278.650   1
   2  -8 -22 115.988 206.638   1
  -2   8  22 774.326 286.782   1
   2  -8 -21-28.9487 201.603   1
  -2   8  21 110.382 258.417   1
   2  -8 -20-86.4631 226.285   1
  -2   8  20-476.243 295.946   1
   2  -8 -19-145.710 230.611   1
  -2   8  19 436.253 287.660   1
   2   8 -18 369.535 190.292   1
   2  -8 -18 57.6940 227.566   1
  -2  -8  18 283.186 216.631   1
  -2   8  18 580.954 291.712   1
   2  -8 -17 28.7411 180.361   1
   2   8 -17 172.568 163.741   1
  -2  -8  17 183.403 198.881   1
  -2   8  17-431.903 250.651   1
   2   8 -16 139.701 155.255   1
  -2  -8  16-214.919 187.037   1
   2  -8 -16 227.489 238.001   1
  -2   8  16-283.916 303.984   1
   2  -8 -15 278.556 227.252   1
  -2  -8  15 431.359 197.331   1
   2   8 -15 91.6055 147.002   1
  -2   8  15 69.4716 271.482   1
  -2  -8  14 1109.31 214.304   1
   2   8 -14 1148.22 177.035   1
   2  -8 -13-52.9940 220.194   1
  -2  -8  13 311.661 151.382   1
   2   8 -13 72.9323 137.699   1
   2  -8 -12 2248.35 302.969   1
  -2   8  12 1176.55 316.553   1
   2  -8 -11 548.006 229.226   1
  -2  -8  11 192.710 137.826   1
   2   8 -11 442.968 130.622   1
  -2   8  11 428.752 248.250   1
  -2   8  10 792.615 246.235   1
  -2  -8  10 589.510 131.660   1
   2   8 -10 356.210 108.556   1
   2  -8  -9 3924.36 355.254   1
  -2   8   9 4341.28 390.342   1
  -2  -8   9 4654.18 283.248   1
  -2   8   8 1062.87 281.143   1
   2   8  -8 1185.58 127.922   1
   2  -8  -8 1061.43 225.827   1
  -2  -8   8 1038.09 127.140   1
   2   8  -7 1485.61 137.303   1
   2  -8  -7 1704.43 223.375   1
  -2  -8   7 1503.62 136.888   1
   2  -8  -6 23914.2 1581.91   1
  -2   8   6 25649.5 1604.86   1
  -2  -8   6 24236.2 1530.10   1
   2   8  -6 20984.4 1528.76   1
  -2  -8   5 3153.28 234.052   1
  -2   8   5 2500.70 327.714   1
   2   8  -5 3516.73 239.883   1
   2  -8  -5 2645.77 297.162   1
   2  -8  -4 7389.47 567.903   1
  -2   8   4 7008.42 583.290   1
  -2  -8   4 7818.38 525.724   1
   2   8  -4 7667.22 528.962   1
  -2  -8   3 8095.06 533.255   1
   2  -8  -3 6772.89 561.498   1
   2   8  -3 8069.12 539.864   1
  -2   8   3 6572.32 578.430   1
  -2  -8   2 8739.77 652.094   1
   2   8  -2 9496.83 660.576   1
  -2   8   2 10418.2 687.596   1
  -2  -8   1 1947.15 189.905   1
   2   8   0 5602.00 504.168   1
  -2   8   0 7017.24 506.881   1
   2  -8   0 7083.03 491.707   1
  -2  -8   0 7046.51 495.467   1
  -2   8  -1 2463.06 228.297   1
   2  -8   1 2253.13 202.664   1
  -2  -8  -2 9800.02 683.365   1
   2   8   2 9993.58 700.618   1
   2  -8   2 8824.42 655.407   1
  -2   8  -2 9901.07 664.278   1
   2  -8   3 7001.90 509.668   1
   2   8   3 7475.23 575.269   1
  -2  -8  -3 7776.39 556.323   1
  -2   8  -3 7567.76 516.251   1
  -2  -8  -4 6919.17 587.022   1
  -2   8  -4 8176.13 538.007   1
   2  -8   4 7993.05 538.131   1
   2   8   4 7205.50 612.011   1
  -2  -8  -5 2878.16 281.061   1
   2   8   5 2170.36 311.446   1
   2   8   6 26478.5 1837.33   1
  -2  -8  -7 1499.85 230.311   1
   2   8   7 1501.98 267.891   1
   2  -8   8 760.298 92.6092   1
  -2   8  -8 1113.20 95.2813   1
  -2  -8  -8 944.276 195.122   1
   2   8   9 3712.45 459.711   1
  -2  -8  -9 4349.21 415.598   1
   2  -8   9 4191.58 326.764   1
  -2   8  -9 4864.17 324.191   1
   2   8  10 621.505 241.656   1
   2  -8  10 529.858 117.320   1
  -2   8 -10 583.711 107.831   1
   2   8  11 492.184 281.834   1
   2  -8  11 125.080 118.207   1
  -2  -8 -11 389.907 221.776   1
  -2   8 -11 195.912 104.296   1
   2  -8  12 1137.51 189.069   1
   2   8  12 1276.90 301.233   1
  -2  -8 -12 1832.55 256.204   1
  -2   8 -12 1585.59 167.935   1
   2   8  13-32.8475 270.066   1
  -2  -8 -13-129.585 225.187   1
   2  -8  14 1133.82 197.246   1
  -2   8 -14 1659.03 186.634   1
   2   8  15-173.658 268.631   1
   2  -8  15 182.335 173.997   1
  -2   8 -15 277.305 139.114   1
  -2  -8 -15 276.007 220.885   1
   2   8  16 356.881 330.596   1
   2  -8  16 335.962 183.569   1
  -2  -8 -16-200.150 237.918   1
  -2   8 -16-71.8947 144.110   1
  -2   8 -17 19.1908 151.075   1
  -2  -8 -17 586.362 226.679   1
   2   8  17-109.308 259.255   1
   2  -8  17 48.5088 180.302   1
   2   8  18 446.292 311.339   1
  -2  -8 -18 718.971 261.370   1
  -2   8 -18 167.284 160.073   1
   2   8  19-75.5545 255.119   1
  -2  -8 -19 154.577 217.162   1
   2   8  20-114.863 296.901   1
  -2  -8 -20 251.912 249.205   1
   2   8  21 77.8066 286.828   1
  -2  -8 -21-292.918 240.928   1
   2   8  22 233.267 272.076   1
  -2  -8 -22 94.6772 219.056   1
   2   8  23 535.247 280.309   1
  -2  -8 -23 453.012 233.894   1
   2   8  25 409.335 264.915   1
   2   8  26 109.199 211.208   1
  -2  -8 -26-344.609 192.465   1
   2   8  27 215.596 253.666   1
  -2  -8 -27 139.683 210.817   1
  -2   9  26 212.248 267.545   1
   2  -9 -26-110.933 205.142   1
  -2   9  25 826.516 274.420   1
   2  -9 -25 225.393 215.958   1
  -2   9  24 254.783 278.572   1
   2  -9 -24 171.185 212.253   1
  -2   9  23 329.442 275.938   1
   2  -9 -23 402.309 227.177   1
  -2   9  22 367.413 270.926   1
   2  -9 -22 404.235 224.549   1
  -2   9  20 256.995 289.739   1
   2  -9 -20 490.971 234.483   1
   2  -9 -19 172.308 216.624   1
  -2   9  19 109.526 247.827   1
  -2   9  17-72.6510 304.035   1
   2  -9 -17-202.835 246.793   1
   2   9 -17 197.661 156.900   1
  -2  -9  16 679.595 188.393   1
  -2   9  16 930.214 312.000   1
   2  -9 -16 685.539 252.449   1
   2   9 -16 519.406 163.825   1
  -2  -9  15 18.9233 151.730   1
  -2   9  15-35.2606 268.636   1
   2  -9 -15-310.702 212.109   1
   2   9 -15 32.2838 142.549   1
  -2   9  14-34.4767 306.129   1
   2   9 -14 432.765 146.438   1
  -2  -9  13 688.469 150.813   1
   2  -9 -13 351.416 219.037   1
   2   9 -13 564.867 142.216   1
  -2  -9  12 1025.43 162.299   1
   2  -9 -12 840.023 226.965   1
   2   9 -12 1344.87 146.804   1
  -2   9  12 983.182 278.654   1
   2  -9 -11 228.502 221.288   1
  -2   9  11 190.033 285.603   1
   2   9 -11 103.100 106.755   1
  -2  -9  11 115.252 120.023   1
   2   9 -10 4812.40 320.599   1
   2  -9 -10 4719.35 414.534   1
  -2  -9  10 3777.04 316.319   1
  -2   9  10 3808.60 442.551   1
  -2  -9   9 32.6765 67.5507   1
   2   9  -9 34.0489 73.6304   1
  -2   9   9-29.1825 234.670   1
   2  -9  -9-93.7141 202.936   1
  -2  -9   8 3375.46 222.838   1
   2   9  -8 2769.20 224.773   1
  -2   9   7 2277.95 303.030   1
   2  -9  -7 1963.24 268.158   1
  -2   9   6 1800.03 304.443   1
   2   9  -6 2027.85 154.482   1
  -2  -9   6 1927.65 146.069   1
   2  -9  -6 2108.30 256.623   1
  -2   9   5 1072.79 227.371   1
   2   9  -5 605.477 93.2839   1
  -2  -9   5 762.227 82.2275   1
   2  -9  -5 731.738 182.528   1
  -2  -9   4 7018.95 493.552   1
   2  -9  -4 7651.93 542.923   1
  -2   9   4 6557.94 555.325   1
   2   9  -4 7205.80 499.595   1
  -2  -9   3 3824.50 301.698   1
   2  -9  -3 3743.99 334.803   1
  -2   9   3 3362.22 358.678   1
   2   9  -2 7071.85 507.231   1
   2  -9  -2 7710.09 516.108   1
  -2  -9   2 6256.24 491.306   1
   2  -9  -1 346.823 136.518   1
  -2   9   1-47.2598 154.925   1
  -2  -9   1-21.0647 113.007   1
   2   9  -1 131.720 138.952   1
  -2   9   0-111.669 141.622   1
   2  -9   0-56.0293 118.882   1
   2  -9   1 37.9020 100.071   1
   2   9   1-84.8268 148.575   1
  -2  -9  -1 148.940 142.719   1
  -2   9  -1-12.8519 145.224   1
   2  -9   2 6572.55 467.190   1
  -2  -9  -2 6998.09 497.118   1
  -2   9  -2 5801.31 471.774   1
   2   9   2 7633.27 535.591   1
   2  -9   3 4069.67 305.786   1
  -2   9  -3 4269.46 313.949   1
  -2  -9  -3 4710.39 360.691   1
   2   9   3 3800.51 387.338   1
  -2   9  -4 6940.10 479.361   1
   2  -9   4 7134.18 477.618   1
   2   9   4 6644.56 576.916   1
  -2  -9  -5 313.836 175.509   1
   2   9   5 671.035 236.324   1
  -2  -9  -6 2080.95 266.700   1
   2   9   6 3087.50 336.617   1
  -2  -9  -7 1801.19 253.195   1
   2   9   7 2466.21 324.015   1
   2   9   8 3995.26 451.484   1
  -2  -9  -8 4976.33 414.464   1
   2   9   9-29.2933 221.682   1
  -2  -9  -9 208.310 175.220   1
   2   9  10 3442.79 408.297   1
  -2  -9 -10 3498.67 369.014   1
  -2   9 -11 57.1448 67.8237   1
  -2  -9 -11 49.7617 207.036   1
   2   9  11 63.2645 246.941   1
   2  -9  11 41.4147 81.1646   1
  -2   9 -12 1054.92 115.915   1
  -2  -9 -12 1053.97 232.894   1
   2   9  12 1140.61 276.046   1
   2  -9  12 578.078 133.279   1
  -2   9 -13 794.002 122.483   1
  -2  -9 -13 580.843 256.228   1
   2  -9  13 498.603 144.954   1
  -2   9 -14 539.920 129.747   1
  -2  -9 -14 740.205 243.642   1
   2   9  14 414.067 296.281   1
   2  -9  14 585.892 146.069   1
  -2   9 -15 68.3710 122.953   1
  -2  -9 -15-253.717 213.221   1
   2   9  15-70.7808 258.796   1
   2  -9  15 204.609 143.564   1
  -2   9 -16 654.295 153.951   1
  -2  -9 -16 874.469 277.740   1
   2   9  16 942.061 322.609   1
   2  -9  16 388.877 172.236   1
   2   9  17-36.8964 258.045   1
  -2  -9 -17 238.561 228.784   1
  -2   9 -17-69.9818 141.592   1
   2   9  19 607.170 309.853   1
  -2  -9 -19 156.979 251.842   1
   2   9  20 656.491 287.823   1
  -2  -9 -20 223.517 218.037   1
   2   9  22 154.037 278.583   1
  -2  -9 -22 215.587 241.549   1
   2   9  23 76.0449 225.992   1
  -2  -9 -23 240.028 187.646   1
   2   9  24 712.986 285.611   1
  -2  -9 -24 87.0148 217.183   1
  -2  -9 -25 538.802 212.745   1
   2   9  26-71.8594 254.499   1
  -2  10  25 71.0104 246.227   1
   2 -10 -25 557.783 215.216   1
  -2  10  24 72.1056 248.431   1
   2 -10 -24 395.988 214.618   1
  -2  10  23-292.191 243.244   1
   2 -10 -23 171.598 217.092   1
  -2  10  22 403.262 256.390   1
   2 -10 -22-258.986 214.462   1
  -2  10  21-36.7616 239.097   1
   2 -10 -21-115.496 212.839   1
  -2  10  20 36.7392 221.958   1
   2 -10 -20 115.482 185.025   1
  -2  10  19-36.6380 261.665   1
   2 -10 -19-115.157 202.270   1
   2 -10 -18 174.947 222.932   1
  -2  10  18-404.573 283.181   1
   2 -10 -16 144.291 218.941   1
  -2  10  16 434.221 292.417   1
   2  10 -16 271.431 127.015   1
  -2  10  15-71.2196 290.932   1
  -2 -10  15-75.7571 139.047   1
   2 -10 -15-28.4227 244.176   1
   2 -10 -14 926.980 238.439   1
  -2 -10  14 291.847 128.612   1
  -2  10  14 806.743 296.004   1
   2  10 -14 386.127 123.928   1
  -2 -10  13 20.1191 113.723   1
   2  10 -13 86.1043 102.397   1
  -2  10  12 933.962 295.022   1
  -2 -10  12 689.303 99.8160   1
   2 -10 -12 1070.19 255.372   1
   2  10 -12 463.799 100.907   1
   2 -10 -11 546.958 236.163   1
   2  10 -11 111.612 54.2113   1
  -2  10  11 487.892 281.126   1
   2 -10 -10 906.222 243.786   1
  -2  10  10 879.545 299.642   1
   2 -10  -9 675.757 235.687   1
  -2  10   9 180.068 281.090   1
  -2  10   8 4220.81 430.972   1
   2 -10  -8 4366.12 397.373   1
   2 -10  -6 2066.56 256.406   1
  -2  10   6 2083.29 302.189   1
   2 -10  -5 1058.19 212.068   1
   2  10  -5 627.642 87.5867   1
  -2  10   5 761.381 219.725   1
   2  10  -4 409.211 98.8729   1
  -2  10   4 177.462 200.824   1
   2 -10  -3 245.653 140.759   1
  -2 -10   3-39.1223 86.3716   1
   2  10  -3 88.6939 108.533   1
  -2  10   3 226.188 174.700   1
   2 -10  -2-90.8119 129.678   1
  -2 -10   2 86.7221 99.1138   1
   2  10  -2 24.1614 121.034   1
  -2  10   2 207.510 168.757   1
   2 -10  -1 110.333 118.197   1
  -2 -10   1 102.173 117.466   1
   2  10  -1-14.2192 147.950   1
  -2  10   1-16.9689 166.809   1
  -2 -10   0 31307.5 1945.69   1
   2  10   0 25912.3 1951.30   1
   2  10   1 54.6249 169.589   1
   2 -10   1 10.3047 105.083   1
   2 -10   2 172.178 96.4599   1
   2  10   2 180.134 198.755   1
  -2  10  -2 209.658 121.725   1
   2 -10   3 58.3425 75.9343   1
  -2 -10  -3-117.716 168.079   1
  -2  10  -3 15.4276 96.1741   1
   2  10   3-130.680 199.297   1
  -2  10  -4 263.437 62.0361   1
   2 -10   4 310.492 55.4181   1
  -2 -10  -5 808.502 184.058   1
   2  10   5 755.713 227.777   1
  -2 -10  -6 2269.49 260.563   1
   2  10   6 1972.41 299.277   1
   2  10   8 4453.29 471.068   1
  -2 -10  -8 5272.51 440.069   1
   2  10   9 602.568 270.564   1
  -2 -10  -9 645.477 219.428   1
   2  10  10 502.433 245.030   1
  -2 -10 -10 370.208 195.941   1
   2  10  11 97.0985 247.195   1
  -2 -10 -11 408.388 214.992   1
   2  10  12 931.230 303.842   1
  -2 -10 -12 524.714 234.660   1
   2  10  13-102.959 297.323   1
  -2  10 -13 94.4622 54.4417   1
   2 -10  13 104.710 70.6139   1
  -2 -10 -13-54.5220 227.561   1
   2  10  14 281.747 267.468   1
  -2  10 -14 374.591 90.8313   1
   2 -10  14 612.839 113.411   1
   2  10  15-108.018 284.861   1
  -2  10 -15-81.0985 98.3439   1
   2 -10  15-12.2903 119.750   1
  -2 -10 -15 259.298 223.365   1
  -2  10 -16 309.206 121.760   1
   2  10  16 403.381 328.845   1
  -2 -10 -16 500.992 247.785   1
   2  10  18-151.514 240.191   1
  -2 -10 -18 61.9183 196.319   1
   2  10  19-459.695 290.954   1
  -2 -10 -19 62.9589 231.303   1
   2  10  20 194.372 316.675   1
  -2 -10 -20 64.9662 241.304   1
   2  10  21 38.7860 259.552   1
  -2 -10 -21 94.3386 210.454   1
   2  10  22 230.061 261.659   1
  -2 -10 -22 214.432 213.823   1
   2  10  23-338.713 282.571   1
  -2 -10 -23 174.510 217.574   1
   2  10  24-184.895 233.271   1
  -2 -10 -24 84.5946 162.383   1
   2  10  25 255.400 272.936   1
  -2 -10 -25-112.010 202.376   1
  -2  11  25 245.301 213.100   1
   2 -11 -25 109.992 165.459   1
  -2  11  23-217.370 239.111   1
   2 -11 -23-56.6983 166.433   1
  -2  11  22 364.587 268.841   1
   2 -11 -22 28.5884 195.039   1
  -2  11  21-109.934 273.112   1
   2 -11 -21 115.054 211.154   1
  -2  11  20 293.886 275.867   1
   2 -11 -20-57.6529 214.096   1
  -2  11  19 477.576 277.059   1
   2 -11 -19 346.358 218.278   1
   2 -11 -18 115.026 176.626   1
  -2  11  18-256.226 224.818   1
   2 -11 -17 174.648 234.911   1
  -2  11  17 514.116 302.505   1
   2 -11 -16-28.8536 218.310   1
  -2  11  16-181.869 284.960   1
  -2  11  15 469.191 313.850   1
   2 -11 -15 86.3312 247.656   1
  -2  11  14 461.499 256.823   1
   2 -11 -14 566.558 226.003   1
  -2  11  13 34.7792 274.272   1
   2 -11 -13 83.3240 219.777   1
  -2  11  11 132.728 269.473   1
   2 -11 -11-239.497 216.828   1
  -2  11  10 2249.54 345.169   1
  -2  11   9 217.024 270.251   1
   2 -11  -9 622.736 227.695   1
  -2  11   8 1156.02 254.752   1
   2 -11  -8 1045.51 222.269   1
   2 -11  -7 136.325 201.304   1
  -2  11   5 674.827 224.052   1
   2 -11  -5 357.360 177.634   1
   2  11  -4 1977.28 181.870   1
  -2 -11   4 2056.64 168.402   1
   2 -11  -4 2311.62 240.648   1
  -2  11   4 2251.08 273.072   1
  -2 -11   3 1963.99 167.923   1
   2 -11  -3 2057.68 231.318   1
  -2  11   3 1577.10 255.384   1
   2  11  -3 1556.05 185.300   1
  -2 -11   2 8153.04 587.073   1
   2 -11  -2 8347.18 613.509   1
   2  11  -2 8451.45 606.122   1
  -2  11   2 8318.54 631.807   1
   2 -11  -1-59.0536 127.962   1
  -2  11   1-91.7012 171.988   1
  -2 -11   0 26.5580 122.771   1
   2 -11   0 13.0230 118.642   1
   2  11   0 34.6952 166.833   1
  -2  11   0 212.333 153.164   1
  -2 -11  -1-14.8226 142.515   1
   2  11   1-19.3660 190.323   1
  -2  11  -1-90.8310 142.251   1
   2 -11   1 122.456 111.042   1
  -2 -11  -2 8691.37 635.683   1
  -2  11  -2 8881.31 617.242   1
   2 -11   2 8545.53 610.016   1
   2  11   2 8600.35 669.644   1
  -2 -11  -3 2083.40 236.931   1
  -2  11  -3 2197.45 188.294   1
   2  11   3 1885.26 283.549   1
   2 -11   3 2063.78 176.501   1
   2  11   4 2042.88 297.891   1
  -2 -11  -4 2276.43 258.997   1
   2  11   5 491.255 222.409   1
  -2 -11  -5 347.524 170.092   1
  -2 -11  -7 249.725 202.141   1
   2  11   8 1259.32 293.158   1
  -2 -11  -8 966.659 237.125   1
   2  11   9 217.503 268.028   1
   2  11  10 2599.11 366.827   1
  -2 -11 -10 2203.39 299.935   1
   2  11  11 231.975 261.597   1
  -2 -11 -11 157.726 211.745   1
   2  11  13-35.1051 249.644   1
  -2 -11 -13 55.8977 193.806   1
   2  11  14 323.150 256.832   1
  -2 -11 -14 172.348 206.502   1
   2  11  15 365.861 285.663   1
  -2 -11 -15-58.8129 235.798   1
   2  11  16-149.204 313.157   1
  -2 -11 -16-30.0010 227.777   1
   2  11  17 340.435 295.631   1
  -2 -11 -17 154.560 224.759   1
   2  11  18 76.5845 265.695   1
  -2 -11 -18 188.766 220.234   1
   2  11  19 77.3645 236.483   1
  -2 -11 -19 223.616 231.087   1
   2  11  20 194.374 294.196   1
  -2 -11 -20-389.393 241.152   1
   2  11  21-38.4291 283.178   1
  -2 -11 -21 30.6968 221.842   1
   2  11  22 189.455 246.383   1
  -2 -11 -22-149.322 187.413   1
   2  11  23 186.734 263.418   1
  -2 -11 -23-28.8328 202.529   1
   2  11  25 35.6678 233.444   1
  -2 -11 -25 308.784 198.435   1
  -2  12  24-176.382 246.800   1
   2 -12 -24 275.990 203.481   1
  -2  12  23 1076.26 298.068   1
   2 -12 -23 534.150 226.347   1
  -2  12  22-145.522 249.084   1
   2 -12 -22 284.646 214.617   1
  -2  12  21 36.5833 218.489   1
   2 -12 -21 114.728 184.739   1
  -2  12  20 440.916 236.713   1
   2 -12 -20-57.6730 176.335   1
  -2  12  18 36.7714 281.116   1
   2 -12 -18-28.8850 214.469   1
  -2  12  17 109.862 235.826   1
   2 -12 -17 57.5276 188.014   1
  -2  12  16 327.209 288.799   1
   2 -12 -16 85.7467 206.864   1
  -2  12  15 36.3376 247.887   1
   2 -12 -15-317.028 206.149   1
  -2  12  14 394.263 297.220   1
   2 -12 -14 540.558 243.700   1
  -2  12  13-35.4310 289.451   1
  -2  12  12 936.744 304.024   1
   2 -12 -12 1274.67 260.156   1
  -2  12  11 304.751 282.201   1
   2 -12 -11 216.469 208.239   1
   2 -12 -10 631.560 220.920   1
   2 -12  -9 1376.35 261.032   1
  -2  12   9 1172.14 308.309   1
   2 -12  -8 1825.55 251.372   1
  -2  12   8 2014.61 321.871   1
   2 -12  -7 390.100 193.824   1
  -2  12   7 405.709 243.232   1
   2 -12  -6 394.581 183.293   1
  -2  12   6 276.501 231.201   1
   2 -12  -5 791.925 190.016   1
  -2  12   5 944.860 229.880   1
  -2 -12   4 125.592 74.6902   1
   2  12  -4 258.827 92.9743   1
  -2  12   4 99.4189 210.975   1
  -2 -12   3 262.583 90.9961   1
   2 -12  -3 221.601 165.838   1
   2  12  -3 117.189 122.446   1
  -2  12   3 347.589 209.394   1
  -2 -12   2 425.010 119.711   1
   2 -12  -2 379.948 166.840   1
   2  12  -2 525.204 149.447   1
  -2  12   2 300.326 171.939   1
  -2 -12   1-63.0696 116.591   1
   2 -12  -1-94.4827 137.549   1
  -2  12   1 118.777 175.701   1
   2  12  -1-47.5373 148.565   1
   2  12   0 7471.10 544.777   1
   2 -12   0 7315.10 526.216   1
  -2 -12   0 6223.01 522.317   1
  -2  12   0 7396.79 548.743   1
  -2 -12  -1-159.798 145.178   1
   2  12   1 140.822 185.932   1
  -2 -12  -2 52.4190 158.789   1
   2 -12   2 378.307 108.974   1
  -2  12  -2 547.452 140.494   1
   2  12   2 374.208 214.775   1
  -2 -12  -3 396.301 150.101   1
   2 -12   3 201.253 89.3968   1
  -2  12  -3 232.148 98.3766   1
   2  12   3 118.925 209.978   1
   2  12   4 355.125 202.646   1
  -2 -12  -4 342.626 175.593   1
   2  12   5 969.070 231.425   1
  -2 -12  -5 598.839 202.916   1
   2  12   6 597.247 268.289   1
  -2 -12  -6 604.250 202.525   1
   2  12   7 356.061 241.070   1
  -2 -12  -7 304.494 187.138   1
   2  12   8 1571.38 326.060   1
  -2 -12  -8 2165.45 276.707   1
   2  12   9 1214.24 307.024   1
  -2 -12  -9 1891.74 268.265   1
  -2 -12 -10 393.073 239.403   1
   2  12  12 875.674 316.957   1
   2  12  13-645.297 298.705   1
  -2 -12 -13 28.6703 234.766   1
   2  12  14-73.1186 297.303   1
  -2 -12 -14 499.219 252.836   1
   2  12  15 335.575 305.795   1
  -2 -12 -15 453.834 235.310   1
   2  12  16 302.589 319.079   1
  -2 -12 -16 309.021 245.311   1
   2  12  17 536.384 314.205   1
  -2 -12 -17 346.195 246.388   1
   2  12  18-38.7230 266.204   1
  -2 -12 -18 95.9142 201.702   1
   2  12  20 38.7871 290.595   1
  -2 -12 -20 376.904 229.347   1
   2  12  21 306.364 279.855   1
  -2 -12 -21 366.698 235.526   1
   2  12  22 412.680 284.264   1
  -2 -12 -22 173.757 208.330   1
   2  12  23 110.401 224.930   1
  -2 -12 -23 140.146 169.497   1
   2  12  24 362.643 257.827   1
  -2 -12 -24 333.598 206.883   1
  -2  13  24 348.121 240.382   1
   2 -13 -24-81.8605 162.015   1
  -2  13  23 461.381 258.788   1
   2 -13 -23 27.7839 197.124   1
  -2  13  22 469.289 274.728   1
   2 -13 -22 197.513 217.380   1
  -2  13  21 109.685 269.423   1
   2 -13 -21-28.6024 209.967   1
  -2  13  20-36.7295 256.883   1
   2 -13 -20-28.7921 197.061   1
  -2  13  19-147.433 227.662   1
   2 -13 -19-28.9208 175.724   1
  -2  13  18 995.984 319.982   1
   2 -13 -18 144.737 217.728   1
  -2  13  17-36.8434 246.515   1
   2 -13 -17 57.8721 187.230   1
  -2  13  16-36.6710 286.261   1
  -2  13  14-35.9962 269.810   1
   2 -13 -14-396.583 228.427   1
  -2  13  13-394.219 297.291   1
   2 -13 -13 170.712 220.595   1
  -2  13  12 140.840 292.394   1
   2 -13 -12 251.670 232.367   1
  -2  13  11 206.776 283.890   1
   2 -13 -11 328.810 214.703   1
  -2  13  10 1277.07 309.827   1
   2 -13 -10 989.559 236.368   1
  -2  13   9 290.884 256.615   1
   2 -13  -9-25.5336 193.207   1
   2 -13  -8 222.337 186.234   1
  -2  13   8-156.249 241.486   1
   2 -13  -7 71.4768 197.041   1
  -2  13   7-60.1824 231.674   1
   2 -13  -6-45.7432 178.541   1
  -2  13   6 144.287 232.057   1
   2  13  -4 1305.13 145.045   1
  -2 -13   4 1487.68 128.061   1
   2 -13  -4 1678.21 236.647   1
  -2  13   4 1669.75 287.339   1
   2  13  -3 159.493 113.885   1
   2 -13  -3 19.5375 149.378   1
  -2  13   3-318.209 221.762   1
  -2 -13   3 28.1030 99.8559   1
   2  13  -2 1048.74 170.694   1
   2 -13  -2 844.248 199.792   1
  -2  13   2 1266.71 220.201   1
  -2 -13   2 1132.84 152.609   1
   2  13  -1 472.941 164.003   1
   2 -13  -1 503.600 153.443   1
  -2  13   1 771.159 206.079   1
  -2 -13   1 498.754 129.715   1
   2  13   0 19.1218 168.850   1
   2 -13   0-117.760 128.268   1
  -2  13   0-152.071 160.089   1
  -2 -13   0 15.2415 132.445   1
  -2 -13  -1 369.204 151.089   1
   2  13   1 317.694 189.364   1
  -2 -13  -2 877.953 178.861   1
   2 -13   2 1170.89 138.735   1
  -2  13  -2 1132.74 170.045   1
   2  13   2 646.421 208.367   1
  -2 -13  -3-59.0210 164.684   1
   2 -13   3 88.9642 87.0105   1
  -2  13  -3 26.6208 94.4320   1
   2  13   3 24.8520 200.500   1
   2  13   4 1006.64 255.275   1
  -2 -13  -4 1781.18 224.616   1
   2  13   5-83.9880 234.589   1
  -2 -13  -5 354.218 201.888   1
   2  13   6 499.742 254.060   1
  -2 -13  -6-69.6927 188.782   1
   2  13   7 92.1466 233.152   1
  -2 -13  -7-24.3881 201.084   1
   2  13   8-352.185 258.120   1
  -2 -13  -8-229.008 211.244   1
   2  13   9 330.895 279.442   1
  -2 -13  -9-78.8366 214.737   1
   2  13  10 1331.89 314.123   1
  -2 -13 -10 1605.12 264.296   1
   2  13  11 491.401 255.960   1
  -2 -13 -11-28.0857 229.049   1
   2  13  12 431.104 277.359   1
  -2 -13 -12 231.023 231.646   1
  -2 -13 -13-118.395 201.823   1
   2  13  14 447.845 284.608   1
  -2 -13 -14 60.5478 213.034   1
   2  13  16 153.533 280.856   1
   2  13  17 116.402 274.789   1
  -2 -13 -17-32.0316 190.135   1
   2  13  18 234.320 250.904   1
  -2 -13 -18 651.768 216.287   1
   2  13  19-116.765 233.730   1
  -2 -13 -19 94.5012 208.801   1
   2  13  20 153.794 259.637   1
  -2 -13 -20-30.6756 213.643   1
   2  13  21-75.6853 274.779   1
  -2 -13 -21 714.959 230.097   1
   2  13  22 370.189 272.822   1
  -2 -13 -22 366.493 203.562   1
   2  13  23 109.532 250.983   1
  -2 -13 -23-27.9853 194.895   1
   2  13  24 35.4533 204.351   1
  -2 -13 -24 195.043 164.653   1
   2 -14 -23 82.5097 182.352   1
  -2  14  23 35.0912 208.332   1
   2 -14 -21 227.095 218.073   1
  -2  14  21 72.6477 274.953   1
   2 -14 -19 144.599 172.095   1
  -2  14  19 258.287 235.488   1
   2 -14 -18 348.496 203.551   1
  -2  14  18-37.0018 267.745   1
   2 -14 -17 232.930 198.093   1
   2 -14 -16 58.0566 207.277   1
  -2  14  16-36.9680 281.618   1
   2 -14 -15 28.9143 181.449   1
  -2  14  15-110.381 240.416   1
   2 -14 -13 368.737 236.638   1
  -2  14  13 108.197 289.613   1
   2 -14 -12 83.9409 210.248   1
  -2  14  12 746.264 318.466   1
   2 -14 -11-274.921 242.113   1
  -2  14  11 209.424 282.528   1
   2 -14  -9 78.8724 206.031   1
  -2  14   9 133.124 229.878   1
   2 -14  -8 102.346 197.677   1
  -2  14   8-161.763 272.378   1
   2 -14  -7 346.181 206.807   1
  -2  14   7 31.2478 235.020   1
   2 -14  -6 261.970 180.532   1
  -2  14   6 601.704 255.243   1
   2 -14  -5 45.7359 185.064   1
  -2  14   5-86.5091 237.754   1
  -2 -14   4 341.813 63.4649   1
   2  14  -4 293.452 83.4760   1
   2  14  -3-11.8021 109.323   1
   2 -14  -3-20.7238 172.422   1
  -2  14   3 25.8116 204.881   1
  -2 -14   3 18.2716 89.3961   1
   2 -14  -2 1406.19 230.123   1
  -2  14   2 2142.62 275.506   1
   2  14  -1 18.1619 161.724   1
   2 -14  -1 193.638 161.203   1
  -2  14   1-44.1288 175.251   1
  -2 -14   1 148.378 122.126   1
   2  14   0 307.677 175.830   1
   2 -14   0 414.627 139.842   1
  -2  14   0 84.6813 177.260   1
  -2 -14   0 315.286 146.671   1
   2  14   1 90.5822 184.450   1
  -2 -14  -1-36.4407 148.883   1
   2 -14   1 96.6794 122.936   1
  -2  14  -1 52.1611 149.386   1
  -2 -14  -2 1688.51 228.308   1
   2 -14   2 1513.34 173.058   1
  -2  14  -2 1821.72 199.040   1
   2  14   2 1522.32 264.603   1
  -2 -14  -3 168.391 171.679   1
   2 -14   3 126.821 86.1716   1
  -2  14  -3 161.458 100.806   1
   2  14   3 131.700 200.159   1
   2  14   5-382.803 239.835   1
  -2 -14  -5 376.268 190.954   1
   2  14   6 585.424 250.284   1
  -2 -14  -6 860.226 215.646   1
   2  14   7 480.595 253.632   1
  -2 -14  -7 255.566 197.350   1
   2  14   8 432.004 247.191   1
  -2 -14  -8 106.553 193.093   1
   2  14   9 34.2407 275.406   1
  -2 -14  -9-164.468 207.404   1
   2  14  10 175.975 254.656   1
  -2 -14 -10 198.151 199.201   1
   2  14  11-180.351 256.503   1
  -2 -14 -11 145.712 212.273   1
   2  14  12-294.852 292.564   1
  -2 -14 -12 119.660 221.297   1
   2  14  13 74.7900 279.735   1
  -2 -14 -13-30.3330 236.777   1
   2  14  15 230.943 290.061   1
  -2 -14 -15-94.8185 236.439   1
   2  14  16 194.659 255.658   1
  -2 -14 -16-32.1344 219.975   1
  -2 -14 -17 65.3879 233.485   1
   2  14  18 78.1487 255.790   1
  -2 -14 -18 347.936 211.228   1
   2  14  19 193.104 273.541   1
  -2 -14 -19-215.657 208.066   1
   2  14  21 37.4561 280.199   1
  -2 -14 -21 28.8789 207.885   1
   2  14  23-107.207 262.430   1
  -2 -14 -23 252.737 203.081   1
   2 -15 -22-27.7246 171.218   1
   2 -15 -21 140.866 182.620   1
  -2  15  21 215.981 272.472   1
   2 -15 -20-28.6181 210.520   1
  -2  15  20 621.054 283.553   1
   2 -15 -19-28.9196 185.259   1
  -2  15  19 73.9563 229.591   1
   2 -15 -18-29.0831 211.013   1
  -2  15  18 74.1987 270.232   1
   2 -15 -17-175.417 193.239   1
  -2  15  17-186.388 247.379   1
   2 -15 -16 701.923 230.827   1
  -2  15  16 409.781 286.442   1
   2 -15 -15-204.575 185.605   1
  -2  15  15-74.3639 246.682   1
   2 -15 -14 203.697 198.633   1
  -2  15  14 147.975 242.015   1
   2 -15 -13 86.6670 208.930   1
  -2  15  13 183.458 295.157   1
   2 -15 -12 85.7301 208.664   1
  -2  15  12 471.482 285.397   1
   2 -15 -11-366.161 220.205   1
  -2  15  11 142.914 270.500   1
   2 -15 -10 110.658 204.135   1
  -2  15  10 245.509 259.651   1
   2 -15  -8 184.951 185.836   1
  -2  15   8 501.877 261.032   1
   2 -15  -7-77.1142 201.341   1
  -2  15   7 32.5634 239.047   1
   2 -15  -6-49.6722 199.093   1
  -2  15   6-31.3717 240.700   1
   2 -15  -5-23.9831 187.210   1
  -2  15   5 30.1313 201.602   1
   2 -15  -4 435.297 188.719   1
  -2  15   4 258.027 236.899   1
   2 -15  -3-65.3549 167.154   1
  -2 -15   3 135.112 91.5462   1
   2  15  -3 23.3054 114.546   1
  -2  15   3-217.658 214.549   1
   2 -15  -2 408.069 174.438   1
  -2  15   2 152.311 207.705   1
   2  15  -1 195.866 152.933   1
   2 -15  -1-110.791 143.691   1
  -2  15   1-281.575 182.573   1
  -2 -15   1-63.8793 137.221   1
   2  15   0-242.103 187.452   1
  -2 -15   0 54.6751 144.186   1
   2 -15   0 32.5324 130.802   1
  -2  15   0 160.432 195.756   1
  -2 -15  -1 79.6020 151.056   1
   2 -15   1 43.9594 126.219   1
  -2  15  -1-142.877 146.351   1
   2  15   1-24.0916 168.489   1
  -2 -15  -2 191.881 160.349   1
   2 -15   2 455.842 117.079   1
  -2  15  -2 234.231 141.350   1
   2  15   2 339.487 204.293   1
  -2 -15  -3 158.124 177.545   1
   2 -15   3 80.0573 79.9785   1
  -2  15  -3-52.3275 98.7391   1
   2  15   3 55.6473 237.664   1
   2  15   4 206.140 238.318   1
  -2 -15  -4 788.382 187.168   1
   2  15   5 61.6482 238.186   1
  -2 -15  -5 74.5910 186.050   1
   2  15   6 32.2150 240.191   1
  -2 -15  -6 156.675 208.065   1
   2  15   7 100.220 259.888   1
  -2 -15  -7-108.170 198.521   1
   2  15   8 275.560 263.758   1
  -2 -15  -8 195.098 215.851   1
   2  15  10 72.5956 268.336   1
  -2 -15 -10 501.121 227.964   1
   2  15  11-74.2376 281.796   1
  -2 -15 -11 182.178 228.026   1
   2  15  12 301.402 300.355   1
  -2 -15 -12 153.937 229.018   1
   2  15  13-76.6634 251.795   1
  -2 -15 -13 251.921 210.837   1
   2  15  14-77.8249 278.072   1
  -2 -15 -14 321.342 220.207   1
   2  15  15 39.3137 286.384   1
  -2 -15 -15 65.6359 230.517   1
   2  15  16 786.712 312.460   1
  -2 -15 -16 191.177 243.477   1
   2  15  17-39.2721 276.111   1
  -2 -15 -17 349.637 231.872   1
   2  15  18 310.729 297.479   1
  -2 -15 -18 247.832 225.482   1
   2  15  19 688.785 308.233   1
  -2 -15 -19 30.1156 217.522   1
   2  15  20 150.812 277.828   1
  -2 -15 -20-87.1956 210.882   1
  -2 -15 -21 368.945 214.467   1
   2  15  22-72.0481 264.491   1
  -2 -15 -22 169.830 204.622   1
   2 -16 -21 139.781 184.809   1
  -2  16  21 249.751 259.134   1
   2 -16 -20 341.661 226.568   1
  -2  16  20 653.492 285.989   1
   2 -16 -19 288.291 179.996   1
  -2  16  19-294.476 239.378   1
   2 -16 -18 262.083 207.930   1
  -2  16  18-409.252 297.252   1
   2 -16 -17 176.169 187.572   1
  -2  16  17 225.114 255.957   1
   2 -16 -15 235.891 213.228   1
  -2  16  15-75.1095 258.266   1
   2 -16 -14 58.8968 198.451   1
  -2  16  14 487.382 275.575   1
   2 -16 -13 117.284 187.914   1
  -2  16  13 37.2872 243.703   1
   2 -16 -12 87.3006 197.405   1
  -2  16  12-36.9796 241.640   1
   2 -16 -11 143.896 204.080   1
  -2  16  11 182.730 287.397   1
   2 -16 -10 85.3478 204.085   1
  -2  16  10 144.585 258.193   1
   2 -16  -9 279.199 204.918   1
  -2  16   9 248.164 255.793   1
   2 -16  -7 106.720 201.381   1
  -2  16   7 269.484 235.866   1
   2 -16  -6 492.673 208.218   1
  -2  16   6 456.792 254.039   1
   2 -16  -5-125.166 177.414   1
  -2  16   5-62.7752 222.390   1
   2 -16  -4 24.1566 187.306   1
  -2  16   4 89.6726 236.501   1
  -2 -16   3 8.56858 89.2070   1
   2  16  -3 135.672 107.543   1
   2 -16  -2 169.691 172.967   1
  -2  16   2 79.9440 211.009   1
   2  16  -1 200.106 162.741   1
   2 -16  -1 305.615 156.823   1
  -2  16   1-101.670 198.645   1
  -2 -16   1 107.637 126.378   1
   2  16   0 209.131 181.406   1
  -2 -16   0 187.154 150.522   1
   2 -16   0-52.2784 136.055   1
  -2  16   0-161.223 188.172   1
  -2 -16  -1 217.756 173.560   1
   2 -16   1 286.816 134.536   1
  -2  16  -1 18.4390 156.035   1
   2  16   1 543.779 228.519   1
  -2 -16  -2 231.743 180.972   1
  -2  16  -2 179.351 130.894   1
   2  16   2 362.302 224.663   1
   2 -16   2 254.405 110.805   1
   2 -16   3 49.4826 59.8008   1
  -2  16  -3 7.25877 81.6476   1
  -2 -16  -4-128.719 194.884   1
   2  16   4-123.853 216.707   1
  -2 -16  -5 186.167 203.701   1
   2  16   5 194.418 259.188   1
  -2 -16  -6 386.659 220.478   1
   2  16   6 538.891 269.833   1
  -2 -16  -7 228.089 210.131   1
   2  16   7-208.756 258.362   1
  -2 -16  -9-151.543 213.781   1
   2  16   9 110.428 267.088   1
  -2 -16 -10 524.847 245.214   1
   2  16  10-300.078 270.141   1
  -2 -16 -11 317.202 227.339   1
   2  16  11 266.675 286.706   1
  -2 -16 -12-32.0626 220.463   1
   2  16  12 232.820 278.240   1
  -2 -16 -13 328.603 219.183   1
   2  16  13-39.3407 278.880   1
  -2 -16 -14 288.146 235.684   1
   2  16  14 237.291 299.633   1
  -2 -16 -15-384.629 237.973   1
   2  16  15-197.881 277.540   1
  -2 -16 -16-125.338 182.698   1
   2  16  16 117.780 247.668   1
  -2 -16 -17-305.735 190.632   1
   2  16  17-194.102 262.717   1
  -2 -16 -18-177.701 194.458   1
   2  16  18 383.879 279.618   1
  -2 -16 -19 86.2215 194.574   1
   2  16  19 453.108 292.057   1
  -2 -16 -20-228.754 205.026   1
   2  16  20 559.841 289.367   1
  -2 -16 -21 342.451 195.957   1
   2  16  21 72.6527 255.626   1
   2 -17 -20-28.3287 192.160   1
  -2  17  20 108.198 274.747   1
   2 -17 -19-57.4421 177.383   1
  -2  17  19 219.757 238.169   1
   2 -17 -18 670.345 223.234   1
  -2  17  18-482.743 280.166   1
   2 -17 -17 58.8023 199.578   1
  -2  17  17 225.065 288.898   1
   2 -17 -16 385.391 197.997   1
  -2  17  16 340.145 252.863   1
   2 -17 -14 119.432 207.152   1
  -2  17  14 76.0177 280.165   1
   2 -17 -13 89.4866 202.500   1
  -2  17  13 189.626 283.820   1
   2 -17 -12 178.154 212.298   1
  -2  17  12 150.901 259.561   1
   2 -17 -11 235.703 187.870   1
  -2  17  11-149.602 237.222   1
   2 -17 -10 349.455 211.032   1
  -2  17  10 73.9039 245.432   1
   2 -17  -9 143.839 190.025   1
  -2  17   9 145.574 255.778   1
   2 -17  -8-254.967 201.499   1
  -2  17   8 607.566 266.386   1
   2 -17  -7 276.551 187.484   1
  -2  17   7 209.084 263.130   1
   2 -17  -6 27.1172 205.855   1
  -2  17   6 67.8205 235.157   1
   2 -17  -5 236.582 199.789   1
  -2  17   5 32.5802 245.724   1
   2 -17  -4 25.0476 173.823   1
  -2  17   4 254.284 236.992   1
   2 -17  -3-95.2799 182.751   1
  -2  17   3 89.4515 231.165   1
   2 -17  -2 198.824 156.072   1
  -2  17   2 365.695 221.717   1
   2 -17  -1 117.996 149.842   1
  -2  17   1-85.9698 202.970   1
   2  17  -1 40.9917 167.981   1
  -2 -17   0 56.6235 146.749   1
   2 -17   0 92.0248 144.097   1
  -2  17   0 255.842 193.829   1
   2  17   0 407.530 199.162   1
  -2 -17  -1 62.2603 150.106   1
  -2  17  -1 56.6353 154.820   1
   2  17   1 213.181 221.792   1
  -2  17  -2 13.5861 126.457   1
   2  17   3-249.593 250.933   1
  -2 -17  -3 280.021 178.858   1
   2  17   4-197.267 243.524   1
  -2 -17  -4 455.294 193.196   1
   2  17   5 240.068 254.024   1
  -2 -17  -5 172.686 210.056   1
   2  17   6 497.225 255.466   1
  -2 -17  -6 178.799 213.786   1
   2  17   8 449.631 273.523   1
  -2 -17  -8 156.951 216.535   1
   2  17   9 38.2203 258.124   1
  -2 -17  -9 95.9980 223.843   1
   2  17  10-194.152 264.586   1
  -2 -17 -10 227.337 225.214   1
   2  17  11 39.2982 270.420   1
  -2 -17 -11 286.810 218.446   1
   2  17  12 197.929 281.020   1
  -2 -17 -12 353.163 206.583   1
   2  17  13 316.296 288.648   1
  -2 -17 -13 284.415 222.804   1
   2  17  14-435.734 272.603   1
  -2 -17 -14-31.6369 205.105   1
   2  17  16 38.9882 283.203   1
  -2 -17 -16 300.973 214.457   1
   2  17  17 1044.90 316.765   1
  -2 -17 -17-89.5523 202.533   1
   2  17  18 418.788 274.387   1
  -2 -17 -18 86.9233 191.640   1
   2  17  19 112.939 237.477   1
  -2 -17 -19-57.6603 178.035   1
   2  17  20 256.563 232.410   1
  -2 -17 -20-115.159 169.886   1
   2 -18 -20 365.434 196.717   1
  -2  18  20-321.441 256.150   1
   2 -18 -19-28.6066 183.318   1
  -2  18  19 255.025 279.550   1
   2 -18 -18-203.909 182.171   1
  -2  18  18-111.179 249.352   1
   2 -18 -17 294.278 203.511   1
  -2  18  17 413.259 293.107   1
   2 -18 -16-59.5293 195.571   1
  -2  18  16 416.925 285.720   1
   2 -18 -15-30.0173 189.499   1
  -2  18  15 343.659 249.610   1
   2 -18 -13 120.931 197.738   1
  -2  18  13 153.636 257.136   1
   2 -18 -12 664.544 212.332   1
  -2  18  12 76.6583 256.891   1
   2 -18 -11 541.194 217.112   1
  -2  18  11 152.503 273.465   1
   2 -18 -10 179.759 205.767   1
  -2  18  10 378.612 249.184   1
   2 -18  -9-118.390 186.944   1
  -2  18   9-186.950 250.347   1
   2 -18  -8 146.210 188.427   1
  -2  18   8 73.5731 243.965   1
   2 -18  -7 115.214 190.405   1
  -2  18   7 288.631 252.612   1
   2 -18  -6 140.682 192.616   1
  -2  18   6-35.2963 237.294   1
   2 -18  -5 81.7121 164.557   1
  -2  18   5 34.5056 221.082   1
   2 -18  -4 78.4911 183.139   1
  -2  18   4 164.041 215.544   1
  -2  18   3 156.086 218.565   1
  -2  18   1 168.828 212.332   1
   2  18   1 359.209 205.754   1
   2  18   3-63.6877 207.257   1
  -2 -18  -3 269.176 177.778   1
   2  18   4-100.865 214.319   1
  -2 -18  -4-26.1571 178.262   1
   2  18   5 35.0957 244.414   1
  -2 -18  -5 27.8460 189.741   1
   2  18   6 328.356 240.496   1
  -2 -18  -6 322.150 197.112   1
   2  18   7-37.4546 253.109   1
  -2 -18  -7 270.355 204.921   1
   2  18   8-267.673 259.644   1
  -2 -18  -8-122.595 198.656   1
   2  18   9-311.014 269.720   1
  -2 -18  -9-31.1387 201.668   1
   2  18  10 39.3602 263.985   1
  -2 -18 -10 441.048 220.151   1
   2  18  11 906.944 311.718   1
  -2 -18 -11 31.1561 204.777   1
   2  18  12-39.6465 271.413   1
  -2 -18 -12 187.710 221.654   1
   2  18  13-39.7230 274.260   1
  -2 -18 -13 61.1895 203.758   1
   2  18  15-273.906 289.453   1
  -2 -18 -15 89.4839 203.256   1
   2  18  16 116.535 261.256   1
  -2 -18 -16 147.916 213.130   1
   2  18  17-77.0747 238.019   1
  -2 -18 -17-59.0663 180.435   1
   2  18  18-263.470 264.348   1
  -2 -18 -18 177.516 193.320   1
   2  18  19 148.903 272.527   1
  -2 -18 -19 230.781 201.325   1
   2  18  20 474.159 273.148   1
  -2 -18 -20 28.2484 193.760   1
   2 -19 -19-57.1892 185.178   1
  -2  19  19-217.144 271.836   1
   2 -19 -18 116.134 197.442   1
  -2  19  18 368.622 265.715   1
   2 -19 -17 295.617 177.489   1
  -2  19  17 262.433 262.863   1
   2 -19 -16 60.0220 201.730   1
  -2  19  16-38.0256 271.519   1
   2 -19 -15 212.514 196.138   1
  -2  19  15 307.328 278.106   1
   2 -19 -14 91.8813 207.182   1
  -2  19  14 348.432 272.188   1
   2 -19 -12 185.169 204.748   1
  -2  19  12 38.9680 254.765   1
   2 -19 -11 215.767 193.677   1
  -2  19  11 38.8931 259.206   1
  -2  19   9 307.292 282.692   1
  -2  19   8 226.604 266.780   1
  -2  19   7 299.292 244.057   1
   2  19   6 37.1558 245.136   1
   2  19   7 76.0151 257.856   1
   2  19   8 193.380 270.787   1
   2  19   9 275.832 283.675   1
  -2 -19  -9-239.884 188.219   1
   2  19  10 592.936 275.298   1
  -2 -19 -10 272.063 209.376   1
   2  19  11 79.4973 255.928   1
  -2 -19 -11 30.3667 195.531   1
   2  19  12 238.898 280.842   1
  -2 -19 -12-30.4049 185.752   1
   2  19  14 238.094 275.179   1
  -2 -19 -14-60.9297 188.151   1
   2  19  15-157.523 281.331   1
  -2 -19 -15 302.096 201.383   1
   2  19  16 385.833 249.935   1
  -2 -19 -16 60.7015 188.823   1
   2  19  17 382.768 284.376   1
  -2 -19 -17 415.577 214.467   1
   2  19  18 225.789 280.938   1
  -2 -19 -18 262.414 201.974   1
   2  19  19-403.244 250.080   1
  -2 -19 -19-56.9067 178.976   1
   3   0 -26-95.5210 205.091   1
  -3   0  25 79.2215 239.995   1
   3   0 -25 442.399 230.069   1
  -3   0  24 197.194 277.217   1
   3   0 -24 156.432 199.721   1
  -3   0  23-115.668 240.730   1
   3   0 -23 217.151 204.726   1
  -3   0  22 150.504 269.824   1
   3   0 -22 61.2926 215.328   1
  -3   0  21-369.102 283.666   1
   3   0 -21-179.529 211.685   1
  -3   0  20 542.685 283.215   1
   3   0 -20 438.839 229.000   1
  -3   0  19 140.553 255.257   1
   3   0 -19 226.677 212.333   1
  -3   0  18 680.914 295.240   1
   3   0 -18 712.192 244.896   1
  -3   0  17-32.8683 247.395   1
   3   0 -17 450.013 207.366   1
  -3   0  16 63.2082 245.059   1
   3   0 -16 76.0864 216.058   1
  -3   0  15-453.100 265.485   1
  -3   0  14 345.459 236.669   1
   3   0 -14 440.608 193.608   1
  -3   0  12 258.237 224.556   1
   3   0 -12 104.034 180.050   1
  -3   0  11-72.7568 218.043   1
   3   0 -11 78.5688 167.296   1
   3   0 -10 12640.5 889.137   1
  -3   0  10 12079.1 906.434   1
  -3   0   9-316.089 210.197   1
   3   0  -9 154.981 170.699   1
   3   0  -8 13042.1 909.957   1
  -3   0   8 12486.7 919.078   1
  -3   0   7 90.2116 185.858   1
   3   0  -7-43.9017 157.655   1
  -3   0   6 310.867 190.439   1
   3   0  -6 505.741 173.150   1
   3   0  -4 68893.5 4831.69   1
  -3   0   4 78333.6 4847.20   1
   3   0  -3-61.2568 143.296   1
  -3   0   3-36.3476 172.878   1
  -3   0   2 329092. 22041.6   1
   3   0  -2 338116. 22036.1   1
  -3   0   1 396.470 201.458   1
   3   0  -1-153.083 175.046   1
  -3   0   0 60.7541 166.338   1
   3   0   0-92.9975 160.439   1
  -3   0  -1-97.4307 186.023   1
   3   0   1 239.268 189.967   1
  -3   0  -2 352453. 22461.3   1
   3   0   2 328121. 22461.9   1
  -3   0  -3-42.4343 190.387   1
   3   0   3 75.0438 188.140   1
   3   0   4 68528.0 4529.56   1
  -3   0  -4 67744.9 4528.11   1
   3   0   6 525.112 174.048   1
  -3   0  -6 221.687 148.902   1
  -3   0  -7-14.3660 152.880   1
   3   0   7 206.310 195.875   1
  -3   0  -8 12109.6 904.670   1
   3   0   8 13780.6 929.256   1
  -3   0  -9-51.5669 160.371   1
   3   0   9 106.502 206.616   1
  -3   0 -10 11649.5 849.485   1
   3   0  10 11913.2 872.315   1
   3   0  11 49.7495 217.836   1
  -3   0 -11 19.8508 182.553   1
   3   0  12 318.349 239.068   1
  -3   0 -12 528.818 200.884   1
   3   0  14-176.895 229.416   1
  -3   0 -14 270.300 199.969   1
   3   0  15-211.899 244.996   1
  -3   0 -15 47.8760 183.030   1
   3   0  16 440.590 275.669   1
  -3   0 -16-49.9893 190.524   1
   3   0  17 163.558 258.190   1
  -3   0 -17 180.836 219.693   1
   3   0  18 473.887 271.058   1
  -3   0 -18 591.661 229.237   1
   3   0  19-35.2792 270.727   1
  -3   0 -19 168.556 219.368   1
   3   0  20 510.698 296.157   1
  -3   0 -20 266.061 231.191   1
   3   0  21 37.6857 270.192   1
  -3   0 -21-91.6479 219.032   1
   3   0  22-116.081 265.606   1
  -3   0 -22 606.377 231.550   1
   3   0  23 239.068 265.676   1
  -3   0 -23 167.001 244.583   1
   3   0  24 80.1280 250.960   1
  -3   0 -24 481.991 231.322   1
   3   0  25-40.0119 244.768   1
  -3   0 -25 372.621 216.677   1
   3  -1 -26 156.494 205.422   1
  -3   1  26 511.037 255.086   1
   3  -1 -25 124.750 206.063   1
  -3   1  25-275.876 266.362   1
   3  -1 -24 31.1356 209.391   1
   3   1 -24 190.567 233.245   1
  -3  -1  24 355.938 281.319   1
  -3   1  24-77.5455 240.825   1
   3  -1 -23-154.764 217.507   1
  -3   1  23-38.0901 250.191   1
   3   1 -22-122.187 209.058   1
  -3  -1  22 192.010 252.136   1
   3  -1 -21-29.7751 198.295   1
   3   1 -21-29.9874 208.833   1
  -3   1  21 74.0410 255.598   1
  -3  -1  21-37.1383 247.332   1
   3  -1 -20 901.228 274.741   1
   3   1 -20 1670.16 271.436   1
  -3   1  20 1160.00 306.671   1
   3  -1 -19 255.643 237.477   1
  -3   1  19 176.913 262.124   1
   3   1 -18 821.907 233.512   1
  -3  -1  18 472.780 259.194   1
   3  -1 -17 265.877 226.984   1
   3   1 -17 554.304 227.273   1
  -3  -1  17 97.5077 253.907   1
  -3   1  17 465.272 291.945   1
   3   1 -16 2820.46 296.390   1
   3  -1 -16 1925.10 285.418   1
  -3  -1  16 1679.24 311.208   1
  -3   1  16 2146.41 341.845   1
   3  -1 -15 98.6990 210.171   1
   3   1 -15-24.0578 187.812   1
  -3  -1  15 59.3710 225.345   1
   3   1 -14 10454.2 747.152   1
  -3  -1  14 9950.96 767.913   1
  -3   1  14 8412.36 766.701   1
   3  -1 -14 10324.0 751.253   1
   3   1 -13 238.091 180.748   1
  -3  -1  13 133.278 217.844   1
  -3   1  13 167.985 244.465   1
   3   1 -12 7215.08 545.098   1
  -3   1  12 6446.31 575.140   1
   3  -1 -12 6850.95 548.880   1
  -3   1  11 49.9984 224.359   1
  -3  -1  11 328.921 221.460   1
   3  -1 -11 80.5222 160.041   1
   3   1 -11 134.315 175.807   1
  -3   1  10 820.869 237.052   1
  -3  -1  10 1066.98 236.994   1
   3  -1 -10 776.438 206.616   1
   3   1 -10 861.905 183.035   1
  -3   1   9 197.099 225.598   1
  -3  -1   9 205.251 208.526   1
   3   1  -9-33.0606 155.694   1
   3  -1  -9-159.728 190.176   1
   3   1  -8 22150.2 1377.72   1
   3  -1  -8 17294.4 1369.93   1
  -3  -1   8 20499.1 1386.02   1
  -3   1   8 20461.1 1392.97   1
  -3  -1   7 1265.90 227.961   1
  -3   1   7 1492.88 230.664   1
   3   1  -7 1248.01 192.818   1
   3  -1  -7 1276.87 204.890   1
   3  -1  -6 10022.1 767.426   1
  -3   1   6 11661.9 793.362   1
   3  -1  -5 2232.86 243.183   1
   3   1  -5 1944.55 225.721   1
  -3  -1   5 2503.31 280.787   1
  -3   1   5 2055.46 272.560   1
   3   1  -4 12162.5 827.944   1
  -3  -1   4 11461.7 840.043   1
   3   1  -3 4895.82 419.764   1
   3  -1  -3 5725.58 431.761   1
  -3   1   3 6509.59 467.799   1
  -3  -1   3 5416.80 436.022   1
   3  -1  -2 21309.9 1487.29   1
   3   1  -2 23021.6 1486.67   1
  -3  -1   2 22835.5 1493.97   1
  -3   1   2 20475.3 1496.96   1
  -3   1   1 12542.3 925.836   1
  -3  -1   1 13439.1 931.817   1
   3   1  -1 13466.8 919.665   1
   3  -1  -1 13412.2 919.080   1
  -3   1   0 13585.3 896.619   1
   3   1   0 13544.4 888.670   1
  -3  -1   0 13334.6 894.961   1
   3  -1   0 10998.2 885.982   1
   3   1   1 15401.5 946.806   1
   3  -1   1 13223.8 937.502   1
  -3   1  -1 12643.2 936.961   1
  -3  -1  -1 13275.5 942.396   1
   3  -1   2 25130.9 1567.64   1
   3   1   2 23270.3 1572.69   1
  -3  -1  -2 21699.9 1571.46   1
  -3   1  -2 22412.5 1569.10   1
   3  -1   3 5030.61 379.104   1
   3   1   3 4836.38 401.359   1
  -3   1  -3 4554.02 378.917   1
  -3  -1  -3 4476.42 387.557   1
   3   1   4 11900.5 807.639   1
   3  -1   4 11454.9 799.470   1
  -3  -1  -4 11390.8 800.872   1
  -3   1  -4 10811.3 795.356   1
  -3   1  -5 2249.82 227.472   1
   3  -1   5 1718.57 230.058   1
  -3  -1  -6 10139.7 726.974   1
   3   1   6 10032.6 744.778   1
  -3   1  -7 1539.44 200.085   1
  -3  -1  -7 1682.46 208.802   1
   3   1   7 1152.86 222.683   1
   3  -1   7 1109.33 211.638   1
  -3   1  -8 19549.9 1331.84   1
  -3  -1  -8 19705.0 1340.50   1
   3   1   8 19651.4 1354.86   1
   3  -1   8 18380.4 1341.47   1
  -3  -1  -9 143.574 165.466   1
  -3   1  -9-81.6947 153.558   1
   3  -1   9-20.2186 189.560   1
   3   1   9 203.977 200.627   1
  -3   1 -10 1176.02 196.534   1
  -3  -1 -10 798.797 203.744   1
   3  -1  10 666.296 233.800   1
   3   1  10 1021.02 256.847   1
  -3  -1 -11-82.4979 186.878   1
  -3   1 -11-19.0623 161.927   1
   3   1  11 181.090 239.659   1
   3  -1  11 262.367 209.460   1
  -3   1 -12 6836.32 535.384   1
  -3  -1 -12 6650.22 532.741   1
   3   1  12 6261.48 565.112   1
   3  -1  12 6721.92 566.939   1
   3   1  13 316.476 242.405   1
   3  -1  13 297.025 237.919   1
  -3  -1 -13-22.1716 177.394   1
   3   1  14 9723.08 789.819   1
  -3  -1 -14 10419.2 762.939   1
   3  -1  15-118.153 232.922   1
   3   1  15 123.914 269.811   1
  -3   1 -15 23.3783 171.623   1
  -3  -1 -15 97.8370 210.694   1
   3  -1  16 2039.59 323.469   1
  -3   1 -16 2289.46 276.845   1
   3  -1  17 352.442 241.139   1
   3   1  17 498.734 260.009   1
  -3  -1 -17 367.202 217.218   1
  -3   1 -17 405.772 202.384   1
   3  -1  18 301.462 253.398   1
  -3   1 -18 774.335 231.169   1
   3   1  19-35.5321 243.814   1
  -3  -1 -19 509.946 225.561   1
   3  -1  20 1557.73 325.205   1
   3   1  20 1868.22 306.727   1
  -3   1 -20 1116.17 251.514   1
  -3  -1 -20 796.254 245.172   1
   3  -1  21 300.219 278.029   1
   3   1  21 339.068 266.166   1
  -3   1 -21 30.8173 215.182   1
  -3  -1 -21 336.954 220.169   1
   3  -1  22 194.569 246.834   1
  -3   1 -22 32.3146 208.151   1
   3   1  23 1033.62 295.592   1
  -3  -1 -23 799.207 269.202   1
   3  -1  24 39.9848 260.066   1
   3   1  24 438.448 281.182   1
  -3   1 -24-95.1422 215.209   1
  -3  -1 -24 130.410 243.059   1
  -3   1 -25 430.825 222.440   1
   3   1  26 39.5747 250.939   1
  -3  -1 -26-30.2626 201.541   1
   3  -2 -27 307.147 211.438   1
  -3   2  27-38.6592 235.079   1
   3  -2 -26 123.276 203.404   1
  -3   2  26 39.0161 226.151   1
   3  -2 -25-30.9650 191.272   1
  -3   2  25 231.817 243.763   1
   3  -2 -24-278.858 219.518   1
   3   2 -24 255.135 216.412   1
  -3  -2  24-39.5731 248.405   1
  -3   2  24-267.473 244.851   1
   3   2 -23 157.376 210.711   1
   3  -2 -23-30.6541 211.759   1
  -3   2  23-571.240 245.285   1
  -3  -2  23-38.9089 260.426   1
   3   2 -22 705.960 228.201   1
   3  -2 -22 513.019 217.629   1
  -3  -2  22 918.863 282.290   1
  -3   2  22 150.487 236.370   1
   3   2 -21 269.606 204.169   1
   3  -2 -21 88.9995 210.158   1
  -3   2  21 37.0641 251.458   1
  -3  -2  21-186.628 253.232   1
   3  -2 -20-145.202 222.951   1
   3   2 -20 29.0362 226.032   1
  -3  -2  20 218.283 280.213   1
  -3   2  20 726.485 310.364   1
   3  -2 -19-28.4359 229.430   1
   3   2 -19 479.245 228.898   1
  -3  -2  19 139.283 252.674   1
  -3   2  19-462.108 284.955   1
   3   2 -18 2147.74 299.161   1
  -3  -2  18 2818.59 366.961   1
  -3   2  18 2666.35 371.108   1
   3   2 -17-156.743 215.660   1
   3  -2 -17 322.094 240.937   1
  -3   2  17 67.2574 276.631   1
  -3  -2  17 547.430 265.721   1
   3   2 -16 5183.35 447.104   1
  -3   2  16 4328.01 484.194   1
  -3  -2  16 5979.07 498.780   1
   3  -2 -16 4418.69 435.488   1
  -3  -2  15 1160.45 282.641   1
  -3   2  15 972.158 293.157   1
   3   2 -15 1406.91 234.436   1
   3  -2 -15 801.865 236.054   1
  -3   2  14-29.9476 259.403   1
   3  -2 -14-23.9793 204.820   1
  -3   2  13 343.216 254.786   1
  -3  -2  13 286.990 210.159   1
   3  -2 -13 160.455 196.171   1
   3   2 -13 63.7501 174.031   1
  -3  -2  12 13203.8 966.596   1
   3  -2 -11 846.604 207.932   1
   3   2 -11 926.656 195.748   1
  -3   2  11 800.866 261.353   1
  -3  -2  11 874.947 231.076   1
   3   2 -10 32522.3 2095.01   1
  -3   2  10 30650.6 2119.71   1
   3  -2 -10 29235.6 2094.75   1
  -3  -2   9 642.170 192.068   1
  -3   2   9 863.801 220.893   1
   3   2  -9 667.923 166.673   1
   3  -2  -9 512.692 190.297   1
  -3  -2   8-17.9544 195.488   1
  -3   2   8-105.811 186.812   1
   3   2  -8 43.3429 151.134   1
   3  -2  -8 34.1849 144.741   1
  -3  -2   7 712.930 203.836   1
  -3   2   7 706.033 240.468   1
   3  -2  -7 111.655 192.977   1
   3   2  -7 529.248 152.668   1
  -3   2   6 16981.4 1268.56   1
   3  -2  -6 19230.2 1259.26   1
   3   2  -5 3863.67 335.325   1
  -3   2   5 4187.90 380.368   1
  -3  -2   5 3679.54 351.997   1
   3  -2  -5 4434.39 354.338   1
   3   2  -4 2703.93 250.605   1
  -3  -2   4 2552.45 268.539   1
   3  -2  -3 15207.2 1075.73   1
   3   2  -3 16746.2 1074.39   1
  -3  -2   3 14023.3 1077.91   1
  -3   2   3 17214.2 1104.72   1
  -3  -2   2 4402.47 325.495   1
   3   2  -2 2994.56 304.605   1
   3  -2  -2 3480.77 319.185   1
  -3   2   2 3866.67 337.672   1
   3  -2  -1 6333.01 421.325   1
   3   2  -1 5443.89 416.308   1
  -3   2   1 5460.36 436.309   1
   3  -2   0 105.838 154.938   1
  -3  -2   0 237.447 178.417   1
  -3   2   0 133.549 180.685   1
   3   2   0 278.151 179.027   1
  -3  -2  -1 4627.65 369.559   1
  -3   2  -1 4732.48 371.042   1
   3   2   1 4960.89 366.758   1
   3  -2   1 3698.06 356.163   1
  -3  -2  -2 4198.15 332.034   1
  -3   2  -2 3877.59 329.151   1
   3  -2   2 3641.33 322.714   1
   3   2   2 3633.12 331.950   1
  -3  -2  -3 15837.0 1030.08   1
  -3   2  -3 13726.4 1015.70   1
   3  -2   3 15376.3 1024.27   1
   3   2   3 14883.2 1034.15   1
   3  -2   4 2345.68 234.503   1
  -3   2  -4 2669.53 243.935   1
   3  -2   5 3739.41 311.656   1
   3   2   5 3679.79 349.377   1
  -3  -2  -5 3008.03 318.659   1
  -3   2  -5 3471.41 294.743   1
   3  -2   6 17193.9 1149.53   1
  -3   2  -6 17485.2 1141.69   1
  -3  -2  -6 16310.0 1157.23   1
   3   2   6 14756.0 1170.57   1
  -3  -2  -7 177.616 169.033   1
   3   2   7 195.797 192.394   1
  -3   2  -8 195.333 132.178   1
  -3  -2  -8 263.335 178.207   1
   3  -2   8 168.430 173.070   1
   3   2   8 279.463 221.471   1
  -3   2  -9 711.995 162.315   1
  -3  -2  -9 529.627 170.745   1
   3  -2   9 641.380 195.318   1
   3   2   9 332.274 205.056   1
  -3  -2 -10 27341.1 2001.32   1
  -3   2 -10 30012.6 1994.14   1
   3  -2  10 29408.6 2012.74   1
   3   2  10 31229.8 2032.85   1
  -3  -2 -11 684.698 194.211   1
  -3   2 -11 1276.95 214.377   1
   3  -2  11 797.987 227.120   1
   3   2  11 1020.37 257.316   1
  -3   2 -12 12739.0 918.779   1
   3  -2  12 12912.6 945.601   1
  -3  -2 -13 45.6037 180.396   1
  -3   2 -13 282.280 159.137   1
   3  -2  13 312.634 219.832   1
   3   2  13 325.734 229.250   1
  -3   2 -14-42.5399 161.455   1
  -3  -2 -14-165.689 201.598   1
   3  -2  14 304.106 212.103   1
   3   2  14 93.1589 265.233   1
  -3   2 -15 888.737 217.034   1
  -3  -2 -15 1448.32 263.114   1
   3  -2  15 802.756 264.961   1
   3   2  15 1361.54 299.846   1
  -3   2 -16 4624.02 419.919   1
   3  -2  16 4833.03 458.840   1
  -3  -2 -16 4660.85 431.785   1
   3  -2  17 598.014 255.214   1
   3   2  17 270.034 291.999   1
  -3  -2 -17 265.977 201.070   1
  -3   2 -17-25.0963 198.533   1
   3   2  18 1735.45 349.444   1
   3  -2  18 2283.08 333.582   1
  -3   2 -18 2888.58 317.287   1
  -3  -2 -18 2200.76 301.653   1
   3  -2  19 34.5927 251.034   1
   3   2  19-143.456 262.296   1
  -3   2 -19 279.629 205.324   1
  -3  -2 -19 28.5628 216.080   1
   3  -2  20 108.152 252.209   1
   3   2  20 147.419 272.689   1
  -3   2 -20-58.8591 208.521   1
  -3  -2 -20 237.104 226.673   1
   3  -2  21 187.840 255.523   1
   3   2  21 491.232 302.492   1
  -3   2 -21 217.485 220.840   1
  -3  -2 -21 306.909 238.681   1
   3  -2  22 507.879 250.228   1
   3   2  22 1117.45 298.815   1
  -3  -2 -22 724.719 251.015   1
  -3   2 -22 755.937 252.696   1
   3   2  23 78.9143 262.780   1
   3  -2  23-79.3663 246.390   1
  -3   2 -23 127.759 211.721   1
  -3  -2 -23-228.454 223.367   1
   3   2  24-39.9167 234.415   1
  -3   2 -24 93.5096 206.932   1
  -3  -2 -24 421.311 235.423   1
   3   2  25 158.111 244.155   1
  -3  -2 -25 31.2262 210.922   1
   3   2  26-352.405 270.345   1
  -3  -2 -26 179.524 199.267   1
  -3  -2 -27-90.1434 211.117   1
   3  -3 -28 806.631 254.180   1
   3  -3 -27 211.204 222.736   1
  -3   3  27 191.363 241.799   1
   3  -3 -26 366.257 206.828   1
  -3   3  26 114.470 237.546   1
   3  -3 -25-30.7437 200.072   1
  -3   3  25 341.782 233.379   1
   3  -3 -23-60.6399 201.025   1
   3   3 -23-31.3796 210.000   1
  -3   3  23 265.102 242.643   1
  -3  -3  23 234.279 258.858   1
   3   3 -22 30.7723 203.010   1
   3  -3 -22 629.893 224.420   1
  -3  -3  22 342.827 254.454   1
  -3   3  22 150.215 255.498   1
   3   3 -21-299.378 208.542   1
  -3  -3  21 295.894 246.369   1
   3  -3 -20 493.533 234.699   1
  -3   3  20 182.368 274.915   1
   3   3 -19 112.418 214.598   1
   3  -3 -19 256.628 217.712   1
  -3  -3  19 345.599 258.944   1
  -3   3  19 214.496 229.479   1
   3   3 -18 268.876 202.296   1
   3  -3 -18 306.231 217.700   1
  -3  -3  18-66.7290 245.264   1
   3   3 -17 437.688 215.431   1
  -3  -3  17 223.333 245.843   1
   3  -3 -16 236.356 202.686   1
   3   3 -16 122.692 206.561   1
  -3  -3  16 577.338 246.895   1
  -3   3  16 558.960 265.318   1
   3  -3 -15 76.1881 222.790   1
   3   3 -15 349.136 199.250   1
  -3   3  15 127.121 271.770   1
   3   3 -14 219.763 169.035   1
   3  -3 -14 439.343 219.208   1
  -3   3  14-213.531 263.766   1
  -3  -3  14 135.788 217.314   1
   3   3 -13 871.079 203.163   1
   3  -3 -13 959.739 204.437   1
  -3  -3  13 1318.34 243.782   1
  -3   3  13 1052.25 268.012   1
   3   3 -12 2162.29 256.494   1
   3  -3 -12 2726.34 281.758   1
  -3  -3  12 2623.97 303.733   1
  -3   3  12 2314.03 325.080   1
   3   3 -11 606.999 166.932   1
  -3  -3  11 373.154 212.876   1
   3  -3 -10 965.753 230.016   1
   3   3 -10 1198.33 188.771   1
  -3  -3  10 918.346 214.463   1
  -3   3  10 1328.34 249.028   1
   3  -3  -9 1059.19 219.090   1
   3   3  -9 936.300 168.704   1
  -3   3   9 871.037 240.067   1
  -3  -3   9 1041.75 234.552   1
   3  -3  -8 10381.1 818.660   1
   3   3  -8 10720.6 798.617   1
  -3   3   8 10951.9 846.521   1
   3  -3  -7 3528.64 313.125   1
  -3   3   7 2707.99 322.656   1
   3  -3  -6 33719.0 2402.05   1
   3   3  -6 36611.3 2391.23   1
  -3   3   6 37934.1 2421.68   1
  -3  -3   6 34732.3 2399.42   1
   3   3  -5 4302.11 367.999   1
  -3   3   5 4793.24 423.765   1
  -3  -3   5 4602.66 377.491   1
   3  -3  -4 35200.0 2369.91   1
  -3  -3   4 35755.5 2363.62   1
  -3   3   4 32651.8 2379.74   1
   3   3  -4 36470.7 2358.54   1
  -3  -3   3 42343.9 2853.08   1
   3   3  -3 43031.9 2849.95   1
   3   3  -2 49116.9 3270.78   1
  -3   3   2 48838.9 3287.03   1
  -3  -3   2 51788.5 3272.28   1
   3  -3  -2 46554.4 3272.71   1
   3  -3  -1 24415.3 1557.31   1
  -3  -3   1 22923.5 1554.57   1
   3   3  -1 21539.7 1556.70   1
  -3   3   1 23256.6 1565.54   1
   3  -3   0 175167. 12100.4   1
   3   3   0 194181. 12107.1   1
  -3   3   0 188231. 12105.1   1
  -3  -3   0 177173. 12104.0   1
   3   3   1 21403.0 1507.59   1
   3  -3   1 21212.5 1499.12   1
  -3   3  -1 23756.8 1506.56   1
  -3  -3  -1 22617.1 1507.57   1
   3  -3   2 48177.4 3270.50   1
   3   3   2 49412.6 3278.78   1
  -3  -3  -2 49345.6 3276.22   1
  -3   3  -2 49647.0 3270.62   1
   3  -3   3 43551.1 2754.74   1
  -3   3  -3 39176.4 2752.62   1
   3  -3   4 36648.6 2343.06   1
   3   3   4 34376.2 2363.75   1
  -3  -3  -4 33558.9 2354.43   1
  -3   3  -4 34882.1 2341.77   1
   3   3   5 4101.30 415.060   1
   3  -3   5 4466.01 360.240   1
  -3  -3  -5 4739.51 388.847   1
  -3   3  -5 4867.29 360.002   1
   3   3   6 33130.3 2315.47   1
   3  -3   6 34210.1 2288.23   1
  -3   3  -6 35933.9 2285.92   1
  -3  -3  -6 32064.8 2301.65   1
  -3  -3  -7 3516.63 325.515   1
   3   3   7 3163.87 344.757   1
  -3   3  -8 12152.9 853.966   1
  -3  -3  -8 12496.2 878.077   1
   3   3   8 11802.2 899.641   1
   3   3   9 867.368 259.949   1
   3  -3   9 957.873 192.525   1
  -3  -3  -9 890.823 201.372   1
  -3   3  -9 933.115 168.372   1
   3  -3  10 1377.54 228.242   1
   3   3  10 946.386 254.496   1
  -3  -3 -10 1238.87 210.582   1
   3  -3  11 455.418 203.850   1
  -3   3 -11 330.770 155.672   1
   3   3  12 2104.26 318.272   1
   3  -3  12 2413.97 299.940   1
  -3   3 -13 909.581 189.709   1
  -3  -3 -13 933.269 226.548   1
   3  -3  13 1026.80 226.892   1
   3   3  13 1156.65 292.540   1
  -3  -3 -14 24.2107 199.658   1
  -3   3 -14 41.1979 161.937   1
   3  -3  14 159.713 199.902   1
   3   3  14 31.6545 272.695   1
   3   3  15-32.3197 238.198   1
  -3  -3 -15 127.295 193.294   1
   3   3  16 465.642 257.755   1
   3  -3  16 351.996 234.468   1
  -3  -3 -16 315.909 211.299   1
  -3   3 -16 186.151 182.754   1
   3  -3  17 340.313 226.802   1
  -3   3 -17 173.170 201.481   1
   3   3  18-280.840 274.033   1
   3  -3  18-130.468 243.999   1
  -3   3 -18 78.8926 199.622   1
  -3  -3 -18 277.876 205.552   1
   3  -3  19-34.2296 254.174   1
   3   3  19-108.519 269.610   1
  -3   3 -19-27.8548 201.331   1
   3  -3  20 502.034 255.185   1
  -3   3 -20 29.5440 211.170   1
  -3  -3 -20 387.008 233.366   1
   3  -3  21 37.8011 239.703   1
  -3   3 -21 31.8637 219.047   1
   3   3  22 115.600 261.204   1
   3  -3  22 502.975 258.688   1
  -3  -3 -22 409.193 223.177   1
  -3   3 -22 343.211 216.638   1
   3   3  23 314.875 260.969   1
   3  -3  23 314.681 258.337   1
  -3   3 -23-214.747 203.446   1
  -3  -3 -23 97.5619 219.682   1
   3   3  25 39.2266 272.052   1
  -3  -3 -25-157.797 231.724   1
   3   3  26 38.9650 264.318   1
  -3  -3 -26-90.3396 208.830   1
   3   3  27 347.117 247.839   1
  -3  -3 -27 266.683 202.839   1
   3  -4 -28-88.0991 204.541   1
  -3   4  28 296.521 238.662   1
   3  -4 -27 29.7306 214.006   1
  -3   4  27-75.5026 261.774   1
   3  -4 -26 120.889 216.421   1
  -3   4  26 448.929 270.862   1
   3  -4 -25-181.681 228.331   1
  -3   4  25-37.6520 256.676   1
   3  -4 -24 60.4083 210.499   1
  -3   4  24 226.721 269.933   1
   3  -4 -23 150.319 239.425   1
  -3   4  23-264.044 276.902   1
   3   4 -22 152.664 206.370   1
   3  -4 -22 29.9181 218.961   1
  -3  -4  22-76.7747 281.935   1
  -3   4  22 487.480 284.777   1
   3   4 -21 89.0015 203.057   1
   3  -4 -21-206.835 230.663   1
  -3  -4  21 36.9552 237.940   1
  -3   4  21-74.1568 256.011   1
   3   4 -20 85.9713 198.753   1
   3  -4 -20-145.554 199.271   1
  -3  -4  20 356.557 260.758   1
  -3   4  20 109.722 235.503   1
   3   4 -19 220.987 212.715   1
   3  -4 -19-171.633 222.573   1
  -3  -4  19 205.088 244.103   1
   3   4 -18 396.830 215.074   1
   3  -4 -18 1006.80 269.534   1
  -3  -4  18 130.838 250.288   1
  -3   4  18 388.055 298.684   1
   3  -4 -17 382.607 209.398   1
   3   4 -17 25.2440 189.357   1
  -3  -4  17 311.776 249.489   1
  -3   4  17 205.745 235.100   1
   3   4 -16 3187.62 341.396   1
   3  -4 -16 3213.01 358.202   1
  -3  -4  16 3814.30 397.753   1
  -3   4  16 3993.66 427.634   1
   3  -4 -15 412.029 209.381   1
  -3   4  15-96.7893 236.205   1
   3   4 -14 170.052 177.523   1
   3  -4 -14-24.8797 206.498   1
  -3  -4  14 26.2809 196.721   1
  -3   4  14 342.403 277.055   1
   3  -4 -13 979.010 235.239   1
   3   4 -13 636.200 205.934   1
  -3  -4  13 913.985 251.537   1
  -3   4  13 1314.49 285.075   1
   3   4 -12 1431.64 205.400   1
   3  -4 -12 1258.10 241.701   1
  -3  -4  12 1486.73 241.697   1
  -3   4  12 1429.72 287.678   1
   3  -4 -11 87.2383 200.731   1
   3   4 -11 252.422 146.681   1
  -3   4  11 600.296 260.491   1
  -3  -4  11 196.728 183.144   1
   3   4 -10 8587.27 619.420   1
   3  -4 -10 8963.16 650.989   1
  -3  -4  10 8166.05 647.850   1
  -3   4  10 8020.64 670.000   1
  -3  -4   9 409.056 178.309   1
  -3   4   9 610.040 248.683   1
   3   4  -9 563.749 148.619   1
   3  -4  -9 470.010 198.595   1
  -3  -4   8 7934.50 590.875   1
   3   4  -8 7801.75 571.608   1
   3  -4  -8 7627.17 594.812   1
  -3   4   8 8029.14 628.721   1
  -3   4   7 21.4775 222.105   1
   3  -4  -7-17.2834 185.864   1
  -3   4   6 5715.57 502.715   1
  -3  -4   6 6363.15 468.855   1
   3   4  -6 6292.02 454.237   1
   3  -4  -6 5930.79 479.756   1
  -3   4   5 1952.87 288.666   1
  -3  -4   5 2511.01 225.363   1
   3  -4  -5 2223.54 253.148   1
   3   4  -5 1834.67 212.422   1
  -3  -4   4 41707.9 2668.37   1
  -3   4   4 38577.1 2687.26   1
   3   4  -4 40467.3 2664.03   1
   3  -4  -4 38035.7 2673.76   1
   3   4  -3 4794.96 401.393   1
  -3  -4   3 5652.91 405.879   1
  -3   4   2 1602.50 240.018   1
   3   4  -2 1685.63 185.299   1
  -3  -4   2 1044.27 181.300   1
   3  -4  -2 1471.81 189.886   1
  -3  -4   1 14565.1 981.280   1
   3  -4  -1 14577.3 984.063   1
   3   4  -1 13141.6 985.194   1
  -3   4   1 14907.2 995.868   1
   3  -4   0 56.8647 138.337   1
  -3   4   0 124.318 161.067   1
   3   4   0-54.8016 157.155   1
  -3  -4   0-106.851 155.660   1
   3  -4   1 13583.9 900.737   1
   3   4   1 11882.4 913.872   1
  -3  -4  -1 11029.0 906.691   1
   3  -4   2 1578.47 186.565   1
  -3   4  -2 1480.63 202.407   1
   3  -4   3 4716.18 406.164   1
  -3   4  -3 5839.27 410.000   1
  -3  -4  -3 6184.64 427.364   1
   3   4   3 5087.08 438.585   1
  -3  -4  -4 37483.9 2597.39   1
  -3   4  -4 38966.8 2580.41   1
   3  -4   4 40098.7 2583.55   1
   3   4   4 37222.6 2606.83   1
  -3   4  -5 2024.74 198.886   1
  -3  -4  -5 1926.41 242.308   1
   3  -4   5 1839.68 191.699   1
  -3  -4  -6 5763.76 456.042   1
  -3   4  -6 5662.48 416.076   1
   3   4   6 5345.91 479.254   1
  -3   4  -7-130.613 131.736   1
  -3  -4  -7-35.9875 183.591   1
   3   4   7-154.442 239.001   1
   3  -4   7 25.7008 132.706   1
  -3  -4  -8 8363.40 630.752   1
   3   4   8 8035.28 655.010   1
  -3   4  -9 272.403 128.315   1
  -3  -4  -9 412.439 207.729   1
   3  -4   9 218.168 164.826   1
   3   4   9 180.634 238.538   1
  -3  -4 -10 8474.23 635.921   1
  -3   4 -10 7814.90 595.771   1
   3  -4  10 8284.29 618.363   1
   3   4  10 8427.76 666.857   1
  -3  -4 -11 319.571 214.734   1
  -3   4 -11 214.497 152.048   1
   3   4  11 344.883 259.673   1
   3  -4  11 286.752 170.342   1
  -3   4 -12 1241.49 201.632   1
   3   4  12 1678.25 287.771   1
   3  -4  12 1776.12 234.082   1
  -3  -4 -13 1004.86 225.703   1
  -3   4 -13 959.108 181.813   1
   3   4  13 499.638 252.086   1
   3  -4  13 1123.40 227.591   1
  -3  -4 -14-148.432 198.293   1
  -3   4 -14 100.399 153.510   1
   3  -4  14-75.4926 200.399   1
   3   4  14 194.288 271.823   1
  -3   4 -15 298.377 171.161   1
  -3  -4 -15 752.277 234.070   1
   3   4  15 296.595 285.056   1
   3  -4  15 269.160 218.687   1
  -3   4 -16 3594.84 341.017   1
  -3  -4 -16 3875.96 369.876   1
   3  -4  16 3327.79 370.552   1
   3  -4  17-424.262 238.988   1
   3   4  17 34.7022 256.720   1
  -3  -4 -17 436.553 208.626   1
  -3   4 -17 97.3747 181.471   1
   3   4  18 248.285 251.054   1
   3  -4  18 257.231 247.597   1
  -3   4 -18 341.030 189.268   1
  -3  -4 -18 392.793 213.258   1
   3  -4  19 237.871 260.728   1
  -3   4 -19-196.416 204.413   1
  -3  -4 -19 202.772 220.694   1
   3  -4  20 107.752 262.675   1
   3   4  20 74.5074 277.675   1
  -3   4 -20 29.9879 209.768   1
   3   4  21 340.718 281.010   1
  -3  -4 -21 366.200 237.744   1
   3   4  22-38.5200 236.585   1
   3  -4  22-191.527 233.971   1
  -3  -4 -22 314.364 231.659   1
  -3   4 -22-244.337 212.705   1
   3   4  23-156.964 253.942   1
  -3  -4 -23 226.717 236.878   1
   3   4  24 39.4966 274.343   1
  -3  -4 -24 383.938 241.635   1
   3   4  25 117.557 261.142   1
  -3  -4 -25-312.792 231.569   1
   3   4  26 38.5582 239.423   1
  -3  -4 -26 59.5365 197.349   1
   3   4  27 570.990 272.541   1
  -3  -4 -27 146.058 212.891   1
   3   4  28-408.907 267.579   1
  -3  -4 -28 263.359 213.976   1
  -3   5  28-109.809 235.381   1
   3  -5 -28 604.282 232.309   1
  -3   5  26 110.963 220.044   1
   3  -5 -26 298.494 191.781   1
  -3   5  25 262.047 236.207   1
   3  -5 -25-29.9779 187.201   1
  -3   5  24 412.902 248.354   1
   3  -5 -24 209.805 188.038   1
  -3   5  22-37.3623 256.049   1
   3  -5 -22 475.273 215.082   1
   3   5 -22 59.8659 189.289   1
  -3   5  21 296.577 279.427   1
   3  -5 -21-29.4498 215.428   1
  -3  -5  20 585.900 276.556   1
   3   5 -20 727.269 211.691   1
  -3   5  19 144.843 240.362   1
  -3  -5  19-245.383 246.528   1
   3  -5 -19 287.342 231.412   1
   3   5 -19 432.467 190.261   1
  -3   5  18 708.283 269.291   1
  -3  -5  18 1082.57 280.782   1
   3  -5 -18 732.423 216.765   1
   3   5 -18 1341.25 240.722   1
  -3  -5  17-248.995 239.927   1
  -3   5  17-553.624 313.698   1
   3  -5 -17-55.0803 231.495   1
   3   5 -17-49.0017 197.385   1
  -3   5  16-202.493 227.905   1
   3  -5 -16 80.6901 202.707   1
  -3   5  15 294.628 288.297   1
  -3  -5  15-84.4528 237.103   1
   3  -5 -15 234.829 227.351   1
   3   5 -15 43.2496 181.122   1
  -3   5  14 8557.64 741.915   1
  -3  -5  14 10243.0 733.784   1
   3   5 -14 9179.49 684.120   1
   3  -5 -14 8823.54 704.962   1
  -3  -5  13 369.369 236.627   1
  -3   5  13 458.477 235.760   1
   3  -5 -13 73.2058 194.586   1
   3   5 -13 575.991 175.873   1
   3  -5 -12 4806.00 407.538   1
  -3  -5  12 4419.30 408.071   1
  -3   5  12 4109.30 434.893   1
   3   5 -12 4345.96 372.492   1
   3   5 -11-82.0610 134.611   1
   3  -5 -11 22.4316 167.275   1
  -3  -5  11 83.0799 181.478   1
  -3  -5  10 7483.63 554.714   1
   3   5 -10 6957.15 539.996   1
  -3   5   9 1747.23 289.857   1
   3   5  -9 1384.84 182.947   1
  -3  -5   9 1308.26 204.362   1
   3  -5  -9 1136.68 231.885   1
  -3   5   8 21945.7 1476.66   1
   3  -5  -8 20229.3 1458.61   1
  -3   5   7 44.9727 218.284   1
   3  -5  -7 234.373 182.084   1
  -3  -5   7 384.950 161.441   1
  -3  -5   6 5564.40 430.882   1
   3   5  -6 5748.89 423.400   1
  -3   5   6 5961.87 484.478   1
   3  -5  -6 5265.91 453.816   1
   3   5  -5 138.121 116.883   1
   3  -5  -5 203.969 157.260   1
  -3   5   5 252.206 193.457   1
  -3  -5   4 536.849 153.183   1
   3   5  -4 754.965 140.953   1
   3  -5  -4 922.457 171.478   1
  -3   5   4 997.214 201.052   1
  -3  -5   3 786.752 156.608   1
   3   5  -3 912.098 147.038   1
   3  -5  -3 858.165 170.369   1
  -3   5   3 985.308 215.291   1
   3   5  -2 483.389 151.282   1
  -3  -5   2 538.540 139.163   1
  -3   5   1 1347.07 206.720   1
  -3  -5   1 791.747 166.764   1
   3   5  -1 1249.60 172.368   1
   3  -5  -1 1314.65 176.639   1
   3  -5   0 493.311 143.760   1
  -3  -5   0 668.248 167.641   1
  -3   5   0 517.209 157.635   1
   3   5   0 575.635 170.384   1
   3  -5   1 1129.87 165.526   1
  -3  -5  -1 1182.11 180.273   1
  -3   5  -1 1424.67 188.248   1
   3   5   1 1153.22 187.552   1
  -3   5  -2 433.986 145.732   1
   3  -5   2 463.985 135.813   1
   3   5   3 714.829 204.043   1
  -3   5  -3 609.790 143.818   1
  -3  -5  -3 601.642 176.511   1
   3  -5   3 863.835 128.765   1
   3   5   4 1344.03 244.942   1
  -3  -5  -4 881.449 198.804   1
  -3   5  -4 903.844 140.437   1
  -3   5  -5 167.020 106.363   1
   3   5   5 431.919 222.564   1
  -3  -5  -5 274.968 178.414   1
   3  -5   5 141.573 107.355   1
   3  -5   6 5598.22 425.253   1
   3   5   6 5856.15 494.789   1
  -3  -5  -6 5335.35 467.702   1
  -3   5  -6 5984.38 419.419   1
   3  -5   7 376.147 135.323   1
   3   5   7 166.609 225.280   1
  -3  -5  -7 281.776 178.332   1
  -3   5  -7 388.971 123.705   1
   3  -5   8 21206.7 1476.35   1
   3   5   8 21477.8 1524.74   1
  -3  -5  -8 19859.2 1501.75   1
  -3   5  -8 23122.9 1470.26   1
   3   5   9 670.150 227.843   1
  -3  -5  -9 1603.39 227.555   1
   3  -5  10 7500.57 512.816   1
  -3   5 -10 5764.46 482.840   1
  -3   5 -11-154.531 156.377   1
  -3  -5 -11-23.5464 210.070   1
   3  -5  11 96.0337 185.910   1
   3   5  11 118.474 248.639   1
  -3   5 -12 4229.14 355.417   1
  -3  -5 -12 4040.16 382.867   1
   3   5  12 4060.27 430.831   1
   3  -5  12 4198.94 390.165   1
  -3   5 -13 439.157 147.043   1
  -3  -5 -13 560.735 191.685   1
   3   5  13 288.601 260.992   1
   3  -5  13 316.786 191.415   1
   3   5  14 7712.43 689.511   1
   3  -5  14 9167.16 653.658   1
  -3   5 -14 7897.19 617.745   1
  -3  -5 -14 8312.47 652.589   1
  -3  -5 -15-131.976 212.263   1
  -3   5 -15 81.9099 171.403   1
   3  -5  15 51.3958 211.888   1
   3   5  15 167.336 260.361   1
  -3   5 -16-22.3015 179.988   1
   3  -5  16 249.231 229.080   1
  -3   5 -17 481.513 186.949   1
  -3  -5 -17 82.6182 239.430   1
   3   5  17-105.449 303.799   1
   3  -5  17-29.6120 196.569   1
  -3   5 -18 760.005 219.329   1
  -3  -5 -18 1245.93 248.807   1
   3   5  18 501.664 302.039   1
   3  -5  18 918.571 258.112   1
  -3  -5 -19-29.1361 197.675   1
  -3   5 -19-84.8187 206.784   1
   3  -5  19-33.7806 236.286   1
   3   5  19-110.118 239.875   1
  -3   5 -20 964.693 245.306   1
   3  -5  20 320.240 260.159   1
  -3  -5 -21 123.279 236.562   1
  -3   5 -21-117.228 213.596   1
   3   5  21-266.480 282.749   1
   3  -5  21-256.678 244.309   1
  -3  -5 -22 313.807 230.931   1
   3   5  22 153.992 268.594   1
  -3  -5 -24 254.280 248.255   1
   3   5  24-39.2746 272.468   1
  -3  -5 -25 30.9888 222.178   1
   3   5  25 38.8628 251.465   1
  -3  -5 -26 559.031 207.600   1
   3   5  26-76.2916 231.243   1
  -3  -5 -28-28.7759 200.401   1
   3   5  28 109.780 241.417   1
  -3   6  27 254.173 230.709   1
   3  -6 -27 202.495 210.400   1
  -3   6  26 657.897 271.620   1
   3  -6 -26-147.327 229.506   1
  -3   6  25-111.277 263.175   1
   3  -6 -25-326.364 236.816   1
  -3   6  24 633.765 275.396   1
   3  -6 -24 564.792 245.216   1
  -3   6  23-74.7571 264.762   1
  -3   6  22-111.850 231.623   1
   3  -6 -22 325.707 220.819   1
  -3   6  21 74.1767 244.836   1
   3  -6 -21 29.4277 185.840   1
   3   6 -21 317.722 197.872   1
  -3  -6  20-114.901 253.875   1
  -3   6  20 110.458 274.405   1
   3   6 -20 55.3126 197.475   1
   3  -6 -20-29.1699 215.768   1
  -3   6  19 218.389 293.634   1
  -3  -6  19-292.084 277.143   1
   3   6 -19 52.7765 192.225   1
   3  -6 -19 115.068 237.914   1
  -3   6  18 142.766 263.688   1
  -3  -6  18 415.585 294.725   1
   3  -6 -18 311.955 225.161   1
   3   6 -18 300.817 205.025   1
  -3   6  17-104.911 276.552   1
  -3  -6  17 359.907 254.533   1
   3  -6 -17 583.854 222.412   1
   3   6 -17 331.972 194.257   1
  -3   6  16 615.505 322.032   1
  -3  -6  16 542.445 246.927   1
   3  -6 -16 871.085 266.942   1
   3   6 -16 1216.59 210.723   1
  -3  -6  15 880.906 226.224   1
   3   6 -15 590.767 192.962   1
  -3   6  14 355.368 249.868   1
  -3  -6  14 352.672 208.435   1
   3  -6 -14 77.2248 196.847   1
   3   6 -14 576.662 163.689   1
  -3   6  13 468.560 271.434   1
  -3  -6  13 896.564 216.937   1
   3  -6 -13 523.118 218.119   1
   3   6 -13 371.899 164.984   1
  -3   6  12 451.430 264.329   1
  -3  -6  12 414.276 185.004   1
   3  -6 -12 336.273 212.209   1
   3   6 -12 486.325 168.600   1
  -3   6  11-202.094 248.683   1
  -3  -6  11-18.7905 170.230   1
   3  -6 -11 207.546 201.941   1
   3   6 -11-31.7474 140.500   1
  -3   6  10 275.687 240.497   1
   3   6 -10 921.427 159.432   1
   3  -6 -10 859.495 216.061   1
  -3  -6  10 682.416 182.420   1
  -3  -6   8 15656.3 1054.20   1
   3   6  -8 15389.7 1046.17   1
  -3   6   8 14965.9 1098.50   1
   3  -6  -8 14377.4 1072.64   1
  -3  -6   7 5190.90 409.192   1
  -3   6   7 5076.16 471.025   1
   3   6  -7 5259.63 397.779   1
   3  -6  -7 5513.99 441.310   1
   3   6  -6-21.6728 121.981   1
  -3   6   6 439.176 212.142   1
  -3  -6   6 96.3811 134.248   1
   3  -6  -6 52.9300 177.530   1
   3  -6  -5 6080.95 485.165   1
  -3   6   5 6096.58 513.189   1
  -3  -6   5 6462.00 466.890   1
   3   6  -4 63534.6 4011.51   1
   3  -6  -4 56542.5 4024.38   1
  -3  -6   4 60907.2 4009.70   1
  -3   6   4 58529.7 4039.18   1
  -3   6   3 1075.28 234.560   1
   3   6  -3 982.693 158.344   1
   3   6  -2 9947.50 722.369   1
  -3   6   2 10628.0 749.471   1
  -3  -6   2 10314.1 723.451   1
   3  -6  -2 10378.0 733.878   1
   3   6  -1 1195.88 163.507   1
  -3  -6   1 1319.54 167.978   1
  -3  -6   0-22.6448 133.820   1
  -3   6   0-64.0017 143.925   1
   3  -6   0 10.8183 121.440   1
   3   6   0 50.1341 152.038   1
  -3   6  -1 1473.87 190.014   1
   3  -6   1 1549.35 171.191   1
   3   6   2 11435.4 754.079   1
  -3   6  -2 9844.03 722.523   1
  -3  -6  -2 10142.7 735.619   1
   3   6   3 1467.70 225.020   1
  -3  -6  -3 1139.06 198.168   1
   3  -6   3 1532.33 164.906   1
  -3   6  -3 1545.91 166.626   1
  -3  -6  -4 57468.9 3901.19   1
  -3   6  -4 58732.0 3876.42   1
   3  -6   4 59013.1 3877.94   1
   3   6   4 57415.3 3914.21   1
   3  -6   5 7176.52 478.523   1
  -3  -6  -5 6107.75 520.372   1
  -3   6  -5 6548.87 478.337   1
   3   6   5 6248.17 546.542   1
   3   6   6 276.572 203.998   1
  -3  -6  -6 148.105 166.444   1
   3  -6   6-81.6084 98.9036   1
  -3   6  -6 8.25941 98.7728   1
  -3  -6  -7 5342.11 425.835   1
  -3   6  -7 4974.36 366.946   1
   3   6   7 5331.11 465.941   1
   3  -6   7 4583.46 376.355   1
  -3  -6  -8 14232.3 1096.82   1
  -3   6  -8 15689.1 1055.24   1
   3   6   8 14265.5 1112.60   1
   3  -6   8 16275.3 1061.74   1
   3  -6   9-42.6750 138.549   1
  -3   6  -9 253.149 119.299   1
   3   6  10 409.351 267.431   1
  -3  -6 -10 370.998 202.439   1
   3  -6  11 87.9485 165.669   1
   3   6  11 273.620 261.147   1
  -3   6 -11-137.205 122.088   1
   3  -6  12 641.072 196.539   1
   3   6  12 221.144 257.278   1
  -3   6 -12 602.464 148.082   1
  -3  -6 -12 507.569 211.154   1
   3  -6  13 187.496 175.144   1
  -3   6 -13 301.061 147.825   1
  -3  -6 -13 423.937 212.059   1
   3  -6  14 497.561 191.010   1
   3   6  14 99.5075 280.306   1
  -3   6 -14 740.987 170.648   1
  -3  -6 -14 756.135 240.541   1
   3  -6  15 246.878 210.987   1
  -3   6 -15 558.437 176.485   1
   3  -6  16 374.239 220.380   1
   3   6  16 593.867 292.958   1
  -3  -6 -16 1229.27 252.814   1
  -3   6 -16 740.566 189.708   1
   3   6  17-70.8892 245.312   1
  -3  -6 -17 501.097 214.260   1
   3  -6  18 249.322 245.692   1
   3   6  18 217.694 297.950   1
  -3  -6 -18 459.081 255.371   1
  -3   6 -18 235.378 204.379   1
   3   6  19 702.083 289.440   1
   3  -6  19 66.3138 226.184   1
  -3  -6 -19 439.484 239.066   1
  -3   6 -19 327.630 207.885   1
   3   6  20-75.1331 251.350   1
   3  -6  20-171.816 223.439   1
  -3  -6 -20 210.537 209.455   1
  -3   6 -20-55.2803 177.062   1
   3   6  21 76.2334 266.696   1
  -3  -6 -21 154.142 229.038   1
   3   6  22 576.888 296.266   1
  -3  -6 -22-125.263 246.309   1
   3   6  23-116.914 231.331   1
  -3  -6 -23 32.0966 196.049   1
   3   6  24 702.605 292.361   1
  -3  -6 -24 504.897 242.595   1
   3   6  25-154.109 257.943   1
  -3  -6 -25 337.575 241.354   1
   3   6  26 113.168 213.607   1
  -3  -6 -26 290.656 192.300   1
   3   6  27 259.366 260.372   1
  -3  -6 -27 56.7499 206.056   1
  -3   7  27 212.828 253.169   1
   3  -7 -27 399.662 220.845   1
  -3   7  25-36.6430 257.516   1
   3  -7 -25-204.195 224.771   1
  -3   7  24 295.995 264.906   1
   3  -7 -23 265.959 240.542   1
  -3   7  21 148.317 233.395   1
   3  -7 -21 382.059 224.624   1
  -3   7  20-184.531 257.014   1
   3  -7 -20 87.6216 187.099   1
  -3  -7  19 198.529 231.409   1
  -3   7  19-291.250 304.708   1
   3  -7 -19 28.8716 236.589   1
   3   7 -19 26.6342 191.717   1
  -3  -7  18 61.6135 212.763   1
  -3   7  18 107.900 276.958   1
   3  -7 -18 85.6045 226.559   1
   3   7 -18 75.5049 183.403   1
  -3   7  17-70.6398 240.753   1
  -3  -7  17 202.624 211.779   1
   3  -7 -17 56.0992 181.621   1
   3   7 -17 214.702 188.233   1
  -3  -7  16 536.984 213.171   1
  -3   7  16-34.6358 301.038   1
   3  -7 -16 578.382 240.513   1
   3   7 -16 314.566 186.923   1
   3  -7 -15 268.720 206.250   1
  -3   7  15 67.5820 265.626   1
   3   7 -15-105.260 182.949   1
  -3  -7  15 173.209 193.899   1
   3  -7 -14 1204.51 253.815   1
  -3   7  14 1842.38 314.288   1
   3   7 -14 1027.02 203.226   1
  -3  -7  14 1741.36 238.979   1
   3  -7 -13 1627.20 265.077   1
  -3   7  13 893.711 308.186   1
   3   7 -13 1368.53 193.777   1
  -3  -7  13 1242.14 219.473   1
   3  -7 -12 737.476 256.625   1
  -3   7  12 925.059 318.948   1
   3   7 -12 826.755 171.368   1
  -3  -7  12 1324.27 209.735   1
   3  -7 -11 71.0383 204.554   1
  -3   7  11-296.787 254.226   1
   3   7 -11-44.4291 135.540   1
  -3  -7  11 294.421 161.603   1
  -3   7  10 28.4404 235.034   1
   3  -7 -10 408.764 200.039   1
   3  -7  -9 390.290 200.082   1
  -3   7   9 379.882 250.529   1
   3   7  -9 856.977 144.630   1
  -3  -7   9 761.556 154.260   1
   3  -7  -8 991.160 208.188   1
  -3   7   8 670.854 225.701   1
  -3  -7   8 957.619 156.327   1
   3   7  -8 980.153 154.049   1
  -3   7   7 561.651 226.620   1
  -3  -7   7 588.365 149.839   1
   3  -7  -7 782.232 189.928   1
   3   7  -7 588.289 130.661   1
   3   7  -6 29932.0 1963.40   1
  -3   7   6 27252.2 2005.98   1
  -3  -7   6 30773.8 1963.17   1
   3  -7  -6 26952.4 1986.76   1
  -3   7   5-85.9920 200.096   1
   3   7  -5 9.95249 107.795   1
   3  -7  -5-69.1966 168.175   1
  -3  -7   5 78.6461 107.227   1
   3   7  -4 4547.31 326.564   1
  -3  -7   4 4129.08 320.968   1
   3  -7  -4 3482.65 347.174   1
  -3   7   4 3783.82 381.222   1
  -3  -7   3 1159.09 149.737   1
   3  -7  -3 839.692 179.496   1
  -3   7   3 786.410 209.379   1
  -3  -7   2 4111.74 313.079   1
   3  -7  -2 3234.14 329.911   1
  -3   7   2 3711.89 344.829   1
   3   7  -2 4283.83 318.806   1
   3   7  -1 858.347 169.498   1
  -3  -7   1 492.804 143.167   1
  -3   7   0 25867.6 1754.54   1
   3  -7   1 437.196 120.462   1
   3   7   1 621.934 185.617   1
  -3   7  -1 608.669 150.408   1
  -3  -7  -1 509.507 148.271   1
  -3  -7  -2 3987.53 326.023   1
  -3   7  -2 3774.47 310.061   1
   3  -7   2 3794.59 297.787   1
   3   7   2 3757.38 340.641   1
   3   7   3 942.096 209.556   1
   3  -7   3 1128.03 145.324   1
  -3  -7  -3 1039.34 185.290   1
  -3   7  -3 1260.83 151.699   1
   3  -7   4 3690.12 314.147   1
  -3   7  -4 4616.13 316.969   1
  -3  -7  -4 4294.59 365.080   1
   3   7   4 4356.18 390.681   1
   3  -7   5 39.2393 95.6102   1
   3   7   5-113.267 205.231   1
  -3  -7  -5 36.3658 175.993   1
  -3   7  -5 31.0318 95.8255   1
   3   7   6 29046.4 1926.10   1
  -3  -7  -6 26093.9 1898.69   1
  -3   7  -6 28723.7 1858.07   1
   3  -7   6 27125.6 1858.48   1
  -3  -7  -7 435.865 201.661   1
  -3   7  -7 506.687 102.369   1
   3  -7   7 713.972 116.340   1
  -3  -7  -8 565.964 198.847   1
  -3   7  -8 1047.17 123.117   1
   3   7   8 1124.61 261.503   1
   3  -7   8 656.271 140.046   1
  -3  -7  -9 802.616 221.363   1
  -3   7  -9 632.467 122.260   1
   3  -7   9 799.997 152.481   1
   3   7   9 605.730 263.411   1
   3   7  10 180.979 258.611   1
   3  -7  10 169.728 137.969   1
   3   7  11 374.853 245.853   1
  -3  -7 -11 95.8379 194.965   1
   3  -7  12 952.243 175.191   1
  -3   7 -12 948.200 152.723   1
  -3  -7 -12 567.164 208.432   1
   3  -7  13 861.804 194.052   1
   3   7  13 1498.43 320.483   1
  -3  -7 -13 1274.57 234.169   1
  -3   7 -13 1074.22 165.630   1
   3  -7  14 1105.18 223.248   1
   3   7  14 1281.73 346.325   1
  -3  -7 -14 1753.40 280.820   1
  -3   7 -14 1498.08 197.185   1
   3   7  15 34.5313 299.104   1
   3  -7  15 491.994 187.398   1
  -3   7 -15 635.399 170.174   1
  -3  -7 -15 490.237 239.926   1
   3  -7  16 309.295 190.883   1
  -3   7 -16 431.642 186.580   1
  -3  -7 -16 774.533 225.281   1
   3  -7  17 84.4227 209.738   1
   3   7  17 35.8747 291.248   1
  -3  -7 -17-254.808 238.369   1
  -3   7 -17 23.9608 182.541   1
   3   7  18-182.981 292.813   1
  -3  -7 -18 520.400 246.035   1
  -3   7 -19 49.7940 167.382   1
   3   7  20-264.569 293.248   1
  -3  -7 -20-121.588 241.561   1
   3   7  21 305.099 264.456   1
  -3  -7 -21-154.057 218.214   1
   3   7  23 271.597 283.458   1
  -3  -7 -23 670.339 254.709   1
   3   7  24 581.426 248.348   1
  -3  -7 -24-250.421 207.542   1
   3   7  25-113.704 261.680   1
  -3  -7 -25 89.3801 228.576   1
   3   7  27 36.5245 241.410   1
  -3  -7 -27 335.384 204.903   1
   3  -8 -26 370.814 226.664   1
  -3   8  26-143.070 262.774   1
  -3   8  25 290.109 261.729   1
   3  -8 -24 290.960 225.706   1
  -3   8  24-146.708 262.002   1
   3  -8 -23 58.7127 209.665   1
  -3   8  23-258.789 262.942   1
   3  -8 -22 411.209 234.506   1
  -3   8  22 778.034 287.603   1
   3  -8 -21 29.3370 197.522   1
  -3   8  21 370.510 232.781   1
   3  -8 -20 204.583 191.109   1
  -3   8  20 517.556 276.257   1
   3  -8 -19-144.827 243.910   1
  -3   8  19 36.5643 279.574   1
  -3  -8  18 320.256 215.397   1
  -3   8  18 470.730 288.669   1
   3   8 -18 440.615 199.286   1
  -3   8  17 35.6359 269.693   1
  -3  -8  17 489.052 218.692   1
   3  -8 -17-28.2821 214.120   1
   3   8 -17 136.890 181.946   1
  -3   8  16 841.393 312.158   1
  -3  -8  16 1409.16 234.175   1
   3  -8 -16 1196.92 269.582   1
   3   8 -16 931.859 193.859   1
  -3   8  15-205.734 277.546   1
  -3  -8  15 23.2068 193.160   1
   3  -8 -15 272.380 210.509   1
   3   8 -15 117.468 159.036   1
  -3  -8  14 1081.25 212.485   1
   3   8 -14 774.809 167.865   1
  -3   8  13-32.5821 262.936   1
   3   8 -13 397.445 144.746   1
  -3  -8  13 439.938 172.510   1
   3  -8 -13 311.106 212.944   1
  -3  -8  12 3316.06 321.248   1
   3  -8 -12 3974.01 373.677   1
   3   8 -12 3277.60 306.045   1
  -3   8  12 3599.13 413.070   1
  -3   8  11 91.4571 243.579   1
   3  -8 -11-121.481 199.721   1
  -3  -8  10 4627.57 372.087   1
   3   8 -10 4933.55 358.454   1
   3  -8 -10 4816.13 411.848   1
  -3   8   9 140.331 256.757   1
   3   8  -9 330.615 114.816   1
   3  -8  -9 492.844 216.545   1
  -3  -8   9 103.684 132.786   1
   3   8  -8 76.7403 119.758   1
  -3  -8   8 435.088 118.389   1
  -3   8   7 458.084 222.930   1
   3   8  -7 363.084 118.764   1
   3  -8  -7 305.416 174.559   1
  -3  -8   7 360.829 121.874   1
  -3   8   6 361.426 240.865   1
  -3  -8   6 429.525 107.515   1
   3   8  -6 284.882 112.697   1
   3  -8  -6 211.974 184.126   1
   3   8  -5 2952.14 237.521   1
  -3  -8   5 2357.04 231.697   1
   3  -8  -5 2633.37 280.724   1
  -3   8   5 3119.27 323.038   1
  -3  -8   4 6832.86 474.913   1
   3  -8  -4 6535.34 512.390   1
   3   8  -4 6850.86 475.232   1
  -3   8   4 5420.52 521.222   1
  -3  -8   3 5785.87 417.732   1
   3  -8  -3 5444.89 442.821   1
  -3   8   3 6498.27 472.322   1
   3   8  -3 5224.00 420.142   1
  -3  -8   2 2651.84 245.158   1
   3   8  -2 2808.06 258.427   1
  -3   8   2 3388.79 299.838   1
   3  -8  -1 5073.00 380.531   1
  -3   8   1 5388.05 406.115   1
  -3  -8   1 4334.67 367.782   1
   3   8   1 4530.04 395.221   1
  -3  -8  -1 4690.64 374.316   1
   3  -8   1 4475.07 359.352   1
  -3   8  -1 4752.69 364.669   1
   3   8   2 3895.58 309.946   1
  -3   8  -2 3539.23 257.902   1
   3  -8   2 2508.97 242.909   1
  -3  -8  -2 2180.25 265.800   1
   3   8   3 5369.81 484.369   1
  -3  -8  -3 5381.73 465.618   1
  -3   8  -3 6208.93 435.331   1
   3  -8   3 5985.88 428.445   1
   3   8   4 5937.00 543.315   1
  -3   8  -4 7033.66 476.662   1
  -3  -8  -4 6369.70 518.088   1
   3  -8   4 6710.89 476.608   1
   3   8   5 2606.83 332.049   1
   3  -8   5 3000.36 231.955   1
  -3   8  -5 2961.14 231.665   1
  -3  -8  -5 2922.87 299.976   1
   3   8   6 436.238 224.670   1
  -3  -8  -6 306.883 182.330   1
   3  -8   6 318.984 96.3916   1
  -3   8  -6 548.768 89.3875   1
  -3  -8  -7 171.819 192.689   1
  -3   8  -7 111.052 80.6620   1
   3   8   7 54.1629 235.055   1
   3  -8   7 449.023 97.0519   1
  -3   8  -8 303.737 89.9438   1
   3  -8   8 325.542 108.372   1
   3   8   9 268.396 234.129   1
   3  -8   9 237.962 111.624   1
  -3   8 -10 3981.55 318.727   1
  -3  -8 -10 4764.21 394.663   1
   3   8  10 3864.04 434.959   1
   3  -8  10 4188.94 334.778   1
   3   8  11 192.903 313.304   1
   3  -8  11-40.1741 132.892   1
  -3  -8 -11 195.233 204.963   1
  -3   8 -11 150.105 102.830   1
   3   8  12 3147.64 408.623   1
  -3  -8 -12 3508.81 361.936   1
   3   8  13 33.5549 236.962   1
   3  -8  13 138.847 154.499   1
  -3   8 -13 342.026 125.045   1
  -3  -8 -13 26.3411 184.618   1
   3  -8  14 1020.21 187.273   1
  -3   8 -14 1098.20 173.768   1
   3  -8  15 66.2757 179.479   1
   3   8  15 457.334 289.248   1
  -3  -8 -15 82.4218 219.613   1
  -3   8 -15 18.5853 152.921   1
   3   8  16 1210.48 318.835   1
   3  -8  16 1444.91 241.611   1
  -3   8 -16 1241.12 202.766   1
  -3  -8 -16 1591.84 265.572   1
   3   8  17 398.847 311.453   1
   3  -8  17-155.736 189.069   1
  -3   8 -17 123.284 160.940   1
  -3  -8 -17-142.919 232.783   1
   3   8  18 221.894 258.300   1
  -3   8 -18 374.286 165.877   1
  -3  -8 -18 263.571 197.837   1
   3   8  19 150.159 295.434   1
  -3  -8 -19 300.204 253.965   1
   3   8  20 378.853 250.082   1
  -3  -8 -20-30.4365 202.878   1
   3   8  21 268.040 293.778   1
  -3  -8 -21-217.993 247.198   1
   3   8  22 731.536 287.509   1
  -3  -8 -22 503.690 245.551   1
   3   8  23 853.846 297.531   1
  -3  -8 -23 484.043 248.464   1
  -3  -8 -24 465.576 233.347   1
   3   8  25 75.0487 253.382   1
  -3  -8 -25-58.9129 197.088   1
   3   8  26-110.452 252.262   1
  -3  -8 -26-226.466 213.663   1
   3  -9 -26 337.212 216.018   1
  -3   9  26 352.713 255.903   1
   3  -9 -24 576.108 228.456   1
  -3   9  24 72.6918 255.373   1
   3  -9 -23 378.833 221.218   1
  -3   9  23 146.943 261.929   1
   3  -9 -22-58.4540 212.889   1
  -3   9  22 73.8100 222.890   1
   3  -9 -21 555.949 205.505   1
  -3   9  21 147.974 245.505   1
   3  -9 -20 262.939 216.199   1
  -3   9  20-184.973 276.813   1
   3  -9 -19 203.866 235.789   1
  -3   9  19 736.924 299.441   1
   3  -9 -18 317.330 187.649   1
  -3   9  18 254.967 229.378   1
   3  -9 -17-199.512 224.009   1
  -3   9  17-107.853 299.126   1
   3   9 -17 85.5750 156.466   1
   3  -9 -16 168.755 214.637   1
  -3  -9  16 407.441 184.206   1
  -3   9  16 70.8937 248.233   1
   3   9 -16 119.244 153.008   1
   3  -9 -15-137.944 237.678   1
  -3  -9  15-82.6896 175.610   1
  -3   9  15-208.961 300.017   1
   3   9 -15 36.4946 144.420   1
   3  -9 -14 567.992 225.909   1
  -3  -9  14 529.569 172.977   1
  -3   9  14 476.813 277.112   1
   3   9 -14 574.721 153.083   1
  -3  -9  13 466.017 163.022   1
   3   9 -13 776.329 155.880   1
   3  -9 -12 668.144 205.248   1
  -3   9  12 872.230 251.852   1
   3   9 -11 266.328 129.157   1
  -3  -9  11 319.089 140.572   1
   3  -9 -11 199.277 186.222   1
  -3   9  11-93.8684 233.652   1
   3   9 -10 1644.94 177.273   1
  -3  -9  10 1310.43 176.121   1
   3  -9 -10 1779.44 270.877   1
  -3   9  10 2052.63 310.730   1
   3   9  -9 1239.91 160.077   1
  -3  -9   9 1433.12 167.217   1
   3  -9  -9 1483.50 247.483   1
  -3   9   9 1626.22 298.895   1
   3   9  -8 1244.69 157.252   1
  -3   9   8 1333.04 276.746   1
  -3  -9   8 1543.02 146.876   1
   3  -9  -8 1155.94 245.775   1
  -3  -9   7 1290.56 146.877   1
   3   9  -7 1448.85 154.867   1
   3   9  -6 11950.8 802.632   1
  -3  -9   6 11547.0 801.221   1
  -3   9   6 10931.6 869.158   1
   3  -9  -6 11893.8 850.190   1
  -3  -9   5 51.4082 99.5106   1
   3  -9  -5 57.1229 166.778   1
   3   9  -5 18.5199 110.471   1
  -3   9   5 213.473 219.740   1
  -3  -9   4 991.844 137.256   1
   3  -9  -4 975.648 193.822   1
   3   9  -4 1006.15 138.806   1
  -3   9   4 980.115 227.577   1
  -3  -9   3 69.3871 102.190   1
  -3   9   3 20.7763 179.507   1
   3  -9  -3 151.104 149.833   1
   3   9  -3 11.6399 121.137   1
   3   9  -2 6012.96 439.266   1
   3  -9  -2 6162.92 450.087   1
  -3  -9   2 5092.06 425.282   1
  -3   9   1-18.1720 176.688   1
   3  -9  -1-69.2260 141.539   1
  -3  -9   0 5841.53 433.790   1
   3   9   0 5252.37 446.856   1
   3  -9   1 23.0486 119.409   1
   3   9   1 73.0694 178.364   1
  -3  -9  -1 45.0500 148.839   1
  -3   9  -1-83.2556 142.099   1
   3   9   2 5724.33 469.488   1
   3  -9   2 5499.70 427.308   1
  -3  -9  -2 5502.05 445.969   1
  -3   9  -2 6217.21 435.503   1
   3  -9   3 217.118 111.332   1
   3   9   3 66.5799 200.460   1
  -3   9  -3 213.795 125.318   1
  -3  -9  -3 211.405 158.106   1
   3   9   4 855.715 233.122   1
   3  -9   4 1181.45 134.117   1
  -3   9  -4 951.419 130.093   1
  -3   9  -5 97.6961 83.3433   1
   3   9   5 252.687 228.418   1
   3  -9   5 39.5689 79.5453   1
  -3  -9  -5 201.157 174.820   1
   3  -9   6 13064.5 864.530   1
  -3  -9  -6 10873.7 918.338   1
  -3   9  -6 13029.8 862.117   1
   3   9   6 12764.1 955.801   1
  -3   9  -7 1895.71 140.493   1
   3  -9   7 1403.13 146.884   1
   3   9   8 1210.44 282.827   1
   3  -9   8 1386.77 131.650   1
   3   9   9 1868.45 308.012   1
  -3   9  -9 1611.62 139.354   1
  -3  -9  -9 1479.34 237.387   1
   3  -9   9 1526.19 151.144   1
   3  -9  10 1239.11 149.039   1
  -3  -9 -10 1475.99 256.755   1
   3   9  10 1528.46 313.146   1
  -3   9 -10 1638.80 141.532   1
   3  -9  11 198.803 102.829   1
   3   9  11 230.095 260.227   1
  -3   9 -11 104.673 90.5324   1
  -3  -9 -11 100.187 189.673   1
   3  -9  12 454.652 141.523   1
   3   9  12 766.153 301.246   1
  -3  -9 -12 862.715 238.619   1
  -3   9 -12 771.328 125.979   1
   3  -9  13 775.065 158.645   1
  -3   9 -13 799.177 146.654   1
   3   9  14 489.470 279.995   1
  -3  -9 -14 545.963 232.151   1
  -3   9 -14 591.238 139.871   1
   3  -9  15 303.833 165.532   1
   3   9  15-71.0769 284.022   1
  -3  -9 -15 278.401 232.424   1
  -3   9 -15-29.8274 123.529   1
   3   9  16 36.0787 286.514   1
   3  -9  16 84.6592 169.332   1
  -3   9 -16 16.9474 130.780   1
  -3  -9 -16 540.270 236.039   1
   3   9  17 367.316 292.675   1
  -3  -9 -17 434.707 241.309   1
  -3   9 -17-74.1196 144.471   1
   3   9  18 37.3293 266.563   1
  -3  -9 -18 59.3850 216.305   1
   3   9  19 490.067 280.672   1
  -3  -9 -19 481.828 239.597   1
   3   9  20 266.592 275.187   1
  -3  -9 -20 430.209 231.121   1
   3   9  21-114.800 267.639   1
  -3  -9 -21 155.444 239.366   1
   3   9  22-38.6262 277.432   1
  -3  -9 -22 444.362 230.903   1
   3   9  23 385.837 278.530   1
  -3  -9 -23 576.827 255.613   1
   3   9  24-151.589 262.860   1
  -3  -9 -24-60.2399 222.039   1
   3   9  26 72.2303 241.152   1
  -3  -9 -26 383.528 213.829   1
  -3  10  25 425.794 270.437   1
   3 -10 -25-480.536 214.732   1
  -3  10  24-180.042 259.239   1
   3 -10 -24 228.815 200.937   1
  -3  10  23 36.4595 235.907   1
   3 -10 -23-57.7819 199.473   1
  -3  10  22 257.020 243.495   1
   3 -10 -22-290.484 176.591   1
  -3  10  21 368.979 287.500   1
   3 -10 -21 174.925 221.892   1
  -3  10  19-184.782 221.296   1
   3 -10 -19 583.590 192.329   1
  -3  10  18 36.6110 273.897   1
   3 -10 -18-115.865 219.112   1
   3  10 -16 140.597 147.698   1
  -3  10  16 286.563 278.022   1
   3 -10 -16 255.516 228.688   1
  -3 -10  15 72.5452 151.374   1
  -3  10  15 105.912 240.846   1
   3 -10 -15 280.057 209.067   1
   3  10 -15 241.718 136.597   1
   3 -10 -14-110.096 223.668   1
  -3  10  14 589.115 292.772   1
  -3  10  13 33.9277 283.143   1
   3  10 -13-78.8340 121.755   1
   3 -10 -13-134.454 238.036   1
  -3 -10  13-13.9620 131.236   1
  -3  10  12 264.171 282.125   1
   3  10 -12 104.577 112.667   1
   3 -10 -12 314.845 234.160   1
  -3 -10  12 11.7192 114.874   1
  -3  10  11 224.947 264.993   1
  -3 -10  11 97.3255 104.201   1
   3  10 -11 79.1457 107.815   1
   3 -10 -11-179.005 228.176   1
  -3 -10  10 3150.52 255.444   1
   3  10 -10 3370.18 258.836   1
   3 -10 -10 3567.62 346.742   1
  -3  10  10 2891.77 385.731   1
   3 -10  -9 788.434 220.987   1
  -3 -10   9 650.280 104.785   1
   3  10  -9 472.074 102.914   1
  -3  10   8 1153.44 253.744   1
   3 -10  -8 896.838 211.386   1
  -3 -10   8 1231.80 120.136   1
   3  10  -8 1051.26 123.619   1
  -3 -10   7 86.7836 78.2470   1
   3  10  -7 184.647 88.8341   1
  -3  10   6 157.651 221.252   1
   3  10  -6 115.029 98.6287   1
   3 -10  -6-21.0120 177.983   1
  -3 -10   6 35.1887 78.5928   1
  -3 -10   5 24.0236 89.7961   1
   3  10  -5 57.3768 103.801   1
  -3  10   5-24.8951 203.395   1
   3 -10  -5 140.047 163.973   1
  -3 -10   4 2595.92 211.585   1
   3 -10  -4 2315.65 273.287   1
  -3  10   4 1780.96 298.956   1
   3  10  -4 2413.53 225.055   1
  -3 -10   3-20.7174 100.309   1
   3  10  -3-37.6056 127.132   1
   3 -10  -3-88.5393 174.798   1
  -3  10   3-110.927 189.517   1
   3 -10  -2 22349.0 1485.78   1
  -3  10   2 20748.7 1496.30   1
  -3  10   1 695.703 200.837   1
  -3 -10   1 607.515 142.291   1
   3  10  -1 691.349 171.531   1
   3 -10  -1 823.484 168.942   1
  -3  10   0 260.972 160.807   1
   3  10   0 250.432 157.947   1
  -3 -10   0-188.952 120.254   1
   3 -10   0 67.9150 135.240   1
   3  10   1 863.951 194.505   1
  -3 -10  -1 1004.24 174.975   1
   3  10   2 21633.1 1507.85   1
   3 -10   2 21477.6 1465.02   1
  -3 -10  -2 21187.9 1486.75   1
  -3  10  -2 22103.8 1469.86   1
   3  10   3 210.444 203.650   1
  -3  10  -3-109.985 116.999   1
  -3 -10  -3 167.712 160.066   1
   3 -10   3-47.7515 98.7631   1
  -3  10  -4 2201.58 204.457   1
   3 -10   4 2335.40 201.430   1
  -3  10  -5 39.7708 74.2737   1
   3 -10   5 125.185 73.6608   1
   3  10   5 26.4639 226.132   1
  -3 -10  -5 356.984 181.002   1
   3  10   6 167.528 232.631   1
  -3 -10  -6 198.999 184.374   1
   3  10   7-378.789 279.993   1
  -3 -10  -8 1304.58 235.249   1
   3  10   8 1094.07 294.826   1
  -3 -10  -9 1008.91 221.702   1
   3  10   9 854.818 287.899   1
  -3 -10 -10 4080.07 382.747   1
   3  10  10 3691.94 432.799   1
  -3 -10 -11 207.884 217.687   1
   3  10  11 496.790 288.599   1
  -3  10 -11 146.032 45.4057   1
   3 -10  11 113.396 51.8342   1
  -3 -10 -12 240.368 198.681   1
  -3  10 -12 243.880 73.8093   1
   3 -10  12 43.0219 81.6830   1
  -3 -10 -13-244.481 232.046   1
   3  10  13 34.7990 295.554   1
  -3  10 -13 162.488 84.0257   1
   3 -10  13-28.8296 104.509   1
  -3 -10 -14 83.1904 195.908   1
   3  10  14 141.622 257.140   1
  -3  10 -14 202.813 94.5848   1
   3 -10  14 180.371 120.482   1
  -3 -10 -15-140.697 247.103   1
   3  10  15-179.593 305.936   1
  -3  10 -15 115.713 107.241   1
   3 -10  15 86.4647 127.935   1
  -3 -10 -16 808.838 235.966   1
   3  10  16 183.099 283.384   1
  -3 -10 -18 180.319 228.440   1
   3  10  18 188.138 275.413   1
  -3 -10 -19 456.269 207.029   1
   3  10  19-75.8181 270.118   1
  -3 -10 -21 125.494 178.495   1
   3  10  21 38.4164 234.719   1
  -3 -10 -22-189.415 227.437   1
   3  10  22-76.9183 281.388   1
  -3 -10 -23 339.216 209.145   1
   3  10  23 229.639 261.506   1
  -3 -10 -24-89.4060 209.367   1
   3  10  24 337.833 273.465   1
  -3 -10 -25 533.224 215.817   1
   3  10  25 511.602 269.449   1
   3 -11 -25 167.144 178.536   1
  -3  11  25-35.0039 207.845   1
   3 -11 -24 141.284 167.241   1
  -3  11  24 284.877 209.272   1
   3 -11 -23-57.2311 191.466   1
  -3  11  23 36.1486 247.402   1
   3 -11 -21 378.389 224.999   1
  -3  11  21 478.530 279.758   1
   3 -11 -20 583.799 204.496   1
  -3  11  20-36.9492 238.927   1
   3 -11 -19-87.5938 216.796   1
  -3  11  19 222.104 298.624   1
   3 -11 -18 466.588 227.168   1
  -3  11  18 184.701 245.864   1
   3 -11 -17 347.192 229.648   1
  -3  11  17 182.876 276.244   1
   3 -11 -15-28.3776 235.402   1
  -3  11  15-35.8146 294.394   1
   3  11 -14-9.86903 99.4557   1
   3 -11 -14-55.8186 226.576   1
  -3  11  14 70.3817 290.146   1
   3  11 -13 150.480 87.7052   1
  -3 -11  13 110.902 84.7863   1
  -3  11  12 1080.94 286.765   1
   3 -11 -12 1422.07 239.339   1
   3  11 -12 611.365 85.2601   1
   3 -11 -11 549.582 219.081   1
  -3  11  11 98.7684 265.001   1
  -3  11  10 704.585 287.985   1
   3 -11  -9 123.324 190.557   1
  -3  11   9-154.885 232.581   1
   3 -11  -8 3004.63 302.441   1
  -3  11   8 1767.69 313.472   1
  -3 -11   7 4.57001 57.2832   1
   3  11  -7 45.1066 70.2049   1
   3 -11  -7-137.490 192.358   1
  -3 -11   6 757.920 97.6699   1
   3  11  -6 737.904 113.780   1
   3  11  -5 66.5762 103.624   1
   3 -11  -5 188.882 199.265   1
  -3 -11   5 202.176 85.0442   1
  -3  11   5 52.1032 209.030   1
   3  11  -4 115.509 121.894   1
   3 -11  -4 220.045 163.697   1
  -3 -11   4 140.280 101.204   1
  -3  11   4 122.534 231.549   1
   3  11  -3 54.5922 134.175   1
   3 -11  -3-56.0807 159.707   1
  -3  11   3 187.051 193.399   1
  -3 -11   3 65.5304 112.124   1
   3 -11  -2 1780.48 231.528   1
  -3  11   2 1976.65 257.241   1
   3  11  -1 70.6090 169.699   1
   3 -11  -1 218.099 135.396   1
  -3  11   1 307.477 181.775   1
  -3 -11   1 112.287 127.323   1
  -3 -11   0 3690.45 325.993   1
   3 -11   0 3993.66 326.463   1
   3  11   0 3659.18 347.196   1
  -3  11   0 4030.09 352.046   1
  -3 -11  -1 101.267 159.799   1
   3  11   1 63.5996 187.228   1
   3 -11   2 2022.39 195.147   1
   3  11   2 1466.10 254.299   1
  -3 -11  -2 1960.54 231.502   1
  -3  11  -2 1809.19 212.304   1
   3  11   3 294.459 221.224   1
  -3 -11  -3-116.982 158.350   1
  -3  11  -3 11.3418 119.407   1
   3 -11   3 146.838 104.618   1
   3  11   4 209.126 233.965   1
   3 -11   4 84.0440 85.9078   1
  -3  11  -4 203.683 96.0989   1
  -3 -11  -4 20.6946 176.963   1
  -3  11  -5 120.715 59.6511   1
   3  11   5 110.385 239.802   1
   3 -11   5 101.510 58.4143   1
   3  11   6 720.792 250.528   1
  -3 -11  -6 685.284 199.491   1
  -3 -11  -7 69.1446 173.744   1
   3  11   8 2643.99 356.008   1
  -3 -11  -8 2840.75 313.911   1
   3  11   9 64.7373 275.715   1
  -3 -11 -10 491.367 203.137   1
   3  11  10 98.9103 251.282   1
  -3 -11 -11 478.831 239.390   1
   3  11  11 1082.76 314.599   1
  -3 -11 -12 1597.32 284.014   1
   3  11  12 1318.22 330.656   1
  -3 -11 -13 110.563 194.293   1
   3  11  13 141.195 262.213   1
  -3 -11 -14 308.810 217.258   1
   3  11  14 644.882 285.801   1
  -3 -11 -15 345.947 246.454   1
   3  11  15-109.659 296.929   1
  -3 -11 -17 59.6148 229.946   1
   3  11  17 487.775 315.302   1
  -3 -11 -18 395.351 247.731   1
   3  11  18 189.540 283.255   1
  -3 -11 -19 122.936 198.121   1
   3  11  19 190.687 235.719   1
  -3 -11 -20 806.909 250.970   1
   3  11  20 267.728 292.891   1
  -3 -11 -21 316.404 237.065   1
   3  11  21 38.5519 276.714   1
  -3 -11 -23 239.490 225.296   1
   3  11  23 226.267 286.663   1
  -3 -11 -24 28.8950 170.514   1
   3  11  24 36.8909 215.086   1
  -3 -11 -25-27.6653 199.530   1
   3  11  25 576.964 274.001   1
  -3  12  24-281.423 264.685   1
   3 -12 -24 613.484 216.875   1
  -3  12  23-322.433 266.033   1
   3 -12 -23 113.664 207.827   1
  -3  12  22 254.254 230.533   1
   3 -12 -22 86.2484 189.027   1
  -3  12  21 183.161 272.144   1
   3 -12 -21 115.787 187.517   1
  -3  12  20 221.457 270.264   1
   3 -12 -20 553.046 233.442   1
  -3  12  19 111.047 232.369   1
   3 -12 -19 87.7126 181.642   1
  -3  12  18 74.1138 301.177   1
   3 -12 -18 292.223 214.987   1
  -3  12  17 184.803 241.223   1
   3 -12 -17 408.410 205.933   1
  -3  12  16 440.701 298.636   1
   3 -12 -16 144.626 233.969   1
  -3  12  15-72.4652 259.892   1
   3 -12 -15 258.087 215.464   1
  -3  12  14 286.180 242.884   1
   3 -12 -14 85.0129 195.091   1
  -3  12  13 281.715 249.049   1
  -3  12  12-103.623 259.427   1
   3 -12 -12 219.234 198.160   1
   3 -12 -10 2064.22 313.084   1
  -3  12   9 160.243 240.627   1
   3 -12  -9-76.3496 186.101   1
  -3  12   8 1082.97 289.718   1
   3 -12  -8 1257.47 232.447   1
  -3  12   7-29.7876 247.839   1
   3 -12  -7-23.7988 200.371   1
   3  12  -6 622.265 91.5124   1
  -3  12   6 485.564 234.474   1
   3 -12  -6 549.405 196.151   1
   3  12  -5 623.496 122.055   1
  -3 -12   4 697.681 121.416   1
   3  12  -4 1005.96 157.893   1
   3 -12  -4 1274.92 213.404   1
  -3  12   4 667.686 222.807   1
  -3 -12   3 204.076 107.849   1
   3  12  -3 258.313 143.451   1
  -3  12   3 269.423 218.337   1
   3 -12  -3 98.1984 154.397   1
   3  12  -2 1885.67 227.992   1
   3 -12  -2 1890.93 237.210   1
  -3  12   2 2090.74 281.030   1
  -3 -12   1 1371.54 179.263   1
   3  12  -1 984.794 207.896   1
   3 -12  -1 1128.93 188.743   1
  -3  12   1 1387.15 236.709   1
  -3 -12   0 48.7700 133.673   1
   3  12   0-225.798 193.362   1
   3 -12   0 46.1559 128.438   1
  -3  12   0-195.901 159.078   1
   3  12   1 1141.60 229.631   1
  -3 -12  -1 1541.90 194.531   1
   3 -12   1 1322.15 181.537   1
  -3  12  -1 1097.27 191.248   1
  -3  12  -2 1633.95 211.784   1
   3  12   2 1734.64 283.706   1
   3 -12   2 2087.36 197.163   1
   3 -12   3 262.084 113.633   1
  -3  12  -3 445.312 125.018   1
   3  12   3 256.374 240.777   1
  -3 -12  -4 686.973 179.660   1
  -3  12  -4 928.535 119.975   1
   3 -12   4 588.493 104.474   1
  -3 -12  -6 501.215 208.281   1
   3  12   6 450.279 235.650   1
  -3 -12  -7-142.457 201.716   1
   3  12   7 436.443 248.326   1
  -3 -12  -8 1047.92 245.780   1
   3  12   8 572.071 277.902   1
  -3 -12  -9 154.669 196.507   1
   3  12   9 32.7589 262.679   1
  -3 -12 -10 1405.02 248.754   1
   3  12  12 140.986 285.391   1
  -3 -12 -13 56.4621 231.399   1
   3  12  13-286.334 307.483   1
  -3 -12 -14-28.8037 219.618   1
   3  12  14 474.920 319.180   1
  -3 -12 -15 146.647 198.969   1
   3  12  15-333.906 250.541   1
  -3 -12 -16 89.4357 221.352   1
   3  12  16-112.603 289.985   1
  -3 -12 -17 669.537 256.679   1
   3  12  17 758.847 318.138   1
  -3 -12 -18 276.921 208.913   1
   3  12  18 420.082 277.943   1
  -3 -12 -19 124.417 189.014   1
   3  12  19 38.3386 231.624   1
  -3 -12 -20 93.9835 225.509   1
   3  12  20-76.8153 288.376   1
  -3 -12 -21-64.0224 222.010   1
   3  12  21 270.169 283.349   1
  -3 -12 -22 153.496 184.203   1
   3  12  22 495.914 254.709   1
  -3 -12 -23 29.6286 215.084   1
   3  12  23 224.177 265.788   1
  -3 -12 -24 195.016 192.347   1
   3  12  24-326.857 264.536   1
  -3  13  23 212.542 230.430   1
   3 -13 -23 28.0773 190.566   1
  -3  13  22 648.309 277.722   1
   3 -13 -22 284.790 212.488   1
  -3  13  21 146.008 244.373   1
   3 -13 -21 115.553 203.065   1
  -3  13  20-147.169 263.773   1
   3 -13 -20 58.1397 179.516   1
  -3  13  19-333.243 275.998   1
   3 -13 -19 87.8399 209.126   1
  -3  13  17 111.341 268.954   1
   3 -13 -17 439.997 235.961   1
  -3  13  16-222.114 278.027   1
   3 -13 -16-29.2124 207.846   1
  -3  13  15-183.860 246.060   1
   3 -13 -15 29.0402 201.403   1
   3 -13 -14 115.174 202.365   1
  -3  13  13 71.8853 259.859   1
   3 -13 -13 142.199 214.443   1
  -3  13  12 176.865 240.453   1
   3 -13 -12 643.954 231.093   1
  -3  13  11 34.6754 256.510   1
   3 -13 -11 54.9403 208.536   1
  -3  13   9 32.9493 258.090   1
   3 -13  -9 52.4241 185.659   1
  -3  13   8-191.753 239.371   1
   3 -13  -8 458.906 211.186   1
  -3  13   7 61.8141 239.878   1
   3 -13  -7 247.334 197.292   1
  -3  13   6 267.176 241.411   1
   3 -13  -6 429.450 210.269   1
   3  13  -5-8.05900 89.0924   1
  -3  13   5 226.486 220.289   1
  -3 -13   5 81.8638 70.6166   1
   3 -13  -5 207.485 181.846   1
   3  13  -4 916.698 150.557   1
  -3  13   4 794.435 243.430   1
  -3 -13   4 1144.33 125.303   1
   3 -13  -4 522.782 193.193   1
   3  13  -3 29.3898 138.775   1
   3 -13  -3 226.689 154.205   1
  -3 -13   3 55.9452 101.946   1
  -3  13   3-178.995 219.675   1
   3  13  -2 395.174 147.031   1
   3 -13  -2 95.3748 155.240   1
  -3 -13   2 591.565 133.279   1
  -3  13   2 216.558 192.484   1
   3  13  -1 38.8262 172.324   1
  -3  13   1 221.773 206.277   1
   3 -13  -1-102.571 148.940   1
  -3 -13   1 163.437 143.540   1
   3 -13   0 6083.58 485.264   1
  -3 -13   0 5915.07 482.220   1
  -3  13   0 7220.27 510.299   1
   3  13   0 6204.66 514.234   1
   3 -13   1 72.2878 126.385   1
   3  13   1-140.207 185.568   1
  -3  13  -1 245.222 155.545   1
  -3 -13  -1 107.274 132.868   1
  -3 -13  -2 746.165 187.450   1
   3  13   2 402.773 217.508   1
   3 -13   3-51.8992 107.382   1
  -3 -13  -3 20.3854 160.372   1
  -3  13  -3 227.895 126.395   1
  -3  13  -4 633.567 96.8296   1
   3 -13   4 414.398 93.5513   1
   3  13   5 325.439 253.419   1
  -3 -13  -5-113.252 181.565   1
   3  13   6 548.706 253.896   1
  -3 -13  -6 670.103 206.762   1
   3  13   7-252.696 250.850   1
  -3 -13  -7-49.7340 194.273   1
   3  13   8 32.5995 259.134   1
  -3 -13  -8 308.363 193.437   1
   3  13   9-134.786 260.342   1
  -3 -13  -9 26.3066 191.628   1
   3  13  11-35.1209 258.904   1
  -3 -13 -11 192.640 197.435   1
   3  13  12 430.185 281.007   1
  -3 -13 -12 28.2268 203.491   1
  -3 -13 -13-28.8173 191.026   1
   3  13  14 111.410 277.874   1
  -3 -13 -14 88.0545 203.627   1
   3  13  15 150.376 288.434   1
  -3 -13 -15-149.267 227.431   1
   3  13  16 152.100 288.803   1
   3  13  17 382.774 295.731   1
  -3 -13 -17 370.034 239.514   1
   3  13  19-424.062 267.331   1
  -3 -13 -19 251.515 208.412   1
   3  13  20 655.585 300.427   1
  -3 -13 -20 537.379 244.723   1
   3  13  21 575.125 300.851   1
  -3 -13 -21 92.5518 224.565   1
   3  13  22 413.457 250.472   1
  -3 -13 -22-29.8020 191.111   1
   3  13  23 146.840 248.112   1
  -3 -13 -23 172.314 212.701   1
   3 -14 -23 250.727 189.400   1
  -3  14  23 105.172 238.141   1
   3 -14 -22 339.340 184.213   1
  -3  14  22-71.3634 213.333   1
   3 -14 -21 945.488 241.596   1
  -3  14  21 362.396 280.067   1
   3 -14 -20 406.527 215.530   1
  -3  14  20 73.3956 249.563   1
   3 -14 -19 87.5953 201.102   1
  -3  14  19 369.628 273.697   1
   3 -14 -18 323.448 204.129   1
   3 -14 -17 353.028 230.175   1
  -3  14  17 671.164 304.290   1
   3 -14 -16 58.8611 195.088   1
  -3  14  16-37.2448 267.023   1
   3 -14 -15 352.160 201.380   1
  -3  14  15 37.1054 236.945   1
   3 -14 -13 57.7896 220.201   1
  -3  14  13 145.917 267.853   1
   3 -14 -12 342.440 206.593   1
  -3  14  12 323.884 258.944   1
   3 -14 -11 112.350 191.484   1
  -3  14  11 70.7927 260.910   1
   3 -14 -10 220.987 231.973   1
  -3  14  10 381.759 282.384   1
   3 -14  -9-26.9901 184.884   1
  -3  14   9-271.107 252.683   1
   3 -14  -8 633.094 209.949   1
  -3  14   8 858.411 260.329   1
   3 -14  -7 256.504 200.919   1
  -3  14   7-255.893 235.718   1
   3 -14  -6 223.950 185.550   1
  -3  14   6-123.507 234.450   1
   3  14  -5-6.79803 75.4738   1
   3 -14  -5 167.461 207.231   1
  -3  14   5-29.7243 217.372   1
  -3 -14   5 65.7203 64.7836   1
   3  14  -4 1253.56 164.532   1
  -3 -14   4 1351.06 144.080   1
   3 -14  -3 21.4714 177.628   1
  -3  14   3-187.507 204.834   1
   3  14  -2 69.8207 161.427   1
   3 -14  -2 198.972 172.942   1
  -3  14   2-153.562 202.586   1
  -3 -14   2 151.856 120.411   1
   3  14  -1-19.9034 161.276   1
   3 -14  -1 255.182 155.094   1
  -3  14   1 153.009 206.280   1
  -3 -14   1 439.944 147.722   1
   3  14   0 66.1143 189.830   1
  -3 -14   0-104.382 140.342   1
   3 -14   0-34.5518 148.810   1
  -3  14   0 148.111 178.656   1
  -3 -14  -1 283.811 159.117   1
   3 -14   1 166.313 139.021   1
   3  14   1 71.9244 190.542   1
  -3  14  -1 18.3267 159.903   1
  -3 -14  -2 60.9264 162.289   1
   3  14   2 25.7443 196.139   1
  -3 -14  -3-21.5864 165.068   1
   3 -14   3 232.667 108.364   1
  -3  14  -3-24.3069 120.260   1
   3  14   3-219.022 234.532   1
  -3 -14  -4 1365.18 214.197   1
   3  14   4 1357.47 252.908   1
   3  14   5 30.1547 243.281   1
  -3 -14  -5-95.2029 196.859   1
   3  14   6-157.468 257.311   1
  -3 -14  -6 197.004 196.154   1
   3  14   7-261.153 256.652   1
  -3 -14  -7-25.5067 186.663   1
   3  14   8 972.896 258.362   1
  -3 -14  -8 998.954 228.201   1
   3  14  10-176.015 264.376   1
  -3 -14 -10 249.653 205.270   1
   3  14  11 324.296 284.395   1
  -3 -14 -11 113.678 209.787   1
   3  14  12-36.7391 274.051   1
  -3 -14 -12 319.597 227.857   1
   3  14  13-37.3222 270.790   1
  -3 -14 -13 29.6559 215.168   1
   3  14  15 305.072 264.434   1
  -3 -14 -15-152.880 206.471   1
   3  14  16 307.345 253.370   1
  -3 -14 -16 402.276 216.814   1
  -3 -14 -17 281.662 212.136   1
   3  14  18-38.7087 266.132   1
  -3 -14 -18-94.6946 207.303   1
   3  14  19-116.233 280.052   1
  -3 -14 -19 222.284 229.551   1
   3  14  20 771.969 314.055   1
  -3 -14 -20 527.237 237.272   1
   3  14  21-113.465 275.785   1
  -3 -14 -21-239.869 210.965   1
   3  14  22 406.643 225.725   1
  -3 -14 -22 318.089 183.878   1
   3  14  23 469.536 266.265   1
  -3 -14 -23-83.0229 189.563   1
   3 -15 -22-56.1776 181.010   1
  -3  15  22 883.543 258.181   1
   3 -15 -20 318.460 213.282   1
  -3  15  20 766.595 298.068   1
   3 -15 -18 88.4960 208.062   1
  -3  15  18-37.2562 269.258   1
   3 -15 -17 354.648 222.103   1
  -3  15  17-186.928 273.546   1
   3 -15 -16 177.909 180.160   1
  -3  15  16-112.398 257.590   1
   3 -15 -15-88.9416 187.211   1
  -3  15  15 486.615 259.698   1
   3 -15 -14 147.787 200.778   1
  -3  15  14 186.424 250.847   1
   3 -15 -12 290.880 210.347   1
  -3  15  12 329.753 273.806   1
   3 -15 -11 86.1338 221.514   1
  -3  15  11 433.744 287.265   1
   3 -15 -10 226.980 209.915   1
  -3  15  10-177.995 258.325   1
   3 -15  -9 27.8029 206.434   1
  -3  15   9-34.8622 261.751   1
   3 -15  -8 408.671 218.523   1
  -3  15   8 374.194 270.384   1
   3 -15  -7 319.638 210.991   1
  -3  15   7-66.2442 247.990   1
   3 -15  -6 1110.94 235.343   1
  -3  15   6 637.736 275.930   1
   3 -15  -5 371.797 190.609   1
  -3  15   5-62.5049 236.727   1
   3  15  -4 44.8811 108.728   1
   3 -15  -4 71.3155 182.455   1
  -3  15   4 88.7393 214.681   1
  -3 -15   4 107.621 93.4328   1
   3  15  -2 36.3914 157.856   1
   3 -15  -2-20.5302 167.949   1
  -3  15   2 281.778 216.363   1
  -3 -15   2 245.689 127.549   1
   3  15  -1 103.395 153.758   1
  -3 -15   1 130.997 144.781   1
   3 -15  -1 39.0643 157.278   1
  -3  15   1 281.714 203.449   1
  -3 -15   0 433.375 159.452   1
   3 -15   0 309.360 155.454   1
  -3  15   0 174.530 185.712   1
   3  15   0 527.276 201.052   1
  -3 -15  -1 216.021 157.414   1
   3 -15   1-189.106 135.366   1
  -3  15  -1 38.2142 159.449   1
   3  15   1-49.8868 188.654   1
   3  15   2 26.8281 174.505   1
  -3 -15  -2 105.476 159.035   1
  -3  15  -3 205.770 129.138   1
   3 -15   3 20.1150 99.0267   1
   3  15   4 238.745 220.007   1
  -3 -15  -4 23.4555 165.553   1
   3  15   5-93.5320 228.096   1
  -3 -15  -5-122.460 192.615   1
   3  15   6 550.485 259.771   1
  -3 -15  -6 965.966 228.631   1
   3  15   7 368.443 255.410   1
  -3 -15  -7 52.8570 195.821   1
   3  15   8 482.362 272.764   1
  -3 -15  -8-54.3283 210.102   1
   3  15   9 141.672 249.964   1
  -3 -15  -9 139.797 198.225   1
   3  15  10-181.300 240.750   1
  -3 -15 -10-229.528 199.430   1
   3  15  11 73.9280 274.417   1
  -3 -15 -11 528.995 219.455   1
   3  15  12 75.1064 274.660   1
  -3 -15 -12 89.9655 207.121   1
   3  15  14 229.821 284.003   1
  -3 -15 -14 644.836 235.194   1
   3  15  15 617.447 290.810   1
  -3 -15 -15-310.736 228.981   1
   3  15  16 349.138 302.825   1
  -3 -15 -16-157.269 230.015   1
   3  15  17 583.759 302.989   1
  -3 -15 -17-63.4539 233.209   1
   3  15  18 38.9733 289.382   1
  -3 -15 -18 32.4720 231.872   1
   3  15  20 228.458 289.214   1
  -3 -15 -20 120.724 219.234   1
   3  15  22 327.776 243.696   1
  -3 -15 -22-111.607 169.498   1
   3 -16 -21 226.593 183.546   1
  -3  16  21 35.6511 245.279   1
   3 -16 -20 115.498 207.010   1
  -3  16  20-181.524 274.579   1
   3 -16 -19 379.164 197.856   1
  -3  16  19-441.376 251.742   1
   3 -16 -18 265.756 216.196   1
  -3  16  18 446.496 298.082   1
   3 -16 -17-326.691 231.105   1
  -3  16  17-262.489 271.726   1
   3 -16 -16 298.783 195.552   1
  -3  16  16-37.7074 263.954   1
   3 -16 -15 239.699 194.730   1
  -3  16  15 340.060 251.125   1
   3 -16 -14 119.856 189.018   1
  -3  16  14-150.954 260.556   1
   3 -16 -13 149.287 196.332   1
  -3  16  13 187.983 257.534   1
   3 -16 -12 266.994 212.839   1
  -3  16  12-111.965 269.840   1
   3 -16 -11 235.911 224.788   1
  -3  16  11-36.9169 261.574   1
   3 -16 -10 87.2960 198.507   1
  -3  16  10 254.904 270.553   1
   3 -16  -9 28.7799 211.523   1
  -3  16   9 358.547 264.415   1
   3 -16  -7 358.178 214.664   1
  -3  16   7-68.7269 240.619   1
   3 -16  -6 106.656 189.712   1
  -3  16   6 67.3627 252.027   1
   3 -16  -5 233.228 198.556   1
  -3  16   5 482.561 271.684   1
   3 -16  -4 615.603 189.901   1
  -3  16   4 61.6110 246.880   1
   3  16  -4 224.900 104.366   1
   3 -16  -3 23.1685 172.891   1
  -3  16   3 89.5858 226.837   1
  -3 -16   3 195.881 111.812   1
   3  16  -2 153.069 159.241   1
   3 -16  -2 237.393 148.915   1
  -3  16   2 30.7706 233.083   1
  -3 -16   2 251.832 139.911   1
   3  16  -1-21.8696 174.231   1
  -3 -16   1 142.510 146.057   1
   3 -16  -1 41.1708 160.216   1
  -3  16   1 129.857 211.562   1
  -3 -16   0 58.6200 154.775   1
   3 -16   0 131.697 152.444   1
  -3  16   0 68.3936 180.522   1
   3  16   0 218.665 179.876   1
  -3 -16  -1 232.022 163.535   1
   3 -16   1-113.930 124.440   1
  -3  16  -1-19.6006 157.625   1
   3  16   1 131.932 194.447   1
  -3 -16  -3 166.005 178.084   1
  -3  16  -3 64.4116 110.629   1
   3  16   3 179.062 217.403   1
   3 -16   3-27.5389 88.7050   1
   3  16   4 407.186 231.157   1
  -3 -16  -4 671.326 191.688   1
   3  16   5 32.6122 223.195   1
  -3 -16  -5-25.8829 193.618   1
   3  16   6 67.5394 241.127   1
  -3 -16  -6-26.7773 199.566   1
   3  16   7-208.789 253.479   1
  -3 -16  -7 82.6993 203.919   1
   3  16   8 35.7597 270.599   1
  -3 -16  -8 199.277 213.137   1
   3  16   9 511.256 285.236   1
  -3 -16  -9 319.556 203.918   1
   3  16  10 37.2473 259.756   1
  -3 -16 -10 327.384 218.909   1
   3  16  11 113.572 259.175   1
  -3 -16 -11 91.1773 207.185   1
   3  16  13 348.091 285.182   1
  -3 -16 -13 31.1626 209.707   1
   3  16  14-194.936 280.818   1
  -3 -16 -14-126.548 200.862   1
   3  16  15 117.752 254.008   1
  -3 -16 -15-192.148 197.819   1
   3  16  16 39.4328 252.680   1
  -3 -16 -16 129.345 203.011   1
   3  16  17 473.263 266.524   1
  -3 -16 -17-32.6914 201.067   1
   3  16  18 39.0597 273.676   1
  -3 -16 -18 376.997 214.702   1
   3  16  19-383.627 244.746   1
  -3 -16 -19-30.4036 184.984   1
   3  16  20 37.5458 222.876   1
  -3 -16 -20-88.0528 180.281   1
   3  16  21 146.905 247.142   1
  -3 -16 -21 196.932 181.507   1
  -3  17  20 107.561 260.241   1
   3 -17 -20 114.954 198.553   1
  -3  17  19-439.565 239.415   1
   3 -17 -19 145.652 194.086   1
  -3  17  18 148.646 255.943   1
   3 -17 -18 295.878 192.098   1
  -3  17  17 225.575 275.494   1
   3 -17 -17 299.483 214.584   1
  -3  17  16 75.6762 274.803   1
   3 -17 -16 631.093 227.272   1
  -3  17  15 152.111 260.311   1
   3 -17 -15 30.2260 203.237   1
  -3  17  14 114.341 251.564   1
   3 -17 -14 121.269 210.369   1
  -3  17  13 228.369 270.673   1
   3 -17 -13-90.9428 204.708   1
  -3  17  12 113.943 258.786   1
   3 -17 -12-91.1490 209.771   1
  -3  17  11 188.494 256.617   1
   3 -17 -11 422.491 216.551   1
  -3  17  10-223.758 256.364   1
   3 -17 -10 89.6181 204.456   1
  -3  17   9 73.2442 251.804   1
   3 -17  -9 88.8585 204.571   1
  -3  17   8 507.761 274.455   1
   3 -17  -8-58.0522 190.792   1
  -3  17   6 34.5311 233.285   1
   3 -17  -6 166.594 196.775   1
  -3  17   5-33.3864 236.569   1
   3 -17  -5 213.267 188.171   1
  -3  17   4 32.3314 236.427   1
   3 -17  -4 25.4912 188.566   1
  -3  17   3 163.604 238.353   1
   3 -17  -3-23.7877 169.872   1
   3  17  -2 38.8019 154.523   1
   3  17  -1 46.5590 183.207   1
   3 -17  -1 217.289 162.231   1
  -3  17   1 158.987 199.917   1
  -3 -17   0 21.1938 156.221   1
   3 -17   0 194.385 155.857   1
   3  17   0-206.113 197.003   1
  -3  17   0 142.021 163.469   1
  -3 -17  -1 228.281 169.629   1
   3  17   1-139.552 200.211   1
  -3  17  -1 140.328 163.904   1
   3  17   2-148.855 217.918   1
   3  17   3-31.3518 212.890   1
  -3 -17  -3-227.589 191.510   1
   3  17   4 229.624 257.331   1
  -3 -17  -4 211.568 188.612   1
   3  17   5 136.312 242.466   1
  -3 -17  -5 109.833 200.163   1
   3  17   6 598.065 273.749   1
  -3 -17  -6 198.302 220.120   1
   3  17   8 73.8750 244.902   1
  -3 -17  -8 89.0810 204.191   1
   3  17   9 75.4813 256.456   1
  -3 -17  -9 335.199 203.518   1
   3  17  10 267.913 258.658   1
  -3 -17 -10 92.6612 207.887   1
   3  17  11-38.8426 255.054   1
  -3 -17 -11-63.1327 193.902   1
   3  17  12 821.680 303.532   1
  -3 -17 -12-225.043 222.223   1
   3  17  13 355.722 263.958   1
  -3 -17 -13 258.119 218.753   1
   3  17  14-199.105 261.662   1
  -3 -17 -14-130.707 207.463   1
   3  17  15 559.399 277.350   1
  -3 -17 -15-33.1392 218.982   1
   3  17  16 317.638 308.038   1
  -3 -17 -16 95.8611 219.000   1
   3  17  17 393.860 292.568   1
  -3 -17 -17-31.6614 219.720   1
   3  17  18 425.430 301.008   1
  -3 -17 -18-30.6476 214.535   1
   3  17  19 227.199 281.306   1
  -3 -17 -19 88.7937 201.877   1
   3  17  20 296.481 283.480   1
  -3 -17 -20 56.7520 196.142   1
  -3  18  19 144.846 258.833   1
   3 -18 -19 203.160 204.179   1
  -3  18  18-147.460 231.337   1
   3 -18 -18 118.279 167.059   1
  -3  18  17 411.453 276.356   1
   3 -18 -17 240.239 190.485   1
  -3  18  16 340.492 281.223   1
   3 -18 -16 121.587 202.880   1
  -3  18  15 612.527 287.525   1
   3 -18 -15-214.751 222.706   1
  -3  18  13 153.716 281.148   1
   3 -18 -13 123.842 204.447   1
  -3  18  12 307.166 279.007   1
   3 -18 -12 526.257 222.058   1
  -3  18  11 229.421 264.465   1
   3 -18 -11 246.143 219.365   1
  -3  18  10 344.349 268.899   1
   3 -18 -10 30.5621 193.044   1
  -3  18   9 38.2577 249.088   1
   3 -18  -9 301.673 208.671   1
  -3  18   8 375.340 254.584   1
   3 -18  -8 357.790 209.904   1
  -3  18   7 36.6144 245.079   1
   3 -18  -7 146.989 191.280   1
  -3  18   6-357.122 236.831   1
   3 -18  -6 85.3795 189.674   1
  -3  18   5 34.9194 228.291   1
   3 -18  -5 164.980 174.518   1
  -3  18   4-103.940 260.293   1
   3 -18  -4-156.653 185.129   1
  -3  18   3 139.922 252.966   1
   3  18   1 118.436 217.490   1
   3  18   2 349.192 222.264   1
   3  18   3-33.3304 229.128   1
   3  18   4 172.804 242.025   1
  -3 -18  -4 198.666 196.340   1
   3  18   5 107.426 238.592   1
  -3 -18  -5 117.561 214.208   1
   3  18   7 75.4826 261.705   1
  -3 -18  -7-61.8389 207.832   1
   3  18   8 115.348 262.138   1
  -3 -18  -8 157.431 212.808   1
   3  18   9-39.0216 267.106   1
  -3 -18  -9-95.7691 200.385   1
   3  18  10 39.4491 275.918   1
  -3 -18 -10 65.3203 209.250   1
   3  18  11 40.0106 271.404   1
  -3 -18 -11 32.8797 204.156   1
   3  18  12 361.574 283.299   1
  -3 -18 -12 402.551 242.799   1
   3  18  13 40.4218 268.091   1
  -3 -18 -13 201.280 212.909   1
   3  18  14 201.430 268.747   1
  -3 -18 -14 259.548 220.619   1
   3  18  15 841.761 325.392   1
  -3 -18 -15 379.255 237.456   1
   3  18  16 315.911 293.230   1
  -3 -18 -16-93.9446 211.491   1
   3  18  17-232.679 248.610   1
  -3 -18 -17-91.0361 189.666   1
   3  18  18-38.0817 236.450   1
  -3 -18 -18-29.1896 164.920   1
  -3 -18 -19-28.1384 167.032   1
  -3  19  18-36.9406 248.312   1
   3 -19 -18-29.2812 189.471   1
  -3  19  17 75.2190 246.014   1
   3 -19 -17 238.618 183.552   1
  -3  19  16 190.826 240.753   1
   3 -19 -16-90.9091 188.147   1
  -3  19  15-270.256 251.118   1
   3 -19 -15 337.514 202.520   1
  -3  19  14 77.8872 247.004   1
   3 -19 -14 92.9213 188.216   1
  -3  19  12 158.713 280.029   1
   3 -19 -12 155.894 192.816   1
  -3  19  11 396.531 288.914   1
   3 -19 -11 654.811 222.962   1
  -3  19  10 314.667 272.355   1
  -3  19   9-77.6244 263.315   1
  -3  19   8 229.966 252.103   1
  -3  19   7-113.207 271.728   1
   3  19   6 76.9866 239.050   1
   3  19   7-550.749 262.053   1
   3  19   8 479.403 275.234   1
   3  19   9-201.739 281.127   1
  -3 -19  -9-97.8168 214.270   1
   3  19  10-121.980 253.842   1
  -3 -19 -10 196.899 208.134   1
   3  19  11 81.6404 264.569   1
  -3 -19 -11 329.384 199.530   1
   3  19  12 284.113 286.369   1
  -3 -19 -12 32.2602 202.604   1
   3  19  13 526.496 276.530   1
  -3 -19 -13 450.314 221.434   1
   3  19  14 40.0009 289.086   1
  -3 -19 -14-62.6990 201.842   1
   3  19  15 594.888 285.681   1
  -3 -19 -15 559.020 228.468   1
   3  19  16 937.488 281.268   1
  -3 -19 -16 89.8773 190.791   1
   3  19  17 306.263 257.389   1
  -3 -19 -17-28.9741 171.064   1
   3  19  18-113.126 282.101   1
  -3 -19 -18 143.613 191.314   1
   4   0 -26 157.677 204.309   1
   4   0 -24-220.180 212.610   1
  -4   0  24-39.1418 247.098   1
   4   0 -23 31.3047 207.504   1
  -4   0  23-38.7155 245.491   1
   4   0 -21 91.5182 228.553   1
  -4   0  21 338.025 272.799   1
   4   0 -20 1667.01 277.752   1
  -4   0  20 1293.98 306.236   1
   4   0 -19-406.895 246.104   1
  -4   0  19-72.1480 279.318   1
   4   0 -17 328.130 221.481   1
  -4   0  17-102.262 252.311   1
   4   0 -16 2693.88 316.178   1
  -4   0  16 2566.12 356.643   1
  -4   0  15 158.193 249.692   1
   4   0 -14 2314.29 293.408   1
  -4   0  14 2211.85 325.138   1
   4   0 -13 93.0336 203.758   1
  -4   0  13 86.7187 236.215   1
   4   0 -11-63.3561 174.219   1
  -4   0  11-128.789 224.410   1
   4   0 -10 3891.12 355.717   1
  -4   0  10 3881.91 382.572   1
   4   0  -9-129.781 186.585   1
  -4   0   9-68.5335 220.727   1
   4   0  -8 56228.9 3768.84   1
  -4   0   8 56409.4 3786.35   1
   4   0  -7 95.1068 159.747   1
  -4   0   7-277.191 240.536   1
   4   0  -6 4006.82 361.953   1
  -4   0   6 4698.58 403.048   1
   4   0  -5 72.3257 166.168   1
  -4   0   5 103.314 201.768   1
   4   0  -4 64835.3 4189.85   1
  -4   0   4 60602.4 4197.25   1
  -4   0   2 69.7114 209.699   1
   4   0  -2 156.855 189.964   1
  -4   0   1 83.2179 218.883   1
   4   0  -1 159.989 202.484   1
   4   0   0 61.5637 214.797   1
  -4   0   0-185.372 236.579   1
   4   0   1-163.112 199.687   1
  -4   0  -1 115.332 203.110   1
   4   0   2 26.1846 185.631   1
  -4   0  -2-25.1873 181.482   1
  -4   0  -4 64596.8 4175.32   1
   4   0   4 60755.0 4172.99   1
  -4   0  -5 170.194 167.445   1
   4   0   5-45.5765 190.224   1
  -4   0  -6 4346.22 360.071   1
   4   0   6 3879.95 370.690   1
  -4   0  -7-62.9962 152.459   1
   4   0   7-18.7434 179.419   1
  -4   0  -8 56250.8 3788.33   1
   4   0   8 57035.5 3799.93   1
  -4   0  -9-18.1314 178.733   1
   4   0   9-241.994 214.005   1
  -4   0 -10 4185.08 358.371   1
   4   0  10 3587.82 385.640   1
  -4   0 -11 144.971 179.437   1
   4   0  11-52.5684 216.754   1
  -4   0 -12 8840.18 689.289   1
   4   0  12 9611.41 726.810   1
  -4   0 -13 23.1336 187.811   1
  -4   0 -14 2475.20 284.936   1
   4   0  14 1744.87 306.540   1
  -4   0 -15-121.705 191.298   1
   4   0  15 285.576 248.533   1
  -4   0 -16 2462.33 304.966   1
   4   0  16 2713.80 367.505   1
  -4   0 -17 79.1067 196.582   1
   4   0  17 67.1406 231.828   1
  -4   0 -19-167.061 232.182   1
   4   0  19-354.816 279.280   1
  -4   0 -20 1211.22 262.365   1
   4   0  20 2224.39 351.523   1
  -4   0 -21 418.621 216.299   1
   4   0  21 187.478 255.237   1
  -4   0 -22 61.8479 210.719   1
   4   0  22-192.097 244.881   1
  -4   0 -23 256.310 217.497   1
   4   0  23-39.3154 245.566   1
  -4   0 -24 564.307 230.985   1
   4   0  24 241.610 274.658   1
   4  -1 -26 187.508 221.982   1
  -4   1  26 740.973 276.310   1
   4   1 -25-222.909 210.082   1
   4  -1 -25 282.756 234.146   1
  -4   1  25-38.9811 260.814   1
   4  -1 -24 501.463 232.580   1
   4   1 -24 126.603 206.645   1
  -4  -1  24 237.091 247.362   1
  -4   1  24 271.804 266.397   1
   4   1 -23 125.395 215.536   1
   4  -1 -23 281.276 216.753   1
  -4  -1  23-390.156 272.895   1
  -4   1  23 77.1556 276.607   1
   4   1 -22-30.8700 218.047   1
   4  -1 -22 369.308 233.070   1
  -4  -1  22 459.570 256.521   1
  -4   1  22-38.3345 254.384   1
   4   1 -21 121.699 211.077   1
   4  -1 -21-272.312 231.409   1
  -4  -1  21 112.500 245.118   1
  -4   1  21 682.644 290.009   1
   4   1 -20-89.1937 227.295   1
   4  -1 -20-29.7341 225.699   1
  -4  -1  20-109.884 252.888   1
  -4   1  20 372.187 272.159   1
   4   1 -19-261.588 223.782   1
   4  -1 -19 58.3860 215.948   1
  -4  -1  19 71.3167 252.541   1
  -4   1  19 72.0258 250.801   1
   4  -1 -18 711.909 236.365   1
   4   1 -18 451.339 208.875   1
  -4  -1  18 138.323 259.810   1
  -4   1  18 666.806 279.589   1
   4   1 -17 190.918 220.723   1
   4  -1 -17 221.990 228.765   1
  -4  -1  17 467.683 262.240   1
  -4   1  17 236.563 270.578   1
   4   1 -16 262.758 232.766   1
   4  -1 -16-26.8788 205.710   1
  -4  -1  16 257.213 257.058   1
  -4   1  16 196.225 252.849   1
   4   1 -15 907.796 233.583   1
   4  -1 -15 907.549 221.033   1
  -4  -1  15 832.188 268.225   1
   4   1 -14 192.831 205.877   1
   4  -1 -14-49.8510 210.461   1
  -4  -1  14 29.4335 252.112   1
  -4   1  14-211.935 257.125   1
   4  -1 -13-95.4763 202.139   1
  -4   1  13 233.740 250.978   1
   4   1 -12 3275.08 335.079   1
   4   1 -11 550.817 196.932   1
   4  -1 -11 1355.76 222.028   1
  -4  -1  11 801.354 241.382   1
  -4   1  11 908.482 257.210   1
   4   1 -10 16989.9 1202.23   1
   4  -1 -10 17297.0 1207.53   1
  -4  -1  10 17936.2 1225.00   1
  -4   1  10 16430.8 1226.14   1
   4  -1  -9 2513.40 281.564   1
   4   1  -9 1907.78 266.436   1
  -4  -1   9 2588.09 311.773   1
   4  -1  -8 54.0005 170.918   1
   4   1  -8 260.274 166.135   1
  -4   1   8 44.1989 180.726   1
  -4  -1   8 161.282 213.584   1
  -4   1   7 51362.5 3319.17   1
  -4  -1   7 51982.0 3316.82   1
   4  -1  -7 47336.9 3298.99   1
   4   1  -7 47533.4 3297.22   1
  -4   1   6 10997.1 808.166   1
   4   1  -6 10935.4 774.361   1
  -4  -1   6 11053.3 785.931   1
   4  -1  -6 10317.5 773.828   1
  -4   1   5 943.105 219.667   1
   4   1  -5 1100.12 189.991   1
   4  -1  -5 895.286 172.528   1
  -4   1   4 26860.9 1973.68   1
   4  -1  -4 30997.2 1968.29   1
  -4  -1   2 47331.2 3105.47   1
   4   1  -2 45515.5 3098.69   1
   4  -1  -1 8446.93 713.062   1
   4   1  -1 10842.8 725.523   1
  -4   1   1 10288.9 730.425   1
  -4  -1   1 10934.1 732.992   1
   4  -1   0-258.923 199.102   1
   4   1   0-113.765 206.050   1
  -4   1   0 194.843 216.880   1
  -4  -1   0-248.784 204.241   1
   4   1   1 6808.16 650.431   1
   4  -1   1 10648.7 645.830   1
  -4  -1  -1 7472.31 643.648   1
  -4   1  -1 9776.51 643.686   1
   4  -1   2 50664.7 3248.33   1
  -4   1  -2 46539.0 3247.95   1
   4  -1   3 14148.4 958.102   1
  -4   1  -3 13144.5 953.370   1
  -4  -1  -4 29342.3 1862.16   1
   4   1   4 25609.0 1858.85   1
  -4   1  -5 438.332 169.900   1
  -4  -1  -5 692.820 183.323   1
   4   1   5 646.202 206.171   1
   4  -1   5 791.620 189.922   1
  -4   1  -6 9577.87 681.204   1
  -4  -1  -6 9032.32 679.178   1
   4   1   6 9092.98 691.556   1
   4  -1   6 9791.81 688.076   1
  -4   1  -7 46064.7 3157.97   1
  -4  -1  -7 46566.3 3165.67   1
   4  -1   7 49425.3 3171.49   1
   4   1   7 46935.6 3177.97   1
  -4  -1  -8 17.7698 162.912   1
  -4   1  -8 97.4329 157.146   1
   4   1   8 556.381 222.380   1
   4  -1   8 116.114 187.990   1
  -4   1  -9 2690.24 264.814   1
  -4  -1  -9 1988.57 276.031   1
   4  -1   9 2351.21 281.255   1
   4   1   9 1784.99 302.367   1
  -4   1 -10 14689.8 1147.73   1
  -4  -1 -10 17666.2 1160.14   1
   4   1  10 16899.7 1174.15   1
   4  -1  10 16550.1 1172.08   1
   4   1  11 380.791 251.497   1
  -4   1 -11 743.305 191.686   1
  -4  -1 -11 604.060 208.511   1
   4  -1  12 2742.02 343.304   1
  -4   1 -12 2898.28 306.458   1
   4   1  13 149.924 265.510   1
  -4  -1 -13-261.618 212.866   1
   4   1  14 188.219 264.950   1
   4  -1  14-59.6841 233.029   1
  -4  -1 -14 124.112 200.978   1
  -4   1 -14 118.409 179.220   1
   4   1  15 226.822 248.196   1
   4  -1  15 1055.13 278.188   1
  -4   1 -15 619.691 202.733   1
  -4  -1 -15 571.042 201.582   1
   4   1  16 539.003 265.887   1
   4  -1  16 290.887 243.838   1
  -4   1 -16-74.0350 193.641   1
   4  -1  17 33.0521 236.248   1
   4   1  17 204.319 269.623   1
  -4   1 -17 233.928 203.865   1
  -4  -1 -17 160.367 212.427   1
   4  -1  18 648.935 298.692   1
   4   1  18 139.573 248.547   1
  -4   1 -18 748.912 228.513   1
  -4  -1 -18 550.239 218.284   1
   4   1  19 143.114 252.337   1
  -4  -1 -19-112.207 205.921   1
   4  -1  20-253.642 250.174   1
   4   1  20 219.286 259.901   1
  -4   1 -20 143.454 201.507   1
  -4  -1 -20-172.962 210.798   1
   4  -1  21 635.392 275.921   1
   4   1  21 375.230 274.888   1
  -4   1 -21 119.353 218.824   1
  -4  -1 -21 59.4303 223.727   1
   4   1  22-153.267 266.984   1
  -4   1 -22 312.333 228.561   1
  -4  -1 -22-275.850 230.295   1
   4   1  23 117.121 257.559   1
   4  -1  23 237.832 260.259   1
  -4   1 -23 32.5499 217.788   1
  -4  -1 -23-315.445 220.615   1
   4  -1  24-162.861 268.636   1
   4   1  24-238.672 261.207   1
  -4   1 -24 407.941 234.744   1
  -4  -1 -24 97.6846 231.588   1
   4   1  25 283.301 282.073   1
  -4   1 -25-32.6264 210.364   1
  -4  -1 -25 336.837 245.617   1
   4   1  26-40.2010 228.655   1
  -4  -1 -26 192.105 216.270   1
   4  -2 -27 275.481 225.423   1
   4  -2 -26 154.922 224.109   1
  -4   2  26 115.509 255.386   1
   4  -2 -25-31.2064 219.182   1
  -4   2  25-38.6357 258.512   1
   4   2 -24 506.967 235.863   1
   4  -2 -23 618.431 234.364   1
  -4   2  23 694.749 299.173   1
   4   2 -22 154.189 217.064   1
   4  -2 -22 244.748 200.422   1
  -4  -2  22-38.6920 264.027   1
  -4   2  22 499.280 272.378   1
   4   2 -21-181.445 209.705   1
  -4  -2  21 187.921 243.190   1
   4   2 -20 383.942 225.020   1
   4  -2 -20 507.742 243.990   1
  -4  -2  20 366.125 282.205   1
  -4   2  20 369.216 280.566   1
   4  -2 -19 117.554 195.898   1
  -4   2  19 143.608 259.593   1
   4   2 -18 222.124 204.895   1
  -4  -2  18 342.572 255.547   1
  -4   2  18-140.293 285.838   1
   4   2 -17 401.539 218.481   1
  -4  -2  17 264.044 238.640   1
   4   2 -16 514.305 198.003   1
   4  -2 -16 81.1658 186.740   1
  -4   2  16 399.017 234.138   1
  -4  -2  16 31.6738 230.423   1
   4   2 -15 1181.42 244.283   1
   4  -2 -15 1334.89 236.929   1
  -4   2  15 1253.91 282.331   1
  -4  -2  15 1059.65 275.625   1
   4   2 -14 703.768 216.063   1
   4  -2 -14 655.965 218.133   1
  -4   2  14 774.062 268.588   1
  -4  -2  14 751.468 270.527   1
   4   2 -13 5779.93 521.603   1
   4  -2 -13 6929.24 537.178   1
  -4  -2  13 6991.10 560.471   1
  -4   2  13 6473.56 565.711   1
   4  -2 -12 5399.81 455.212   1
  -4   2  12 4241.96 475.850   1
  -4  -2  12 5680.25 468.162   1
   4   2 -11 3595.14 355.564   1
  -4  -2  11 4295.78 392.405   1
   4  -2 -10 126.073 160.001   1
   4   2 -10 308.992 181.735   1
  -4   2  10 154.467 228.223   1
   4  -2  -9 871.229 214.891   1
   4   2  -9 769.467 173.040   1
  -4   2   9 1376.04 267.064   1
  -4  -2   9 1336.70 258.280   1
  -4  -2   8 9751.00 691.417   1
  -4   2   8 9939.46 702.525   1
   4  -2  -8 8787.79 671.755   1
   4   2  -8 8033.74 663.719   1
  -4   2   7 14738.4 1033.79   1
   4   2  -7 15055.0 1003.45   1
  -4  -2   7 14634.0 1017.49   1
   4  -2  -7 12786.2 1007.89   1
  -4   2   6 22452.0 1559.51   1
   4   2  -6 23194.9 1531.87   1
  -4  -2   6 23437.8 1543.71   1
   4  -2  -6 20659.3 1540.95   1
  -4   2   5 17311.6 1145.22   1
   4   2  -5 15396.7 1101.47   1
  -4  -2   5 16285.7 1115.02   1
   4  -2  -5 15595.8 1109.58   1
  -4   2   4 19072.0 1315.44   1
   4  -2  -4 18809.8 1298.67   1
  -4   2   3 41368.1 2819.22   1
  -4  -2   3 41614.9 2813.55   1
   4  -2  -3 42692.6 2810.18   1
   4   2  -2 35433.6 2304.22   1
  -4  -2   2 32900.4 2309.71   1
   4  -2  -1 1075.35 202.954   1
  -4   2   1 1189.92 227.961   1
  -4  -2   1 1418.56 232.237   1
   4   2  -1 823.361 207.787   1
   4   2   0 91813.2 6743.81   1
  -4   2   0 105710. 6746.39   1
  -4  -2   0 104052. 6742.84   1
   4  -2   0 104996. 6740.47   1
   4  -2   1 800.707 189.541   1
  -4   2  -1 1027.56 209.150   1
  -4   2  -2 35170.7 2389.58   1
   4  -2   2 35920.3 2388.05   1
  -4   2  -3 43281.7 2822.10   1
  -4  -2  -3 39359.1 2827.25   1
   4  -2   3 44218.9 2824.67   1
   4   2   3 41495.7 2830.31   1
   4   2   4 16615.0 1232.44   1
  -4  -2  -4 18872.6 1231.08   1
   4   2   5 12362.0 929.693   1
  -4  -2  -5 13404.9 917.534   1
   4   2   6 20424.8 1433.62   1
   4  -2   6 20271.9 1412.53   1
  -4  -2  -6 19619.7 1414.74   1
  -4   2  -6 21634.3 1406.41   1
   4  -2   7 14734.7 1002.22   1
   4   2   7 14058.6 1018.77   1
  -4  -2  -7 13054.3 998.805   1
  -4   2  -7 14758.9 990.803   1
   4   2   8 8807.51 677.823   1
   4  -2   8 8316.15 658.517   1
  -4   2  -8 9625.24 641.997   1
  -4  -2  -8 8073.86 650.744   1
  -4  -2  -9 994.948 212.130   1
  -4   2  -9 797.096 176.736   1
   4   2   9 1210.82 258.379   1
   4  -2   9 902.668 210.154   1
  -4  -2 -10 589.589 215.102   1
  -4   2 -10 199.183 170.292   1
   4  -2  10 131.721 200.692   1
   4   2  10 207.482 239.166   1
   4  -2  11 4260.62 386.650   1
  -4   2 -11 3695.37 347.993   1
   4   2  12 4746.67 487.038   1
   4  -2  12 5037.36 464.379   1
  -4   2 -12 4462.98 424.047   1
  -4  -2 -12 5487.74 445.474   1
   4   2  13 5909.99 572.828   1
   4  -2  13 7800.55 581.981   1
  -4  -2 -13 6583.96 537.821   1
  -4   2 -13 6007.50 516.810   1
  -4  -2 -14 760.927 222.844   1
   4   2  14 736.329 306.957   1
  -4  -2 -15 1543.01 247.972   1
  -4   2 -15 1514.87 240.753   1
   4  -2  15 939.561 278.706   1
   4   2  15 826.278 271.787   1
  -4   2 -16 943.923 207.962   1
  -4  -2 -16 492.946 228.534   1
   4  -2  16 348.395 239.676   1
  -4   2 -17 511.730 202.909   1
   4  -2  17 64.7774 232.274   1
  -4   2 -18-290.659 214.577   1
  -4  -2 -18 138.896 199.225   1
   4   2  18 352.782 269.750   1
   4  -2  18 337.038 245.554   1
  -4  -2 -19 197.762 208.036   1
  -4   2 -19 797.060 234.032   1
   4  -2  19 347.061 279.264   1
   4   2  19 144.293 244.813   1
  -4   2 -20 803.909 232.328   1
  -4  -2 -20 115.778 198.040   1
   4   2  20 257.159 244.891   1
   4  -2  20 505.345 260.080   1
  -4   2 -21 119.901 207.853   1
  -4  -2 -21-208.356 191.634   1
   4  -2  21 335.943 257.713   1
   4   2  21-75.2267 244.572   1
  -4   2 -22 312.480 213.242   1
  -4  -2 -22 581.557 217.132   1
   4  -2  22 308.165 263.501   1
   4   2  22 114.957 251.467   1
  -4  -2 -23-31.4198 213.305   1
  -4   2 -23 99.2551 217.406   1
   4  -2  23 440.208 257.801   1
   4   2  23 155.708 244.434   1
  -4  -2 -24 129.404 210.356   1
  -4   2 -24 132.796 222.126   1
   4   2  24-316.503 248.264   1
  -4  -2 -25 166.846 232.499   1
   4   2  25 40.1350 241.130   1
  -4  -2 -26 253.114 224.392   1
   4   2  26 79.5334 248.517   1
  -4  -2 -27 361.355 219.777   1
  -4   3  27 226.256 260.432   1
   4  -3 -27-302.802 224.919   1
  -4   3  26-571.251 265.212   1
   4  -3 -26 399.100 227.945   1
  -4   3  25 307.830 267.965   1
   4  -3 -25-216.178 234.415   1
  -4   3  24 539.329 280.497   1
   4  -3 -24 708.366 235.903   1
  -4   3  23 154.293 265.230   1
  -4  -3  23 40.8373 249.504   1
   4  -3 -23 30.6515 210.794   1
   4   3 -23 155.772 200.674   1
  -4   3  22 189.534 245.396   1
  -4  -3  22 79.8831 254.690   1
   4  -3 -22-30.5758 204.728   1
   4   3 -22 274.495 213.450   1
  -4   3  21-37.2062 272.132   1
  -4  -3  21-535.144 270.774   1
   4  -3 -21 182.208 223.858   1
   4   3 -21-60.0127 199.924   1
  -4   3  20 183.532 275.645   1
  -4  -3  20 185.576 250.670   1
   4   3 -20 262.434 196.963   1
   4  -3 -20-299.847 249.525   1
  -4  -3  19 466.600 257.470   1
  -4   3  19-36.2192 268.053   1
   4   3 -19 28.3947 209.418   1
  -4  -3  18 1231.14 281.616   1
   4   3 -18 1150.84 234.375   1
   4  -3 -18 892.015 262.626   1
  -4  -3  17-131.382 258.427   1
  -4   3  17 829.467 293.695   1
   4  -3 -17 475.109 230.328   1
   4   3 -17 368.828 219.906   1
   4  -3 -16 3673.27 360.398   1
  -4  -3  16 4133.71 422.238   1
  -4   3  16 3260.90 397.434   1
   4   3 -16 3078.11 350.720   1
  -4   3  15 293.202 250.959   1
  -4  -3  15 90.9317 246.985   1
   4   3 -15-23.9442 177.983   1
   4  -3 -15 237.624 207.665   1
  -4   3  14 94.3883 248.907   1
   4  -3 -14 459.337 214.534   1
  -4   3  13 726.308 270.578   1
  -4  -3  13 1164.43 258.508   1
   4  -3 -13 835.284 214.525   1
   4   3 -13 982.629 201.087   1
   4  -3 -12 5043.38 396.798   1
   4   3 -12 3424.93 353.847   1
  -4   3  12 3886.77 422.680   1
  -4  -3  12 3910.94 431.651   1
  -4  -3  11 753.016 259.773   1
  -4   3  11 1304.17 275.698   1
   4   3 -11 605.596 194.449   1
   4  -3 -11 838.105 226.747   1
   4   3 -10 11095.5 799.937   1
   4  -3 -10 10160.7 812.654   1
  -4  -3  10 12688.7 830.802   1
  -4   3  10 10045.6 827.815   1
  -4  -3   9 912.452 221.320   1
  -4   3   9 627.758 249.380   1
   4  -3  -9 1372.62 228.254   1
   4   3  -9 1211.12 191.189   1
   4   3  -8 290.165 155.275   1
  -4  -3   8 132.987 177.806   1
  -4   3   8 119.728 196.726   1
   4  -3  -8 250.751 149.682   1
  -4  -3   7 3122.16 300.812   1
  -4   3   7 2986.11 336.154   1
   4   3  -7 2610.25 274.255   1
   4  -3  -7 3251.93 305.071   1
  -4  -3   6 25865.9 1806.90   1
  -4   3   6 27053.7 1825.63   1
   4   3  -6 27384.8 1799.59   1
   4  -3  -6 25793.0 1808.22   1
  -4   3   5 734.682 238.830   1
   4  -3  -5 392.480 178.886   1
  -4   3   4 13618.0 883.925   1
   4  -3  -4 11167.8 846.869   1
  -4  -3   3 8513.88 619.562   1
  -4   3   3 8215.58 633.173   1
   4   3  -3 8580.16 611.154   1
   4  -3  -3 7871.40 611.218   1
   4   3  -2 1422.27 215.238   1
  -4  -3   2 1464.06 211.673   1
   4   3  -1 77.9783 171.028   1
  -4  -3   1 275.976 184.159   1
   4  -3   0 35.4141 152.267   1
  -4   3   0 123.028 184.462   1
   4  -3   1 392.756 170.985   1
  -4   3  -1 461.022 214.442   1
   4  -3   2 1423.74 193.734   1
  -4   3  -2 1422.57 214.558   1
  -4  -3  -2 1780.89 234.378   1
   4   3   2 1266.11 223.643   1
   4  -3   3 7384.77 559.212   1
  -4   3  -3 7483.22 556.961   1
  -4  -3  -3 7357.64 572.787   1
   4   3   3 8001.27 578.617   1
   4  -3   4 12112.8 816.790   1
  -4  -3  -4 11325.3 822.535   1
  -4   3  -4 11167.7 809.403   1
   4   3   4 11441.9 833.176   1
  -4  -3  -5 360.720 196.031   1
   4   3   5 919.730 232.927   1
  -4  -3  -6 27058.0 1824.76   1
   4   3   6 26378.7 1839.45   1
   4  -3   7 3305.97 300.586   1
  -4  -3  -7 3685.82 321.768   1
  -4   3  -7 3038.34 288.844   1
   4   3   7 3206.96 355.705   1
  -4  -3  -8 270.050 188.393   1
  -4   3  -8-58.7810 146.026   1
   4   3   8 94.0891 202.662   1
  -4   3  -9 892.400 169.824   1
  -4  -3  -9 1158.62 236.798   1
   4  -3   9 1202.96 211.005   1
  -4   3 -10 11127.1 777.008   1
  -4  -3 -10 10467.5 791.409   1
   4   3  10 9989.36 822.411   1
   4  -3  10 10885.7 798.990   1
  -4   3 -11 873.518 181.488   1
  -4  -3 -11 828.387 212.020   1
   4   3  11 492.667 264.650   1
   4  -3  11 461.703 215.254   1
  -4   3 -12 4564.22 391.550   1
  -4  -3 -12 4204.55 406.461   1
   4   3  12 4478.78 447.544   1
   4  -3  12 4274.68 409.344   1
   4  -3  13 823.151 247.340   1
   4   3  13 1292.44 296.715   1
  -4  -3 -13 424.792 235.297   1
  -4   3 -13 1143.09 206.416   1
   4   3  14-130.916 247.598   1
   4  -3  14-28.1080 237.399   1
  -4   3 -15 317.147 189.064   1
  -4  -3 -15 179.563 220.708   1
   4   3  15 505.097 290.800   1
   4  -3  15 354.084 256.431   1
  -4  -3 -16 3184.99 348.097   1
   4   3  16 4051.71 431.809   1
  -4   3 -16 3462.77 356.173   1
   4  -3  16 3455.19 398.444   1
   4  -3  17 570.386 265.221   1
   4   3  17 34.9883 242.617   1
  -4   3 -17-100.504 190.722   1
  -4  -3 -17-164.336 191.555   1
   4   3  18 1211.77 308.456   1
   4  -3  18 1057.82 264.214   1
  -4  -3 -18 1009.36 227.666   1
  -4   3 -18 911.544 240.840   1
   4  -3  19 206.555 256.620   1
   4   3  19-218.042 245.440   1
  -4  -3 -19 341.099 211.115   1
  -4   3 -19-54.6945 192.136   1
   4   3  20 110.752 236.609   1
  -4  -3 -20 116.173 194.467   1
   4  -3  21 521.596 258.413   1
   4   3  21-339.234 246.357   1
  -4   3 -21 120.505 200.721   1
  -4  -3 -21 148.978 189.995   1
   4  -3  22 544.063 275.549   1
   4   3  22 497.751 245.644   1
  -4   3 -22 287.974 232.546   1
  -4  -3 -22-183.376 211.441   1
   4   3  23-194.084 244.106   1
  -4  -3 -23 281.633 217.575   1
  -4   3 -23 607.902 248.426   1
   4   3  24 157.334 261.045   1
  -4  -3 -24 224.909 229.784   1
   4   3  25 119.407 272.864   1
  -4  -3 -25 330.583 249.621   1
   4   3  27 193.725 262.453   1
  -4  -3 -27 395.082 229.130   1
   4  -4 -28-116.791 208.655   1
  -4   4  28-146.483 231.165   1
   4  -4 -27 119.287 210.762   1
  -4   4  27 334.585 252.534   1
   4  -4 -26-60.6147 203.754   1
  -4   4  26 263.450 258.742   1
   4  -4 -25-121.661 205.444   1
  -4   4  25 419.293 253.907   1
   4  -4 -24 30.4611 186.120   1
  -4   4  24 153.577 243.507   1
   4  -4 -23 30.5673 194.931   1
  -4   4  23 189.872 221.490   1
   4   4 -22 331.461 211.897   1
   4  -4 -22 458.150 236.191   1
  -4  -4  22 215.465 262.671   1
  -4   4  22 262.490 269.746   1
   4   4 -21-29.3068 185.002   1
   4  -4 -21 60.6656 235.261   1
  -4  -4  21 167.399 280.093   1
  -4   4  21 372.088 281.502   1
   4  -4 -19 351.422 254.762   1
   4   4 -19 221.224 205.819   1
  -4  -4  19 37.4211 269.741   1
   4  -4 -18 316.708 206.710   1
   4   4 -18 186.168 208.016   1
  -4   4  18 356.637 253.491   1
  -4  -4  18 575.361 282.479   1
   4  -4 -17 308.950 240.819   1
   4   4 -17 25.4868 198.568   1
  -4   4  17 174.517 283.563   1
  -4  -4  17 206.535 249.989   1
   4   4 -16-24.3365 172.381   1
  -4  -4  16 239.965 284.378   1
   4  -4 -15 1013.34 219.888   1
   4   4 -15 413.078 191.187   1
  -4   4  15 99.1534 242.267   1
  -4  -4  15 456.143 271.647   1
   4  -4 -14 6641.75 554.305   1
   4   4 -14 6464.38 527.554   1
  -4   4  14 5888.90 574.106   1
   4  -4 -13 199.586 194.969   1
   4   4 -13 462.514 190.796   1
  -4   4  13 833.813 259.372   1
  -4  -4  13 448.014 261.649   1
   4  -4 -12 192.028 208.046   1
   4   4 -12 160.027 171.985   1
  -4  -4  12 75.8057 197.386   1
  -4   4  12-29.6751 266.213   1
  -4  -4  11 5877.83 479.016   1
  -4   4  11 5657.80 520.411   1
   4  -4 -11 6142.53 483.148   1
   4   4 -11 5164.76 462.320   1
  -4  -4  10 6610.75 503.416   1
   4   4 -10 5699.41 482.266   1
  -4  -4   9 3483.78 342.704   1
   4   4  -9 3530.97 323.057   1
  -4   4   9 4129.51 401.181   1
   4  -4  -9 4089.10 364.688   1
  -4   4   8 6575.84 549.026   1
  -4  -4   8 6099.87 492.445   1
   4   4  -8 6386.34 482.197   1
   4  -4  -8 6143.42 513.437   1
  -4   4   7 1729.46 269.645   1
   4   4  -7 1570.60 193.701   1
  -4  -4   7 1728.65 220.808   1
   4  -4  -7 1053.47 228.240   1
  -4   4   6 20209.9 1446.25   1
   4   4  -6 20256.9 1410.07   1
  -4  -4   6 21474.9 1422.88   1
   4  -4  -6 20637.2 1430.29   1
   4  -4  -5 10625.2 787.949   1
  -4   4   5 11222.3 810.210   1
   4  -4  -4 2047.43 240.734   1
  -4   4   4 1665.40 273.532   1
   4   4  -3 6727.86 531.465   1
  -4   4   3 6906.19 559.450   1
   4  -4  -3 7307.09 534.094   1
  -4  -4   3 7747.00 538.509   1
  -4  -4   2 39580.3 2536.62   1
   4   4  -2 37620.9 2535.24   1
  -4   4   2 37955.2 2546.91   1
   4  -4  -2 35980.6 2535.93   1
   4   4   1 49576.5 3377.36   1
  -4  -4  -1 50998.7 3378.04   1
  -4   4  -1 53300.6 3376.30   1
   4  -4   1 48479.8 3367.16   1
   4  -4   2 36871.5 2374.53   1
  -4   4  -2 35360.7 2375.67   1
  -4  -4  -2 34245.6 2381.41   1
   4   4   2 34641.4 2383.45   1
   4  -4   3 7143.84 505.528   1
  -4   4  -3 7351.19 507.957   1
  -4  -4  -3 6094.03 509.602   1
   4   4   3 6501.47 525.464   1
  -4  -4  -4 1360.63 201.513   1
   4   4   4 1227.09 225.366   1
   4  -4   4 1970.67 203.837   1
  -4   4  -4 1436.52 186.168   1
   4  -4   5 10280.2 743.006   1
   4   4   5 10015.7 781.527   1
  -4   4  -5 11620.6 744.696   1
  -4  -4  -5 9366.45 759.775   1
  -4  -4  -6 20486.0 1413.08   1
   4   4   6 20378.4 1427.38   1
   4   4   7 1510.28 285.039   1
  -4  -4  -7 1111.73 229.675   1
   4  -4   7 1355.01 206.031   1
  -4   4  -7 1738.85 194.614   1
   4  -4   8 6446.81 482.151   1
   4   4   8 5288.49 511.283   1
  -4  -4  -8 6326.18 504.537   1
   4  -4   9 3877.60 339.577   1
  -4   4  -9 3148.01 306.821   1
  -4  -4  -9 3871.99 350.070   1
   4   4   9 3404.05 381.155   1
   4  -4  10 6108.53 504.414   1
  -4   4 -10 6325.10 485.479   1
   4  -4  11 5293.73 420.161   1
   4   4  11 4980.89 479.191   1
  -4  -4 -11 4406.37 420.089   1
  -4   4 -11 4229.69 382.989   1
  -4  -4 -12 49.0757 195.411   1
  -4   4 -12-19.2079 167.748   1
   4  -4  12 47.9144 226.688   1
   4   4  12-31.0565 230.592   1
  -4  -4 -13 715.763 230.854   1
  -4   4 -13 388.211 178.652   1
   4   4  13 742.597 293.957   1
   4  -4  13 510.755 212.323   1
   4  -4  14 6848.54 593.665   1
   4   4  14 7086.40 622.899   1
   4   4  15 650.897 267.051   1
  -4  -4 -15 626.050 209.231   1
   4  -4  16 88.9606 223.312   1
  -4   4 -16 398.408 200.914   1
   4   4  17 141.623 284.010   1
   4  -4  17 124.436 229.505   1
  -4   4 -17 171.349 200.274   1
  -4  -4 -17 221.575 245.396   1
   4   4  18 323.804 292.184   1
   4  -4  18 453.716 259.241   1
  -4  -4 -18 424.026 258.540   1
  -4   4 -18 309.038 193.480   1
   4   4  19 878.149 277.784   1
   4  -4  19 34.0731 236.482   1
  -4  -4 -19 257.335 223.738   1
  -4   4 -19 380.866 211.561   1
   4   4  20 370.747 266.793   1
   4  -4  20 786.083 258.224   1
  -4   4 -20 57.4334 197.011   1
   4  -4  21 186.692 248.684   1
   4   4  21-151.018 241.874   1
  -4   4 -21 61.2523 207.765   1
  -4  -4 -21 89.4488 204.986   1
   4   4  22-191.274 228.410   1
  -4  -4 -22 396.545 204.101   1
  -4   4 -22-291.506 235.009   1
   4   4  23 116.049 246.551   1
  -4  -4 -23-124.624 216.977   1
   4   4  24 547.511 279.356   1
  -4  -4 -24-159.560 232.583   1
   4   4  25 431.872 296.753   1
  -4  -4 -25 289.803 257.461   1
   4   4  26-117.475 258.368   1
  -4  -4 -26 189.138 231.438   1
   4   4  27-191.145 230.916   1
  -4  -4 -27 29.9518 193.831   1
  -4  -4 -28 28.2744 179.295   1
   4  -5 -27 117.891 201.339   1
  -4   5  27 366.663 242.330   1
   4  -5 -26 89.3225 217.720   1
  -4   5  26-112.129 238.219   1
   4  -5 -24 302.927 241.470   1
  -4   5  24-37.7061 263.915   1
   4  -5 -23-486.105 235.226   1
  -4   5  23 151.136 264.696   1
   4  -5 -22 334.693 226.883   1
  -4   5  22-186.978 257.168   1
   4   5 -21 359.633 195.366   1
   4  -5 -21 241.099 190.620   1
  -4   5  21 74.6888 238.422   1
  -4  -5  21 78.5332 244.195   1
   4  -5 -20 416.234 245.906   1
   4   5 -20 173.661 205.905   1
  -4   5  20 406.259 291.872   1
  -4  -5  20 232.682 271.918   1
   4   5 -19-27.8453 202.214   1
   4  -5 -19 117.584 209.219   1
  -4   5  19 218.918 266.941   1
  -4  -5  19 298.118 248.322   1
   4  -5 -18 375.066 239.292   1
   4   5 -18 160.134 206.280   1
  -4   5  18-71.7854 289.196   1
  -4  -5  18 642.369 261.591   1
   4  -5 -17-141.634 212.736   1
   4   5 -17 203.990 190.803   1
  -4   5  17 281.692 238.890   1
  -4  -5  17-33.2524 246.942   1
   4  -5 -16 1108.48 271.384   1
   4   5 -16 711.583 213.212   1
  -4  -5  16 1549.01 271.804   1
  -4   5  16 1514.97 318.358   1
   4  -5 -15 134.533 240.036   1
  -4   5  15-201.235 287.278   1
   4  -5 -14 496.779 221.536   1
   4   5 -14 310.476 187.282   1
  -4  -5  14 383.239 233.813   1
  -4   5  14 324.978 287.961   1
   4   5 -13 736.026 215.562   1
   4  -5 -13 582.359 236.016   1
  -4  -5  13 812.481 217.827   1
  -4   5  13 786.136 303.399   1
  -4   5  12 576.918 271.341   1
  -4  -5  12 210.524 207.472   1
   4  -5 -12 466.113 224.778   1
   4   5 -12 359.362 183.959   1
  -4   5  11 554.077 224.687   1
  -4  -5  11 174.890 178.125   1
   4  -5 -11 377.278 183.975   1
   4   5 -11 240.582 167.664   1
  -4   5  10 1088.53 285.933   1
   4   5 -10 1133.37 200.358   1
  -4  -5  10 1198.06 231.840   1
   4  -5 -10 1087.74 231.183   1
   4   5  -9 1009.27 173.682   1
  -4  -5   9 808.159 192.887   1
  -4   5   8 23655.0 1752.60   1
   4   5  -8 25841.0 1720.05   1
   4  -5  -8 24998.0 1742.50   1
  -4  -5   8 25974.9 1727.84   1
   4  -5  -7 6323.44 515.339   1
  -4   5   7 5835.12 534.249   1
  -4  -5   7 7098.06 508.537   1
  -4   5   6 1388.44 256.612   1
   4  -5  -6 1254.07 218.539   1
  -4   5   5 3585.86 342.705   1
   4  -5  -5 2725.30 297.962   1
   4   5  -4 46556.0 3130.09   1
  -4   5   4 47235.4 3152.34   1
   4  -5  -4 44828.2 3134.27   1
  -4  -5   4 48448.1 3129.79   1
  -4  -5   3 654.979 173.576   1
   4   5  -3 966.317 168.435   1
   4  -5  -3 782.201 171.158   1
  -4   5   3 995.765 226.105   1
  -4   5   2 60540.4 4126.94   1
   4  -5  -2 62777.2 4118.09   1
  -4   5   1 47.4776 181.500   1
   4  -5  -1 119.494 167.386   1
  -4   5  -1-55.2047 171.150   1
   4  -5   1-107.093 148.159   1
  -4  -5  -1 85.3313 157.801   1
   4   5   1 29.8209 173.860   1
   4  -5   2 63292.9 4018.46   1
  -4  -5  -2 55872.9 4023.94   1
  -4   5  -2 63507.7 4023.85   1
   4   5   2 58068.6 4027.90   1
   4  -5   3 970.200 159.875   1
  -4  -5  -3 747.309 183.060   1
   4   5   3 542.877 191.572   1
  -4   5  -3 1011.10 160.054   1
  -4   5  -4 46231.1 2990.45   1
  -4  -5  -4 44311.8 3005.84   1
   4   5   4 42850.8 3016.14   1
   4   5   5 3853.14 356.078   1
  -4   5  -5 2972.17 275.236   1
  -4  -5  -5 3391.46 323.869   1
   4  -5   5 3516.84 283.098   1
   4  -5   6 1669.37 188.350   1
  -4  -5  -6 1416.28 239.156   1
   4   5   6 1371.73 270.852   1
  -4  -5  -7 5429.06 471.379   1
   4   5   7 5812.30 500.048   1
  -4   5  -8 23858.2 1641.78   1
  -4  -5  -8 25611.7 1677.68   1
   4  -5   8 23247.6 1650.67   1
   4   5   8 25237.2 1697.71   1
   4  -5   9 871.509 186.399   1
  -4   5  -9 628.922 157.045   1
   4   5  10 1824.52 308.629   1
   4  -5  10 966.753 202.622   1
  -4  -5 -10 1259.77 244.871   1
  -4   5 -10 1316.84 178.050   1
   4  -5  11 169.598 185.123   1
   4   5  11 153.221 260.948   1
  -4  -5 -11 728.775 223.654   1
  -4   5 -11 203.517 146.927   1
   4  -5  12 592.838 215.703   1
   4   5  12-31.8753 241.481   1
  -4  -5 -12 75.5491 197.736   1
  -4   5 -12 201.257 160.390   1
   4  -5  13 734.382 220.959   1
   4   5  13 892.231 277.886   1
  -4   5 -13 547.534 186.855   1
  -4  -5 -13 416.931 218.606   1
  -4  -5 -14 852.879 231.629   1
  -4   5 -14 920.551 184.163   1
   4   5  14 947.919 292.181   1
   4  -5  14 441.795 215.359   1
  -4  -5 -15 210.964 214.162   1
  -4   5 -15 84.8937 170.764   1
   4  -5  15-27.5155 211.180   1
   4   5  15 69.7953 298.126   1
   4   5  16 1030.00 318.187   1
  -4  -5 -16 1271.78 251.871   1
   4  -5  17-120.474 220.248   1
   4   5  17 249.985 282.540   1
  -4  -5 -17 111.967 214.762   1
  -4   5 -17-23.8474 161.771   1
   4   5  18 254.736 282.260   1
   4  -5  18 159.378 242.980   1
  -4  -5 -18 311.456 240.620   1
  -4   5 -18-50.8369 183.905   1
   4   5  19 403.735 303.892   1
   4  -5  19 134.828 233.184   1
  -4   5 -19 163.322 194.917   1
  -4  -5 -19 258.112 222.058   1
   4  -5  20-35.4539 236.176   1
  -4   5 -20-57.8315 197.093   1
  -4  -5 -20 321.430 225.822   1
   4   5  21 264.596 269.365   1
   4   5  22 343.942 277.448   1
  -4  -5 -22 30.4398 215.799   1
   4   5  23 77.0723 230.668   1
  -4  -5 -23 372.014 211.867   1
   4   5  24 427.550 284.843   1
  -4  -5 -24 190.097 239.496   1
   4   5  26 309.821 258.460   1
  -4  -5 -26 218.005 220.286   1
   4   5  27 113.144 237.966   1
  -4  -5 -27 59.0214 190.067   1
   4   5  28 257.031 234.339   1
  -4  -5 -28 138.991 191.470   1
  -4   6  27 144.528 254.838   1
   4  -6 -27-29.0134 200.327   1
  -4   6  26 553.903 264.746   1
   4  -6 -26-264.368 194.718   1
  -4   6  25 225.108 239.467   1
   4  -6 -25 178.041 184.685   1
  -4   6  24 112.262 217.179   1
   4  -6 -24 240.251 201.311   1
  -4   6  23 37.2617 244.662   1
  -4   6  22 374.224 288.615   1
   4  -6 -22 180.907 239.142   1
  -4   6  21 111.942 268.737   1
   4  -6 -21 150.460 227.764   1
  -4   6  20 110.995 223.602   1
  -4  -6  20-143.556 247.917   1
   4  -6 -20 178.494 195.491   1
   4   6 -20 236.390 193.244   1
  -4  -6  19 481.044 257.810   1
   4   6 -19 198.273 195.733   1
  -4   6  18 541.961 248.805   1
  -4  -6  18 262.255 245.863   1
   4  -6 -18 406.110 216.331   1
   4   6 -18 432.861 215.799   1
  -4  -6  17 278.276 237.239   1
  -4   6  17 390.916 295.693   1
   4  -6 -17 142.787 246.008   1
   4   6 -17-308.935 196.844   1
  -4   6  16-34.7613 303.540   1
   4  -6 -16 529.858 222.434   1
   4  -6 -15 708.896 209.220   1
   4   6 -15 490.109 202.857   1
  -4  -6  15 903.438 229.816   1
  -4   6  15 509.366 276.460   1
   4   6 -14 3777.03 364.291   1
   4  -6 -14 3984.58 385.967   1
  -4  -6  14 4739.33 392.871   1
  -4   6  13 3142.96 375.704   1
   4   6 -13 3202.58 305.124   1
  -4  -6  13 2822.54 310.688   1
   4  -6 -13 2527.85 318.609   1
  -4   6  12-371.929 259.410   1
  -4  -6  12 134.833 175.415   1
   4  -6 -12 49.8970 194.746   1
   4   6 -12 18.9981 155.199   1
  -4   6  11 299.143 269.899   1
  -4  -6  11 749.665 201.100   1
   4  -6 -11 362.398 227.116   1
   4   6 -11 585.460 174.588   1
  -4   6  10 143.460 236.591   1
  -4  -6  10-210.946 189.303   1
   4  -6 -10 231.910 194.135   1
   4   6 -10 99.7537 144.845   1
  -4   6   9 82.3267 232.422   1
   4   6  -9-15.5808 151.859   1
  -4  -6   9 124.097 162.675   1
   4  -6  -9 89.0932 181.437   1
  -4   6   8 6594.00 578.565   1
   4   6  -8 7259.79 535.746   1
  -4  -6   8 7398.47 551.966   1
   4  -6  -8 7318.39 559.232   1
   4  -6  -7 20.3495 193.476   1
  -4   6   7-173.052 229.027   1
   4  -6  -6 26761.2 1826.72   1
  -4   6   6 26554.7 1843.65   1
   4  -6  -5 4536.20 393.422   1
  -4   6   5 4539.61 414.872   1
   4   6  -4 1258.62 194.348   1
   4  -6  -4 1460.53 216.915   1
  -4   6   4 1716.01 253.158   1
  -4  -6   4 1484.04 199.400   1
   4  -6  -3 3441.36 327.584   1
  -4   6   3 4484.83 370.889   1
   4  -6  -2 2985.15 302.606   1
  -4   6   2 3675.71 331.195   1
   4  -6  -1 641.640 155.187   1
  -4   6   1 215.593 181.580   1
   4   6   0 20917.1 1423.95   1
  -4  -6   0 20528.3 1423.12   1
   4   6   1 637.664 185.353   1
  -4  -6  -1 685.777 173.384   1
  -4   6  -2 3592.39 300.383   1
   4   6   2 3022.14 320.281   1
  -4  -6  -2 3517.34 309.373   1
   4  -6   3 3177.43 279.548   1
   4   6   3 3007.75 331.356   1
  -4  -6  -3 3095.48 306.683   1
  -4   6  -3 3781.22 290.105   1
   4   6   4 1257.90 235.055   1
  -4  -6  -4 1119.81 207.117   1
   4  -6   4 1527.64 174.812   1
  -4  -6  -5 3964.59 387.030   1
  -4   6  -5 4395.69 351.744   1
   4  -6   5 4891.02 354.444   1
   4   6   5 4364.65 417.087   1
   4  -6   6 26623.9 1794.16   1
   4   6   6 25088.3 1836.18   1
  -4   6  -6 27555.9 1794.32   1
  -4  -6  -6 26154.9 1823.77   1
   4   6   7 25.4250 214.684   1
  -4   6  -7 93.6912 122.288   1
   4  -6   7-64.0948 127.331   1
  -4  -6  -7 41.5791 169.311   1
   4   6   8 7105.67 580.680   1
  -4  -6  -8 6391.87 538.882   1
  -4  -6  -9 45.8977 209.112   1
  -4   6  -9 133.029 118.654   1
   4  -6   9 255.706 154.217   1
   4   6   9-116.251 258.047   1
  -4   6 -10 58.7025 134.353   1
  -4  -6 -10 312.546 220.034   1
   4   6  10-60.6249 267.619   1
   4  -6  10-17.8269 161.554   1
  -4   6 -11 721.057 173.722   1
  -4  -6 -11 596.072 220.011   1
   4   6  11 629.635 262.361   1
   4  -6  11 637.477 190.826   1
  -4   6 -12 224.456 144.698   1
  -4  -6 -12 232.275 220.147   1
   4  -6  12 408.767 200.826   1
   4   6  12 587.612 288.915   1
   4   6  13 2393.23 382.116   1
   4  -6  13 2934.15 311.281   1
  -4  -6 -14 3933.49 386.619   1
   4  -6  14 2883.84 354.731   1
   4   6  14 3381.90 441.946   1
  -4   6 -14 3886.03 328.742   1
   4   6  15 564.882 347.514   1
   4  -6  15 545.317 219.112   1
  -4   6 -15 784.934 196.292   1
  -4  -6 -15 1070.81 271.558   1
   4  -6  16-27.6066 214.045   1
   4   6  16 141.974 289.066   1
  -4   6 -16 131.246 178.166   1
  -4  -6 -16-55.4589 220.125   1
   4  -6  17-499.358 211.443   1
   4   6  17-216.621 303.960   1
  -4  -6 -17 56.5353 247.542   1
  -4   6 -17 398.942 188.713   1
   4  -6  18 125.054 222.736   1
   4   6  18 734.091 288.508   1
  -4  -6 -18 142.634 224.749   1
  -4   6 -18 528.817 196.060   1
   4  -6  19 398.972 244.048   1
  -4   6 -19 271.926 208.236   1
   4   6  20-187.271 254.379   1
  -4  -6 -20 235.497 202.763   1
  -4   6 -20 408.975 189.452   1
   4   6  21-151.691 283.694   1
  -4  -6 -21 30.0471 225.614   1
   4   6  22-419.515 298.328   1
  -4  -6 -22-212.417 222.740   1
   4   6  23-345.313 257.404   1
  -4  -6 -23-246.691 219.196   1
   4   6  24 192.976 235.735   1
  -4  -6 -24-94.3210 199.364   1
   4   6  25-77.5593 264.578   1
  -4  -6 -25 417.392 246.701   1
   4   6  26 267.946 256.288   1
  -4  -6 -26 61.4987 224.182   1
   4   6  27 148.753 223.321   1
  -4  -6 -27-87.2054 183.367   1
   4  -7 -27 285.433 228.607   1
  -4   7  27 500.902 264.769   1
   4  -7 -26 86.9125 209.756   1
  -4   7  26 364.549 258.489   1
   4  -7 -25 117.352 212.098   1
  -4   7  25 37.1298 254.178   1
   4  -7 -23-210.332 199.652   1
   4  -7 -22 90.0431 216.084   1
  -4   7  22-298.317 257.486   1
   4  -7 -21 716.491 250.904   1
  -4   7  21 74.4003 275.740   1
   4  -7 -20 29.7511 208.275   1
  -4   7  20 333.481 276.306   1
   4  -7 -19-29.4483 233.762   1
  -4   7  19-73.5006 288.826   1
   4   7 -19-27.9866 203.871   1
  -4   7  18 654.337 270.941   1
  -4  -7  18 220.829 205.480   1
   4  -7 -18 262.385 220.163   1
   4   7 -18 372.588 196.783   1
  -4   7  17 429.295 293.446   1
  -4  -7  17 328.489 222.113   1
   4  -7 -17 85.9306 232.172   1
   4   7 -17 75.5377 192.256   1
  -4   7  16 35.1577 275.355   1
  -4  -7  16 675.739 234.013   1
   4  -7 -16 732.205 225.477   1
   4   7 -16 734.942 207.924   1
  -4   7  15 275.418 236.193   1
  -4  -7  15 343.095 223.453   1
   4  -7 -15-55.2241 217.624   1
   4   7 -15 467.838 187.736   1
  -4  -7  14 320.607 211.059   1
   4   7 -14 772.674 194.344   1
  -4   7  13 1764.91 315.669   1
   4   7 -13 1252.40 216.809   1
   4  -7 -13 1732.98 268.100   1
  -4  -7  13 1074.88 228.534   1
  -4   7  12 6210.69 597.052   1
  -4  -7  12 7768.76 558.216   1
   4   7 -12 6912.31 540.248   1
   4  -7 -12 7006.13 575.598   1
   4  -7 -11 123.109 215.635   1
  -4   7  11 91.7951 265.054   1
   4   7 -11-34.3031 155.022   1
  -4  -7  11 78.0529 170.443   1
   4  -7 -10 1905.65 261.071   1
  -4   7  10 1563.88 301.833   1
   4   7 -10 2324.72 229.435   1
  -4  -7  10 1885.51 242.468   1
   4  -7  -9 871.769 223.978   1
  -4   7   9 735.787 281.587   1
   4   7  -9 881.329 166.959   1
  -4  -7   9 603.604 178.399   1
   4   7  -8-59.8807 138.389   1
   4  -7  -7 84.3765 179.659   1
  -4   7   7-153.922 220.975   1
   4  -7  -6 2745.03 308.164   1
  -4   7   6 3443.28 348.343   1
   4   7  -5 846.303 170.971   1
  -4   7   5 948.809 237.831   1
   4  -7  -5 1002.60 207.277   1
  -4  -7   5 1212.20 177.591   1
   4  -7  -4 22059.8 1453.52   1
  -4  -7   4 21563.8 1435.78   1
  -4   7   4 20955.0 1464.93   1
   4   7  -4 19833.0 1434.89   1
  -4   7   3 16473.0 1121.98   1
   4  -7  -3 15286.7 1099.31   1
  -4   7   2 8970.28 651.837   1
   4  -7  -2 8162.48 626.076   1
  -4   7   1 4609.01 391.996   1
   4   7  -1 4755.72 368.281   1
   4  -7  -1 4703.02 379.934   1
  -4  -7   1 4165.48 361.016   1
  -4  -7   0 171.875 139.279   1
  -4   7   0 193.063 153.600   1
   4   7   0 78.6989 150.624   1
   4   7   1 4566.04 375.683   1
  -4  -7  -1 4001.12 350.841   1
  -4  -7  -2 8236.27 662.989   1
   4  -7   2 9524.50 655.100   1
   4   7   2 9736.21 684.750   1
   4  -7   3 15415.0 1060.65   1
  -4   7  -3 16021.4 1065.64   1
  -4  -7  -3 15288.3 1081.39   1
   4   7   3 14502.0 1094.30   1
   4  -7   4 23728.9 1568.85   1
  -4   7  -4 24312.3 1568.05   1
  -4  -7  -4 20886.5 1586.91   1
   4   7   4 22684.7 1608.77   1
  -4  -7  -5 1150.27 217.191   1
   4   7   5 866.689 254.078   1
  -4   7  -5 726.208 139.375   1
   4  -7   5 1219.86 156.110   1
   4   7   6 2459.45 337.116   1
   4  -7   6 2867.13 246.762   1
  -4  -7  -6 2810.41 307.625   1
  -4   7  -6 3048.76 250.936   1
   4   7   7 346.304 245.478   1
  -4  -7  -7 258.637 193.932   1
  -4   7  -7 207.732 113.094   1
   4  -7   7 250.488 134.186   1
  -4   7  -8 34.1998 106.870   1
   4  -7   8-13.4500 134.154   1
  -4  -7  -9 737.440 232.772   1
   4   7   9 989.984 281.333   1
  -4   7 -10 2009.77 220.944   1
  -4  -7 -10 2073.06 291.373   1
   4  -7  10 2090.53 239.786   1
   4   7  10 2400.62 347.762   1
  -4  -7 -11 255.357 231.921   1
  -4   7 -11-253.269 143.236   1
   4   7  11 96.9335 282.180   1
   4  -7  11 221.374 161.982   1
  -4   7 -12 7763.97 565.767   1
  -4  -7 -12 8059.24 617.965   1
   4  -7  12 7137.49 583.424   1
   4   7  12 6943.01 673.880   1
   4  -7  13 1297.02 228.429   1
   4   7  13 1401.79 348.282   1
  -4  -7 -13 1563.92 262.221   1
  -4   7 -13 1923.46 206.443   1
  -4   7 -14 437.862 154.983   1
   4  -7  14 940.068 208.585   1
  -4   7 -15 507.885 170.316   1
  -4  -7 -15-81.5059 230.891   1
   4   7  15 394.379 319.603   1
   4  -7  15 271.552 203.230   1
  -4   7 -16 1284.63 201.818   1
  -4  -7 -16 1009.73 262.132   1
   4  -7  16 684.814 216.781   1
   4   7  16 754.729 315.353   1
  -4  -7 -17 28.4976 221.777   1
  -4   7 -17 252.457 176.803   1
   4   7  17-72.7106 252.168   1
   4  -7  17 85.2538 198.841   1
  -4  -7 -18 57.3994 194.715   1
  -4   7 -18 125.137 186.568   1
   4  -7  18-30.5285 216.243   1
   4   7  18 73.6284 246.350   1
  -4  -7 -19-29.1236 231.234   1
  -4   7 -19 467.556 204.282   1
   4   7  19-371.325 299.599   1
  -4  -7 -20 176.905 226.998   1
   4   7  20-262.882 274.614   1
  -4  -7 -21 240.166 209.633   1
   4   7  21 606.885 285.860   1
  -4  -7 -22-30.4925 210.664   1
   4   7  22-228.917 231.858   1
  -4  -7 -23 31.0179 224.626   1
   4   7  23 536.700 304.634   1
  -4  -7 -25 444.591 227.304   1
   4   7  25-38.3971 240.200   1
  -4  -7 -26 148.672 224.105   1
   4   7  26-375.694 272.613   1
  -4  -7 -27 57.2273 210.966   1
   4   7  27 183.224 245.282   1
  -4   8  26 685.856 271.739   1
   4  -8 -26 57.0990 218.369   1
  -4   8  25 36.7178 274.678   1
  -4   8  24 220.718 262.725   1
   4  -8 -24-265.139 226.880   1
  -4   8  23-36.8092 250.823   1
   4  -8 -23-59.6563 212.141   1
  -4   8  22 222.812 246.247   1
   4  -8 -22 29.8582 200.813   1
  -4   8  20 519.038 278.489   1
   4  -8 -20 297.477 228.826   1
  -4   8  19-73.7238 268.531   1
   4  -8 -19 147.529 224.001   1
   4   8 -18 205.914 179.760   1
   4   8 -17 72.8463 176.878   1
  -4   8  17-504.957 301.885   1
   4  -8 -17-144.177 237.025   1
  -4  -8  17 286.023 208.346   1
   4   8 -16 411.868 190.716   1
  -4   8  16 213.143 264.996   1
   4  -8 -16-85.3088 207.444   1
  -4  -8  16 159.585 201.485   1
   4   8 -15 21.4936 172.517   1
  -4   8  15-104.644 253.242   1
  -4  -8  15-98.3500 187.518   1
   4   8 -14 505.637 174.993   1
  -4   8  14 307.245 281.694   1
   4  -8 -14 492.724 237.733   1
  -4  -8  14 183.265 178.090   1
   4   8 -13 280.375 156.602   1
  -4  -8  13 686.516 188.646   1
  -4   8  13 33.2964 260.838   1
   4  -8 -13 213.753 213.223   1
  -4  -8  12 2697.75 284.934   1
   4   8 -12 2920.15 267.540   1
   4  -8 -12 2573.54 300.162   1
  -4   8  12 2039.24 329.366   1
   4   8 -11-115.617 148.917   1
  -4   8  11 31.3571 281.214   1
   4  -8 -11-176.428 205.927   1
  -4  -8  11 93.7187 162.841   1
  -4  -8  10 2930.44 273.725   1
  -4   8  10 2667.70 353.427   1
   4  -8 -10 2811.35 295.668   1
  -4   8   9 933.307 302.310   1
   4  -8  -9 447.085 232.422   1
   4   8  -9 285.139 144.378   1
  -4   8   8 2011.38 323.486   1
   4  -8  -8 2140.52 281.253   1
   4   8  -6 16691.6 1068.66   1
   4  -8  -6 13372.8 1087.04   1
  -4  -8   6 16454.8 1065.70   1
  -4   8   6 13586.3 1113.87   1
  -4   8   5 1159.59 249.955   1
   4   8  -5 1521.00 188.393   1
   4  -8  -5 1577.26 227.049   1
  -4  -8   5 1195.04 174.809   1
   4  -8  -4 7536.25 544.967   1
  -4   8   4 6343.87 561.422   1
   4  -8  -3 390.228 165.674   1
  -4   8   3 620.209 224.903   1
  -4   8   2 3903.55 353.549   1
   4   8  -2 3312.24 308.690   1
   4  -8  -2 3471.18 309.535   1
  -4  -8   2 3402.27 307.608   1
  -4  -8   1 4662.87 404.213   1
  -4   8   1 5109.25 421.146   1
   4  -8  -1 5582.67 412.994   1
  -4  -8   0 30658.1 2087.22   1
   4  -8   0 30004.9 2087.19   1
   4   8   0 32373.1 2099.71   1
  -4  -8  -1 5356.46 424.286   1
   4   8   1 5300.42 439.977   1
   4   8   2 3191.23 326.760   1
  -4  -8  -2 3280.47 301.762   1
   4   8   3 21.5708 213.965   1
  -4  -8  -3 125.010 172.672   1
   4  -8   3 181.564 116.420   1
  -4   8  -3 106.745 137.172   1
   4  -8   4 6373.46 477.269   1
  -4   8  -4 6874.85 479.308   1
  -4  -8  -4 6113.27 513.553   1
   4   8   4 6269.89 541.166   1
  -4  -8  -5 1175.56 221.269   1
   4  -8   5 911.065 143.715   1
  -4   8  -5 1274.51 157.402   1
  -4  -8  -6 15363.5 1112.41   1
  -4   8  -6 16655.1 1071.91   1
   4   8   6 14778.9 1131.69   1
   4  -8   6 15173.7 1068.49   1
   4  -8   7 4467.76 336.734   1
  -4   8  -7 4124.69 331.533   1
   4   8   8 2613.70 326.677   1
  -4  -8  -8 2142.26 277.764   1
  -4   8  -8 1979.06 207.337   1
   4  -8   8 2552.49 216.179   1
  -4  -8  -9 342.169 207.416   1
  -4   8  -9 291.435 110.941   1
   4  -8   9 255.804 141.576   1
   4   8   9 586.814 262.366   1
  -4  -8 -10 2427.52 321.446   1
   4   8  10 3077.07 369.713   1
  -4   8 -11 174.617 121.810   1
  -4  -8 -11 156.631 211.509   1
   4   8  11 132.672 255.564   1
   4  -8  11 133.017 152.489   1
  -4   8 -12 2100.29 228.156   1
  -4  -8 -12 2487.79 305.168   1
   4   8  12 2788.00 363.401   1
   4  -8  12 2751.81 281.561   1
   4   8  13 244.023 269.971   1
  -4  -8 -13 317.669 195.217   1
  -4   8 -13 341.095 144.131   1
   4  -8  13 194.278 159.310   1
   4   8  14 356.079 315.911   1
   4  -8  14 360.183 196.503   1
  -4  -8 -14 296.607 225.385   1
  -4   8 -14 319.458 154.612   1
   4   8  15-285.784 310.304   1
   4  -8  15 137.800 179.323   1
  -4   8 -15-129.182 147.023   1
  -4  -8 -15-27.8724 244.110   1
   4  -8  16 150.473 188.429   1
   4   8  16 145.040 293.527   1
  -4   8 -16 163.314 151.738   1
  -4  -8 -16-85.0621 239.514   1
   4  -8  17 437.234 216.446   1
   4   8  17 478.292 260.767   1
  -4   8 -17-113.183 164.569   1
  -4  -8 -17 85.6697 195.715   1
  -4   8 -18-25.2883 183.487   1
   4   8  19 298.280 285.702   1
  -4  -8 -19 292.115 237.195   1
   4   8  20-377.378 257.162   1
  -4  -8 -20 326.701 190.301   1
   4   8  22 76.0521 280.210   1
  -4  -8 -22-30.3604 227.952   1
   4   8  23 228.750 240.470   1
  -4  -8 -23 462.212 198.881   1
   4   8  24 344.412 278.017   1
  -4  -8 -24 125.132 243.776   1
   4   8  25 417.948 277.162   1
  -4  -8 -25 94.1729 236.164   1
   4   8  26 37.0836 235.158   1
  -4  -8 -26-87.9564 191.588   1
   4  -9 -26 28.0288 205.093   1
  -4   9  26 249.071 254.173   1
   4  -9 -25 371.813 214.244   1
  -4   9  25-145.093 268.546   1
   4  -9 -24-58.3028 201.398   1
  -4   9  24 400.831 278.670   1
   4  -9 -22 178.121 208.593   1
  -4   9  22-36.9611 258.571   1
   4  -9 -21 29.6672 223.602   1
  -4   9  21 111.135 273.011   1
   4  -9 -20 118.871 200.939   1
  -4   9  20 222.458 261.695   1
   4  -9 -19 88.6396 226.726   1
  -4   9  19 628.188 289.107   1
   4  -9 -18 235.248 202.141   1
  -4   9  18 367.446 251.077   1
   4   9 -17-23.3869 158.642   1
   4  -9 -16 114.747 219.482   1
  -4  -9  16 475.477 190.583   1
  -4   9  16 645.751 305.914   1
   4   9 -16 521.674 184.000   1
   4  -9 -15 197.860 191.277   1
  -4  -9  15 466.012 195.424   1
  -4   9  15-70.6388 244.177   1
   4   9 -15 121.485 162.781   1
   4  -9 -14 111.061 200.393   1
  -4  -9  14 196.220 174.241   1
  -4   9  14 450.653 242.882   1
   4   9 -14 208.778 160.926   1
   4  -9 -13-54.3622 205.594   1
   4   9 -13-35.8857 138.652   1
  -4  -9  13 20.2873 170.323   1
  -4   9  13-135.580 233.015   1
   4   9 -12-68.9157 141.646   1
   4  -9 -12 132.565 196.135   1
  -4   9  12 33.0365 248.970   1
  -4  -9  12 136.221 181.149   1
  -4  -9  11-34.2133 159.231   1
  -4   9  11-449.310 292.217   1
   4   9 -11 31.8887 136.582   1
   4  -9 -11 154.670 223.907   1
   4  -9 -10 5041.91 445.188   1
  -4   9  10 4669.13 469.607   1
   4  -9  -9 947.808 243.279   1
  -4   9   9 1472.27 294.988   1
  -4  -9   8 1227.54 166.701   1
  -4   9   8 1561.69 287.170   1
   4   9  -8 1191.37 169.416   1
   4  -9  -8 845.955 250.463   1
  -4  -9   7 576.135 140.176   1
  -4   9   7 551.440 263.377   1
   4  -9  -7 339.375 200.602   1
   4   9  -7 436.173 127.542   1
   4   9  -6 564.279 135.731   1
  -4   9   6 185.482 245.413   1
   4  -9  -6 536.535 205.881   1
  -4  -9   6 550.817 130.876   1
   4   9  -5 620.181 136.277   1
  -4  -9   5 391.831 134.700   1
  -4   9   5 227.904 217.809   1
   4  -9  -4 12724.7 917.379   1
  -4   9   4 12981.6 944.623   1
   4  -9  -3 895.990 188.398   1
  -4   9   3 1481.95 237.648   1
  -4  -9   2 7658.61 593.695   1
  -4   9   2 9311.61 643.024   1
   4  -9  -2 8590.30 606.415   1
   4   9  -2 7538.62 600.592   1
  -4   9   1 2169.44 268.025   1
   4  -9  -1 1733.33 229.588   1
   4   9  -1 2043.09 239.498   1
  -4  -9   1 2110.30 223.194   1
   4  -9   0 133.521 150.497   1
  -4  -9   0-30.8586 133.734   1
  -4   9   0 159.901 178.744   1
   4   9   0 110.711 169.747   1
   4   9   1 2914.65 299.354   1
  -4   9  -1 2617.29 259.975   1
  -4  -9  -1 2248.46 263.177   1
   4  -9   1 2318.07 236.536   1
   4   9   2 7479.41 618.831   1
  -4  -9  -2 8216.27 603.829   1
   4   9   3 1102.80 230.872   1
  -4   9  -3 1186.15 185.471   1
   4  -9   3 948.997 150.169   1
  -4  -9  -3 788.535 192.405   1
   4  -9   4 13943.1 927.296   1
   4   9   4 12537.0 975.608   1
  -4   9  -4 13209.1 930.382   1
   4   9   5 264.331 232.744   1
  -4   9  -5 448.575 122.732   1
   4  -9   5 713.266 123.911   1
  -4  -9  -5 358.314 212.556   1
   4   9   6 337.942 252.422   1
  -4   9  -6 655.653 118.782   1
  -4  -9  -6 644.280 206.163   1
   4  -9   6 594.736 122.830   1
   4   9   7 294.422 244.822   1
  -4   9  -7 400.410 103.886   1
  -4  -9  -7 746.734 203.730   1
   4  -9   7 275.916 112.096   1
  -4  -9  -8 1235.99 229.128   1
  -4   9  -8 1315.04 138.928   1
   4   9   8 735.345 267.612   1
   4  -9   8 1155.44 150.843   1
  -4  -9  -9 1229.05 238.618   1
  -4   9  -9 1224.98 151.214   1
   4   9   9 1400.01 281.336   1
   4  -9   9 1416.49 165.657   1
  -4  -9 -10 5003.11 479.170   1
  -4   9 -10 5463.17 410.541   1
   4   9  10 5763.08 535.411   1
   4  -9  10 5581.52 419.250   1
   4   9  11 270.224 274.343   1
   4  -9  11 85.1746 133.329   1
   4   9  12-34.6716 288.470   1
  -4  -9 -12 52.6083 218.854   1
   4  -9  13-85.2228 152.063   1
   4   9  13 35.5765 288.824   1
  -4  -9 -13 348.582 237.337   1
  -4   9 -13-108.656 115.357   1
   4  -9  14 169.977 164.705   1
   4   9  14 216.313 261.994   1
  -4  -9 -14 547.900 219.374   1
  -4   9 -14 107.186 132.721   1
   4  -9  15 252.623 173.752   1
   4   9  15-252.671 306.948   1
  -4   9 -15 243.701 137.241   1
  -4  -9 -15 507.953 242.904   1
   4  -9  16 234.328 193.048   1
   4   9  16-36.5410 282.031   1
  -4  -9 -16 572.385 252.752   1
  -4   9 -16 335.819 156.514   1
  -4   9 -17 148.439 168.604   1
   4   9  18-595.165 287.802   1
  -4  -9 -18 786.716 251.462   1
   4   9  19 75.1082 257.033   1
  -4  -9 -19-117.788 211.132   1
   4   9  20 37.8629 258.021   1
  -4  -9 -20 89.7922 218.063   1
   4   9  21 227.542 278.386   1
  -4  -9 -21-150.534 226.048   1
   4   9  22 304.091 227.731   1
  -4  -9 -22 274.320 192.196   1
   4   9  24-113.791 241.854   1
  -4  -9 -24 278.765 219.473   1
  -4  -9 -25 481.054 234.436   1
   4   9  26 182.864 253.734   1
  -4  -9 -26 86.6531 207.242   1
   4 -10 -25-56.4007 199.719   1
  -4  10  25 143.210 260.788   1
   4 -10 -24 28.8138 189.241   1
  -4  10  24 144.218 246.799   1
   4 -10 -23 205.181 177.991   1
  -4  10  23 398.711 229.393   1
   4 -10 -22-29.4859 214.867   1
  -4  10  22 293.990 271.900   1
   4 -10 -21-326.810 211.645   1
  -4  10  21 36.9959 269.768   1
   4 -10 -20 296.662 200.995   1
  -4  10  20 185.253 228.147   1
   4 -10 -19 385.921 239.575   1
  -4  10  19 185.218 291.823   1
   4 -10 -18-29.4907 199.147   1
  -4  10  18 147.555 267.655   1
   4 -10 -17-234.572 235.059   1
  -4  10  17 219.883 272.130   1
   4 -10 -16 173.552 248.435   1
  -4  10  16 653.152 321.693   1
   4  10 -16 206.813 163.560   1
   4  10 -15 137.485 157.689   1
   4 -10 -15 657.233 241.001   1
  -4  10  15 750.626 320.253   1
  -4 -10  15 576.401 181.848   1
  -4  10  14 105.484 289.028   1
   4  10 -14 342.957 157.995   1
   4 -10 -14 225.153 220.866   1
  -4 -10  14 551.970 174.583   1
  -4  10  13 34.4936 278.313   1
   4  10 -13 33.2060 136.159   1
   4 -10 -13 193.336 211.965   1
  -4 -10  13 87.4599 146.933   1
   4 -10 -11 1031.88 243.130   1
  -4  10  11 296.193 272.980   1
  -4  10  10 958.427 269.026   1
   4  10 -10 688.876 150.402   1
   4 -10 -10 1208.05 231.365   1
  -4 -10  10 921.939 153.670   1
  -4  10   9-30.9144 241.336   1
  -4 -10   9-24.1743 123.331   1
   4  10  -9 25.6049 119.772   1
   4 -10  -9-249.833 194.380   1
   4  10  -8 3466.40 279.375   1
  -4 -10   8 2878.79 266.006   1
  -4  10   8 2537.68 351.971   1
   4 -10  -8 3634.76 346.410   1
  -4  10   7 199.842 228.220   1
   4  10  -7 299.171 131.127   1
  -4 -10   7 304.336 121.974   1
   4 -10  -7 374.411 194.543   1
   4  10  -6 61.0373 115.162   1
  -4 -10   6 139.004 110.562   1
   4 -10  -5 2072.46 276.671   1
   4  10  -5 2545.24 234.519   1
  -4 -10   5 2570.54 225.560   1
  -4  10   4 670.962 228.909   1
   4 -10  -4 883.825 200.090   1
   4 -10  -3 524.893 182.509   1
  -4 -10   3 452.044 140.832   1
   4  10  -3 226.249 143.452   1
  -4  10   3 453.813 213.565   1
  -4 -10   2 6265.44 461.134   1
  -4  10   2 6347.35 517.280   1
   4  10  -2 5636.71 469.711   1
   4 -10  -2 5766.00 471.020   1
   4  10  -1 253.571 176.200   1
  -4  10   1 123.216 184.904   1
   4 -10  -1 336.935 158.977   1
  -4 -10   1 483.158 149.580   1
   4 -10   0 2380.49 245.673   1
   4  10   0 2882.06 297.781   1
  -4  10   0 2633.03 275.947   1
  -4 -10   0 2515.56 262.795   1
   4  10   1 169.444 182.199   1
  -4  10  -1 134.724 145.224   1
   4 -10   1 530.666 144.035   1
  -4 -10  -1 121.287 153.874   1
  -4 -10  -2 6226.70 477.331   1
   4  10   2 5672.53 496.871   1
   4 -10   3 680.458 137.265   1
  -4 -10  -3 612.771 178.914   1
   4  10   3 267.953 217.137   1
  -4  10  -3 536.775 155.465   1
   4 -10   4 707.092 134.692   1
  -4 -10  -4 602.562 191.487   1
  -4  10  -4 746.251 143.823   1
   4 -10   5 2033.18 197.869   1
   4  10   5 1534.47 307.293   1
  -4 -10  -5 2118.69 268.005   1
  -4  10  -5 2278.37 198.473   1
   4  10   6 175.202 252.038   1
  -4 -10  -6 323.841 199.342   1
   4 -10   6 218.427 97.1354   1
  -4  10  -6 261.742 100.202   1
   4  10   7-60.8542 259.434   1
  -4 -10  -7 119.756 207.244   1
   4 -10   7 227.448 96.1175   1
  -4  10  -7 193.024 85.1730   1
   4  10   8 3099.34 370.205   1
  -4  10  -8 2856.19 211.898   1
  -4 -10  -8 3289.64 328.384   1
   4 -10   8 2127.86 216.416   1
  -4 -10  -9 154.581 208.499   1
  -4  10  -9 45.2462 85.0737   1
   4 -10   9-54.5904 101.464   1
   4  10   9-32.7540 246.827   1
   4 -10  10 891.716 133.709   1
   4  10  10 907.245 303.959   1
  -4  10 -11 569.869 104.910   1
   4  10  11 482.976 309.101   1
   4 -10  11 391.530 119.068   1
   4 -10  12 2443.15 212.453   1
  -4  10 -12 2030.40 195.973   1
   4 -10  13-13.8284 125.213   1
   4  10  13 71.8384 297.159   1
  -4  10 -13 276.919 107.432   1
  -4 -10 -13-27.2877 205.036   1
   4  10  14 469.195 313.218   1
  -4 -10 -14 646.804 243.207   1
   4  10  15 619.570 312.477   1
  -4 -10 -15 427.894 212.466   1
  -4  10 -15 589.118 139.802   1
   4  10  16 666.176 311.455   1
  -4 -10 -16 143.399 232.409   1
   4  10  17-111.266 249.306   1
  -4 -10 -17 115.512 181.225   1
   4  10  18 37.5021 304.781   1
  -4 -10 -18 323.406 237.598   1
   4  10  19 377.482 258.603   1
  -4 -10 -19 59.3405 186.545   1
   4  10  20 113.852 274.296   1
  -4 -10 -20 30.1236 229.513   1
   4  10  21 37.9306 260.392   1
  -4 -10 -21 483.945 225.500   1
   4  10  22-113.915 281.047   1
  -4 -10 -22 337.176 228.658   1
   4  10  23-113.416 248.252   1
  -4 -10 -23 184.154 210.095   1
   4  10  24 113.256 267.366   1
  -4 -10 -24-31.1547 223.363   1
   4  10  25 259.374 248.093   1
  -4 -10 -25 59.3344 219.645   1
   4 -11 -24 227.603 186.470   1
  -4  11  24 213.818 221.740   1
   4 -11 -23 145.055 216.650   1
  -4  11  23 682.545 280.421   1
   4 -11 -22 382.382 225.307   1
  -4  11  22-36.3784 255.881   1
   4 -11 -21 206.893 173.445   1
  -4  11  21-110.526 223.836   1
   4 -11 -20 29.5852 221.610   1
  -4  11  20 850.715 297.307   1
   4 -11 -18-295.586 229.877   1
  -4  11  18-777.740 306.148   1
   4 -11 -17 235.705 196.427   1
  -4  11  17-36.8628 265.499   1
   4 -11 -15 551.088 242.283   1
  -4  11  15 470.759 275.010   1
   4 -11 -14-257.643 228.940   1
  -4  11  14 35.7308 290.247   1
  -4  11  13-140.526 292.334   1
   4  11 -13 13.5368 125.789   1
   4 -11 -13 338.059 239.299   1
  -4 -11  13 92.2587 111.069   1
  -4  11  12-172.155 253.811   1
  -4 -11  12 58.8545 110.556   1
   4  11 -12 74.0155 116.927   1
  -4 -11  11 186.776 113.457   1
   4 -11 -11 216.213 219.668   1
   4  11 -11 115.443 117.060   1
  -4  11  10 4227.63 381.187   1
   4  11 -10 3069.41 217.808   1
  -4  11   9 317.955 262.185   1
  -4 -11   9 59.2265 96.8917   1
   4  11  -9 20.1590 97.4324   1
   4 -11  -9 102.649 225.368   1
  -4 -11   8 2151.26 194.803   1
   4  11  -8 2099.20 202.311   1
   4 -11  -8 2022.25 295.094   1
  -4  11   7 774.387 278.561   1
   4 -11  -7 265.378 205.836   1
  -4 -11   7 671.934 121.436   1
   4  11  -7 358.375 125.390   1
  -4  11   6 202.111 235.656   1
   4 -11  -6 253.941 197.242   1
  -4 -11   6 219.065 109.628   1
   4  11  -6 266.633 126.790   1
  -4 -11   5 486.943 116.466   1
   4  11  -5 254.105 131.357   1
  -4  11   4 1195.81 255.954   1
   4 -11  -4 1484.09 225.052   1
   4  11  -3 81.1243 149.811   1
  -4  11   3 407.312 212.867   1
   4 -11  -3 272.034 159.313   1
  -4 -11   3 175.674 126.505   1
  -4 -11   2 4473.91 358.606   1
   4  11  -2 4166.42 373.191   1
  -4  11   2 4604.88 414.605   1
   4 -11  -2 4196.32 374.761   1
  -4 -11   1 205.470 147.513   1
   4  11  -1 251.129 181.414   1
   4 -11  -1 17.6637 166.330   1
  -4  11   1 194.094 180.295   1
   4  11   0 230.665 199.358   1
  -4 -11   0-85.8225 142.841   1
   4 -11   0 16.3571 140.140   1
  -4  11   0 156.828 181.173   1
   4  11   1 225.986 186.680   1
  -4 -11  -1 36.6907 144.150   1
  -4  11  -1 158.722 153.611   1
   4 -11   1 283.912 138.560   1
   4  11   2 3867.33 396.008   1
  -4  11  -2 3905.79 364.361   1
   4 -11   2 4592.01 351.087   1
  -4 -11  -2 4622.83 373.764   1
   4  11   3 157.633 237.407   1
   4 -11   3 90.8605 120.234   1
  -4 -11  -3-41.4307 171.835   1
  -4  11  -3-178.644 156.906   1
   4  11   4 1244.45 273.766   1
  -4  11  -4 1466.39 176.108   1
   4 -11   4 1343.38 167.132   1
  -4 -11  -4 1445.76 249.560   1
  -4  11  -5 562.360 113.827   1
   4 -11   5 588.101 118.731   1
   4  11   6-271.948 252.223   1
  -4  11  -6 74.9377 85.0199   1
  -4 -11  -6 23.8012 203.380   1
   4 -11   6 175.655 87.6103   1
  -4  11  -7 392.516 80.9099   1
  -4 -11  -7 570.630 218.903   1
   4 -11   7 568.200 94.1388   1
  -4 -11  -8 2077.13 282.515   1
  -4  11  -8 1966.87 151.102   1
   4  11   8 1988.91 347.236   1
   4 -11   8 1923.19 153.009   1
   4  11   9 468.658 269.233   1
   4  11  10 3402.19 412.643   1
  -4 -11 -10 3103.04 355.936   1
  -4 -11 -12 54.4198 203.683   1
   4  11  12 179.125 295.470   1
   4 -11  12 167.338 53.7415   1
  -4  11 -12 75.4463 48.6325   1
   4  11  13 144.051 289.592   1
   4 -11  13 68.5821 73.6288   1
  -4 -11 -13-84.1681 229.908   1
  -4  11 -13-17.1435 65.0997   1
  -4 -11 -14 313.146 219.973   1
   4  11  14-145.512 291.615   1
  -4  11 -14 36.1432 74.7123   1
  -4 -11 -15 28.6500 215.128   1
   4  11  15-147.862 270.321   1
  -4 -11 -16-57.6866 219.828   1
   4  11  16 370.531 279.305   1
  -4 -11 -17-87.7075 206.324   1
   4  11  17-149.483 254.735   1
  -4 -11 -18 29.6884 215.404   1
   4  11  18-37.7779 298.876   1
  -4 -11 -20 90.9021 225.490   1
   4  11  20 456.052 286.791   1
  -4 -11 -21 486.018 198.937   1
   4  11  21-189.641 220.183   1
  -4 -11 -22 462.010 231.273   1
   4  11  22 377.406 279.529   1
  -4 -11 -23-30.7792 183.775   1
   4  11  23 113.213 231.777   1
  -4 -11 -24 184.649 235.449   1
   4  11  24 74.6644 269.950   1
   4 -12 -24-28.0578 203.610   1
  -4  12  24-105.541 259.267   1
   4 -12 -22 29.1540 174.740   1
  -4  12  22 577.496 237.475   1
   4 -12 -20-29.6441 181.622   1
  -4  12  20 628.281 254.452   1
   4 -12 -19 88.9411 216.392   1
  -4  12  19 407.800 286.752   1
   4 -12 -18-89.1555 179.504   1
  -4  12  18 259.903 246.123   1
   4 -12 -17 89.1104 225.183   1
  -4  12  17 482.035 298.569   1
   4 -12 -16 353.701 234.955   1
  -4  12  16-147.543 281.176   1
   4 -12 -14 57.9481 212.749   1
  -4  12  14 108.605 286.450   1
   4 -12 -13 228.690 220.954   1
   4  12 -13 85.9978 78.4499   1
  -4  12  13 35.6900 286.151   1
   4 -12 -12 536.519 242.227   1
  -4 -12  12 451.988 73.0262   1
   4  12 -12 191.985 74.1208   1
  -4  12  12 421.117 303.113   1
  -4 -12  11 10.7282 55.7210   1
   4 -12 -11-221.441 213.117   1
   4  12 -11-56.8571 71.2922   1
   4 -12 -10 216.408 207.653   1
  -4  12  10 201.411 275.165   1
  -4 -12  10 128.306 67.0746   1
   4  12 -10 41.3966 83.1578   1
  -4 -12   9 50.8459 68.6107   1
  -4  12   9 327.285 246.875   1
   4 -12  -9 158.962 199.948   1
   4  12  -9 335.599 92.2560   1
   4  12  -8 161.287 101.382   1
  -4  12   8 442.620 264.232   1
  -4 -12   8 483.003 93.0630   1
   4 -12  -8 723.296 218.285   1
   4  12  -7 550.977 125.042   1
  -4  12   7 646.682 253.803   1
   4 -12  -7 597.661 226.131   1
  -4 -12   7 611.413 108.304   1
   4  12  -6 2201.96 210.319   1
  -4  12   6 2653.82 319.839   1
  -4 -12   6 1891.75 190.277   1
   4 -12  -6 2110.05 290.350   1
   4  12  -5 340.233 141.971   1
  -4  12   5 312.095 245.831   1
  -4 -12   5 458.081 117.558   1
  -4  12   4 514.976 235.443   1
   4 -12  -4 544.242 189.223   1
   4  12  -3 102.869 146.852   1
  -4  12   3 505.525 218.977   1
  -4 -12   3 14.0278 126.596   1
   4 -12  -3 304.280 160.863   1
   4  12  -2 1779.05 227.063   1
  -4  12   2 1558.41 265.552   1
  -4 -12   2 1520.25 197.394   1
   4 -12  -2 1195.48 222.358   1
   4  12  -1 83.6621 154.286   1
  -4 -12   1 216.707 150.420   1
  -4  12   1 203.481 207.003   1
   4 -12  -1-55.4967 162.148   1
   4  12   0 5595.91 467.009   1
   4 -12   0 5158.43 431.730   1
  -4  12   0 5570.64 445.754   1
  -4 -12   0 5129.04 432.658   1
   4  12   1 24.4132 213.856   1
  -4 -12  -1 96.5201 165.908   1
   4 -12   1-15.6056 142.553   1
  -4  12  -1 239.785 164.643   1
   4  12   2 1425.80 261.129   1
  -4 -12  -2 1745.78 228.799   1
   4 -12   2 1724.14 199.939   1
  -4  12  -2 1424.28 210.970   1
  -4 -12  -3 21.6201 177.834   1
   4  12   3 218.619 217.724   1
   4 -12   4 731.511 131.731   1
  -4  12  -4 774.638 145.682   1
  -4  12  -5 444.534 109.197   1
   4  12   5 450.453 263.384   1
  -4 -12  -5 402.976 201.972   1
   4 -12   5 523.295 111.219   1
   4 -12   6 1982.62 166.157   1
   4  12   6 2254.49 339.541   1
  -4  12  -6 2125.40 168.000   1
  -4 -12  -6 2142.83 280.468   1
   4  12   7 616.364 283.908   1
  -4 -12  -8 456.450 212.702   1
   4  12   8 666.177 259.780   1
  -4 -12  -9 182.130 216.557   1
   4  12   9-34.2989 250.879   1
  -4 -12 -10 26.5581 201.598   1
  -4 -12 -11 271.733 212.933   1
   4  12  11-178.924 266.776   1
   4  12  12 179.946 305.871   1
  -4 -12 -13 28.4545 193.009   1
   4  12  13-36.3685 284.853   1
  -4 -12 -14 114.584 233.517   1
   4  12  14 221.805 288.751   1
  -4 -12 -16-117.025 177.822   1
   4  12  16-74.8092 236.047   1
  -4 -12 -17 295.328 231.529   1
   4  12  17 377.178 301.138   1
  -4 -12 -18 269.739 212.283   1
   4  12  18 341.703 269.597   1
  -4 -12 -19 331.348 214.546   1
   4  12  19-75.9913 277.022   1
  -4 -12 -20 792.138 253.374   1
   4  12  20 760.961 302.401   1
  -4 -12 -22 549.724 229.019   1
   4  12  22-188.377 274.896   1
  -4 -12 -24 264.964 220.830   1
   4  12  24 220.938 256.950   1
  -4  13  23-70.8800 239.838   1
   4 -13 -23 480.319 211.957   1
  -4  13  22 286.151 270.904   1
   4 -13 -22 489.521 220.246   1
  -4  13  21 362.847 240.855   1
   4 -13 -21 87.9102 188.152   1
  -4  13  20 73.6378 271.549   1
   4 -13 -20 236.013 217.688   1
  -4  13  19 296.748 230.319   1
   4 -13 -19-237.984 183.721   1
  -4  13  18 521.671 295.932   1
   4 -13 -18-59.8159 212.034   1
  -4  13  17 37.2303 276.442   1
  -4  13  16-74.2885 231.135   1
   4 -13 -16 446.239 201.470   1
  -4  13  15 221.695 254.378   1
   4 -13 -15 207.422 189.376   1
   4 -13 -14 88.2146 187.502   1
  -4  13  13-36.2409 259.821   1
   4 -13 -13 29.0980 191.965   1
  -4  13  12 214.356 278.511   1
   4 -13 -12 315.772 231.546   1
  -4  13  11 421.939 283.651   1
   4 -13 -11-283.939 229.784   1
  -4  13   9-133.901 241.057   1
   4 -13  -9-81.9248 199.032   1
   4  13  -8 228.801 61.3938   1
   4 -13  -8 212.114 215.086   1
  -4  13   8 197.023 244.265   1
  -4 -13   7 578.957 93.6320   1
   4  13  -7 510.732 118.013   1
   4 -13  -7 435.525 216.243   1
  -4  13   7 707.293 251.894   1
  -4 -13   6 180.615 98.5956   1
   4  13  -6 383.734 119.310   1
   4 -13  -6 423.754 208.948   1
  -4  13   6 491.528 252.514   1
  -4 -13   5 88.0528 109.439   1
   4  13  -5 154.832 132.974   1
   4 -13  -5 237.521 179.061   1
  -4 -13   3 72.4026 127.217   1
   4  13  -3 91.7662 152.300   1
   4 -13  -3 84.1284 163.109   1
  -4  13   3-57.3300 233.479   1
  -4 -13   2 1171.33 173.623   1
   4  13  -2 1054.29 210.975   1
   4 -13  -2 733.998 198.610   1
  -4  13   2 1194.37 251.075   1
  -4 -13   1 210.036 157.419   1
   4  13  -1 88.4356 196.574   1
   4 -13  -1 155.721 165.274   1
  -4  13   1 281.990 206.133   1
   4  13   0 47.5994 197.433   1
  -4 -13   0 18.8298 149.971   1
   4 -13   0 53.5616 150.769   1
  -4  13   0 21.5081 191.388   1
   4  13   1 203.485 227.079   1
  -4 -13  -1 100.200 162.412   1
   4 -13   1 114.230 138.063   1
  -4  13  -1 153.800 175.697   1
   4  13   2 810.379 254.844   1
  -4 -13  -2 1064.76 200.135   1
   4 -13   2 1169.42 159.678   1
  -4  13  -2 721.326 182.346   1
  -4 -13  -3 67.4050 177.256   1
   4  13   3 113.869 223.039   1
   4  13   4-29.8839 218.091   1
   4 -13   4 163.959 106.650   1
  -4  13  -4 347.995 120.712   1
  -4 -13  -4 164.532 187.666   1
   4 -13   5 221.123 89.2040   1
   4  13   5 92.9503 236.137   1
  -4  13  -5 14.9436 83.3597   1
   4  13   6 289.159 261.968   1
  -4 -13  -6 416.002 198.907   1
   4  13   7 465.329 270.889   1
  -4 -13  -7 655.869 212.151   1
   4  13   8 102.930 271.499   1
  -4 -13  -8 77.5908 190.669   1
  -4 -13  -9 106.227 214.235   1
   4  13   9-175.474 288.471   1
  -4 -13 -10 412.447 231.932   1
   4  13  10 882.046 313.784   1
  -4 -13 -11 364.423 210.370   1
   4  13  11 71.7747 269.971   1
  -4 -13 -12 540.967 229.878   1
   4  13  12-36.4038 282.977   1
  -4 -13 -13-57.3291 225.301   1
  -4 -13 -14 404.574 217.564   1
   4  13  14-37.1347 292.275   1
  -4 -13 -15-29.3120 195.217   1
   4  13  15 112.450 248.465   1
   4  13  16 945.131 317.861   1
  -4 -13 -17 240.463 229.438   1
   4  13  17 190.419 291.513   1
  -4 -13 -18-30.2212 174.029   1
   4  13  18 38.1264 259.776   1
  -4 -13 -19 60.6209 206.646   1
   4  13  19 190.320 287.974   1
  -4 -13 -20 368.321 228.325   1
   4  13  20 647.245 295.804   1
  -4 -13 -21-153.524 176.813   1
   4  13  21 227.304 230.099   1
  -4 -13 -22 214.405 227.703   1
   4  13  22 112.797 267.615   1
  -4 -13 -23 385.577 213.529   1
   4  13  23 148.367 261.232   1
  -4  14  22 321.252 232.368   1
   4 -14 -22 56.9234 197.678   1
  -4  14  21 399.413 271.888   1
  -4  14  20-36.5044 218.021   1
   4 -14 -20-117.873 181.069   1
  -4  14  19 36.8735 279.963   1
   4 -14 -19-178.804 208.515   1
   4 -14 -18 328.646 221.221   1
  -4  14  16 37.4319 264.010   1
   4 -14 -16-90.1970 204.872   1
  -4  14  15-149.378 286.576   1
   4 -14 -15-60.0384 204.634   1
  -4  14  14 408.506 296.680   1
   4 -14 -14 567.716 222.722   1
  -4  14  13-36.8250 250.966   1
   4 -14 -13 148.259 186.147   1
  -4  14  12 109.191 258.859   1
   4 -14 -12 29.3293 215.335   1
  -4  14  11 394.477 279.332   1
   4 -14 -11 639.665 238.706   1
  -4  14  10 175.420 256.187   1
   4 -14 -10 342.861 220.711   1
  -4  14   8 341.427 259.453   1
   4 -14  -8 407.666 202.604   1
  -4  14   7 198.286 257.448   1
   4 -14  -7 211.948 201.560   1
  -4  14   6 285.969 227.445   1
   4  14  -6 428.404 119.366   1
  -4 -14   6 670.598 92.7557   1
   4  14  -5 53.0420 114.867   1
  -4  14   5 30.6760 232.012   1
   4 -14  -5-221.095 196.915   1
  -4  14   4-29.9123 226.251   1
   4 -14  -4 93.4187 181.084   1
   4  14  -3-18.7293 156.298   1
   4  14  -2-41.9006 176.441   1
   4 -14  -2-85.0612 163.786   1
  -4  14   2-81.7942 212.151   1
   4 -14  -1-143.164 165.518   1
   4  14  -1 114.920 177.578   1
  -4  14   1 146.093 190.716   1
   4 -14   0 1116.17 191.841   1
   4  14   0 917.395 240.453   1
  -4  14   0 1075.94 217.009   1
   4 -14   1 324.145 143.990   1
   4  14   1 318.207 232.582   1
  -4  14  -1 337.120 175.454   1
   4 -14   2 75.5055 128.255   1
  -4  14  -2-71.0814 153.075   1
   4  14   2 56.0166 215.640   1
   4  14   4-123.107 220.648   1
  -4 -14  -4-93.5032 174.865   1
  -4  14  -4 65.7523 109.987   1
   4 -14   4 41.6411 98.0503   1
   4  14   5-32.0849 243.542   1
  -4 -14  -5 121.043 183.094   1
  -4  14  -5 15.8547 60.5819   1
   4 -14   5-41.7082 57.1622   1
  -4 -14  -6 1153.32 240.363   1
   4  14   6 1191.40 295.271   1
   4  14   7 68.0493 272.000   1
  -4 -14  -7-232.869 197.321   1
   4  14   8 413.850 285.609   1
  -4 -14  -8 403.380 210.914   1
   4  14  10 394.430 261.450   1
  -4 -14 -10 392.842 203.637   1
   4  14  11 146.313 245.769   1
  -4 -14 -11 482.072 213.318   1
   4  14  12-221.724 274.474   1
  -4 -14 -12 316.135 203.661   1
   4  14  13 74.4754 267.312   1
  -4 -14 -13 289.733 210.652   1
   4  14  14 451.186 287.960   1
  -4 -14 -14 146.983 222.198   1
   4  14  15-38.0383 284.055   1
  -4 -14 -15 478.027 242.445   1
   4  14  16 114.685 252.208   1
  -4 -14 -16-120.668 191.296   1
   4  14  18 38.2454 266.716   1
  -4 -14 -18 334.943 226.525   1
   4  14  19 153.096 299.532   1
  -4 -14 -19 709.565 243.024   1
   4  14  20-114.325 259.715   1
  -4 -14 -20 216.103 211.359   1
   4  14  21 340.637 252.279   1
  -4 -14 -21 30.8280 200.725   1
   4  14  22 299.283 284.029   1
  -4 -14 -22-338.781 226.162   1
   4 -15 -22-28.0146 167.301   1
  -4  15  22 213.918 228.419   1
   4 -15 -21-172.071 205.616   1
  -4  15  21 359.810 277.025   1
   4 -15 -20 379.336 193.864   1
  -4  15  20 585.098 279.153   1
   4 -15 -19 326.200 220.414   1
  -4  15  19 330.579 281.636   1
   4 -15 -18-59.9525 191.240   1
  -4  15  18-222.578 234.160   1
   4 -15 -17-181.220 213.015   1
  -4  15  17 336.088 258.943   1
   4 -15 -15 273.307 215.461   1
  -4  15  15 74.9722 285.861   1
   4 -15 -14-60.6229 211.088   1
  -4  15  14 112.164 286.841   1
   4 -15 -13-60.3418 197.418   1
  -4  15  13 557.590 280.320   1
   4 -15 -12 149.638 207.524   1
  -4  15  12-221.073 243.078   1
   4 -15 -11 324.710 218.246   1
  -4  15  11 182.031 272.916   1
   4 -15 -10 261.905 224.154   1
  -4  15  10 361.725 265.263   1
   4 -15  -9-114.057 211.788   1
  -4  15   9-35.8907 267.542   1
   4 -15  -7-27.4102 208.059   1
  -4  15   7 67.7837 256.331   1
   4  15  -6 76.6237 63.6243   1
   4 -15  -6-26.4046 194.613   1
  -4 -15   6 50.0635 47.5069   1
  -4  15   6 230.154 255.808   1
   4  15  -5 23.1852 115.072   1
   4 -15  -5 304.644 211.577   1
  -4 -15   5 236.605 96.8750   1
  -4  15   5 383.884 250.863   1
   4 -15  -4 673.029 208.306   1
  -4  15   4 886.245 271.779   1
   4  15  -3 18.7482 153.719   1
   4 -15  -3 114.628 174.719   1
  -4 -15   3 100.146 119.853   1
  -4  15   3 63.9199 252.901   1
   4  15  -2 320.298 177.045   1
  -4  15   2 616.690 221.203   1
  -4 -15   2 486.969 142.013   1
   4 -15  -2 223.569 187.954   1
   4  15  -1-117.911 183.463   1
  -4 -15   1 17.9194 130.538   1
  -4  15   1-25.4256 202.488   1
   4 -15  -1-21.1842 164.244   1
  -4 -15   0-77.6877 145.288   1
  -4  15   0 116.788 178.569   1
   4  15   0 128.451 213.102   1
   4 -15   0-19.3648 151.162   1
  -4 -15  -1-20.7783 160.581   1
   4 -15   1-17.7087 140.159   1
   4  15   1 246.280 204.740   1
  -4  15  -1 143.569 173.727   1
  -4  15  -2 329.405 165.083   1
   4 -15   2 232.702 136.299   1
   4  15   3 121.954 224.785   1
   4 -15   3 93.1567 122.895   1
  -4 -15  -3 138.735 174.400   1
  -4 -15  -4 482.826 201.279   1
  -4  15  -4 541.089 119.724   1
   4  15   4 634.596 266.795   1
   4 -15   4 187.746 101.292   1
   4  15   5 194.920 249.266   1
  -4 -15  -5-25.3617 186.925   1
   4  15   6-235.105 249.578   1
  -4 -15  -6-104.778 190.319   1
   4  15   7 34.4515 255.114   1
  -4 -15  -7 269.504 203.440   1
   4  15   9-36.0766 256.549   1
  -4 -15  -9 27.9791 206.960   1
   4  15  10 73.1158 267.932   1
  -4 -15 -10 398.284 208.807   1
   4  15  11 554.602 272.480   1
  -4 -15 -11-201.466 184.410   1
   4  15  12 262.154 269.673   1
  -4 -15 -12 29.2992 189.716   1
   4  15  13 454.740 266.623   1
  -4 -15 -13 118.719 191.748   1
   4  15  14 535.038 282.930   1
  -4 -15 -14-30.0186 205.776   1
   4  15  15 115.235 283.396   1
  -4 -15 -15 272.759 222.055   1
   4  15  17 115.796 283.489   1
  -4 -15 -17 154.403 210.608   1
   4  15  18 423.471 299.762   1
  -4 -15 -18 62.0527 218.289   1
   4  15  19-191.746 263.652   1
  -4 -15 -19 217.508 200.097   1
   4  15  20 304.881 256.191   1
  -4 -15 -20-124.146 207.691   1
   4  15  21 113.110 282.275   1
  -4 -15 -21 217.183 228.915   1
   4  15  22 770.302 296.135   1
  -4 -15 -22-173.321 214.795   1
  -4  16  21 611.574 269.133   1
   4 -16 -21-310.825 205.045   1
  -4  16  19 368.521 276.946   1
   4 -16 -19 58.7991 205.953   1
  -4  16  17 678.346 294.616   1
   4 -16 -17 30.1163 193.599   1
  -4  16  16 303.380 271.713   1
   4 -16 -16 364.001 209.726   1
  -4  16  15 456.611 292.292   1
   4 -16 -15 91.3808 208.978   1
  -4  16  14-190.278 252.275   1
   4 -16 -14 30.4880 192.351   1
  -4  16  13 189.753 249.205   1
   4 -16 -13-212.991 200.776   1
  -4  16  11 302.456 278.148   1
   4 -16 -11 269.528 208.488   1
  -4  16  10-224.016 263.698   1
   4 -16 -10-207.862 201.914   1
  -4  16   9 402.980 255.836   1
   4 -16  -9 204.794 224.477   1
  -4  16   8-107.205 244.574   1
   4 -16  -8 28.8559 201.817   1
  -4  16   7 104.736 245.197   1
   4 -16  -7-55.9874 196.607   1
  -4  16   6 714.797 275.314   1
   4 -16  -6 299.086 200.261   1
   4  16  -5 39.8081 105.953   1
  -4  16   5 33.5530 242.774   1
   4  16  -4 224.214 134.794   1
   4 -16  -4 73.7342 180.030   1
  -4  16   4 106.229 268.983   1
   4  16  -3 18.4833 151.678   1
   4 -16  -3-24.3589 186.398   1
  -4 -16   3 290.664 134.213   1
  -4  16   3 95.5103 240.923   1
  -4 -16   2-67.0531 137.140   1
   4  16  -2-192.509 161.943   1
  -4 -16   1-18.6732 146.268   1
   4 -16  -1 153.805 174.415   1
  -4  16   1-26.5026 186.144   1
   4  16  -1 23.9495 181.144   1
  -4 -16   0 143.076 151.995   1
   4 -16   0 100.455 158.645   1
  -4  16   0 120.711 189.279   1
   4  16   0 156.015 209.933   1
  -4 -16  -1 284.562 181.659   1
   4 -16   1 382.432 155.596   1
  -4  16  -1 234.162 176.197   1
   4  16   1 334.138 225.577   1
  -4 -16  -2 23.1585 168.222   1
   4 -16   2 270.710 135.480   1
  -4  16  -2-18.6398 162.544   1
   4  16   2 147.414 222.322   1
  -4 -16  -3 97.2009 185.841   1
  -4  16  -3 42.2829 130.651   1
   4  16   3 61.8840 234.073   1
   4 -16   3 90.1873 98.2739   1
  -4 -16  -4 278.354 191.501   1
   4  16   4 387.015 241.347   1
  -4  16  -4 29.2047 77.6658   1
   4  16   5-301.470 225.166   1
  -4 -16  -5 156.231 195.516   1
   4  16   6 345.422 261.508   1
  -4 -16  -6 80.4960 191.163   1
   4  16   8 107.870 264.019   1
  -4 -16  -8 84.1123 206.696   1
   4  16   9 146.546 267.174   1
  -4 -16  -9 228.286 219.309   1
   4  16  10 260.527 267.114   1
  -4 -16 -10 145.727 191.760   1
   4  16  11 75.5987 246.984   1
  -4 -16 -11-59.2350 186.832   1
   4  16  12 76.4963 256.177   1
  -4 -16 -12 240.400 199.531   1
   4  16  13 269.903 250.724   1
  -4 -16 -13 456.553 216.107   1
   4  16  14 38.7475 259.319   1
  -4 -16 -14 122.881 199.840   1
   4  16  16 38.8502 241.227   1
  -4 -16 -16-93.2638 186.708   1
   4  16  17 38.7624 257.552   1
  -4 -16 -17 437.251 216.365   1
   4  16  18 193.089 260.792   1
  -4 -16 -18-31.2856 201.460   1
   4  16  19-76.7888 269.798   1
  -4 -16 -19 281.372 221.585   1
   4  16  20 760.052 302.691   1
  -4 -16 -20-333.704 228.680   1
   4  16  21 147.972 263.076   1
  -4 -16 -21-145.681 201.175   1
   4 -17 -20 28.6022 187.821   1
  -4  17  20-180.870 258.314   1
   4 -17 -18 354.908 196.035   1
  -4  17  18 187.905 259.030   1
   4 -17 -16 30.2802 179.917   1
  -4  17  16 307.316 275.523   1
   4 -17 -15-182.979 185.298   1
  -4  17  15 579.881 268.113   1
   4 -17 -14-122.484 198.419   1
  -4  17  14 620.589 266.842   1
   4 -17 -13-183.937 214.456   1
  -4  17  13 77.5894 259.613   1
   4 -17 -12 521.572 244.642   1
  -4  17  12 116.045 270.384   1
   4 -17 -10-152.081 203.550   1
  -4  17  10 75.5325 257.356   1
   4 -17  -9 179.715 205.524   1
  -4  17   9 298.050 263.173   1
   4 -17  -8-29.3577 196.426   1
  -4  17   8 36.6914 248.880   1
   4 -17  -7 114.924 208.475   1
  -4  17   7-72.0642 254.138   1
   4 -17  -6-27.8343 193.180   1
  -4  17   6-286.294 261.813   1
   4 -17  -5 186.464 185.015   1
  -4  17   5 109.520 272.283   1
   4 -17  -4 809.485 210.425   1
  -4  17   4 397.503 258.530   1
   4 -17  -3 127.622 165.601   1
  -4  17   3 292.917 232.711   1
   4 -17  -2 147.914 186.486   1
   4  17  -2 44.2173 159.183   1
  -4  17   2-58.9457 220.502   1
   4 -17  -1 499.634 182.408   1
   4  17  -1-74.4206 191.341   1
  -4  17   1 27.5448 207.895   1
  -4 -17   0-127.767 156.353   1
   4  17   0 27.0115 188.940   1
  -4  17   0 347.496 185.706   1
  -4  17  -1 263.959 172.582   1
   4  17   2 30.5597 223.495   1
  -4 -17  -2 72.0986 176.456   1
   4  17   3 288.289 224.561   1
  -4 -17  -3 201.436 175.289   1
   4  17   4 99.9070 221.951   1
  -4 -17  -4 523.274 195.631   1
   4  17   5 103.277 245.121   1
  -4 -17  -5 243.266 203.320   1
   4  17   6 141.600 251.999   1
  -4 -17  -6 194.377 201.004   1
   4  17   7 218.132 252.103   1
  -4 -17  -7-85.6564 196.283   1
   4  17   8-37.0615 253.750   1
  -4 -17  -8 203.608 200.953   1
   4  17   9 301.941 268.802   1
  -4 -17  -9 178.257 203.865   1
   4  17  10 38.2971 262.188   1
  -4 -17 -10-181.685 208.263   1
   4  17  11 231.850 279.777   1
  -4 -17 -11 274.762 215.089   1
   4  17  12 38.9599 247.085   1
  -4 -17 -12 92.7266 197.053   1
   4  17  13 234.947 278.587   1
  -4 -17 -13 62.4250 197.071   1
   4  17  14-39.2920 252.020   1
  -4 -17 -14-283.168 193.650   1
   4  17  15-117.949 265.544   1
  -4 -17 -15 221.906 224.580   1
   4  17  16 39.3088 270.395   1
  -4 -17 -16 222.979 215.322   1
   4  17  18 38.9340 291.288   1
  -4 -17 -18 96.1796 218.497   1
   4  17  20 37.3320 251.020   1
  -4 -17 -20-176.397 177.682   1
  -4  18  19 803.941 293.848   1
   4 -18 -19 319.390 214.904   1
  -4  18  18-37.2374 250.364   1
   4 -18 -18 176.765 210.439   1
  -4  18  17-113.445 233.535   1
   4 -18 -17 149.782 186.013   1
  -4  18  15 618.533 275.247   1
   4 -18 -15-30.6732 181.508   1
  -4  18  14-38.9015 267.690   1
   4 -18 -14 339.791 222.684   1
  -4  18  13 351.287 283.592   1
   4 -18 -13 155.834 201.217   1
  -4  18  12 194.211 252.762   1
   4 -18 -12 124.850 203.201   1
  -4  18  11-116.215 273.269   1
   4 -18 -11 217.274 215.305   1
  -4  18   9 152.599 255.298   1
   4 -18  -9 30.4799 182.048   1
  -4  18   8-75.4626 239.418   1
   4 -18  -8 270.373 192.652   1
  -4  18   7 641.964 265.559   1
   4 -18  -7-58.6265 195.684   1
  -4  18   5 77.5762 255.948   1
   4 -18  -5 83.1129 183.717   1
  -4  18   4 215.323 236.051   1
  -4  18   3 32.8780 229.948   1
   4  18   2 32.1485 227.686   1
   4  18   3-134.280 239.863   1
   4  18   4 243.896 241.184   1
  -4 -18  -4 276.491 202.925   1
   4  18   5 287.351 257.781   1
  -4 -18  -5 113.945 194.448   1
   4  18   6-405.192 258.707   1
  -4 -18  -6 233.551 209.300   1
   4  18   7 414.482 256.129   1
  -4 -18  -7 149.905 198.492   1
   4  18   8 38.2844 263.236   1
  -4 -18  -8 121.790 210.297   1
   4  18   9 620.287 291.474   1
  -4 -18  -9 338.892 210.076   1
   4  18  11-197.912 266.120   1
  -4 -18 -11 285.685 223.008   1
   4  18  12-79.3894 269.343   1
  -4 -18 -12 222.653 203.877   1
   4  18  13 199.185 268.999   1
  -4 -18 -13-96.4302 210.030   1
   4  18  14 79.8647 281.768   1
  -4 -18 -14-259.135 218.901   1
   4  18  15 439.424 294.631   1
  -4 -18 -15 32.5647 223.217   1
   4  18  17 707.496 304.022   1
  -4 -18 -17-97.0772 221.949   1
   4  18  19 452.369 283.066   1
  -4 -18 -19-178.090 203.177   1
  -4  19  18 110.317 270.032   1
  -4  19  17 74.9289 257.839   1
   4 -19 -17 269.553 210.721   1
  -4  19  16-76.1286 256.195   1
   4 -19 -16 395.800 209.704   1
  -4  19  15 154.171 270.436   1
   4 -19 -15 738.019 230.700   1
  -4  19  14 505.570 294.331   1
   4 -19 -14-31.0760 198.359   1
  -4  19  13-117.444 245.783   1
  -4  19  12 628.605 280.164   1
  -4  19  11 590.207 290.338   1
  -4  19  10 353.944 295.109   1
  -4  19   9 353.975 266.600   1
  -4  19   8 39.4046 276.761   1
   4  19   7 116.918 255.999   1
   4  19   8 475.830 277.913   1
   4  19  10 402.473 292.068   1
   4  19  11 162.312 266.203   1
  -4 -19 -11 494.471 223.859   1
   4  19  12-40.5539 278.831   1
  -4 -19 -12 164.597 205.565   1
   4  19  13-122.004 279.564   1
  -4 -19 -13 132.744 207.159   1
   4  19  14 284.308 281.645   1
  -4 -19 -14-234.486 200.017   1
   4  19  16-39.6879 274.155   1
  -4 -19 -16 253.860 223.973   1
   4  19  18-189.274 232.556   1
  -4 -19 -18 264.831 183.760   1
   5   0 -25 280.419 217.963   1
  -5   0  25-286.177 255.239   1
   5   0 -24 281.845 216.342   1
  -5   0  24-732.916 298.988   1
   5   0 -23 186.559 217.174   1
  -5   0  23 356.875 263.369   1
   5   0 -22 30.9428 211.444   1
  -5   0  22 580.912 262.000   1
   5   0 -21 61.0163 209.717   1
  -5   0  21-76.3140 249.321   1
   5   0 -20 60.1078 213.764   1
  -5   0  20 74.4850 264.875   1
   5   0 -19 117.729 215.222   1
  -5   0  19-182.244 239.314   1
   5   0 -18 258.512 222.694   1
  -5   0  18 319.823 275.176   1
   5   0 -17-335.396 222.931   1
  -5   0  17 34.5445 266.250   1
   5   0 -16 786.338 233.079   1
  -5   0  16 602.420 288.094   1
  -5   0  15 323.229 247.148   1
   5   0 -14 1742.37 283.969   1
  -5   0  14 1711.30 317.580   1
   5   0 -13-217.819 197.304   1
  -5   0  13-360.421 252.029   1
   5   0 -12-46.0877 191.195   1
  -5   0  12 232.665 239.824   1
  -5   0  11 28.2528 233.659   1
   5   0 -10 19431.6 1439.21   1
  -5   0  10 22672.7 1482.64   1
   5   0  -9 59.1992 185.418   1
  -5   0   9-81.0439 267.756   1
   5   0  -8 1204.08 214.432   1
  -5   0   8 698.246 234.295   1
   5   0  -7-147.294 199.481   1
  -5   0   7 22.1590 233.174   1
  -5   0   6 13643.4 995.067   1
   5   0  -6 14052.7 985.174   1
   5   0  -5-16.5207 180.826   1
  -5   0   5-38.9899 214.115   1
  -5   0   4 22281.7 1472.24   1
   5   0  -4 20369.3 1461.38   1
   5   0  -3 91.2357 184.469   1
  -5   0   3-34.9310 200.218   1
  -5   0   2 41589.3 2890.33   1
   5   0  -2 44192.6 2885.05   1
   5   0  -1 46.3485 197.495   1
  -5   0   1-208.206 231.150   1
  -5   0   0 192.241 176.549   1
   5   0   0-199.368 180.448   1
  -5   0  -1-15.8349 205.178   1
   5   0   1-46.3697 198.288   1
  -5   0  -2 40900.0 2723.03   1
   5   0   2 39935.1 2724.68   1
  -5   0  -3 15.7692 168.667   1
   5   0   3-32.9444 174.583   1
   5   0   4 21742.5 1478.57   1
  -5   0  -4 21187.5 1475.69   1
  -5   0  -5 66.4174 171.053   1
   5   0   5-120.681 176.558   1
   5   0   6 13263.0 907.742   1
  -5   0  -6 11961.5 893.415   1
  -5   0  -7-122.665 182.946   1
   5   0   7-219.758 206.490   1
  -5   0  -8 1229.93 196.711   1
   5   0   8 759.087 223.700   1
  -5   0  -9 136.657 179.961   1
   5   0   9-210.871 215.454   1
  -5   0 -10 21662.1 1450.66   1
   5   0  10 19779.4 1465.64   1
   5   0  11-267.721 232.548   1
  -5   0 -11-262.971 200.292   1
   5   0  12 85.2543 237.501   1
  -5   0 -12 275.760 201.654   1
   5   0  13 580.454 279.648   1
  -5   0 -13 361.521 205.533   1
   5   0  14 1206.19 302.556   1
  -5   0 -14 1537.70 270.605   1
   5   0  15-131.997 270.626   1
  -5   0 -15 364.516 219.470   1
   5   0  16 546.029 282.812   1
  -5   0 -17 159.711 213.669   1
   5   0  17 595.340 293.831   1
   5   0  18 647.710 289.643   1
  -5   0 -18 1036.25 238.787   1
   5   0  19 72.3314 289.050   1
  -5   0 -19 141.648 224.256   1
   5   0  20 296.105 257.555   1
  -5   0 -20 345.224 207.370   1
   5   0  21 112.420 255.477   1
  -5   0 -21 146.288 214.122   1
   5   0  22-38.3960 267.441   1
  -5   0 -22 150.485 210.555   1
   5   0  23 312.784 245.396   1
  -5   0 -23-93.4118 214.098   1
   5   0  24-39.7331 236.794   1
  -5   0 -24 607.270 240.025   1
  -5   0 -25-32.9036 210.789   1
   5  -1 -26 307.087 213.130   1
  -5   1  26-121.126 242.629   1
   5  -1 -25 124.228 202.953   1
  -5   1  25-79.4598 245.364   1
   5   1 -24 249.306 223.831   1
  -5  -1  24 127.083 286.364   1
   5  -1 -23 435.764 245.276   1
   5   1 -23 124.205 209.492   1
  -5   1  23 116.898 258.914   1
  -5  -1  23 487.518 285.898   1
   5  -1 -22 30.8800 207.827   1
  -5   1  22 345.422 241.068   1
   5   1 -21 364.919 234.771   1
  -5  -1  21 115.945 269.709   1
   5   1 -20 149.007 216.288   1
   5  -1 -20 421.708 225.355   1
  -5   1  20 558.097 241.133   1
  -5  -1  20 681.253 281.316   1
   5   1 -19 145.603 216.293   1
   5  -1 -19 415.788 238.859   1
  -5  -1  19 147.776 264.519   1
  -5   1  19 547.358 287.441   1
   5  -1 -18 377.812 224.706   1
  -5   1  18 213.867 279.006   1
   5   1 -17-27.5204 220.613   1
  -5  -1  17 174.252 272.058   1
   5   1 -16-26.6308 206.525   1
   5  -1 -16-165.313 209.952   1
  -5  -1  16-303.209 256.696   1
  -5   1  16 236.094 258.812   1
   5  -1 -15 427.072 231.952   1
   5   1 -15 513.759 204.913   1
  -5  -1  15 713.967 272.286   1
   5  -1 -14 1155.04 244.557   1
   5   1 -14 734.568 221.540   1
  -5   1  14 820.053 281.330   1
  -5  -1  14 1301.70 303.739   1
   5   1 -13 10631.5 789.906   1
   5  -1 -13 10676.3 795.971   1
  -5   1  13 10584.8 821.177   1
  -5  -1  13 10303.8 819.112   1
   5  -1 -12 17802.1 1256.48   1
  -5   1  12 17665.9 1279.66   1
  -5  -1  11 3950.01 400.859   1
   5   1 -11 3332.95 341.221   1
  -5  -1  10 1224.98 295.060   1
  -5   1  10 1297.91 285.373   1
   5   1 -10 1312.40 221.319   1
   5  -1 -10 1028.93 219.501   1
  -5  -1   9 2006.98 308.014   1
  -5   1   9 2025.85 305.044   1
   5   1  -9 2557.80 269.413   1
   5  -1  -9 2111.55 263.984   1
   5   1  -8 4119.09 347.571   1
  -5  -1   8 3349.60 363.544   1
  -5   1   8 3918.04 379.621   1
   5  -1  -8 3360.36 339.261   1
   5   1  -7 4053.94 368.792   1
  -5  -1   7 3886.09 397.480   1
   5  -1  -7 4333.13 392.652   1
  -5   1   7 4452.63 416.567   1
  -5   1   6 2653.59 308.288   1
  -5  -1   6 2064.08 284.240   1
   5   1  -6 1971.32 261.697   1
   5  -1  -6 2292.58 277.096   1
   5  -1  -5 2146.00 255.389   1
   5   1  -5 2335.32 260.104   1
  -5  -1   5 1804.07 271.275   1
  -5   1   5 2291.01 279.770   1
  -5  -1   4 77451.9 5249.57   1
  -5   1   4 79302.9 5255.59   1
   5  -1  -4 79485.7 5246.34   1
   5   1  -4 78878.9 5243.03   1
  -5  -1   3 3664.62 343.673   1
   5  -1  -3 3670.47 335.641   1
   5   1  -3 2826.62 323.496   1
  -5   1   3 3872.63 351.443   1
   5  -1  -2 38430.1 2540.15   1
   5   1  -2 37387.9 2543.33   1
  -5   1   2 34342.3 2545.26   1
  -5  -1   2 41064.1 2552.65   1
   5  -1  -1 1137.04 221.126   1
  -5   1   1 1114.16 237.815   1
  -5  -1   1 907.254 228.248   1
   5   1  -1 1248.73 226.052   1
  -5  -1   0 41687.2 2824.29   1
  -5   1   0 45155.6 2831.26   1
   5   1   0 38616.7 2823.17   1
   5  -1   0 42840.0 2823.09   1
  -5   1  -1 1164.97 217.332   1
  -5  -1  -1 769.124 199.308   1
   5  -1   1 891.236 213.597   1
   5   1   1 696.521 200.088   1
   5   1   2 37838.2 2468.76   1
   5  -1   2 35969.1 2466.14   1
  -5   1  -2 35049.2 2465.44   1
  -5  -1  -2 37435.3 2466.42   1
  -5   1  -3 2900.50 311.981   1
   5  -1   3 3177.33 308.066   1
   5   1   3 2870.14 311.610   1
  -5  -1  -3 3504.29 308.985   1
   5  -1   4 66503.1 4918.40   1
   5   1   4 76470.9 4924.86   1
  -5  -1  -4 81450.0 4928.43   1
  -5   1  -4 72364.6 4919.73   1
   5  -1   5 2576.06 277.371   1
   5   1   5 2391.99 289.941   1
  -5  -1  -5 2317.90 282.855   1
  -5   1  -5 3074.35 287.884   1
   5  -1   6 2271.79 260.764   1
   5   1   6 1982.90 268.925   1
  -5  -1  -6 1624.69 250.705   1
  -5   1  -6 1961.15 243.902   1
   5   1   7 4037.13 398.573   1
   5  -1   7 3937.97 390.157   1
  -5  -1  -7 4637.08 389.782   1
  -5   1  -7 4321.33 373.772   1
  -5  -1  -8 3495.75 325.339   1
  -5   1  -8 3437.79 324.914   1
   5   1   8 3343.19 339.253   1
   5  -1   8 3022.39 340.396   1
  -5  -1  -9 1901.75 252.762   1
  -5   1  -9 1811.25 245.084   1
   5  -1   9 1560.82 269.660   1
   5   1   9 1943.80 280.680   1
  -5   1 -10 519.734 188.943   1
  -5  -1 -10 974.211 205.361   1
   5   1  10 801.801 246.022   1
   5  -1  10 845.136 228.293   1
  -5   1 -11 3891.79 371.333   1
   5   1  12 16910.6 1319.72   1
  -5  -1 -12 19669.4 1306.72   1
   5   1  13 10249.0 800.478   1
   5  -1  13 10454.5 789.586   1
  -5   1 -13 9437.86 754.249   1
  -5  -1 -13 9960.95 759.931   1
  -5  -1 -14 1128.18 229.475   1
  -5   1 -14 863.901 218.724   1
   5  -1  14 933.533 289.870   1
  -5   1 -15 664.860 229.812   1
  -5  -1 -15 821.469 243.942   1
   5   1  15-33.5722 286.254   1
   5  -1  15 809.104 283.144   1
   5  -1  16-201.406 245.676   1
   5   1  16-103.989 256.608   1
  -5   1 -17 210.339 191.324   1
   5  -1  17 241.861 247.142   1
  -5  -1 -18 330.057 220.588   1
   5   1  18-181.633 272.847   1
   5  -1  19 179.444 263.471   1
   5   1  19 146.150 279.349   1
  -5   1 -19 112.576 206.627   1
  -5  -1 -19-170.984 237.125   1
   5  -1  20 810.201 278.326   1
   5   1  20 706.452 285.000   1
  -5   1 -20 544.442 225.661   1
  -5  -1 -20 461.902 225.770   1
   5  -1  21 149.745 252.995   1
   5   1  21 37.5400 229.517   1
  -5   1 -21 29.4214 211.180   1
  -5  -1 -21 351.338 204.151   1
   5   1  22-38.2460 234.915   1
   5  -1  22 230.580 268.786   1
  -5   1 -22-303.400 208.585   1
  -5  -1 -22 30.0299 190.444   1
   5  -1  23 196.207 267.777   1
  -5   1 -23 625.808 241.352   1
  -5  -1 -23 276.919 214.777   1
   5  -1  24 559.824 273.020   1
   5   1  24 747.475 290.426   1
  -5   1 -24 161.002 221.073   1
  -5  -1 -24-94.3478 215.949   1
   5   1  25-437.532 278.392   1
  -5  -1 -25 32.1885 231.954   1
  -5  -1 -26-428.349 228.253   1
   5  -2 -27 300.037 226.138   1
  -5   2  25 38.8537 241.248   1
   5  -2 -25-92.6233 214.104   1
  -5   2  24-115.915 237.320   1
   5  -2 -24 30.9947 199.569   1
   5   2 -24 189.904 204.808   1
  -5   2  23-38.4343 261.157   1
  -5  -2  23 44.0278 288.093   1
   5  -2 -23 588.867 239.111   1
   5   2 -23 184.931 208.692   1
  -5   2  22 38.1771 257.914   1
  -5  -2  22 606.313 304.269   1
   5  -2 -22-92.4180 233.129   1
   5   2 -22 151.725 222.040   1
  -5   2  21 452.987 270.744   1
  -5  -2  21-40.6494 278.309   1
   5  -2 -21 30.6532 205.242   1
   5   2 -21 90.0786 206.550   1
  -5   2  20 148.954 281.695   1
  -5  -2  20 158.826 273.003   1
   5  -2 -20-363.083 244.923   1
   5   2 -20-88.0858 204.551   1
  -5   2  19 73.2626 283.036   1
  -5  -2  19-270.673 251.459   1
   5  -2 -19-119.550 241.138   1
   5   2 -19 57.2344 217.257   1
  -5   2  18 143.563 263.414   1
  -5  -2  18-37.5179 285.671   1
   5  -2 -18 674.050 218.762   1
   5   2 -18 333.635 215.980   1
  -5   2  17 385.639 272.468   1
  -5  -2  17 471.728 275.972   1
   5  -2 -17 630.474 219.921   1
   5   2 -17 673.027 221.703   1
  -5   2  16 1569.70 320.478   1
  -5  -2  16 1784.58 323.487   1
   5  -2 -16 2177.76 282.496   1
   5   2 -16 1948.53 270.004   1
  -5   2  15 198.655 239.317   1
  -5  -2  15-386.316 302.544   1
   5  -2 -15 298.218 200.586   1
   5   2 -15-24.9976 195.180   1
  -5   2  14 448.363 251.284   1
  -5  -2  14 807.745 270.722   1
   5  -2 -14 656.189 245.895   1
   5   2 -14 736.799 211.044   1
  -5   2  13 771.367 281.591   1
  -5  -2  13 632.099 294.632   1
   5  -2 -13 832.942 238.210   1
   5   2 -13 691.707 201.709   1
  -5   2  12 592.922 267.405   1
  -5  -2  12 766.974 286.354   1
   5  -2 -12 655.388 211.915   1
  -5   2  11 3241.25 371.464   1
  -5  -2  11 3957.44 370.312   1
   5  -2 -11 2804.92 328.777   1
   5   2 -11 3183.19 329.970   1
   5   2 -10 11745.8 858.952   1
  -5  -2   9 508.437 231.111   1
  -5   2   9 1161.24 242.748   1
   5  -2  -9 460.257 216.473   1
   5   2  -9 692.230 174.891   1
  -5   2   8 8035.90 648.444   1
   5   2  -8 8442.20 605.022   1
   5  -2  -8 8156.52 612.123   1
  -5  -2   8 7065.18 610.268   1
  -5   2   7 11539.9 787.525   1
   5   2  -7 10208.3 748.714   1
  -5  -2   7 10379.5 759.501   1
   5  -2  -7 9171.85 746.000   1
  -5  -2   6 1642.90 262.052   1
   5   2  -6 1736.05 221.361   1
  -5   2   6 1896.41 286.167   1
   5  -2  -6 1703.65 247.545   1
  -5  -2   5 200.837 190.333   1
   5  -2  -5 52.6883 180.277   1
   5   2  -5-48.1896 170.007   1
  -5   2   5 166.919 221.195   1
  -5  -2   4 21063.9 1363.09   1
  -5   2   4 20701.7 1375.09   1
   5   2  -4 19578.2 1352.11   1
   5  -2  -4 17704.1 1354.67   1
  -5  -2   3 334.453 212.613   1
  -5   2   3 277.120 167.235   1
   5  -2  -3 141.508 147.636   1
   5   2  -3 518.276 180.231   1
   5  -2  -2 45667.6 3090.81   1
  -5  -2   2 49556.5 3099.43   1
   5   2  -2 46565.3 3096.25   1
  -5   2   2 42777.2 3097.31   1
   5  -2  -1 8767.01 681.083   1
   5   2  -1 9882.07 694.920   1
  -5   2   1 9003.23 692.377   1
  -5  -2   1 10232.6 699.259   1
   5  -2   0 15.2173 183.295   1
  -5   2   0-68.2768 185.855   1
  -5  -2   0-158.480 175.253   1
   5   2   0 127.192 174.019   1
   5  -2   1 10281.6 714.594   1
   5   2   1 9225.34 715.083   1
  -5   2  -1 9732.86 720.657   1
  -5  -2  -1 9818.57 712.748   1
   5   2   2 45813.9 3017.63   1
   5  -2   2 46169.1 3012.34   1
  -5   2  -2 45526.6 3014.84   1
  -5  -2  -2 42059.7 3013.12   1
  -5  -2  -3 317.286 176.404   1
  -5   2  -3 30.6818 168.664   1
   5   2   3 172.721 172.296   1
   5  -2   3 494.860 185.619   1
   5  -2   4 20676.1 1370.53   1
  -5  -2  -4 19378.1 1372.63   1
  -5   2  -4 20000.6 1367.32   1
   5   2   4 19196.3 1376.27   1
   5  -2   5 82.4911 174.885   1
   5   2   5 56.8657 196.045   1
  -5   2  -5-16.0072 165.563   1
  -5  -2  -5 69.8086 162.077   1
   5  -2   6 1837.80 225.750   1
   5   2   6 1666.70 256.170   1
  -5  -2  -6 1393.02 215.491   1
  -5   2  -6 1835.88 222.739   1
   5   2   7 10097.4 780.078   1
[truncated: 899,314 more chars]
