# Supplementary material for: Structural insight into the cooperativity of spin crossover compounds
Source: Acta Crystallogr B Struct Sci Cryst Eng Mater. 2023 Aug 11;79(Pt 5):354–67. doi: 10.1107/S2052520623005814 (PMC10552598; doi:10.1107/S2052520623005814)
Supplement: Supplementary file 5 [file b-79-00354-sup5.zip › Bia_Portho_350K.cif]

 


 


 


 


 


 


 


 
data_Bia_dw4400_350K
 
_audit_creation_method            'SHELXL-2019/2'
_shelx_SHELXL_version_number      '2019/2'
_chemical_name_systematic         ?
_chemical_name_common             ?
_chemical_melting_point           ?
_chemical_formula_moiety          ?
_chemical_formula_sum
 'C10.86 H8 Fe0.29 N1.71 S0.57' 
_chemical_formula_weight          196.75

loop_
 _atom_type_symbol
 _atom_type_description
 _atom_type_scat_dispersion_real
 _atom_type_scat_dispersion_imag
 _atom_type_scat_source
 'Fe'  'Fe'   0.3265   0.6960
 'International Tables Vol C Tables 4.2.6.8 and 6.1.1.4'
 'C'  'C'   0.0024   0.0013
 'International Tables Vol C Tables 4.2.6.8 and 6.1.1.4'
 'H'  'H'   0.0000   0.0000
 'International Tables Vol C Tables 4.2.6.8 and 6.1.1.4'
 'N'  'N'   0.0049   0.0027
 'International Tables Vol C Tables 4.2.6.8 and 6.1.1.4'
 'S'  'S'   0.1051   0.1002
 'International Tables Vol C Tables 4.2.6.8 and 6.1.1.4'
 
_space_group_crystal_system       orthorhombic
_space_group_IT_number            56
_space_group_name_H-M_alt         'P c c n'
_space_group_name_Hall            '-P 2ab 2ac'
 
_shelx_space_group_comment
;
The symmetry employed for this shelxl refinement is uniquely defined
by the following loop, which should always be used as a source of
symmetry information in preference to the above space-group names.
They are only intended as comments.
;
 
loop_
 _space_group_symop_operation_xyz
 'x, y, z'
 '-x+1/2, -y+1/2, z'
 '-x, y+1/2, -z+1/2'
 'x+1/2, -y, -z+1/2'
 '-x, -y, -z'
 'x-1/2, y-1/2, -z'
 'x, -y-1/2, z-1/2'
 '-x-1/2, y, z-1/2'
 
_cell_length_a                    12.9662(8)
_cell_length_b                    15.3404(9)
_cell_length_c                    17.5869(8)
_cell_angle_alpha                 90
_cell_angle_beta                  90
_cell_angle_gamma                 90
_cell_volume                      3498.2(3)
_cell_formula_units_Z             14
_cell_measurement_temperature     350(2)
_cell_measurement_reflns_used     2304
_cell_measurement_theta_min       2.154
_cell_measurement_theta_max       20.2810
 
_exptl_crystal_description        irregular
_exptl_crystal_colour             ?
_exptl_crystal_density_meas       ?
_exptl_crystal_density_method     ?
_exptl_crystal_density_diffrn     1.308          
_exptl_crystal_F_000              1424
_exptl_transmission_factor_min    ?
_exptl_transmission_factor_max    ?
_exptl_crystal_size_max           ?
_exptl_crystal_size_mid           ?
_exptl_crystal_size_min           ?
_exptl_absorpt_coefficient_mu     0.430
_shelx_estimated_absorpt_T_min    ?
_shelx_estimated_absorpt_T_max    ?
_exptl_absorpt_correction_type    ?
_exptl_absorpt_correction_T_min   ?
_exptl_absorpt_correction_T_max   ?
_exptl_absorpt_process_details    ?
_exptl_absorpt_special_details    ?
_diffrn_ambient_temperature       293(2)
_diffrn_radiation_wavelength      0.65524
_diffrn_radiation_type            Synchrotron
_diffrn_source                    ?
_diffrn_measurement_device_type   '4-circle diffractometer'
_diffrn_measurement_method        ?
_diffrn_detector_area_resol_mean  ?
_diffrn_reflns_number             36859
_diffrn_reflns_av_unetI/netI      0.0821
_diffrn_reflns_av_R_equivalents   0.1024
_diffrn_reflns_limit_h_min        -20
_diffrn_reflns_limit_h_max        20
_diffrn_reflns_limit_k_min        -19
_diffrn_reflns_limit_k_max        19
_diffrn_reflns_limit_l_min        -28
_diffrn_reflns_limit_l_max        28
_diffrn_reflns_theta_min          1.896
_diffrn_reflns_theta_max          32.975
_diffrn_reflns_theta_full         23.150
_diffrn_measured_fraction_theta_max   0.830
_diffrn_measured_fraction_theta_full  0.985
_diffrn_reflns_Laue_measured_fraction_max    0.830
_diffrn_reflns_Laue_measured_fraction_full   0.985
_diffrn_reflns_point_group_measured_fraction_max   0.830
_diffrn_reflns_point_group_measured_fraction_full  0.985
_reflns_number_total              6983
_reflns_number_gt                 2327
_reflns_threshold_expression      'I > 2\s(I)'
_reflns_Friedel_coverage          0.000
_reflns_Friedel_fraction_max      .
_reflns_Friedel_fraction_full     .
 
_reflns_special_details
;
 Reflections were merged by SHELXL according to the crystal
 class for the calculation of statistics and refinement.
 
 _reflns_Friedel_fraction is defined as the number of unique
 Friedel pairs measured divided by the number that would be
 possible theoretically, ignoring centric projections and
 systematic absences.
;
 
_computing_data_collection        ?
_computing_cell_refinement        ?
_computing_data_reduction         ?
_computing_structure_solution     ?
_computing_structure_refinement 'SHELXL-2019/2 (Sheldrick, 2019)'
_computing_molecular_graphics     ?
_computing_publication_material   ?
_refine_special_details           ?
_refine_ls_structure_factor_coef  Fsqd
_refine_ls_matrix_type            full
_refine_ls_weighting_scheme       calc
_refine_ls_weighting_details
'w=1/[\s^2^(Fo^2^)+(0.0584P)^2^+1.0695P] where P=(Fo^2^+2Fc^2^)/3'
_atom_sites_solution_primary      ?
_atom_sites_solution_secondary    ?
_atom_sites_solution_hydrogens    geom
_refine_ls_hydrogen_treatment     constr
_refine_ls_extinction_method      none
_refine_ls_extinction_coef        .
_refine_ls_number_reflns          6983
_refine_ls_number_parameters      213
_refine_ls_number_restraints      0
_refine_ls_R_factor_all           0.2757
_refine_ls_R_factor_gt            0.1137
_refine_ls_wR_factor_ref          0.2535
_refine_ls_wR_factor_gt           0.1938
_refine_ls_goodness_of_fit_ref    1.124
_refine_ls_restrained_S_all       1.124
_refine_ls_shift/su_max           0.000
_refine_ls_shift/su_mean          0.000
 
loop_
 _atom_site_label
 _atom_site_type_symbol
 _atom_site_fract_x
 _atom_site_fract_y
 _atom_site_fract_z
 _atom_site_U_iso_or_equiv
 _atom_site_adp_type
 _atom_site_occupancy
 _atom_site_site_symmetry_order  
 _atom_site_calc_flag
 _atom_site_refinement_flags_posn
 _atom_site_refinement_flags_adp
 _atom_site_refinement_flags_occupancy
 _atom_site_disorder_assembly
 _atom_site_disorder_group
Fe01 Fe 0.750000 0.750000 0.57521(4) 0.0851(3) Uani 1 2 d S T P . .
S002 S 0.90709(14) 0.55818(12) 0.39553(8) 0.1458(7) Uani 1 1 d . . . . .
N003 N 0.7442(3) 0.8426(2) 0.67390(18) 0.0881(9) Uani 1 1 d . . . . .
N004 N 0.8005(3) 0.6616(3) 0.4959(2) 0.1096(12) Uani 1 1 d . . . . .
N005 N 0.9098(3) 0.7964(3) 0.5931(2) 0.0934(10) Uani 1 1 d . . . . .
C006 C 0.6563(4) 0.8594(3) 0.7195(2) 0.0878(12) Uani 1 1 d . . . . .
C007 C 0.5640(4) 0.8818(3) 0.6844(2) 0.0947(13) Uani 1 1 d . . . . .
H007 H 0.561399 0.888589 0.631930 0.114 Uiso 1 1 calc R U . . .
C008 C 0.9242(4) 0.8464(3) 0.6543(3) 0.0962(13) Uani 1 1 d . . . . .
C009 C 0.8313(4) 0.8696(3) 0.6963(3) 0.0993(14) Uani 1 1 d . . . . .
H009 H 0.835924 0.904310 0.739481 0.119 Uiso 1 1 calc R U . . .
C00A C 0.6583(4) 0.8488(3) 0.7974(2) 0.1027(14) Uani 1 1 d . . . . .
H00A H 0.719423 0.833378 0.821537 0.123 Uiso 1 1 calc R U . . .
C00B C 0.4779(4) 0.8838(3) 0.8049(3) 0.0973(13) Uani 1 1 d . . . . .
C00C C 0.4771(4) 0.8940(3) 0.7271(3) 0.0994(13) Uani 1 1 d . . . . .
H00C H 0.415922 0.909434 0.703062 0.119 Uiso 1 1 calc R U . . .
C00D C 0.8450(3) 0.6195(3) 0.4539(2) 0.0940(13) Uani 1 1 d . . . . .
C00E C 0.5695(4) 0.8613(3) 0.8398(3) 0.1106(15) Uani 1 1 d . . . . .
H00E H 0.571562 0.854337 0.892301 0.133 Uiso 1 1 calc R U . . .
C00F C 0.3823(4) 0.8981(3) 0.8499(3) 0.1078(14) Uani 1 1 d . . . . .
C00G C 0.9927(4) 0.7741(4) 0.5520(3) 0.1115(15) Uani 1 1 d . . . . .
H00G H 0.984231 0.739295 0.509172 0.134 Uiso 1 1 calc R U . . .
C00H C 0.3838(5) 0.9420(4) 0.9186(3) 0.1216(18) Uani 1 1 d . . . . .
H00H H 0.446323 0.962317 0.937616 0.146 Uiso 1 1 calc R U . . .
C00I C 1.0202(5) 0.8761(4) 0.6763(3) 0.1303(19) Uani 1 1 d . . . . .
H00I H 1.027666 0.911710 0.718735 0.156 Uiso 1 1 calc R U . . .
C00J C 0.2892(5) 0.8678(4) 0.8248(4) 0.140(2) Uani 1 1 d . . . . .
H00J H 0.285787 0.836936 0.779344 0.168 Uiso 1 1 calc R U . . .
C00K C 0.1991(6) 0.8827(5) 0.8665(5) 0.163(2) Uani 1 1 d . . . . .
H00K H 0.136194 0.862272 0.848379 0.196 Uiso 1 1 calc R U . . .
C00L C 1.1042(5) 0.8517(5) 0.6339(4) 0.149(2) Uani 1 1 d . . . . .
H00L H 1.170086 0.869525 0.647795 0.179 Uiso 1 1 calc R U . . .
C00M C 0.2942(7) 0.9563(4) 0.9599(3) 0.142(2) Uani 1 1 d . . . . .
H00M H 0.296791 0.986226 1.005822 0.171 Uiso 1 1 calc R U . . .
C00N C 0.2032(6) 0.9266(5) 0.9330(5) 0.152(3) Uani 1 1 d . . . . .
H00N H 0.142963 0.936351 0.960449 0.183 Uiso 1 1 calc R U . . .
C00O C 1.0898(5) 0.8015(5) 0.5715(4) 0.1360(19) Uani 1 1 d . . . . .
H00O H 1.146070 0.785492 0.541839 0.163 Uiso 1 1 calc R U . . .
 
loop_
 _atom_site_aniso_label
 _atom_site_aniso_U_11
 _atom_site_aniso_U_22
 _atom_site_aniso_U_33
 _atom_site_aniso_U_23
 _atom_site_aniso_U_13
 _atom_site_aniso_U_12
Fe01 0.0878(6) 0.1030(6) 0.0646(4) 0.000 0.000 0.0093(5)
S002 0.1474(13) 0.1934(16) 0.0967(9) -0.0154(9) 0.0215(9) 0.0641(11)
N003 0.093(3) 0.098(2) 0.0727(18) -0.0013(17) -0.006(2) 0.016(2)
N004 0.122(3) 0.127(3) 0.080(2) -0.015(2) 0.014(2) 0.004(2)
N005 0.090(3) 0.107(3) 0.083(2) 0.010(2) 0.0020(19) 0.006(2)
C006 0.098(3) 0.090(3) 0.075(3) -0.003(2) -0.004(2) 0.017(2)
C007 0.109(4) 0.102(3) 0.073(2) -0.005(2) -0.007(3) 0.020(3)
C008 0.093(3) 0.109(3) 0.086(3) 0.009(2) -0.010(3) 0.004(3)
C009 0.109(4) 0.106(3) 0.083(3) -0.007(2) -0.012(3) 0.009(3)
C00A 0.104(4) 0.123(4) 0.082(3) 0.000(2) -0.007(2) 0.026(3)
C00B 0.104(3) 0.096(3) 0.092(3) -0.005(2) 0.004(3) 0.021(3)
C00C 0.101(3) 0.104(3) 0.093(3) 0.001(2) -0.007(3) 0.027(3)
C00D 0.093(3) 0.123(4) 0.066(2) 0.000(2) -0.002(2) 0.004(3)
C00E 0.117(4) 0.132(4) 0.082(3) 0.006(3) 0.002(3) 0.029(3)
C00F 0.110(4) 0.104(3) 0.109(4) 0.005(3) 0.010(3) 0.027(3)
C00G 0.100(4) 0.133(4) 0.102(3) 0.010(3) 0.013(3) -0.002(3)
C00H 0.117(4) 0.134(4) 0.114(4) 0.001(3) 0.011(3) 0.039(3)
C00I 0.102(4) 0.158(5) 0.131(4) -0.009(4) -0.028(4) -0.005(4)
C00J 0.113(4) 0.160(5) 0.147(5) -0.023(4) 0.016(4) 0.014(4)
C00K 0.117(5) 0.198(7) 0.176(7) -0.017(6) 0.015(5) 0.012(5)
C00L 0.091(4) 0.192(7) 0.165(6) 0.012(5) -0.014(4) -0.015(4)
C00M 0.150(5) 0.161(6) 0.117(4) 0.002(4) 0.022(4) 0.066(5)
C00N 0.115(5) 0.183(7) 0.159(6) 0.013(5) 0.034(5) 0.043(5)
C00O 0.090(4) 0.177(6) 0.140(5) 0.019(5) 0.014(4) 0.000(4)
 
_geom_special_details
;
 All esds (except the esd in the dihedral angle between two l.s. planes)
 are estimated using the full covariance matrix.  The cell esds are taken
 into account individually in the estimation of esds in distances, angles
 and torsion angles; correlations between esds in cell parameters are only
 used when they are defined by crystal symmetry.  An approximate (isotropic)
 treatment of cell esds is used for estimating esds involving l.s. planes.
;
 
loop_
 _geom_bond_atom_site_label_1
 _geom_bond_atom_site_label_2
 _geom_bond_distance
 _geom_bond_site_symmetry_2
 _geom_bond_publ_flag
Fe01 N004 2.053(4) 2_665 ?
Fe01 N004 2.053(4) . ?
Fe01 N005 2.213(4) . ?
Fe01 N005 2.213(4) 2_665 ?
Fe01 N003 2.244(3) 2_665 ?
Fe01 N003 2.244(3) . ?
S002 C00D 1.608(5) . ?
N003 C009 1.265(5) . ?
N003 C006 1.418(5) . ?
N004 C00D 1.138(5) . ?
N005 C008 1.335(5) . ?
N005 C00G 1.340(6) . ?
C006 C00A 1.381(5) . ?
C006 C007 1.389(6) . ?
C007 C00C 1.367(6) . ?
C008 C00I 1.380(7) . ?
C008 C009 1.457(6) . ?
C00A C00E 1.384(6) . ?
C00B C00C 1.376(6) . ?
C00B C00E 1.381(6) . ?
C00B C00F 1.486(7) . ?
C00F C00J 1.367(7) . ?
C00F C00H 1.384(7) . ?
C00G C00O 1.371(7) . ?
C00H C00M 1.387(8) . ?
C00I C00L 1.372(8) . ?
C00J C00K 1.398(9) . ?
C00K C00N 1.351(9) . ?
C00L C00O 1.353(8) . ?
C00M C00N 1.351(9) . ?
 
loop_
 _geom_angle_atom_site_label_1
 _geom_angle_atom_site_label_2
 _geom_angle_atom_site_label_3
 _geom_angle
 _geom_angle_site_symmetry_1
 _geom_angle_site_symmetry_3
 _geom_angle_publ_flag
N004 Fe01 N004 94.4(2) 2_665 . ?
N004 Fe01 N005 100.54(15) 2_665 . ?
N004 Fe01 N005 90.60(16) . . ?
N004 Fe01 N005 90.60(16) 2_665 2_665 ?
N004 Fe01 N005 100.54(15) . 2_665 ?
N005 Fe01 N005 163.63(19) . 2_665 ?
N004 Fe01 N003 162.62(16) 2_665 2_665 ?
N004 Fe01 N003 95.55(14) . 2_665 ?
N005 Fe01 N003 93.56(14) . 2_665 ?
N005 Fe01 N003 73.59(15) 2_665 2_665 ?
N004 Fe01 N003 95.55(14) 2_665 . ?
N004 Fe01 N003 162.62(16) . . ?
N005 Fe01 N003 73.59(15) . . ?
N005 Fe01 N003 93.56(14) 2_665 . ?
N003 Fe01 N003 78.66(17) 2_665 . ?
C009 N003 C006 118.8(4) . . ?
C009 N003 Fe01 114.7(3) . . ?
C006 N003 Fe01 125.4(3) . . ?
C00D N004 Fe01 167.8(4) . . ?
C008 N005 C00G 118.0(4) . . ?
C008 N005 Fe01 115.5(3) . . ?
C00G N005 Fe01 126.3(4) . . ?
C00A C006 C007 119.1(4) . . ?
C00A C006 N003 121.7(4) . . ?
C007 C006 N003 119.2(4) . . ?
C00C C007 C006 120.0(4) . . ?
N005 C008 C00I 122.8(5) . . ?
N005 C008 C009 115.6(4) . . ?
C00I C008 C009 121.5(5) . . ?
N003 C009 C008 120.0(4) . . ?
C006 C00A C00E 120.2(4) . . ?
C00C C00B C00E 118.4(4) . . ?
C00C C00B C00F 120.4(5) . . ?
C00E C00B C00F 121.1(4) . . ?
C007 C00C C00B 121.6(4) . . ?
N004 C00D S002 178.8(5) . . ?
C00B C00E C00A 120.7(4) . . ?
C00J C00F C00H 117.4(5) . . ?
C00J C00F C00B 120.9(5) . . ?
C00H C00F C00B 121.7(5) . . ?
N005 C00G C00O 121.6(5) . . ?
C00F C00H C00M 121.4(6) . . ?
C00L C00I C008 118.2(6) . . ?
C00F C00J C00K 120.9(6) . . ?
C00N C00K C00J 120.2(8) . . ?
C00O C00L C00I 119.1(6) . . ?
C00N C00M C00H 119.7(6) . . ?
C00K C00N C00M 120.4(7) . . ?
C00L C00O C00G 120.3(6) . . ?
 
_refine_diff_density_max    0.206
_refine_diff_density_min   -0.247
_refine_diff_density_rms    0.040

_shelx_res_file
;
TITL Bia_dw4400_085K_a.res in Pccn
    Bia_dw4400_350K.res
    created by SHELXL-2019/2 at 05:35:06 on 03-May-2022
REM Old TITL Bia_dw4400_085K in Pccn
REM SHELXT solution in Pccn: R1 0.089, Rweak 0.045, Alpha 0.023
REM <I/s>   0.567 for  392 systematic absences,  Orientation as input
REM Formula found by SHELXT:  Fe C38 N6 S2

CELL 0.65524 12.9662 15.3404 17.5869 90.0000 90.0000 90.0000
ZERR 14.000 0.0008 0.0009 0.0008 0.0000 0.0000 0.0000
LATT  1
SYMM 1/2-X, 1/2-Y, Z
SYMM -X, 1/2+Y, 1/2-Z
SYMM 1/2+X, -Y, 1/2-Z
SFAC FE C H N S
DISP $C  0.00244  0.00131  9.14798!source kissel
DISP $N  0.00493  0.00266 15.07095!source kissel
DISP $S  0.10506  0.10024 379.49005!source kissel
DISP $Fe  0.32649  0.69602 2544.24973!source kissel
UNIT 4 152 112 24 8
ACTA
L.S. 10
BOND
LIST 6
FMAP 2
PLAN 20
WGHT    0.058400    1.069500
FVAR       3.04406
FE01  1    0.750000    0.750000    0.575209    10.50000    0.08781    0.10304 =
         0.06458    0.00000    0.00000    0.00930
S002  5    0.907095    0.558184    0.395529    11.00000    0.14735    0.19339 =
         0.09667   -0.01537    0.02152    0.06409
N003  4    0.744241    0.842577    0.673905    11.00000    0.09311    0.09850 =
         0.07266   -0.00128   -0.00579    0.01562
N004  4    0.800513    0.661574    0.495897    11.00000    0.12206    0.12653 =
         0.08026   -0.01507    0.01389    0.00362
N005  4    0.909792    0.796380    0.593131    11.00000    0.08951    0.10745 =
         0.08315    0.00958    0.00205    0.00562
C006  2    0.656279    0.859365    0.719471    11.00000    0.09814    0.09006 =
         0.07513   -0.00310   -0.00378    0.01670
C007  2    0.564037    0.881813    0.684443    11.00000    0.10939    0.10182 =
         0.07286   -0.00513   -0.00673    0.02022
AFIX  43
H007  3    0.561399    0.888589    0.631930    11.00000   -1.20000
AFIX   0
C008  2    0.924227    0.846378    0.654315    11.00000    0.09308    0.10934 =
         0.08628    0.00901   -0.01001    0.00440
C009  2    0.831258    0.869603    0.696261    11.00000    0.10880    0.10587 =
         0.08332   -0.00679   -0.01163    0.00889
AFIX  43
H009  3    0.835924    0.904310    0.739481    11.00000   -1.20000
AFIX   0
C00A  2    0.658271    0.848848    0.797422    11.00000    0.10375    0.12278 =
         0.08162   -0.00047   -0.00732    0.02618
AFIX  43
H00A  3    0.719423    0.833378    0.821537    11.00000   -1.20000
AFIX   0
C00B  2    0.477878    0.883833    0.804893    11.00000    0.10354    0.09639 =
         0.09193   -0.00550    0.00416    0.02123
C00C  2    0.477092    0.893955    0.727149    11.00000    0.10138    0.10377 =
         0.09312    0.00097   -0.00737    0.02714
AFIX  43
H00C  3    0.415922    0.909434    0.703062    11.00000   -1.20000
AFIX   0
C00D  2    0.845022    0.619462    0.453936    11.00000    0.09336    0.12314 =
         0.06551    0.00002   -0.00157    0.00411
C00E  2    0.569491    0.861265    0.839789    11.00000    0.11737    0.13231 =
         0.08205    0.00626    0.00220    0.02887
AFIX  43
H00E  3    0.571562    0.854337    0.892301    11.00000   -1.20000
AFIX   0
C00F  2    0.382336    0.898092    0.849915    11.00000    0.11010    0.10442 =
         0.10873    0.00543    0.00990    0.02748
C00G  2    0.992744    0.774132    0.551992    11.00000    0.09951    0.13254 =
         0.10237    0.01027    0.01252   -0.00192
AFIX  43
H00G  3    0.984231    0.739295    0.509172    11.00000   -1.20000
AFIX   0
C00H  2    0.383849    0.941973    0.918644    11.00000    0.11691    0.13402 =
         0.11375    0.00135    0.01125    0.03910
AFIX  43
H00H  3    0.446323    0.962317    0.937616    11.00000   -1.20000
AFIX   0
C00I  2    1.020157    0.876105    0.676295    11.00000    0.10192    0.15773 =
         0.13137   -0.00870   -0.02780   -0.00506
AFIX  43
H00I  3    1.027666    0.911710    0.718735    11.00000   -1.20000
AFIX   0
C00J  2    0.289239    0.867816    0.824778    11.00000    0.11339    0.15963 =
         0.14685   -0.02326    0.01596    0.01362
AFIX  43
H00J  3    0.285787    0.836936    0.779344    11.00000   -1.20000
AFIX   0
C00K  2    0.199111    0.882670    0.866491    11.00000    0.11698    0.19750 =
         0.17564   -0.01733    0.01480    0.01244
AFIX  43
H00K  3    0.136194    0.862272    0.848379    11.00000   -1.20000
AFIX   0
C00L  2    1.104166    0.851742    0.633877    11.00000    0.09145    0.19159 =
         0.16538    0.01159   -0.01356   -0.01468
AFIX  43
H00L  3    1.170086    0.869525    0.647795    11.00000   -1.20000
AFIX   0
C00M  2    0.294210    0.956288    0.959879    11.00000    0.14961    0.16069 =
         0.11692    0.00153    0.02224    0.06561
AFIX  43
H00M  3    0.296791    0.986226    1.005822    11.00000   -1.20000
AFIX   0
C00N  2    0.203167    0.926553    0.933005    11.00000    0.11514    0.18315 =
         0.15910    0.01294    0.03447    0.04312
AFIX  43
H00N  3    0.142963    0.936351    0.960449    11.00000   -1.20000
AFIX   0
C00O  2    1.089839    0.801512    0.571544    11.00000    0.09033    0.17726 =
         0.14049    0.01914    0.01403   -0.00036
AFIX  43
H00O  3    1.146070    0.785492    0.541839    11.00000   -1.20000
AFIX   0
HKLF 4


REM  Bia_dw4400_085K_a.res in Pccn
REM wR2 = 0.2535, GooF = S = 1.124, Restrained GooF = 1.124 for all data
REM R1 = 0.1137 for 2327 Fo > 4sig(Fo) and 0.2757 for all 6983 data
REM 213 parameters refined using 0 restraints

END

WGHT      0.0642      1.0052

REM Highest difference peak  0.206,  deepest hole -0.247,  1-sigma level  0.040
Q1    1   0.7500  0.7500  0.5262  10.50000  0.05    0.21
Q2    1   0.7500  0.7500  0.6254  10.50000  0.05    0.18
Q3    1   0.8338  0.5350  0.3878  11.00000  0.05    0.15
Q4    1   0.9259  0.5581  0.4486  11.00000  0.05    0.12
Q5    1   0.7015  0.7835  0.8370  11.00000  0.05    0.12
Q6    1   0.1777  0.7870  0.8387  11.00000  0.05    0.12
Q7    1   0.7500  0.7500  0.8014  10.50000  0.05    0.12
Q8    1   0.9239  0.6334  0.3728  11.00000  0.05    0.11
Q9    1   1.1693  0.7517  0.4331  11.00000  0.05    0.11
Q10   1   0.7979  0.6869  0.4574  11.00000  0.05    0.11
Q11   1   0.3941  0.9311  0.6082  11.00000  0.05    0.11
Q12   1   0.5049  1.0369  0.9132  11.00000  0.05    0.11
Q13   1   1.2284  0.7445  0.6713  11.00000  0.05    0.11
Q14   1   0.8637  0.8324  0.5813  11.00000  0.05    0.11
Q15   1   0.4158  0.7929  0.9237  11.00000  0.05    0.11
Q16   1   0.6524  0.7476  0.8719  11.00000  0.05    0.10
Q17   1   0.3805  0.7407  0.7500  11.00000  0.05    0.10
Q18   1   0.5525  0.7211  0.8901  11.00000  0.05    0.10
Q19   1   0.1014  0.7502  0.8662  11.00000  0.05    0.10
Q20   1   0.6389  0.7491  0.8239  11.00000  0.05    0.10
;
_shelx_res_checksum   67207

_shelx_hkl_file
;
   0   0  -2 949.318 119.255   1
   0   0   2 1390.79 134.323   1
   0   0  -3-9.29038 97.4988   1
   0   0   3 116.112 122.847   1
   0   0   4 255455. 19821.5   1
   0   0  -4 247917. 19817.8   1
   0   0  -5-101.422 118.317   1
   0   0   5 58.6392 148.787   1
   0   0  -6 555.257 147.748   1
   0   0   6 518.526 160.432   1
   0   0  -8 178398. 14394.1   1
   0   0   8 187235. 14402.6   1
   0   0  -9-112.864 129.922   1
   0   0   9-229.221 163.497   1
   0   0 -10 16830.1 1359.47   1
   0   0  10 16478.9 1370.50   1
   0   0 -11 51.1198 149.141   1
   0   0  11-64.8805 192.446   1
   0   0 -12 12930.2 1132.89   1
   0   0  12 14857.2 1156.38   1
   0   0 -13 59.9206 150.438   1
   0   0  13-25.5017 198.808   1
   0   0  15 204.836 247.234   1
   0   0 -16 122.196 183.755   1
   0   0  16 154.309 250.799   1
   0   0 -17 129.163 192.639   1
   0   0  17 322.883 260.423   1
   0   0 -18 352.039 216.384   1
   0   0  18 100.777 243.688   1
   0   0 -20 444.369 225.775   1
   0   0  20-141.830 260.444   1
   0   0 -21 218.779 218.033   1
   0   0  21-72.6012 233.249   1
   0   0 -22 32.8746 207.992   1
   0   0  22 441.731 240.135   1
   0   0  24 223.763 239.679   1
   0   0 -24-400.215 240.007   1
   0   0  25 260.738 239.385   1
   0   0 -25-37.9264 231.474   1
   0   0 -26 159.122 244.140   1
   0   1   1-25.5951 70.4761   1
   0  -1  -1-34.1913 58.0401   1
   0   1   2 128314. 10074.7   1
   0  -1  -2 127158. 10072.7   1
   0  -1  -3-119.918 124.009   1
   0   1  -3-62.6254 72.6919   1
   0   1   3-35.2562 154.900   1
   0  -1   3 91.2438 101.039   1
   0   1  -4 22113.9 1817.64   1
   0  -1   4 21968.7 1821.39   1
   0   1   4 22676.2 1832.14   1
   0  -1  -4 25312.1 1825.80   1
   0  -1  -5 78.7514 134.135   1
   0   1  -5 54.7388 116.424   1
   0   1   5-54.8182 167.668   1
   0  -1   5-51.0756 138.144   1
   0  -1   6 35112.4 2744.30   1
   0   1  -6 33966.1 2738.47   1
   0   1  -7-70.1127 116.129   1
   0  -1  -7 119.905 144.620   1
   0  -1   7-124.951 151.468   1
   0   1   7 207.909 182.041   1
   0   1   8 28301.2 2381.59   1
   0  -1   8 30659.8 2376.03   1
   0   1  -8 29127.9 2366.29   1
   0  -1  -8 30428.5 2373.80   1
   0   1  -9-52.4506 132.688   1
   0  -1  -9-45.0656 140.941   1
   0   1   9-186.328 177.359   1
   0  -1   9 282.178 175.926   1
   0  -1  10 38764.5 3042.75   1
   0   1  10 37593.0 3048.78   1
   0  -1 -10 34000.0 3035.49   1
   0   1 -10 41411.2 3033.54   1
   0  -1 -11-107.243 158.678   1
   0   1 -11 64.7744 142.073   1
   0  -1  11 82.6641 176.920   1
   0   1  11-44.9891 190.629   1
   0   1  12 9406.41 782.750   1
   0  -1  12 8998.96 773.274   1
   0  -1 -12 8062.58 756.534   1
   0   1 -12 9304.67 759.121   1
   0   1 -13-173.428 161.872   1
   0  -1  13-344.637 213.686   1
   0   1 -14 2347.39 285.110   1
   0  -1 -14 2765.98 299.111   1
   0  -1  14 2290.14 320.198   1
   0   1  14 2669.91 354.202   1
   0   1 -15 180.093 177.558   1
   0  -1 -15 93.6502 182.426   1
   0  -1  15 255.374 222.914   1
   0   1 -16 2308.95 280.767   1
   0  -1 -16 1979.26 272.878   1
   0  -1  16 2126.46 310.420   1
   0   1  16 1699.20 311.614   1
   0   1 -17 25.4654 187.373   1
   0  -1 -17-182.036 205.770   1
   0   1  17 164.538 253.400   1
   0  -1  17 156.973 233.345   1
   0  -1 -18 2609.08 335.809   1
   0   1 -18 2792.03 322.242   1
   0  -1  18 2021.33 346.397   1
   0   1  18 2677.19 369.396   1
   0   1 -19-170.356 194.964   1
   0  -1 -19 56.5352 207.301   1
   0   1  19 35.2609 243.060   1
   0  -1  19-33.6005 237.816   1
   0  -1 -20-116.947 213.199   1
   0   1  20-72.2378 255.536   1
   0  -1  20 276.870 250.270   1
   0   1 -21 320.982 207.082   1
   0  -1 -21-273.702 202.186   1
   0  -1  21-35.2792 219.398   1
   0   1  21-148.080 246.116   1
   0   1 -22 681.414 253.274   1
   0  -1 -22 412.812 216.023   1
   0  -1  22 535.044 234.838   1
   0   1  22 523.804 239.603   1
   0   1  23 642.187 254.844   1
   0   1 -23 180.832 246.982   1
   0  -1 -23 33.4511 230.331   1
   0  -1  23 108.241 222.901   1
   0  -1 -24-139.348 223.823   1
   0   1 -24 76.0830 250.854   1
   0   1  24-37.9068 232.413   1
   0  -1  24 434.323 224.080   1
   0  -1 -25 252.037 240.658   1
   0   1 -25 120.860 257.865   1
   0   1  25 417.059 253.387   1
   0  -1  25-36.1687 194.229   1
   0  -1 -26 112.097 234.678   1
   0   1  26 75.7794 219.473   1
   0   2   1 188.315 108.624   1
   0  -2  -1 165.689 90.6841   1
   0   2   2 11293.5 845.884   1
   0  -2  -2 9700.55 840.868   1
   0  -2  -3 60.6813 136.754   1
   0   2  -3 29.1081 65.1573   1
   0  -2   3-16.3626 81.1626   1
   0   2   3-74.7817 169.808   1
   0   2  -4 514.101 95.3702   1
   0  -2  -4 484.559 146.905   1
   0  -2   4 418.034 116.417   1
   0   2   4 419.491 185.229   1
   0   2  -5-34.7190 99.8250   1
   0  -2  -5 29.2560 144.969   1
   0   2   5-48.6547 181.720   1
   0  -2   5 7.22521 129.929   1
   0   2  -6 1295.35 148.071   1
   0  -2   6 1026.32 166.694   1
   0  -2  -7 51.5747 136.530   1
   0   2  -7 53.5903 110.678   1
   0  -2   7 124.353 143.675   1
   0   2   7 32.0363 174.514   1
   0   2   8 39712.2 3052.69   1
   0  -2  -8 36930.3 3038.61   1
   0   2  -9-48.3704 117.009   1
   0  -2  -9 47.7746 161.172   1
   0  -2   9-77.3267 143.917   1
   0   2   9-98.0699 188.612   1
   0  -2 -10 987.741 183.635   1
   0   2 -10 943.871 145.393   1
   0   2  10 1158.45 217.260   1
   0   2 -11 15.2822 130.199   1
   0  -2 -11 37.3319 154.928   1
   0  -2  11 58.8828 189.481   1
   0   2  11 46.5816 203.868   1
   0  -2  12 13406.0 1108.38   1
   0   2  12 13415.6 1116.47   1
   0  -2 -12 12839.0 1095.78   1
   0  -2 -13 276.419 182.041   1
   0   2 -13-18.6073 154.842   1
   0  -2  13 47.2872 179.797   1
   0   2  13-295.902 242.144   1
   0  -2  14 11772.5 1067.72   1
   0   2  14 12080.9 1078.53   1
   0  -2 -14 13145.0 1062.29   1
   0   2 -14 13245.3 1055.39   1
   0  -2 -15 237.216 181.894   1
   0   2  15 393.479 229.146   1
   0  -2 -16 849.447 233.834   1
   0   2 -16 1219.52 209.143   1
   0  -2  16 574.777 236.109   1
   0   2  16 923.707 278.821   1
   0  -2 -17 78.5905 206.215   1
   0   2 -17 199.836 195.475   1
   0   2  17 133.405 243.008   1
   0  -2  17-30.0826 215.384   1
   0   2 -18 774.406 228.178   1
   0  -2  18 593.534 235.429   1
   0   2 -19 229.712 217.654   1
   0  -2 -19-84.5249 212.195   1
   0  -2  19 129.526 210.744   1
   0   2  19-463.984 263.509   1
   0  -2 -20 1069.63 241.838   1
   0   2  20 873.991 304.318   1
   0   2 -21 98.9633 218.448   1
   0  -2 -21 298.103 202.332   1
   0  -2  21-67.5496 224.594   1
   0   2  21-148.158 229.294   1
   0   2 -22 70.7384 228.378   1
   0  -2  22 171.729 210.733   1
   0  -2 -23 64.1102 208.732   1
   0   2  23 266.234 230.921   1
   0  -2  23 69.2496 209.193   1
   0   2 -23-37.5715 240.327   1
   0   2  24-76.2254 232.891   1
   0  -2 -24-265.335 227.285   1
   0  -2 -26-316.531 230.205   1
   0   2  26 38.1104 217.307   1
   0   3   0-58.1950 90.3632   1
   0  -3   0 31.5055 69.3602   1
   0   3   1 52.2463 134.275   1
   0  -3  -1 61.2974 98.4438   1
   0   3   2 719840. 56850.7   1
   0  -3  -2 722292. 56847.2   1
   0  -3  -3 85.2856 117.424   1
   0   3   3 9.59185 140.735   1
   0   3  -4 699280. 53515.4   1
   0   3   4 688078. 53535.4   1
   0  -3   4 681268. 53517.6   1
   0  -3  -4 611301. 53529.6   1
   0   3  -5-47.3721 77.4832   1
   0  -3   5 18.1385 101.170   1
   0  -3  -6 540.783 145.331   1
   0   3  -6 376.394 102.822   1
   0  -3   6 442.853 119.772   1
   0   3   6 335.463 163.655   1
   0  -3  -7-166.113 146.713   1
   0   3  -7 39.2472 96.6903   1
   0   3   7 188.394 190.802   1
   0  -3   7-10.1127 121.353   1
   0   3   8 13015.8 969.050   1
   0  -3   8 11228.8 942.586   1
   0  -3  -8 11812.2 952.119   1
   0   3  -8 10779.1 933.833   1
   0  -3  -9 217.642 165.393   1
   0   3   9-247.510 180.958   1
   0  -3  10 27225.0 2212.61   1
   0   3  10 27919.0 2231.89   1
   0   3 -10 27486.7 2203.24   1
   0  -3 -10 27647.6 2218.73   1
   0   3  11 313.464 198.792   1
   0  -3  11 313.162 159.652   1
   0   3 -11-28.7381 117.498   1
   0  -3 -11 155.544 166.388   1
   0  -3  12 530.543 184.855   1
   0   3 -12 433.225 136.075   1
   0   3  13-54.9476 229.826   1
   0  -3  13-89.1566 178.435   1
   0  -3 -13-65.5488 182.781   1
   0   3 -13 70.9633 137.465   1
   0   3  14-29.1996 240.377   1
   0  -3  14-48.1637 180.781   1
   0   3 -14 329.746 168.550   1
   0  -3 -14-207.491 193.369   1
   0   3  15-338.227 257.887   1
   0  -3  15 154.158 201.499   1
   0  -3 -15 169.166 187.245   1
   0   3 -15-20.9802 168.434   1
   0  -3  16 1113.01 244.254   1
   0   3  16 322.627 236.637   1
   0   3 -16 592.077 186.036   1
   0  -3 -16 1012.47 220.333   1
   0   3  17-234.980 256.147   1
   0  -3  17-28.6312 206.419   1
   0   3 -17-123.088 180.628   1
   0  -3 -17 26.3292 207.816   1
   0   3  18 660.746 306.774   1
   0  -3  18 59.4312 201.139   1
   0   3 -18-240.497 193.583   1
   0  -3 -18 491.642 234.109   1
   0   3 -19 204.778 218.864   1
   0  -3  19 307.170 210.809   1
   0   3  19 143.396 245.803   1
   0   3  20-219.073 254.647   1
   0   3 -20 411.611 224.161   1
   0  -3  20 126.067 213.924   1
   0  -3 -20-28.7446 207.957   1
   0   3  21 704.128 260.847   1
   0   3 -21 170.051 236.789   1
   0  -3  21 64.3765 210.107   1
   0  -3 -21 29.3272 220.025   1
   0   3  22 716.463 249.984   1
   0   3 -22 734.324 251.504   1
   0  -3  22 65.5799 200.737   1
   0  -3 -22 89.9807 199.482   1
   0   3  23 302.890 254.852   1
   0   3 -23-158.251 254.119   1
   0  -3  23-165.008 207.201   1
   0  -3 -23 184.878 219.700   1
   0   3  24 608.069 271.964   1
   0  -3 -24 574.820 245.702   1
   0  -3 -25-163.606 204.497   1
   0   3  25 75.8812 219.693   1
   0  -3 -26 133.047 239.724   1
   0   3  26 415.801 256.274   1
   0  -3 -27-33.9335 204.902   1
   0   3  27 75.2926 215.535   1
   0  -3 -28-172.630 229.928   1
   0   4   0 911797. 71855.2   1
   0  -4   0 911572. 71852.5   1
   0  -4  -1-22.9597 107.426   1
   0  -4   1-21.4211 62.5000   1
   0   4   1-64.5532 130.006   1
   0   4  -1 101.235 73.8402   1
   0   4   2 677109. 53714.1   1
   0  -4  -2 684731. 53709.6   1
   0   4   3-76.3796 157.563   1
   0  -4  -3 104.905 122.745   1
   0   4   5-43.8828 175.307   1
   0  -4  -5-106.353 141.986   1
   0   4  -5 3.78770 64.2388   1
   0  -4   5 33.2884 81.7801   1
   0  -4   6 367008. 28155.9   1
   0   4   6 356769. 28177.8   1
   0  -4  -6 361662. 28170.0   1
   0   4  -6 348004. 28150.9   1
   0  -4  -7-74.2442 143.922   1
   0   4  -7-6.78483 76.8543   1
   0   4   7-90.8633 180.561   1
   0  -4   7-35.4274 101.304   1
   0   4  -8 58.6865 92.8702   1
   0  -4  -8 260.231 168.100   1
   0  -4   8-65.7140 117.611   1
   0   4   8-178.990 212.512   1
   0   4  -9 79.9478 108.345   1
   0  -4  -9 353.328 170.426   1
   0   4   9-64.6699 185.222   1
   0  -4   9 104.093 133.835   1
   0  -4 -10 531.359 187.367   1
   0   4  10 348.707 217.398   1
   0  -4 -11 20.2031 171.668   1
   0   4 -11 66.2873 123.099   1
   0   4  11 124.651 198.436   1
   0  -4  11-67.9194 152.514   1
   0  -4  12 5568.02 506.414   1
   0   4  12 5602.40 537.498   1
   0  -4 -12 5558.09 512.240   1
   0   4 -12 5637.93 491.760   1
   0   4  13-28.1232 219.266   1
   0  -4  13-248.164 163.201   1
   0   4 -13-16.5845 131.672   1
   0  -4 -13 134.895 185.117   1
   0  -4  14 2638.97 311.401   1
   0   4  14 3466.92 375.573   1
   0  -4 -14 2404.24 317.917   1
   0   4 -14 2959.22 299.090   1
   0   4  15-436.914 253.436   1
   0  -4  15 24.0976 172.484   1
   0   4 -15 20.2362 153.953   1
   0  -4 -15-24.6262 207.677   1
   0  -4  16 203.831 188.760   1
   0   4  16 32.6220 244.892   1
   0   4 -16 89.3377 164.913   1
   0  -4 -16-179.683 181.684   1
   0   4 -17-172.002 176.787   1
   0  -4  17-107.194 179.975   1
   0   4 -18 1225.60 244.742   1
   0  -4  18 475.357 233.426   1
   0   4  18 942.010 297.440   1
   0  -4 -18 1149.54 243.585   1
   0   4 -19-177.876 213.655   1
   0  -4  19-115.969 208.203   1
   0  -4 -19 168.113 220.415   1
   0   4  20 510.662 255.609   1
   0   4 -20 806.644 262.374   1
   0  -4  20 537.561 216.328   1
   0  -4 -20 542.216 207.886   1
   0   4 -21-246.388 233.324   1
   0  -4  21-91.5287 184.613   1
   0   4  22 487.368 268.273   1
   0   4 -22 657.437 270.638   1
   0  -4  22 31.0081 185.830   1
   0  -4 -22 234.834 210.551   1
   0   4 -23 465.733 298.548   1
   0   4  23 37.5720 239.149   1
   0  -4 -23-150.073 193.636   1
   0   4  25 225.129 237.772   1
   0  -4 -25-251.184 217.298   1
   0  -4 -26 379.936 205.595   1
   0   4  26 186.635 227.739   1
   0  -4 -27 637.874 232.830   1
   0   4  27-332.928 244.401   1
   0  -4 -28 323.184 223.028   1
   0   4  28-73.2112 205.100   1
   0   5   0 234.842 112.083   1
   0  -5   0-26.9124 83.8276   1
   0   5  -1-9.27992 79.6581   1
   0   5   1 86.2752 137.839   1
   0  -5   1-3.77744 68.5973   1
   0  -5  -1 89.6724 111.159   1
   0  -5  -2 31931.1 2653.02   1
   0   5   2 35266.2 2660.37   1
   0  -5  -3 89.1504 135.939   1
   0   5   3-12.3037 160.360   1
   0  -5  -5 141.951 139.932   1
   0   5   5-95.6240 179.432   1
   0   5  -6 14316.3 1151.99   1
   0  -5  -6 14821.5 1182.53   1
   0   5   6 14459.1 1195.64   1
   0  -5   6 14517.7 1154.85   1
   0  -5   7 7.53855 87.7859   1
   0   5   7 135.178 182.002   1
   0  -5  -7 173.329 150.066   1
   0   5   8 880.238 195.926   1
   0  -5   8 790.265 129.844   1
   0   5  -8 584.451 111.617   1
   0  -5  -8 445.636 157.188   1
   0  -5  -9 166.514 146.411   1
   0   5   9 112.736 178.945   1
   0  -5   9 11.5253 108.603   1
   0   5  -9-35.8911 88.8372   1
   0  -5 -10 8027.51 663.446   1
   0   5 -10 7961.94 632.074   1
   0  -5  10 6780.65 635.206   1
   0   5  10 7732.67 675.652   1
   0   5 -11 61.0709 110.548   1
   0  -5  11 61.6115 125.850   1
   0  -5 -12 6864.09 669.268   1
   0   5 -12 8303.18 646.762   1
   0  -5  12 7315.60 656.943   1
   0   5  12 7782.63 701.873   1
   0   5 -13 31.7683 131.828   1
   0   5  13-115.147 239.538   1
   0  -5  13-228.634 162.295   1
   0  -5 -13 231.131 188.192   1
   0   5 -14 71.8486 146.738   1
   0   5  14-60.4008 255.323   1
   0  -5  14 124.281 177.397   1
   0  -5 -14-482.643 200.329   1
   0   5  15-31.6826 252.172   1
   0  -5 -15-175.821 213.412   1
   0  -5  15 200.597 170.036   1
   0   5 -15-99.8478 144.938   1
   0  -5 -16 5603.20 463.630   1
   0   5 -16 5019.05 437.961   1
   0   5  16 3695.80 482.416   1
   0  -5  16 3646.19 430.486   1
   0   5  17 34.1193 208.255   1
   0  -5 -17 161.214 193.797   1
   0   5  18 736.309 270.048   1
   0   5 -18 708.719 201.063   1
   0  -5  18 236.220 188.641   1
   0  -5 -18 606.048 228.973   1
   0   5  19-179.012 269.754   1
   0   5 -19 575.788 217.760   1
   0  -5  19 410.694 187.432   1
   0  -5 -19-449.658 221.870   1
   0   5  20 400.579 294.117   1
   0   5 -20 134.473 218.916   1
   0  -5  20-56.3537 195.113   1
   0  -5 -20 56.8513 200.577   1
   0   5  21 514.788 250.489   1
   0   5 -21-74.6702 248.205   1
   0  -5  21-86.4271 187.494   1
   0  -5 -21-114.502 179.703   1
   0   5  22-184.762 247.698   1
   0  -5 -22 86.7184 199.245   1
   0   5  23-185.934 259.295   1
   0  -5 -23 58.7350 204.003   1
   0   5  24 37.1304 221.122   1
   0  -5 -24 237.622 195.364   1
   0   5  25-331.696 244.034   1
   0  -5 -25 120.058 201.247   1
   0  -5 -26 90.9531 209.923   1
   0   5  26 109.961 243.794   1
   0  -5 -27-242.314 175.969   1
   0   5  27-108.782 204.604   1
   0  -5 -28-575.480 227.589   1
   0   5  28-358.062 240.092   1
   0   6   0 17395.0 1385.08   1
   0  -6   0 17166.6 1380.93   1
   0  -6  -1 80.8552 116.229   1
   0  -6   1-14.4925 76.5178   1
   0   6   1 90.8464 144.190   1
   0   6  -1-6.08044 93.8705   1
   0   6   2 41517.8 3324.63   1
   0   6  -2 42534.5 3302.17   1
   0  -6   2 41660.0 3299.98   1
   0  -6  -2 40467.7 3316.94   1
   0   6   4 10027.1 861.801   1
   0  -6  -4 10519.7 850.893   1
   0  -6  -5 97.5609 143.316   1
   0   6   5 137.471 179.030   1
   0   6   6 115314. 9132.97   1
   0  -6  -6 115280. 9123.00   1
   0   6   7-61.3911 168.916   1
   0   6  -7 18.2067 60.0190   1
   0  -6   7 27.8590 72.4488   1
   0  -6  -7-16.6915 119.429   1
   0   6  -8 7304.64 657.701   1
   0  -6  -8 8973.38 702.865   1
   0  -6   8 9157.66 667.559   1
   0   6   8 7659.96 714.191   1
   0   6   9 94.3876 208.593   1
   0  -6   9 81.0388 105.581   1
   0   6  -9 49.2255 90.9216   1
   0  -6  -9 154.702 177.692   1
   0  -6  10 448.162 131.097   1
   0   6 -10 562.082 118.693   1
   0   6  11 400.259 228.581   1
   0  -6 -11-86.6866 183.361   1
   0   6  12 394.141 247.123   1
   0  -6  12 347.391 144.391   1
   0   6 -12 307.219 119.090   1
   0  -6 -12 272.881 197.297   1
   0   6  13 88.7020 241.431   1
   0  -6  13-35.0394 142.293   1
   0   6 -13-76.4520 131.277   1
   0  -6 -13 404.358 197.952   1
   0   6  14 185.576 249.526   1
   0  -6  14 612.631 175.563   1
   0   6 -14 433.582 151.807   1
   0  -6 -14 766.650 212.457   1
   0   6  15-32.1924 226.207   1
   0  -6  15-227.953 163.566   1
   0   6 -15 39.2888 141.649   1
   0  -6 -15-25.6148 184.652   1
   0   6  16 434.389 225.582   1
   0  -6  16 486.577 179.575   1
   0   6 -16 44.1250 178.138   1
   0  -6 -16 476.732 212.496   1
   0  -6  17 117.055 171.758   1
   0   6 -17-49.7442 186.176   1
   0  -6 -17-163.191 198.835   1
   0   6  18 387.937 290.862   1
   0  -6 -18 333.393 220.947   1
   0   6  19 180.317 272.535   1
   0  -6  19 25.5965 178.562   1
   0   6 -19-158.019 222.092   1
   0  -6 -19 253.660 225.045   1
   0  -6  20 238.035 182.509   1
   0   6 -20 428.475 238.614   1
   0   6 -21 284.330 286.472   1
   0   6  21 256.449 233.261   1
   0  -6 -21-85.4371 174.656   1
   0   6  22-36.7076 250.060   1
   0  -6 -22 57.2002 198.660   1
   0   6  24 183.155 228.932   1
   0  -6 -24-232.351 189.087   1
   0   6  25 108.711 224.275   1
   0  -6 -25-116.591 187.212   1
   0   6  26 323.404 250.489   1
   0  -6 -26 1107.83 238.068   1
   0   6  27 35.4277 199.401   1
   0   6  28-139.051 224.536   1
   0  -6 -28-143.711 195.335   1
   0  -7   0 7.60047 90.6834   1
   0   7   0 105.972 115.655   1
   0  -7  -1-18.4348 96.6747   1
   0  -7   1 17.5303 81.6177   1
   0   7   1 46.3509 133.508   1
   0   7  -1 225.332 105.338   1
   0   7  -2 11161.1 856.775   1
   0  -7   2 10354.6 850.815   1
   0  -7  -3-85.1447 133.089   1
   0   7   3 197.841 147.495   1
   0   7   4 25458.1 2104.91   1
   0  -7  -4 26664.0 2095.92   1
   0  -7  -5 29.8698 138.373   1
   0   7   5 37.0779 168.404   1
   0   7   6 11636.9 1073.99   1
   0  -7  -6 13613.6 1060.01   1
   0  -7  -7-281.972 147.504   1
   0   7   7 108.209 175.622   1
   0  -7   8 21358.2 1654.52   1
   0  -7  -8 22872.1 1696.58   1
   0   7   8 21394.2 1707.28   1
   0   7  -8 19871.2 1651.26   1
   0  -7  -9 181.030 177.323   1
   0   7   9 197.227 224.925   1
   0   7  -9-20.0844 82.9846   1
   0  -7   9 7.99403 88.9438   1
   0  -7 -10 2232.23 277.161   1
   0   7  10 2143.44 308.879   1
   0  -7  10 1884.31 214.177   1
   0   7 -10 2258.96 209.169   1
   0   7  11 137.829 231.198   1
   0   7 -11 42.2739 100.391   1
   0  -7  11 12.2967 114.642   1
   0  -7 -11-178.814 176.340   1
   0   7  12-144.731 225.665   1
   0  -7 -12 23.3735 170.240   1
   0   7  13-60.5724 231.040   1
   0   7 -13 131.895 127.668   1
   0  -7  13-15.7663 138.342   1
   0  -7 -13-292.594 181.844   1
   0   7  14 441.863 240.820   1
   0   7 -14 405.412 150.056   1
   0  -7  14 347.540 147.209   1
   0  -7 -14 202.232 198.986   1
   0   7 -15-96.8110 149.560   1
   0  -7  15 75.5104 142.632   1
   0   7  16 711.376 285.592   1
   0   7 -16 795.995 197.241   1
   0  -7  16 405.475 169.473   1
   0  -7 -16 780.858 238.755   1
   0   7  17 208.702 280.160   1
   0   7 -17 25.2550 180.877   1
   0  -7  17-43.1763 145.524   1
   0  -7 -17 413.463 230.719   1
   0   7  18 640.325 295.872   1
   0   7 -18 753.008 238.916   1
   0  -7  18 364.046 168.752   1
   0  -7 -18 562.281 232.770   1
   0   7  19-36.2291 258.418   1
   0   7 -19 332.314 246.314   1
   0  -7  19 47.9600 168.042   1
   0  -7 -19 141.859 217.954   1
   0   7 -20 461.254 253.202   1
   0   7  20 291.607 230.859   1
   0  -7 -20 171.057 189.130   1
   0   7  21 146.300 232.695   1
   0  -7 -21 341.253 180.589   1
   0   7  22-182.590 255.704   1
   0  -7 -22 284.292 210.039   1
   0  -7 -23-57.1279 205.154   1
   0   7  24 579.128 252.671   1
   0   7  25 249.776 228.155   1
   0  -7 -25-113.971 187.049   1
   0  -7 -26 537.864 209.464   1
   0   7  26-350.854 245.026   1
   0  -7 -27-27.9303 179.053   1
   0   7  27 450.178 212.642   1
   0   8   0 74880.2 5911.49   1
   0  -8   0 74456.4 5904.30   1
   0  -8   1 61.2961 75.4265   1
   0  -8  -1 20.5301 100.643   1
   0   8   1-132.037 127.203   1
   0   8  -2 30807.2 2418.03   1
   0  -8   2 30220.7 2413.42   1
   0  -8  -3 26.5196 124.943   1
   0   8   3 352.193 147.245   1
   0  -8  -4 1537.04 198.795   1
   0   8   4 1452.80 226.152   1
   0  -8  -5-47.8988 149.169   1
   0   8   5 99.8904 183.071   1
   0   8   6 10099.1 842.521   1
   0  -8  -6 9538.34 826.077   1
   0  -8  -7-73.9535 161.449   1
   0   8   7 22.9449 190.434   1
   0   8   8 20591.8 1752.93   1
   0  -8  -8 22022.2 1740.12   1
   0  -8 -10 1689.46 240.748   1
   0   8 -10 1282.76 149.541   1
   0  -8  10 1556.03 155.716   1
   0   8  10 1522.83 269.892   1
   0   8  11 114.198 199.070   1
   0  -8  11 48.3861 104.255   1
   0   8 -11-35.5569 93.9285   1
   0  -8 -11 91.9498 160.898   1
   0   8  12-149.321 215.972   1
   0  -8  12 11.6374 102.596   1
   0   8 -12 32.8026 105.971   1
   0  -8 -12 120.110 183.249   1
   0   8  13 31.1418 228.384   1
   0  -8  13 13.4225 117.250   1
   0   8 -13-52.9473 128.326   1
   0  -8 -13-199.712 189.255   1
   0   8  14 2231.15 330.699   1
   0  -8  14 1557.52 214.695   1
   0   8 -14 1733.04 220.996   1
   0  -8 -14 2247.94 288.284   1
   0   8  15-33.5013 253.119   1
   0  -8  15 16.6745 134.250   1
   0   8 -15 55.3703 151.939   1
   0  -8 -15-26.7225 204.491   1
   0   8  16 344.667 258.827   1
   0  -8  16 199.017 134.054   1
   0   8 -16 301.370 162.574   1
   0  -8 -16 384.048 223.827   1
   0   8  17 246.903 254.607   1
   0  -8  17 97.1736 146.639   1
   0   8 -17 226.475 190.701   1
   0  -8 -17 251.988 201.592   1
   0   8  18 179.377 244.810   1
   0  -8  18 186.191 144.417   1
   0   8 -18 59.1794 210.675   1
   0  -8 -18 255.745 187.087   1
   0   8  19 72.8503 216.781   1
   0  -8 -19 457.660 187.684   1
   0   8  20 475.235 245.671   1
   0  -8 -20 286.518 197.220   1
   0   8  21-36.5784 263.727   1
   0  -8 -21 199.387 211.173   1
   0   8  22 36.6743 252.300   1
   0  -8 -22 312.641 215.323   1
   0   8  23 544.217 255.126   1
   0  -8 -23 170.334 200.224   1
   0  -8 -24-254.160 175.917   1
   0   8  25 352.219 230.896   1
   0   8  27 67.8356 200.626   1
   0  -8 -27-27.1329 166.301   1
   0  -9   0-38.2511 100.547   1
   0   9   0 138.549 126.087   1
   0  -9   1 83.3700 77.7094   1
   0   9  -1-50.4625 109.949   1
   0  -9   2 8051.29 638.550   1
   0  -9  -2 7762.16 663.920   1
   0   9  -2 7788.87 644.694   1
   0   9   2 7814.34 675.362   1
   0   9   3 18.4726 151.246   1
   0  -9   3-2.94832 41.5712   1
   0   9  -3-48.5265 53.3919   1
   0  -9  -3-42.7942 126.352   1
   0   9   4 80.2011 170.032   1
   0  -9  -5 33.7966 144.054   1
   0   9   5 150.914 188.329   1
   0  -9  -6 815.461 170.713   1
   0   9   6 574.648 213.732   1
   0  -9  -7 57.9043 160.309   1
   0   9   7-317.251 215.733   1
   0  -9  -9 129.141 169.165   1
   0   9   9 162.390 222.471   1
   0  -9 -10 1940.83 276.461   1
   0   9  10 2348.50 318.566   1
   0  -9 -11-307.024 174.181   1
   0   9  11 147.866 208.094   1
   0   9 -12 719.251 115.612   1
   0  -9  12 615.543 110.332   1
   0   9  12 709.027 253.382   1
   0  -9 -13 76.5163 202.444   1
   0   9 -13-10.6571 107.516   1
   0  -9  13 120.790 97.4327   1
   0   9  13-96.0437 254.833   1
   0   9  14 131.973 261.150   1
   0   9 -14 225.701 119.157   1
   0  -9  14 11.7323 101.423   1
   0  -9 -14-52.5702 226.817   1
   0   9  15-102.201 245.725   1
   0  -9 -15-162.761 221.738   1
   0   9  16 314.629 283.660   1
   0   9 -16 591.250 164.484   1
   0  -9  16 178.402 118.940   1
   0  -9 -16 528.315 226.270   1
   0   9 -17 206.805 173.646   1
   0   9  17 71.3615 268.224   1
   0  -9 -17 226.655 221.990   1
   0   9  19-146.664 273.431   1
   0  -9 -19 86.4710 219.176   1
   0   9  20 550.582 274.358   1
   0  -9 -20 57.3798 206.850   1
   0   9  21 36.6383 259.304   1
   0  -9 -21-57.2715 195.077   1
   0   9  22 219.816 237.003   1
   0  -9 -22 227.443 186.666   1
   0   9  23 216.938 209.456   1
   0  -9 -23 28.3009 155.717   1
   0   9  24 35.6215 219.454   1
   0  -9 -24 84.1565 184.213   1
   0   9  25 557.903 252.387   1
   0  -9 -25 304.801 204.968   1
   0   9  26-68.3907 223.572   1
   0  10   0 34156.5 2783.98   1
   0 -10   0 35394.2 2774.77   1
   0  10   1-113.900 131.795   1
   0  10  -1-108.941 110.293   1
   0 -10   1 16.2461 88.2603   1
   0 -10  -1-24.4009 110.379   1
   0 -10   2 1967.13 181.720   1
   0 -10  -2 2342.94 233.032   1
   0  10   2 2465.83 256.512   1
   0  10  -2 1703.53 196.836   1
   0  10   3-40.4202 170.834   1
   0 -10   3-29.4172 47.2996   1
   0 -10  -3-91.5312 130.931   1
   0  10  -3 124.196 63.2365   1
   0 -10  -4 1491.63 203.803   1
   0  10   5-162.852 184.138   1
   0 -10  -5 17.8199 153.766   1
   0  10   6 197.024 192.374   1
   0 -10  -6 474.831 160.201   1
   0  10   8 1924.44 300.319   1
   0 -10  -8 2116.14 267.663   1
   0  10   9-141.776 220.373   1
   0 -10  -9 66.6988 172.266   1
   0  10  10 913.485 252.381   1
   0 -10 -10 487.377 199.277   1
   0  10  11-61.3277 215.454   1
   0 -10 -11-48.3527 171.153   1
   0  10  12 1622.45 313.844   1
   0 -10 -12 1230.26 240.526   1
   0 -10 -14 348.547 208.086   1
   0  10 -14 224.945 79.3610   1
   0  10  14 642.993 256.493   1
   0 -10  14 241.579 64.1848   1
   0 -10 -15 275.457 195.111   1
   0  10 -15 30.5526 100.358   1
   0  10  15-34.7556 247.005   1
   0 -10  15 130.450 81.6933   1
   0 -10 -16 28.1641 181.742   1
   0  10 -16 27.1510 115.717   1
   0  10  16-426.225 247.689   1
   0 -10 -17 85.9184 172.441   1
   0  10  17 252.839 233.296   1
   0 -10 -18 86.6218 180.430   1
   0  10  18-36.6838 212.387   1
   0 -10 -19 86.9130 181.022   1
   0  10  19-73.6451 217.813   1
   0 -10 -20 403.682 186.509   1
   0  10  20-184.333 226.365   1
   0 -10 -21 86.1954 196.684   1
   0  10  21 146.896 264.776   1
   0 -10 -22 85.4314 200.935   1
   0  10  22 109.962 258.562   1
   0  10  24 212.877 241.835   1
   0 -10 -24-310.401 202.072   1
   0  10  25 34.6964 217.032   1
   0 -10 -25 194.285 184.032   1
   0 -10 -26-26.9792 156.484   1
   0  10  26 372.194 207.606   1
   0 -11  -1 12.9468 118.219   1
   0 -11   1 163.933 92.9144   1
   0  11   1-52.7143 154.608   1
   0  11  -1 22.9723 107.649   1
   0  11   2 818.652 204.158   1
   0 -11   2 708.034 102.027   1
   0  11  -2 621.396 118.885   1
   0 -11  -3-80.9562 139.327   1
   0  11   3-21.9423 192.061   1
   0 -11   3 30.2534 53.9315   1
   0  11  -3-106.866 67.9826   1
   0 -11  -4 157.913 141.606   1
   0  11   4 235.991 199.490   1
   0 -11  -5-18.7866 146.449   1
   0  11   5 50.1964 187.166   1
   0 -11  -6 199.223 157.562   1
   0  11   6 502.027 224.593   1
   0 -11  -7 20.9651 162.943   1
   0 -11  -8 1515.11 228.092   1
   0  11   8 1435.45 267.102   1
   0  11   9 357.008 210.883   1
   0 -11 -10 1263.92 230.813   1
   0  11  10 956.599 292.824   1
   0 -11 -11-24.6964 181.726   1
   0  11  11-31.7852 224.133   1
   0 -11 -12 821.078 217.117   1
   0  11  12 1019.11 277.474   1
   0 -11 -13 633.710 229.133   1
   0  11  13-134.812 265.512   1
   0 -11 -14 326.074 208.817   1
   0  11  14-172.976 245.931   1
   0 -11 -15 55.6894 174.982   1
   0  11  15 176.808 229.271   1
   0 -11 -16 28.3955 186.430   1
   0  11  16 72.0114 236.378   1
   0 -11 -17 316.184 197.947   1
   0  11  17 256.457 268.733   1
   0 -11 -18-28.9547 202.193   1
   0  11  18 442.342 272.376   1
   0 -11 -19-86.8355 207.285   1
   0  11  19 444.223 257.278   1
   0 -11 -21 28.8291 193.246   1
   0  11  21-74.1002 241.121   1
   0 -11 -22-172.478 177.189   1
   0  11  22 549.237 243.520   1
   0 -11 -23 427.556 173.736   1
   0  11  23 108.328 198.640   1
   0  11  24 106.075 208.094   1
   0 -11 -24 28.1389 182.387   1
   0 -11 -25 110.415 189.024   1
   0  11  25 138.014 245.270   1
   0 -12   0 847.403 126.158   1
   0  12   0 242.933 143.859   1
   0 -12  -1-174.044 117.521   1
   0  12   1-110.096 153.946   1
   0 -12   1 55.0387 88.6309   1
   0  12  -1-47.2849 110.042   1
   0  12  -2 1256.52 155.195   1
   0 -12   2 1177.60 144.415   1
   0  12   3 23.5223 188.328   1
   0 -12   3-85.5781 59.3300   1
   0  12  -3-6.08565 70.7318   1
   0 -12  -3 17.0983 131.294   1
   0  12   4-127.016 183.853   1
   0 -12  -4-74.0596 140.530   1
   0  12   5-243.108 203.488   1
   0 -12  -5 39.5858 148.172   1
   0  12   7-293.098 232.376   1
   0 -12  -7-130.764 165.309   1
   0  12   8 90.9478 230.837   1
   0 -12  -8 408.815 194.213   1
   0  12   9-439.616 234.953   1
   0 -12  -9 331.921 188.161   1
   0 -12 -10-73.5502 174.878   1
   0  12  11 165.155 259.338   1
   0 -12 -11 151.666 198.029   1
   0  12  12 406.639 247.143   1
   0  12  13 346.634 298.681   1
   0 -12 -13 134.084 209.045   1
   0  12  14 600.060 292.856   1
   0 -12 -14 603.481 218.404   1
   0  12  15-179.492 230.606   1
   0 -12 -15 196.115 171.779   1
   0  12  17-36.8186 271.036   1
   0 -12 -17 201.070 216.485   1
   0  12  18 74.1211 270.826   1
   0 -12 -18-28.8250 206.980   1
   0  12  19-74.2805 262.023   1
   0 -12 -19 231.795 212.638   1
   0  12  20-74.1142 261.652   1
   0 -12 -20-231.484 205.237   1
   0  12  21-185.338 263.303   1
   0 -12 -21 143.956 208.213   1
   0  12  22-36.6442 252.954   1
   0 -12 -22 318.307 221.168   1
   0  12  23 36.0406 249.800   1
   0 -12 -23 287.111 213.891   1
   0 -12 -24 282.849 208.015   1
   0  12  24 317.761 246.350   1
   0 -13   0 58.1897 95.0328   1
   0  13   0-45.8071 126.046   1
   0  13   1-167.551 151.761   1
   0 -13  -1-54.3760 111.239   1
   0  13   2 831.498 212.465   1
   0 -13   2 938.618 115.236   1
   0  13  -2 812.160 128.666   1
   0 -13  -2 947.110 165.865   1
   0  13   3 24.7599 182.198   1
   0 -13  -3-53.1301 126.737   1
   0 -13   3 48.0045 69.6165   1
   0  13  -3 48.6234 80.4640   1
   0 -13  -4 2594.89 274.870   1
   0  13   4 1910.72 308.085   1
   0  13   6 481.535 252.651   1
   0 -13  -6-21.7795 166.494   1
   0  13   7-405.975 249.363   1
   0 -13  -7 91.0575 163.601   1
   0  13   8 128.619 239.238   1
   0 -13  -8 141.776 168.803   1
   0  13   9-131.767 253.675   1
   0 -13  -9 24.4046 179.586   1
   0  13  10 1109.67 300.418   1
   0 -13 -10 878.918 226.862   1
   0  13  11-68.6691 252.630   1
   0 -13 -11 25.8317 181.468   1
   0  13  12 209.402 261.931   1
   0 -13 -12 290.851 201.468   1
   0 -13 -13 27.0644 179.934   1
   0  13  14 323.454 260.819   1
   0 -13 -14-137.912 203.644   1
   0  13  16-367.800 235.240   1
   0 -13 -16 340.038 180.461   1
   0  13  17-74.0407 272.466   1
   0 -13 -17-85.5112 198.842   1
   0  13  18-334.291 263.877   1
   0 -13 -18 143.721 217.223   1
   0  13  19 371.595 275.918   1
   0 -13 -19 374.596 203.805   1
   0  13  20 745.536 271.069   1
   0 -13 -20 288.033 213.598   1
   0  13  22-182.552 248.727   1
   0 -13 -22 172.531 191.976   1
   0  13  23 322.693 258.191   1
   0 -13 -23 199.583 194.428   1
   0  13  24 245.627 254.106   1
   0 -13 -24 365.039 200.309   1
   0  14   0 30.5669 132.634   1
   0 -14   0 284.991 105.205   1
   0 -14  -1 41.8087 110.627   1
   0  14   1 18.6448 149.705   1
   0  14   2 221.854 177.143   1
   0 -14  -2 223.403 137.345   1
   0 -14   2 158.126 81.4221   1
   0  14  -2 176.322 97.0820   1
   0 -14  -3 17.9584 133.115   1
   0 -14   3 87.9604 84.7675   1
   0  14  -3 55.8082 86.8141   1
   0  14   3 25.2641 201.132   1
   0  14   4-223.941 216.331   1
   0 -14  -4-19.8235 149.936   1
   0  14   5 90.6847 224.902   1
   0 -14  -5 149.368 167.650   1
   0  14   6 539.573 255.466   1
   0 -14  -6 542.162 188.311   1
   0  14   7 32.9590 231.762   1
   0 -14  -7 188.733 183.632   1
   0  14   8-33.8799 239.181   1
   0 -14  -8 244.210 178.230   1
   0  14   9 103.725 251.044   1
   0 -14  -9-200.936 175.973   1
   0  14  11 177.843 265.497   1
   0 -14 -11 131.346 178.609   1
   0  14  12 72.2338 277.681   1
   0 -14 -12 480.924 206.849   1
   0  14  13 218.691 248.291   1
   0 -14 -13-108.687 185.098   1
   0  14  14 36.6310 262.447   1
   0 -14 -14 247.827 188.078   1
   0  14  15 36.8648 263.936   1
   0 -14 -15 167.358 196.911   1
   0  14  16 222.284 231.858   1
   0 -14 -16 392.842 178.075   1
   0 -14 -17-56.6678 199.837   1
   0  14  18 897.802 278.822   1
   0 -14 -18 114.095 201.254   1
   0  14  19-149.327 272.119   1
   0  14  20 185.234 259.656   1
   0 -14 -20 172.376 187.489   1
   0  14  21 551.477 249.386   1
   0 -14 -21 115.069 179.339   1
   0  14  22 289.999 233.963   1
   0 -14 -22-28.6942 174.286   1
   0  14  23 35.6388 214.205   1
   0 -14 -23 113.695 167.366   1
   0  15   0 45.4514 121.635   1
   0 -15   0-48.4699 92.7345   1
   0  15  -1-37.0761 99.2658   1
   0  15   1 18.3840 138.035   1
   0 -15   1 51.8309 81.8409   1
   0 -15  -1 127.712 117.803   1
   0  15   2 131.532 164.633   1
   0 -15  -2 295.250 119.140   1
   0 -15   2-9.18022 82.4067   1
   0  15  -2-31.3902 91.7136   1
   0 -15  -3-36.6357 128.687   1
   0 -15   3 45.8888 90.8439   1
   0  15  -3-19.0381 103.343   1
   0  15   3 76.4681 172.254   1
   0  15   5 124.359 217.602   1
   0 -15  -5-108.472 158.553   1
   0  15   6 264.675 254.281   1
   0 -15  -6 115.612 164.130   1
   0  15   7 310.727 260.348   1
   0 -15  -7 96.6843 181.332   1
   0  15   8 35.5266 273.589   1
   0 -15  -8 49.9920 180.161   1
   0  15  10 36.6224 263.907   1
   0 -15 -10-26.1643 178.940   1
   0  15  11-332.057 243.622   1
   0 -15 -11-106.366 175.108   1
   0  15  12-148.354 256.644   1
   0 -15 -12 26.9581 186.555   1
   0  15  13-37.1935 278.602   1
   0 -15 -13 271.587 191.259   1
   0  15  14-111.805 228.523   1
   0 -15 -14 219.420 177.071   1
   0  15  15 261.022 280.872   1
   0 -15 -15-27.7156 186.614   1
   0  15  16 298.285 265.814   1
   0 -15 -16-139.519 182.386   1
   0  15  18 484.756 272.383   1
   0 -15 -18 340.722 199.647   1
   0  15  19 630.304 274.498   1
   0 -15 -19 56.7315 188.900   1
   0  15  20 368.324 266.627   1
   0 -15 -20 28.4984 187.452   1
   0 -15 -21-199.795 184.800   1
   0  15  22 35.9084 204.424   1
   0 -15 -22-28.4255 156.210   1
   0 -16   0 310.793 105.154   1
   0  16   0 149.936 111.926   1
   0 -16  -1-14.2893 108.319   1
   0 -16   1 11.0506 89.7351   1
   0  16   1 72.3493 129.885   1
   0  16  -1-114.694 100.550   1
   0 -16   2 139.203 98.3307   1
   0 -16  -2 131.687 126.688   1
   0  16   2 322.494 167.845   1
   0  16  -2-11.7050 104.555   1
   0  16  -3 72.9895 103.823   1
   0 -16   3 100.952 93.7722   1
   0  16   4 57.3470 206.778   1
   0 -16  -4 123.552 145.415   1
   0  16   5 349.217 222.464   1
   0 -16  -5 44.1247 147.693   1
   0  16   6 102.656 262.306   1
   0 -16  -6 424.121 172.346   1
   0  16   7 286.174 263.994   1
   0 -16  -7 246.734 170.630   1
   0  16   8-110.911 258.226   1
   0 -16  -8 332.090 173.310   1
   0  16   9-37.7105 274.624   1
   0 -16  -9 26.1612 173.918   1
   0  16  10 266.633 254.419   1
   0 -16 -10 26.6206 185.807   1
   0  16  11 267.542 279.524   1
   0 -16 -11-296.506 191.094   1
   0  16  12 152.897 251.050   1
   0 -16 -12 81.5654 171.669   1
   0  16  13 152.486 246.179   1
   0 -16 -13 136.863 164.826   1
   0  16  14 38.2298 252.291   1
   0 -16 -14-247.989 186.572   1
   0  16  15 342.278 234.148   1
   0 -16 -15 248.816 173.346   1
   0  16  17 449.671 256.378   1
   0 -16 -17 223.685 175.502   1
   0  16  18 37.2453 233.590   1
   0 -16 -18 394.481 190.722   1
   0  16  19 516.555 261.636   1
   0 -16 -19 255.214 191.315   1
   0  16  20 255.059 257.082   1
   0 -16 -20 28.1620 199.513   1
   0  16  21-179.911 245.113   1
   0 -16 -21-337.608 177.955   1
   0  17   0 105.806 114.947   1
   0 -17   0-38.4095 92.9272   1
   0  17   1 35.3674 129.807   1
   0  17  -1-67.1117 107.303   1
   0 -17  -1 145.298 102.624   1
   0 -17   1 144.831 91.0875   1
   0  17   2 210.308 153.636   1
   0  17  -2 265.965 132.163   1
   0 -17  -2 32.9750 118.589   1
   0  17   3 24.6692 167.526   1
   0 -17  -3 130.848 140.032   1
   0  17   4 395.652 213.841   1
   0 -17  -4 20.9148 150.632   1
   0 -17  -5 182.357 170.538   1
   0  17   5 158.591 228.166   1
   0  17   6-277.460 252.574   1
   0 -17  -6 169.999 166.746   1
   0  17   7 258.132 272.992   1
   0 -17  -7 253.986 174.862   1
   0  17   8 307.442 272.160   1
   0 -17  -8 52.7465 172.665   1
   0  17   9 433.574 271.920   1
   0 -17  -9 294.839 168.772   1
   0  17  10 239.035 266.163   1
   0 -17 -10 381.102 188.761   1
   0  17  11 119.723 260.052   1
   0 -17 -11-302.238 185.400   1
   0  17  13 78.7477 251.922   1
   0 -17 -13 139.401 178.508   1
   0  17  14-38.9766 240.105   1
   0 -17 -14 111.428 170.804   1
   0  17  16 38.1357 231.534   1
   0 -17 -16 111.843 164.657   1
   0  17  17 263.600 268.464   1
   0 -17 -17-168.708 187.708   1
   0  17  18-111.404 224.360   1
   0 -17 -18 223.630 175.647   1
   0  17  19-219.952 235.440   1
   0 -17 -19 111.952 166.418   1
   0  17  20-398.367 267.706   1
   0 -17 -20-27.7702 182.781   1
   0  17  21 106.599 247.067   1
   0 -17 -21 164.446 174.019   1
   0  18   1 52.8048 116.109   1
   0  18   2 163.499 146.793   1
   0  18   3 168.064 166.913   1
   0 -18  -3 37.5153 128.475   1
   0  18   4-111.239 189.454   1
   0 -18  -4 104.518 133.668   1
   0  18   5 251.190 192.667   1
   0 -18  -5 45.9680 137.685   1
   0  18   6 104.165 243.137   1
   0 -18  -6 99.5062 143.441   1
   0 -18  -8 382.990 189.013   1
   0  18   8 39.4910 258.984   1
   0 -18  -9 84.3941 175.770   1
   0  18   9-122.198 255.700   1
   0  18  10 41.3366 259.514   1
   0 -18 -10-84.8840 173.456   1
   0  18  12 493.869 284.103   1
   0 -18 -12 57.0458 182.214   1
   0  18  13 528.488 266.538   1
   0 -18 -13 142.165 187.813   1
   0  18  14 240.237 266.460   1
   0 -18 -14 114.171 177.915   1
   0  18  15-157.284 235.026   1
   0 -18 -15 113.258 167.489   1
   0  18  16-77.1602 264.393   1
   0 -18 -16-283.115 189.751   1
   0  18  17 303.296 247.858   1
   0 -18 -17-252.159 159.595   1
   0  18  18-37.3150 255.467   1
   0 -18 -18 249.861 181.836   1
   0  18  19 36.5256 234.700   1
   0 -18 -19-164.443 161.426   1
   0  18  20-215.428 223.452   1
   0 -18 -20 297.840 169.410   1
   0  19   7 378.934 259.854   1
   0  19   8-80.6301 268.086   1
   0  19   9 336.693 274.465   1
   0 -19  -9 173.817 174.931   1
   0  19  11 172.268 273.072   1
   0 -19 -11-266.747 192.336   1
   0  19  12 299.486 266.212   1
   0 -19 -12 29.5971 177.140   1
   0  19  13 42.1435 268.423   1
   0 -19 -13-205.686 176.808   1
   0  19  14 371.551 290.020   1
   0 -19 -14-145.245 183.212   1
   0  19  15 40.4889 267.108   1
   0 -19 -15 172.285 180.541   1
   0  19  16-157.788 240.794   1
   0 -19 -16-113.075 157.551   1
   0  19  17-192.927 261.466   1
   0 -19 -17 473.678 184.697   1
   0  19  18 75.0515 233.357   1
   0 -19 -18-54.7566 152.281   1
   0  19  19 402.928 263.534   1
   0 -19 -19 107.958 172.567   1
   1   0 -26 117.752 241.924   1
  -1   0  25 37.5785 223.449   1
   1   0 -25-75.3288 241.903   1
  -1   0  24 264.758 241.062   1
   1   0 -24 397.750 251.561   1
  -1   0  22 859.801 264.896   1
   1   0 -22 1057.90 247.755   1
  -1   0  21-147.257 225.829   1
   1   0 -21-95.1503 219.657   1
   1   0 -20-60.7624 222.839   1
  -1   0  20-72.0648 254.122   1
   1   0 -18 2344.78 295.329   1
  -1   0  18 1056.04 311.816   1
   1   0 -17 180.089 198.846   1
  -1   0  17-65.5247 262.363   1
   1   0 -16 4743.25 462.689   1
  -1   0  16 4552.89 494.401   1
  -1   0  15 296.258 239.657   1
   1   0 -13-181.298 177.501   1
  -1   0  13-78.4529 209.033   1
  -1   0  12 9582.94 821.090   1
   1   0 -12 9265.39 794.953   1
   1   0 -11 173.229 160.146   1
  -1   0  11-156.679 183.268   1
  -1   0  10 67554.0 5224.70   1
   1   0 -10 64192.8 5211.80   1
   1   0  -9-14.4350 139.934   1
  -1   0   9-91.6230 178.659   1
   1   0  -8 985.446 162.540   1
  -1   0   8 964.450 185.643   1
  -1   0   6 47511.1 3910.66   1
   1   0  -6 50587.7 3904.62   1
  -1   0   5-42.5807 161.440   1
   1   0  -5-137.461 134.683   1
  -1   0   4 2199.59 234.029   1
   1   0  -4 1573.78 206.933   1
   1   0  -3 18.1121 117.882   1
  -1   0   3 21.6159 141.361   1
   1   0  -2 416232. 33054.9   1
  -1   0   2 422877. 33056.6   1
  -1   0   1 51.4383 88.4298   1
   1   0  -1-13.6500 75.2767   1
   1   0   1-3.80573 85.6896   1
  -1   0  -1 74.4635 83.0375   1
  -1   0  -2 421797. 33239.5   1
   1   0   2 421526. 33241.2   1
  -1   0  -3-39.3718 114.087   1
   1   0   3 176.391 140.755   1
  -1   0  -4 2184.33 231.097   1
   1   0   4 2049.33 254.231   1
  -1   0  -5 34.4133 130.100   1
   1   0   5 109.336 163.686   1
   1   0   6 49191.9 3994.84   1
  -1   0  -6 51134.1 3988.16   1
   1   0   8 1033.25 198.586   1
  -1   0  -8 1112.59 174.615   1
   1   0   9-266.097 177.990   1
  -1   0  -9-97.7961 137.802   1
   1   0  10 61272.5 4828.92   1
  -1   0 -10 60144.1 4817.53   1
  -1   0 -11 16.8469 142.145   1
   1   0  11 172.416 194.077   1
  -1   0 -12 7972.29 700.171   1
   1   0  12 8284.69 723.434   1
  -1   0 -13 198.881 162.685   1
   1   0  15-112.710 214.446   1
  -1   0 -16 4394.31 424.423   1
   1   0  16 3840.75 445.528   1
   1   0  17-31.2251 211.024   1
  -1   0 -17-25.4505 173.384   1
   1   0  18 2128.41 341.401   1
  -1   0 -18 2674.33 319.521   1
   1   0  20 209.741 247.420   1
  -1   0 -20 509.568 220.364   1
   1   0  21 35.7528 236.816   1
  -1   0 -21 156.380 233.364   1
   1   0  22 942.846 266.046   1
  -1   0 -22 846.424 242.442   1
   1   0  24 73.6874 230.223   1
  -1   0 -24-143.778 232.925   1
   1   0  25-110.472 224.740   1
  -1   0 -25 764.830 261.592   1
  -1   0 -26-120.798 268.967   1
  -1   1  26 533.547 253.798   1
   1  -1 -26-111.487 228.263   1
  -1   1  25 38.5323 218.121   1
  -1  -1  25 180.925 218.503   1
   1  -1 -25-180.010 228.113   1
   1   1 -25 79.0660 249.333   1
  -1  -1  24 36.4678 242.692   1
  -1   1  24 619.599 261.814   1
   1  -1 -24 731.172 259.110   1
   1   1 -24-112.712 243.636   1
  -1  -1  23-36.5261 223.019   1
  -1   1  23 423.235 250.619   1
   1   1 -23 35.7185 218.099   1
   1  -1 -23 167.596 220.281   1
  -1  -1  22-144.822 240.789   1
  -1   1  22-76.1866 235.855   1
   1   1 -22-573.770 238.085   1
   1  -1 -22 389.292 221.973   1
  -1   1  21 150.048 247.581   1
  -1  -1  21 178.632 236.818   1
   1  -1 -21 156.776 213.083   1
   1   1 -21 128.190 212.499   1
  -1   1  20-183.978 250.591   1
   1   1 -20 670.323 221.400   1
   1  -1 -20 270.295 225.740   1
  -1  -1  20 209.765 241.941   1
  -1   1  19 718.580 278.798   1
   1   1 -19 144.570 190.857   1
  -1  -1  19 136.025 236.805   1
   1  -1 -19 516.029 233.641   1
   1  -1 -18 109.212 219.455   1
  -1   1  18 174.109 254.692   1
  -1  -1  18 493.901 267.560   1
   1   1 -18-81.5528 199.627   1
  -1   1  17 501.011 266.348   1
  -1  -1  17 887.737 268.870   1
   1  -1 -17 1164.64 234.240   1
   1   1 -17 1221.92 239.454   1
  -1   1  16-416.259 262.893   1
  -1  -1  16 211.748 224.861   1
   1   1 -16 118.974 193.769   1
   1  -1 -16-147.983 209.576   1
  -1  -1  15 1120.96 257.163   1
   1  -1 -15 1341.72 229.134   1
   1   1 -15 1085.55 205.547   1
  -1   1  14 2305.14 348.759   1
  -1  -1  14 3385.23 356.951   1
   1  -1 -14 2538.46 312.801   1
   1   1 -14 2728.79 304.989   1
  -1  -1  13 1855.21 302.519   1
   1   1 -13 2403.11 268.666   1
  -1   1  12 9023.66 804.296   1
   1   1 -12 9364.02 777.955   1
   1  -1 -12 8982.47 782.739   1
  -1   1  11 69.6053 202.690   1
  -1  -1  11 191.326 176.544   1
   1  -1 -11 164.093 164.250   1
   1   1 -11-32.6868 144.564   1
   1  -1 -10 17270.6 1405.14   1
   1   1 -10 17056.8 1399.85   1
  -1  -1  10 16579.9 1410.92   1
  -1   1  10 18253.3 1421.56   1
   1   1  -9 40831.3 3128.55   1
   1  -1  -9 37117.2 3129.95   1
  -1  -1   9 39583.6 3138.10   1
  -1   1   9 39489.5 3141.93   1
   1   1  -8 31042.6 2470.15   1
   1  -1  -8 30376.4 2475.28   1
  -1  -1   8 30704.0 2480.24   1
  -1   1   8 31862.9 2486.20   1
   1   1  -7 4422.35 389.546   1
   1  -1  -7 4705.75 400.335   1
  -1   1   7 4517.46 414.413   1
  -1  -1   7 3854.27 401.277   1
   1   1  -6 6389.15 533.847   1
  -1  -1   6 6328.27 548.372   1
   1   1  -5 24770.4 1917.58   1
   1  -1  -5 23328.6 1923.09   1
  -1   1   5 24338.3 1930.12   1
  -1  -1   5 23656.5 1922.15   1
   1  -1  -4 12821.7 1004.96   1
   1   1  -4 12676.3 997.658   1
  -1   1   4 12979.7 1013.04   1
  -1  -1   4 10958.4 1005.45   1
  -1  -1   3 48093.4 3936.48   1
   1   1  -3 48101.7 3934.71   1
   1  -1  -3 53806.4 3938.84   1
  -1   1   3 49633.6 3942.43   1
   1   1  -2 3166.87 231.467   1
   1  -1  -2 2412.95 240.051   1
  -1  -1   2 2304.64 240.301   1
  -1   1   2 2283.73 248.670   1
   1  -1  -1 4630.16 413.925   1
  -1   1   1 5458.52 418.914   1
  -1  -1   1 3458.43 409.727   1
   1   1  -1 6559.03 410.264   1
  -1   1   0 377147. 29954.3   1
   1   1   0 365059. 29954.1   1
   1  -1   0 366975. 29952.9   1
  -1  -1   0 418719. 29955.6   1
  -1  -1  -1 6084.23 487.441   1
   1   1   1 5742.21 489.811   1
  -1  -1  -2 2548.47 233.148   1
  -1   1  -2 2832.29 225.509   1
   1   1   2 2068.53 240.710   1
   1  -1   2 2570.93 229.596   1
  -1   1  -3 52799.9 4171.45   1
  -1  -1  -3 52979.6 4177.14   1
   1   1   3 52060.2 4182.46   1
   1  -1   3 53015.0 4173.04   1
  -1  -1  -4 13392.9 1032.22   1
  -1   1  -4 13704.1 1024.58   1
   1   1   4 13142.9 1043.92   1
   1  -1   4 10560.0 1030.06   1
  -1  -1  -5 24134.6 1951.20   1
  -1   1  -5 25385.6 1945.86   1
   1  -1   5 23190.5 1951.53   1
   1   1   5 24752.0 1960.29   1
  -1   1  -6 6301.08 542.002   1
   1  -1   6 6679.82 556.296   1
   1  -1   7 4083.15 344.372   1
   1   1   7 4051.52 356.904   1
  -1   1  -7 3480.71 323.172   1
   1  -1   8 31094.1 2352.39   1
   1   1   8 30076.4 2357.74   1
  -1   1  -8 28348.3 2340.61   1
  -1  -1  -8 28416.2 2345.69   1
   1   1   9 37180.5 3084.10   1
   1  -1   9 39655.5 3080.37   1
  -1  -1  -9 39314.7 3073.79   1
  -1   1  -9 37847.4 3067.25   1
   1  -1  10 17880.4 1374.93   1
   1   1  10 16694.7 1379.60   1
  -1  -1 -10 16510.5 1363.91   1
  -1   1 -10 16181.6 1357.83   1
  -1  -1 -11 139.063 142.338   1
  -1   1 -11-145.061 138.699   1
   1   1  11 223.542 187.504   1
   1  -1  11-41.2444 188.574   1
   1  -1  12 9180.83 790.569   1
   1   1  12 9202.15 798.564   1
  -1   1 -12 9333.79 774.094   1
  -1  -1 -12 8738.99 774.331   1
   1  -1  13 1755.66 266.160   1
  -1   1 -13 1901.47 245.705   1
   1  -1  14 2114.67 303.016   1
   1   1  14 2852.54 355.492   1
  -1   1 -14 2444.12 277.879   1
  -1  -1 -14 1934.91 278.679   1
   1   1  15 2009.11 291.549   1
   1  -1  15 1456.52 275.328   1
  -1   1 -15 2146.33 254.385   1
  -1  -1 -15 1309.70 235.539   1
   1   1  16 362.536 220.223   1
   1  -1  16-87.4674 225.411   1
  -1  -1 -16 96.6815 173.205   1
  -1   1 -16 119.488 183.700   1
   1   1  17 1105.17 275.816   1
  -1   1 -17 968.955 218.218   1
  -1  -1 -17 1549.27 239.815   1
   1   1  18 99.0066 234.426   1
   1  -1  18 256.859 223.020   1
  -1   1 -18-27.2925 195.279   1
  -1  -1 -18-159.919 201.382   1
   1   1  19 446.563 251.340   1
   1  -1  19 33.2362 256.291   1
  -1   1 -19 173.685 214.379   1
  -1  -1 -19 533.424 222.172   1
   1  -1  20 205.808 238.737   1
   1   1  20 600.426 260.167   1
  -1   1 -20 366.862 222.208   1
  -1  -1 -20 761.631 218.337   1
   1   1  21 145.032 237.181   1
   1  -1  21-348.672 254.976   1
  -1  -1 -21-91.3631 220.442   1
   1   1  22-183.588 238.961   1
   1  -1  22-70.6213 221.669   1
  -1   1 -22 33.8160 204.196   1
  -1  -1 -22 252.437 219.182   1
   1   1  23 37.0539 224.868   1
   1  -1  23-214.386 220.068   1
  -1   1 -23 35.9979 238.311   1
  -1  -1 -23 130.486 212.299   1
   1   1  24 262.272 249.840   1
   1  -1  24-286.474 241.799   1
  -1   1 -24 191.165 251.726   1
  -1   1 -25 533.017 260.004   1
   1   1  25-37.4601 220.903   1
  -1  -1 -25 570.772 239.678   1
   1   1  26 261.224 241.201   1
  -1  -1 -26 112.908 260.843   1
  -1   2  26-38.6101 237.818   1
   1  -2 -26-35.2753 231.575   1
  -1   2  25 272.881 232.050   1
   1  -2 -25 34.4202 211.243   1
  -1   2  24 78.1743 241.971   1
   1  -2 -24 67.1799 229.793   1
  -1   2  23 311.604 247.001   1
  -1  -2  23 244.185 218.200   1
   1   2 -23 369.044 237.242   1
   1  -2 -23-359.147 247.693   1
  -1  -2  22-138.965 223.228   1
   1   2 -22-34.7354 231.977   1
  -1   2  21-227.358 231.259   1
   1  -2 -21 30.7627 195.088   1
   1   2 -21-32.6488 227.793   1
  -1  -2  21-274.853 233.260   1
  -1   2  20 372.495 239.853   1
   1  -2 -20 118.507 192.740   1
  -1   2  19 109.105 262.148   1
   1   2 -19-57.6199 204.735   1
  -1  -2  19 393.635 247.917   1
   1  -2 -19-28.4757 211.031   1
   1   2 -18 784.960 227.373   1
  -1  -2  18 474.996 243.850   1
   1  -2 -17 393.737 224.678   1
  -1  -2  17 334.036 227.904   1
  -1   2  17 848.927 275.207   1
   1   2 -17 228.395 187.487   1
   1  -2 -16 829.473 211.610   1
  -1  -2  16 839.479 235.931   1
  -1   2  16 163.127 270.036   1
   1   2 -16 376.770 183.356   1
   1  -2 -15 530.668 211.918   1
  -1   2  15 217.917 243.227   1
   1  -2 -14 2296.78 278.417   1
   1   2 -14 1621.59 245.336   1
  -1   2  14 1834.25 303.254   1
  -1  -2  14 1748.98 272.020   1
   1   2 -13 1238.96 186.998   1
   1  -2 -13 979.363 209.441   1
  -1  -2  13 1030.20 233.340   1
  -1   2  13 832.272 244.723   1
   1  -2 -12 81.7331 162.164   1
  -1  -2  12-88.5294 182.695   1
  -1   2  12 77.7687 209.895   1
   1  -2 -11 76.1893 163.933   1
   1   2 -11-92.0417 130.732   1
  -1   2  11-48.0359 212.766   1
  -1  -2  11-141.448 187.232   1
  -1   2  10 15488.4 1319.71   1
   1  -2 -10 16870.8 1308.94   1
   1   2 -10 15544.5 1294.02   1
   1   2  -9 1721.56 215.879   1
   1  -2  -9 1882.72 246.331   1
  -1   2   9 2020.11 278.268   1
  -1  -2   9 2308.44 251.849   1
   1  -2  -8 33771.5 2723.72   1
  -1   2   8 34499.4 2734.66   1
   1  -2  -7 18325.8 1508.00   1
   1   2  -7 18171.7 1499.23   1
  -1   2   7 19400.9 1518.85   1
  -1  -2   7 19026.5 1507.35   1
   1   2  -6 6888.75 619.464   1
   1  -2  -6 7191.77 629.858   1
  -1  -2   6 7699.48 627.014   1
  -1   2   6 8385.45 647.071   1
  -1   2   5-51.3483 180.875   1
   1  -2  -5-95.1648 147.183   1
   1   2  -5-28.3094 116.141   1
  -1  -2   5 61.1497 138.764   1
  -1   2   4 7391.80 693.392   1
   1  -2  -4 8675.08 683.218   1
   1   2  -4 8135.75 664.945   1
  -1  -2   4 8278.61 671.771   1
  -1   2   3 290954. 21052.9   1
   1  -2  -3 297099. 21049.2   1
   1   2  -3 301524. 21039.8   1
   1  -2  -2 53429.8 4228.87   1
  -1   2   2 53961.1 4232.08   1
   1   2  -2 53855.6 4221.03   1
  -1  -2   2 52736.5 4221.78   1
   1   2  -1 15574.5 1219.80   1
  -1  -2   1 15743.8 1220.69   1
  -1   2   1 15115.8 1229.08   1
   1  -2  -1 14602.1 1225.17   1
  -1   2   0 46.6627 101.574   1
  -1  -2   0 71.1986 84.2903   1
   1  -2   0 24.6760 85.8006   1
   1   2   0 30.9315 87.6622   1
  -1  -2  -1 10491.4 952.435   1
   1   2   1 14050.7 960.986   1
  -1  -2  -2 56968.5 4378.77   1
  -1   2  -2 51472.1 4369.83   1
   1   2   2 55687.1 4382.14   1
   1  -2   2 58462.8 4370.22   1
  -1  -2  -3 298380. 23540.0   1
  -1   2  -3 291564. 23528.6   1
   1  -2   3 306479. 23530.5   1
   1   2   3 299611. 23544.8   1
  -1  -2  -4 9484.07 673.730   1
  -1   2  -4 8430.79 652.369   1
   1   2   4 8473.00 688.301   1
   1   2   5-291.621 163.480   1
   1  -2   5 160.277 119.292   1
  -1  -2  -5 31.6613 131.726   1
  -1   2  -5-6.59434 99.4855   1
  -1   2  -6 8418.51 666.787   1
  -1  -2  -6 8613.93 680.731   1
   1  -2   6 7644.32 675.116   1
   1   2   6 7591.64 691.771   1
   1   2   7 18892.0 1470.96   1
   1  -2   7 18317.1 1455.52   1
  -1   2  -7 17106.5 1447.62   1
  -1  -2  -7 18293.4 1457.10   1
   1   2   8 34199.5 2694.47   1
  -1  -2  -8 33091.6 2683.11   1
  -1   2  -9 1826.28 220.258   1
   1   2   9 2245.40 272.974   1
   1  -2   9 2080.56 240.925   1
  -1  -2  -9 2423.05 248.561   1
  -1   2 -10 13814.3 1129.73   1
   1   2  10 14152.4 1157.75   1
  -1  -2 -10 13690.1 1139.15   1
   1   2  11 46.3685 184.609   1
   1  -2  11 78.0907 162.544   1
  -1   2 -11-124.456 132.294   1
  -1  -2 -11-162.804 138.103   1
   1  -2  12 21.2738 170.540   1
   1   2  12-373.635 201.882   1
  -1  -2 -12-58.9178 167.528   1
   1  -2  13 946.933 219.217   1
   1   2  13 1027.37 246.590   1
  -1  -2 -13 690.025 192.878   1
  -1   2 -13 938.984 184.556   1
   1   2  14 1746.14 287.142   1
   1  -2  14 1761.88 271.960   1
  -1   2 -14 1649.51 230.044   1
  -1  -2 -14 1686.34 238.218   1
   1   2  15 262.745 225.245   1
  -1  -2 -15 652.454 197.105   1
   1  -2  16 536.135 220.519   1
  -1  -2 -16 389.736 205.256   1
  -1   2 -16 237.331 176.986   1
   1   2  17 446.634 245.948   1
   1  -2  17 357.754 228.553   1
  -1   2 -17 102.298 184.391   1
  -1  -2 -17 330.501 179.378   1
   1  -2  18 372.634 219.215   1
  -1   2 -18 494.730 216.987   1
   1   2  19 34.4044 222.936   1
   1  -2  19 451.440 234.019   1
  -1  -2 -19-82.9076 193.428   1
  -1   2 -19-175.796 223.511   1
   1   2  20 354.421 256.420   1
  -1  -2 -20-86.2327 217.311   1
   1  -2  21 167.616 223.477   1
   1   2  21-36.1708 234.815   1
  -1   2 -21 594.167 235.938   1
  -1  -2 -21 505.146 194.321   1
   1  -2  22 68.1410 214.980   1
  -1   2 -22 106.375 230.860   1
   1  -2  23-34.2912 200.190   1
   1   2  23 111.360 228.024   1
  -1   2 -23 380.120 256.296   1
  -1  -2 -23 343.793 214.293   1
   1   2  24-112.650 227.892   1
  -1  -2 -24 32.2340 210.702   1
   1   2  25-37.4818 237.088   1
  -1  -2 -25 701.026 228.364   1
   1   2  26 336.573 214.609   1
  -1  -2 -26 349.331 216.847   1
   1  -3 -28 277.576 231.697   1
   1  -3 -27 68.4109 210.398   1
  -1   3  27 419.223 231.965   1
   1  -3 -26 168.551 227.248   1
  -1   3  26 154.737 261.734   1
   1  -3 -25-296.938 215.099   1
  -1   3  25 38.9092 254.639   1
   1  -3 -24-162.203 221.277   1
  -1   3  24-117.006 232.183   1
   1   3 -23 270.365 276.504   1
   1  -3 -23 191.470 215.854   1
  -1  -3  23-132.580 209.246   1
  -1   3  23 194.215 246.282   1
  -1   3  22 77.0036 258.086   1
  -1  -3  22-66.0149 204.285   1
   1  -3 -22 156.621 216.750   1
   1   3 -22-107.892 246.932   1
  -1   3  21-76.0643 264.336   1
  -1  -3  21 228.463 218.399   1
   1   3 -21 100.273 217.059   1
  -1   3  20 672.864 303.070   1
  -1  -3  20 673.085 248.103   1
   1   3 -20 964.026 255.243   1
  -1   3  19-73.3519 270.297   1
  -1  -3  19 500.295 218.560   1
   1   3 -19 115.548 207.997   1
  -1  -3  18 1450.58 280.532   1
   1   3 -18 1663.44 266.523   1
   1  -3 -18 1866.03 266.475   1
  -1   3  17 240.528 244.371   1
  -1  -3  17 608.761 215.660   1
   1   3 -17 547.624 186.514   1
   1  -3 -17 212.169 198.376   1
  -1   3  16-99.2299 235.976   1
  -1  -3  16 27.5357 204.857   1
   1   3 -16 138.429 185.965   1
   1  -3 -16-411.166 185.399   1
  -1   3  15 634.919 251.482   1
  -1  -3  15 103.850 191.082   1
   1  -3 -15 271.758 169.822   1
   1   3 -15 277.196 178.406   1
   1   3 -14 10481.2 815.975   1
   1  -3 -14 9482.36 825.671   1
  -1  -3  14 9554.07 830.935   1
  -1   3  14 8206.53 843.313   1
   1  -3 -13 157.048 179.601   1
  -1   3  13 85.1746 225.970   1
  -1  -3  13-113.070 183.100   1
   1   3 -13-17.8838 138.141   1
  -1  -3  12 12757.4 922.115   1
   1   3 -12 9488.98 891.969   1
  -1  -3  11 3485.13 341.341   1
  -1   3  11 3157.20 366.392   1
   1  -3 -11 3399.05 343.098   1
   1   3 -11 2862.21 313.361   1
   1   3 -10 6296.07 518.425   1
   1  -3 -10 5493.89 535.055   1
  -1  -3  10 6299.65 533.037   1
  -1   3  10 5679.15 553.719   1
   1  -3  -9 3087.52 331.933   1
  -1   3   9 3390.73 358.654   1
   1  -3  -8 17677.2 1462.02   1
   1   3  -8 17845.9 1447.13   1
  -1  -3   8 18626.1 1453.06   1
  -1   3   8 17513.6 1471.47   1
  -1   3   7-17.4708 180.723   1
   1  -3  -7 128.704 141.491   1
   1   3  -7 80.8945 100.291   1
  -1  -3   7 159.844 124.579   1
  -1  -3   6 31736.7 2552.15   1
   1   3  -6 30884.4 2547.35   1
  -1   3   6 33582.5 2568.88   1
   1  -3  -6 33002.7 2560.49   1
  -1  -3   5 14834.8 1212.20   1
   1   3  -5 15258.3 1207.96   1
  -1   3   4 23539.4 2008.35   1
  -1  -3   4 25305.9 1989.45   1
   1  -3  -4 25310.6 2003.00   1
   1   3  -4 25257.0 1986.51   1
   1  -3  -3 153880. 12249.1   1
  -1  -3   3 153972. 12237.9   1
  -1   3   3 158758. 12253.7   1
   1   3  -3 155453. 12236.8   1
   1  -3  -2 82376.7 6189.58   1
   1   3  -2 81198.7 6178.27   1
  -1  -3   2 73584.5 6179.29   1
  -1   3   2 77091.8 6192.31   1
   1  -3  -1 109926. 8007.34   1
   1   3  -1 115087. 8000.99   1
  -1   3   1 114884. 8010.06   1
   1   3   0 119522. 10059.7   1
  -1  -3   0 129866. 10057.9   1
   1  -3   0 134683. 10057.7   1
  -1   3   0 124425. 10059.1   1
   1   3   1 114742. 8661.61   1
   1  -3   1 106285. 8651.75   1
  -1  -3  -1 110597. 8658.25   1
  -1   3  -1 110363. 8653.22   1
   1   3   2 81206.1 6291.26   1
  -1  -3  -2 78235.2 6285.22   1
   1   3   3 158736. 12696.2   1
   1  -3   3 160010. 12675.4   1
  -1  -3  -3 157398. 12689.4   1
  -1   3  -3 163000. 12674.7   1
   1   3   4 23832.6 2050.04   1
   1  -3   4 24606.5 2026.37   1
  -1   3  -4 27285.3 2023.83   1
  -1  -3  -4 24271.5 2042.10   1
   1  -3   5 14103.4 1193.87   1
  -1   3  -5 15426.1 1188.09   1
   1   3   6 33874.1 2450.24   1
   1  -3   6 28781.9 2426.96   1
   1   3   7 453.093 201.282   1
   1  -3   7 198.770 118.773   1
  -1   3  -7 297.952 106.708   1
  -1  -3  -7 70.0169 154.147   1
  -1  -3  -8 17658.6 1336.46   1
  -1   3  -8 15194.6 1317.35   1
   1   3   8 17210.3 1350.32   1
  -1  -3  -9 3144.17 321.139   1
   1   3   9 3038.82 357.722   1
  -1  -3 -10 5824.34 509.977   1
   1  -3  10 5154.85 496.928   1
   1   3  10 6236.42 536.173   1
  -1   3 -11 3522.95 341.136   1
  -1  -3 -11 3442.63 355.715   1
   1   3  11 3820.35 389.553   1
   1  -3  11 3727.25 359.137   1
   1  -3  12 12296.5 1017.02   1
  -1   3 -12 11981.4 1001.30   1
  -1  -3 -13-214.945 183.098   1
  -1   3 -13 198.232 143.862   1
   1  -3  13 65.5561 178.425   1
   1   3  13-405.160 234.706   1
   1   3  14 9560.27 833.350   1
   1  -3  14 10186.1 824.105   1
  -1  -3 -14 9342.94 815.911   1
  -1   3 -14 8946.14 803.401   1
   1  -3  15 126.902 205.099   1
   1   3  15 474.548 261.595   1
  -1   3 -15-21.5675 168.854   1
  -1  -3 -15 71.0288 181.950   1
   1  -3  16 54.1277 197.825   1
   1   3  16 494.633 227.922   1
  -1  -3 -16 319.859 180.736   1
  -1   3 -16 353.852 180.366   1
   1  -3  17 198.867 194.051   1
  -1  -3 -17 408.410 203.066   1
  -1   3 -17 561.863 200.795   1
   1   3  18 1397.84 304.877   1
   1  -3  18 1217.69 270.213   1
  -1   3 -18 1760.80 269.737   1
  -1  -3 -18 1609.86 254.457   1
   1   3  19 172.361 257.685   1
   1  -3  19 152.788 207.492   1
  -1   3 -19 738.594 244.090   1
   1   3  20 1059.94 277.234   1
   1  -3  20 719.009 237.085   1
  -1  -3 -20 536.427 222.901   1
  -1   3 -20 727.841 248.884   1
   1   3  21 72.1417 250.811   1
   1  -3  21 255.645 207.381   1
  -1  -3 -21 290.557 205.202   1
  -1   3 -21-102.985 224.672   1
   1   3  22-220.080 234.809   1
   1  -3  22 355.583 206.075   1
  -1   3 -22 297.492 245.417   1
  -1  -3 -22 148.351 207.977   1
  -1   3 -23 122.125 258.029   1
   1   3  23 110.624 243.200   1
   1  -3  23 32.5167 195.489   1
  -1  -3 -23 120.433 214.771   1
   1   3  24 36.9982 231.271   1
  -1  -3 -24 123.020 205.424   1
   1   3  25 148.750 232.376   1
  -1  -3 -25-189.981 219.118   1
   1   3  26-185.391 232.758   1
  -1  -3 -26 162.598 236.821   1
   1   3  27 73.6618 219.039   1
  -1  -3 -27 33.7190 217.565   1
  -1  -3 -28 68.7251 229.453   1
   1  -4 -28 65.4141 208.177   1
  -1   4  28-74.0711 215.579   1
   1  -4 -27 258.856 227.311   1
  -1   4  27-301.661 246.466   1
   1  -4 -25-95.5569 205.483   1
  -1   4  25 154.489 237.876   1
   1  -4 -23 342.810 226.843   1
   1   4 -23 533.397 270.744   1
  -1   4  23 615.743 288.439   1
  -1   4  22 38.2891 244.052   1
  -1  -4  22 312.642 196.690   1
   1  -4 -22 122.331 196.847   1
   1   4 -22 150.477 246.228   1
  -1  -4  21 154.237 210.976   1
   1   4 -21-241.617 247.857   1
  -1   4  20-374.083 256.891   1
  -1  -4  20 393.504 218.184   1
   1   4 -20-63.5143 209.411   1
   1  -4 -20 233.127 194.595   1
  -1  -4  19 88.4480 205.605   1
   1   4 -19 58.3252 205.671   1
   1  -4 -19-255.006 203.494   1
  -1   4  18 107.008 274.499   1
  -1  -4  18 85.5911 193.779   1
   1   4 -18 241.197 199.475   1
   1  -4 -18 497.396 213.669   1
  -1  -4  17 631.112 224.564   1
   1   4 -17 49.1564 184.689   1
  -1   4  16 1840.19 329.757   1
   1  -4 -16 2219.58 300.535   1
  -1   4  15 805.202 287.640   1
  -1  -4  15 640.711 210.832   1
   1   4 -15 1262.69 197.425   1
   1  -4 -15 554.843 215.286   1
  -1   4  14-183.714 233.772   1
  -1  -4  14 439.081 196.584   1
   1   4 -14 18.9394 160.385   1
   1  -4 -14 218.235 195.467   1
  -1   4  13 609.896 231.198   1
   1  -4 -13 785.907 184.536   1
  -1  -4  13 686.581 195.362   1
   1   4 -13 931.353 175.839   1
  -1  -4  12 4040.51 400.202   1
  -1   4  12 4213.36 449.008   1
   1   4 -12 3950.45 380.571   1
   1  -4 -12 4511.12 414.850   1
   1   4 -11 6901.77 561.318   1
   1  -4 -11 5751.60 583.496   1
  -1   4  11 6300.64 608.034   1
  -1  -4  11 6781.21 578.344   1
   1   4 -10 4881.01 390.795   1
   1  -4 -10 4567.55 422.521   1
  -1   4  10 4783.29 442.409   1
  -1   4   9 88.2605 202.684   1
   1  -4  -9-161.516 170.874   1
   1   4  -9-55.5127 116.199   1
  -1  -4   9-42.5693 138.922   1
  -1  -4   8 6459.38 498.030   1
   1   4  -8 4924.32 483.001   1
  -1   4   8 5718.46 519.149   1
   1  -4  -8 6019.46 503.971   1
  -1  -4   7 7879.71 665.460   1
   1   4  -7 8214.80 657.108   1
  -1   4   7 7691.97 693.223   1
   1  -4  -7 7808.03 680.534   1
  -1  -4   6 3681.99 305.253   1
   1   4  -6 3322.85 297.127   1
  -1   4   6 3092.99 340.091   1
   1  -4  -6 3227.75 327.197   1
  -1   4   5 4343.73 442.214   1
   1   4  -5 4763.64 395.205   1
   1  -4  -5 5263.99 430.521   1
  -1  -4   5 4577.13 400.004   1
  -1  -4   4 252394. 19604.4   1
   1   4  -4 245179. 19603.5   1
   1  -4  -3 8513.88 777.058   1
   1   4  -3 9654.78 754.433   1
  -1   4   3 8634.43 788.035   1
  -1  -4   3 9731.32 755.748   1
   1   4  -2 1864.25 160.653   1
  -1   4   2 1667.76 217.529   1
  -1  -4   2 1514.35 156.507   1
   1  -4  -2 1233.48 194.506   1
   1   4  -1 8933.39 723.322   1
   1  -4  -1 8596.54 730.657   1
  -1  -4   1 8891.10 720.914   1
  -1   4   1 9663.58 739.551   1
   1  -4   0-66.2193 115.241   1
   1   4   0-143.900 127.217   1
  -1  -4   0 102.878 98.2053   1
  -1   4   0 153.261 133.823   1
   1   4   1 8934.88 668.119   1
  -1   4  -1 7998.92 649.808   1
  -1  -4  -1 8295.05 658.956   1
   1  -4   1 7546.57 645.945   1
   1   4   2 1539.72 224.919   1
  -1  -4  -2 1609.58 196.538   1
   1   4   3 8874.73 773.009   1
  -1  -4  -3 9525.50 764.176   1
   1  -4   4 250676. 19738.7   1
  -1   4  -4 250125. 19736.8   1
   1   4   5 4610.01 424.544   1
   1  -4   5 4695.61 372.439   1
  -1  -4  -5 3782.09 406.639   1
  -1   4  -5 4355.70 366.715   1
  -1   4  -6 3059.11 284.479   1
   1   4   6 3756.25 356.713   1
  -1  -4  -6 3215.78 326.498   1
   1  -4   6 3473.24 292.616   1
  -1   4  -7 6516.44 573.264   1
  -1  -4  -7 6316.28 600.794   1
   1   4   7 7819.26 631.683   1
   1  -4   7 7615.76 582.334   1
  -1   4  -8 5550.19 485.733   1
   1   4   8 6500.04 538.864   1
   1  -4   8 5760.05 495.646   1
  -1  -4  -8 5793.70 512.773   1
  -1  -4  -9 189.691 143.975   1
  -1   4  -9 103.196 106.417   1
   1   4   9-21.7110 168.818   1
   1  -4   9-25.8598 127.850   1
   1  -4  10 3579.49 359.320   1
   1   4  10 3893.21 403.257   1
  -1  -4 -10 3828.91 372.988   1
  -1   4 -10 3997.18 346.603   1
  -1  -4 -11 5961.20 565.137   1
  -1   4 -11 6259.36 538.319   1
   1  -4  11 6265.55 547.845   1
   1   4  11 6469.89 590.279   1
  -1  -4 -12 4030.45 394.778   1
  -1   4 -12 4499.88 379.283   1
   1  -4  12 3997.56 389.149   1
   1   4  12 3227.05 417.379   1
   1  -4  13 736.741 199.659   1
   1   4  13 857.366 265.483   1
  -1   4 -13 841.031 174.627   1
  -1  -4 -13 443.563 197.537   1
   1  -4  14 44.6356 161.459   1
   1   4  14 28.8782 208.887   1
  -1  -4 -14 92.8499 169.690   1
  -1   4 -14 57.0358 139.008   1
   1   4  15 452.291 241.408   1
   1  -4  15 622.000 201.793   1
  -1  -4 -15 385.783 199.570   1
  -1   4 -15 949.535 200.594   1
   1   4  16 1220.63 275.059   1
  -1  -4 -16 1645.13 253.971   1
   1  -4  17-107.097 194.092   1
  -1   4 -17 429.308 191.278   1
   1  -4  18 472.019 219.868   1
   1   4  18 468.251 248.854   1
  -1   4 -18 355.105 215.163   1
  -1  -4 -18 766.867 208.562   1
   1  -4  19 458.101 200.268   1
  -1   4 -19 327.235 217.925   1
  -1  -4 -19 109.129 213.981   1
   1  -4  20 29.4921 198.308   1
   1   4  20-493.730 234.971   1
  -1  -4 -20-474.955 193.208   1
   1  -4  21 150.341 192.319   1
  -1   4 -21-361.854 243.601   1
  -1  -4 -22 289.650 186.625   1
   1  -4  22 395.632 222.129   1
   1   4  22 218.315 217.988   1
  -1   4 -22-357.588 264.556   1
   1   4  23 218.973 251.221   1
  -1  -4 -23 234.468 207.441   1
   1   4  25 660.094 265.800   1
  -1  -4 -25-29.9425 203.944   1
  -1  -4 -27-156.716 206.244   1
   1   4  27-216.539 241.344   1
  -1  -4 -28 159.684 203.275   1
   1   4  28-214.906 203.908   1
   1  -5 -28 153.995 214.979   1
  -1   5  28-508.008 232.224   1
   1  -5 -27-61.7755 186.620   1
  -1   5  27 296.597 223.959   1
   1  -5 -26 92.6693 208.106   1
  -1   5  26 150.857 241.311   1
   1  -5 -25-122.875 222.256   1
  -1   5  25-37.9598 252.449   1
   1  -5 -24-92.1031 204.209   1
  -1   5  24-76.2619 243.893   1
   1  -5 -23 183.580 192.577   1
  -1   5  23 457.754 239.470   1
  -1   5  22-266.288 250.490   1
   1  -5 -22 694.688 233.413   1
   1  -5 -21-207.766 216.915   1
  -1  -5  21 264.425 186.172   1
  -1   5  21-75.6405 263.712   1
   1   5 -21 180.592 233.019   1
   1  -5 -20 698.221 235.581   1
  -1  -5  20 171.436 205.309   1
  -1   5  20 448.334 289.875   1
   1   5 -20 492.582 228.247   1
   1  -5 -19-369.429 237.168   1
  -1  -5  19 138.935 201.745   1
  -1   5  19-257.791 280.102   1
   1   5 -19 119.268 203.207   1
   1  -5 -18 305.735 217.667   1
  -1  -5  18 268.025 199.026   1
  -1   5  18-71.6223 300.763   1
   1   5 -18 649.688 204.968   1
  -1   5  17 732.545 316.620   1
   1  -5 -17 300.110 214.863   1
   1  -5 -16 504.810 230.036   1
  -1  -5  16 24.4904 182.414   1
   1   5 -16 22.4284 176.295   1
   1  -5 -15 437.306 212.186   1
  -1  -5  15 370.268 187.174   1
  -1   5  15 359.189 271.219   1
   1   5 -15 367.330 164.275   1
   1  -5 -14 1092.63 233.666   1
  -1  -5  14 433.395 195.192   1
  -1   5  14 467.499 267.406   1
   1   5 -14 703.576 171.270   1
   1  -5 -13 237.706 180.180   1
  -1  -5  13 120.571 160.870   1
   1   5 -13-167.251 141.742   1
  -1   5  13-59.3934 222.194   1
   1  -5 -12 3302.67 352.151   1
  -1  -5  12 3242.13 331.481   1
   1   5 -12 3457.20 317.281   1
  -1   5  12 2389.88 374.554   1
  -1  -5  11 467.246 164.030   1
   1   5 -11 752.972 148.055   1
  -1   5  11 449.832 233.078   1
  -1   5  10 24.8668 204.157   1
   1  -5 -10-60.5625 174.994   1
   1  -5  -9 2052.43 278.432   1
  -1  -5   9 2490.73 247.987   1
   1   5  -9 2295.12 227.928   1
  -1   5   9 1917.89 301.901   1
  -1   5   8 1482.00 229.141   1
   1  -5  -8 1211.49 199.294   1
   1   5  -8 1185.96 156.947   1
  -1  -5   8 1614.56 178.110   1
  -1   5   7 18707.0 1651.37   1
   1  -5  -7 19589.1 1643.23   1
  -1  -5   7 21489.4 1625.35   1
   1  -5  -6 79641.5 5883.08   1
  -1  -5   6 65575.1 5861.13   1
  -1   5   6 78928.3 5891.84   1
   1   5  -6 78425.6 5860.85   1
   1  -5  -5 22044.7 1836.64   1
   1   5  -5 23324.4 1811.05   1
  -1   5   5 21877.6 1844.26   1
   1  -5  -4 88468.7 7327.59   1
   1   5  -4 94868.8 7304.35   1
  -1   5   4 87738.2 7332.69   1
  -1  -5   4 92407.9 7305.79   1
   1  -5  -3 11042.0 971.082   1
  -1  -5   3 11803.9 944.166   1
  -1   5   3 10817.9 977.102   1
   1   5  -3 12400.3 945.107   1
   1  -5  -2 9002.34 830.682   1
  -1  -5   2 10455.6 812.827   1
  -1   5   2 8794.57 842.496   1
   1   5  -2 10851.4 815.730   1
   1  -5  -1 38964.5 3056.83   1
   1   5  -1 40739.4 3050.93   1
  -1   5   1 32234.7 3058.18   1
  -1  -5   1 39841.7 3046.82   1
   1  -5   0 30966.2 2547.77   1
   1   5   0 32946.2 2551.78   1
  -1  -5   0 31476.9 2545.93   1
  -1   5   0 33471.7 2552.53   1
  -1  -5  -1 39995.2 3153.83   1
  -1   5  -1 39113.3 3147.09   1
   1   5   1 38435.4 3158.67   1
   1  -5   1 40702.0 3144.22   1
  -1   5  -2 9953.04 808.064   1
   1   5   2 9751.68 840.492   1
   1  -5   2 10237.2 805.357   1
  -1  -5  -2 10265.9 826.954   1
  -1  -5  -3 11572.1 943.266   1
   1   5   3 11511.3 954.973   1
  -1  -5  -4 89664.9 7011.77   1
   1   5   4 87262.0 7019.07   1
  -1   5  -5 21365.6 1692.36   1
   1   5   5 21054.8 1731.38   1
   1  -5   5 21466.8 1694.36   1
  -1   5  -6 79543.1 5982.62   1
  -1  -5  -6 74610.6 6007.46   1
   1  -5   6 71409.7 5985.44   1
   1   5   6 75997.4 6018.46   1
  -1   5  -7 17260.8 1456.47   1
   1  -5   7 18908.1 1463.10   1
   1   5   7 18736.2 1503.04   1
  -1  -5  -7 19917.1 1490.43   1
  -1  -5  -8 1317.55 191.887   1
  -1   5  -8 1257.77 141.451   1
   1  -5   8 1032.96 148.758   1
   1   5   8 1140.14 227.317   1
  -1  -5  -9 1873.21 224.076   1
  -1   5  -9 1589.52 182.069   1
   1  -5   9 1702.81 191.635   1
   1   5   9 1909.36 271.924   1
  -1  -5 -10 114.493 168.905   1
   1   5  10 145.507 215.524   1
  -1  -5 -11 859.557 177.128   1
  -1   5 -11 510.878 130.891   1
   1   5  11 697.135 211.131   1
   1  -5  11 755.722 155.316   1
  -1  -5 -12 3230.58 335.925   1
  -1   5 -12 2768.66 280.935   1
   1  -5  12 2989.13 300.695   1
   1   5  12 2752.61 361.705   1
   1   5  13-28.3815 210.947   1
   1  -5  13 188.733 159.118   1
  -1   5 -13 162.816 145.888   1
  -1  -5 -13-319.389 180.514   1
   1  -5  14 658.527 189.887   1
   1   5  14 442.698 264.678   1
  -1   5 -14 548.594 157.031   1
  -1  -5 -14 808.815 220.536   1
   1   5  15 429.694 222.505   1
   1  -5  15 88.7214 179.716   1
  -1   5 -15 468.168 170.214   1
  -1  -5 -15 270.634 181.426   1
   1  -5  16-187.893 171.634   1
  -1   5 -16-22.5239 167.969   1
  -1  -5 -16-126.602 196.183   1
   1   5  17 98.3245 246.941   1
  -1  -5 -17-208.041 208.905   1
   1   5  18 336.569 249.346   1
   1  -5  18 284.630 195.773   1
  -1  -5 -18 425.727 191.907   1
  -1   5 -18 411.490 208.634   1
   1   5  19 103.872 272.385   1
   1  -5  19-80.4517 184.894   1
  -1   5 -19-153.930 225.790   1
  -1  -5 -19 354.934 219.231   1
  -1   5 -20 171.661 222.357   1
   1  -5  20 303.662 189.488   1
   1   5  20 422.751 230.066   1
  -1  -5 -20 500.347 209.267   1
   1   5  21 35.6728 244.000   1
   1  -5  21-141.290 216.274   1
  -1   5 -21 38.3930 286.336   1
  -1  -5 -21-56.3890 201.039   1
   1   5  22-36.0971 231.668   1
  -1  -5 -22 455.232 197.892   1
   1   5  23 252.472 243.280   1
  -1  -5 -23 171.589 201.541   1
   1   5  24-35.9829 250.030   1
  -1  -5 -24 171.908 196.071   1
   1   5  25 108.081 224.388   1
  -1  -5 -25 460.399 198.402   1
   1   5  26-71.4061 218.868   1
  -1  -5 -26 146.625 199.809   1
   1   5  27-211.535 210.727   1
  -1  -5 -27 177.707 192.756   1
  -1  -5 -28-29.9198 201.391   1
   1   5  28-34.9087 216.060   1
   1  -6 -28 146.684 177.322   1
  -1   6  28 35.4378 196.091   1
   1  -6 -27-88.9382 197.911   1
  -1   6  27 72.6128 224.702   1
   1  -6 -26-29.8686 207.708   1
  -1   6  26 370.201 252.383   1
   1  -6 -25 239.267 200.132   1
  -1   6  25 74.7480 243.619   1
   1  -6 -24 300.764 182.311   1
  -1   6  24 526.921 236.010   1
   1  -6 -22-239.353 212.572   1
  -1   6  22 528.774 259.364   1
   1   6 -21 234.687 272.726   1
  -1   6  21-75.3197 261.587   1
   1  -6 -21-29.5509 222.554   1
  -1   6  20 223.703 277.133   1
  -1  -6  20 162.439 168.384   1
   1   6 -20-481.770 260.855   1
   1  -6 -20-116.376 216.265   1
  -1   6  19-73.2083 270.244   1
  -1  -6  19 26.2564 170.876   1
   1   6 -19-92.0610 209.043   1
   1  -6 -19 142.440 224.750   1
  -1   6  18 647.390 290.061   1
  -1  -6  18 505.202 187.958   1
   1   6 -18 410.102 223.202   1
   1  -6 -18 840.752 234.176   1
  -1   6  17 316.233 291.762   1
   1  -6 -17 441.646 237.472   1
  -1  -6  17 314.346 172.737   1
   1   6 -17 197.156 161.406   1
  -1   6  16 4098.71 492.545   1
   1  -6 -16 4876.72 452.079   1
  -1  -6  16 3725.48 415.209   1
   1   6 -16 4280.76 416.968   1
  -1   6  15 231.921 263.001   1
   1   6 -15-219.546 158.514   1
  -1  -6  15 173.434 158.003   1
   1  -6 -15 367.177 218.903   1
  -1   6  14-31.7359 235.099   1
   1   6 -14 89.7180 146.107   1
  -1  -6  14-101.307 148.073   1
   1  -6 -14 152.388 199.191   1
  -1   6  13 880.887 235.581   1
   1  -6 -13 756.501 192.521   1
   1   6 -13 833.510 159.861   1
  -1  -6  13 562.371 175.911   1
  -1   6  12 2688.01 344.962   1
  -1  -6  12 2161.72 278.610   1
   1   6 -12 2457.24 268.173   1
  -1   6  11 933.345 258.761   1
   1  -6 -11 755.586 212.507   1
  -1  -6  10 7340.16 620.004   1
   1   6 -10 7163.64 607.264   1
   1   6  -9 6449.42 578.654   1
  -1  -6   9 6815.46 585.277   1
   1  -6  -9 7449.29 618.280   1
  -1   6   9 7717.32 638.650   1
   1   6  -8 3271.16 347.162   1
  -1  -6   8 4906.73 360.411   1
  -1   6   8 3875.44 413.348   1
   1  -6  -8 4451.56 393.645   1
   1   6  -7 3263.29 291.011   1
  -1  -6   7 3422.63 297.882   1
  -1   6   7 3315.59 368.288   1
   1  -6  -7 3737.66 349.677   1
  -1   6   6 2756.48 294.739   1
   1  -6  -6 2805.48 271.594   1
  -1  -6   6 2663.03 208.820   1
   1   6  -6 1912.54 201.468   1
   1  -6  -5 1354.19 203.469   1
  -1   6   5 1626.56 240.043   1
   1  -6  -4 57239.5 4490.06   1
  -1   6   4 55687.0 4497.65   1
   1   6  -3 2938.40 247.606   1
   1  -6  -2 21412.5 1761.89   1
  -1   6   2 21847.3 1769.93   1
   1   6  -2 22768.1 1746.49   1
  -1  -6   2 21620.0 1742.65   1
   1  -6  -1 63378.5 4959.83   1
  -1  -6   1 63373.4 4950.60   1
   1   6  -1 60703.3 4954.84   1
  -1   6   1 63278.5 4965.77   1
   1   6   0 138.823 124.327   1
  -1  -6   0-21.2459 94.1610   1
   1  -6   0-29.6769 95.6185   1
  -1   6   0-55.1132 117.195   1
  -1   6  -1 52668.6 4290.33   1
   1  -6   1 52055.1 4285.60   1
  -1  -6  -1 58722.8 4293.11   1
   1   6   1 54473.8 4299.20   1
   1  -6   2 22421.1 1648.04   1
  -1  -6  -2 18064.8 1662.97   1
  -1   6  -2 20822.6 1650.65   1
   1   6   2 18839.8 1673.93   1
   1   6   4 55980.0 4503.11   1
  -1  -6  -4 57139.5 4494.31   1
   1   6   5 888.944 199.393   1
  -1  -6  -5 1212.33 170.439   1
   1   6   6 2414.78 313.030   1
  -1  -6  -6 2819.71 287.833   1
   1   6   7 3174.69 334.147   1
  -1  -6  -7 3206.87 310.489   1
   1  -6   7 3083.73 259.774   1
  -1   6  -7 2905.59 254.809   1
   1   6   8 3286.20 376.345   1
  -1   6  -8 3173.33 286.309   1
   1  -6   8 3492.17 294.345   1
  -1  -6  -8 3313.38 346.033   1
  -1   6  -9 5673.84 529.773   1
   1  -6   9 7179.99 540.968   1
   1   6   9 6748.76 596.015   1
  -1  -6  -9 7036.01 576.013   1
  -1   6 -10 6216.00 571.697   1
   1  -6  10 7920.23 584.172   1
   1   6  11 1446.26 281.617   1
  -1  -6 -11 1069.10 218.934   1
  -1   6 -12 2587.05 266.591   1
  -1  -6 -12 3103.14 314.471   1
   1  -6  12 2811.68 282.465   1
   1   6  12 2601.12 336.021   1
  -1   6 -13 558.755 146.390   1
  -1  -6 -13 211.140 213.885   1
   1   6  13 378.725 253.344   1
   1  -6  13 525.974 142.226   1
  -1   6 -14 154.219 142.431   1
  -1  -6 -14 219.747 195.613   1
   1   6  14 151.092 232.572   1
   1  -6  14 297.113 145.288   1
  -1   6 -15 77.8441 146.504   1
  -1  -6 -15 25.1351 208.327   1
   1   6  15 250.266 235.856   1
   1  -6  15 262.650 168.925   1
  -1   6 -16 3803.88 411.538   1
  -1  -6 -16 4638.77 449.464   1
   1  -6  16 3983.65 411.497   1
   1   6  16 4847.12 494.903   1
  -1   6 -17 627.220 189.238   1
  -1  -6 -17 342.880 194.948   1
   1   6  17-66.3629 215.797   1
   1  -6  17 22.8064 160.088   1
  -1  -6 -18 617.719 209.552   1
   1   6  18 339.484 284.684   1
  -1  -6 -19 82.3229 212.014   1
   1   6  19-34.7969 256.947   1
  -1   6 -19 194.202 238.203   1
   1  -6  19 24.9929 168.967   1
  -1   6 -20-109.806 231.974   1
   1  -6  20-52.0324 151.541   1
  -1   6 -21 251.319 286.494   1
  -1  -6 -21 28.0465 200.712   1
   1   6  21-35.5927 253.777   1
  -1  -6 -22 225.062 189.026   1
   1   6  22 358.795 249.190   1
  -1  -6 -24 139.816 183.893   1
   1   6  24 141.968 224.114   1
  -1  -6 -25 390.411 184.935   1
   1   6  25 35.3959 223.108   1
  -1  -6 -26-225.584 199.564   1
   1   6  26 349.523 238.098   1
   1   6  27 206.291 185.763   1
  -1  -6 -27 84.7293 183.316   1
   1   6  28 169.645 231.442   1
  -1  -6 -28 141.449 208.503   1
  -1   7  27-142.019 230.129   1
   1  -7 -27-28.6325 193.580   1
  -1   7  26 180.953 249.100   1
   1  -7 -26 895.863 234.162   1
  -1   7  25 809.402 256.242   1
   1  -7 -25-87.7719 188.011   1
  -1   7  24 371.599 217.108   1
   1  -7 -23 29.8268 191.577   1
   1  -7 -22 356.783 219.622   1
  -1   7  22 75.0202 267.147   1
   1  -7 -21 265.397 221.229   1
  -1   7  21 112.513 271.703   1
   1   7 -20 110.746 238.868   1
   1  -7 -20 233.203 217.458   1
  -1   7  20 372.417 283.796   1
   1  -7 -19-373.135 216.989   1
  -1   7  19-184.602 283.511   1
   1   7 -19 192.527 223.853   1
  -1  -7  19 24.4322 167.914   1
   1  -7 -18 481.400 226.163   1
  -1   7  18 288.980 290.285   1
   1   7 -18 536.792 209.431   1
  -1  -7  18 93.7658 161.704   1
   1  -7 -17 55.6133 230.200   1
  -1   7  17 177.054 274.408   1
   1   7 -17-24.9537 189.212   1
  -1  -7  17 89.4147 158.284   1
   1  -7 -16 328.256 221.182   1
  -1   7  16 138.198 272.026   1
   1   7 -16 199.122 159.882   1
  -1  -7  16-21.1622 169.828   1
   1   7 -15 196.000 149.233   1
  -1  -7  15 158.978 162.414   1
  -1   7  14 1196.59 273.423   1
   1   7 -14 1027.59 201.831   1
  -1  -7  14 1568.06 214.942   1
   1  -7 -13 175.051 193.057   1
  -1   7  13 93.2714 249.014   1
   1   7 -13 199.161 125.382   1
  -1  -7  13 475.414 151.425   1
   1  -7 -12 384.678 213.431   1
  -1   7  12-89.4347 243.826   1
   1  -7 -11 413.130 164.384   1
  -1   7  11 596.286 229.969   1
   1   7 -11 479.191 131.279   1
  -1  -7  11 361.318 142.660   1
   1  -7 -10 1311.62 250.096   1
  -1  -7  10 1515.82 183.576   1
   1   7 -10 1515.60 168.682   1
  -1   7  10 1350.48 289.547   1
  -1  -7   9 10.0736 106.994   1
   1   7  -9 17.4571 96.1409   1
   1  -7  -9 61.9675 168.214   1
  -1   7   9 255.033 207.676   1
   1  -7  -8 20306.4 1433.53   1
  -1  -7   8 18283.5 1390.71   1
  -1   7   8 18916.4 1446.70   1
   1   7  -8 15659.5 1385.39   1
   1  -7  -7 8448.02 634.914   1
  -1  -7   7 6557.84 577.570   1
  -1   7   7 7256.75 652.101   1
   1   7  -7 7523.66 577.781   1
   1  -7  -6 33019.6 2573.00   1
  -1   7   6 30915.4 2581.95   1
   1  -7  -5 646.379 165.386   1
  -1   7   5 509.269 202.575   1
   1  -7  -4 2215.98 238.942   1
  -1   7   4 1716.32 256.498   1
  -1  -7   3 37444.7 2918.44   1
   1  -7  -3 36986.7 2945.42   1
  -1   7   3 34136.8 2953.24   1
  -1  -7   2 15714.1 1353.57   1
   1   7  -2 18776.6 1359.48   1
  -1   7   1-203.159 160.715   1
   1   7  -1-8.38192 101.098   1
  -1  -7   1 70.0027 80.4585   1
   1  -7  -1-39.4539 114.517   1
   1  -7   0 3133.18 255.182   1
  -1  -7   0 2366.84 250.117   1
  -1   7   0 2498.43 269.501   1
   1   7   0 2778.04 267.093   1
   1  -7   1 6.43825 82.2547   1
  -1   7  -1-40.2731 100.785   1
   1   7   1-59.6195 125.556   1
  -1   7  -2 20492.0 1580.91   1
   1  -7   2 19405.8 1576.97   1
  -1  -7  -3 32461.4 2677.26   1
   1   7   3 35110.2 2687.78   1
   1   7   4 1659.00 234.159   1
  -1  -7  -4 1604.54 203.068   1
   1   7   5 686.587 187.991   1
  -1  -7  -5 542.348 156.704   1
  -1  -7  -6 30738.1 2454.03   1
   1   7   6 30440.0 2466.76   1
  -1  -7  -7 6530.49 602.245   1
   1   7   7 7306.92 626.986   1
  -1   7  -8 18824.1 1467.17   1
  -1  -7  -8 18555.1 1507.38   1
   1  -7   8 17680.6 1468.15   1
   1   7   8 20625.1 1529.64   1
  -1   7  -9-6.13072 70.3681   1
   1  -7   9 103.727 85.4514   1
  -1   7 -10 1169.12 141.466   1
   1   7  10 1103.89 256.792   1
   1  -7  10 1200.15 160.825   1
  -1   7 -11 247.181 100.626   1
   1   7  11 247.982 241.361   1
   1  -7  11 432.906 118.491   1
  -1  -7 -11 376.805 189.576   1
   1   7  12 316.358 217.145   1
  -1  -7 -12 116.021 175.438   1
  -1   7 -13 440.563 130.290   1
   1  -7  13 478.981 131.170   1
   1   7  13 417.695 225.351   1
  -1  -7 -13 459.315 200.055   1
   1   7  14 772.575 293.127   1
  -1   7 -14 1590.69 205.652   1
   1  -7  14 1580.17 204.716   1
  -1  -7 -14 1374.69 270.272   1
  -1   7 -15 463.827 163.941   1
   1  -7  15 127.019 141.812   1
   1   7  16 328.566 236.474   1
  -1   7 -16 579.453 179.726   1
   1  -7  16 176.618 156.470   1
  -1  -7 -16 262.503 188.883   1
   1   7  17 269.044 263.198   1
  -1   7 -17 539.166 201.669   1
   1  -7  17 63.3046 150.859   1
  -1  -7 -17-187.548 210.424   1
   1   7  18 516.766 269.440   1
  -1   7 -18 656.202 239.536   1
   1  -7  18 290.382 164.542   1
  -1  -7 -18 544.993 231.476   1
   1   7  19-105.169 209.572   1
  -1   7 -19 138.693 231.501   1
   1  -7  19-46.8359 162.092   1
  -1  -7 -19-110.711 174.607   1
   1   7  20 637.704 272.982   1
  -1  -7 -20 111.707 200.489   1
   1   7  21-142.654 257.061   1
  -1  -7 -21-28.0921 207.480   1
   1   7  22-143.084 219.321   1
  -1  -7 -22-27.9884 166.525   1
   1   7  23-35.4802 243.978   1
  -1  -7 -23 305.812 204.306   1
   1   7  24-35.1093 229.863   1
  -1  -7 -24-247.390 184.729   1
   1   7  25 209.179 218.212   1
  -1  -7 -25 136.178 173.833   1
   1   7  26 342.805 236.384   1
  -1  -7 -26 546.843 212.421   1
   1   7  27-201.468 196.513   1
  -1  -7 -27 135.907 166.597   1
  -1   8  27 486.655 244.388   1
   1  -8 -27-111.331 191.342   1
  -1   8  26 248.878 242.205   1
   1  -8 -26-197.816 194.794   1
  -1   8  25 108.797 254.910   1
   1  -8 -23-88.8048 176.182   1
  -1   8  23-111.262 214.843   1
   1  -8 -22 266.686 200.290   1
  -1   8  22 186.561 246.665   1
  -1   8  21 411.421 263.111   1
   1  -8 -21 294.873 202.619   1
  -1   8  20-260.676 267.582   1
   1  -8 -20-29.2517 216.915   1
  -1   8  19-185.129 253.466   1
   1  -8 -19-115.466 196.174   1
  -1   8  18 617.534 280.062   1
   1   8 -18 395.756 210.077   1
  -1  -8  18 339.278 164.313   1
   1  -8 -18 485.581 218.493   1
  -1   8  17 357.180 261.016   1
   1   8 -17-171.152 173.678   1
  -1  -8  17 40.1515 135.123   1
   1  -8 -17-28.1205 188.496   1
  -1   8  16 1433.06 274.965   1
   1   8 -16 1006.59 203.047   1
  -1  -8  16 890.017 175.797   1
   1  -8 -16 637.676 211.580   1
  -1   8  15 170.762 244.456   1
   1   8 -15 264.905 163.758   1
  -1  -8  15 177.202 142.026   1
   1  -8 -15-298.578 202.539   1
  -1   8  14-263.859 279.528   1
   1   8 -14-99.9049 134.099   1
   1  -8 -14 423.150 215.357   1
  -1  -8  14 98.3886 128.261   1
  -1   8  13-127.569 243.365   1
   1  -8 -13-51.2368 198.595   1
   1  -8 -12 24.6595 177.112   1
  -1  -8  12-177.429 124.854   1
  -1   8  12 30.6736 234.756   1
   1   8 -12 12.8041 115.842   1
   1  -8 -11 497.529 212.530   1
  -1  -8  11 93.2150 113.816   1
   1   8 -11-10.8414 108.787   1
  -1   8  11 412.400 253.649   1
  -1   8  10 2868.79 358.067   1
   1   8 -10 2518.31 239.153   1
  -1  -8  10 2388.36 241.153   1
   1  -8 -10 2963.00 311.218   1
   1  -8  -9 581.746 194.642   1
  -1   8   9 402.495 224.148   1
   1   8  -9 506.193 88.6905   1
  -1  -8   9 656.352 95.0128   1
   1  -8  -8 6581.70 598.628   1
  -1   8   8 6757.60 625.770   1
   1  -8  -7 19.2952 168.592   1
  -1   8   7 675.962 215.373   1
   1  -8  -6-36.1957 157.296   1
  -1   8   6 181.827 198.482   1
   1  -8  -5 8508.21 741.655   1
  -1   8   5 8991.06 758.382   1
   1  -8  -4 124.496 138.708   1
  -1   8   4 335.614 190.825   1
  -1  -8   3 4063.74 344.053   1
   1   8  -3 4514.91 352.067   1
  -1   8   3 4823.81 413.430   1
   1  -8  -3 3672.22 383.062   1
  -1   8   2 23496.4 1686.92   1
   1   8  -2 20089.8 1656.26   1
  -1  -8   2 20473.4 1651.86   1
  -1  -8   1 759.626 107.368   1
   1  -8  -1 627.950 131.640   1
  -1   8   1 841.033 168.891   1
  -1  -8   0-43.0660 94.0920   1
   1   8   0-68.2019 126.826   1
   1  -8   0 82.2302 101.035   1
  -1   8   0-46.6963 129.091   1
  -1  -8  -1 875.233 129.976   1
   1  -8   1 764.602 110.032   1
   1   8   1 712.515 154.030   1
  -1   8  -1 782.079 131.800   1
   1   8   2 21852.9 1679.84   1
  -1  -8  -2 19426.9 1666.15   1
  -1   8  -2 19439.5 1654.23   1
   1  -8   2 22177.5 1651.42   1
  -1   8  -3 3988.70 329.280   1
  -1  -8  -3 4466.96 372.500   1
   1   8   3 3582.50 390.563   1
   1   8   4 491.995 181.090   1
  -1  -8  -4 254.014 146.664   1
  -1  -8  -5 8512.67 677.335   1
   1   8   5 7122.04 688.337   1
  -1  -8  -6 16.5992 129.797   1
   1   8   6-85.6006 180.895   1
  -1  -8  -7 266.379 151.444   1
   1   8   7 137.501 185.801   1
   1   8   8 6377.70 581.148   1
  -1  -8  -8 6209.12 560.362   1
  -1  -8  -9 162.853 162.108   1
   1   8   9 647.195 234.393   1
   1   8  10 2864.97 353.072   1
  -1  -8 -10 3419.12 317.300   1
   1  -8  10 2217.24 240.621   1
  -1   8 -10 2950.45 240.078   1
   1   8  11-85.1868 232.483   1
  -1   8 -11 16.9478 86.0666   1
   1  -8  11-63.5100 93.9401   1
  -1  -8 -11 22.8417 198.479   1
   1   8  12-236.046 222.930   1
  -1   8 -12 10.7277 104.168   1
   1  -8  12 11.0526 99.4913   1
  -1  -8 -12 23.8786 182.728   1
   1   8  13 275.548 215.882   1
  -1   8 -13-52.4000 118.452   1
   1  -8  13-12.8942 113.126   1
  -1  -8 -13-74.3072 166.708   1
   1   8  14 316.748 235.550   1
  -1   8 -14 15.7511 128.828   1
   1  -8  14 218.897 123.588   1
  -1  -8 -14-127.636 186.701   1
   1   8  15 65.1934 240.732   1
  -1   8 -15 169.447 156.361   1
   1  -8  15 16.1813 137.610   1
  -1  -8 -15 52.3551 209.641   1
   1   8  16 435.741 275.701   1
  -1   8 -16 1024.64 191.004   1
   1  -8  16 476.556 144.092   1
  -1  -8 -16 267.764 214.577   1
   1   8  17 34.2686 235.299   1
  -1   8 -17-132.092 196.373   1
   1  -8  17 19.0457 128.211   1
  -1  -8 -17-81.7495 190.731   1
  -1   8 -18 409.845 228.722   1
   1   8  18 557.894 240.523   1
  -1  -8 -18 469.531 195.542   1
   1   8  19 601.615 282.713   1
  -1  -8 -19 643.518 237.385   1
   1   8  20 357.525 264.971   1
  -1  -8 -20 253.876 214.384   1
   1   8  21-107.352 206.498   1
  -1  -8 -21-225.615 178.418   1
   1   8  22 286.131 254.958   1
  -1  -8 -22 447.786 198.233   1
   1   8  23-70.6926 230.074   1
  -1  -8 -23 137.680 193.491   1
   1   8  25 482.578 234.162   1
   1   8  26 134.987 219.056   1
  -1  -8 -26 187.175 191.076   1
   1   8  27 131.638 198.770   1
  -1  -8 -27 343.189 176.693   1
  -1   9  26 245.990 242.055   1
  -1   9  25 680.655 266.187   1
   1  -9 -25 198.869 205.480   1
  -1   9  24 655.356 252.821   1
   1  -9 -24 493.007 205.385   1
  -1   9  23 184.189 244.927   1
   1  -9 -23 559.784 216.173   1
  -1   9  22-37.1592 222.383   1
   1  -9 -22 266.180 184.260   1
   1  -9 -20 293.512 189.536   1
  -1   9  20-149.112 230.864   1
   1  -9 -19 116.115 193.460   1
  -1   9  19 260.110 235.826   1
   1  -9 -17-170.384 219.412   1
   1   9 -17 23.3717 172.051   1
  -1   9  17-72.0994 277.645   1
   1  -9 -16-56.1157 227.984   1
   1   9 -16 218.280 161.811   1
  -1  -9  16 160.693 134.714   1
  -1   9  16-35.3914 293.840   1
   1  -9 -15 467.175 227.019   1
   1   9 -15 103.013 139.309   1
  -1  -9  15-14.7441 121.057   1
  -1   9  15 138.441 284.282   1
   1  -9 -14 2523.49 289.588   1
   1   9 -14 2147.97 232.639   1
  -1  -9  14 1626.85 216.189   1
  -1   9  14 2332.73 323.187   1
   1  -9 -13 235.114 209.218   1
   1   9 -13 84.9261 114.471   1
  -1  -9  13 80.5180 104.895   1
  -1   9  13-163.374 253.241   1
   1  -9 -12 1112.44 216.484   1
   1   9 -12 587.117 121.011   1
  -1  -9  12 731.027 115.851   1
  -1   9  12 537.892 246.910   1
   1   9 -11 558.707 97.6698   1
  -1   9  11 732.182 264.681   1
  -1  -9  11 502.193 97.9031   1
   1  -9 -10 280.634 175.073   1
  -1   9  10 528.761 238.273   1
   1  -9  -9 201.532 182.835   1
  -1   9   9-253.852 230.931   1
   1  -9  -7 182.365 177.833   1
  -1   9   7-128.670 226.898   1
   1  -9  -6 3516.20 329.370   1
  -1   9   6 2415.71 349.379   1
  -1   9   5 1263.12 245.776   1
   1  -9  -5 1537.84 213.805   1
  -1   9   4 128.440 179.355   1
  -1   9   3 58.9316 162.599   1
   1   9  -3 11.5609 70.8047   1
   1  -9  -3 180.390 131.904   1
  -1  -9   3 8.59104 51.5932   1
   1   9  -2 170.850 100.255   1
   1  -9  -2 173.254 137.323   1
  -1  -9   2 197.929 75.4693   1
  -1  -9   1 2976.80 267.809   1
   1   9  -1 3089.49 286.617   1
   1  -9   0 39625.1 3136.68   1
  -1  -9   0 38566.3 3133.22   1
   1   9   0 39686.6 3144.10   1
  -1   9   0 40338.6 3143.22   1
  -1   9  -1 2727.61 265.401   1
   1  -9   1 2770.93 250.307   1
   1   9   2 131.438 145.413   1
   1  -9   2 70.1213 69.8957   1
  -1   9  -2-7.41955 85.2427   1
  -1  -9  -3 54.3453 120.643   1
   1  -9   3 29.7052 51.6965   1
  -1   9  -3 13.4285 63.1773   1
   1   9   3 144.753 160.280   1
   1   9   4-235.975 182.329   1
   1   9   5 1102.66 226.003   1
  -1  -9  -5 1172.25 176.279   1
  -1  -9  -6 3369.64 335.790   1
   1   9   6 3274.35 359.485   1
   1   9   7 217.886 212.776   1
  -1  -9  -7 262.036 162.596   1
   1   9   9 322.228 223.230   1
  -1  -9  -9 63.7643 178.750   1
   1   9  10-28.0623 212.032   1
  -1  -9 -10-22.3771 174.448   1
   1   9  11 612.973 245.334   1
  -1  -9 -11 938.449 213.015   1
   1   9  12 879.438 262.169   1
  -1   9 -12 706.178 107.592   1
   1  -9  12 642.983 107.610   1
  -1  -9 -12 1220.87 220.450   1
   1   9  13 62.8281 225.899   1
  -1   9 -13 319.056 108.149   1
   1  -9  13 9.38652 95.0765   1
  -1  -9 -13 252.400 189.238   1
  -1   9 -14 1510.53 191.620   1
   1  -9  14 1286.78 178.763   1
  -1  -9 -14 1819.01 251.054   1
   1   9  15 66.6003 230.416   1
  -1  -9 -15-53.2529 195.247   1
   1   9  16 68.1665 272.967   1
  -1   9 -16 205.199 162.099   1
   1  -9  16 117.829 113.717   1
  -1  -9 -16-27.2061 216.691   1
  -1   9 -17 25.2179 185.761   1
   1   9  17 34.9145 267.323   1
  -1  -9 -17 249.400 214.228   1
   1   9  19 35.8656 217.670   1
  -1  -9 -19 28.3914 179.074   1
   1   9  20 108.106 252.031   1
  -1  -9 -20 341.528 199.423   1
   1   9  22 214.687 250.433   1
  -1  -9 -22-168.149 203.390   1
   1   9  23 105.970 206.172   1
  -1  -9 -23 247.626 165.149   1
   1   9  24-277.674 243.168   1
  -1  -9 -24-54.1621 190.560   1
   1   9  25 170.799 240.098   1
  -1  -9 -25 53.5347 185.376   1
   1   9  26 133.399 198.578   1
  -1  10  26-242.825 207.439   1
   1 -10 -26 27.5500 177.060   1
  -1  10  25 35.6073 243.744   1
   1 -10 -25 480.620 215.634   1
  -1  10  24 326.958 257.349   1
   1 -10 -24 28.8789 199.366   1
  -1  10  22 185.274 263.116   1
   1 -10 -22 324.970 210.171   1
   1 -10 -21 383.991 219.458   1
  -1  10  21-37.3203 253.779   1
   1 -10 -20-29.6841 220.142   1
  -1  10  20-636.197 290.702   1
   1 -10 -19-88.2110 220.167   1
  -1  10  19 446.996 294.000   1
   1 -10 -18 434.860 220.677   1
  -1  10  18 518.538 307.089   1
   1 -10 -17 229.204 199.229   1
  -1  10  17-36.3674 236.866   1
   1 -10 -16 112.723 181.400   1
   1  10 -16 143.354 130.773   1
  -1  10  16 250.726 237.433   1
   1 -10 -15 166.734 213.320   1
   1  10 -15 34.8050 106.550   1
  -1 -10  15-74.6135 84.1495   1
  -1  10  15 386.763 290.225   1
   1 -10 -14 135.821 218.878   1
  -1 -10  14 128.999 77.8330   1
  -1  10  14 275.248 255.024   1
   1  10 -14 54.1541 92.2410   1
  -1 -10  13 70.8268 53.1166   1
   1  10 -13 5.90077 66.3178   1
  -1  10  12 785.940 298.034   1
   1 -10 -12 2059.50 281.853   1
  -1  10  11-253.154 230.547   1
   1 -10 -11 24.9757 190.038   1
  -1  10  10 2789.15 392.242   1
   1 -10 -10 3446.34 352.380   1
  -1  10   9-29.6166 238.518   1
   1 -10  -9 139.094 181.359   1
  -1  10   8-85.5613 240.071   1
   1 -10  -8 288.691 184.115   1
   1 -10  -6 6539.56 593.186   1
  -1  10   6 6834.05 627.277   1
  -1  10   5 1238.04 234.162   1
   1 -10  -5 1128.14 204.316   1
   1 -10  -4 3968.03 376.170   1
   1  10  -3 1017.35 107.231   1
  -1  10   3 653.206 195.461   1
   1 -10  -3 898.944 157.325   1
  -1 -10   3 650.784 91.2720   1
  -1 -10   2 2857.81 263.177   1
   1 -10  -2 3511.79 298.223   1
   1  10  -2 2673.84 276.475   1
  -1  10   2 3698.20 328.185   1
   1 -10  -1 1313.68 180.210   1
  -1  10   1 1360.05 206.115   1
   1  10  -1 1208.46 183.013   1
  -1 -10   1 1871.39 166.477   1
   1 -10   0 52.2610 101.392   1
  -1  10   0-257.265 140.967   1
   1  10   1 1652.94 204.522   1
  -1  10  -1 1503.30 181.269   1
  -1 -10  -1 1539.97 185.101   1
   1 -10   1 1664.50 166.395   1
   1 -10   2 2886.95 254.724   1
  -1 -10  -2 2959.49 279.188   1
  -1  10  -2 2634.18 263.331   1
   1  10   2 3458.65 310.117   1
  -1 -10  -3 864.533 151.271   1
   1 -10   3 928.139 95.9178   1
  -1  10  -3 709.678 100.569   1
  -1 -10  -4 3577.71 345.053   1
   1  10   5 1228.27 219.947   1
  -1 -10  -5 872.154 176.485   1
  -1 -10  -6 6450.90 547.345   1
   1  10   6 5707.08 569.807   1
   1  10   8 106.659 202.853   1
  -1 -10  -8 311.307 185.058   1
   1  10   9 222.662 218.494   1
  -1 -10  -9 65.5860 167.052   1
   1  10  10 2951.54 373.309   1
  -1 -10 -10 3536.13 352.107   1
   1  10  11 60.1357 212.034   1
  -1 -10 -11 23.9501 165.746   1
   1  10  12 1464.71 281.437   1
  -1 -10 -12 1439.33 230.117   1
  -1 -10 -14 447.971 190.143   1
  -1  10 -14 114.843 77.1007   1
   1  10  14-33.1128 218.507   1
   1 -10  14 103.189 59.3071   1
  -1 -10 -15 81.0750 179.676   1
  -1  10 -15 84.0774 106.561   1
   1  10  15 33.9732 215.264   1
   1 -10  15-7.84485 73.0221   1
  -1  10 -16 283.383 130.878   1
   1  10  16 173.696 242.009   1
  -1 -10 -16 193.074 197.509   1
   1  10  17-353.780 266.016   1
  -1 -10 -17-112.125 211.670   1
   1  10  18 467.031 272.452   1
  -1 -10 -18-455.194 227.262   1
   1  10  19 72.6467 261.753   1
  -1 -10 -19-28.7304 209.953   1
   1  10  20 109.123 249.750   1
  -1 -10 -20-28.7469 189.515   1
   1  10  21 181.785 197.391   1
  -1 -10 -21-28.5201 160.563   1
   1  10  22 107.742 237.757   1
  -1 -10 -22-56.2922 190.206   1
   1  10  24 69.8158 246.214   1
  -1 -10 -24 406.250 199.136   1
   1  10  25 68.0112 186.884   1
  -1 -10 -25-79.8872 149.002   1
   1  10  26 496.255 235.020   1
  -1 -10 -26-234.719 186.623   1
  -1  11  25 176.461 205.969   1
   1 -11 -25 196.339 163.942   1
  -1  11  24 108.268 199.942   1
   1 -11 -24 201.035 177.345   1
  -1  11  23 293.161 219.713   1
   1 -11 -23 175.814 169.592   1
   1 -11 -22 208.143 165.435   1
  -1  11  22-185.141 197.226   1
   1 -11 -21 208.686 182.722   1
  -1  11  21-298.488 224.153   1
  -1  11  19-74.7367 252.737   1
   1 -11 -19 264.964 201.608   1
  -1  11  18 446.925 297.407   1
   1 -11 -18-406.830 209.581   1
  -1  11  17 295.440 281.744   1
   1 -11 -17-259.311 214.194   1
  -1  11  16 253.660 254.031   1
   1 -11 -16 141.987 202.970   1
  -1  11  15 35.7075 248.251   1
   1 -11 -15 195.196 195.453   1
  -1  11  14 420.930 294.136   1
   1 -11 -14 901.944 243.434   1
  -1  11  13 240.791 239.316   1
   1 -11 -13 134.216 178.223   1
  -1  11  11-32.9328 236.486   1
   1 -11 -11-25.4649 193.031   1
  -1  11  10 417.198 235.415   1
   1 -11 -10-98.7337 170.916   1
  -1  11   9 280.745 235.904   1
   1 -11  -9 906.119 207.935   1
  -1  11   8 181.226 218.201   1
   1 -11  -8 527.694 192.270   1
   1 -11  -7 109.783 186.270   1
  -1  11   6 362.047 215.254   1
   1 -11  -6-62.5969 170.533   1
  -1  11   5 1287.74 237.439   1
   1 -11  -5 333.051 173.171   1
  -1  11   4 489.275 200.089   1
   1 -11  -4 289.185 146.614   1
   1  11  -3 91.3231 79.6557   1
   1 -11  -3 247.059 144.260   1
  -1 -11   3 53.6725 55.7430   1
  -1  11   2 138.610 178.274   1
   1  11  -2 79.8677 99.9849   1
   1 -11  -2-14.8246 127.598   1
  -1 -11   2 29.4284 74.6615   1
   1  11  -1 363.296 130.154   1
  -1 -11   1 266.857 100.288   1
   1 -11  -1 324.251 117.865   1
  -1  11   1 611.140 165.524   1
  -1 -11   0 13248.8 982.038   1
   1  11   0 10470.5 988.879   1
   1  11   1 391.590 165.307   1
   1 -11   1 161.138 92.2902   1
  -1  11  -1 387.616 126.105   1
  -1 -11  -1 338.702 128.411   1
   1  11   2 177.521 170.749   1
  -1 -11  -2 289.938 121.231   1
   1 -11   2 79.7986 77.7040   1
  -1  11  -2-9.04709 99.4755   1
  -1 -11  -3 426.223 133.297   1
   1 -11   3 5.44315 66.3165   1
   1  11   3 256.646 185.981   1
  -1  11  -3 71.8159 81.4402   1
   1  11   4 320.329 186.067   1
  -1 -11  -4 170.159 130.956   1
   1  11   5 509.046 229.852   1
  -1 -11  -5 874.684 173.292   1
   1  11   6-127.363 203.404   1
  -1 -11  -6-38.6564 150.320   1
   1  11   7 53.3456 211.744   1
  -1 -11  -7 81.5505 167.922   1
   1  11   8 582.926 240.405   1
  -1 -11  -8 236.338 164.642   1
   1  11   9 433.178 213.058   1
   1  11  10 658.195 250.418   1
  -1 -11 -10 23.4266 190.743   1
   1  11  11-30.9801 242.075   1
  -1 -11 -11 364.822 194.290   1
   1  11  13-131.658 227.753   1
  -1 -11 -13 103.695 167.245   1
   1  11  14 574.392 238.208   1
  -1 -11 -14 479.932 198.411   1
   1  11  15-311.540 234.069   1
  -1 -11 -15-273.072 177.599   1
   1  11  16 35.3231 228.010   1
  -1 -11 -16 139.282 175.862   1
   1  11  17-251.906 239.467   1
  -1 -11 -17-340.778 200.225   1
   1  11  18 291.177 270.556   1
  -1 -11 -18-86.2409 198.187   1
   1  11  19 183.118 267.648   1
  -1 -11 -19-57.8389 212.081   1
   1  11  21 72.9506 243.847   1
  -1 -11 -21 228.840 208.727   1
   1  11  22 360.473 226.983   1
  -1 -11 -22 140.640 179.911   1
   1  11  23 106.270 202.910   1
  -1 -11 -23-193.724 155.889   1
   1  11  24-34.8942 229.201   1
  -1 -11 -24 189.548 182.434   1
   1  11  25-101.931 231.456   1
  -1 -11 -25 80.3888 184.700   1
  -1  12  24 143.901 244.092   1
   1 -12 -24-85.9383 199.732   1
  -1  12  23 476.324 283.293   1
   1 -12 -23 233.615 206.725   1
  -1  12  22 74.1135 254.513   1
   1 -12 -22 88.9609 203.705   1
   1 -12 -21-179.713 211.686   1
  -1  12  21-186.557 256.581   1
   1 -12 -20-89.6188 205.905   1
  -1  12  20 149.861 269.021   1
  -1  12  18 149.452 230.140   1
   1 -12 -18-29.2710 176.772   1
  -1  12  17 930.190 294.442   1
   1 -12 -17-57.6177 205.181   1
  -1  12  15 36.2319 233.165   1
   1 -12 -15 280.618 187.133   1
  -1  12  14-393.498 287.186   1
   1 -12 -14 247.832 218.529   1
  -1  12  13 281.891 230.325   1
   1 -12 -13-216.090 188.349   1
  -1  12  12 311.992 276.605   1
   1 -12 -12 396.266 210.397   1
  -1  12  11 68.0725 267.926   1
   1 -12 -11-233.196 210.044   1
   1 -12 -10 1109.66 212.977   1
  -1  12   9-97.7359 255.301   1
   1 -12  -9-269.039 193.140   1
  -1  12   8-95.0928 209.862   1
   1 -12  -8 118.119 168.441   1
  -1  12   7-367.679 254.275   1
   1 -12  -7 204.053 186.133   1
  -1  12   5 83.0562 211.193   1
   1 -12  -5-20.2201 158.579   1
  -1  12   4 3071.74 339.183   1
   1 -12  -4 2414.97 289.665   1
  -1  12   3 139.481 184.503   1
  -1 -12   3 20.3568 53.5645   1
   1  12  -3 65.6036 72.8123   1
   1 -12  -3-51.6884 144.152   1
   1  12  -2 1106.89 153.734   1
   1 -12  -2 1453.40 186.512   1
  -1  12   2 1102.86 207.272   1
  -1 -12   2 1223.72 133.111   1
   1 -12  -1 827.004 146.322   1
  -1  12   1 489.793 167.517   1
   1  12   0 99.3831 144.647   1
   1 -12   0 90.8946 102.304   1
  -1  12   0-101.309 126.392   1
  -1 -12   0 36.0155 109.070   1
   1  12   1 1125.66 188.572   1
   1 -12   1 806.773 128.989   1
  -1  12  -1 1010.37 139.579   1
  -1 -12  -1 719.567 148.075   1
   1  12   2 1186.37 211.649   1
  -1 -12  -2 1295.09 170.707   1
   1 -12   2 1051.04 132.738   1
  -1  12  -2 1027.18 148.241   1
  -1 -12  -3 319.439 156.839   1
   1 -12   3 64.7172 77.0610   1
  -1  12  -3-38.0002 89.3673   1
   1  12   3 183.786 189.195   1
  -1 -12  -4 2942.22 312.763   1
   1  12   4 3306.03 346.268   1
   1  12   5 25.8071 201.784   1
  -1 -12  -5-19.1710 153.466   1
   1  12   7 421.138 219.043   1
  -1 -12  -7 148.353 159.211   1
   1  12   8 378.893 225.914   1
  -1 -12  -8-66.3463 168.828   1
   1  12   9 150.478 235.409   1
  -1 -12  -9 46.0009 178.876   1
   1  12  10 1087.09 270.363   1
  -1 -12 -10 1407.16 226.430   1
   1  12  11 447.826 254.028   1
  -1 -12 -11 172.586 195.139   1
   1  12  12 625.045 283.806   1
   1  12  13-33.6523 263.126   1
  -1 -12 -13 26.1862 196.568   1
   1  12  14-68.9498 255.692   1
  -1 -12 -14-214.868 196.676   1
   1  12  15-70.4031 253.713   1
  -1 -12 -15-54.9681 188.764   1
   1  12  17 546.125 267.750   1
  -1 -12 -17 285.762 192.332   1
   1  12  18-36.7383 244.656   1
  -1 -12 -18-259.913 199.574   1
   1  12  20-73.8873 270.923   1
  -1 -12 -20 115.637 203.875   1
   1  12  21 439.027 262.244   1
  -1 -12 -21 57.2900 201.104   1
   1  12  22 866.405 286.909   1
  -1 -12 -22 197.388 196.690   1
   1  12  23-107.104 247.309   1
  -1 -12 -23 304.955 199.413   1
   1  12  24 417.744 208.710   1
  -1 -12 -24 81.8564 157.936   1
  -1  13  24-285.325 231.124   1
   1 -13 -24 113.433 182.163   1
  -1  13  23-218.140 223.990   1
   1 -13 -23 28.9184 184.980   1
  -1  13  22 257.851 268.356   1
   1 -13 -22 323.174 195.918   1
   1 -13 -20 237.102 209.213   1
  -1  13  20 298.865 275.640   1
   1 -13 -19 505.160 208.213   1
  -1  13  19 112.550 275.525   1
  -1  13  18 300.227 243.172   1
   1 -13 -18-176.235 168.168   1
  -1  13  17 224.192 266.497   1
   1 -13 -17 28.9562 191.049   1
  -1  13  16 930.138 305.055   1
  -1  13  14-364.454 283.239   1
   1 -13 -14-222.150 214.964   1
   1 -13 -13 572.906 206.412   1
  -1  13  12 285.506 286.269   1
   1 -13 -12 536.032 197.739   1
  -1  13  11 140.953 269.722   1
   1 -13 -11-210.120 206.071   1
  -1  13  10 208.209 272.968   1
   1 -13 -10-153.748 200.371   1
  -1  13   9 238.316 270.868   1
   1 -13  -9 249.469 197.181   1
  -1  13   8 431.593 298.620   1
   1 -13  -8 604.921 197.452   1
  -1  13   7-256.918 239.197   1
   1 -13  -7-162.805 180.313   1
  -1  13   6 617.832 254.636   1
   1 -13  -6 354.566 183.304   1
  -1  13   4 426.205 211.216   1
   1 -13  -4 291.783 154.860   1
  -1  13   3 142.694 192.097   1
  -1 -13   3 130.319 58.8494   1
   1 -13  -3 70.6758 127.450   1
   1  13  -3-33.4926 73.5020   1
   1  13  -2 1383.58 162.205   1
  -1 -13   2 1311.07 142.773   1
   1 -13  -2 1287.30 188.848   1
  -1  13   2 1519.88 236.535   1
   1 -13  -1 136.409 114.568   1
  -1  13   1-17.6698 142.389   1
  -1 -13   0 249.777 104.741   1
   1  13   0 569.471 160.830   1
   1 -13   0 456.659 118.702   1
  -1  13   0 323.085 130.325   1
   1  13   1 120.993 169.425   1
  -1 -13  -1 130.001 119.969   1
   1  13   2 996.596 224.381   1
  -1 -13  -2 1213.22 193.728   1
   1 -13   2 1496.23 157.985   1
  -1  13  -2 1527.69 167.169   1
  -1 -13  -3-70.5346 146.338   1
   1 -13   3 38.4417 81.8853   1
  -1  13  -3-8.77764 94.8428   1
   1  13   3-73.9430 183.806   1
   1  13   4 26.2635 184.862   1
  -1 -13  -4 226.969 153.146   1
   1  13   6 460.190 223.544   1
  -1 -13  -6 777.482 170.089   1
   1  13   7 416.553 240.283   1
  -1 -13  -7 284.868 175.335   1
   1  13   8 583.201 258.707   1
  -1 -13  -8 568.636 182.978   1
   1  13   9-125.972 224.516   1
  -1 -13  -9 70.5929 170.168   1
   1  13  10-161.649 244.254   1
  -1 -13 -10-291.913 179.437   1
   1  13  11 363.369 234.125   1
  -1 -13 -11 25.0304 193.153   1
   1  13  12 913.207 269.567   1
  -1 -13 -12 669.111 203.417   1
  -1 -13 -13-52.8415 199.664   1
   1  13  14 35.3234 265.684   1
  -1 -13 -14 325.758 216.079   1
   1  13  16 290.500 265.643   1
  -1 -13 -16 338.102 205.309   1
   1  13  17 73.3956 253.231   1
  -1 -13 -17 199.996 189.523   1
   1  13  18-258.371 230.721   1
  -1 -13 -18 317.144 191.792   1
   1  13  19 37.1172 248.917   1
  -1 -13 -19-173.167 188.796   1
   1  13  20 147.544 235.915   1
  -1 -13 -20 28.7538 186.408   1
   1  13  22 432.636 257.273   1
  -1 -13 -22-28.0949 188.661   1
   1  13  23-142.276 250.807   1
  -1 -13 -23 55.7148 194.972   1
   1  13  24 312.996 245.586   1
  -1 -13 -24 82.2523 190.183   1
  -1  14  23 252.812 221.067   1
   1 -14 -23 229.024 172.134   1
  -1  14  21 370.354 254.283   1
   1 -14 -21-205.382 189.279   1
  -1  14  20 111.768 269.465   1
   1 -14 -20 29.5186 199.536   1
   1 -14 -19 652.087 224.140   1
  -1  14  19 37.5125 266.499   1
   1 -14 -18-29.3768 174.695   1
  -1  14  18-37.5693 238.049   1
   1 -14 -17 319.037 203.018   1
  -1  14  16 37.6054 272.925   1
   1 -14 -16-86.5205 195.708   1
  -1  14  15 412.025 254.926   1
   1 -14 -15 170.158 181.606   1
  -1  14  14 149.358 274.757   1
   1 -14 -14-140.411 199.499   1
  -1  14  13 223.449 269.318   1
   1 -14 -13-110.053 201.057   1
  -1  14  12-37.0251 246.139   1
   1 -14 -12 27.1407 192.787   1
  -1  14  11 293.774 263.322   1
   1 -14 -11 186.981 178.436   1
  -1  14   9 142.875 252.025   1
   1 -14  -9 102.307 179.239   1
  -1  14   8-278.916 256.672   1
   1 -14  -8 297.642 174.455   1
  -1  14   7 201.642 253.183   1
   1 -14  -7 24.0451 181.794   1
  -1  14   6 351.098 229.388   1
   1 -14  -6-22.8127 183.391   1
  -1  14   5 29.7755 215.327   1
   1 -14  -5-21.4841 155.366   1
  -1  14   4 108.334 201.362   1
   1 -14  -4 961.148 171.266   1
   1 -14  -3-71.9521 132.213   1
  -1 -14   3 147.052 64.3954   1
  -1  14   3-71.9924 166.930   1
   1  14  -3 178.715 72.6960   1
   1 -14  -2 428.474 130.827   1
  -1 -14   2 375.529 79.7750   1
  -1  14   2 125.078 164.437   1
   1  14  -2 368.044 103.105   1
   1  14  -1 94.5246 115.633   1
   1 -14  -1 69.3374 111.995   1
  -1  14   1-88.0237 144.551   1
  -1 -14   1 30.4350 79.6059   1
   1  14   0 51.8370 134.696   1
   1 -14   0-47.8040 95.9440   1
  -1  14   0-14.9041 122.356   1
  -1 -14   0 25.3371 100.829   1
   1  14   1-20.7804 166.353   1
  -1 -14  -1 29.8560 110.216   1
   1  14   2 95.2142 169.668   1
  -1 -14  -2 320.553 143.664   1
   1 -14   2 275.658 107.249   1
  -1  14  -2 265.008 115.960   1
  -1 -14  -3 295.093 149.088   1
   1 -14   3 119.773 104.261   1
  -1  14  -3 80.3582 110.200   1
   1  14   3 366.551 210.618   1
   1  14   5 414.152 244.913   1
  -1 -14  -5-62.8555 153.226   1
   1  14   6 30.6440 218.602   1
  -1 -14  -6 131.351 151.676   1
   1  14   7 315.829 240.922   1
  -1 -14  -7 204.953 172.569   1
   1  14   8-129.923 237.411   1
  -1 -14  -8-23.5144 175.426   1
   1  14   9 430.631 248.024   1
  -1 -14  -9-24.2013 165.784   1
   1  14  11 34.3424 217.192   1
  -1 -14 -11 560.225 199.655   1
   1  14  12 455.221 290.942   1
  -1 -14 -12 261.724 194.905   1
   1  14  13 531.615 252.676   1
  -1 -14 -13 133.429 180.185   1
   1  14  14 215.705 228.001   1
  -1 -14 -14 81.7715 163.224   1
   1  14  15-254.663 260.225   1
  -1 -14 -15-277.438 192.402   1
   1  14  16 366.340 267.127   1
  -1 -14 -16 56.2862 201.091   1
  -1 -14 -17 113.654 204.221   1
   1  14  18 74.1898 254.907   1
  -1 -14 -18-256.851 189.223   1
   1  14  19 147.798 251.972   1
   1  14  20 110.246 246.503   1
  -1 -14 -20 425.199 196.118   1
   1  14  21 291.020 242.527   1
  -1 -14 -21 197.265 185.104   1
   1  14  23 176.708 258.386   1
  -1 -14 -23 55.1782 187.360   1
   1 -15 -22 85.7297 157.185   1
  -1  15  21 810.157 245.138   1
   1 -15 -21 28.8466 176.067   1
  -1  15  20-111.352 256.902   1
   1 -15 -20-58.1054 194.040   1
  -1  15  19-300.000 281.681   1
   1 -15 -19-29.2307 188.848   1
   1 -15 -18-29.2378 166.643   1
  -1  15  18 338.627 235.224   1
   1 -15 -17-231.903 193.812   1
  -1  15  17 37.7618 272.332   1
   1 -15 -16 173.506 200.162   1
  -1  15  16-113.818 252.274   1
  -1  15  15-114.144 253.289   1
   1 -15 -15-199.638 200.793   1
  -1  15  14 190.704 256.041   1
   1 -15 -14 170.194 171.846   1
  -1  15  13 38.1745 286.569   1
   1 -15 -13 28.1667 192.649   1
  -1  15  12 494.826 281.844   1
   1 -15 -12 497.636 200.943   1
  -1  15  11 265.427 281.382   1
   1 -15 -11 409.639 200.211   1
  -1  15  10-150.408 264.385   1
   1 -15 -10-134.347 191.872   1
  -1  15   8 144.551 252.086   1
   1 -15  -8 77.1430 177.413   1
  -1  15   7 589.836 274.820   1
   1 -15  -7-24.6679 171.794   1
  -1  15   6 228.783 252.594   1
   1 -15  -6 564.866 187.943   1
  -1  15   5-120.598 205.690   1
   1 -15  -5-154.273 151.147   1
   1  15  -3 36.5502 77.5880   1
  -1  15   3-23.9742 175.848   1
   1 -15  -3 216.882 134.845   1
  -1 -15   3 32.7665 67.3867   1
  -1  15   2 595.549 175.923   1
   1  15  -2 428.570 102.793   1
  -1 -15   2 439.760 84.9283   1
   1 -15  -2 287.579 135.391   1
   1  15  -1-65.6239 105.388   1
   1 -15  -1-84.4753 103.261   1
  -1 -15   1-31.1219 79.9095   1
  -1  15   1 174.499 145.984   1
   1  15   0 201.638 125.383   1
   1 -15   0 99.9577 92.9713   1
  -1  15   0 30.0779 108.845   1
  -1 -15   0-62.6621 104.374   1
   1  15   1-41.4811 151.100   1
  -1 -15  -1 15.0128 101.949   1
   1 -15   1 138.109 99.1120   1
  -1  15  -1 40.3765 112.070   1
  -1 -15  -2 449.651 152.649   1
   1 -15   2 462.977 131.782   1
  -1  15  -2 509.280 143.113   1
   1  15   2 848.491 208.013   1
  -1 -15  -3 19.1897 136.396   1
   1 -15   3 10.2507 107.678   1
  -1  15  -3 122.315 118.337   1
   1  15   3 136.127 174.140   1
   1  15   4 29.6915 216.125   1
  -1 -15  -4 310.909 162.930   1
   1  15   5-31.4511 220.118   1
  -1 -15  -5 21.9223 164.022   1
   1  15   6 852.977 259.619   1
  -1 -15  -6 711.291 193.188   1
   1  15   7-202.818 233.042   1
  -1 -15  -7 23.7755 160.090   1
   1  15   8 655.288 236.582   1
  -1 -15  -8 24.4547 172.769   1
   1  15  10-35.4014 259.515   1
  -1 -15 -10-357.735 185.278   1
   1  15  11-322.538 268.141   1
  -1 -15 -11 156.613 188.770   1
   1  15  12 72.1936 232.040   1
  -1 -15 -12 159.086 180.885   1
   1  15  13 546.164 265.625   1
  -1 -15 -13 242.779 176.121   1
   1  15  14 36.5925 260.954   1
  -1 -15 -14 109.261 190.565   1
   1  15  15-36.7770 224.314   1
  -1 -15 -15-27.6753 167.970   1
   1  15  16 37.0392 229.367   1
  -1 -15 -16 139.378 188.544   1
   1  15  17-73.9605 266.486   1
  -1 -15 -17 56.0352 183.916   1
   1  15  18-295.352 270.793   1
   1  15  19 146.984 257.899   1
  -1 -15 -19 1008.07 222.802   1
   1  15  20-36.4547 263.628   1
  -1 -15 -20 27.9532 188.139   1
  -1 -15 -21 194.445 180.639   1
   1  15  22 106.997 242.999   1
  -1 -15 -22 27.6542 186.181   1
  -1  16  21 145.798 226.678   1
   1 -16 -21-141.361 169.869   1
  -1  16  20 36.9109 262.547   1
   1 -16 -20 256.250 196.733   1
  -1  16  19 374.458 264.556   1
   1 -16 -19 114.870 195.551   1
  -1  16  18 226.324 221.972   1
   1 -16 -18-57.6516 159.416   1
  -1  16  17 341.609 273.278   1
   1 -16 -17 202.598 196.602   1
  -1  16  15 77.3669 265.608   1
   1 -16 -15-86.8909 189.326   1
  -1  16  14 155.596 267.557   1
   1 -16 -14 229.402 192.879   1
  -1  16  13 117.458 251.907   1
   1 -16 -13 228.758 180.132   1
  -1  16  12-78.5812 246.671   1
   1 -16 -12-28.4441 168.284   1
  -1  16  11 78.4909 250.951   1
   1 -16 -11 28.1975 185.131   1
  -1  16  10-38.9551 272.848   1
   1 -16 -10 222.402 192.660   1
  -1  16   9 267.997 258.911   1
   1 -16  -9 54.3868 173.362   1
  -1  16   8 446.560 281.414   1
   1 -16  -8 265.776 194.557   1
  -1  16   7-141.708 245.148   1
   1 -16  -7 25.3908 179.057   1
  -1  16   6-33.1390 239.178   1
   1 -16  -6-239.151 172.241   1
  -1  16   5-30.2570 206.298   1
   1 -16  -5 419.760 154.213   1
  -1  16   4 189.012 213.108   1
   1 -16  -4 20.1589 146.418   1
   1  16  -3 105.844 84.1946   1
  -1 -16   3-23.3211 78.0034   1
  -1  16   2 201.198 148.120   1
   1  16  -2 141.696 95.6760   1
   1 -16  -2-128.865 111.565   1
  -1 -16   2 70.9770 79.6479   1
  -1  16   1 104.416 132.361   1
   1  16  -1 38.6834 103.854   1
  -1 -16   1 21.1443 86.1269   1
   1 -16  -1 14.1756 105.401   1
   1  16   0 129.969 118.318   1
   1 -16   0-78.2609 97.2781   1
  -1 -16   0 38.2602 91.5856   1
  -1  16   0 15.3403 126.287   1
   1  16   1 100.889 148.537   1
  -1 -16  -1-104.093 110.988   1
   1 -16   1 143.023 109.145   1
  -1  16  -1 132.022 123.758   1
  -1 -16  -2 120.450 139.795   1
   1 -16   2 98.7389 150.246   1
  -1  16  -2 117.591 144.991   1
   1  16   2 287.847 181.600   1
  -1  16  -3 90.8735 103.874   1
  -1 -16  -4 127.998 149.689   1
   1  16   4 152.910 215.905   1
  -1 -16  -5-136.789 167.178   1
   1  16   5 329.588 240.854   1
  -1 -16  -6 47.7883 166.170   1
   1  16   6 242.299 269.136   1
  -1 -16  -7 197.990 179.208   1
   1  16   7-35.7716 254.258   1
  -1 -16  -9 51.8227 184.060   1
   1  16   9-36.9375 253.615   1
  -1 -16 -10-105.218 166.683   1
   1  16  10 334.494 256.187   1
  -1 -16 -11 346.095 191.440   1
   1  16  11 260.993 273.612   1
  -1 -16 -12-53.8976 170.936   1
   1  16  12 410.861 252.539   1
  -1 -16 -13 54.3604 185.193   1
   1  16  13 37.3233 253.267   1
  -1 -16 -14-218.665 171.044   1
   1  16  14 74.8868 234.143   1
  -1 -16 -15 137.274 192.713   1
   1  16  15 558.974 265.633   1
  -1 -16 -17 55.0603 167.072   1
   1  16  17-110.944 225.547   1
  -1 -16 -18 248.280 178.492   1
   1  16  18 36.7384 247.648   1
  -1 -16 -19 27.5759 182.804   1
   1  16  19 293.514 270.123   1
  -1 -16 -20-82.2629 186.609   1
   1  16  20 689.693 277.277   1
  -1 -16 -21 54.8021 186.042   1
   1  16  21 142.958 255.803   1
   1 -17 -21 82.7934 173.249   1
  -1  17  21-179.861 241.127   1
   1 -17 -20 392.054 200.760   1
  -1  17  20 587.746 282.551   1
   1 -17 -19 141.066 168.075   1
  -1  17  19 111.907 244.032   1
   1 -17 -18 283.685 193.852   1
  -1  17  18 37.8141 263.098   1
   1 -17 -17-57.2258 178.966   1
  -1  17  17-192.291 241.562   1
   1 -17 -16 172.468 192.883   1
  -1  17  16 388.626 268.582   1
   1 -17 -14-87.1043 188.291   1
  -1  17  14-119.949 282.031   1
   1 -17 -13 58.1835 184.229   1
  -1  17  13 844.758 296.976   1
   1 -17 -12-28.9816 191.698   1
  -1  17  12 688.525 292.282   1
   1 -17 -11-201.539 170.555   1
  -1  17  11 81.0782 269.661   1
   1 -17 -10-28.4739 171.222   1
  -1  17  10-242.247 272.943   1
   1 -17  -9-306.169 186.488   1
  -1  17   9 39.4972 256.422   1
   1 -17  -8 26.9258 178.535   1
  -1  17   8 341.913 261.032   1
   1 -17  -7 25.5994 172.369   1
  -1  17   7 143.854 249.849   1
   1 -17  -6 336.158 172.974   1
  -1  17   6 99.6023 231.488   1
   1 -17  -5-22.2439 144.159   1
  -1  17   5-59.7799 190.267   1
   1 -17  -4-40.2619 143.153   1
  -1  17   4 316.004 202.258   1
   1 -17  -3 54.2175 117.103   1
  -1  17   3-114.150 162.758   1
   1 -17  -2 16.1123 121.611   1
  -1  17   2 119.273 139.361   1
   1  17  -2 150.344 91.1309   1
  -1 -17   1 55.2935 89.1370   1
   1 -17  -1 58.8028 105.646   1
  -1  17   1-17.4084 123.729   1
   1  17  -1 102.367 100.142   1
   1 -17   0 111.231 107.441   1
  -1 -17   0 103.122 89.9863   1
   1  17   0-15.8424 115.322   1
  -1  17   0 285.930 126.013   1
  -1 -17  -1-45.6565 107.707   1
   1  17   1 135.322 150.698   1
  -1  17  -1-49.6449 137.697   1
  -1  17  -2-21.5425 188.099   1
   1  17   2 46.6881 168.227   1
  -1 -17  -2 17.2740 119.072   1
   1  17   3-163.247 191.200   1
  -1 -17  -3-19.4365 117.469   1
   1  17   4-61.6546 212.485   1
  -1 -17  -4 42.9040 137.778   1
   1  17   5-67.6244 234.858   1
  -1 -17  -5 46.5031 157.132   1
   1  17   6 72.0813 238.679   1
  -1 -17  -6-147.380 159.983   1
   1  17   7-112.920 254.777   1
  -1 -17  -7 332.427 183.533   1
   1  17   8-38.5498 253.097   1
  -1 -17  -8 104.984 173.087   1
   1  17   9 195.020 259.299   1
  -1 -17  -9-53.3952 172.236   1
   1  17  10 39.1341 260.292   1
  -1 -17 -10 134.991 172.040   1
   1  17  11 195.230 260.481   1
  -1 -17 -11 516.517 191.543   1
   1  17  12-38.7366 265.137   1
  -1 -17 -12 517.977 186.766   1
   1  17  13 423.090 259.509   1
  -1 -17 -13 136.647 170.110   1
   1  17  14-228.763 275.779   1
  -1 -17 -14 217.850 188.505   1
   1  17  16-261.776 246.583   1
  -1 -17 -16 245.330 175.927   1
   1  17  17-111.000 251.045   1
  -1 -17 -17 81.6017 188.936   1
   1  17  18-147.302 231.231   1
  -1 -17 -18 189.961 175.916   1
   1  17  19-254.049 223.626   1
  -1 -17 -19 272.116 161.938   1
   1  17  20 71.6631 251.792   1
  -1 -17 -20 81.6580 172.568   1
   1  17  21 810.052 269.745   1
  -1 -17 -21 27.1701 176.162   1
   1 -18 -20-191.780 169.738   1
  -1  18  20 72.6265 245.523   1
   1 -18 -19 221.552 163.859   1
  -1  18  19-260.105 237.611   1
   1 -18 -18 337.351 193.137   1
  -1  18  18 38.0485 262.898   1
   1 -18 -17 170.208 166.116   1
  -1  18  17-116.390 243.610   1
   1 -18 -16 86.1865 179.714   1
  -1  18  16 158.637 259.367   1
   1 -18 -15 346.931 194.408   1
  -1  18  15 201.659 271.358   1
   1 -18 -14 29.1809 185.465   1
  -1  18  14 493.019 270.090   1
   1 -18 -13-58.7148 176.382   1
  -1  18  13 41.6963 258.061   1
   1 -18 -12 176.375 186.614   1
  -1  18  12 84.1072 282.129   1
   1 -18 -10 289.926 194.632   1
  -1  18  10 456.686 287.441   1
   1 -18  -9-169.595 179.572   1
  -1  18   9-161.972 247.315   1
   1 -18  -8-136.468 168.917   1
  -1  18   8 308.354 259.421   1
   1 -18  -6 216.644 140.736   1
  -1  18   6 65.4551 210.605   1
   1 -18  -5 66.5839 154.274   1
  -1  18   5 87.5502 197.303   1
   1 -18  -4 80.4966 137.120   1
  -1  18   4-25.5939 157.662   1
   1 -18  -3-162.215 121.991   1
  -1  18   3 22.4006 150.306   1
  -1  18   2-195.897 137.456   1
  -1  18   1 88.0692 121.134   1
   1  18   1 18.7983 131.077   1
  -1 -18  -3 99.3698 132.952   1
   1  18   3 478.400 176.249   1
   1  18   4 91.7404 215.739   1
  -1 -18  -4 87.1581 150.931   1
   1  18   5-68.4472 229.413   1
  -1 -18  -5 70.6307 160.394   1
   1  18   6 221.117 272.080   1
  -1 -18  -6-75.1770 164.496   1
   1  18   7-349.999 249.825   1
  -1 -18  -7 52.3901 157.472   1
   1  18   8 120.513 256.879   1
  -1 -18  -8 26.9103 156.698   1
   1  18   9-81.5768 262.107   1
  -1 -18  -9 191.574 166.313   1
   1  18  10-409.195 262.811   1
  -1 -18 -10 165.660 178.910   1
   1  18  12-40.2602 273.194   1
  -1 -18 -12-55.4008 168.152   1
   1  18  13-39.7005 267.211   1
  -1 -18 -13 55.1906 166.639   1
   1  18  14 351.826 264.563   1
   1  18  15 309.762 260.675   1
  -1 -18 -15-27.3318 158.341   1
   1  18  16-456.619 262.389   1
  -1 -18 -16 406.922 188.583   1
   1  18  17 373.362 242.067   1
  -1 -18 -17-27.1452 159.084   1
   1  18  18-73.4794 247.286   1
  -1 -18 -18 81.3959 177.352   1
   1  18  19 432.499 246.607   1
  -1 -18 -19-80.5023 170.187   1
   1  18  20 106.006 216.617   1
  -1 -18 -20 26.7629 156.690   1
   1 -19 -19 136.801 184.112   1
  -1  19  19 593.072 281.018   1
   1 -19 -18 27.8084 153.787   1
  -1  19  18 76.3036 229.230   1
   1 -19 -17 56.7183 180.681   1
  -1  19  17 196.490 287.288   1
   1 -19 -16-172.271 175.299   1
  -1  19  16 40.3594 271.760   1
   1 -19 -15-87.5609 166.160   1
  -1  19  15 165.753 246.395   1
   1 -19 -14 59.1859 179.317   1
  -1  19  14 466.284 284.535   1
   1 -19 -13-179.318 181.403   1
  -1  19  13 258.769 264.358   1
   1 -19 -12-269.916 177.482   1
  -1  19  12 347.982 271.834   1
   1 -19 -11 89.5712 176.613   1
  -1  19  11-130.084 270.930   1
   1 -19  -9 143.541 187.832   1
  -1  19   9 40.9824 259.797   1
  -1  19   8 231.636 241.903   1
  -1  19   7 425.562 243.897   1
   1  19   5 33.8730 220.459   1
   1  19   7 240.242 277.699   1
   1  19   8-251.199 258.616   1
   1  19   9 514.859 299.024   1
  -1 -19  -9 226.708 180.404   1
   1  19  11 85.8758 272.177   1
  -1 -19 -11 114.273 176.149   1
   1  19  12 254.024 297.599   1
  -1 -19 -12-286.483 183.461   1
   1  19  13 248.827 268.715   1
  -1 -19 -13-113.535 165.218   1
   1  19  14 202.741 271.548   1
  -1 -19 -14 308.624 182.291   1
   1  19  15 475.002 275.265   1
  -1 -19 -15 27.6836 171.022   1
   1  19  16-38.6825 240.555   1
  -1 -19 -16 55.0875 161.207   1
   1  19  17-37.7191 252.943   1
  -1 -19 -17 164.435 177.733   1
  -1 -19 -18 134.890 164.835   1
   1  19  18 110.337 223.420   1
  -1 -19 -19-160.605 153.733   1
   1  19  19-143.638 234.014   1
   2   0 -26 229.192 242.696   1
  -2   0  25 715.173 254.238   1
   2   0 -25-148.201 253.290   1
  -2   0  24 37.8509 233.143   1
   2   0 -24 35.6226 240.748   1
  -2   0  23 265.389 250.504   1
   2   0 -23 171.586 240.774   1
  -2   0  22 301.808 253.597   1
   2   0 -22 197.567 222.438   1
  -2   0  21 484.763 259.002   1
   2   0 -21 505.339 228.540   1
  -2   0  20 1171.90 308.627   1
   2   0 -20 1147.38 271.649   1
  -2   0  18-34.6162 260.352   1
   2   0 -18 358.842 213.826   1
  -2   0  17 565.049 266.920   1
   2   0 -17-157.396 187.131   1
  -2   0  16 1203.11 272.341   1
   2   0 -16 1343.77 231.097   1
  -2   0  15-150.604 235.102   1
  -2   0  14 7332.45 655.577   1
   2   0 -14 6731.18 626.140   1
   2   0 -13 20.8692 161.142   1
  -2   0  13-425.096 216.650   1
  -2   0  12 4309.60 446.059   1
   2   0 -12 4432.04 420.115   1
   2   0 -11-109.030 159.808   1
  -2   0  11 160.523 195.329   1
   2   0 -10 185.057 144.589   1
  -2   0  10 126.557 179.663   1
   2   0  -9 170.292 150.052   1
  -2   0   9 57.7983 179.503   1
  -2   0   8 13136.9 1063.02   1
   2   0  -8 12531.2 1050.52   1
   2   0  -7-12.9690 138.574   1
  -2   0   7 31.9133 165.190   1
   2   0  -5 190.351 150.560   1
  -2   0   5-50.5461 190.018   1
   2   0  -4 26627.4 2089.99   1
  -2   0   4 25630.0 2095.51   1
  -2   0   3-128.806 157.545   1
   2   0  -3 46.2914 137.645   1
  -2   0   2 125120. 9357.90   1
   2   0  -2 112908. 9354.62   1
   2   0  -1-6.37317 130.117   1
  -2   0   1 202.156 149.689   1
  -2   0   0 26992.7 2180.95   1
   2   0   0 27741.0 2178.12   1
   2   0   1 55.6438 149.469   1
  -2   0  -1 93.0021 153.361   1
  -2   0  -2 119645. 9346.58   1
   2   0   2 117071. 9347.01   1
   2   0   3 77.0868 160.969   1
  -2   0  -3-53.7357 143.589   1
  -2   0  -4 24726.0 1924.03   1
   2   0   4 23387.6 1927.08   1
  -2   0  -5-56.4489 145.917   1
   2   0   5 11.2820 171.182   1
  -2   0  -7 24.5390 134.451   1
   2   0   7 15.5659 167.665   1
  -2   0  -8 13463.2 1076.04   1
   2   0   8 12702.7 1085.69   1
   2   0   9 185.071 171.474   1
  -2   0  -9-44.0402 139.772   1
   2   0  10-118.849 170.259   1
   2   0  11 382.709 186.941   1
  -2   0 -11 16.9590 150.707   1
  -2   0 -12 4537.11 420.738   1
   2   0  12 4268.75 438.797   1
  -2   0 -13-96.5591 145.637   1
   2   0  14 6892.05 678.258   1
  -2   0 -14 7904.76 660.519   1
   2   0  15-110.758 203.737   1
  -2   0 -15 44.6345 159.680   1
   2   0  16 1330.33 259.163   1
  -2   0 -16 1309.51 233.749   1
   2   0  17-120.655 209.525   1
  -2   0 -17 50.5241 182.699   1
   2   0  18-31.4783 218.736   1
  -2   0 -18 159.573 181.280   1
   2   0  20 1017.40 260.731   1
  -2   0 -20 975.801 236.752   1
   2   0  21-245.180 239.618   1
  -2   0 -21 343.367 224.224   1
   2   0  22 178.685 232.631   1
  -2   0 -22-32.9497 215.426   1
   2   0  24 547.809 234.362   1
  -2   0 -24-36.0073 233.149   1
   2   0  25-183.791 224.241   1
  -2   0 -25 75.5771 237.268   1
  -2   0 -26 200.109 254.063   1
   2  -1 -26 183.723 241.652   1
  -2   1  26 191.046 240.312   1
   2   1 -25 115.005 250.728   1
   2  -1 -24-34.6710 219.417   1
   2   1 -24 588.713 249.315   1
  -2  -1  24 438.209 228.888   1
  -2   1  24-38.8959 237.921   1
   2  -1 -23-33.5877 197.645   1
   2   1 -23-105.472 232.765   1
  -2  -1  23 292.938 235.192   1
  -2   1  23 38.9169 249.960   1
   2   1 -22 368.681 226.704   1
   2  -1 -22 97.4960 219.002   1
  -2   1  22 232.174 227.581   1
  -2  -1  22 473.540 222.203   1
   2   1 -21 447.354 222.667   1
   2  -1 -21 94.0443 201.226   1
  -2  -1  21 108.133 241.279   1
  -2   1  21 267.735 237.383   1
   2  -1 -20 120.805 204.935   1
   2   1 -20 151.711 209.969   1
  -2  -1  20-70.8390 240.338   1
  -2   1  20-112.440 227.473   1
   2  -1 -19 203.214 206.001   1
   2   1 -19 259.148 210.963   1
  -2   1  19 401.288 272.130   1
  -2  -1  19 380.238 246.624   1
   2   1 -18 680.634 230.508   1
   2  -1 -18 892.447 232.092   1
  -2   1  18 563.668 297.436   1
  -2  -1  18 770.326 255.773   1
   2   1 -17 1079.71 235.262   1
   2  -1 -17 882.861 231.410   1
  -2   1  17 1189.66 281.942   1
  -2  -1  17 1255.20 286.233   1
  -2   1  16 2626.09 336.791   1
   2   1 -16 2310.31 290.616   1
   2  -1 -16 2271.39 291.959   1
  -2  -1  16 1848.67 317.763   1
   2  -1 -15 120.408 188.439   1
   2   1 -15 547.803 192.250   1
  -2  -1  15 349.972 231.593   1
  -2   1  14 1078.27 249.824   1
   2  -1 -14 1095.79 210.273   1
  -2  -1  13 2631.01 351.002   1
   2   1 -13 3088.69 319.632   1
   2   1 -12 392.164 186.507   1
  -2   1  12 25.6028 210.443   1
   2  -1 -12-20.0516 171.109   1
  -2   1  11 2044.99 287.303   1
   2  -1 -11 1987.15 247.741   1
  -2  -1  11 2371.56 279.783   1
   2   1 -11 2145.51 251.963   1
  -2  -1  10 21394.0 1751.41   1
  -2   1  10 20339.9 1753.74   1
   2   1 -10 22403.4 1741.46   1
   2  -1 -10 21625.7 1744.17   1
  -2   1   9 967.824 210.624   1
   2  -1  -9 806.620 183.584   1
   2   1  -9 718.878 153.061   1
  -2  -1   9 853.911 205.944   1
  -2  -1   8 19603.3 1610.52   1
  -2   1   8 19711.9 1616.63   1
   2  -1  -8 19179.1 1602.98   1
   2   1  -8 20731.4 1601.68   1
  -2   1   7 14031.4 1162.51   1
   2  -1  -7 14127.9 1152.61   1
  -2  -1   6 2875.04 286.224   1
  -2   1   6 2385.41 303.078   1
   2  -1  -6 2613.75 283.952   1
   2   1  -6 2699.84 265.877   1
   2   1  -5 6999.89 591.011   1
  -2  -1   5 6260.89 595.145   1
  -2   1   5 6202.49 614.776   1
   2  -1  -4 3501.48 329.963   1
   2   1  -4 2653.63 312.953   1
  -2  -1   4 3421.86 324.839   1
   2  -1  -3 110739. 9355.04   1
   2   1  -3 120941. 9349.94   1
  -2  -1   3 119913. 9352.14   1
  -2   1   3 121451. 9357.58   1
   2  -1  -2 3396.22 328.393   1
  -2   1   2 4407.78 347.012   1
   2   1  -2 3263.59 320.572   1
  -2  -1   2 3680.38 330.225   1
   2  -1  -1 25303.1 2068.09   1
   2   1  -1 26678.3 2068.81   1
  -2  -1   1 27073.9 2072.96   1
  -2   1   1 25026.6 2071.91   1
   2  -1   0-69.0342 127.064   1
   2   1   0-74.1590 149.602   1
  -2   1   0-7.16660 151.039   1
  -2  -1   0 259.751 159.631   1
   2   1   1 28082.8 2123.57   1
   2  -1   1 26082.7 2120.37   1
  -2  -1  -1 26122.2 2122.62   1
  -2   1  -1 26427.2 2122.28   1
   2  -1   2 3804.88 356.372   1
   2   1   2 4004.30 370.229   1
  -2   1  -2 4187.60 355.915   1
  -2  -1  -2 4089.31 364.983   1
   2   1   3 116568. 9053.49   1
   2  -1   3 118676. 9047.03   1
  -2  -1  -3 111090. 9049.21   1
  -2   1  -3 112154. 9046.26   1
  -2   1  -4 3640.21 346.672   1
  -2  -1  -4 4460.98 367.271   1
   2  -1   4 3722.20 355.461   1
   2   1   4 4202.32 379.185   1
   2   1   5 7891.48 654.638   1
   2  -1   5 7397.11 637.521   1
  -2   1  -5 7422.56 631.655   1
  -2  -1  -5 7863.70 641.372   1
   2  -1   6 2909.28 283.280   1
  -2   1  -6 2589.13 262.974   1
   2   1   7 13879.0 1157.14   1
  -2  -1  -7 14093.4 1142.93   1
   2  -1   8 18524.0 1566.77   1
   2   1   8 20125.4 1577.46   1
  -2  -1  -8 19956.1 1561.67   1
  -2   1  -8 18823.0 1556.51   1
  -2   1  -9 654.398 153.608   1
  -2  -1  -9 682.505 178.215   1
   2   1   9 446.864 203.302   1
   2  -1   9 945.485 181.954   1
   2   1  10 20463.1 1643.30   1
   2  -1  10 19744.1 1633.40   1
  -2   1 -11 2409.15 244.956   1
  -2  -1 -11 1669.68 243.665   1
   2   1  11 2075.45 269.899   1
   2  -1  11 2248.76 268.629   1
   2  -1  12 176.606 175.796   1
   2   1  12-305.953 205.074   1
  -2  -1 -12 186.650 161.093   1
  -2   1 -12 141.292 159.802   1
   2  -1  13 2426.26 312.095   1
   2   1  14 1066.51 245.012   1
  -2  -1 -14 1233.72 205.204   1
   2  -1  15 594.164 233.538   1
   2   1  15-56.3202 224.091   1
  -2  -1 -15 224.550 185.094   1
  -2   1 -15 156.510 176.655   1
   2   1  16 1640.85 298.088   1
   2  -1  16 2011.00 315.006   1
  -2   1 -16 2446.89 287.818   1
   2  -1  17 1129.35 262.913   1
   2   1  17 1036.64 267.189   1
  -2   1 -17 663.682 217.662   1
  -2  -1 -17 1302.76 239.641   1
   2  -1  18 341.483 225.841   1
   2   1  18 665.148 265.927   1
  -2   1 -18 649.706 207.890   1
  -2  -1 -18 969.070 225.243   1
   2  -1  19 64.6505 220.088   1
   2   1  19 98.4666 251.831   1
  -2   1 -19 172.795 202.386   1
  -2  -1 -19 492.161 199.267   1
   2  -1  20-67.1272 235.018   1
   2   1  20-67.9518 235.206   1
  -2  -1 -20-28.6157 197.376   1
  -2   1 -20-215.091 222.331   1
   2   1  21 245.676 230.533   1
   2  -1  21-34.4153 222.171   1
  -2   1 -21-97.8385 216.966   1
  -2  -1 -21 300.531 220.530   1
   2  -1  22 350.897 238.901   1
   2   1  22 287.610 243.613   1
  -2  -1 -22 598.025 220.945   1
  -2   1 -22 831.242 234.021   1
   2  -1  23 106.510 224.699   1
   2   1  23 364.747 243.155   1
  -2   1 -23 547.209 247.193   1
  -2  -1 -23 426.402 219.920   1
   2  -1  24 569.245 231.843   1
   2   1  24 479.038 230.396   1
  -2   1 -24 384.274 273.927   1
  -2  -1 -24 237.981 224.615   1
   2   1  25 147.749 240.398   1
  -2   1 -25 406.503 273.607   1
  -2  -1 -25-317.177 236.241   1
   2   1  26 371.003 239.348   1
  -2  -1 -26 440.364 258.809   1
   2  -2 -27 537.885 228.110   1
  -2   2  27 190.903 228.973   1
   2  -2 -26 669.922 252.909   1
  -2   2  26 194.374 243.147   1
   2  -2 -25 34.4641 234.876   1
  -2   2  25 157.013 265.358   1
   2  -2 -24 67.3692 226.254   1
   2   2 -24 379.617 243.149   1
  -2  -2  24-70.1984 211.361   1
  -2   2  24 473.802 270.417   1
   2   2 -23 72.1048 224.198   1
   2  -2 -23-164.441 229.313   1
  -2   2  23 39.4986 254.813   1
  -2  -2  23 174.879 218.537   1
   2   2 -22 68.1676 220.957   1
   2  -2 -22 448.055 214.754   1
  -2  -2  22 418.204 241.201   1
  -2   2  22 117.816 253.164   1
   2  -2 -21 124.439 202.490   1
   2   2 -21-96.5150 220.916   1
  -2  -2  21 275.570 236.531   1
  -2   2  21-154.957 249.934   1
   2  -2 -20 724.016 224.456   1
  -2   2  20 683.373 288.579   1
   2   2 -19 143.669 192.787   1
   2  -2 -19 87.6565 215.882   1
  -2   2  19 295.352 266.177   1
  -2  -2  19-66.2616 227.628   1
   2   2 -18 566.815 206.889   1
  -2  -2  18 481.869 245.525   1
  -2   2  17 827.712 294.121   1
   2  -2 -17 707.402 237.223   1
   2   2 -17 303.872 196.213   1
  -2  -2  17 1082.42 232.952   1
  -2   2  16 99.0950 234.254   1
  -2  -2  16 355.303 227.781   1
   2  -2 -16-155.405 193.094   1
   2   2 -16 452.441 175.258   1
  -2   2  15 377.929 243.437   1
   2  -2 -15 269.816 196.172   1
  -2  -2  15 477.626 218.883   1
   2   2 -15 355.279 183.525   1
   2   2 -14 3340.80 373.091   1
   2  -2 -14 4298.88 399.273   1
  -2  -2  14 3604.60 400.584   1
  -2   2  14 3733.97 423.978   1
   2  -2 -13 109.818 175.194   1
  -2  -2  13 372.370 218.580   1
   2   2 -13 599.035 176.855   1
  -2   2  13 646.767 238.617   1
  -2  -2  12 11513.3 978.295   1
  -2   2  11-196.780 209.642   1
  -2  -2  11-170.533 184.004   1
   2   2 -11-16.5268 139.525   1
   2  -2 -11-58.4078 159.562   1
   2  -2 -10 8226.23 721.822   1
   2   2 -10 8072.19 709.389   1
  -2   2  10 9289.73 744.639   1
  -2  -2   9 2443.23 276.360   1
   2  -2  -9 1861.83 264.308   1
   2   2  -9 1970.87 240.087   1
  -2   2   8 5049.15 455.427   1
  -2  -2   8 5149.06 437.394   1
   2  -2  -8 4492.01 437.837   1
   2   2  -8 4462.04 419.139   1
   2  -2  -7 319.254 160.446   1
  -2   2   7 637.078 195.598   1
  -2  -2   6 13443.0 1100.43   1
  -2   2   6 12961.5 1113.67   1
   2   2  -6 14105.1 1094.10   1
   2  -2  -6 13050.0 1105.65   1
  -2  -2   5 6386.16 562.207   1
   2   2  -5 6693.34 555.966   1
   2   2  -4 5977.29 554.395   1
  -2   2   4 7532.92 588.359   1
   2  -2  -4 7636.75 572.247   1
  -2  -2   4 5875.99 562.905   1
  -2  -2   3 3208.19 349.796   1
   2   2  -3 3366.98 333.499   1
  -2   2   3 4117.69 378.265   1
  -2  -2   2 11477.3 994.878   1
  -2   2   2 12244.9 1002.85   1
   2   2  -2 13710.9 994.373   1
   2  -2  -2 11613.9 996.930   1
   2   2  -1 137323. 11610.7   1
  -2  -2   1 156741. 11613.1   1
  -2   2   1 146027. 11615.5   1
   2  -2  -1 149796. 11612.9   1
  -2   2   0 33166.5 2530.31   1
   2   2   0 28086.0 2529.94   1
   2  -2   0 32212.3 2525.91   1
  -2  -2   0 33746.9 2529.86   1
   2  -2   1 138916. 11166.7   1
  -2  -2  -1 142424. 11170.3   1
  -2   2  -1 132688. 11169.8   1
   2   2   1 152773. 11170.6   1
   2  -2   2 13005.2 1069.48   1
   2   2   2 13287.3 1083.05   1
  -2  -2  -2 13548.5 1078.02   1
  -2   2  -2 13308.9 1070.85   1
   2   2   3 3612.06 360.151   1
   2  -2   3 3606.67 335.260   1
  -2   2  -3 3867.30 329.696   1
  -2  -2  -3 3721.61 350.454   1
  -2  -2  -4 7085.84 565.285   1
  -2   2  -4 6780.34 550.346   1
   2  -2   4 6883.98 553.785   1
   2   2   4 5426.11 572.074   1
  -2   2  -5 7241.78 601.808   1
   2  -2   5 7344.25 610.245   1
  -2  -2  -6 13083.7 1038.18   1
  -2   2  -6 11901.6 1018.60   1
   2  -2   6 12514.3 1026.94   1
   2   2   6 13761.4 1050.66   1
  -2   2  -7 399.369 120.023   1
  -2  -2  -7 439.000 148.839   1
   2  -2   7 447.836 157.508   1
   2   2   7 413.644 175.058   1
  -2  -2  -8 5502.06 473.342   1
   2   2   8 4969.05 492.122   1
   2   2   9 2643.65 286.238   1
   2  -2   9 2019.61 262.258   1
  -2   2  -9 2138.73 242.220   1
  -2  -2  -9 2717.46 267.083   1
   2   2  10 7538.36 675.901   1
   2  -2  11 19.5175 175.347   1
   2   2  11-68.8201 195.456   1
  -2  -2 -11-273.893 161.793   1
  -2   2 -11 126.565 154.884   1
   2   2  12 9304.78 894.825   1
   2  -2  12 10559.3 886.358   1
  -2   2 -12 11186.2 872.432   1
  -2  -2 -12 10221.4 878.914   1
  -2   2 -13 668.018 166.456   1
  -2  -2 -13 565.065 186.305   1
   2  -2  13 253.128 188.282   1
   2   2  13 566.832 221.678   1
  -2   2 -14 3209.63 353.208   1
  -2  -2 -14 4188.92 372.121   1
   2   2  14 3211.15 388.237   1
   2  -2  14 3522.09 377.645   1
   2   2  15 400.593 222.632   1
  -2  -2 -15 408.103 198.617   1
   2  -2  16 110.227 216.281   1
  -2   2 -16 192.812 184.629   1
  -2  -2 -16 23.7835 192.213   1
   2   2  17 583.215 255.621   1
   2  -2  17 926.658 248.650   1
  -2   2 -17 1444.23 241.795   1
  -2  -2 -17 747.601 217.698   1
   2  -2  18 181.644 218.618   1
  -2   2 -18 386.752 207.987   1
   2  -2  19-31.5192 229.536   1
   2   2  19-98.6338 219.479   1
  -2  -2 -19 187.830 189.903   1
  -2   2 -19-88.8010 221.469   1
   2   2  20 441.275 262.806   1
  -2  -2 -20 669.013 233.218   1
   2   2  21-34.7903 248.957   1
   2  -2  21 33.4332 206.958   1
  -2  -2 -21-115.546 196.824   1
  -2   2 -21 443.415 249.293   1
   2  -2  22-34.0104 226.115   1
  -2   2 -22-36.2774 237.131   1
   2   2  23 326.839 233.428   1
   2  -2  23 34.1294 198.889   1
  -2   2 -23-38.4094 241.300   1
  -2  -2 -23 156.057 210.281   1
   2  -2  24-102.978 223.666   1
   2   2  24-110.400 229.111   1
  -2   2 -24-205.235 283.142   1
  -2  -2 -24-160.675 220.916   1
   2   2  25 73.6738 219.567   1
  -2  -2 -25 296.345 211.082   1
   2   2  26 296.358 241.481   1
  -2  -2 -26 68.1228 224.968   1
  -2  -2 -27 247.815 239.072   1
  -2   3  27-115.143 225.935   1
   2  -3 -27-68.3774 209.662   1
   2  -3 -26-338.126 207.935   1
  -2   3  25-197.428 250.766   1
   2  -3 -25-234.055 223.867   1
  -2   3  24 397.213 258.893   1
   2  -3 -24 32.9182 221.109   1
  -2  -3  23 133.846 201.160   1
  -2   3  23-39.6773 274.639   1
   2   3 -23 296.829 243.669   1
   2  -3 -23-32.1747 229.494   1
  -2   3  22 945.540 298.928   1
  -2  -3  22 500.412 227.632   1
   2   3 -22 417.738 229.303   1
   2  -3 -22 1040.82 256.298   1
  -2  -3  21 492.214 221.288   1
  -2   3  21 116.615 269.323   1
   2  -3 -21 154.241 226.626   1
   2   3 -21-65.3929 210.447   1
  -2   3  20 76.1569 275.805   1
  -2  -3  20 387.649 227.463   1
   2  -3 -20-180.924 228.352   1
   2   3 -20 490.312 231.303   1
  -2   3  19-37.2818 285.310   1
  -2  -3  19 31.5450 218.295   1
   2   3 -19 86.0268 192.242   1
  -2  -3  18 1039.39 264.039   1
   2   3 -18 1311.52 252.250   1
   2  -3 -18 1628.19 280.670   1
  -2  -3  17 235.859 208.127   1
   2   3 -17 425.899 180.026   1
  -2   3  16 1844.00 320.516   1
  -2  -3  16 1692.75 282.372   1
   2   3 -16 1540.82 255.926   1
   2  -3 -16 2095.60 264.996   1
  -2   3  15 544.056 260.724   1
   2  -3 -15-149.659 209.938   1
  -2   3  14 426.354 240.816   1
  -2  -3  14 506.465 211.786   1
   2   3 -14 769.003 164.234   1
   2  -3 -14 214.764 196.858   1
  -2   3  13 202.067 235.704   1
   2   3 -13 206.332 159.395   1
  -2  -3  13 23.7129 196.285   1
   2  -3 -13-247.839 180.905   1
   2   3 -12 7343.08 677.183   1
   2  -3 -12 8245.25 700.333   1
  -2  -3  12 8749.99 703.746   1
  -2   3  12 7856.20 718.971   1
  -2   3  11 1503.48 270.708   1
   2   3 -11 1388.53 205.212   1
  -2  -3  11 1341.97 238.787   1
   2  -3 -11 1209.81 228.843   1
   2   3 -10 9607.85 827.888   1
   2  -3 -10 9279.45 840.866   1
  -2  -3  10 11051.1 844.851   1
  -2   3  10 9887.52 860.655   1
  -2   3   9 1147.95 249.841   1
  -2  -3   9 1525.80 226.164   1
   2   3  -9 1833.02 201.681   1
   2  -3  -9 1735.30 242.329   1
   2  -3  -8 378.715 160.350   1
  -2   3   8 693.689 202.355   1
   2   3  -7 4538.08 414.406   1
  -2  -3   7 4668.18 428.589   1
  -2   3   7 5414.64 461.178   1
   2  -3  -7 4668.57 432.916   1
   2  -3  -6 13803.8 1126.20   1
  -2  -3   6 13386.1 1120.68   1
  -2   3   6 13135.5 1136.47   1
   2   3  -6 14404.0 1114.96   1
   2   3  -5 190.218 119.504   1
   2  -3  -5 132.084 165.228   1
  -2   3   5 187.686 198.597   1
  -2  -3   5 273.393 141.733   1
   2   3  -4 8115.00 650.039   1
  -2  -3   4 7669.66 657.253   1
  -2   3   3 8912.08 671.245   1
   2  -3  -3 8800.36 664.106   1
  -2  -3   3 7252.31 644.948   1
   2   3  -3 7259.71 640.065   1
  -2   3   2 47693.2 3701.04   1
   2  -3  -2 42184.1 3695.87   1
  -2  -3   2 48417.7 3690.54   1
   2   3  -2 47354.9 3687.76   1
  -2   3   1 58851.9 4439.84   1
   2   3  -1 58706.5 4433.60   1
   2  -3  -1 59035.8 4435.32   1
  -2  -3   1 47925.7 4434.77   1
  -2   3   0 80.3318 149.636   1
   2   3   0-39.9415 136.010   1
   2  -3   0-52.8990 122.518   1
  -2  -3   0-45.6482 130.846   1
   2   3   1 60648.8 4785.59   1
  -2   3  -1 60227.7 4779.37   1
   2  -3   1 61326.5 4776.48   1
  -2  -3  -1 59120.1 4783.06   1
  -2  -3  -2 51205.7 3938.82   1
  -2   3  -2 47140.6 3930.73   1
   2  -3   2 52026.6 3930.29   1
   2   3   2 48084.6 3942.43   1
   2   3   3 7829.69 633.234   1
  -2   3  -3 6756.48 601.721   1
  -2  -3  -3 7543.82 619.369   1
   2  -3   3 7586.16 603.251   1
   2  -3   4 7357.32 642.563   1
  -2   3  -4 8264.04 639.343   1
   2   3   5 332.848 212.202   1
  -2  -3  -5 676.091 183.592   1
  -2   3  -5 382.280 106.095   1
   2  -3   5 225.746 112.889   1
  -2   3  -6 13640.7 1084.00   1
  -2  -3  -6 13771.0 1104.52   1
   2   3   6 12682.0 1120.62   1
   2  -3   6 13307.6 1090.64   1
  -2   3  -7 4840.50 407.346   1
  -2  -3  -7 4643.14 434.209   1
   2   3   7 4254.13 461.084   1
   2  -3   7 4756.19 422.665   1
  -2  -3  -8 208.774 168.482   1
   2   3   8 629.292 216.741   1
  -2   3  -9 1099.60 171.635   1
  -2  -3  -9 1464.13 199.964   1
   2  -3   9 1814.29 200.232   1
   2   3   9 1608.56 243.425   1
  -2  -3 -10 9096.87 779.224   1
   2  -3  10 9606.12 780.780   1
   2   3  10 8678.97 798.717   1
  -2  -3 -11 1537.47 210.891   1
  -2   3 -11 1228.08 178.619   1
   2   3  11 737.098 224.682   1
   2  -3  11 1220.95 202.634   1
   2  -3  12 7264.57 692.543   1
  -2   3 -12 8538.78 685.357   1
   2   3  13-105.919 203.975   1
   2  -3  13 220.973 186.380   1
  -2   3 -13-331.643 149.277   1
  -2  -3 -13 103.679 165.605   1
   2   3  14 445.089 229.285   1
   2  -3  14 567.303 198.544   1
  -2  -3 -14 607.902 189.091   1
  -2   3 -14 386.883 173.968   1
   2   3  15-261.949 225.590   1
   2  -3  15 50.0541 192.212   1
  -2   3 -15 133.394 178.076   1
  -2  -3 -15-253.030 177.781   1
   2   3  16 1743.24 301.986   1
   2  -3  16 1746.78 251.480   1
  -2   3 -16 1227.47 239.749   1
  -2  -3 -16 1174.56 239.436   1
   2  -3  17-55.7990 206.853   1
   2   3  17 30.9402 223.915   1
  -2   3 -17 207.716 195.729   1
  -2  -3 -17 199.636 182.563   1
   2   3  18 1660.63 274.626   1
  -2  -3 -18 1777.25 251.906   1
  -2   3 -18 1909.15 276.200   1
   2  -3  19-121.257 216.138   1
   2   3  19 32.8932 238.731   1
  -2   3 -19-30.4603 211.600   1
   2   3  20-67.3922 253.774   1
   2  -3  20 156.195 199.744   1
  -2  -3 -20-136.430 201.459   1
  -2   3 -20 164.745 215.369   1
   2   3  21 69.1760 209.905   1
   2  -3  21 159.886 211.695   1
  -2   3 -21-389.720 234.547   1
  -2  -3 -21 28.0997 184.455   1
   2   3  22 460.315 246.730   1
   2  -3  22 483.152 210.729   1
  -2   3 -22 378.656 260.596   1
  -2  -3 -22 203.483 207.027   1
   2  -3  23 97.5717 194.967   1
   2   3  23 215.225 245.776   1
  -2   3 -23 326.779 247.099   1
  -2  -3 -23 179.011 213.221   1
   2   3  24-109.026 213.854   1
  -2  -3 -24 152.621 191.644   1
   2   3  25-109.037 239.028   1
  -2  -3 -25 867.997 236.736   1
   2   3  26 181.448 233.158   1
  -2  -3 -26-285.606 213.682   1
   2   3  27 36.3022 211.503   1
  -2  -3 -27-229.200 191.837   1
   2  -4 -28 98.0906 223.616   1
  -2   4  28-111.975 228.767   1
   2  -4 -27 457.880 241.605   1
  -2   4  27 38.1889 247.298   1
   2  -4 -25-96.9075 197.014   1
  -2   4  25 117.788 238.274   1
   2  -4 -24-32.0355 191.537   1
  -2   4  24 197.697 227.690   1
   2   4 -23-277.280 246.483   1
   2  -4 -23-189.974 203.542   1
  -2   4  23 118.796 225.605   1
   2  -4 -22 374.786 214.376   1
   2   4 -22 328.722 237.088   1
  -2  -4  22 411.805 191.152   1
  -2   4  22 157.522 257.631   1
   2  -4 -21-30.7294 216.355   1
  -2   4  21 505.843 251.432   1
   2  -4 -20 935.479 222.052   1
   2   4 -20 369.847 228.869   1
  -2  -4  20 430.737 213.503   1
  -2   4  20 649.271 262.617   1
   2   4 -19 630.495 208.639   1
   2  -4 -19-59.0593 189.531   1
  -2  -4  19 150.397 202.305   1
  -2   4  18 507.902 257.503   1
  -2  -4  18 671.638 229.971   1
   2  -4 -18 800.821 219.353   1
   2   4 -18 452.070 202.804   1
  -2   4  17 35.1597 254.508   1
  -2  -4  17 503.575 202.438   1
   2   4 -17 643.734 185.613   1
   2  -4 -17 606.153 230.073   1
  -2   4  16-305.278 279.376   1
   2  -4 -16 400.357 214.469   1
  -2   4  15 1916.36 316.181   1
  -2  -4  15 1784.99 277.787   1
   2   4 -15 1829.98 252.232   1
   2  -4 -15 1685.00 256.477   1
  -2   4  14 2329.90 330.304   1
  -2  -4  14 1926.56 279.238   1
   2   4 -14 2263.06 264.571   1
   2  -4 -14 1920.00 285.138   1
  -2   4  13 1476.50 299.603   1
   2  -4 -13 2069.21 264.854   1
  -2  -4  13 1909.92 260.593   1
   2   4 -13 1561.42 215.560   1
  -2   4  12 4189.73 496.240   1
  -2  -4  12 4522.91 461.121   1
   2   4 -12 4862.43 448.222   1
  -2  -4  11 3989.98 354.273   1
   2   4 -11 2995.69 323.464   1
  -2   4  10 171.749 181.763   1
  -2  -4  10-17.7572 172.431   1
   2   4 -10 14.0208 137.212   1
   2  -4 -10-39.5789 156.136   1
   2  -4  -9 2287.47 254.607   1
  -2   4   9 1834.41 271.051   1
   2   4  -8 8664.04 757.293   1
   2  -4  -8 8537.58 778.376   1
  -2  -4   8 10519.1 772.183   1
  -2   4   8 9110.61 799.648   1
  -2  -4   7 1263.18 169.631   1
   2  -4  -7 1182.84 183.462   1
   2   4  -7 819.440 145.567   1
  -2   4   7 796.443 212.788   1
   2  -4  -6 18010.1 1361.67   1
   2   4  -6 15561.5 1344.32   1
  -2   4   6 17689.7 1370.82   1
  -2  -4   6 16544.2 1350.67   1
   2  -4  -5 47465.2 3715.91   1
  -2  -4   5 46347.6 3701.03   1
  -2   4   5 49110.5 3723.79   1
   2   4  -5 45336.3 3697.98   1
  -2  -4   4 11447.5 894.060   1
   2   4  -4 10642.7 890.140   1
   2   4  -3 47813.8 3803.56   1
   2  -4  -3 46651.8 3819.67   1
  -2   4   3 48632.5 3825.77   1
  -2  -4   3 48780.9 3804.51   1
  -2   4   2 7115.76 550.148   1
   2   4  -2 5976.87 516.951   1
   2  -4  -2 6148.33 536.735   1
  -2  -4   2 6013.88 517.193   1
  -2   4   1 62349.3 4914.75   1
   2  -4  -1 57958.7 4910.35   1
  -2  -4   1 67234.5 4907.76   1
   2   4  -1 60157.9 4907.88   1
  -2  -4   0 27286.3 1962.01   1
   2   4   0 24966.5 1965.28   1
  -2   4   0 23037.5 1959.96   1
   2  -4   0 23464.9 1956.73   1
   2   4   1 64170.0 4899.72   1
  -2   4  -1 62243.2 4891.90   1
   2  -4   1 62620.7 4888.01   1
  -2  -4  -1 58094.0 4895.92   1
   2  -4   2 6093.35 491.435   1
  -2   4  -2 6041.87 496.372   1
  -2  -4  -2 5690.46 508.217   1
   2   4   2 5771.79 524.931   1
   2  -4   3 54156.5 4009.40   1
  -2  -4  -3 50642.4 4022.54   1
  -2   4  -3 47776.8 4009.43   1
   2   4   3 49397.6 4029.89   1
  -2   4  -4 11615.8 804.568   1
  -2  -4  -4 12181.8 836.388   1
   2   4   4 11520.1 850.096   1
  -2  -4  -5 46196.9 3722.57   1
  -2   4  -5 48328.3 3701.57   1
   2  -4   5 44573.4 3703.51   1
   2   4   5 48712.4 3733.00   1
  -2   4  -6 15950.4 1294.27   1
  -2  -4  -6 17382.1 1319.48   1
   2   4   6 17103.7 1336.47   1
   2  -4   6 15387.1 1297.54   1
  -2  -4  -7 1161.53 183.240   1
  -2   4  -7 1225.63 152.578   1
   2   4   7 1366.35 213.756   1
   2  -4   7 1297.62 172.141   1
  -2   4  -8 9949.15 766.365   1
  -2  -4  -8 8450.86 785.660   1
   2   4   8 9489.53 808.053   1
   2  -4   8 9109.14 774.403   1
   2   4   9 2255.48 282.331   1
   2   4  10 164.622 191.692   1
   2  -4  10 201.902 146.598   1
  -2  -4 -10 300.399 160.177   1
  -2   4 -10-38.7826 111.869   1
  -2   4 -11 2917.95 317.168   1
   2  -4  11 3804.57 341.881   1
  -2   4 -12 4383.59 415.794   1
   2   4  12 4493.27 462.814   1
   2  -4  12 4750.63 430.279   1
  -2  -4 -12 4402.93 431.376   1
   2  -4  13 1511.02 216.150   1
   2   4  13 1443.71 273.125   1
  -2  -4 -13 1281.58 225.649   1
  -2   4 -13 1547.84 209.502   1
   2  -4  14 2214.32 290.770   1
   2   4  14 2079.76 310.161   1
  -2  -4 -14 2379.92 268.841   1
  -2   4 -14 2160.86 273.527   1
   2   4  15 1601.94 299.529   1
   2  -4  15 1724.84 258.629   1
  -2   4 -15 2234.19 263.033   1
  -2  -4 -15 1828.01 263.810   1
   2   4  16 91.3637 241.214   1
  -2  -4 -16 170.468 201.301   1
   2  -4  17 263.791 188.805   1
   2   4  17 375.073 245.487   1
  -2   4 -17 548.274 196.713   1
  -2  -4 -17 25.1271 199.586   1
   2  -4  18 387.274 218.441   1
   2   4  18 417.572 233.030   1
  -2  -4 -18 618.452 200.716   1
   2  -4  19 114.736 199.855   1
  -2  -4 -19 553.186 220.442   1
  -2   4 -19 219.055 221.083   1
   2   4  20 235.330 239.456   1
   2  -4  20 767.920 224.198   1
  -2   4 -20 918.160 267.984   1
   2   4  21 137.434 213.738   1
  -2  -4 -21 27.5493 182.472   1
   2   4  22 140.210 238.781   1
   2  -4  22-91.2030 187.243   1
  -2   4 -22 40.0929 252.858   1
  -2  -4 -22-56.3717 203.833   1
   2   4  23 70.7907 200.474   1
  -2  -4 -23-201.591 180.916   1
   2   4  24-71.5092 226.557   1
  -2  -4 -24 116.876 201.420   1
   2   4  25-178.414 238.715   1
  -2  -4 -25 473.052 226.075   1
   2   4  27 141.983 234.444   1
  -2  -4 -27 213.636 217.267   1
   2   4  28-105.578 209.319   1
  -2  -4 -28-31.1513 207.153   1
   2  -5 -28 62.1488 211.707   1
  -2   5  28-183.617 232.699   1
   2  -5 -27 250.103 188.897   1
  -2   5  27-150.330 215.275   1
   2  -5 -26 157.143 195.373   1
  -2   5  26 344.814 241.208   1
   2  -5 -25 94.3179 206.383   1
  -2   5  25-194.218 254.986   1
   2  -5 -24 502.296 228.282   1
  -2   5  24 391.964 263.051   1
   2  -5 -23 686.578 234.196   1
  -2   5  23-196.624 273.359   1
   2   5 -22 272.214 245.977   1
   2  -5 -22 554.641 246.518   1
  -2   5  22 940.389 283.937   1
   2   5 -21 669.301 229.543   1
  -2  -5  21 357.300 193.614   1
  -2   5  21 698.405 294.159   1
   2   5 -20-96.1499 213.189   1
   2  -5 -20-452.963 234.799   1
  -2  -5  20 145.971 217.109   1
  -2   5  20 190.755 280.805   1
  -2   5  19-448.161 273.027   1
   2   5 -19 264.247 203.305   1
   2  -5 -19 593.923 241.238   1
  -2  -5  19-113.712 181.927   1
  -2   5  18 255.008 256.985   1
  -2  -5  18 248.198 208.329   1
   2  -5 -18 462.002 224.259   1
   2   5 -18 215.440 196.827   1
  -2   5  17 141.650 225.564   1
  -2  -5  17 106.379 201.123   1
   2   5 -17 173.291 167.520   1
   2  -5 -17 27.9235 186.607   1
  -2  -5  16 1987.75 264.747   1
   2   5 -16 1799.39 251.568   1
  -2   5  15 658.745 293.420   1
  -2  -5  15 485.272 201.047   1
   2   5 -15 419.284 170.975   1
   2  -5 -15 443.199 220.685   1
  -2   5  14 1233.49 265.927   1
  -2  -5  14 1078.23 225.879   1
   2   5 -14 1504.21 215.320   1
   2  -5 -14 1196.50 226.604   1
  -2   5  13 299.905 267.449   1
  -2  -5  13 754.512 203.220   1
   2   5 -13 583.243 168.818   1
   2  -5 -13 1075.58 230.751   1
  -2   5  12 399.146 207.340   1
  -2  -5  12 541.593 185.529   1
   2   5 -12 421.652 148.328   1
   2  -5 -12 319.931 172.442   1
  -2   5  11 459.339 231.390   1
   2   5 -11 58.7762 123.824   1
  -2  -5  11 331.261 169.536   1
   2  -5 -11 283.055 183.919   1
   2  -5 -10 5987.94 479.170   1
  -2  -5  10 7104.56 472.315   1
  -2   5  10 5661.16 507.565   1
  -2   5   9 335.913 238.749   1
   2   5  -9 264.256 118.733   1
  -2  -5   9 619.299 157.373   1
   2  -5  -9 741.294 190.096   1
   2  -5  -8 13628.4 1111.27   1
  -2   5   8 13402.8 1123.35   1
  -2  -5   8 13735.1 1099.37   1
   2   5  -8 13055.5 1091.90   1
  -2  -5   7 1648.32 178.433   1
   2  -5  -7 911.005 209.856   1
  -2   5   7 1331.88 245.748   1
   2  -5  -6 5403.68 507.545   1
  -2   5   6 5933.26 526.458   1
   2   5  -6 5789.10 476.324   1
  -2  -5   6 5447.97 479.395   1
  -2   5   5 980.088 229.001   1
   2  -5  -5 1065.59 191.748   1
   2   5  -5 1286.54 145.412   1
   2   5  -4 17654.8 1411.03   1
  -2   5   4 17714.8 1444.36   1
  -2  -5   4 17403.3 1413.40   1
   2  -5  -4 18285.7 1437.36   1
  -2  -5   3 422.103 100.757   1
   2   5  -3 290.383 106.811   1
  -2  -5   2 35103.7 2609.96   1
  -2   5   2 32332.5 2625.80   1
   2  -5  -2 31596.1 2621.75   1
   2   5  -2 31706.4 2610.26   1
  -2   5   1 2136.14 224.874   1
  -2  -5   1 1918.20 197.218   1
   2   5  -1 1573.54 199.355   1
   2  -5  -1 1762.28 207.888   1
  -2   5   0-124.106 132.255   1
  -2  -5   0-77.7307 133.129   1
   2   5   0 9.83818 138.369   1
   2  -5   0 53.6225 100.481   1
   2  -5   1 1728.02 186.296   1
   2   5   1 1343.67 213.202   1
  -2  -5  -1 1825.38 200.415   1
  -2   5  -1 1923.26 199.712   1
   2  -5   2 31404.2 2435.28   1
  -2   5  -2 29474.7 2438.48   1
   2   5   2 30055.1 2458.80   1
  -2  -5  -2 31779.2 2449.43   1
   2  -5   3 393.115 95.5479   1
  -2   5  -3 458.947 91.2395   1
   2  -5   4 17616.4 1409.63   1
   2   5   4 17938.8 1446.60   1
  -2  -5  -4 17719.5 1434.14   1
  -2   5  -4 17731.1 1409.45   1
   2  -5   5 1042.68 134.982   1
  -2   5  -5 1357.83 130.105   1
  -2  -5  -5 1258.58 201.748   1
  -2  -5  -6 5376.70 499.513   1
  -2   5  -6 5904.47 459.110   1
   2   5   6 5168.28 515.213   1
   2  -5   6 5283.03 460.756   1
  -2   5  -7 1309.33 151.751   1
  -2  -5  -7 1707.70 213.390   1
   2  -5   7 1250.28 170.540   1
   2   5   7 1406.75 232.266   1
  -2   5  -8 11533.9 1009.13   1
  -2  -5  -8 13145.4 1038.25   1
   2   5   8 12310.5 1048.52   1
   2  -5   8 13316.1 1017.09   1
  -2  -5  -9 260.094 161.073   1
  -2   5  -9 656.022 119.489   1
   2  -5   9 395.774 126.780   1
   2   5   9 676.156 211.622   1
   2   5  10 5729.60 548.935   1
  -2  -5 -10 5821.50 524.733   1
   2   5  11-25.6709 209.592   1
  -2   5 -11-13.4228 118.607   1
  -2  -5 -11 225.017 164.225   1
   2  -5  11-158.031 133.580   1
  -2  -5 -12 403.745 159.081   1
  -2   5 -12 322.799 133.170   1
   2  -5  12 453.281 136.385   1
   2   5  12 511.572 209.153   1
  -2  -5 -13 812.405 196.039   1
  -2   5 -13 659.743 173.484   1
   2   5  13 702.550 233.724   1
   2  -5  13 435.230 177.704   1
  -2  -5 -14 662.351 210.948   1
   2   5  14 410.078 265.820   1
   2  -5  14 838.452 191.540   1
  -2   5 -15 256.650 167.816   1
  -2  -5 -15 287.475 176.826   1
   2   5  15 151.505 228.630   1
   2  -5  15 21.9697 157.816   1
  -2   5 -16 2937.40 302.768   1
   2  -5  16 1873.01 287.549   1
  -2  -5 -17-50.8698 213.010   1
   2   5  17-443.801 226.748   1
  -2   5 -18 407.905 195.836   1
  -2  -5 -18 544.801 188.683   1
   2  -5  18 387.852 194.513   1
   2   5  18 323.963 240.762   1
  -2  -5 -19 263.629 210.264   1
  -2   5 -19 288.165 222.813   1
   2   5  19 66.1758 251.168   1
   2  -5  19 80.4011 175.701   1
  -2  -5 -20 26.7942 203.784   1
  -2   5 -20 245.523 250.988   1
   2   5  20-336.248 251.612   1
   2  -5  20 219.075 167.065   1
  -2   5 -21 272.040 272.244   1
  -2  -5 -21-27.2144 182.797   1
   2   5  21 307.972 218.116   1
   2  -5  21 168.230 178.034   1
  -2  -5 -22-27.6399 194.624   1
   2   5  22-381.095 258.700   1
  -2  -5 -23-112.123 172.763   1
   2   5  23-34.9694 200.310   1
  -2  -5 -24 28.2123 194.608   1
   2   5  24 211.069 242.592   1
  -2  -5 -25 113.254 186.905   1
   2   5  25 139.847 222.740   1
  -2  -5 -26 141.718 179.035   1
   2   5  26 104.148 224.178   1
  -2  -5 -27 199.288 205.492   1
   2   5  27 553.743 238.239   1
  -2  -5 -28-29.0411 181.781   1
   2   5  28 375.882 205.580   1
  -2   6  27 110.589 237.991   1
   2  -6 -27-271.108 214.174   1
  -2   6  26-188.364 250.497   1
   2  -6 -26 243.900 218.978   1
  -2   6  24-115.953 259.129   1
   2  -6 -24-30.6511 208.028   1
  -2   6  23 77.6016 270.663   1
   2  -6 -23 122.689 208.278   1
  -2   6  22 503.476 274.118   1
   2  -6 -22-214.046 218.813   1
  -2   6  21 537.644 273.706   1
   2   6 -21 37.3554 261.420   1
   2  -6 -21 273.988 223.596   1
  -2   6  20 265.217 274.056   1
  -2  -6  20 413.037 185.341   1
   2   6 -20 334.718 223.779   1
   2  -6 -20 150.892 228.510   1
  -2   6  19 372.555 295.829   1
   2   6 -19 120.306 211.534   1
   2  -6 -19 29.5777 220.807   1
  -2  -6  19 107.108 191.169   1
   2  -6 -18 1136.11 275.041   1
  -2   6  18 1571.20 332.089   1
   2   6 -18 1332.85 244.051   1
  -2  -6  18 622.169 225.998   1
   2  -6 -17 197.943 211.867   1
  -2   6  17 356.408 258.555   1
   2  -6 -16-136.762 190.727   1
  -2   6  16-172.663 246.197   1
   2   6 -16 22.5166 173.401   1
  -2  -6  16 95.6792 174.211   1
   2  -6 -15 26.3514 224.150   1
  -2   6  15 133.722 260.040   1
   2   6 -15 185.167 159.291   1
  -2  -6  15 159.512 182.741   1
   2  -6 -14 3392.54 360.656   1
  -2   6  14 2865.04 388.710   1
  -2  -6  14 3274.68 340.593   1
   2   6 -14 3182.80 329.969   1
  -2   6  13-92.0109 241.323   1
   2   6 -13 171.139 145.523   1
  -2  -6  13 80.9922 162.662   1
   2  -6 -13 24.5531 193.797   1
  -2   6  12 2199.15 307.665   1
  -2  -6  12 2107.24 257.398   1
   2  -6 -12 2758.97 273.931   1
  -2   6  11 447.031 240.400   1
   2  -6 -11 586.521 205.977   1
   2   6 -11 693.851 146.907   1
  -2  -6  11 860.525 179.090   1
  -2  -6   9 1755.66 213.339   1
   2   6  -9 1533.48 196.935   1
   2  -6  -9 1693.64 254.157   1
  -2   6   9 1758.98 285.843   1
   2  -6  -8 8159.71 647.754   1
  -2   6   8 6641.74 656.251   1
  -2  -6   8 6595.75 616.607   1
   2   6  -8 7746.54 611.424   1
   2  -6  -7 272.224 192.502   1
  -2   6   7 468.506 218.302   1
  -2  -6   7 293.476 124.577   1
   2   6  -7 266.568 103.973   1
   2  -6  -6 36610.4 3052.47   1
   2   6  -6 38610.6 3027.63   1
  -2  -6   6 39314.0 3031.43   1
  -2   6   6 36127.8 3063.24   1
  -2   6   5 7340.20 653.556   1
   2  -6  -5 7347.02 630.753   1
  -2  -6   5 7213.60 594.581   1
   2   6  -4 19106.9 1520.41   1
   2  -6  -4 18570.2 1543.76   1
  -2  -6   4 19263.7 1521.61   1
  -2   6   4 19025.5 1554.33   1
   2   6  -3 319.110 98.8652   1
   2  -6  -3 203.112 157.144   1
  -2   6   3 82.6576 173.425   1
  -2  -6   2 27886.1 2242.00   1
   2   6  -2 28558.8 2245.07   1
  -2  -6   1 3872.89 311.189   1
   2  -6  -1 3217.72 324.175   1
  -2   6   1 3400.22 342.588   1
   2   6  -1 3153.53 317.554   1
   2  -6   0 3802.95 338.458   1
  -2   6   0 3886.19 350.376   1
   2   6   0 4056.78 355.709   1
  -2  -6   0 3614.70 337.567   1
  -2  -6  -1 3155.56 290.893   1
  -2   6  -1 2770.30 281.011   1
   2  -6   1 2917.59 271.343   1
   2   6   1 3504.53 316.021   1
  -2   6  -2 28131.6 2143.31   1
   2  -6   2 25985.5 2139.52   1
  -2   6  -3 116.120 85.7789   1
   2   6   3 65.2695 164.742   1
  -2  -6  -3 51.5597 132.945   1
   2  -6   3 266.371 76.5962   1
   2   6   4 18695.1 1620.11   1
   2  -6   4 18844.9 1581.37   1
  -2   6  -4 21607.9 1582.99   1
  -2  -6  -4 19441.0 1608.10   1
   2   6   5 7358.63 700.533   1
   2  -6   5 9035.08 653.085   1
  -2  -6  -5 7313.93 684.189   1
  -2   6  -5 7633.72 650.654   1
  -2   6  -6 33930.7 2809.81   1
  -2  -6  -6 37972.8 2841.73   1
   2  -6   6 35990.5 2813.12   1
   2   6   6 37246.2 2854.07   1
   2   6   7 109.966 210.551   1
   2  -6   7 381.084 100.437   1
  -2   6  -7 189.894 84.1034   1
  -2  -6  -7 70.2752 158.468   1
   2   6   8 6319.78 573.401   1
   2  -6   8 6021.98 510.459   1
   2   6   9 1018.16 241.942   1
  -2   6  -9 1134.67 150.430   1
  -2  -6  -9 1258.50 227.098   1
   2  -6   9 1382.64 164.301   1
   2  -6  10 3646.96 357.389   1
  -2   6 -10 4169.03 349.896   1
  -2  -6 -11 592.888 175.540   1
   2   6  11 825.754 216.353   1
  -2  -6 -12 2040.26 269.028   1
  -2   6 -12 1990.84 216.862   1
   2   6  12 1504.76 297.207   1
   2  -6  12 2096.18 231.427   1
  -2  -6 -13-158.439 192.310   1
  -2   6 -13-97.4568 130.409   1
   2   6  13 202.631 246.572   1
   2  -6  13 85.0025 144.448   1
  -2   6 -14 3679.46 347.849   1
  -2  -6 -14 3791.37 374.702   1
   2  -6  14 3259.50 347.772   1
   2   6  14 3338.00 404.618   1
   2  -6  15 282.589 166.235   1
   2   6  15-154.383 238.862   1
  -2  -6 -15 148.003 191.577   1
  -2   6 -15 271.032 173.983   1
   2   6  16 221.088 244.758   1
   2  -6  16-64.7256 144.698   1
  -2   6 -16-282.281 164.083   1
  -2  -6 -16 50.5644 203.024   1
   2  -6  17 319.938 173.868   1
   2   6  17 128.767 232.050   1
  -2   6 -17-263.475 193.286   1
  -2  -6 -17 103.499 180.500   1
   2   6  18 721.188 276.266   1
   2  -6  18 785.285 194.066   1
  -2  -6 -18 1101.84 244.028   1
  -2   6 -18 707.361 225.837   1
   2   6  19 233.419 208.398   1
   2  -6  19-197.095 165.884   1
  -2  -6 -19 53.0650 171.227   1
  -2   6 -19 296.668 218.271   1
   2  -6  20 25.4696 171.997   1
   2   6  20 33.8884 245.958   1
  -2  -6 -20 590.923 213.557   1
  -2   6 -20 487.600 266.271   1
   2   6  21 342.065 207.926   1
  -2  -6 -21 27.0730 166.354   1
   2   6  22 276.701 236.554   1
  -2  -6 -22-219.422 207.905   1
   2   6  23 69.2711 215.674   1
  -2  -6 -23 192.710 190.086   1
   2   6  24 312.191 236.368   1
  -2  -6 -24-302.566 199.000   1
   2   6  26-203.591 212.151   1
  -2  -6 -26-27.1939 188.324   1
   2   6  27-370.556 211.469   1
  -2  -6 -27 243.726 181.523   1
  -2  -6 -28 109.486 186.657   1
   2  -7 -27 466.462 214.105   1
  -2   7  27 180.433 236.473   1
   2  -7 -26-29.5414 215.204   1
  -2   7  26 221.468 257.420   1
   2  -7 -25-149.650 207.174   1
  -2   7  25 413.924 255.379   1
  -2   7  24 839.203 278.909   1
   2  -7 -23 242.836 206.020   1
   2  -7 -22 425.580 230.102   1
  -2   7  22 614.726 267.745   1
   2  -7 -21 486.112 222.388   1
  -2   7  21 190.978 267.891   1
   2  -7 -20 151.165 213.333   1
   2   7 -20 35.6927 201.038   1
  -2   7  20 113.372 290.208   1
   2   7 -19 31.3791 203.323   1
  -2  -7  19-25.2358 160.623   1
  -2   7  18 806.417 290.099   1
   2  -7 -18-381.869 233.867   1
  -2   7  17 860.967 270.852   1
   2   7 -17 524.797 195.243   1
  -2  -7  17 187.901 174.861   1
   2  -7 -17 486.336 212.190   1
  -2   7  16 2406.45 364.332   1
   2   7 -16 3034.57 318.891   1
  -2  -7  16 2337.64 306.579   1
   2  -7 -16 3192.89 341.835   1
   2   7 -15 20.7104 151.447   1
  -2  -7  15 128.800 168.444   1
  -2   7  14 196.758 227.146   1
   2   7 -14 56.7488 143.300   1
  -2  -7  14 407.353 170.696   1
   2  -7 -14-52.1136 178.509   1
  -2   7  13 156.973 258.190   1
   2   7 -13 312.944 144.622   1
  -2  -7  13 460.154 167.718   1
  -2  -7  12 305.798 174.700   1
   2   7 -12 959.104 175.797   1
   2  -7 -12 461.120 183.869   1
  -2   7  12 392.277 248.890   1
   2  -7 -11 2308.39 283.053   1
  -2   7  11 1793.14 324.173   1
   2  -7 -10 3124.67 359.349   1
   2   7 -10 3632.78 315.749   1
  -2  -7  10 3099.56 322.726   1
  -2   7  10 2847.15 381.782   1
   2   7  -9 1378.63 169.411   1
  -2  -7   9 1050.30 170.377   1
   2  -7  -8 3539.02 363.077   1
  -2   7   8 2879.51 379.715   1
   2   7  -8 3906.78 324.106   1
  -2  -7   8 3622.11 326.203   1
   2  -7  -7 12814.8 1089.84   1
   2   7  -7 13513.9 1055.48   1
  -2   7   7 12441.6 1106.50   1
  -2  -7   7 13011.3 1058.27   1
  -2  -7   6 871.022 108.229   1
   2   7  -6 662.256 104.696   1
   2  -7  -6 665.905 178.927   1
  -2   7   6 450.033 206.877   1
   2  -7  -5 1688.38 209.979   1
   2   7  -5 943.179 123.125   1
  -2   7   5 1410.67 239.861   1
  -2  -7   5 959.454 125.235   1
   2  -7  -4 30549.8 2503.72   1
  -2  -7   4 33119.4 2478.90   1
  -2   7   4 30507.7 2514.65   1
   2   7  -4 29796.6 2479.87   1
  -2   7   3 6132.85 539.677   1
  -2  -7   3 5727.20 493.055   1
   2  -7  -3 6576.26 525.543   1
  -2  -7   2 2566.73 221.159   1
   2   7  -2 2099.02 232.900   1
  -2   7   1 27007.9 2227.30   1
   2   7  -1 26609.8 2216.14   1
   2  -7  -1 29890.9 2222.47   1
   2   7   0-131.017 120.106   1
  -2   7   0 139.995 122.035   1
  -2  -7   0-65.8468 98.4080   1
  -2   7  -1 26100.0 1987.95   1
   2  -7   1 23987.8 1981.08   1
   2   7   1 24019.4 1998.54   1
  -2  -7  -1 25461.0 1989.65   1
   2   7   2 2646.89 306.821   1
  -2   7  -2 2932.23 271.179   1
  -2  -7  -2 3216.28 286.282   1
   2  -7   2 2941.37 261.551   1
  -2  -7  -3 5539.14 507.175   1
  -2   7  -3 5507.19 478.059   1
   2  -7   3 6041.28 476.878   1
   2   7   3 6689.64 531.186   1
  -2   7  -4 30688.7 2352.74   1
  -2  -7  -4 28942.1 2378.36   1
   2  -7   4 28954.7 2351.93   1
   2   7   4 29986.4 2392.91   1
  -2   7  -5 1229.85 121.778   1
  -2  -7  -5 1134.67 200.252   1
   2   7   5 1455.12 247.107   1
   2  -7   5 1296.35 119.473   1
  -2   7  -6 570.843 79.3950   1
  -2  -7  -6 341.358 180.535   1
   2  -7   6 660.917 83.6308   1
   2   7   6 732.291 221.067   1
   2   7   7 12241.1 983.282   1
   2  -7   7 11419.4 925.547   1
   2  -7   8 2852.04 294.249   1
  -2   7  -8 3750.73 292.828   1
   2   7   8 3583.24 376.267   1
  -2  -7  -8 4121.79 355.344   1
  -2   7  -9 717.065 117.529   1
   2  -7   9 1278.37 129.724   1
   2  -7  10 2790.82 271.086   1
  -2   7 -10 3157.62 273.438   1
  -2  -7 -10 3142.05 335.063   1
   2   7  10 2743.82 366.214   1
  -2   7 -11 1926.20 191.417   1
   2   7  11 1436.15 277.302   1
   2  -7  11 1308.19 187.347   1
  -2  -7 -11 2006.15 246.305   1
   2   7  12 431.827 237.549   1
  -2  -7 -12 676.156 192.571   1
   2  -7  13 256.635 128.743   1
  -2  -7 -13 374.966 190.905   1
  -2   7 -13 436.448 134.715   1
   2  -7  14 50.0776 137.437   1
   2   7  14-30.9363 226.865   1
  -2   7 -14 17.5000 139.308   1
  -2  -7 -14-220.963 180.665   1
   2  -7  15 18.2160 137.979   1
  -2   7 -15 402.576 161.810   1
   2  -7  16 2278.34 293.486   1
   2   7  16 3313.42 377.478   1
  -2   7 -16 2845.87 315.253   1
  -2  -7 -16 3007.30 331.612   1
   2  -7  17 351.074 146.618   1
   2   7  17-131.001 259.245   1
  -2  -7 -17 210.775 198.907   1
  -2   7 -17 474.392 201.524   1
   2  -7  18 87.3592 147.946   1
   2   7  18 33.3221 218.977   1
  -2  -7 -18 292.879 188.714   1
  -2   7 -18 61.1851 213.550   1
   2  -7  19-22.8382 146.678   1
  -2   7 -19 35.9987 231.202   1
  -2  -7 -20-189.176 197.660   1
   2   7  20 34.1254 234.446   1
  -2  -7 -21 27.1130 202.898   1
   2   7  21-171.587 239.307   1
  -2  -7 -22 300.500 190.043   1
   2   7  22 172.804 223.819   1
  -2  -7 -23 408.799 194.542   1
   2   7  23 482.389 229.754   1
  -2  -7 -24 54.0949 190.139   1
   2   7  24 480.822 223.253   1
  -2  -7 -25 133.721 188.936   1
   2   7  25 169.205 222.447   1
  -2  -7 -26-52.6880 173.151   1
   2   7  26-199.700 209.119   1
  -2  -7 -27-156.180 177.744   1
   2  -8 -27 141.812 201.748   1
  -2   8  27 635.699 243.935   1
   2  -8 -26-86.6988 206.043   1
  -2   8  26 217.393 239.876   1
  -2   8  25 37.0419 265.046   1
   2  -8 -23 90.3330 210.051   1
  -2   8  23 76.0281 253.852   1
   2  -8 -22 151.375 221.553   1
  -2   8  22 457.744 249.205   1
   2  -8 -21-151.757 220.288   1
  -2   8  21 380.099 279.692   1
   2  -8 -20 30.2942 216.807   1
  -2   8  20 113.126 266.919   1
   2  -8 -19-180.899 237.272   1
  -2   8  19 37.3834 263.701   1
   2   8 -18 204.413 199.728   1
   2  -8 -18-147.999 216.319   1
  -2  -8  18 133.891 159.681   1
  -2   8  18-147.181 278.015   1
   2  -8 -17 86.7163 192.595   1
   2   8 -17-51.5521 177.448   1
  -2  -8  17 512.614 165.486   1
  -2   8  17 36.1330 218.563   1
   2   8 -16-46.2486 167.935   1
  -2  -8  16-61.3913 157.705   1
   2  -8 -16-28.1226 225.215   1
  -2   8  16-282.098 276.616   1
   2  -8 -15-137.502 208.070   1
  -2  -8  15 257.996 152.742   1
   2   8 -15 165.840 170.076   1
  -2   8  15 240.564 271.349   1
  -2  -8  14 1292.66 209.226   1
   2   8 -14 1170.49 204.806   1
   2  -8 -13-51.5918 198.636   1
  -2  -8  13-69.7587 150.793   1
   2   8 -13 34.0583 140.184   1
  -2   8  13 194.396 249.484   1
   2  -8 -12 1694.72 288.778   1
  -2   8  12 1710.02 328.152   1
   2  -8 -11 240.325 191.371   1
  -2  -8  11 334.665 141.963   1
   2   8 -11 373.722 133.905   1
  -2   8  11 329.578 238.493   1
   2  -8 -10 554.764 191.133   1
  -2   8  10 115.301 211.569   1
  -2  -8  10 478.347 129.993   1
   2   8 -10 517.108 125.071   1
   2  -8  -9 4118.49 399.092   1
   2   8  -9 3541.79 342.243   1
  -2   8   9 3870.89 421.299   1
  -2  -8   9 4087.56 343.917   1
  -2   8   8 1401.92 272.856   1
   2   8  -8 895.973 125.689   1
   2  -8  -8 1183.69 217.111   1
  -2  -8   8 989.721 131.556   1
   2   8  -7 1794.23 163.579   1
   2  -8  -7 1769.04 237.587   1
  -2  -8   7 1589.33 161.149   1
   2  -8  -6 24608.9 1957.28   1
  -2   8   6 25223.9 1970.44   1
  -2  -8   6 24235.9 1917.32   1
   2   8  -6 23707.2 1918.99   1
  -2  -8   5 3350.90 281.494   1
   2   8  -5 3518.15 286.944   1
  -2   8   5 2959.46 362.789   1
   2  -8  -5 2811.24 333.763   1
   2  -8  -4 6968.42 629.471   1
  -2   8   4 7476.44 653.821   1
   2   8  -4 8375.52 598.005   1
  -2  -8   4 6636.17 589.909   1
   2  -8  -3 7057.94 591.561   1
  -2   8   3 6870.87 603.397   1
  -2  -8   3 6217.79 551.302   1
   2   8  -3 7356.88 560.100   1
  -2   8   2 9673.05 818.549   1
  -2  -8   2 9216.52 776.011   1
   2   8  -2 10102.3 786.422   1
  -2  -8   1 1895.92 193.146   1
  -2  -8   0 5539.48 504.102   1
   2   8   0 6031.85 523.186   1
   2  -8   0 6337.63 508.389   1
  -2   8   0 6161.90 520.247   1
  -2   8  -1 2272.02 227.899   1
   2  -8   1 2080.05 207.991   1
   2  -8   2 8963.68 790.059   1
   2   8   2 9496.91 820.946   1
  -2   8  -2 10903.7 796.062   1
  -2  -8  -2 9690.87 805.533   1
  -2  -8  -3 7121.80 572.003   1
  -2   8  -3 6246.12 546.538   1
   2  -8   3 6769.38 543.462   1
   2   8   3 7152.80 593.136   1
  -2  -8  -4 6284.57 595.528   1
  -2   8  -4 7328.27 561.816   1
   2  -8   4 6823.38 560.431   1
   2   8   4 6677.74 619.006   1
  -2  -8  -5 2396.05 272.407   1
   2   8   5 2529.63 299.903   1
   2   8   6 22382.1 1826.29   1
   2   8   7 1595.07 262.306   1
  -2  -8  -7 1587.88 221.890   1
  -2   8  -8 606.615 76.4704   1
   2  -8   8 789.884 79.3544   1
  -2  -8  -9 3599.10 371.878   1
   2   8   9 4370.65 416.991   1
   2  -8   9 3262.73 300.643   1
  -2   8  -9 3688.25 297.625   1
   2   8  10 245.958 206.253   1
   2  -8  10 546.153 98.0279   1
  -2   8 -10 430.299 90.8464   1
  -2  -8 -10 408.160 166.207   1
   2   8  11 285.164 238.699   1
   2  -8  11 151.146 97.0168   1
  -2  -8 -11 268.352 187.573   1
  -2   8 -11 322.497 96.4359   1
   2  -8  12 1172.28 166.943   1
   2   8  12 1397.34 283.628   1
  -2  -8 -12 1280.45 226.891   1
  -2   8 -12 1608.65 167.827   1
   2   8  13 215.370 254.710   1
  -2  -8 -13 266.750 196.761   1
   2  -8  14 738.860 155.753   1
  -2   8 -14 1353.54 181.561   1
   2  -8  15 31.8960 116.503   1
  -2  -8 -15 310.893 200.943   1
  -2   8 -15 328.117 147.053   1
   2  -8  16 208.506 140.321   1
   2   8  16-328.670 261.607   1
  -2  -8 -16 79.4975 201.524   1
  -2   8 -16-69.8665 186.991   1
  -2   8 -17-139.253 213.916   1
  -2  -8 -17 321.980 181.471   1
   2   8  17 33.4315 208.024   1
   2  -8  17 56.1160 134.514   1
   2   8  18-135.416 255.326   1
  -2  -8 -18 378.949 213.987   1
  -2   8 -18 199.982 218.286   1
  -2  -8 -19 54.4829 163.660   1
   2   8  19-68.4995 215.004   1
  -2  -8 -20 163.812 196.284   1
   2   8  20 379.129 261.115   1
  -2  -8 -21 192.138 201.653   1
   2   8  21 104.222 240.702   1
  -2  -8 -22-273.615 182.822   1
   2   8  22-173.294 233.993   1
  -2  -8 -23 27.2007 187.531   1
   2   8  23-172.347 232.974   1
  -2  -8 -25 288.295 199.568   1
   2   8  25 167.499 241.300   1
  -2  -8 -26 206.142 158.883   1
   2   8  26-65.5965 181.492   1
  -2  -8 -27-101.964 187.158   1
   2   8  27-418.579 220.085   1
  -2   9  26 391.796 248.379   1
  -2   9  25 36.5231 247.341   1
   2  -9 -25 871.143 234.172   1
  -2   9  24 670.144 265.120   1
   2  -9 -24-29.5321 208.312   1
  -2   9  23 37.6708 250.527   1
   2  -9 -23 119.671 211.069   1
  -2   9  22 341.052 273.115   1
   2  -9 -22 271.521 211.655   1
  -2   9  20 454.033 277.878   1
   2  -9 -20 30.4129 220.481   1
   2  -9 -19-151.356 224.246   1
  -2   9  19 187.193 238.296   1
  -2   9  17-36.4068 287.508   1
   2  -9 -17-378.903 222.000   1
   2   9 -17-24.0976 175.347   1
  -2  -9  16 365.088 144.754   1
  -2   9  16 1144.22 302.075   1
   2  -9 -16 918.342 253.837   1
   2   9 -16 528.391 175.726   1
  -2  -9  15 342.202 130.701   1
  -2   9  15-244.447 263.969   1
   2  -9 -15-83.6765 206.085   1
   2   9 -15 93.3341 147.928   1
  -2   9  14 783.956 293.470   1
   2  -9 -14 654.203 233.437   1
   2   9 -14 298.581 152.624   1
  -2  -9  13 649.456 143.635   1
  -2   9  13 398.754 248.460   1
   2  -9 -13 605.359 211.449   1
   2   9 -13 666.919 154.783   1
  -2  -9  12 817.761 137.002   1
   2  -9 -12 434.591 201.637   1
   2   9 -12 662.828 145.593   1
  -2   9  12 903.900 254.006   1
   2  -9 -11 49.5149 192.050   1
  -2   9  11 93.9090 241.972   1
   2   9 -11 251.693 109.715   1
  -2  -9  11 30.9431 100.591   1
   2   9 -10 2516.78 280.478   1
   2  -9 -10 4326.56 364.724   1
  -2   9  10 2786.11 399.490   1
  -2  -9  10 3669.58 286.600   1
  -2   9   9-233.877 234.029   1
   2   9  -9-6.45271 78.3235   1
  -2  -9   9 43.0056 73.2560   1
   2  -9  -9 92.0218 182.569   1
  -2  -9   8 3636.66 249.754   1
  -2   9   8 3121.65 377.055   1
   2  -9  -8 3725.15 349.476   1
  -2   9   7 1667.21 285.971   1
   2  -9  -7 1694.95 251.778   1
  -2   9   6 2071.17 294.970   1
   2  -9  -6 2063.26 250.822   1
  -2  -9   6 2293.86 163.768   1
   2   9  -5 452.212 89.8910   1
   2  -9  -5 534.758 175.453   1
  -2   9   5 844.688 223.261   1
  -2  -9   5 732.804 77.9937   1
  -2  -9   4 7446.74 573.256   1
  -2   9   4 7219.62 638.512   1
   2   9  -4 6481.40 579.729   1
  -2  -9   3 3411.70 316.667   1
   2  -9  -3 4406.97 368.776   1
  -2   9   3 4131.25 387.034   1
   2   9  -3 3931.98 335.060   1
  -2  -9   2 6537.46 555.555   1
   2  -9  -2 6866.75 583.147   1
   2   9  -2 6931.56 566.885   1
  -2  -9   1 37.3577 93.8447   1
   2   9  -1 102.972 123.032   1
  -2   9   1-174.633 138.968   1
   2  -9  -1 100.190 114.025   1
  -2   9   0 53.7994 124.686   1
   2  -9   0 169.108 107.174   1
  -2  -9  -1 35.5426 97.2687   1
   2   9   1-16.0918 131.023   1
  -2   9  -1 124.422 122.798   1
   2  -9   1-44.2423 89.7003   1
  -2   9  -2 6471.36 561.044   1
  -2  -9  -2 6003.06 573.810   1
   2   9   2 7051.17 597.156   1
   2  -9   2 7235.87 556.610   1
  -2   9  -3 3819.62 313.786   1
  -2  -9  -3 3346.00 342.381   1
   2  -9   3 3814.03 309.996   1
   2   9   3 2934.10 363.224   1
  -2   9  -4 6394.70 500.287   1
   2   9   4 5417.23 560.122   1
   2  -9   4 6098.86 497.596   1
  -2  -9  -5 682.711 166.033   1
   2   9   5 607.432 204.506   1
  -2  -9  -6 2160.71 248.228   1
   2   9   6 1839.72 270.848   1
  -2  -9  -7 1708.93 231.547   1
   2   9   7 1580.35 271.880   1
   2   9   8 4206.38 461.491   1
  -2  -9  -8 4679.11 430.352   1
   2   9   9 404.500 193.203   1
  -2  -9  -9 125.930 163.250   1
   2   9  10 3412.35 434.711   1
  -2  -9 -10 4651.22 416.480   1
  -2   9 -11 80.7115 75.6893   1
  -2  -9 -11 183.432 176.033   1
   2   9  11-88.3916 229.698   1
   2  -9  11-12.0793 70.7484   1
  -2   9 -12 1154.58 131.272   1
  -2  -9 -12 431.951 183.329   1
   2   9  12 1100.97 248.302   1
   2  -9  12 646.468 111.759   1
  -2   9 -13 697.451 129.006   1
   2   9  13 379.201 270.130   1
   2  -9  13 484.494 110.243   1
  -2   9 -14 531.034 152.455   1
  -2  -9 -14 749.759 211.606   1
   2   9  14 258.070 246.966   1
   2  -9  14 331.565 111.870   1
  -2   9 -15-18.4784 142.289   1
  -2  -9 -15-26.5093 193.721   1
   2   9  15-197.362 229.347   1
   2  -9  15 80.9353 114.021   1
  -2   9 -16 228.531 188.921   1
  -2  -9 -16 566.700 222.832   1
   2  -9  16 450.905 137.967   1
   2   9  17 477.270 255.345   1
  -2  -9 -17 300.237 200.199   1
  -2   9 -17 142.254 207.847   1
   2   9  19-209.160 257.427   1
  -2  -9 -19 27.6632 207.730   1
   2   9  20 104.987 215.194   1
  -2  -9 -20 304.485 192.317   1
   2   9  22-69.9103 236.200   1
  -2  -9 -22 496.327 206.695   1
   2   9  23-34.5530 203.303   1
  -2  -9 -23 27.2427 174.966   1
   2   9  24 307.090 235.417   1
  -2  -9 -24 26.7160 185.859   1
  -2  -9 -25-77.9664 155.455   1
   2   9  26-129.872 214.162   1
  -2  -9 -26 228.608 175.909   1
  -2  10  25 650.122 256.545   1
   2 -10 -25 375.015 204.676   1
  -2  10  24 406.061 264.248   1
   2 -10 -24 235.675 220.982   1
  -2  10  23 337.507 268.707   1
   2 -10 -23 89.6903 206.582   1
  -2  10  22 189.147 245.278   1
   2 -10 -22 60.3962 209.139   1
  -2  10  21 379.255 239.537   1
   2 -10 -21 30.3487 197.073   1
  -2  10  20 340.191 224.830   1
   2 -10 -20 273.798 189.758   1
  -2  10  19 75.0252 260.561   1
   2 -10 -19-60.6610 196.531   1
   2 -10 -18 179.447 220.337   1
  -2  10  18 408.541 273.171   1
  -2  10  16 434.213 265.743   1
   2  10 -16 97.0078 126.895   1
   2 -10 -16 202.590 212.008   1
   2 -10 -15 28.4581 225.192   1
   2  10 -15 42.3189 119.876   1
  -2  10  15 284.551 283.925   1
  -2 -10  15-11.4364 97.9390   1
   2 -10 -14 774.160 210.773   1
   2  10 -14 549.305 131.685   1
  -2 -10  14 494.948 108.576   1
  -2 -10  13 61.9180 82.9893   1
   2  10 -13 152.701 110.432   1
   2  10 -12 469.780 104.329   1
  -2  10  12 565.619 286.928   1
  -2 -10  12 585.464 98.5340   1
   2 -10 -12 948.274 226.561   1
   2  10 -11 63.5220 61.7355   1
  -2  10  11 422.289 259.454   1
   2 -10 -11 634.627 220.228   1
  -2  10  10 379.267 268.077   1
   2 -10 -10 369.060 210.035   1
  -2  10   9-30.6752 247.896   1
   2 -10  -9 791.204 223.736   1
  -2  10   8 4117.62 481.859   1
   2 -10  -8 5070.62 459.076   1
  -2  10   6 2555.08 327.780   1
   2 -10  -6 2567.35 294.284   1
  -2  10   5 562.800 216.720   1
   2  10  -5 778.573 94.9208   1
   2 -10  -5 993.707 195.334   1
   2 -10  -4 388.028 178.334   1
  -2 -10   4 333.637 72.4602   1
   2  10  -4 469.294 98.2287   1
  -2  10   4 285.689 218.720   1
   2 -10  -3-117.187 132.077   1
  -2 -10   3-34.7696 75.4951   1
   2  10  -3 98.4251 102.768   1
  -2  10   3 21.7042 190.876   1
   2 -10  -2-104.545 127.250   1
  -2 -10   2 8.48242 86.9568   1
   2  10  -2 130.879 118.245   1
  -2  10   2 230.595 176.500   1
   2 -10  -1 13.0013 119.398   1
  -2 -10   1 19.8773 96.3145   1
   2  10  -1 41.1947 127.474   1
  -2  10   1-116.020 153.534   1
  -2 -10   0 28161.3 2152.79   1
   2  10   0 25340.3 2161.04   1
   2  10   1-186.226 149.981   1
   2 -10   1-66.3077 88.1855   1
  -2  10  -1 96.5083 111.077   1
   2 -10   2 60.7894 93.2600   1
   2  10   2-110.695 147.276   1
  -2  10  -2-84.9220 105.480   1
   2 -10   3-102.651 76.9445   1
  -2 -10  -3 14.8765 128.027   1
  -2  10  -3 22.4501 86.9308   1
   2  10   3 19.8853 157.833   1
   2 -10   4 226.541 51.4360   1
  -2 -10  -4 225.254 144.175   1
  -2  10  -4 286.627 64.0865   1
   2  10   5 543.530 214.395   1
  -2 -10  -5 482.907 157.130   1
   2  10   6 1847.23 279.479   1
  -2 -10  -6 2289.74 251.747   1
  -2 -10  -8 3870.50 367.407   1
   2  10   8 3145.89 396.029   1
   2  10   9-55.8117 231.814   1
  -2 -10  -9 682.243 184.696   1
   2  10  10 670.367 227.550   1
  -2 -10 -10 515.650 174.230   1
   2  10  11 393.807 239.416   1
  -2 -10 -11 470.814 181.252   1
   2  10  12 815.533 277.847   1
  -2 -10 -12 1156.50 230.049   1
   2  10  13 770.378 292.865   1
  -2 -10 -13 537.023 218.948   1
   2  10  14 853.314 252.929   1
  -2  10 -14 631.476 113.348   1
   2 -10  14 493.980 91.9014   1
  -2 -10 -14 684.690 199.079   1
   2  10  15 368.904 255.870   1
  -2  10 -15 65.6028 120.851   1
   2 -10  15 62.3421 82.2844   1
  -2 -10 -15-107.744 173.833   1
  -2  10 -16 177.415 150.995   1
   2  10  16 102.457 267.182   1
  -2 -10 -16 27.3597 210.864   1
   2  10  18 631.454 229.821   1
  -2 -10 -18-55.8510 170.184   1
   2  10  19 353.133 252.153   1
  -2 -10 -19 308.138 197.002   1
   2  10  20 178.060 265.169   1
  -2 -10 -20 619.705 232.551   1
   2  10  21-35.5064 210.160   1
  -2 -10 -21 196.359 186.639   1
   2  10  22 211.250 236.833   1
  -2 -10 -22 472.213 201.572   1
   2  10  23-348.624 245.569   1
  -2 -10 -23 628.237 204.488   1
   2  10  24-102.239 188.469   1
  -2 -10 -24-26.6982 145.883   1
   2  10  25 265.905 238.349   1
  -2 -10 -25 362.682 189.752   1
  -2  11  25-71.3885 202.434   1
   2 -11 -25 314.067 175.441   1
  -2  11  23 483.877 222.526   1
   2 -11 -23-178.210 165.277   1
  -2  11  22 75.2250 229.493   1
   2 -11 -22 90.1468 183.387   1
  -2  11  21 377.945 290.123   1
   2 -11 -21-211.717 206.033   1
  -2  11  20-188.739 267.210   1
   2 -11 -20 242.822 219.574   1
  -2  11  19 113.214 272.289   1
   2 -11 -19 486.180 225.917   1
   2 -11 -18-332.390 186.606   1
  -2  11  18-224.424 228.138   1
   2 -11 -17 89.1576 211.110   1
  -2  11  17-185.137 269.655   1
   2 -11 -16 235.114 211.714   1
  -2  11  16 183.258 270.213   1
  -2  11  15 72.3240 273.242   1
   2 -11 -15 28.6953 208.274   1
  -2  11  14 712.441 264.761   1
   2 -11 -14 451.306 207.099   1
  -2  11  13-210.270 287.099   1
   2 -11 -13-83.0107 217.892   1
  -2  11  11 404.104 241.824   1
   2 -11 -11-287.928 181.138   1
  -2  11  10 1646.47 305.140   1
  -2  11   9 674.275 263.691   1
   2 -11  -9 493.578 202.984   1
  -2  11   8 780.500 266.967   1
   2 -11  -8 1248.50 228.555   1
   2 -11  -7 22.9649 187.507   1
   2 -11  -5 330.943 165.964   1
  -2  11   5 161.537 211.557   1
  -2 -11   4 2169.55 188.602   1
   2 -11  -4 2151.65 266.755   1
  -2  11   4 2299.15 312.141   1
   2  11  -4 2058.14 200.085   1
  -2 -11   3 2065.07 188.695   1
   2 -11  -3 2068.90 238.257   1
  -2  11   3 1625.99 267.086   1
   2  11  -3 2034.60 210.114   1
  -2 -11   2 8150.57 678.200   1
   2 -11  -2 9019.62 702.285   1
   2  11  -2 7915.56 691.813   1
  -2  11   2 8172.81 719.088   1
   2 -11  -1 79.9546 123.179   1
  -2  11   1-137.493 146.022   1
  -2 -11   0-59.3887 102.006   1
   2 -11   0 184.962 101.002   1
   2  11   0 116.144 144.215   1
  -2  11   0-29.3047 132.241   1
  -2 -11  -1 13.1962 113.524   1
   2  11   1 127.652 154.737   1
  -2  11  -1 102.139 120.287   1
   2 -11   1 151.702 99.0826   1
  -2 -11  -2 7537.50 642.161   1
  -2  11  -2 6782.74 636.475   1
   2 -11   2 8493.26 635.177   1
   2  11   2 7440.07 663.227   1
  -2 -11  -3 1977.64 234.628   1
  -2  11  -3 1937.13 198.598   1
   2  11   3 1783.48 268.594   1
   2 -11   3 2179.69 193.619   1
   2  11   4 2488.02 281.512   1
  -2 -11  -4 1969.36 236.947   1
   2  11   5 479.453 194.286   1
  -2 -11  -5 141.961 161.275   1
   2  11   7 502.862 241.015   1
  -2 -11  -7 99.0288 154.902   1
   2  11   8 664.242 247.838   1
  -2 -11  -8 1078.88 204.321   1
   2  11   9 635.321 235.231   1
   2  11  10 1895.30 327.835   1
  -2 -11 -10 2457.73 294.019   1
   2  11  11 216.764 237.742   1
  -2 -11 -11-48.3937 184.038   1
   2  11  13 163.119 227.479   1
  -2 -11 -13-51.8710 178.782   1
   2  11  14-66.8220 226.018   1
  -2 -11 -14 506.077 183.575   1
   2  11  15-102.343 246.947   1
  -2 -11 -15-163.023 208.857   1
   2  11  16-104.089 264.709   1
  -2 -11 -16 165.693 214.665   1
   2  11  17 70.5275 248.750   1
  -2 -11 -17-195.949 205.386   1
   2  11  18 71.2702 233.947   1
  -2 -11 -18-112.894 187.663   1
   2  11  19-179.268 231.392   1
  -2 -11 -19-28.3430 174.695   1
   2  11  20-395.510 254.538   1
  -2 -11 -20 142.069 210.571   1
   2  11  21 358.967 251.759   1
  -2 -11 -21 113.363 197.525   1
   2  11  22 106.470 200.963   1
  -2 -11 -22-168.031 167.471   1
   2  11  23 35.0355 239.621   1
  -2 -11 -23 27.4401 181.673   1
   2  11  25 431.991 217.490   1
  -2 -11 -25 363.055 175.104   1
  -2  12  24 506.657 267.009   1
   2 -12 -24 289.343 212.769   1
  -2  12  23 295.893 266.070   1
   2 -12 -23 148.069 201.570   1
  -2  12  22 450.077 268.726   1
   2 -12 -22 269.686 219.104   1
  -2  12  21 415.667 265.538   1
   2 -12 -21-120.752 202.455   1
  -2  12  20-37.8818 217.059   1
   2 -12 -20 211.871 181.120   1
  -2  12  18-37.7288 274.769   1
   2 -12 -18-30.2136 210.676   1
  -2  12  17 224.459 242.398   1
   2 -12 -17 329.746 193.858   1
  -2  12  16 371.679 283.036   1
   2 -12 -16 327.057 234.758   1
  -2  12  15 257.447 241.462   1
   2 -12 -15-58.2716 180.372   1
  -2  12  14 182.080 273.477   1
   2 -12 -14 373.492 225.868   1
  -2  12  13 71.9566 271.013   1
  -2  12  12 746.052 283.669   1
   2 -12 -12 1319.63 234.120   1
  -2  12  11-139.989 243.105   1
   2 -12 -11 26.9227 185.592   1
   2 -12 -10 420.361 198.703   1
  -2  12   9 1379.58 317.649   1
   2 -12  -9 1404.30 258.042   1
   2 -12  -8 2265.11 282.003   1
  -2  12   8 1799.40 319.543   1
   2 -12  -7 336.450 204.368   1
  -2  12   7 31.4864 248.252   1
   2 -12  -6 726.831 195.453   1
  -2  12   6 1018.63 276.742   1
   2 -12  -5 509.503 177.898   1
  -2  12   5 423.189 249.824   1
  -2 -12   4 145.663 57.0758   1
   2 -12  -4 311.366 169.830   1
   2  12  -4 82.1507 70.0379   1
  -2  12   4 129.087 199.696   1
  -2 -12   3 153.598 77.7383   1
   2 -12  -3 476.965 147.854   1
   2  12  -3 337.113 107.127   1
  -2  12   3 115.658 178.601   1
  -2 -12   2 537.102 96.2537   1
   2 -12  -2 406.185 134.057   1
   2  12  -2 506.781 139.213   1
  -2  12   2 362.995 169.828   1
  -2 -12   1 32.9538 95.2124   1
   2 -12  -1 13.5597 109.479   1
  -2  12   1-69.8362 152.808   1
   2  12  -1-31.8010 136.465   1
   2  12   0 6783.25 569.765   1
   2 -12   0 6599.69 548.592   1
  -2 -12   0 6417.92 547.932   1
  -2  12   0 5961.84 554.509   1
  -2 -12  -1-97.4929 114.651   1
   2  12   1 178.962 159.637   1
  -2 -12  -2 181.978 135.096   1
  -2  12  -2 255.457 131.414   1
   2  12   2 472.868 200.476   1
  -2 -12  -3 244.725 139.371   1
   2 -12   3 8.39961 90.5162   1
  -2  12  -3 277.475 108.371   1
   2  12   3 45.8648 187.533   1
   2  12   4 145.608 194.102   1
  -2 -12  -4 294.810 144.044   1
   2  12   5 688.068 219.072   1
  -2 -12  -5 660.962 159.708   1
   2  12   6 561.046 212.573   1
  -2 -12  -6 467.196 158.544   1
   2  12   7 306.464 206.987   1
  -2 -12  -7 144.271 149.881   1
   2  12   8 1878.46 293.955   1
  -2 -12  -8 1980.82 261.586   1
   2  12   9 749.212 264.992   1
  -2 -12  -9 1697.92 233.802   1
   2  12  10 30.7926 235.208   1
  -2 -12 -10 236.228 195.895   1
   2  12  12 777.575 279.940   1
   2  12  13-265.600 242.774   1
  -2 -12 -13-287.435 206.712   1
   2  12  14 543.034 272.689   1
  -2 -12 -14 427.834 219.091   1
   2  12  15 103.789 282.263   1
  -2 -12 -15 300.205 206.327   1
   2  12  16 810.669 286.321   1
  -2 -12 -16-250.011 214.098   1
   2  12  17 35.7334 258.441   1
  -2 -12 -17 56.2869 187.913   1
   2  12  18 36.0791 244.383   1
  -2 -12 -18 312.458 176.583   1
   2  12  20-108.964 250.573   1
  -2 -12 -20 286.378 196.906   1
   2  12  21 108.334 261.445   1
  -2 -12 -21 455.313 211.605   1
   2  12  22 286.668 242.417   1
  -2 -12 -22 56.1337 187.700   1
   2  12  23-420.973 205.815   1
  -2 -12 -23-27.4750 150.755   1
   2  12  24 239.585 234.106   1
  -2 -12 -24-213.397 177.370   1
  -2  13  24 322.544 209.180   1
   2 -13 -24 114.819 159.453   1
  -2  13  23 73.2304 237.432   1
   2 -13 -23 146.304 181.329   1
  -2  13  22 37.2076 268.859   1
   2 -13 -22 385.163 205.180   1
  -2  13  21 225.381 271.233   1
   2 -13 -21 447.939 213.263   1
  -2  13  20 189.500 267.716   1
   2 -13 -20 210.809 208.992   1
  -2  13  19-151.793 229.218   1
   2 -13 -19-30.0952 171.433   1
  -2  13  18 264.906 274.160   1
   2 -13 -18 420.315 229.302   1
  -2  13  17-264.843 249.252   1
   2 -13 -17-269.424 194.269   1
  -2  13  16 526.218 298.550   1
  -2  13  14 260.900 287.133   1
   2 -13 -14 29.1562 212.506   1
   2 -13 -13 85.6191 209.385   1
  -2  13  12 36.6623 270.700   1
   2 -13 -12 56.2519 205.571   1
  -2  13  11 326.511 273.617   1
   2 -13 -11 110.551 199.709   1
  -2  13  10 1108.74 331.823   1
   2 -13 -10 1325.36 243.039   1
  -2  13   9 140.588 281.467   1
   2 -13  -9-212.510 200.857   1
   2 -13  -8 179.536 184.345   1
  -2  13   8-34.1363 246.995   1
   2 -13  -7 343.754 183.653   1
  -2  13   7 131.654 233.842   1
   2 -13  -6 139.158 173.091   1
  -2  13   6 312.362 247.652   1
   2  13  -4 821.475 105.462   1
   2 -13  -4 1406.88 195.859   1
  -2  13   4 1605.95 233.788   1
  -2 -13   4 895.216 94.5004   1
   2  13  -3 19.1239 92.1601   1
   2 -13  -3-17.8413 138.686   1
  -2  13   3 93.1976 173.774   1
  -2 -13   3 49.7912 69.6606   1
   2 -13  -2 869.793 168.100   1
  -2  13   2 993.938 204.330   1
   2  13  -1 248.724 147.648   1
   2 -13  -1 265.255 118.750   1
  -2  13   1 316.916 148.702   1
  -2 -13   1 329.970 112.730   1
   2  13   0 19.3625 159.400   1
   2 -13   0-24.6394 105.481   1
  -2  13   0 92.1648 130.851   1
  -2 -13   0 27.0303 116.294   1
  -2 -13  -1 466.936 136.580   1
   2  13   1 754.896 178.910   1
  -2 -13  -2 812.495 165.432   1
   2 -13   2 1335.81 161.468   1
  -2  13  -2 1346.64 171.495   1
   2  13   2 699.739 213.778   1
  -2 -13  -3-191.691 132.515   1
   2 -13   3 68.5500 102.425   1
  -2  13  -3 186.128 113.155   1
   2  13   3-124.180 198.818   1
   2  13   4 1358.71 252.850   1
  -2 -13  -4 1231.02 201.222   1
   2  13   5 246.028 210.761   1
  -2 -13  -5 549.681 161.401   1
   2  13   6 85.0959 218.593   1
  -2 -13  -6 123.260 158.428   1
   2  13   7-58.3745 206.687   1
  -2 -13  -7-107.647 162.293   1
   2  13   8-330.320 247.483   1
  -2 -13  -8 471.013 190.931   1
   2  13   9-92.5728 215.161   1
  -2 -13  -9 23.2355 187.081   1
   2  13  10 947.587 256.461   1
  -2 -13 -10 891.808 191.302   1
   2  13  11 129.440 209.915   1
  -2 -13 -11 124.343 170.368   1
   2  13  12 198.763 232.171   1
  -2 -13 -12 127.727 184.491   1
  -2 -13 -13 157.158 187.142   1
   2  13  14 137.998 266.492   1
  -2 -13 -14-26.7616 192.179   1
   2  13  16 285.251 259.290   1
  -2 -13 -16 166.692 190.722   1
   2  13  17 288.595 247.187   1
  -2 -13 -17 140.794 174.939   1
   2  13  18 36.4471 214.569   1
  -2 -13 -18-171.096 163.419   1
   2  13  19 182.829 212.865   1
  -2 -13 -19-172.071 173.193   1
   2  13  20 219.067 246.111   1
  -2 -13 -20 143.312 185.400   1
   2  13  21 36.2235 248.721   1
  -2 -13 -21 28.4753 198.556   1
   2  13  22 429.419 252.364   1
  -2 -13 -22-335.915 199.613   1
   2  13  23 35.0842 232.483   1
  -2 -13 -23-218.548 187.107   1
   2  13  24-170.993 193.618   1
  -2 -13 -24 26.6818 148.454   1
   2 -14 -23 173.411 184.104   1
  -2  14  23-36.2207 235.836   1
   2 -14 -21-295.502 188.224   1
  -2  14  21 261.623 265.580   1
   2 -14 -19 268.722 183.413   1
  -2  14  19-38.0083 240.023   1
   2 -14 -18 297.922 207.070   1
  -2  14  18-228.514 256.445   1
   2 -14 -17 238.244 203.734   1
   2 -14 -16 444.536 217.763   1
  -2  14  16-228.903 274.298   1
   2 -14 -15 117.977 166.980   1
  -2  14  15-114.602 245.361   1
   2 -14 -13 57.9714 202.513   1
  -2  14  13 379.966 300.045   1
   2 -14 -12 430.080 218.959   1
  -2  14  12 189.304 273.167   1
   2 -14 -11-197.756 209.491   1
  -2  14  11-338.286 277.256   1
   2 -14 -10 305.369 220.080   1
  -2  14  10-37.3062 271.076   1
   2 -14  -9-54.0790 191.415   1
  -2  14   9 255.962 261.662   1
   2 -14  -8 26.0822 201.096   1
  -2  14   8 318.840 274.671   1
   2 -14  -7 249.039 194.030   1
  -2  14   7 441.859 245.378   1
   2 -14  -6 986.071 196.237   1
  -2  14   6 223.601 233.379   1
   2 -14  -5 371.701 168.910   1
  -2  14   5 29.3937 211.162   1
  -2 -14   4 305.608 51.6941   1
   2  14  -4 274.940 63.0051   1
   2  14  -3 8.89612 83.3219   1
   2 -14  -3 179.260 132.029   1
  -2  14   3 162.459 173.745   1
  -2 -14   3 75.2371 63.3620   1
   2 -14  -2 1135.34 172.965   1
  -2  14   2 1155.52 198.245   1
   2  14  -1 66.1850 129.736   1
   2 -14  -1 255.269 119.024   1
  -2  14   1 106.068 138.561   1
  -2 -14   1 59.7999 102.588   1
   2  14   0 297.137 168.740   1
   2 -14   0 180.344 109.841   1
  -2  14   0 157.633 120.100   1
  -2 -14   0 56.4956 115.320   1
   2  14   1 247.846 177.418   1
  -2 -14  -1-15.9344 116.727   1
   2 -14   1 196.968 116.587   1
  -2  14  -1 61.3021 121.893   1
  -2 -14  -2 1326.53 214.188   1
   2 -14   2 2139.07 213.389   1
  -2  14  -2 1782.12 222.058   1
   2  14   2 1334.62 260.326   1
  -2 -14  -3-55.9626 129.076   1
   2 -14   3 103.817 121.654   1
  -2  14  -3 50.5332 128.290   1
   2  14   3-159.013 186.179   1
   2  14   5 202.919 209.969   1
  -2 -14  -5 124.587 146.352   1
   2  14   6 477.638 235.203   1
  -2 -14  -6 648.424 173.273   1
   2  14   7 398.486 222.207   1
  -2 -14  -7 380.704 164.795   1
   2  14   8-125.633 225.606   1
  -2 -14  -8 185.208 168.111   1
   2  14   9 64.1098 232.756   1
  -2 -14  -9 119.222 170.168   1
   2  14  10 392.772 247.587   1
  -2 -14 -10 244.736 171.567   1
   2  14  11-66.7271 256.510   1
  -2 -14 -11 326.332 195.614   1
   2  14  12-33.8903 258.707   1
  -2 -14 -12 205.454 180.006   1
   2  14  13-172.301 242.083   1
  -2 -14 -13 104.927 191.693   1
   2  14  15-35.5141 248.561   1
  -2 -14 -15 54.5275 168.742   1
   2  14  16 179.737 237.065   1
  -2 -14 -16 359.917 193.647   1
   2  14  17 327.318 250.218   1
  -2 -14 -17 140.687 165.451   1
   2  14  18 219.469 241.145   1
  -2 -14 -18-85.1855 186.409   1
   2  14  19-73.2392 242.496   1
   2  14  21-544.118 264.166   1
  -2 -14 -21 310.272 195.172   1
   2  14  23 104.745 233.076   1
  -2 -14 -23-54.3415 187.280   1
   2 -15 -22 259.386 190.288   1
  -2  15  21 333.268 242.085   1
   2 -15 -21-87.3399 178.508   1
  -2  15  20-300.124 276.043   1
   2 -15 -20 234.167 208.685   1
  -2  15  19 113.973 255.741   1
   2 -15 -19 29.5081 180.918   1
  -2  15  18 229.438 269.644   1
   2 -15 -18-88.5642 195.449   1
  -2  15  17-231.521 278.336   1
   2 -15 -17-118.400 186.223   1
  -2  15  16-38.7339 269.055   1
   2 -15 -16-29.5003 198.568   1
  -2  15  15 38.9850 241.375   1
   2 -15 -15 117.895 185.155   1
  -2  15  14 313.491 277.883   1
   2 -15 -14 176.429 185.417   1
  -2  15  13-39.3165 276.210   1
   2 -15 -13-29.2517 197.693   1
  -2  15  12-39.3215 271.107   1
   2 -15 -12 145.118 193.856   1
  -2  15  11 234.790 294.951   1
   2 -15 -11 114.679 204.009   1
  -2  15  10 541.177 296.160   1
   2 -15 -10 28.1390 186.067   1
  -2  15   8 402.346 274.977   1
   2 -15  -8 79.4533 192.116   1
  -2  15   7-69.4982 250.433   1
   2 -15  -7 101.030 167.247   1
  -2  15   6-32.2567 246.204   1
   2 -15  -6-142.293 175.879   1
  -2  15   5-175.560 213.093   1
   2 -15  -5 65.5523 152.365   1
   2  15  -4 251.045 54.9501   1
  -2 -15   4 295.816 46.5356   1
   2  15  -3 16.2898 77.6947   1
   2 -15  -3-35.5958 115.331   1
  -2 -15   3 6.60263 58.2192   1
  -2  15   3 182.740 156.226   1
   2 -15  -2 64.0745 117.355   1
  -2  15   2 180.439 157.453   1
   2  15  -1 48.5788 120.363   1
   2 -15  -1-14.4699 107.558   1
  -2  15   1-35.4451 144.704   1
  -2 -15   1-47.7393 87.2269   1
   2  15   0-79.8263 153.695   1
  -2 -15   0 42.9062 104.550   1
   2 -15   0 54.8191 102.575   1
  -2  15   0 65.6787 120.844   1
  -2 -15  -1 81.9185 124.440   1
   2 -15   1 179.842 119.546   1
  -2  15  -1 33.4837 131.931   1
   2  15   1 92.9435 175.172   1
  -2 -15  -2 90.8215 132.073   1
   2 -15   2 265.471 166.608   1
   2  15   2 103.896 197.355   1
  -2  15  -2 281.967 171.287   1
  -2  15  -3 129.425 147.391   1
   2 -15   3-12.9210 137.008   1
   2  15   4 535.069 231.487   1
  -2 -15  -4 311.814 140.728   1
   2  15   5 92.8065 227.349   1
  -2 -15  -5 239.192 155.758   1
   2  15   6 127.408 238.545   1
  -2 -15  -6 135.284 171.223   1
   2  15   7 326.085 248.011   1
  -2 -15  -7-69.7234 175.108   1
   2  15   8-165.815 228.598   1
  -2 -15  -8 166.987 179.091   1
   2  15  10 102.315 234.198   1
  -2 -15 -10 24.9274 169.179   1
   2  15  11-138.263 249.104   1
  -2 -15 -11 25.4676 189.944   1
   2  15  12 244.236 229.055   1
  -2 -15 -12-77.7497 175.871   1
   2  15  13 105.981 233.908   1
  -2 -15 -13 26.3802 166.429   1
   2  15  14 214.295 241.416   1
  -2 -15 -14-214.639 190.649   1
   2  15  15 36.1397 264.298   1
  -2 -15 -15 464.654 205.933   1
   2  15  16 327.725 276.227   1
  -2 -15 -16 471.171 203.151   1
   2  15  17-218.927 252.873   1
  -2 -15 -17 418.759 198.812   1
   2  15  18 146.214 262.609   1
  -2 -15 -18 84.3485 193.226   1
   2  15  19 182.366 272.898   1
  -2 -15 -19-140.895 194.238   1
   2  15  20 72.7629 266.443   1
  -2 -15 -20 308.353 194.758   1
  -2 -15 -21-165.751 185.634   1
   2  15  22 282.351 246.652   1
  -2 -15 -22 382.269 193.025   1
   2 -16 -21 228.177 163.480   1
  -2  16  21-109.749 213.087   1
   2 -16 -20 57.5537 196.038   1
  -2  16  20-37.2046 258.426   1
   2 -16 -19 261.867 188.830   1
  -2  16  19-75.6818 243.264   1
   2 -16 -18 204.203 202.847   1
  -2  16  18 345.046 283.759   1
   2 -16 -17 205.613 176.011   1
  -2  16  17 77.7725 235.141   1
   2 -16 -15 88.4330 189.864   1
  -2  16  15 357.383 267.648   1
   2 -16 -14 383.767 192.765   1
  -2  16  14 160.469 250.611   1
   2 -16 -13-206.417 182.525   1
  -2  16  13 282.757 265.175   1
   2 -16 -12 410.524 198.380   1
  -2  16  12-40.5096 270.053   1
   2 -16 -11-174.070 190.696   1
  -2  16  11-40.3376 254.590   1
   2 -16 -10 256.323 206.948   1
  -2  16  10 477.315 271.188   1
   2 -16  -9 83.4451 194.021   1
  -2  16   9-349.557 256.105   1
   2 -16  -7 101.365 176.970   1
  -2  16   7 174.380 242.451   1
   2 -16  -6 547.012 181.499   1
  -2  16   6 288.713 229.002   1
   2 -16  -5 174.282 156.503   1
  -2  16   5-144.109 204.783   1
   2 -16  -4 138.340 148.727   1
  -2  16   4 127.575 189.936   1
  -2 -16   3-6.78138 64.2441   1
   2  16  -3 109.293 73.9315   1
   2 -16  -2 145.190 121.747   1
  -2  16   2 178.450 141.911   1
   2  16  -1 214.491 119.454   1
   2 -16  -1 29.6851 111.100   1
  -2  16   1 303.164 138.926   1
  -2 -16   1 46.5703 91.2634   1
   2  16   0-78.0918 142.322   1
  -2 -16   0 172.255 117.702   1
   2 -16   0 136.238 119.601   1
  -2  16   0 34.6788 130.745   1
  -2 -16  -1 133.778 124.752   1
   2 -16   1 282.347 138.395   1
  -2  16  -1-57.4920 144.723   1
   2  16   1 211.105 182.610   1
  -2 -16  -2 205.970 147.063   1
   2 -16   2 94.1859 203.568   1
  -2  16  -2 325.233 213.329   1
   2  16   2 80.5141 184.791   1
  -2 -16  -3-40.8078 145.573   1
  -2  16  -3-181.020 155.193   1
   2  16   3-29.5578 207.722   1
   2 -16   3-47.3296 125.124   1
  -2 -16  -4 21.7239 150.328   1
   2  16   4 31.5564 226.601   1
  -2 -16  -5-113.894 166.477   1
   2  16   5 363.861 237.532   1
  -2 -16  -6 589.651 190.118   1
   2  16   6 580.060 256.950   1
  -2 -16  -7 96.9225 165.826   1
   2  16   7 34.7973 242.696   1
  -2 -16  -9 252.125 189.892   1
   2  16   9 319.640 252.294   1
  -2 -16 -10-25.5895 165.926   1
   2  16  10-179.185 231.272   1
  -2 -16 -11 285.199 175.228   1
   2  16  11 35.9469 250.192   1
  -2 -16 -12 157.709 174.783   1
   2  16  12-144.726 238.551   1
  -2 -16 -13-26.7196 181.417   1
   2  16  13 327.919 261.713   1
  -2 -16 -14 161.815 184.089   1
   2  16  14 437.559 269.046   1
  -2 -16 -15-218.156 171.252   1
   2  16  15-219.543 230.342   1
  -2 -16 -16-27.5042 154.856   1
   2  16  16-109.937 209.851   1
  -2 -16 -17 166.004 165.647   1
   2  16  17 36.5945 242.452   1
  -2 -16 -18 27.6628 174.548   1
   2  16  18 146.412 252.351   1
  -2 -16 -19-137.853 179.439   1
   2  16  19 326.233 255.599   1
  -2 -16 -20 245.723 188.474   1
   2  16  20-71.7522 250.357   1
  -2 -16 -21-135.501 182.610   1
   2  16  21-70.7733 241.217   1
   2 -17 -20-368.260 182.967   1
  -2  17  20-441.910 266.254   1
   2 -17 -19-200.067 168.316   1
  -2  17  19 639.902 249.293   1
   2 -17 -18 318.453 199.492   1
  -2  17  18 38.3520 260.769   1
   2 -17 -17 58.2820 168.917   1
  -2  17  17 195.553 232.710   1
   2 -17 -16-29.4183 175.097   1
  -2  17  16-239.027 255.976   1
   2 -17 -14 266.724 197.959   1
  -2  17  14-246.112 280.615   1
   2 -17 -13 89.0715 188.153   1
  -2  17  13-331.469 277.758   1
   2 -17 -12-88.7730 199.973   1
  -2  17  12 124.739 278.715   1
   2 -17 -11-265.245 194.495   1
  -2  17  11 248.645 290.174   1
   2 -17 -10 202.292 184.309   1
  -2  17  10 40.6899 260.424   1
   2 -17  -9 309.497 185.509   1
  -2  17   9 511.717 260.096   1
   2 -17  -8 161.226 175.996   1
  -2  17   8 111.891 240.872   1
   2 -17  -7-76.1926 164.567   1
  -2  17   7 173.182 222.452   1
   2 -17  -6 70.9222 159.849   1
  -2  17   6 62.9280 201.244   1
   2 -17  -5-194.324 147.485   1
  -2  17   5-253.195 192.398   1
   2 -17  -4-38.8458 139.971   1
  -2  17   4 124.762 182.350   1
   2 -17  -3 35.5696 123.125   1
  -2  17   3-176.248 147.123   1
   2 -17  -2-114.148 115.030   1
  -2  17   2-157.015 144.788   1
   2 -17  -1-31.4007 113.667   1
  -2 -17   1 57.4830 87.3080   1
  -2  17   1 128.811 133.650   1
   2  17  -1 143.502 111.656   1
  -2 -17   0 222.934 106.157   1
   2 -17   0 68.4284 128.586   1
  -2  17   0-93.8180 136.330   1
   2  17   0 36.9455 137.002   1
  -2 -17  -1-16.6840 121.524   1
   2  17   1 68.7372 168.604   1
  -2  17  -1 89.9363 171.531   1
  -2  17  -2 151.240 266.278   1
   2  17   3-121.812 215.524   1
  -2 -17  -3 42.2720 147.370   1
   2  17   4 365.230 245.300   1
  -2 -17  -4 385.956 165.744   1
   2  17   5-246.840 246.081   1
  -2 -17  -5-71.8597 172.305   1
   2  17   6 182.117 230.840   1
  -2 -17  -6 348.199 175.551   1
   2  17   8 150.599 250.418   1
  -2 -17  -8 77.9220 166.261   1
   2  17   9-38.0168 254.837   1
  -2 -17  -9 52.5998 163.559   1
   2  17  10 189.913 241.877   1
  -2 -17 -10 53.0674 167.519   1
   2  17  11 227.028 267.799   1
  -2 -17 -11-53.4064 170.751   1
   2  17  12-37.7785 249.587   1
  -2 -17 -12 323.203 165.085   1
   2  17  13 413.036 271.540   1
  -2 -17 -13-189.678 183.852   1
   2  17  14 74.7907 244.542   1
  -2 -17 -14 108.725 168.395   1
   2  17  16-74.1496 264.651   1
  -2 -17 -16-218.008 183.905   1
   2  17  17 257.287 253.351   1
  -2 -17 -17 299.559 189.760   1
   2  17  18-72.6191 223.680   1
  -2 -17 -18 135.616 168.731   1
   2  17  19-179.427 220.040   1
  -2 -17 -19-26.8612 153.923   1
   2  17  20-35.3662 201.337   1
  -2 -17 -20 26.6951 157.069   1
  -2  18  20 328.436 266.165   1
   2 -18 -20 110.486 173.210   1
  -2  18  19 74.8880 236.329   1
   2 -18 -19 140.375 172.318   1
  -2  18  18 307.550 250.219   1
   2 -18 -18-85.7123 174.295   1
  -2  18  17 39.3544 260.576   1
   2 -18 -17-490.884 187.046   1
  -2  18  16-241.848 248.358   1
   2 -18 -16 263.679 177.937   1
  -2  18  15 164.713 252.388   1
   2 -18 -15-59.3091 174.487   1
  -2  18  13 296.819 284.280   1
   2 -18 -13-30.0596 170.238   1
  -2  18  12 553.036 293.038   1
   2 -18 -12 390.148 199.255   1
  -2  18  11 295.026 277.014   1
   2 -18 -11 118.820 192.983   1
  -2  18  10-288.439 277.342   1
   2 -18 -10 116.902 186.873   1
  -2  18   9 197.254 249.124   1
   2 -18  -9 141.035 173.341   1
  -2  18   8-37.0072 245.145   1
   2 -18  -8 188.243 175.223   1
  -2  18   7 204.211 231.867   1
   2 -18  -7-151.479 165.748   1
  -2  18   6 275.973 194.842   1
   2 -18  -6 139.541 141.909   1
  -2  18   5-137.103 188.289   1
   2 -18  -5 148.154 140.730   1
  -2  18   4 97.0396 159.975   1
   2 -18  -4 19.5128 125.380   1
  -2  18   3 43.2778 143.285   1
   2 -18  -3 35.7307 119.300   1
  -2  18   1-38.7091 137.010   1
   2  18   1 65.3923 138.202   1
   2  18   2 235.293 184.593   1
   2  18   3-30.4797 203.645   1
  -2 -18  -3 171.153 127.493   1
   2  18   4 135.944 231.841   1
  -2 -18  -4 163.977 144.100   1
   2  18   5 368.199 231.739   1
  -2 -18  -5 124.855 168.894   1
   2  18   6 193.608 262.203   1
  -2 -18  -6 442.628 181.075   1
   2  18   7-159.580 253.941   1
  -2 -18  -7 26.7804 175.062   1
   2  18   8 161.791 271.134   1
  -2 -18  -8-27.2414 169.417   1
   2  18   9 40.5465 279.849   1
  -2 -18  -9 247.434 181.816   1
   2  18  10 201.693 272.605   1
  -2 -18 -10-55.1894 168.306   1
   2  18  11 439.376 283.196   1
  -2 -18 -11 635.984 195.898   1
   2  18  12 474.218 272.043   1
  -2 -18 -12 138.024 181.502   1
   2  18  13 623.489 271.702   1
  -2 -18 -13 467.763 194.031   1
   2  18  15 113.793 253.474   1
  -2 -18 -15 163.061 172.578   1
   2  18  16 261.407 248.116   1
  -2 -18 -16 270.295 174.098   1
   2  18  17-147.036 218.977   1
  -2 -18 -17 347.516 166.767   1
   2  18  18 36.1461 244.322   1
  -2 -18 -18 79.6926 164.482   1
   2  18  19 393.501 252.522   1
  -2 -18 -19 26.3520 170.417   1
   2  18  20 35.0872 239.186   1
  -2 -18 -20 156.212 165.955   1
  -2  19  19-37.2898 264.392   1
   2 -19 -19 331.375 186.546   1
  -2  19  18 77.0328 232.820   1
   2 -19 -18 168.857 168.551   1
  -2  19  17 397.402 270.141   1
   2 -19 -17 115.007 176.129   1
  -2  19  16 818.231 292.881   1
   2 -19 -16 117.285 185.136   1
  -2  19  15 209.624 271.688   1
   2 -19 -15 386.444 192.653   1
  -2  19  14 213.830 293.660   1
   2 -19 -14 391.335 192.535   1
  -2  19  12 216.707 272.937   1
   2 -19 -12 303.455 201.216   1
  -2  19  11-85.4116 286.310   1
   2 -19 -11-59.9689 189.181   1
  -2  19   9 39.2234 245.084   1
   2 -19  -9 28.2140 166.905   1
  -2  19   8 254.975 258.570   1
  -2  19   7 433.605 222.519   1
   2  19   6 402.817 282.648   1
   2  19   7 336.620 257.996   1
   2  19   8-86.1983 264.207   1
  -2 -19  -8-56.8319 168.159   1
   2  19   9 173.308 296.403   1
  -2 -19  -9 57.3058 174.900   1
   2  19  10-387.490 297.017   1
  -2 -19 -10-57.3355 180.383   1
   2  19  11 423.534 278.153   1
  -2 -19 -11-28.4863 178.194   1
   2  19  12 207.834 268.219   1
  -2 -19 -12-197.759 182.350   1
   2  19  14 278.300 261.455   1
  -2 -19 -14 165.164 173.524   1
   2  19  15 77.6712 261.384   1
  -2 -19 -15-54.3878 171.508   1
   2  19  16-341.274 223.256   1
  -2 -19 -16 26.8847 154.992   1
   2  19  17 37.2872 263.001   1
  -2 -19 -17 106.285 163.787   1
   2  19  18 109.179 248.893   1
  -2 -19 -18-52.3774 162.078   1
   2  19  19 177.302 217.383   1
  -2 -19 -19-182.100 154.744   1
   3   0 -26 223.791 238.055   1
  -3   0  25-301.517 220.754   1
   3   0 -25 71.7770 237.753   1
  -3   0  24-114.007 218.970   1
   3   0 -24 310.945 222.072   1
  -3   0  23 381.375 240.525   1
   3   0 -23-268.368 208.608   1
  -3   0  22 188.695 246.147   1
   3   0 -22 487.752 227.606   1
  -3   0  21 186.968 251.565   1
   3   0 -21 344.684 242.982   1
  -3   0  20 257.233 251.027   1
   3   0 -20 453.080 222.644   1
  -3   0  19-358.472 254.169   1
   3   0 -19-86.8156 199.290   1
  -3   0  18 556.685 267.361   1
   3   0 -18 304.716 225.347   1
  -3   0  17-235.061 255.036   1
   3   0 -17-185.642 204.211   1
  -3   0  16 32.2298 252.229   1
   3   0 -16 455.945 212.503   1
  -3   0  15-122.738 252.092   1
  -3   0  14 174.683 224.447   1
   3   0 -14 318.891 181.947   1
  -3   0  12 103.451 207.233   1
   3   0 -12 122.116 165.497   1
  -3   0  11 145.135 209.184   1
   3   0 -11-19.2638 169.047   1
   3   0 -10 9731.65 873.800   1
  -3   0  10 11297.6 894.889   1
  -3   0   9 41.8984 182.028   1
   3   0  -9-33.9936 155.066   1
   3   0  -8 12552.3 1060.93   1
  -3   0   8 13245.6 1074.63   1
   3   0  -7 14.6251 148.807   1
  -3   0   7 71.4315 182.656   1
   3   0  -6 403.742 146.099   1
  -3   0   6 259.655 171.307   1
  -3   0   4 73321.6 5843.17   1
   3   0  -4 74058.9 5837.81   1
   3   0  -3 30.5213 140.388   1
  -3   0   3-12.0935 167.362   1
  -3   0   2 341242. 27233.3   1
   3   0  -2 348605. 27228.9   1
  -3   0   1 10.6512 184.667   1
   3   0  -1 56.8014 162.320   1
  -3   0   0 84.7674 165.575   1
   3   0   0-88.1229 150.562   1
  -3   0  -1-52.9837 196.564   1
   3   0   1-273.991 199.428   1
  -3   0  -2 370803. 29138.8   1
   3   0   2 368050. 29139.4   1
  -3   0  -3-157.502 160.769   1
   3   0   3 66.8653 181.406   1
   3   0   4 72729.5 5855.44   1
  -3   0  -4 74989.0 5852.51   1
   3   0   6 321.837 154.690   1
  -3   0  -6 285.643 138.337   1
  -3   0  -7 282.268 149.192   1
   3   0   7 92.3894 172.275   1
  -3   0  -8 11710.9 997.373   1
   3   0   8 12673.1 1011.05   1
  -3   0  -9-61.9329 138.777   1
   3   0   9-19.4520 169.054   1
  -3   0 -10 11466.4 933.452   1
   3   0  10 10826.9 947.734   1
   3   0  11-66.0073 179.148   1
  -3   0 -11 17.4785 143.888   1
   3   0  12 69.4125 190.916   1
  -3   0 -12 486.889 166.783   1
   3   0  14-101.960 197.515   1
  -3   0 -14 456.351 176.489   1
   3   0  15 80.7746 191.444   1
  -3   0 -15 130.845 172.767   1
   3   0  16 113.251 206.116   1
  -3   0 -16 435.951 175.524   1
   3   0  17 237.729 224.252   1
  -3   0 -17 147.557 179.047   1
   3   0  18 739.240 252.550   1
  -3   0 -18 368.124 193.623   1
   3   0  19-127.377 225.371   1
  -3   0 -19 83.7415 211.583   1
   3   0  20 98.8321 220.736   1
  -3   0 -20 587.209 227.060   1
   3   0  21 101.899 218.381   1
  -3   0 -21 154.719 218.424   1
   3   0  22-34.9546 222.487   1
  -3   0 -22 65.1989 220.305   1
   3   0  23 71.3927 224.005   1
  -3   0 -23 449.602 231.811   1
   3   0  24-217.619 227.854   1
  -3   0 -24 475.907 250.521   1
   3   0  25-36.6152 225.534   1
  -3   0 -25-38.5259 248.552   1
   3  -1 -26 107.170 231.636   1
  -3   1  26 114.865 218.148   1
   3   1 -25 596.223 254.021   1
  -3   1  25 38.8130 237.984   1
   3  -1 -24-68.0477 211.732   1
   3   1 -24 71.6018 238.137   1
  -3  -1  24 146.346 235.113   1
  -3   1  24 313.384 237.864   1
   3  -1 -23-366.094 203.353   1
  -3   1  23 155.968 240.468   1
   3   1 -22-65.0011 216.120   1
  -3  -1  22 219.624 227.680   1
   3  -1 -21 156.611 207.362   1
   3   1 -21-62.4846 208.564   1
  -3   1  21-229.912 261.033   1
  -3  -1  21 145.148 248.173   1
   3  -1 -20 1332.55 274.664   1
   3   1 -20 1829.41 264.318   1
  -3   1  20 753.012 304.825   1
  -3  -1  20 886.902 283.482   1
   3  -1 -19 293.022 223.500   1
  -3   1  19 515.130 253.501   1
   3   1 -18 765.062 214.517   1
  -3  -1  18 775.451 261.045   1
   3  -1 -17-27.0393 212.954   1
   3   1 -17 624.709 200.815   1
  -3  -1  17 455.933 235.235   1
  -3   1  17 137.796 286.259   1
   3   1 -16 2514.18 291.030   1
   3  -1 -16 2090.38 287.501   1
  -3  -1  16 1778.17 324.675   1
  -3   1  16 2211.18 326.877   1
   3   1 -15 327.422 170.331   1
   3  -1 -15-172.688 179.669   1
  -3  -1  15-148.859 220.553   1
  -3   1  14 9004.52 868.960   1
  -3  -1  14 9348.83 864.968   1
   3   1 -14 10466.0 848.751   1
   3  -1 -14 10343.4 852.948   1
   3   1 -13 41.7672 168.778   1
   3  -1 -13 178.617 180.866   1
  -3   1  13 480.602 236.323   1
  -3  -1  13 186.565 210.781   1
  -3   1  12 6146.34 621.593   1
   3   1 -12 7360.29 600.352   1
   3  -1 -12 6492.81 600.266   1
   3   1 -11 148.134 158.481   1
   3  -1 -11 139.756 159.720   1
  -3  -1  11 93.6894 197.759   1
  -3   1  11 149.611 194.082   1
   3  -1 -10 811.892 186.030   1
   3   1 -10 485.711 179.620   1
  -3   1  10 653.153 220.269   1
  -3  -1  10 1024.01 220.243   1
   3  -1  -9 53.4091 172.199   1
   3   1  -9-64.2637 146.260   1
  -3   1   9 173.954 210.729   1
  -3  -1   9-182.373 188.123   1
   3  -1  -8 19819.6 1555.17   1
   3   1  -8 17807.7 1546.79   1
  -3   1   8 19569.1 1567.39   1
  -3  -1   8 19764.0 1562.67   1
   3   1  -7 1722.50 198.369   1
   3  -1  -7 949.027 195.345   1
  -3  -1   7 1507.62 222.645   1
  -3   1   7 989.157 208.526   1
   3  -1  -6 9924.92 905.723   1
  -3   1   6 12279.9 923.029   1
   3   1  -5 2380.07 261.455   1
   3  -1  -5 2881.98 276.916   1
  -3   1   5 2545.41 300.312   1
  -3  -1   5 2420.00 287.172   1
   3   1  -4 11851.0 929.321   1
  -3  -1   4 10689.9 939.654   1
   3   1  -3 4868.24 478.270   1
   3  -1  -3 6005.96 492.276   1
  -3  -1   3 5311.79 486.392   1
  -3   1   3 6367.08 506.816   1
  -3  -1   2 24970.0 1772.40   1
  -3   1   2 21153.7 1773.36   1
   3   1  -2 21112.5 1765.97   1
   3  -1  -2 21145.0 1766.88   1
  -3   1   1 13047.1 1109.87   1
  -3  -1   1 11945.7 1113.03   1
   3   1  -1 14895.8 1105.21   1
   3  -1  -1 13954.5 1103.68   1
  -3   1   0 14543.4 1140.50   1
  -3  -1   0 13356.9 1137.24   1
   3   1   0 13343.8 1132.01   1
   3  -1   0 14577.9 1133.31   1
   3   1   1 14183.4 1178.44   1
   3  -1   1 15271.4 1175.22   1
  -3   1  -1 14548.7 1177.14   1
  -3  -1  -1 13689.4 1181.16   1
   3  -1   2 24285.3 1966.95   1
  -3   1  -2 25976.6 1967.42   1
  -3  -1  -2 23820.2 1966.42   1
   3   1   2 24082.8 1968.60   1
  -3   1  -3 4520.82 489.512   1
  -3  -1  -3 5205.22 494.901   1
   3  -1   3 6674.01 493.049   1
   3   1   3 6123.18 505.725   1
  -3  -1  -4 11177.6 978.903   1
  -3   1  -4 12782.6 980.120   1
   3  -1   4 12660.8 983.139   1
   3   1   4 11316.8 987.312   1
  -3   1  -5 1832.31 236.064   1
   3  -1   5 2688.40 252.314   1
  -3  -1  -6 9567.52 807.871   1
   3   1   6 9914.93 821.327   1
  -3   1  -7 1030.68 172.778   1
  -3  -1  -7 1077.89 167.579   1
   3   1   7 1194.31 193.073   1
   3  -1   7 1045.60 182.984   1
  -3  -1  -8 19311.2 1450.88   1
  -3   1  -8 17951.0 1442.54   1
   3   1   8 18072.2 1460.08   1
   3  -1   8 15879.8 1451.41   1
  -3   1  -9 88.5683 134.735   1
  -3  -1  -9-65.0225 138.875   1
   3   1   9-41.2247 167.877   1
   3  -1   9-239.620 163.690   1
  -3   1 -10 655.188 164.936   1
  -3  -1 -10 1082.80 176.249   1
   3  -1  10 422.396 195.942   1
   3   1  10 1073.10 217.775   1
  -3  -1 -11 144.510 149.073   1
  -3   1 -11 85.0655 141.581   1
   3   1  11 137.149 194.493   1
   3  -1  11 191.021 177.858   1
  -3   1 -12 7042.24 535.442   1
  -3  -1 -12 5334.99 524.085   1
   3  -1  12 5931.34 541.564   1
   3   1  12 5083.31 539.589   1
   3   1  13 173.499 189.235   1
   3  -1  13-23.6250 197.264   1
  -3  -1 -13 139.012 155.009   1
   3   1  14 8908.89 857.871   1
  -3  -1 -14 10725.9 847.950   1
   3  -1  15-291.628 197.727   1
   3   1  15 81.8834 212.790   1
  -3   1 -15 307.074 167.341   1
  -3  -1 -15-21.8084 180.036   1
   3  -1  16 1907.56 291.203   1
   3   1  16 1771.90 299.743   1
  -3   1 -16 2059.53 268.865   1
   3  -1  17-29.4854 206.655   1
   3   1  17 119.597 218.751   1
  -3  -1 -17 678.085 178.821   1
  -3   1 -17 126.786 189.013   1
   3  -1  18 274.707 221.504   1
  -3   1 -18 732.667 211.097   1
   3   1  19 668.610 228.214   1
  -3  -1 -19 54.0600 187.093   1
   3   1  20 690.087 248.811   1
   3  -1  20 979.538 271.638   1
  -3  -1 -20 1101.14 235.554   1
   3  -1  21-201.679 223.521   1
   3   1  21 338.340 235.069   1
  -3   1 -21 32.5807 224.632   1
  -3  -1 -21-323.937 207.717   1
   3  -1  22 103.549 212.609   1
  -3   1 -22-34.6631 230.457   1
   3   1  23 71.4165 228.330   1
  -3  -1 -23-129.790 223.672   1
   3  -1  24 35.6190 216.222   1
   3   1  24-72.7017 229.314   1
  -3   1 -24 39.5112 241.032   1
  -3  -1 -24-238.451 232.107   1
  -3   1 -25 41.7444 258.371   1
   3   1  26 257.473 235.459   1
  -3  -1 -26 37.0555 243.518   1
   3  -2 -27 700.540 249.111   1
  -3   2  27 76.6010 236.985   1
   3  -2 -26 34.3554 206.613   1
  -3   2  26 234.152 238.201   1
   3  -2 -25 237.857 213.724   1
  -3   2  25 79.2301 237.154   1
   3   2 -24 110.697 243.250   1
   3  -2 -24-435.953 226.624   1
  -3  -2  24-35.0595 221.114   1
   3   2 -23 210.414 230.252   1
   3  -2 -23 197.342 207.487   1
  -3   2  23-436.685 259.521   1
  -3  -2  23 245.946 217.499   1
   3   2 -22 466.046 232.898   1
   3  -2 -22 738.622 225.703   1
  -3   2  22 315.665 238.340   1
  -3  -2  22 140.216 228.742   1
   3  -2 -21 93.9577 214.320   1
   3   2 -21-219.839 208.040   1
  -3   2  21 585.160 278.208   1
  -3  -2  21 139.074 224.416   1
   3  -2 -20 334.062 234.351   1
   3   2 -20 148.294 215.026   1
  -3   2  20 689.271 302.489   1
  -3  -2  20-171.053 225.087   1
   3  -2 -19 354.324 223.861   1
   3   2 -19 140.780 207.998   1
  -3   2  19-149.765 294.218   1
  -3  -2  19 569.592 257.065   1
  -3   2  18 1743.56 341.091   1
  -3  -2  18 1924.02 316.428   1
   3   2 -17-25.3896 195.519   1
   3  -2 -17 54.7293 213.328   1
  -3   2  17 175.140 280.411   1
  -3  -2  17-31.5487 219.145   1
  -3  -2  16 4305.00 474.246   1
   3   2 -16 4553.80 452.608   1
  -3   2  16 3970.37 480.392   1
   3  -2 -16 4872.69 453.083   1
  -3   2  15 1158.18 288.031   1
  -3  -2  15 1207.41 258.976   1
   3   2 -15 1183.98 227.133   1
   3  -2 -15 1163.09 240.498   1
  -3   2  14-60.9818 244.120   1
   3  -2 -14-48.1336 199.235   1
  -3   2  13-28.8791 238.066   1
  -3  -2  13-103.891 208.297   1
   3  -2 -13-45.8870 183.042   1
   3   2 -13 604.285 173.334   1
  -3  -2  12 11386.7 974.282   1
   3  -2 -11 269.827 188.490   1
  -3   2  11 231.404 217.519   1
   3   2 -10 30939.6 2402.76   1
  -3   2  10 27203.5 2418.92   1
   3  -2 -10 31066.6 2411.72   1
  -3   2   9 586.563 213.971   1
   3   2  -9 355.923 149.314   1
   3  -2  -9 408.311 180.615   1
  -3  -2   8 106.389 189.801   1
  -3   2   8 105.252 178.428   1
   3   2  -8 127.586 139.566   1
   3  -2  -8-104.919 140.430   1
  -3  -2   7 112.427 162.726   1
  -3   2   7-78.3559 220.551   1
   3  -2  -7 361.779 180.566   1
   3   2  -7 645.854 134.855   1
  -3   2   6 16535.0 1473.63   1
   3  -2  -6 19410.0 1470.30   1
  -3   2   5 4511.50 403.410   1
   3  -2  -5 3910.30 382.382   1
   3   2  -5 3709.98 362.286   1
  -3  -2   5 3778.87 379.722   1
   3   2  -4 2545.45 261.315   1
  -3  -2   4 2448.38 263.281   1
  -3  -2   3 14552.4 1197.47   1
   3  -2  -3 14973.6 1199.80   1
  -3   2   3 15606.5 1209.76   1
   3   2  -3 14154.6 1191.77   1
  -3   2   2 3989.09 371.184   1
  -3  -2   2 3768.79 362.554   1
   3   2  -2 4243.02 353.723   1
   3  -2  -2 3071.98 354.980   1
   3  -2  -1 5692.61 478.886   1
   3   2  -1 5170.69 482.388   1
  -3  -2   1 4815.69 483.553   1
  -3   2   1 6188.52 500.235   1
   3  -2   0 18.6059 141.380   1
  -3  -2   0-31.7235 186.665   1
  -3   2   0 75.0122 170.712   1
   3   2   0-206.833 198.077   1
  -3   2  -1 5574.65 468.292   1
  -3  -2  -1 4471.72 465.565   1
   3  -2   1 5196.11 459.170   1
   3   2   1 5774.88 469.304   1
  -3  -2  -2 3650.93 359.364   1
  -3   2  -2 3944.37 365.361   1
   3  -2   2 3841.59 355.115   1
   3   2   2 3379.86 361.793   1
  -3  -2  -3 14767.0 1305.71   1
  -3   2  -3 18130.0 1302.64   1
   3  -2   3 17652.0 1303.47   1
   3   2   3 13359.4 1309.27   1
   3  -2   4 3155.19 305.395   1
  -3   2  -4 3254.16 302.139   1
   3  -2   5 3668.59 332.966   1
   3   2   5 3610.81 363.763   1
  -3   2  -5 3645.30 323.713   1
  -3  -2  -5 2998.06 342.998   1
   3  -2   6 16379.7 1292.00   1
  -3   2  -6 17315.9 1286.62   1
  -3  -2  -6 15664.8 1293.98   1
   3   2   6 13385.1 1304.25   1
  -3  -2  -7 238.733 159.819   1
   3   2   7 532.998 197.731   1
  -3   2  -8 88.4608 126.958   1
  -3  -2  -8 420.964 172.912   1
   3  -2   8 274.402 150.077   1
   3   2   8 303.643 192.818   1
  -3  -2  -9 1011.89 159.030   1
  -3   2  -9 426.435 149.086   1
   3   2   9 196.154 178.391   1
   3  -2   9 803.807 170.871   1
  -3   2 -10 26241.7 2199.81   1
  -3  -2 -10 29340.1 2212.73   1
   3  -2  10 27063.6 2213.72   1
   3   2  10 27433.7 2224.42   1
  -3   2 -11 799.043 176.454   1
  -3  -2 -11 1015.10 176.023   1
   3   2  11 804.721 216.572   1
   3  -2  11 470.882 182.397   1
  -3   2 -12 10657.2 887.245   1
   3  -2  12 10491.6 898.776   1
  -3  -2 -13 507.704 153.496   1
  -3   2 -13-19.2667 147.084   1
   3  -2  13-22.9696 176.804   1
   3   2  13 127.295 183.274   1
   3   2  14 238.717 219.529   1
  -3   2 -14-165.451 171.630   1
  -3  -2 -14-127.293 170.321   1
   3  -2  14 195.498 195.624   1
  -3   2 -15 906.846 214.977   1
  -3  -2 -15 636.880 195.798   1
   3  -2  15 1170.32 244.139   1
   3   2  15 609.838 234.507   1
  -3   2 -16 4331.00 412.642   1
   3  -2  16 3466.06 420.029   1
  -3  -2 -16 4050.18 401.055   1
  -3  -2 -17 264.206 179.573   1
  -3   2 -17 234.971 185.891   1
   3  -2  17 230.473 209.463   1
   3   2  17-90.2417 198.713   1
   3  -2  18 1970.80 305.177   1
  -3  -2 -18 2326.73 286.854   1
   3  -2  19 278.743 216.464   1
   3   2  19 286.061 227.907   1
  -3   2 -19 300.464 213.173   1
  -3  -2 -19-26.3834 187.322   1
   3  -2  20-319.728 219.608   1
   3   2  20 327.040 239.068   1
  -3   2 -20-64.1546 215.983   1
  -3  -2 -20-164.073 197.151   1
   3  -2  21 32.8845 220.491   1
   3   2  21-100.752 227.015   1
  -3   2 -21-378.414 247.077   1
  -3  -2 -21 113.165 199.556   1
   3  -2  22 101.118 213.713   1
   3   2  22 241.372 244.051   1
  -3  -2 -22 879.986 230.846   1
  -3   2 -22 592.569 252.905   1
   3   2  23 281.230 247.066   1
   3  -2  23-546.902 216.696   1
  -3   2 -23 79.5820 248.728   1
  -3  -2 -23-60.9272 200.961   1
   3   2  24 143.597 219.234   1
  -3   2 -24 382.555 283.972   1
  -3  -2 -24 31.8149 193.399   1
   3   2  25 326.886 213.972   1
  -3  -2 -25 297.474 214.630   1
   3   2  26 73.0229 216.037   1
  -3  -2 -26 68.1600 222.822   1
  -3  -2 -27-422.008 234.205   1
   3  -3 -28 709.540 253.989   1
   3  -3 -27 234.238 229.813   1
  -3   3  27-463.222 240.105   1
   3  -3 -26-133.576 212.613   1
  -3   3  26 354.557 237.936   1
   3  -3 -25 232.803 223.318   1
  -3   3  25 79.3552 238.735   1
   3  -3 -23 32.4269 211.957   1
   3   3 -23 217.686 225.624   1
  -3  -3  23-268.859 213.916   1
  -3   3  23 199.871 261.286   1
   3  -3 -22-350.750 216.373   1
   3   3 -22 170.098 219.488   1
  -3   3  22 39.7837 256.669   1
  -3  -3  22 33.5063 201.321   1
   3   3 -21 31.9389 215.871   1
  -3  -3  21 66.3953 218.881   1
   3  -3 -20 703.092 242.957   1
  -3   3  20-270.955 282.809   1
   3   3 -19-141.765 201.480   1
  -3  -3  19 128.060 224.980   1
  -3   3  19 378.107 276.368   1
   3   3 -18 79.5948 191.098   1
   3  -3 -18 316.507 212.956   1
  -3  -3  18 187.161 231.558   1
   3   3 -17 25.0016 184.596   1
  -3  -3  17 30.2104 221.538   1
   3   3 -16 188.347 184.282   1
   3  -3 -16 295.326 192.123   1
  -3  -3  16 87.2363 233.374   1
  -3   3  16 238.479 245.196   1
   3  -3 -15 258.708 214.351   1
  -3   3  15 195.799 279.985   1
   3   3 -14-62.4623 171.491   1
   3  -3 -14 197.721 211.661   1
  -3   3  14-92.9875 271.998   1
  -3  -3  14 264.693 217.969   1
   3  -3 -13 898.644 219.444   1
   3   3 -13 865.587 193.594   1
  -3   3  13 1060.27 269.706   1
  -3  -3  13 675.745 241.759   1
   3   3 -12 2722.30 275.588   1
   3  -3 -12 2052.51 291.615   1
  -3   3  12 1979.73 321.174   1
  -3  -3  12 2685.26 312.890   1
   3   3 -11 481.883 174.926   1
  -3  -3  11 836.278 205.071   1
   3   3 -10 1113.41 173.163   1
   3  -3 -10 1185.04 215.729   1
  -3  -3  10 751.706 189.880   1
  -3   3  10 1020.30 239.792   1
   3  -3  -9 444.000 189.232   1
   3   3  -9 586.021 158.689   1
  -3   3   9 911.188 238.351   1
  -3  -3   9 857.729 193.808   1
   3   3  -8 12456.8 1014.88   1
   3  -3  -8 12037.9 1032.82   1
  -3  -3   8 11785.4 1026.50   1
  -3   3   8 13244.4 1047.30   1
  -3   3   7 3661.93 361.499   1
   3  -3  -7 2888.87 340.027   1
   3  -3  -6 38532.4 3035.74   1
   3   3  -6 39218.0 3023.10   1
  -3   3   6 37875.4 3043.35   1
  -3  -3   6 36051.3 3028.53   1
   3  -3  -5 5740.01 480.084   1
   3   3  -5 5275.21 453.108   1
  -3   3   5 4430.10 492.463   1
  -3  -3   5 5278.57 462.731   1
   3  -3  -4 39923.5 2980.78   1
   3   3  -4 36878.2 2966.96   1
  -3   3   4 34839.3 2984.48   1
  -3  -3   4 37599.8 2971.21   1
   3   3  -3 40788.6 3280.34   1
  -3  -3   3 41835.0 3282.81   1
   3   3  -2 52927.2 3958.41   1
  -3   3   2 48831.0 3967.30   1
  -3  -3   2 52107.6 3960.83   1
   3  -3  -2 45308.3 3960.54   1
   3  -3  -1 25099.9 1884.23   1
  -3  -3   1 21203.6 1883.64   1
   3   3  -1 24379.6 1885.19   1
  -3   3   1 23506.7 1891.99   1
   3  -3   0 201283. 15836.5   1
   3   3   0 199421. 15840.0   1
  -3   3   0 196360. 15840.4   1
  -3  -3   0 205400. 15839.7   1
   3   3   1 21997.4 1773.58   1
   3  -3   1 21606.2 1765.73   1
  -3   3  -1 24363.1 1773.52   1
  -3  -3  -1 20445.8 1772.09   1
   3  -3   2 55783.5 4071.58   1
   3   3   2 46022.8 4080.15   1
  -3   3  -2 50370.5 4072.21   1
  -3  -3  -2 51934.6 4077.32   1
   3  -3   3 43582.8 3625.59   1
  -3   3  -3 48020.2 3627.55   1
   3   3   4 34635.1 2805.05   1
   3  -3   4 34469.5 2789.20   1
  -3   3  -4 36093.3 2788.29   1
  -3  -3  -4 34759.6 2799.43   1
   3   3   5 3236.25 430.523   1
   3  -3   5 4772.63 400.940   1
  -3  -3  -5 3798.80 418.832   1
  -3   3  -5 5259.01 396.268   1
   3   3   6 33289.8 2755.19   1
   3  -3   6 34187.2 2734.80   1
  -3   3  -6 35373.4 2732.79   1
  -3  -3  -6 33822.3 2745.66   1
  -3  -3  -7 3837.50 347.725   1
   3   3   7 3045.08 365.617   1
  -3  -3  -8 12259.8 911.455   1
  -3   3  -8 9495.56 886.799   1
   3   3   8 11861.5 928.650   1
   3  -3   9 862.260 172.245   1
   3   3   9 939.513 221.851   1
  -3  -3  -9 828.821 187.933   1
  -3   3  -9 781.135 151.061   1
   3   3  10 1021.28 228.409   1
   3  -3  10 1153.81 197.893   1
  -3  -3 -10 955.341 180.688   1
   3  -3  11 821.965 183.992   1
  -3   3 -11 491.538 150.222   1
   3  -3  12 2667.19 290.820   1
   3   3  12 2381.14 325.426   1
  -3   3 -13 883.019 187.968   1
  -3  -3 -13 918.696 206.880   1
   3   3  13 785.342 239.400   1
   3  -3  13 999.721 205.304   1
  -3  -3 -14 21.5856 168.345   1
  -3   3 -14-20.7209 149.406   1
   3  -3  14 260.541 172.563   1
   3   3  14 27.1642 215.000   1
   3   3  15-56.4764 210.258   1
  -3  -3 -15 311.696 168.140   1
   3  -3  16 240.892 200.068   1
   3   3  16 29.2598 213.520   1
  -3  -3 -16 91.6222 166.789   1
  -3   3 -16 345.177 191.519   1
   3  -3  17 250.423 205.645   1
  -3   3 -17 241.063 209.693   1
   3   3  18 124.382 207.619   1
   3  -3  18-230.817 202.727   1
  -3   3 -18-115.971 201.422   1
  -3  -3 -18 351.152 186.471   1
   3  -3  19 119.825 205.474   1
   3   3  19 63.4877 223.553   1
  -3   3 -19 436.555 215.504   1
  -3  -3 -19 181.860 187.874   1
   3  -3  20 216.405 219.859   1
   3   3  20 422.932 244.371   1
  -3   3 -20 33.6598 239.198   1
  -3  -3 -20 373.934 201.659   1
   3  -3  21-158.862 198.526   1
  -3   3 -21 292.212 239.778   1
   3   3  22-101.757 227.167   1
   3  -3  22 355.360 203.623   1
  -3  -3 -22 281.778 195.831   1
  -3   3 -22 395.533 247.810   1
   3   3  23 34.6357 204.113   1
   3  -3  23 97.8660 174.099   1
  -3   3 -23 255.486 265.041   1
  -3  -3 -23 232.051 181.598   1
   3   3  25 142.616 237.962   1
  -3  -3 -25 896.495 244.791   1
   3   3  26 502.717 249.361   1
  -3  -3 -26 94.9054 209.617   1
   3   3  27 35.7622 212.651   1
  -3  -3 -27-64.4525 182.425   1
   3  -4 -28 129.057 213.622   1
  -3   4  28-263.316 222.531   1
   3  -4 -27-161.056 223.159   1
  -3   4  27-115.597 239.873   1
   3  -4 -26 97.1464 234.845   1
  -3   4  26 865.576 277.325   1
   3  -4 -25 194.555 230.710   1
  -3   4  25 673.898 278.107   1
   3  -4 -24 225.657 236.385   1
  -3   4  24 279.099 262.456   1
   3  -4 -23 128.302 232.168   1
  -3   4  23 120.009 275.905   1
   3   4 -22 140.760 236.988   1
   3  -4 -22 539.275 232.143   1
  -3  -4  22-31.8849 202.387   1
  -3   4  22 597.840 295.139   1
   3   4 -21-163.698 200.894   1
   3  -4 -21 280.661 235.050   1
  -3  -4  21-31.6649 195.263   1
  -3   4  21 591.572 274.103   1
   3   4 -20 30.4503 205.310   1
   3  -4 -20 458.731 197.667   1
  -3  -4  20-280.650 224.247   1
  -3   4  20 349.303 240.510   1
   3   4 -19 228.032 197.230   1
   3  -4 -19-387.864 214.237   1
  -3  -4  19 275.191 213.193   1
   3   4 -18 79.9112 196.509   1
   3  -4 -18 729.037 236.981   1
  -3  -4  18 208.608 221.660   1
  -3   4  18 481.026 298.275   1
   3   4 -17 149.568 197.164   1
   3  -4 -17 310.937 187.657   1
  -3   4  17 178.738 246.796   1
  -3  -4  17 28.9008 203.512   1
   3   4 -16 2684.55 334.703   1
   3  -4 -16 3303.63 365.455   1
  -3  -4  16 3037.00 357.569   1
  -3   4  16 3366.76 424.045   1
   3  -4 -15 184.844 183.414   1
  -3   4  15 462.032 240.569   1
   3   4 -14 20.4194 161.157   1
   3  -4 -14 178.045 209.428   1
  -3   4  14-126.338 257.913   1
  -3  -4  14 127.300 205.028   1
   3   4 -13 514.620 159.227   1
   3  -4 -13 463.094 212.856   1
  -3  -4  13 721.900 198.276   1
  -3   4  13 809.044 260.156   1
   3  -4 -12 1563.57 260.949   1
   3   4 -12 1578.15 210.770   1
  -3  -4  12 1947.79 264.262   1
  -3   4  12 1510.04 294.457   1
   3  -4 -11 446.549 191.775   1
   3   4 -11 281.194 147.301   1
  -3   4  11 760.480 257.436   1
  -3  -4  11 614.214 180.922   1
   3   4 -10 8464.47 667.122   1
   3  -4 -10 8565.10 693.773   1
  -3   4  10 7529.64 706.569   1
  -3  -4  10 6702.87 671.330   1
  -3  -4   9 604.292 174.024   1
  -3   4   9 436.630 225.378   1
   3   4  -9 494.117 137.996   1
   3  -4  -9 282.303 198.551   1
  -3  -4   8 7927.27 642.448   1
   3   4  -8 6389.71 625.565   1
   3  -4  -8 8311.99 655.701   1
  -3   4   8 7615.77 671.522   1
   3  -4  -7 18.2171 176.200   1
  -3   4   7 21.6585 206.159   1
  -3   4   6 5675.50 554.458   1
  -3  -4   6 6432.13 528.260   1
   3   4  -6 5544.47 516.787   1
   3  -4  -6 6414.46 539.370   1
  -3   4   5 1985.68 287.926   1
   3   4  -5 2385.98 219.558   1
   3  -4  -5 1490.32 261.466   1
  -3  -4   5 2163.55 229.222   1
   3   4  -4 39362.4 3130.52   1
   3  -4  -4 38882.4 3144.01   1
  -3  -4   4 39900.0 3133.65   1
  -3   4   4 39277.4 3153.37   1
   3   4  -3 5434.23 432.042   1
  -3  -4   3 4447.59 431.927   1
  -3   4   2 1699.73 215.215   1
   3   4  -2 1115.33 176.583   1
  -3  -4   2 1354.63 179.512   1
   3  -4  -2 1055.45 186.413   1
  -3  -4   1 14254.6 1178.39   1
   3  -4  -1 13611.3 1178.31   1
   3   4  -1 15398.4 1178.87   1
  -3   4   1 14971.2 1188.30   1
   3  -4   0-86.6087 136.740   1
  -3   4   0-11.7356 155.897   1
   3   4   0 11.4268 165.439   1
  -3  -4   0-21.6571 151.313   1
  -3   4  -1 14801.9 1125.82   1
   3  -4   1 13130.8 1118.30   1
   3   4   1 14074.7 1135.22   1
  -3  -4  -1 13508.1 1131.69   1
  -3   4  -2 1642.07 207.216   1
   3  -4   2 1870.11 205.609   1
   3   4   3 4743.80 491.383   1
   3  -4   3 5770.12 469.372   1
  -3  -4  -3 4928.91 481.544   1
  -3   4  -3 6030.63 470.859   1
   3  -4   4 35941.2 2975.06   1
   3   4   4 37615.6 2992.81   1
  -3   4  -4 38205.8 2975.06   1
  -3  -4  -4 38382.0 2987.74   1
   3   4   5 2192.26 266.546   1
  -3  -4  -5 2198.00 255.821   1
  -3   4  -5 2026.21 202.247   1
   3  -4   5 1719.74 201.180   1
  -3   4  -6 5951.11 511.568   1
  -3  -4  -6 6594.55 543.149   1
   3   4   6 5854.67 560.095   1
  -3  -4  -7 17.2170 173.907   1
  -3   4  -7 20.2248 108.935   1
   3   4   7-64.4627 217.038   1
   3  -4   7-80.7227 123.628   1
  -3  -4  -8 7717.59 677.190   1
   3   4   8 7947.50 701.441   1
  -3   4  -9 131.955 126.498   1
  -3  -4  -9 93.8609 153.999   1
   3  -4   9 439.463 152.073   1
   3   4   9 429.656 216.654   1
  -3  -4 -10 8070.35 671.753   1
  -3   4 -10 7495.28 648.146   1
   3   4  10 7446.28 690.985   1
   3  -4  10 7681.49 656.960   1
  -3   4 -11 482.951 153.810   1
  -3  -4 -11 367.523 184.261   1
   3   4  11 229.032 218.377   1
   3  -4  11 389.150 159.614   1
   3  -4  12 1280.62 204.642   1
   3   4  12 1309.60 249.531   1
  -3   4 -12 1197.61 187.701   1
  -3  -4 -13 883.305 195.210   1
  -3   4 -13 758.648 179.006   1
   3   4  13 513.614 222.648   1
   3  -4  13 1056.58 209.496   1
  -3  -4 -14-44.2842 175.334   1
  -3   4 -14-453.303 168.438   1
   3  -4  14-158.537 172.874   1
   3   4  14 27.9018 211.348   1
  -3   4 -15 315.089 186.058   1
  -3  -4 -15 703.763 197.989   1
   3   4  15 288.566 232.695   1
   3  -4  15-144.946 179.091   1
  -3   4 -16 3684.86 378.635   1
  -3  -4 -16 3899.63 367.052   1
   3  -4  16 3092.78 369.789   1
   3   4  16 2647.84 381.067   1
   3   4  17-30.6789 213.100   1
   3  -4  17-26.3911 170.260   1
  -3  -4 -17 290.064 171.079   1
  -3   4 -17-246.512 195.981   1
   3   4  18 720.161 237.009   1
   3  -4  18 219.651 203.561   1
  -3  -4 -18 652.278 200.647   1
  -3   4 -18 713.629 238.836   1
   3  -4  19 113.577 195.006   1
   3   4  19 31.8027 218.403   1
  -3   4 -19 32.3218 222.831   1
  -3  -4 -19 51.5913 177.170   1
   3  -4  20-58.5094 180.193   1
   3   4  20-64.8977 235.493   1
  -3   4 -20 281.677 247.356   1
   3   4  21-626.472 244.685   1
  -3  -4 -21-80.4276 194.771   1
   3   4  22 67.0475 215.311   1
   3  -4  22-242.659 178.476   1
  -3  -4 -22 164.048 187.730   1
  -3   4 -22 126.406 239.878   1
   3   4  23 238.651 217.993   1
  -3  -4 -23-111.623 171.886   1
   3   4  24-138.468 222.352   1
  -3  -4 -24 28.6310 196.607   1
   3   4  25 522.271 245.567   1
  -3  -4 -25 291.587 204.031   1
   3   4  26 70.0473 203.014   1
  -3  -4 -26 177.611 201.108   1
   3   4  27 417.739 213.540   1
  -3  -4 -27-507.742 192.873   1
   3   4  28 313.185 233.287   1
  -3  -4 -28-152.059 216.841   1
   3  -5 -28 491.233 218.212   1
  -3   5  28-74.2200 234.904   1
   3  -5 -26 283.860 201.046   1
  -3   5  26 502.923 249.068   1
   3  -5 -25 317.065 200.422   1
  -3   5  25-39.2660 223.946   1
   3  -5 -24-380.549 208.804   1
  -3   5  24 79.1959 233.553   1
   3  -5 -22 219.652 201.057   1
  -3   5  22 79.2448 253.675   1
   3  -5 -21-279.215 221.295   1
  -3   5  21 196.465 270.935   1
   3   5 -20 374.726 226.741   1
  -3  -5  20 474.519 209.505   1
   3   5 -19 86.3555 201.608   1
   3  -5 -19 240.548 220.622   1
  -3  -5  19 290.477 204.966   1
  -3   5  19-418.595 281.055   1
   3   5 -18 1331.92 236.056   1
   3  -5 -18 1115.83 246.118   1
  -3  -5  18 934.224 224.220   1
  -3   5  18 629.683 278.989   1
   3  -5 -17-171.494 223.495   1
   3   5 -17-24.7307 166.463   1
  -3  -5  17 54.9399 189.354   1
  -3   5  17 35.8706 282.163   1
   3  -5 -16 27.8337 203.257   1
  -3   5  16 486.060 258.489   1
   3  -5 -15 729.101 246.162   1
   3   5 -15-21.4744 163.294   1
  -3   5  15 167.341 263.582   1
  -3  -5  15 25.5247 186.339   1
   3   5 -14 8521.54 691.363   1
  -3  -5  14 7741.98 702.797   1
  -3   5  14 7388.29 731.554   1
   3  -5 -14 7607.74 703.456   1
   3   5 -13 470.477 171.152   1
   3  -5 -13 276.310 175.147   1
  -3  -5  13 116.998 192.267   1
  -3   5  13 153.186 207.334   1
   3   5 -12 3067.30 360.934   1
   3  -5 -12 4199.31 402.878   1
  -3   5  12 4125.49 430.493   1
  -3  -5  12 4312.54 392.367   1
   3  -5 -11-23.1285 155.046   1
   3   5 -11 117.442 133.935   1
  -3  -5  11-20.9118 179.933   1
  -3   5  11-27.8869 198.818   1
  -3  -5  10 6945.40 553.283   1
   3   5 -10 5487.59 530.325   1
  -3   5   9 1164.77 257.017   1
   3   5  -9 1072.13 185.535   1
  -3  -5   9 1217.79 220.195   1
   3  -5  -9 1118.90 225.413   1
  -3   5   8 19502.0 1708.30   1
   3  -5  -8 22019.6 1702.27   1
  -3  -5   7 462.407 142.872   1
  -3   5   7 182.574 222.627   1
   3  -5  -7 477.746 197.724   1
  -3   5   6 5886.91 554.120   1
  -3  -5   6 5471.80 513.032   1
   3  -5  -6 6672.68 541.262   1
   3   5  -6 6068.87 511.822   1
   3   5  -5 183.403 116.694   1
   3  -5  -5 135.380 167.138   1
  -3   5   5 221.215 193.093   1
  -3  -5   4 699.824 140.727   1
   3   5  -4 791.902 141.343   1
   3  -5  -4 546.627 168.229   1
  -3   5   4 801.077 196.677   1
  -3  -5   3 1051.00 158.187   1
   3   5  -3 877.599 148.538   1
   3  -5  -3 974.730 185.440   1
  -3   5   3 953.699 217.922   1
   3   5  -2 524.740 118.754   1
  -3  -5   2 410.843 131.613   1
  -3   5   1 1466.82 215.445   1
  -3  -5   1 1540.19 178.516   1
   3   5  -1 1015.53 175.874   1
   3  -5  -1 867.472 180.266   1
   3  -5   0 816.585 144.230   1
  -3  -5   0 516.809 167.503   1
  -3   5   0 598.213 169.021   1
   3   5   0 417.967 170.536   1
   3  -5   1 797.082 152.727   1
  -3  -5  -1 1029.31 185.889   1
   3   5   1 865.860 191.747   1
  -3   5  -2 767.267 134.033   1
   3  -5   2 618.035 126.252   1
   3   5   3 497.773 186.816   1
  -3   5  -3 1140.78 145.542   1
  -3  -5  -3 628.013 172.695   1
   3  -5   3 748.677 125.882   1
   3   5   4 894.029 201.185   1
  -3  -5  -4 963.953 188.895   1
  -3   5  -4 914.409 133.016   1
  -3   5  -5 85.1059 99.7121   1
   3   5   5 270.852 189.213   1
  -3  -5  -5-31.6627 146.677   1
   3  -5   5 202.529 99.7567   1
   3  -5   6 4893.20 463.442   1
   3   5   6 5587.33 526.336   1
  -3   5  -6 5637.53 460.477   1
  -3  -5  -6 6105.85 502.881   1
   3   5   7-68.6853 215.860   1
   3  -5   7 128.195 107.170   1
  -3  -5  -7 180.785 163.169   1
  -3   5  -7 355.399 105.531   1
   3  -5   8 21497.1 1729.82   1
   3   5   8 20776.4 1764.45   1
  -3  -5  -8 22031.0 1747.78   1
  -3   5  -8 21529.5 1724.74   1
   3   5   9 920.882 210.695   1
  -3  -5  -9 904.612 174.250   1
   3  -5  10 6115.36 549.342   1
  -3   5 -10 6332.42 538.753   1
  -3  -5 -11 106.386 175.633   1
  -3   5 -11 46.8546 129.963   1
   3  -5  11-86.0183 142.009   1
   3   5  11 26.2889 217.585   1
  -3  -5 -12 4251.84 387.255   1
  -3   5 -12 3851.15 362.227   1
   3   5  12 3303.08 403.566   1
   3  -5  12 3506.91 365.124   1
  -3   5 -13 649.300 162.689   1
  -3  -5 -13 356.024 174.823   1
   3   5  13 446.040 219.360   1
   3  -5  13 632.908 175.652   1
  -3   5 -14 9862.24 715.213   1
   3   5  14 7531.55 737.448   1
   3  -5  14 7620.02 706.946   1
  -3  -5 -14 7534.01 716.199   1
  -3  -5 -15 92.8747 172.011   1
  -3   5 -15 68.4722 158.568   1
   3  -5  15 404.756 164.373   1
   3   5  15 148.057 219.815   1
  -3   5 -16 25.3044 184.977   1
   3  -5  16-141.182 180.690   1
  -3   5 -17-55.4757 188.334   1
  -3  -5 -17 370.774 211.729   1
   3  -5  17 24.6572 177.194   1
   3   5  17 31.2295 241.326   1
  -3   5 -18 1339.66 269.047   1
  -3  -5 -18 1313.91 232.132   1
   3  -5  18 949.502 218.791   1
  -3  -5 -19-77.4379 166.545   1
  -3   5 -19 167.573 236.334   1
   3  -5  19 266.081 187.641   1
   3   5  19-415.993 211.861   1
  -3   5 -20 817.652 264.610   1
   3  -5  20-27.4240 163.208   1
  -3  -5 -21 79.3751 188.177   1
   3   5  21 493.811 241.294   1
   3  -5  21 586.684 189.712   1
  -3  -5 -22 267.848 191.992   1
   3   5  22 232.691 214.424   1
  -3  -5 -24 303.449 203.577   1
   3   5  24 272.128 227.291   1
  -3  -5 -25 167.128 193.527   1
   3   5  25-102.169 218.772   1
  -3  -5 -26 392.287 177.977   1
   3   5  26 272.958 198.299   1
  -3  -5 -28 56.3718 201.077   1
   3   5  28-300.866 213.869   1
  -3   6  27 37.4865 214.654   1
   3  -6 -27 60.2500 210.875   1
  -3   6  26 114.300 240.343   1
   3  -6 -26 30.6993 216.527   1
  -3   6  25-193.797 251.223   1
   3  -6 -25 279.505 230.143   1
  -3   6  24 39.1630 264.239   1
   3  -6 -24 624.536 225.449   1
  -3   6  23 118.157 263.157   1
   3  -6 -23 156.612 224.385   1
  -3   6  22 78.6835 241.226   1
   3  -6 -22 93.6222 210.154   1
  -3   6  21 430.158 251.765   1
   3  -6 -21 92.9361 198.845   1
  -3   6  20 193.221 281.083   1
  -3  -6  20 400.357 182.175   1
   3   6 -20 33.2512 216.285   1
   3  -6 -20 244.778 212.559   1
  -3  -6  19-55.9361 186.446   1
  -3   6  19-151.660 296.780   1
   3  -6 -19 271.055 233.044   1
   3   6 -19 603.539 217.131   1
  -3  -6  18 54.5114 193.085   1
  -3   6  18 297.168 262.584   1
   3  -6 -18 355.958 208.438   1
   3   6 -18 248.452 192.650   1
  -3   6  17 432.974 267.458   1
  -3  -6  17-106.210 178.975   1
   3   6 -17 152.387 181.978   1
   3  -6 -17 173.870 224.044   1
  -3   6  16 981.521 296.847   1
  -3  -6  16 462.543 194.181   1
   3   6 -16 260.833 184.805   1
   3  -6 -16 339.727 225.428   1
  -3  -6  15 571.233 203.674   1
   3   6 -15 663.947 185.305   1
  -3  -6  14 71.6726 182.941   1
  -3   6  14 130.274 219.849   1
   3  -6 -14 453.804 192.071   1
   3   6 -14 579.857 179.623   1
  -3   6  13 250.649 255.611   1
  -3  -6  13 866.195 193.081   1
   3  -6 -13 490.570 226.215   1
   3   6 -13 544.273 165.939   1
  -3   6  12 601.722 254.148   1
  -3  -6  12 195.076 183.761   1
   3   6 -12 587.607 159.853   1
   3  -6 -12 697.552 222.679   1
  -3   6  11 144.161 230.148   1
  -3  -6  11 82.9949 181.172   1
   3  -6 -11-119.849 206.240   1
   3   6 -11 17.1469 149.363   1
  -3   6  10 634.265 218.663   1
   3   6 -10 592.023 147.897   1
   3  -6 -10 528.912 195.490   1
  -3  -6  10 305.646 164.323   1
  -3  -6   8 15607.3 1289.77   1
   3   6  -8 16046.5 1283.77   1
  -3   6   8 14622.0 1315.23   1
   3  -6  -8 16722.6 1307.34   1
  -3  -6   7 5298.19 462.115   1
  -3   6   7 4709.87 511.052   1
   3   6  -7 5745.32 460.164   1
   3  -6  -7 4801.46 489.920   1
   3   6  -6 21.2523 106.571   1
  -3   6   6 45.6319 207.705   1
  -3  -6   6 11.7161 124.800   1
   3  -6  -6 57.0915 170.532   1
   3  -6  -5 7090.29 637.878   1
  -3   6   5 6485.03 648.202   1
  -3  -6   5 7675.23 607.645   1
   3   6  -4 60674.2 4806.07   1
   3  -6  -4 61833.2 4824.88   1
  -3  -6   4 59225.4 4806.69   1
  -3   6   4 62337.6 4835.49   1
  -3   6   3 1552.00 225.616   1
   3   6  -3 1314.43 167.734   1
   3  -6  -3 1097.34 199.966   1
   3   6  -2 11918.8 883.208   1
  -3   6   2 10241.0 897.484   1
  -3  -6   2 10896.9 878.789   1
   3  -6  -2 9592.65 888.990   1
   3   6  -1 1447.65 191.354   1
  -3  -6   1 1624.56 186.556   1
  -3  -6   0 128.806 143.187   1
  -3   6   0-78.2615 152.674   1
   3  -6   0-21.1192 117.292   1
   3   6   0-65.7943 144.186   1
  -3   6  -1 1374.62 190.255   1
   3  -6   1 1339.98 170.051   1
   3   6   2 10783.5 946.786   1
  -3   6  -2 11454.7 927.207   1
  -3  -6  -2 11717.4 939.253   1
   3   6   3 1270.13 213.592   1
  -3  -6  -3 1137.17 193.039   1
   3  -6   3 1261.63 149.088   1
  -3   6  -3 1406.74 161.235   1
  -3   6  -4 61597.1 4685.48   1
  -3  -6  -4 54345.0 4700.61   1
   3  -6   4 60011.7 4684.56   1
   3   6   4 58210.1 4711.71   1
   3  -6   5 6369.06 553.510   1
  -3   6  -5 7084.43 555.601   1
  -3  -6  -5 6975.45 586.341   1
   3   6   5 6150.89 597.642   1
   3   6   6 22.6142 177.884   1
  -3  -6  -6 179.163 155.298   1
   3  -6   6-79.8740 96.1994   1
  -3   6  -6 33.9247 95.3273   1
  -3  -6  -7 6344.17 487.220   1
  -3   6  -7 4941.39 437.306   1
   3  -6   7 4893.50 441.304   1
   3   6   7 5007.58 498.891   1
  -3  -6  -8 14617.0 1269.18   1
  -3   6  -8 16647.5 1245.98   1
   3  -6   8 15199.1 1246.63   1
   3   6   8 14072.8 1284.43   1
   3  -6   9 146.244 124.410   1
  -3   6  -9 191.371 115.093   1
   3   6  10 583.897 228.917   1
  -3  -6 -10 511.550 188.714   1
   3  -6  11 199.203 137.015   1
   3   6  11-81.6897 207.076   1
  -3   6 -11-58.2111 133.384   1
   3  -6  12 348.821 153.019   1
   3   6  12 112.089 209.634   1
  -3   6 -12 499.801 148.368   1
  -3  -6 -12 402.938 173.250   1
   3  -6  13 269.821 149.412   1
   3   6  13 403.388 225.608   1
  -3   6 -13 337.706 147.300   1
  -3  -6 -13 435.458 183.943   1
   3  -6  14 213.223 157.565   1
  -3   6 -14 606.485 177.606   1
  -3  -6 -14 444.458 200.839   1
   3  -6  15 306.043 164.892   1
  -3   6 -15 430.995 181.758   1
   3  -6  16 474.798 184.764   1
   3   6  16 186.951 242.746   1
  -3  -6 -16 754.703 206.242   1
  -3   6 -16 578.791 188.506   1
   3   6  17 190.911 206.047   1
  -3  -6 -17 251.646 172.361   1
   3  -6  18 213.492 161.609   1
   3   6  18-32.0763 239.214   1
  -3  -6 -18-102.715 189.598   1
  -3   6 -18-31.2524 219.561   1
   3   6  19-258.665 252.901   1
   3  -6  19-24.7452 156.208   1
  -3  -6 -19 156.096 196.045   1
  -3   6 -19 564.340 238.452   1
   3   6  20 130.673 222.835   1
  -3  -6 -20 419.390 189.606   1
  -3   6 -20 236.851 253.433   1
   3   6  21-98.8485 225.487   1
  -3  -6 -21 263.385 189.296   1
   3   6  22 165.530 229.300   1
  -3  -6 -22 105.930 187.011   1
   3   6  23-200.105 196.231   1
  -3  -6 -23 106.451 154.067   1
   3   6  24-167.685 219.244   1
  -3  -6 -24 26.8703 183.816   1
   3   6  25-66.8191 223.165   1
  -3  -6 -25 215.197 196.051   1
   3   6  26 199.847 185.607   1
  -3  -6 -26 107.337 162.429   1
   3   6  27 65.6671 209.979   1
  -3  -6 -27 53.1409 185.316   1
  -3   7  27 624.229 264.011   1
   3  -7 -27 146.178 209.295   1
  -3   7  25 608.893 268.928   1
   3  -7 -25-30.3574 220.256   1
  -3   7  24 463.691 281.817   1
   3  -7 -23-31.0393 207.219   1
  -3   7  21-77.7379 251.407   1
   3  -7 -21 433.186 211.563   1
  -3   7  20 385.171 260.574   1
   3  -7 -20 30.6701 189.289   1
  -3   7  19 341.025 292.357   1
  -3  -7  19 318.758 163.051   1
   3  -7 -19 242.299 233.225   1
   3   7 -19 32.5033 199.090   1
  -3   7  18-37.2577 266.920   1
  -3  -7  18 25.8508 180.753   1
   3  -7 -18 508.950 237.278   1
   3   7 -18 176.956 207.631   1
  -3   7  17-72.6056 255.028   1
  -3  -7  17 75.3077 167.574   1
   3  -7 -17-117.314 206.801   1
   3   7 -17 80.5573 203.536   1
  -3  -7  16 244.347 178.043   1
  -3   7  16 106.234 287.119   1
   3   7 -16 545.942 198.689   1
   3  -7 -16 345.010 239.415   1
   3  -7 -15 504.393 212.678   1
  -3   7  15 342.362 253.285   1
   3   7 -15 368.668 175.524   1
  -3  -7  15 142.401 181.821   1
   3  -7 -14 1609.84 269.234   1
  -3   7  14 1559.56 300.191   1
   3   7 -14 1665.12 246.045   1
  -3  -7  14 2089.63 263.388   1
   3  -7 -13 927.355 261.219   1
  -3   7  13 1026.97 285.260   1
   3   7 -13 1309.10 211.469   1
  -3  -7  13 1639.51 226.850   1
   3  -7 -12 923.426 239.413   1
  -3   7  12 1269.67 299.755   1
   3   7 -12 965.407 190.307   1
  -3  -7  12 543.803 202.448   1
   3  -7 -11-470.748 205.103   1
  -3   7  11-328.281 241.668   1
   3   7 -11 136.592 144.751   1
  -3  -7  11 194.376 168.943   1
  -3   7  10 86.1215 229.563   1
   3  -7 -10 238.634 189.883   1
   3  -7  -9 229.150 196.997   1
  -3   7   9 661.643 238.954   1
   3   7  -9 531.153 143.533   1
  -3  -7   9 637.678 160.965   1
   3  -7  -8 900.442 195.001   1
  -3   7   8 716.488 233.784   1
  -3  -7   8 534.539 147.278   1
   3   7  -8 913.648 148.602   1
  -3   7   7 228.733 209.763   1
  -3  -7   7 568.602 143.142   1
   3  -7  -7 398.544 183.484   1
   3   7  -7 529.778 123.441   1
   3   7  -6 31661.3 2377.23   1
  -3   7   6 28986.4 2415.82   1
  -3  -7   6 28300.3 2375.84   1
   3  -7  -6 29980.0 2402.26   1
  -3   7   5-22.7744 185.429   1
   3   7  -5-19.6310 104.030   1
   3  -7  -5-18.7319 160.362   1
  -3  -7   5 40.2049 98.7335   1
   3   7  -4 4213.30 384.800   1
  -3  -7   4 4520.23 382.138   1
   3  -7  -4 4370.55 418.890   1
  -3   7   4 4275.18 432.148   1
  -3  -7   3 1196.53 154.491   1
   3  -7  -3 1531.48 196.219   1
  -3  -7   2 3738.12 324.088   1
  -3   7   2 3574.67 355.222   1
   3  -7  -2 3717.52 338.851   1
   3   7  -2 3133.32 331.600   1
   3   7  -1 598.037 161.284   1
  -3   7   0 23289.3 1874.93   1
   3  -7   1 697.427 135.896   1
   3   7   1 622.976 164.516   1
  -3   7  -1 510.101 158.772   1
  -3  -7  -1 782.544 144.894   1
  -3  -7  -2 3524.65 338.429   1
  -3   7  -2 4017.09 333.460   1
   3  -7   2 3224.73 316.812   1
   3   7   2 4039.60 361.164   1
   3  -7   3 1059.44 125.820   1
  -3  -7  -3 1001.15 174.215   1
  -3   7  -3 1108.22 141.407   1
   3  -7   4 3707.69 343.423   1
  -3   7  -4 4242.44 346.618   1
  -3  -7  -4 3860.64 380.940   1
   3   7   4 4530.31 406.203   1
   3  -7   5 141.961 89.9473   1
   3   7   5-111.076 182.886   1
  -3  -7  -5-52.3866 149.130   1
  -3   7  -5-15.7743 91.3421   1
   3   7   6 24548.1 2178.77   1
  -3  -7  -6 24396.0 2162.12   1
  -3   7  -6 25841.8 2137.76   1
   3  -7   6 29880.5 2138.47   1
  -3  -7  -7 444.331 171.059   1
  -3   7  -7 471.620 104.561   1
   3  -7   7 660.314 114.402   1
   3   7   7 247.352 216.101   1
  -3   7  -8 894.476 135.597   1
  -3  -7  -8 969.425 196.730   1
   3  -7   8 801.011 139.786   1
   3   7   8 1154.87 230.393   1
  -3   7  -9 569.771 132.425   1
  -3  -7  -9 976.621 201.112   1
   3  -7   9 609.663 124.901   1
   3   7   9 585.460 224.335   1
   3  -7  10 96.7298 113.441   1
   3   7  10 81.9337 218.125   1
   3   7  11-84.3318 207.121   1
  -3  -7 -11-179.216 184.734   1
   3   7  12 520.461 221.818   1
   3  -7  12 625.726 150.497   1
  -3   7 -12 1182.41 160.110   1
  -3  -7 -12 970.178 191.794   1
   3   7  13 476.073 242.723   1
   3  -7  13 1411.56 175.062   1
  -3  -7 -13 708.003 212.375   1
  -3   7 -13 1167.61 183.505   1
   3   7  14 1652.14 302.425   1
   3  -7  14 1124.39 190.442   1
  -3   7 -14 1873.72 231.096   1
  -3  -7 -14 1394.19 240.776   1
   3   7  15 218.918 249.990   1
   3  -7  15 164.494 143.501   1
  -3   7 -15 418.475 176.828   1
  -3  -7 -15 414.979 195.665   1
   3  -7  16 215.037 149.427   1
   3   7  16 191.942 212.326   1
  -3   7 -16 349.976 198.965   1
  -3  -7 -16 75.5242 167.353   1
   3   7  17 485.488 264.993   1
   3  -7  17-20.7690 147.546   1
  -3   7 -17-142.903 197.774   1
  -3  -7 -17-25.8352 199.569   1
   3   7  18 97.8939 246.088   1
  -3  -7 -18 208.902 200.868   1
  -3   7 -19-337.098 255.519   1
   3   7  20 33.0553 237.463   1
  -3  -7 -20 132.104 197.158   1
   3   7  21 298.250 233.789   1
  -3  -7 -21-26.4055 177.159   1
   3   7  23 132.865 220.087   1
  -3  -7 -23 105.460 186.817   1
   3   7  24-398.918 192.549   1
  -3  -7 -24 132.163 154.818   1
   3   7  25 494.898 236.375   1
  -3  -7 -25 447.205 208.333   1
  -3  -7 -26 155.889 178.810   1
   3   7  27 352.300 192.008   1
  -3  -7 -27 76.5267 181.150   1
   3  -8 -26 87.8863 206.750   1
  -3   8  26 146.671 253.866   1
  -3   8  25 524.175 272.950   1
   3  -8 -24-91.0508 215.037   1
  -3   8  24-190.282 266.541   1
   3  -8 -23 584.917 236.290   1
  -3   8  23 808.726 302.099   1
   3  -8 -22 30.9160 215.593   1
  -3   8  22 77.3384 256.025   1
   3  -8 -21-154.530 207.173   1
  -3   8  21 309.082 248.142   1
   3  -8 -20 337.982 206.461   1
  -3   8  20-38.3891 235.731   1
   3  -8 -19 243.463 225.276   1
  -3   8  19 151.546 280.187   1
  -3  -8  18 120.957 171.046   1
   3   8 -18 456.593 209.077   1
  -3   8  17 36.5468 270.767   1
  -3  -8  17-70.3010 159.696   1
   3  -8 -17 29.6221 219.480   1
   3   8 -17-193.285 202.525   1
  -3   8  16 1288.15 321.627   1
  -3  -8  16 1246.04 228.964   1
   3  -8 -16 1252.50 261.737   1
   3   8 -16 1099.95 227.918   1
  -3   8  15 104.263 281.736   1
  -3  -8  15 21.8253 168.635   1
   3  -8 -15 541.205 230.399   1
   3   8 -15 114.070 171.817   1
  -3  -8  14 691.150 194.697   1
   3   8 -14 945.269 202.565   1
  -3   8  13 427.819 244.939   1
   3   8 -13 77.5360 160.519   1
  -3  -8  13 59.7024 155.198   1
   3  -8 -13 244.106 207.300   1
  -3  -8  12 3776.20 351.616   1
   3  -8 -12 3531.22 387.577   1
   3   8 -12 3403.36 348.771   1
  -3   8  12 2841.45 409.548   1
  -3   8  11 123.748 239.114   1
   3  -8 -11 357.698 200.834   1
  -3  -8  10 4275.52 409.078   1
   3   8 -10 4508.84 404.013   1
   3  -8 -10 4668.13 434.861   1
  -3   8  10 3800.90 454.918   1
  -3   8   9 520.058 259.162   1
   3   8  -9 231.043 132.544   1
   3  -8  -9 428.426 209.140   1
  -3  -8   9 389.871 135.645   1
   3   8  -8 236.426 113.111   1
  -3  -8   8 258.198 124.475   1
  -3   8   7 456.507 223.417   1
   3   8  -7 248.183 110.524   1
   3  -8  -7 415.954 161.047   1
  -3  -8   7 220.611 115.244   1
  -3   8   6 563.411 221.968   1
  -3  -8   6 435.293 111.462   1
   3   8  -6 301.520 112.276   1
   3  -8  -6 415.489 192.463   1
   3   8  -5 2786.89 251.286   1
  -3  -8   5 2534.37 248.763   1
   3  -8  -5 2232.48 297.408   1
  -3   8   5 2608.43 321.054   1
  -3  -8   4 6954.09 589.316   1
   3  -8  -4 7192.72 623.282   1
  -3   8   4 6748.81 635.526   1
   3   8  -4 7341.76 591.560   1
  -3  -8   3 5711.70 504.333   1
   3  -8  -3 6497.66 531.682   1
  -3   8   3 6653.08 551.954   1
   3   8  -3 5669.63 511.289   1
  -3  -8   2 2747.21 259.693   1
  -3   8   2 2669.75 310.188   1
   3   8  -2 2522.31 265.756   1
   3  -8  -1 4613.10 403.434   1
  -3   8   1 4312.75 423.036   1
  -3  -8   1 4449.19 396.750   1
   3   8   1 4633.72 408.840   1
  -3   8  -1 4400.59 392.328   1
  -3  -8  -1 3883.34 388.815   1
   3  -8   1 4394.48 380.054   1
   3   8   2 2629.08 302.621   1
  -3   8  -2 2802.16 264.334   1
   3  -8   2 2783.37 253.633   1
  -3  -8  -2 2523.43 279.739   1
   3   8   3 6332.04 503.022   1
  -3   8  -3 4898.13 449.523   1
  -3  -8  -3 5596.23 475.141   1
   3  -8   3 5183.41 445.486   1
   3   8   4 4641.92 546.058   1
  -3   8  -4 6517.54 500.120   1
  -3  -8  -4 5955.06 528.445   1
   3  -8   4 5953.57 496.959   1
   3   8   5 2983.19 350.723   1
   3  -8   5 3111.47 271.481   1
  -3   8  -5 3070.12 271.590   1
  -3  -8  -5 2854.83 313.719   1
   3   8   6 242.947 204.923   1
  -3  -8  -6 488.321 164.117   1
   3  -8   6 432.744 91.1581   1
  -3   8  -6 194.841 92.3615   1
  -3   8  -7 81.2395 85.9467   1
  -3  -8  -7 315.780 151.124   1
   3  -8   7 359.513 87.2257   1
   3   8   7 151.776 194.387   1
  -3   8  -8 178.775 92.0162   1
   3  -8   8 360.910 96.7570   1
   3   8   9 298.092 213.692   1
   3  -8   9 363.133 97.1609   1
  -3  -8 -10 3867.12 401.618   1
  -3   8 -10 4836.16 357.904   1
   3   8  10 3442.70 427.797   1
   3  -8  10 3542.32 347.963   1
   3   8  11-57.7424 254.548   1
   3  -8  11 10.8986 96.4089   1
  -3  -8 -11 138.082 194.079   1
  -3   8 -11 113.097 107.308   1
   3   8  12 2174.42 365.385   1
  -3  -8 -12 3428.82 335.566   1
   3   8  13 399.041 208.781   1
   3  -8  13 80.7706 112.965   1
  -3   8 -13 266.765 142.323   1
  -3  -8 -13 145.095 166.678   1
   3  -8  14 562.993 150.165   1
  -3   8 -14 1206.09 183.618   1
   3   8  15 386.308 243.267   1
   3  -8  15 114.021 127.783   1
  -3  -8 -15 453.382 207.749   1
  -3   8 -15 257.745 174.082   1
   3   8  16 1182.19 291.182   1
   3  -8  16 1055.70 186.275   1
  -3   8 -16 1664.05 242.482   1
  -3  -8 -16 1066.51 226.483   1
   3   8  17-99.1837 271.472   1
   3  -8  17-18.7869 136.445   1
  -3   8 -17-88.7708 219.264   1
  -3  -8 -17-131.947 208.879   1
   3   8  18 99.5421 206.521   1
  -3  -8 -18-26.7096 158.230   1
   3   8  19-334.124 254.878   1
  -3  -8 -19 214.267 195.049   1
   3   8  20-167.387 215.110   1
  -3  -8 -20-26.7428 167.223   1
   3   8  21 167.731 244.015   1
  -3  -8 -21 240.076 203.518   1
   3   8  22 468.377 235.358   1
  -3  -8 -22 477.271 197.980   1
   3   8  23 301.036 215.146   1
  -3  -8 -23 52.9138 179.179   1
   3   8  24 132.450 227.478   1
  -3  -8 -24 366.963 197.931   1
   3   8  25 163.540 201.453   1
  -3  -8 -25-129.606 167.224   1
   3   8  26-128.865 209.152   1
  -3  -8 -26 355.799 181.646   1
  -3   9  26-35.9897 243.227   1
   3  -9 -24 90.3386 210.261   1
  -3   9  24 225.581 262.382   1
   3  -9 -23 61.1294 221.097   1
  -3   9  23 76.1699 255.341   1
   3  -9 -22 123.080 222.628   1
  -3   9  22-383.498 251.835   1
   3  -9 -21 493.610 206.433   1
  -3   9  21-230.487 244.915   1
   3  -9 -20 307.402 225.718   1
  -3   9  20 459.226 280.182   1
   3  -9 -19 337.363 242.032   1
  -3   9  19 532.338 287.306   1
   3  -9 -18 576.322 202.386   1
  -3   9  18-37.5036 232.360   1
   3  -9 -17 717.038 246.613   1
  -3   9  17 662.883 308.042   1
   3   9 -17 25.3923 186.935   1
   3  -9 -16 206.231 203.251   1
  -3  -9  16 18.9793 131.605   1
  -3   9  16 325.864 247.771   1
   3   9 -16 23.0244 167.893   1
   3  -9 -15 28.9560 224.357   1
  -3  -9  15 53.9693 140.248   1
  -3   9  15 71.0111 290.692   1
   3   9 -15-42.0172 158.739   1
   3  -9 -14 764.552 236.657   1
  -3  -9  14 755.112 161.049   1
  -3   9  14 587.597 276.269   1
   3   9 -14 190.696 170.741   1
  -3  -9  13 309.320 139.699   1
   3   9 -13 402.394 145.915   1
   3  -9 -12 837.333 220.428   1
  -3   9  12 626.300 243.046   1
   3   9 -11 227.693 133.916   1
  -3  -9  11 41.4790 120.294   1
   3  -9 -11 105.116 190.992   1
  -3   9  11 192.689 226.685   1
   3   9 -10 1103.98 165.332   1
  -3  -9  10 835.441 151.276   1
   3  -9 -10 1300.04 244.951   1
  -3   9  10 1436.41 284.974   1
   3   9  -9 1036.65 155.517   1
  -3  -9   9 913.609 154.788   1
  -3   9   9 1187.16 284.470   1
   3   9  -8 1097.34 158.639   1
  -3   9   8 940.768 281.298   1
  -3  -9   8 1449.28 160.840   1
   3  -9  -8 1186.16 245.354   1
  -3  -9   7 1416.06 158.317   1
   3   9  -7 1267.16 161.918   1
   3   9  -6 11888.5 997.024   1
  -3  -9   6 13316.4 997.638   1
  -3   9   6 12219.0 1055.82   1
   3  -9  -6 11050.0 1032.37   1
  -3  -9   5 251.865 96.6137   1
   3  -9  -5 142.211 176.646   1
   3   9  -5 174.815 113.709   1
  -3   9   5-101.850 219.518   1
  -3  -9   4 916.595 128.811   1
   3  -9  -4 1050.81 197.700   1
   3   9  -4 890.048 140.930   1
  -3   9   4 1037.33 213.110   1
  -3  -9   3 114.480 101.049   1
  -3   9   3 258.915 179.490   1
   3  -9  -3 84.6279 136.063   1
   3   9  -3 222.763 110.243   1
   3   9  -2 5574.24 473.471   1
   3  -9  -2 5302.44 480.766   1
  -3  -9   2 5313.76 461.268   1
  -3   9   1 16.8849 143.299   1
   3  -9  -1 144.520 104.853   1
  -3  -9   0 5034.79 454.732   1
   3   9   0 5393.93 474.441   1
   3  -9   1 33.7303 105.961   1
   3   9   1-71.1842 153.898   1
  -3  -9  -1 176.908 115.945   1
  -3   9  -1-56.0246 131.982   1
   3   9   2 5829.22 527.414   1
  -3   9  -2 5984.37 494.178   1
  -3  -9  -2 5818.71 499.873   1
   3  -9   2 5383.04 480.162   1
   3   9   3 233.299 186.556   1
  -3  -9  -3-64.1429 141.407   1
  -3   9  -3-9.63644 99.4849   1
   3  -9   3 101.273 88.9327   1
   3  -9   4 1116.92 120.997   1
  -3   9  -4 850.672 123.922   1
   3   9   5 259.423 198.760   1
   3  -9   5 145.198 81.0369   1
  -3   9  -5 159.866 89.6110   1
  -3  -9  -5 216.725 155.181   1
   3  -9   6 12407.5 726.426   1
   3   9   6 10745.8 804.048   1
  -3  -9  -6 10580.0 777.331   1
   3  -9   7 1310.15 109.390   1
  -3   9  -7 567.885 108.957   1
   3  -9   8 945.902 104.617   1
   3   9   8 1309.31 243.043   1
  -3  -9  -9 1373.12 216.602   1
   3   9   9 1522.86 266.883   1
  -3   9  -9 1317.07 117.301   1
   3  -9  10 823.829 115.285   1
  -3  -9 -10 1248.84 224.405   1
   3   9  10 1177.80 276.950   1
  -3   9 -10 1218.05 128.221   1
   3  -9  11 16.0290 80.4713   1
   3   9  11 88.9510 210.278   1
  -3   9 -11 338.564 99.5912   1
  -3  -9 -11 421.487 169.876   1
   3   9  12 367.885 239.709   1
   3  -9  12 409.412 103.784   1
  -3   9 -12 943.580 129.133   1
  -3  -9 -12 866.226 220.670   1
   3  -9  13 432.368 111.865   1
  -3   9 -13 606.149 139.722   1
   3   9  14 485.319 253.001   1
  -3  -9 -14 278.139 194.899   1
   3  -9  15 111.493 113.178   1
   3   9  15-165.048 254.333   1
  -3  -9 -15 129.821 194.460   1
  -3   9 -15 245.655 171.016   1
   3   9  16 167.069 244.468   1
   3  -9  16 353.342 123.113   1
  -3   9 -16 175.867 189.443   1
  -3  -9 -16 373.604 199.738   1
   3   9  17 336.985 263.887   1
  -3  -9 -17 26.9947 203.816   1
  -3   9 -17 283.985 239.612   1
   3   9  18 406.204 257.446   1
  -3  -9 -18 354.215 201.282   1
   3   9  19-67.9508 248.513   1
  -3  -9 -19 272.319 195.137   1
   3   9  20 782.955 254.373   1
  -3  -9 -20 54.2359 195.099   1
   3   9  21 33.9314 233.221   1
  -3  -9 -21-242.747 185.502   1
   3   9  22-270.980 225.323   1
  -3  -9 -22 348.078 190.358   1
   3   9  23 470.497 240.064   1
  -3  -9 -23 26.5445 184.293   1
   3   9  24-132.917 216.257   1
  -3  -9 -24 104.912 175.811   1
   3   9  26 350.541 221.557   1
  -3  -9 -26 225.350 174.594   1
  -3  10  25 72.7720 244.853   1
   3 -10 -25 408.606 215.832   1
  -3  10  24-37.1224 243.048   1
   3 -10 -24 327.986 213.034   1
  -3  10  23-188.504 233.434   1
   3 -10 -23 273.021 198.407   1
  -3  10  22 304.333 220.034   1
   3 -10 -22 244.865 180.376   1
  -3  10  21-152.818 259.236   1
   3 -10 -21 30.7524 210.341   1
  -3  10  19-38.0631 239.056   1
   3 -10 -19 184.225 199.958   1
  -3  10  18 75.3163 264.870   1
   3 -10 -18-304.353 222.792   1
   3  10 -16 37.8060 143.283   1
  -3  10  16-219.951 276.078   1
   3 -10 -16 59.4325 234.442   1
  -3 -10  15 138.949 108.421   1
  -3  10  15 108.347 233.035   1
   3 -10 -15 146.467 189.035   1
   3  10 -15-120.412 132.133   1
   3 -10 -14 259.270 229.347   1
  -3  10  14 426.326 301.366   1
  -3  10  13-69.4260 255.472   1
   3  10 -13 42.7552 122.742   1
   3 -10 -13 310.895 243.233   1
  -3 -10  13 61.5530 105.796   1
  -3  10  12 476.799 279.128   1
   3  10 -12 128.803 121.279   1
   3 -10 -12-27.6033 214.913   1
  -3 -10  12 194.227 112.115   1
  -3  10  11 67.0469 262.392   1
  -3 -10  11 114.023 100.969   1
   3  10 -11 267.781 116.501   1
   3 -10 -11 27.0066 210.229   1
  -3 -10  10 2180.96 239.011   1
   3  10 -10 2706.72 250.916   1
  -3  10  10 2390.69 344.715   1
  -3  10   9 478.318 256.818   1
   3 -10  -9 458.091 200.124   1
  -3 -10   9 461.689 98.3882   1
   3  10  -9 379.036 112.740   1
  -3  10   8 1085.08 258.856   1
   3 -10  -8 1328.73 220.948   1
   3  10  -8 1211.68 126.174   1
  -3 -10   7 7.01967 79.3714   1
  -3  10   7-59.7756 233.696   1
   3  10  -7-53.1359 96.9017   1
  -3  10   6 199.031 214.890   1
   3  10  -6 82.6465 96.5099   1
   3 -10  -6 156.659 176.118   1
  -3 -10   6 21.6760 76.8871   1
  -3 -10   5 45.8352 77.3136   1
   3 -10  -5-105.090 171.198   1
   3  10  -5 59.5955 100.261   1
   3 -10  -4 3034.64 271.277   1
  -3  10   4 2754.05 305.773   1
   3  10  -4 2374.16 225.460   1
  -3 -10   3-205.935 91.0931   1
   3  10  -3 100.068 123.489   1
   3 -10  -3 17.2929 139.357   1
  -3  10   3-22.3364 179.421   1
   3 -10  -2 20445.7 1641.09   1
  -3  10   2 20027.4 1655.68   1
  -3  10   1 960.526 164.602   1
  -3 -10   1 612.068 136.602   1
   3  10  -1 685.067 167.326   1
   3 -10  -1 1030.41 153.287   1
  -3  10   0 31.6782 140.288   1
   3  10   0-123.611 166.022   1
  -3 -10   0-13.0414 113.320   1
   3 -10   0 24.8953 111.537   1
   3  10   1 809.838 184.861   1
  -3 -10  -1 806.254 147.426   1
   3  10   2 20741.8 1688.05   1
   3 -10   2 21268.5 1660.10   1
  -3 -10  -2 20665.3 1668.34   1
  -3  10  -2 19888.1 1665.00   1
   3 -10   3-81.5335 92.3623   1
   3  10   3 306.483 204.111   1
  -3  10  -3-51.4133 107.031   1
  -3 -10  -3-48.7005 148.780   1
  -3 -10  -4 2312.41 263.198   1
  -3  10  -4 2430.56 225.946   1
   3 -10   4 2421.03 221.120   1
   3  10   5 290.698 207.934   1
  -3  10  -5 7.22676 86.3400   1
  -3 -10  -5 165.818 163.216   1
   3 -10   5 6.21076 72.6736   1
   3  10   6-50.5234 197.560   1
   3  10   7 52.3639 201.651   1
  -3 -10  -8 1397.81 214.894   1
   3  10   8 1063.79 252.405   1
  -3 -10  -9 553.082 199.466   1
   3  10   9 367.810 225.003   1
  -3 -10 -10 3027.86 345.694   1
   3  10  10 3492.91 389.183   1
  -3 -10 -11 378.891 194.917   1
   3  10  11 334.706 257.461   1
  -3 -10 -12 195.091 172.909   1
  -3  10 -12 159.769 81.1151   1
   3 -10  12 142.546 59.7059   1
  -3 -10 -13 150.772 203.468   1
   3  10  13-290.858 275.980   1
  -3  10 -13 60.4885 104.924   1
   3 -10  13-73.7624 71.7923   1
  -3 -10 -14 129.633 173.213   1
   3  10  14 66.1663 231.645   1
  -3  10 -14 178.490 124.900   1
   3 -10  14 36.3019 83.9971   1
  -3 -10 -15 639.375 222.909   1
   3  10  15 641.220 276.062   1
  -3 -10 -16 353.698 199.642   1
   3  10  16 408.056 252.782   1
  -3 -10 -18 331.906 209.724   1
   3  10  18 275.962 254.122   1
  -3 -10 -19 165.834 172.105   1
   3  10  19 34.5755 201.456   1
  -3 -10 -21-218.712 165.916   1
   3  10  21 344.913 207.216   1
  -3 -10 -22 135.112 186.940   1
   3  10  22 307.757 233.487   1
  -3 -10 -23 80.4308 172.259   1
   3  10  23 33.9521 213.191   1
  -3 -10 -24 184.067 178.586   1
   3  10  24-33.3473 220.904   1
  -3 -10 -25 179.480 172.585   1
   3  10  25-196.378 218.501   1
  -3  11  25-71.7325 201.950   1
   3 -11 -25-86.4812 168.827   1
  -3  11  24-36.6673 209.763   1
   3 -11 -24 472.152 188.106   1
  -3  11  23 223.925 235.528   1
   3 -11 -23 30.0790 196.786   1
  -3  11  21-228.401 275.313   1
   3 -11 -21 61.4801 206.931   1
  -3  11  20 381.627 238.586   1
   3 -11 -20-61.5857 182.327   1
  -3  11  19 76.1839 282.296   1
   3 -11 -19 122.678 222.722   1
  -3  11  18 303.755 287.881   1
   3 -11 -18 305.938 223.319   1
  -3  11  17 150.353 265.308   1
   3 -11 -17 151.399 213.840   1
  -3  11  15 551.484 290.221   1
   3 -11 -15 147.785 235.823   1
  -3  11  14-218.094 267.554   1
   3  11 -14 137.473 120.444   1
   3 -11 -14 204.124 217.585   1
  -3 -11  13 71.2105 84.3401   1
   3  11 -13 143.251 112.856   1
  -3  11  13-35.8898 245.477   1
   3 -11 -13-229.640 192.442   1
   3  11 -12 684.639 125.462   1
  -3 -11  12 739.305 105.155   1
   3  11 -11 166.920 74.6150   1
   3 -11 -11 524.186 222.485   1
  -3  11  10 887.531 293.990   1
   3 -11  -9 183.603 204.700   1
  -3  11   9 33.4601 253.810   1
   3  11  -8 1598.01 107.805   1
  -3  11   8 1399.66 315.585   1
  -3 -11   7-9.06746 52.2169   1
   3  11  -7-46.2453 81.2885   1
   3 -11  -7 72.9909 185.012   1
  -3 -11   6 595.252 90.5581   1
   3  11  -6 789.781 118.053   1
   3  11  -5 104.741 109.861   1
  -3  11   5-193.454 220.115   1
  -3 -11   5 159.799 77.0562   1
   3 -11  -5 42.8752 175.710   1
   3  11  -4 74.3293 121.835   1
  -3  11   4 101.334 198.312   1
  -3 -11   4 137.902 87.4233   1
   3 -11  -4 157.454 154.651   1
   3  11  -3 85.3809 128.688   1
  -3  11   3 159.990 195.185   1
   3 -11  -3-17.5616 138.565   1
  -3 -11   3-9.91572 92.0751   1
  -3  11   2 1522.17 245.648   1
   3 -11  -2 2085.27 219.666   1
   3  11  -1 17.4824 150.307   1
  -3  11   1 268.439 172.636   1
   3 -11  -1 69.5995 117.393   1
  -3 -11   1 135.402 114.376   1
   3  11   0 3449.01 362.910   1
  -3  11   0 3642.38 348.513   1
   3 -11   0 3117.14 324.219   1
  -3 -11   0 3908.87 330.623   1
  -3 -11  -1-173.886 125.664   1
   3  11   1-40.2670 154.853   1
   3  11   2 1241.63 248.835   1
  -3 -11  -2 1368.87 199.169   1
   3 -11   2 1891.82 191.759   1
  -3  11  -2 1878.22 208.506   1
   3  11   3-135.955 174.482   1
  -3 -11  -3 100.351 146.034   1
  -3  11  -3-157.043 103.912   1
   3 -11   3 119.579 101.554   1
   3  11   4 189.611 196.087   1
   3 -11   4 124.927 82.0906   1
  -3  11  -4 196.127 94.9364   1
  -3 -11  -4 231.265 154.011   1
  -3  11  -5 96.6675 82.3753   1
   3  11   5 74.2130 194.648   1
   3 -11   5 44.3294 59.6929   1
  -3 -11  -6 917.057 194.560   1
   3  11   6 592.398 221.868   1
  -3 -11  -7-82.0954 167.252   1
   3  11   7-322.485 211.240   1
  -3 -11  -8 3134.80 307.029   1
   3  11   8 1759.21 331.140   1
   3  11   9 290.082 229.318   1
  -3 -11 -10 346.547 173.239   1
   3  11  10 60.1720 203.304   1
  -3 -11 -11 23.8698 181.443   1
   3  11  11 1025.34 256.673   1
  -3 -11 -12 1432.51 250.623   1
   3  11  12 994.497 271.336   1
  -3 -11 -13 256.084 174.126   1
   3  11  13-32.9466 218.409   1
  -3 -11 -14 105.707 206.702   1
   3  11  14 404.393 271.843   1
  -3 -11 -15 461.265 213.833   1
   3  11  15-34.0805 261.645   1
  -3 -11 -17 139.428 207.404   1
   3  11  17 34.7593 254.999   1
  -3 -11 -18 167.857 204.325   1
   3  11  18 490.576 261.460   1
  -3 -11 -19 167.739 162.907   1
   3  11  19 351.178 218.132   1
  -3 -11 -20-167.164 196.467   1
   3  11  20 350.475 249.870   1
  -3 -11 -21 276.789 197.210   1
   3  11  21 490.063 246.616   1
  -3 -11 -23 649.514 206.179   1
   3  11  23-137.204 236.991   1
  -3 -11 -24 661.581 169.157   1
   3  11  24 33.5541 187.132   1
  -3 -11 -25 205.353 179.839   1
   3  11  25-65.5847 223.534   1
  -3  12  24 108.647 254.416   1
   3 -12 -24-58.3223 209.394   1
  -3  12  23 110.925 249.896   1
   3 -12 -23-149.188 201.670   1
  -3  12  22 75.0165 242.072   1
   3 -12 -22 454.212 207.647   1
  -3  12  21 189.250 244.174   1
   3 -12 -21-121.972 183.192   1
  -3  12  20 646.745 285.101   1
   3 -12 -20 183.499 211.050   1
  -3  12  19 114.526 256.364   1
   3 -12 -19 245.578 190.616   1
  -3  12  18-76.2432 268.803   1
   3 -12 -18 30.5196 205.413   1
  -3  12  17-38.0431 252.067   1
   3 -12 -17 243.348 201.646   1
  -3  12  16 377.672 280.732   1
   3 -12 -16-150.502 214.621   1
  -3  12  15 300.673 271.329   1
   3 -12 -15 388.092 205.289   1
  -3  12  14 336.019 249.244   1
   3 -12 -14-147.786 182.057   1
  -3  12  13 1111.37 312.469   1
  -3  12  12 110.082 265.509   1
   3 -12 -12 115.001 213.874   1
   3 -12 -10 1874.56 283.400   1
  -3  12   9 139.871 257.460   1
   3 -12  -9 107.599 198.819   1
  -3  12   8 507.708 284.547   1
   3 -12  -8 1015.34 231.521   1
  -3  12   7-129.750 256.268   1
   3 -12  -7-198.097 202.069   1
   3 -12  -6 469.257 192.830   1
   3  12  -6 257.404 80.8199   1
  -3  12   6 183.765 225.667   1
  -3 -12   5 495.389 88.4122   1
   3  12  -5 536.448 113.253   1
   3 -12  -4 634.820 187.625   1
  -3 -12   4 813.449 113.239   1
   3  12  -4 501.779 129.803   1
  -3  12   4 1029.56 222.004   1
   3 -12  -3 640.724 162.582   1
  -3 -12   3 181.434 99.6070   1
   3  12  -3 133.366 139.943   1
  -3  12   3 231.326 193.057   1
   3 -12  -2 1518.84 200.181   1
  -3 -12   2 1692.88 178.997   1
   3  12  -2 1319.05 209.052   1
  -3  12   2 1517.22 226.806   1
   3 -12  -1 971.094 159.646   1
  -3 -12   1 795.300 149.959   1
   3  12  -1 1087.49 195.039   1
  -3  12   1 1187.96 194.280   1
   3 -12   0 136.269 123.504   1
   3  12   0 159.209 165.370   1
  -3  12   0 84.9804 140.544   1
  -3 -12   0 70.3500 120.142   1
   3  12   1 742.255 220.899   1
  -3  12  -1 1031.16 179.637   1
   3 -12   1 1337.91 166.825   1
  -3 -12  -1 1140.12 173.743   1
   3 -12   2 2200.53 224.297   1
  -3  12  -2 2159.60 231.495   1
   3  12   2 1496.71 271.283   1
   3 -12   3 157.406 113.160   1
  -3  12  -3 362.777 129.923   1
   3  12   3 47.0061 195.247   1
   3  12   4 885.220 224.236   1
  -3 -12  -4 810.798 164.949   1
  -3  12  -4 835.259 128.513   1
   3 -12   4 595.434 109.637   1
  -3 -12  -6 677.971 167.744   1
   3  12   6 213.580 192.838   1
  -3 -12  -7-145.567 155.642   1
   3  12   7 138.719 210.331   1
  -3 -12  -8 910.121 213.697   1
   3  12   8 1208.68 278.893   1
  -3 -12  -9 538.497 188.719   1
   3  12   9 238.799 238.567   1
  -3 -12 -10 1762.32 244.847   1
   3  12  10 1879.99 316.077   1
   3  12  12-32.6756 227.841   1
  -3 -12 -13-233.635 209.032   1
   3  12  13 535.687 273.378   1
  -3 -12 -14 160.489 196.455   1
   3  12  14 407.241 264.480   1
  -3 -12 -15 82.0193 172.453   1
   3  12  15-34.3893 233.352   1
  -3 -12 -16 83.3014 187.932   1
   3  12  16 208.977 242.146   1
  -3 -12 -17 224.046 206.162   1
   3  12  17-140.687 256.215   1
  -3 -12 -18 253.169 202.237   1
   3  12  18 248.193 247.070   1
  -3 -12 -19 253.650 166.406   1
   3  12  19 319.907 206.953   1
  -3 -12 -20-252.762 195.287   1
   3  12  20 106.481 251.362   1
  -3 -12 -21-84.0769 186.605   1
   3  12  21 496.858 258.663   1
  -3 -12 -22 110.786 152.937   1
   3  12  22 315.810 204.801   1
  -3 -12 -23 190.379 199.816   1
   3  12  23 103.467 259.190   1
  -3 -12 -24 291.577 192.252   1
   3  12  24 575.485 242.512   1
  -3  13  23 292.365 226.177   1
   3 -13 -23-205.943 190.633   1
  -3  13  22 74.3244 257.111   1
   3 -13 -22 418.373 223.224   1
  -3  13  21 414.371 267.808   1
   3 -13 -21-30.2930 202.526   1
  -3  13  20-151.875 228.184   1
   3 -13 -20-30.4074 174.193   1
  -3  13  19 190.800 277.897   1
   3 -13 -19-121.748 195.483   1
  -3  13  17 806.837 299.655   1
   3 -13 -17 579.303 243.515   1
  -3  13  16 38.3944 254.194   1
  -3  13  15 38.3774 266.665   1
   3 -13 -15 120.320 182.691   1
   3 -13 -14 298.710 215.778   1
  -3  13  13 190.960 286.113   1
   3 -13 -13 177.533 217.446   1
  -3  13  12 151.958 279.399   1
   3 -13 -12 350.679 221.129   1
  -3  13  11 112.879 254.383   1
   3 -13 -11 86.2585 196.788   1
  -3  13   9-36.2618 258.532   1
   3 -13  -9 82.3691 190.735   1
  -3  13   8 385.669 297.925   1
   3 -13  -8-79.5009 203.489   1
  -3  13   7 366.664 263.560   1
   3 -13  -7 151.653 181.045   1
  -3  13   6 905.555 254.285   1
   3 -13  -6 899.469 199.804   1
   3  13  -5 81.6624 78.8618   1
  -3  13   5 85.9990 220.803   1
  -3 -13   5 51.8206 55.1799   1
   3 -13  -5 131.104 172.468   1
   3  13  -4 694.881 126.833   1
   3 -13  -4 848.117 170.911   1
  -3  13   4 649.777 228.043   1
  -3 -13   4 653.598 103.934   1
   3 -13  -3-107.657 134.695   1
  -3  13   3 277.357 193.856   1
   3  13  -2 395.229 152.643   1
   3 -13  -2 400.581 128.393   1
  -3 -13   2 365.544 106.958   1
  -3  13   2 205.348 169.078   1
   3  13  -1-96.4100 150.765   1
  -3  13   1 92.9419 138.160   1
   3 -13  -1 43.9796 113.235   1
  -3 -13   1-53.1517 114.042   1
   3 -13   0 5232.29 436.103   1
  -3 -13   0 4872.64 434.137   1
  -3  13   0 4607.92 446.629   1
   3  13   0 4668.70 461.723   1
   3 -13   1 331.142 127.421   1
   3  13   1 112.630 190.751   1
  -3  13  -1 71.1246 159.374   1
  -3 -13  -1 15.7556 130.208   1
  -3 -13  -2 470.654 152.129   1
   3  13   2 618.303 194.802   1
   3 -13   3 90.6895 124.565   1
  -3 -13  -3 35.5871 138.287   1
  -3  13  -3-14.2767 134.504   1
   3  13   3-149.714 178.532   1
  -3  13  -4 507.902 119.818   1
   3 -13   4 477.690 97.0934   1
   3  13   5 270.469 207.337   1
  -3 -13  -5 97.6571 147.605   1
   3  13   6 336.587 225.998   1
  -3 -13  -6 915.429 188.256   1
   3  13   7 231.992 225.794   1
  -3 -13  -7 147.918 154.505   1
   3  13   8 358.921 221.830   1
  -3 -13  -8 218.690 164.981   1
   3  13   9 154.206 236.021   1
  -3 -13  -9-22.7842 171.608   1
   3  13  11-162.710 223.472   1
  -3 -13 -11 197.526 190.174   1
   3  13  12 33.1182 228.435   1
  -3 -13 -12 152.971 170.410   1
  -3 -13 -13 392.966 183.209   1
   3  13  14 205.111 229.010   1
  -3 -13 -14 268.486 193.054   1
   3  13  15 173.414 239.449   1
   3  13  16 35.1175 251.529   1
  -3 -13 -16 221.667 203.511   1
   3  13  17 568.237 269.576   1
  -3 -13 -17 195.766 193.753   1
   3  13  19 107.513 223.633   1
  -3 -13 -19 310.422 169.693   1
   3  13  20-35.7778 247.571   1
  -3 -13 -20-28.1539 191.039   1
   3  13  21 285.904 262.072   1
  -3 -13 -21-112.606 187.943   1
   3  13  22-211.688 204.453   1
  -3 -13 -22-55.5845 162.033   1
   3  13  23 34.6135 236.951   1
  -3 -13 -23 190.900 181.593   1
   3 -14 -23-57.9751 191.101   1
  -3  14  23 36.1244 250.923   1
   3 -14 -22 147.197 161.001   1
  -3  14  22 36.7802 210.733   1
   3 -14 -21-29.7981 204.984   1
  -3  14  21 970.717 291.559   1
  -3  14  20 302.640 262.843   1
   3 -14 -19 664.378 219.931   1
  -3  14  19 648.629 276.910   1
   3 -14 -18-182.049 194.526   1
   3 -14 -17 332.937 206.703   1
  -3  14  17 657.870 302.785   1
   3 -14 -16 30.2867 167.506   1
  -3  14  16-194.645 217.853   1
   3 -14 -15 211.664 195.832   1
  -3  14  15 234.635 295.967   1
   3 -14 -13 119.728 209.273   1
  -3  14  13 353.319 305.492   1
   3 -14 -12 88.9192 207.301   1
  -3  14  12 430.637 280.578   1
   3 -14 -11 613.163 219.992   1
  -3  14  11 77.6873 255.822   1
   3 -14 -10 57.1343 218.724   1
  -3  14  10 152.982 294.590   1
   3 -14  -9-166.971 194.044   1
  -3  14   9 410.406 251.122   1
   3 -14  -8 643.382 201.135   1
  -3  14   8 323.121 292.981   1
   3 -14  -7 152.349 179.782   1
  -3  14   7-67.8371 235.657   1
   3 -14  -6 142.244 172.565   1
  -3  14   6 220.311 234.308   1
   3  14  -5 19.7133 54.5026   1
   3 -14  -5 151.962 155.884   1
  -3  14   5-28.8246 198.681   1
  -3 -14   5-3.77794 41.0863   1
   3  14  -4 787.008 127.865   1
  -3 -14   4 1021.90 111.918   1
   3 -14  -3 232.712 128.286   1
  -3  14   3-114.689 163.095   1
   3  14  -2 69.7866 139.450   1
   3 -14  -2 128.708 133.712   1
  -3  14   2 61.1900 152.780   1
  -3 -14   2 94.6424 88.5206   1
   3  14  -1 182.406 165.276   1
   3 -14  -1 197.133 116.045   1
  -3  14   1-18.8868 145.728   1
  -3 -14   1 95.8883 104.242   1
   3  14   0 67.4795 172.715   1
  -3 -14   0 91.3118 117.987   1
   3 -14   0 30.8659 121.104   1
  -3  14   0 18.3002 139.218   1
  -3 -14  -1 231.253 127.517   1
   3 -14   1 217.848 147.981   1
   3  14   1 72.8541 190.625   1
  -3  14  -1 289.195 160.881   1
  -3 -14  -2 176.203 132.543   1
   3  14   2-25.7283 190.140   1
  -3 -14  -3 92.7890 141.710   1
   3 -14   3 30.3617 147.258   1
  -3  14  -3-66.3262 151.749   1
   3  14   3 377.211 199.026   1
  -3 -14  -4 1243.59 176.682   1
  -3  14  -4 1085.28 130.635   1
   3  14   4 922.524 246.034   1
   3  14   5 115.561 206.874   1
  -3 -14  -5 100.874 150.183   1
   3  14   6-415.623 228.745   1
  -3 -14  -6 83.7005 165.284   1
   3  14   7-30.5087 208.193   1
  -3 -14  -7 261.364 159.640   1
   3  14   8 250.299 217.990   1
  -3 -14  -8 498.935 175.362   1
   3  14  10 32.5086 216.264   1
  -3 -14 -10 146.071 182.925   1
   3  14  11 363.666 249.041   1
  -3 -14 -11-75.1041 181.763   1
   3  14  12 33.5363 249.271   1
  -3 -14 -12 25.7232 184.060   1
   3  14  13-34.0637 248.121   1
  -3 -14 -13 131.509 189.607   1
   3  14  15 140.091 250.588   1
  -3 -14 -15-108.798 180.826   1
   3  14  16-70.7621 217.125   1
  -3 -14 -16 275.290 178.707   1
   3  14  17-35.6726 221.877   1
  -3 -14 -17 111.352 159.441   1
   3  14  18-35.8741 229.487   1
  -3 -14 -18 168.104 166.754   1
   3  14  19 215.650 261.384   1
   3  14  20 431.092 264.460   1
  -3 -14 -20-84.4317 197.151   1
   3  14  21-214.520 252.453   1
  -3 -14 -21-140.244 186.938   1
   3  14  22 281.988 203.979   1
  -3 -14 -22 249.168 167.598   1
   3  14  23 138.713 222.825   1
  -3 -14 -23 54.1559 182.377   1
   3 -15 -22-28.8892 174.455   1
   3 -15 -20 59.2829 197.055   1
  -3  15  20-112.797 262.155   1
   3 -15 -18 602.062 220.243   1
  -3  15  18-231.699 263.909   1
   3 -15 -17 150.554 201.691   1
  -3  15  17 312.000 275.496   1
   3 -15 -16 393.048 191.498   1
  -3  15  16 591.181 264.518   1
   3 -15 -15 242.326 201.563   1
  -3  15  15-119.331 274.312   1
   3 -15 -14 181.667 203.135   1
  -3  15  14 400.693 295.521   1
   3 -15 -12-29.9264 188.865   1
  -3  15  12-201.075 275.120   1
   3 -15 -11 29.4961 190.291   1
  -3  15  11-119.685 267.426   1
   3 -15 -10-203.054 204.573   1
  -3  15  10 274.963 286.082   1
   3 -15  -9-56.1123 188.897   1
  -3  15   9-76.1385 253.129   1
   3 -15  -8 161.119 192.344   1
  -3  15   8 36.3274 251.525   1
   3 -15  -7 50.7070 176.782   1
  -3  15   7-34.0615 245.458   1
   3 -15  -6 117.701 175.504   1
  -3  15   6 844.608 257.667   1
   3 -15  -5-107.030 152.502   1
  -3  15   5-227.173 209.268   1
   3  15  -4-15.7904 74.2402   1
   3 -15  -4-59.0166 138.204   1
  -3  15   4 228.089 187.110   1
  -3 -15   4 30.6560 60.0126   1
   3  15  -2 149.823 135.359   1
   3 -15  -2 244.334 120.074   1
  -3  15   2-40.6544 158.145   1
  -3 -15   2 12.0179 96.7570   1
   3  15  -1 81.9455 157.772   1
  -3 -15   1-57.1875 105.583   1
   3 -15  -1-47.7378 111.398   1
  -3  15   1-57.7980 138.858   1
  -3 -15   0 323.014 136.756   1
   3 -15   0 710.525 148.682   1
  -3  15   0 233.573 166.362   1
   3  15   0 260.344 195.872   1
  -3 -15  -1 192.943 131.396   1
   3 -15   1 115.657 160.026   1
  -3  15  -1 42.7772 176.032   1
   3  15   1 286.084 203.734   1
   3  15   2 222.579 214.352   1
  -3 -15  -2 18.7972 148.895   1
  -3  15  -3 334.488 186.559   1
   3 -15   3-176.091 172.358   1
   3  15   4 181.520 209.480   1
  -3 -15  -4 62.0766 140.613   1
   3  15   5-31.1454 213.874   1
  -3 -15  -5 86.5936 155.492   1
   3  15   6 381.687 248.263   1
  -3 -15  -6 580.333 176.079   1
   3  15   7 161.206 230.747   1
  -3 -15  -7 23.0606 159.045   1
   3  15   8 261.794 237.433   1
  -3 -15  -8 236.399 158.980   1
   3  15   9-264.966 233.706   1
  -3 -15  -9-24.2431 171.801   1
   3  15  10-301.058 227.929   1
  -3 -15 -10 74.5778 168.074   1
   3  15  11 338.675 248.676   1
  -3 -15 -11 76.1620 172.042   1
   3  15  12 650.404 255.340   1
  -3 -15 -12 465.377 190.326   1
   3  15  14 174.888 253.217   1
  -3 -15 -14 133.314 184.859   1
   3  15  15 141.109 232.943   1
  -3 -15 -15 431.815 191.268   1
   3  15  16 248.811 243.346   1
  -3 -15 -16 82.0012 185.052   1
   3  15  17 107.310 249.872   1
  -3 -15 -17 248.053 194.224   1
   3  15  18 502.403 265.769   1
  -3 -15 -18 138.670 186.324   1
   3  15  20 179.498 245.552   1
  -3 -15 -20-27.9396 188.852   1
   3  15  22-140.424 198.731   1
  -3 -15 -22 136.388 159.658   1
  -3  16  21 511.993 238.930   1
   3 -16 -21 314.898 170.308   1
  -3  16  20 560.037 275.886   1
   3 -16 -20-87.2524 194.494   1
  -3  16  19-113.936 229.900   1
   3 -16 -19-264.260 170.756   1
  -3  16  18-115.996 275.780   1
   3 -16 -18 237.545 204.048   1
  -3  16  17 510.516 278.123   1
   3 -16 -17-89.6769 204.703   1
  -3  16  16 199.471 241.240   1
   3 -16 -16-361.586 175.874   1
  -3  16  15 283.102 256.288   1
   3 -16 -15-60.5937 182.077   1
  -3  16  14 531.508 292.478   1
   3 -16 -14 394.834 196.398   1
  -3  16  13 41.1460 252.530   1
   3 -16 -13 242.758 210.378   1
  -3  16  12 287.994 272.637   1
   3 -16 -12 90.4175 179.621   1
  -3  16  11-163.057 292.104   1
   3 -16 -11-475.241 213.796   1
  -3  16  10-159.660 248.324   1
   3 -16 -10-58.1589 184.393   1
  -3  16   9 308.085 262.592   1
   3 -16  -9 56.2937 195.847   1
  -3  16   7-102.002 234.077   1
   3 -16  -7-275.582 175.520   1
  -3  16   6-247.390 232.974   1
   3 -16  -6 23.0675 162.776   1
  -3  16   5-83.2993 189.179   1
   3 -16  -5-21.3733 147.930   1
   3  16  -4 132.765 70.0763   1
   3 -16  -4 253.019 145.097   1
  -3  16   4 24.8064 181.626   1
   3 -16  -3 88.3763 124.789   1
  -3  16   3 66.4490 157.459   1
   3  16  -2 61.1238 121.730   1
   3 -16  -2 167.035 131.361   1
  -3  16   2 245.843 158.870   1
  -3 -16   2 228.628 96.4079   1
   3  16  -1 294.991 156.981   1
  -3 -16   1-56.7482 107.541   1
   3 -16  -1 16.9558 120.006   1
  -3  16   1-99.4686 142.853   1
  -3 -16   0 82.9760 122.934   1
   3 -16   0-75.1622 143.339   1
  -3  16   0-42.4384 162.886   1
   3  16   0 23.5337 170.786   1
  -3 -16  -1 482.974 151.654   1
   3 -16   1 397.496 191.643   1
  -3  16  -1 294.917 204.491   1
   3  16   1 240.845 196.473   1
  -3 -16  -3 21.3323 148.263   1
  -3  16  -3 198.960 206.599   1
   3  16   3-62.0857 204.709   1
   3 -16   3 145.994 174.485   1
   3  16   4 194.319 219.571   1
  -3 -16  -4 534.659 161.063   1
   3  16   5-99.5014 211.199   1
  -3 -16  -5-69.0979 159.496   1
   3  16   6 33.7511 232.636   1
  -3 -16  -6-23.6430 165.472   1
   3  16   7 307.419 231.999   1
  -3 -16  -7 48.3083 159.581   1
   3  16   8-137.859 232.086   1
  -3 -16  -8-73.8941 159.076   1
   3  16   9 103.996 242.618   1
  -3 -16  -9-75.0801 167.073   1
   3  16  10-139.623 246.170   1
  -3 -16 -10 177.647 176.336   1
   3  16  11 596.799 267.541   1
  -3 -16 -11 51.4273 177.448   1
   3  16  13 70.7984 218.195   1
  -3 -16 -13 131.593 163.890   1
   3  16  14 177.871 237.236   1
  -3 -16 -14 612.653 182.827   1
   3  16  15 35.7685 216.544   1
  -3 -16 -15 295.908 171.932   1
   3  16  16 107.706 223.541   1
  -3 -16 -16 162.816 168.317   1
   3  16  17-36.0408 237.591   1
  -3 -16 -17 27.4130 170.469   1
   3  16  18-288.103 243.445   1
   3  16  19 466.196 248.889   1
  -3 -16 -19 137.804 152.688   1
   3  16  20-35.5529 195.460   1
  -3 -16 -20 137.237 151.857   1
   3  16  21 70.4476 213.890   1
  -3 -16 -21 108.512 161.474   1
  -3  17  20 443.849 268.776   1
   3 -17 -20 28.3823 180.357   1
  -3  17  19-75.7024 223.916   1
   3 -17 -19 115.282 172.292   1
  -3  17  18 542.221 264.971   1
   3 -17 -18-146.346 187.273   1
  -3  17  17-39.5033 270.281   1
   3 -17 -17 177.359 199.916   1
  -3  17  16-241.850 257.856   1
   3 -17 -16-29.9018 187.893   1
  -3  17  15 123.111 263.559   1
   3 -17 -15-60.3614 184.070   1
  -3  17  14-41.5978 258.678   1
   3 -17 -14 30.3457 176.639   1
  -3  17  13-41.9157 266.796   1
   3 -17 -13 60.7308 190.629   1
  -3  17  12 167.434 278.791   1
   3 -17 -12 241.437 205.474   1
  -3  17  11-372.680 270.661   1
   3 -17 -11 238.752 190.823   1
  -3  17  10-120.742 282.804   1
   3 -17 -10-58.1053 181.628   1
  -3  17   9 230.766 247.152   1
   3 -17  -9 27.9663 182.188   1
  -3  17   8 326.321 258.008   1
   3 -17  -8 132.051 175.518   1
  -3  17   6-60.2390 192.932   1
   3 -17  -6 275.643 155.044   1
  -3  17   5-189.080 180.463   1
   3 -17  -5-21.0480 142.996   1
  -3  17   4 120.576 157.213   1
   3 -17  -4 115.191 142.042   1
  -3  17   3 43.7634 138.021   1
   3 -17  -3 17.8550 113.668   1
   3  17  -2 55.4497 105.501   1
   3  17  -1 203.491 137.248   1
  -3 -17   1 124.191 105.135   1
   3 -17  -1 259.295 129.358   1
  -3  17   1 124.778 154.134   1
  -3 -17   0 82.4035 122.742   1
   3 -17   0 352.848 168.405   1
   3  17   0 137.707 158.999   1
  -3  17   0-187.588 177.906   1
  -3 -17  -1-18.8732 122.834   1
   3  17   1 80.8040 196.155   1
  -3  17  -1 59.5246 214.477   1
   3  17   2 394.579 213.985   1
  -3 -17  -2 145.577 145.025   1
   3  17   3-98.5468 235.033   1
  -3 -17  -3 22.3211 161.424   1
   3  17   4 311.658 223.050   1
  -3 -17  -4 164.208 167.494   1
   3  17   5 500.751 230.943   1
  -3 -17  -5-72.8511 163.060   1
   3  17   6 400.618 271.226   1
  -3 -17  -6 472.658 175.120   1
   3  17   8 442.046 257.933   1
  -3 -17  -8-51.2396 160.266   1
   3  17   9-184.438 242.258   1
  -3 -17  -9 232.712 176.300   1
   3  17  10-257.432 239.337   1
  -3 -17 -10 104.196 158.085   1
   3  17  12 36.5561 240.019   1
  -3 -17 -12 79.2622 172.020   1
   3  17  13 109.591 237.740   1
  -3 -17 -13-26.5799 160.502   1
   3  17  14 36.4737 230.038   1
  -3 -17 -14-53.4952 164.750   1
   3  17  15 437.804 257.560   1
  -3 -17 -15 26.9744 160.050   1
   3  17  16 36.3738 265.686   1
  -3 -17 -16 379.582 188.010   1
   3  17  17 361.014 260.003   1
  -3 -17 -17 650.584 199.325   1
   3  17  18-466.330 267.591   1
  -3 -17 -18 135.570 178.870   1
   3  17  19 426.359 247.242   1
  -3 -17 -19 54.0499 177.273   1
   3  17  20 176.052 240.835   1
  -3 -17 -20-26.7575 174.932   1
  -3  18  19 263.641 264.608   1
   3 -18 -19 310.150 192.700   1
  -3  18  18 232.491 245.893   1
   3 -18 -18 143.816 164.327   1
  -3  18  17 39.8295 274.254   1
   3 -18 -17 380.725 191.723   1
  -3  18  16-203.850 272.287   1
   3 -18 -16 267.755 194.631   1
  -3  18  15 583.032 301.536   1
   3 -18 -15 270.694 191.950   1
   3 -18 -14 60.6529 192.204   1
  -3  18  13 170.564 279.907   1
   3 -18 -13-91.3185 191.084   1
  -3  18  12-42.4589 257.705   1
   3 -18 -12-60.4862 189.899   1
  -3  18  11 249.992 281.723   1
   3 -18 -11-297.333 188.621   1
  -3  18  10 80.9377 275.848   1
   3 -18 -10 143.934 185.138   1
  -3  18   9 573.640 257.546   1
   3 -18  -9 192.293 176.604   1
  -3  18   8 532.854 228.142   1
   3 -18  -8 130.376 162.028   1
  -3  18   7-64.7363 211.636   1
   3 -18  -7-73.3536 166.655   1
  -3  18   6-175.255 178.267   1
   3 -18  -6-22.5671 142.478   1
  -3  18   5 131.013 175.093   1
   3 -18  -5 82.9116 121.562   1
  -3  18   4 283.194 160.288   1
   3 -18  -4-38.2031 125.064   1
  -3  18   3 132.244 140.673   1
   3  18   1-132.724 186.771   1
   3  18   2 61.3215 191.632   1
   3  18   3 409.226 217.270   1
  -3 -18  -3 232.005 156.549   1
   3  18   4 146.953 238.066   1
  -3 -18  -4-123.012 165.610   1
   3  18   5 654.083 255.835   1
  -3 -18  -5-358.770 160.202   1
   3  18   7 317.435 262.859   1
  -3 -18  -7 641.006 181.922   1
   3  18   8 39.8495 253.774   1
  -3 -18  -8 134.686 161.218   1
   3  18   9 198.011 274.176   1
  -3 -18  -9 81.1293 170.803   1
   3  18  10-156.857 263.948   1
  -3 -18 -10 135.333 173.085   1
   3  18  11-38.8975 238.418   1
  -3 -18 -11-27.1030 165.317   1
   3  18  12 230.313 254.117   1
  -3 -18 -12-108.194 175.263   1
   3  18  13 152.354 231.254   1
  -3 -18 -13 54.2694 169.686   1
   3  18  14-188.576 246.721   1
  -3 -18 -14 298.552 176.923   1
   3  18  15 223.195 267.361   1
  -3 -18 -15 108.178 185.321   1
   3  18  16 147.146 236.323   1
  -3 -18 -16 26.9804 169.457   1
   3  18  17 363.087 234.939   1
  -3 -18 -17 510.565 183.706   1
   3  18  18 143.689 209.825   1
  -3 -18 -18 266.272 164.128   1
   3  18  19 281.962 225.404   1
  -3 -18 -19-52.6765 152.556   1
  -3  19  18-78.0957 257.590   1
   3 -19 -18 225.254 180.280   1
  -3  19  17 40.3189 254.343   1
   3 -19 -17 86.3993 167.734   1
  -3  19  16 414.881 265.084   1
   3 -19 -16 235.073 180.707   1
  -3  19  15-42.4774 278.843   1
   3 -19 -15 59.7008 166.045   1
  -3  19  14 215.786 266.076   1
   3 -19 -14 120.633 176.905   1
  -3  19  12 300.827 278.994   1
   3 -19 -12 179.525 181.489   1
  -3  19  11-251.155 260.924   1
   3 -19 -11 498.848 204.614   1
  -3  19  10 40.0663 249.436   1
   3 -19 -10 199.918 163.020   1
  -3  19   9 487.743 245.069   1
  -3  19   8 103.530 221.789   1
  -3  19   7-156.892 198.282   1
   3  19   6 169.860 261.885   1
   3  19   7-216.224 270.734   1
   3  19   8-43.3314 273.302   1
   3  19   9-214.774 273.487   1
  -3 -19  -9-28.5930 170.152   1
   3  19  10-297.199 283.434   1
  -3 -19 -10 85.6825 174.208   1
   3  19  11-166.579 269.861   1
  -3 -19 -11 141.688 173.715   1
   3  19  12 449.565 267.678   1
  -3 -19 -12 112.571 167.343   1
   3  19  13 399.672 269.082   1
  -3 -19 -13-55.6957 163.116   1
   3  19  14 117.358 252.401   1
  -3 -19 -14 27.5939 165.834   1
   3  19  15 497.068 262.280   1
  -3 -19 -15 136.419 172.465   1
   3  19  16 150.266 235.825   1
  -3 -19 -16-53.8209 155.792   1
   3  19  17-109.924 242.575   1
  -3 -19 -17 26.5303 151.042   1
   3  19  18 751.872 279.036   1
  -3 -19 -18 26.0527 167.133   1
   4   0 -26-71.6019 232.043   1
   4   0 -24 441.232 219.075   1
  -4   0  24 302.594 237.118   1
   4   0 -23 525.911 233.351   1
  -4   0  23 113.815 244.080   1
   4   0 -21-92.6011 210.290   1
  -4   0  21 37.4327 245.737   1
   4   0 -20 1777.47 274.726   1
  -4   0  20 1475.27 305.975   1
   4   0 -19-228.725 199.868   1
  -4   0  19-108.353 256.958   1
   4   0 -17 105.319 172.895   1
  -4   0  17-33.9734 237.814   1
   4   0 -16 2401.78 310.918   1
  -4   0  16 3010.71 369.105   1
  -4   0  15-188.188 234.366   1
   4   0 -14 2365.42 305.599   1
  -4   0  14 2876.14 347.710   1
   4   0 -13 132.919 181.028   1
  -4   0  13 28.4925 242.195   1
   4   0 -11 20.3625 159.214   1
  -4   0  11-51.1099 194.939   1
   4   0 -10 3396.95 350.679   1
  -4   0  10 3736.50 389.948   1
   4   0  -9-218.594 169.509   1
  -4   0   9-293.888 220.375   1
   4   0  -8 57675.0 4494.32   1
  -4   0   8 55019.5 4503.31   1
   4   0  -7 303.142 165.409   1
  -4   0   7-39.1946 205.724   1
   4   0  -6 4726.92 428.401   1
  -4   0   6 4560.09 449.014   1
   4   0  -5-100.586 154.633   1
  -4   0   5-271.453 184.396   1
   4   0  -4 67160.1 5219.51   1
  -4   0   4 64194.3 5225.09   1
  -4   0   2-281.988 204.673   1
   4   0  -2 12.4071 178.739   1
  -4   0   1 154.639 217.011   1
   4   0  -1-101.528 209.373   1
   4   0   0 64.9545 202.837   1
  -4   0   0 500.291 237.823   1
   4   0   1-26.6781 200.658   1
  -4   0  -1 181.813 215.117   1
   4   0   2-13.8924 186.067   1
  -4   0  -2 351.696 193.370   1
  -4   0  -4 61736.6 4835.58   1
   4   0   4 60019.8 4837.14   1
  -4   0  -5 138.749 150.079   1
   4   0   5 15.5614 180.061   1
  -4   0  -6 4001.97 362.368   1
   4   0   6 3630.08 376.868   1
  -4   0  -7 29.0688 139.675   1
   4   0   7 201.194 173.441   1
  -4   0  -8 51346.4 3894.48   1
   4   0   8 46190.1 3898.97   1
  -4   0  -9 32.0965 134.262   1
   4   0   9 19.4779 166.763   1
  -4   0 -10 3578.46 355.663   1
   4   0  10 3776.61 377.618   1
  -4   0 -11 147.096 157.722   1
   4   0  11 92.3776 197.958   1
  -4   0 -12 7310.54 668.667   1
   4   0  12 8125.43 686.184   1
  -4   0 -13-80.7038 156.930   1
   4   0  14 1895.46 278.139   1
  -4   0 -14 1837.29 243.891   1
  -4   0 -15 88.3612 147.131   1
   4   0  15 160.740 203.912   1
  -4   0 -16 1862.43 269.472   1
   4   0  16 2120.13 311.443   1
   4   0  17-29.1690 196.322   1
  -4   0 -17 24.3507 172.335   1
  -4   0 -18 255.279 202.991   1
   4   0  19 539.148 243.559   1
  -4   0 -19 220.482 211.452   1
   4   0  20 1040.95 271.915   1
  -4   0 -20 2106.35 284.124   1
   4   0  21 200.227 209.264   1
  -4   0 -21 247.861 201.541   1
   4   0  22-205.710 211.166   1
  -4   0 -22 163.093 213.205   1
   4   0  23 140.346 220.464   1
  -4   0 -23 103.413 227.444   1
   4   0  24 179.081 211.422   1
  -4   0 -24 255.557 229.811   1
   4  -1 -26 418.797 239.845   1
  -4   1  26-190.128 234.433   1
   4   1 -25 214.956 221.989   1
   4  -1 -25 204.798 242.698   1
  -4   1  25-38.6115 234.573   1
   4   1 -24 207.218 232.563   1
   4  -1 -24 667.741 256.563   1
  -4  -1  24 546.529 251.920   1
  -4   1  24 467.362 258.327   1
   4   1 -23 33.1880 225.547   1
   4  -1 -23 32.6834 197.769   1
  -4  -1  23 365.838 248.553   1
  -4   1  23 311.950 240.508   1
   4   1 -22-32.0151 211.218   1
   4  -1 -22 221.639 199.864   1
  -4  -1  22 292.291 245.049   1
  -4   1  22-38.8761 248.705   1
   4   1 -21-276.628 210.208   1
   4  -1 -21 367.730 212.038   1
  -4  -1  21-144.886 242.796   1
  -4   1  21 76.8732 264.932   1
   4   1 -20 59.0244 206.877   1
   4  -1 -20 297.826 225.322   1
  -4  -1  20 35.7196 233.760   1
  -4   1  20 189.062 244.209   1
   4  -1 -19-318.653 211.692   1
  -4  -1  19-419.458 268.326   1
  -4   1  19-37.0026 269.469   1
   4   1 -18 544.309 202.490   1
   4  -1 -18 224.196 213.820   1
  -4  -1  18 476.967 247.890   1
  -4   1  18 539.854 273.203   1
   4   1 -17 443.365 199.339   1
   4  -1 -17 325.426 191.468   1
  -4  -1  17 528.556 248.186   1
  -4   1  17 208.931 264.814   1
   4   1 -16 499.176 197.725   1
   4  -1 -16 156.752 200.670   1
  -4  -1  16 63.6987 233.127   1
  -4   1  16 465.964 262.854   1
   4  -1 -15 1029.91 234.151   1
   4   1 -15 1096.98 210.547   1
  -4  -1  15 703.260 243.232   1
   4   1 -14-182.105 177.513   1
   4  -1 -14 168.608 192.325   1
  -4  -1  14 87.6456 212.072   1
  -4   1  14-365.508 241.766   1
   4  -1 -13-46.0044 185.876   1
  -4   1  13 350.426 241.817   1
   4   1 -12 3196.71 335.862   1
   4   1 -11 667.094 185.634   1
   4  -1 -11 920.149 204.142   1
  -4  -1  11 1047.26 250.172   1
  -4   1  11 1180.20 236.706   1
   4   1 -10 17483.8 1411.69   1
   4  -1 -10 17197.7 1415.80   1
  -4   1  10 16172.2 1429.07   1
  -4  -1  10 17960.4 1428.61   1
   4  -1  -9 2161.22 261.993   1
  -4   1   9 2474.28 302.667   1
  -4  -1   9 2489.53 280.724   1
   4  -1  -8-18.0594 147.903   1
   4   1  -8 81.7413 147.872   1
  -4   1   8 21.9421 178.196   1
  -4  -1   8 122.757 177.814   1
  -4   1   7 52046.5 3969.81   1
   4   1  -7 48348.3 3955.11   1
   4  -1  -7 48281.5 3957.94   1
  -4  -1   7 50922.3 3966.20   1
  -4   1   6 11576.4 898.669   1
   4   1  -6 10103.9 870.732   1
  -4  -1   6 10574.8 884.847   1
   4  -1  -6 10119.7 876.673   1
  -4  -1   5 332.003 199.664   1
  -4   1   5 709.105 189.384   1
   4   1  -5 793.512 177.589   1
   4  -1  -5 606.076 167.118   1
  -4   1   4 27473.4 2342.14   1
   4  -1  -4 30595.4 2336.76   1
  -4  -1   2 51421.6 3914.81   1
   4   1  -2 47169.8 3911.62   1
   4  -1  -1 9034.41 781.579   1
   4   1  -1 9204.44 784.839   1
  -4   1   1 9509.80 791.361   1
  -4  -1   1 9443.75 787.804   1
   4  -1   0 243.676 196.208   1
   4   1   0 103.296 199.083   1
  -4   1   0 184.926 219.963   1
  -4  -1   0-56.0690 216.755   1
   4  -1   1 9995.10 847.924   1
   4   1   1 9463.89 853.380   1
  -4   1  -1 10963.9 853.779   1
  -4  -1  -1 10210.1 853.324   1
   4  -1   2 53302.3 4261.65   1
  -4   1  -2 53944.2 4261.88   1
   4  -1   3 14725.5 1198.18   1
  -4   1  -3 14526.8 1197.25   1
  -4  -1  -4 27896.0 2197.58   1
   4   1   4 26807.6 2199.89   1
  -4  -1  -5 567.895 169.155   1
  -4   1  -5 309.211 163.439   1
   4   1   5 540.001 193.519   1
   4  -1   5 757.041 181.372   1
  -4   1  -6 8824.43 763.793   1
  -4  -1  -6 8648.87 764.266   1
   4   1   6 9053.72 778.990   1
   4  -1   6 10075.2 773.932   1
  -4   1  -7 40291.4 3428.32   1
  -4  -1  -7 45953.8 3432.83   1
   4  -1   7 43612.5 3436.15   1
   4   1   7 42664.4 3439.71   1
  -4  -1  -8 15.8830 159.578   1
  -4   1  -8 215.869 129.636   1
   4  -1   8 152.988 154.378   1
   4   1   8 57.2381 189.817   1
  -4   1  -9 2210.42 249.495   1
  -4  -1  -9 2081.67 263.609   1
   4   1   9 2205.90 291.622   1
   4  -1   9 2741.38 279.639   1
  -4   1 -10 14780.2 1273.61   1
  -4  -1 -10 15566.4 1278.99   1
   4   1  10 16067.6 1298.28   1
   4  -1  10 16202.9 1287.47   1
   4   1  11 742.250 229.044   1
  -4   1 -11 469.521 167.528   1
  -4  -1 -11 889.537 186.819   1
   4  -1  12 2269.04 313.303   1
  -4   1 -12 2800.29 295.754   1
   4   1  13 178.568 211.707   1
  -4  -1 -13-143.231 171.172   1
   4   1  14 26.3959 200.740   1
   4  -1  14 256.000 189.665   1
  -4  -1 -14-21.4390 167.155   1
  -4   1 -14-42.9598 155.367   1
   4  -1  15 795.917 235.409   1
   4   1  15 758.291 223.774   1
  -4   1 -15 761.706 186.769   1
  -4  -1 -15 395.800 165.187   1
   4  -1  16 471.303 207.233   1
   4   1  16 196.514 217.310   1
  -4   1 -16-47.4336 176.850   1
   4  -1  17 87.1569 207.005   1
   4   1  17 438.294 213.410   1
  -4   1 -17 401.523 198.650   1
  -4  -1 -17-23.8272 176.071   1
   4   1  18 303.432 216.216   1
   4  -1  18 730.034 226.720   1
  -4   1 -18 693.945 216.883   1
  -4  -1 -18 396.348 183.075   1
   4   1  19 157.459 212.820   1
  -4  -1 -19-78.8412 180.446   1
   4  -1  20 162.368 212.383   1
   4   1  20 226.625 218.026   1
  -4   1 -20-154.432 216.292   1
  -4  -1 -20 139.203 207.060   1
   4  -1  21-100.045 215.927   1
   4   1  21 529.696 238.438   1
  -4   1 -21 791.166 236.586   1
  -4  -1 -21-146.347 204.914   1
   4  -1  22 205.103 222.399   1
   4   1  22 169.816 214.140   1
  -4   1 -22 804.450 251.048   1
  -4  -1 -22-30.6079 210.283   1
   4  -1  23 244.516 219.939   1
   4   1  23 243.279 228.771   1
  -4   1 -23 223.933 252.791   1
  -4  -1 -23 159.920 221.964   1
   4  -1  24-248.966 204.766   1
   4   1  24-248.661 239.088   1
  -4  -1 -24 335.907 231.531   1
  -4   1 -24 280.042 251.138   1
   4   1  25 470.972 227.482   1
  -4  -1 -25 106.352 238.696   1
  -4  -1 -26 37.3568 234.525   1
   4  -2 -27 823.734 260.748   1
   4  -2 -26 508.136 244.811   1
  -4   2  26 155.385 244.283   1
   4  -2 -25-201.091 222.871   1
  -4   2  25 118.058 248.247   1
   4   2 -24 566.034 247.890   1
   4  -2 -23 451.763 227.127   1
  -4   2  23-199.001 258.274   1
   4  -2 -22 157.422 197.717   1
   4   2 -22 257.479 211.340   1
  -4  -2  22-174.905 217.599   1
  -4   2  22-39.5815 240.269   1
   4   2 -21 61.5627 207.176   1
  -4  -2  21-34.8226 213.433   1
   4   2 -20 763.317 220.055   1
   4  -2 -20 332.216 234.930   1
  -4  -2  20 171.911 234.508   1
  -4   2  20 655.353 286.182   1
   4  -2 -19 206.437 196.681   1
  -4   2  19 187.158 248.299   1
   4   2 -18 26.8259 188.872   1
   4  -2 -18 229.245 236.866   1
  -4  -2  18 197.840 239.621   1
  -4   2  18 291.176 270.816   1
   4   2 -17 332.655 188.524   1
  -4  -2  17 64.0606 234.777   1
   4   2 -16-24.4041 189.338   1
   4  -2 -16 187.542 185.642   1
  -4   2  16 33.8832 236.452   1
  -4  -2  16 371.423 234.062   1
   4   2 -15 1209.49 218.304   1
   4  -2 -15 1162.25 229.708   1
  -4   2  15 1072.96 274.868   1
  -4  -2  15 982.166 249.577   1
   4   2 -14 485.776 179.886   1
   4  -2 -14 472.044 198.377   1
  -4   2  14 310.736 241.222   1
  -4  -2  14 170.853 230.642   1
   4  -2 -13 6246.65 546.788   1
   4   2 -13 6030.52 532.189   1
  -4   2  13 5124.40 567.769   1
  -4  -2  13 5807.98 558.226   1
   4  -2 -12 5163.46 483.055   1
  -4  -2  12 5136.08 481.152   1
  -4   2  12 4168.82 492.037   1
  -4  -2  11 3344.10 363.258   1
   4   2 -11 2782.94 311.628   1
  -4   2  10 332.055 208.698   1
   4   2 -10 463.268 160.704   1
   4  -2 -10 645.686 182.046   1
  -4  -2   9 1030.42 210.321   1
  -4   2   9 1110.20 244.057   1
   4  -2  -9 810.214 203.092   1
   4   2  -9 743.728 171.089   1
  -4   2   8 8424.13 754.240   1
  -4  -2   8 9403.09 749.560   1
   4   2  -8 7738.91 728.976   1
   4  -2  -8 9046.87 740.976   1
  -4   2   7 13809.0 1216.96   1
   4   2  -7 14752.9 1200.37   1
  -4  -2   7 14961.0 1214.10   1
   4  -2  -7 14937.1 1210.24   1
  -4   2   6 21734.1 1755.83   1
   4   2  -6 21547.9 1736.10   1
  -4  -2   6 22860.4 1747.51   1
   4  -2  -6 20104.9 1744.08   1
  -4   2   5 15415.0 1231.36   1
   4   2  -5 14783.5 1210.08   1
   4  -2  -5 14703.7 1218.76   1
  -4  -2   5 14641.2 1217.09   1
   4  -2  -4 19763.7 1553.88   1
  -4   2   4 18505.5 1560.05   1
  -4   2   3 43519.5 3531.57   1
   4  -2  -3 44894.7 3524.28   1
   4   2  -2 37029.4 2889.15   1
  -4  -2   2 35335.6 2891.69   1
   4  -2  -1 849.370 194.164   1
  -4   2   1 763.073 220.820   1
  -4  -2   1 610.531 205.093   1
   4   2  -1 511.092 194.146   1
   4   2   0 100632. 8381.32   1
  -4   2   0 107967. 8382.64   1
   4  -2   0 100955. 8376.90   1
  -4  -2   0 114980. 8381.87   1
  -4   2  -1 926.852 208.531   1
   4  -2   1 826.636 192.215   1
  -4   2  -2 39738.2 3098.25   1
   4  -2   2 38018.3 3094.53   1
  -4   2  -3 48352.3 3582.08   1
  -4  -2  -3 44936.6 3583.39   1
   4  -2   3 44523.5 3580.84   1
   4   2   3 41984.4 3583.90   1
   4   2   4 18108.7 1441.30   1
  -4  -2  -4 17131.1 1433.45   1
   4   2   5 13068.9 1153.52   1
  -4  -2  -5 14652.2 1147.92   1
   4   2   6 17701.0 1571.69   1
   4  -2   6 18253.5 1562.90   1
  -4   2  -6 20038.2 1554.16   1
  -4  -2  -6 20570.1 1565.05   1
   4  -2   7 13334.8 1089.99   1
  -4  -2  -7 13058.1 1090.01   1
  -4   2  -7 12897.6 1083.14   1
   4   2   7 13806.2 1102.38   1
  -4   2  -8 7302.85 627.004   1
  -4  -2  -8 8164.24 641.048   1
   4  -2   8 7056.03 635.381   1
   4   2   8 7003.27 652.654   1
  -4   2  -9 905.141 156.787   1
  -4  -2  -9 605.563 173.672   1
   4   2   9 640.592 205.791   1
   4  -2   9 633.283 174.066   1
  -4   2 -10 81.5955 149.257   1
  -4  -2 -10 510.506 168.280   1
   4  -2  10 118.065 164.537   1
   4   2  10 449.630 209.581   1
  -4   2 -11 3494.96 332.381   1
   4  -2  11 3032.44 352.307   1
  -4  -2 -12 5221.19 448.279   1
   4  -2  12 5336.21 465.921   1
   4   2  12 5155.69 474.706   1
  -4  -2 -13 4323.12 448.520   1
  -4   2 -13 4975.08 452.624   1
   4   2  13 4952.87 485.560   1
   4  -2  13 5289.27 484.895   1
  -4  -2 -14 868.235 188.134   1
   4   2  14 213.569 216.100   1
  -4  -2 -15 883.610 201.766   1
  -4   2 -15 1328.63 224.112   1
   4   2  15 741.959 220.136   1
   4  -2  15 1307.80 243.209   1
  -4   2 -16 24.4238 187.854   1
  -4  -2 -16 137.370 183.654   1
   4  -2  16 301.700 194.465   1
  -4   2 -17 25.9912 189.351   1
   4  -2  17 115.166 208.275   1
  -4   2 -18 27.8757 200.248   1
  -4  -2 -18 72.8471 169.406   1
   4   2  18-60.6343 214.640   1
   4  -2  18 300.894 228.875   1
  -4  -2 -19 229.828 183.319   1
  -4   2 -19 427.450 216.598   1
   4  -2  19-31.1438 205.850   1
   4   2  19 125.366 200.944   1
  -4   2 -20 394.223 240.750   1
  -4  -2 -20 509.640 199.520   1
   4   2  20 320.951 221.184   1
   4  -2  20 446.924 217.453   1
  -4  -2 -21-111.808 187.374   1
   4  -2  21-327.323 220.313   1
   4   2  21-163.604 212.954   1
  -4   2 -22-37.6860 246.717   1
  -4  -2 -22 260.727 193.092   1
   4  -2  22 33.5039 193.394   1
   4   2  22 368.487 218.454   1
  -4  -2 -23 719.993 218.917   1
  -4   2 -23 445.246 261.608   1
   4  -2  23 170.451 207.920   1
   4   2  23 102.663 212.794   1
  -4  -2 -24-62.4216 193.269   1
  -4   2 -24-218.637 296.761   1
   4   2  24-34.9613 206.899   1
  -4  -2 -25-97.9099 195.184   1
   4   2  25-71.3785 207.852   1
  -4  -2 -26 340.698 220.309   1
   4   2  26 36.1307 216.483   1
  -4  -2 -27-141.455 222.275   1
   4  -3 -27 696.280 253.722   1
  -4   3  27-38.4916 239.913   1
   4  -3 -26 164.975 219.972   1
  -4   3  26 275.003 252.858   1
   4  -3 -25 361.662 248.037   1
  -4   3  25-39.7885 245.493   1
   4  -3 -24 388.778 235.204   1
  -4   3  24-361.275 256.737   1
   4  -3 -23-31.8809 209.662   1
   4   3 -23 139.569 226.446   1
  -4   3  23 160.734 241.745   1
  -4  -3  23 437.239 213.480   1
   4  -3 -22-31.5748 199.814   1
   4   3 -22 262.789 221.699   1
  -4   3  22 560.474 254.183   1
  -4  -3  22 201.458 232.909   1
   4  -3 -21-498.567 232.377   1
   4   3 -21 341.055 200.903   1
  -4   3  21-39.3390 257.130   1
  -4  -3  21 99.9809 204.267   1
   4   3 -20 117.301 200.592   1
   4  -3 -20-275.186 221.148   1
  -4   3  20-154.858 263.751   1
  -4  -3  20 98.7707 215.226   1
   4   3 -19-111.119 193.782   1
  -4  -3  19 420.773 218.812   1
  -4   3  19-37.8318 254.696   1
   4  -3 -18 1106.59 250.609   1
   4   3 -18 821.003 224.579   1
  -4  -3  18 696.834 239.126   1
   4   3 -17 276.661 200.546   1
   4  -3 -17 28.2047 220.867   1
  -4  -3  17 123.371 213.758   1
  -4   3  17 177.985 280.267   1
   4  -3 -16 3664.82 373.008   1
   4   3 -16 3258.11 352.431   1
  -4  -3  16 2746.47 369.326   1
  -4   3  16 2952.75 383.683   1
  -4   3  15 296.905 257.085   1
  -4  -3  15 518.248 230.599   1
   4   3 -15 226.060 178.299   1
   4  -3 -15 26.4470 201.997   1
  -4   3  14 568.913 253.958   1
   4  -3 -14 357.268 210.680   1
  -4   3  13 724.620 243.962   1
  -4  -3  13 713.139 228.965   1
   4  -3 -13 736.889 213.196   1
   4   3 -13 1021.55 200.625   1
  -4  -3  12 4099.69 423.924   1
   4  -3 -12 4838.50 431.219   1
   4   3 -12 4440.74 406.409   1
  -4   3  12 3167.77 440.833   1
   4   3 -11 593.897 171.911   1
   4  -3 -11 749.904 216.731   1
  -4   3  11 522.253 231.253   1
  -4  -3  11 551.922 208.379   1
  -4  -3  10 10597.8 894.581   1
   4  -3 -10 10784.8 895.377   1
   4   3 -10 10681.7 884.344   1
  -4   3  10 9523.70 915.003   1
  -4  -3   9 1290.90 215.418   1
   4  -3  -9 995.201 220.581   1
   4   3  -9 1398.32 194.139   1
   4   3  -8-32.1551 145.096   1
  -4  -3   8 160.500 176.896   1
  -4   3   8 23.6900 174.349   1
   4  -3  -8 78.6383 151.431   1
   4   3  -7 3348.26 314.404   1
  -4   3   7 3042.38 351.359   1
  -4  -3   7 3112.63 332.711   1
   4  -3  -7 2936.19 335.813   1
  -4   3   6 27954.3 2247.41   1
   4   3  -6 26988.9 2225.14   1
   4  -3  -6 27305.1 2237.18   1
  -4  -3   6 29267.5 2238.46   1
  -4   3   5 331.490 200.207   1
   4  -3  -5 502.257 170.850   1
  -4   3   4 11829.3 964.295   1
   4  -3  -4 11238.9 952.486   1
   4   3  -3 7183.15 652.731   1
  -4   3   3 8192.35 674.672   1
  -4  -3   3 7790.52 658.240   1
   4  -3  -3 7798.84 661.758   1
   4   3  -2 1404.69 202.883   1
  -4  -3   2 1160.26 207.450   1
   4   3  -1 361.779 169.295   1
  -4  -3   1 389.626 187.546   1
   4  -3   0 122.844 165.602   1
  -4   3   0-14.2929 187.309   1
   4  -3   1 136.780 164.066   1
  -4   3  -1 295.688 182.403   1
  -4  -3  -2 963.737 217.189   1
   4   3   2 1149.83 233.218   1
   4  -3   2 1303.47 204.521   1
   4  -3   3 6777.44 684.567   1
  -4   3  -3 8950.06 687.388   1
  -4  -3  -3 8705.56 702.554   1
   4   3   3 8516.38 707.159   1
   4  -3   4 9770.17 957.450   1
  -4  -3  -4 11835.4 973.471   1
  -4   3  -4 12787.1 963.619   1
   4   3   4 13254.1 985.277   1
  -4  -3  -5 495.596 190.452   1
   4   3   5 666.921 218.840   1
   4   3   6 25093.5 2110.24   1
  -4  -3  -6 27109.0 2105.67   1
   4  -3   7 2897.05 304.597   1
  -4   3  -7 2620.24 295.279   1
  -4  -3  -7 3275.51 314.640   1
   4   3   7 3645.26 348.824   1
  -4  -3  -8 251.093 168.613   1
  -4   3  -8 108.763 126.939   1
   4   3   8 43.8451 200.295   1
  -4  -3  -9 1359.20 205.022   1
  -4   3  -9 886.357 171.917   1
   4  -3   9 757.168 183.016   1
   4   3   9 1102.49 239.885   1
  -4  -3 -10 11380.2 871.940   1
  -4   3 -10 9646.65 851.678   1
   4   3  10 9714.80 880.617   1
   4  -3  10 10140.9 866.210   1
  -4  -3 -11 712.279 186.321   1
  -4   3 -11 284.473 151.040   1
   4   3  11 285.045 228.262   1
   4  -3  11 463.522 182.216   1
  -4   3 -12 3896.05 342.237   1
  -4  -3 -12 3185.77 348.489   1
   4   3  12 3116.37 372.590   1
   4  -3  12 2841.93 346.125   1
  -4   3 -13 821.228 202.043   1
  -4  -3 -13 945.954 207.247   1
   4  -3  13 893.384 223.252   1
   4   3  13 779.708 247.167   1
   4  -3  14 269.413 177.547   1
   4   3  14 492.760 216.581   1
  -4   3 -15 117.591 175.851   1
  -4  -3 -15 380.645 195.971   1
   4  -3  15 435.842 190.251   1
   4   3  15-27.9670 230.397   1
  -4  -3 -16 3189.07 340.918   1
   4   3  16 2554.82 356.901   1
   4  -3  16 3251.51 362.324   1
  -4   3 -16 3428.19 360.522   1
   4  -3  17 112.711 205.567   1
  -4   3 -17 350.241 201.285   1
  -4  -3 -17 70.4801 164.263   1
   4   3  18 668.443 215.742   1
   4  -3  18 1263.56 254.076   1
  -4  -3 -18 600.995 194.310   1
  -4   3 -18 1619.94 260.204   1
   4  -3  19 30.1984 208.266   1
   4   3  19-187.569 203.568   1
  -4  -3 -19-225.663 166.139   1
  -4   3 -19 225.710 223.219   1
   4   3  20 95.5682 212.981   1
  -4  -3 -20 182.854 171.874   1
   4  -3  21 189.783 205.759   1
   4   3  21-161.722 201.001   1
  -4   3 -21 562.593 251.035   1
  -4  -3 -21 404.736 184.706   1
   4  -3  22-128.813 208.024   1
   4   3  22 395.723 220.401   1
  -4   3 -22 121.564 253.408   1
  -4  -3 -22 166.285 180.681   1
   4   3  23-33.5946 199.831   1
  -4  -3 -23 142.183 181.899   1
  -4   3 -23 88.0082 291.365   1
   4   3  24 479.035 226.307   1
  -4  -3 -24 58.6096 198.082   1
   4   3  25-34.8610 214.710   1
  -4  -3 -25 30.3462 209.976   1
   4   3  27-176.866 219.005   1
  -4  -3 -27 290.670 215.685   1
  -4   4  28 75.0358 212.372   1
   4  -4 -28-31.9018 206.713   1
  -4   4  27-192.562 226.684   1
   4  -4 -27 288.380 227.687   1
  -4   4  26 471.101 249.389   1
   4  -4 -26 644.405 234.888   1
  -4   4  25 877.009 271.644   1
   4  -4 -25 448.575 228.685   1
  -4   4  24-120.492 242.854   1
   4  -4 -24 349.911 204.697   1
  -4   4  23-80.6058 250.634   1
   4  -4 -23 95.2758 201.229   1
  -4  -4  22 423.132 202.994   1
  -4   4  22-239.262 267.745   1
   4   4 -22 103.487 214.048   1
   4  -4 -22 316.003 223.354   1
  -4  -4  21-96.9044 196.246   1
  -4   4  21 395.053 276.642   1
   4   4 -21-96.4118 204.760   1
   4  -4 -21 406.422 240.914   1
  -4  -4  19 93.8550 210.862   1
   4  -4 -19 511.651 250.741   1
   4   4 -19 282.073 187.253   1
  -4   4  18 333.357 262.403   1
  -4  -4  18 429.185 194.999   1
   4  -4 -18 412.429 219.697   1
   4   4 -18 106.325 208.135   1
  -4   4  17-287.510 292.639   1
  -4  -4  17-119.640 220.856   1
   4   4 -17-150.652 179.692   1
   4  -4 -17 258.776 209.426   1
  -4  -4  16 204.306 198.551   1
   4   4 -16 166.697 166.659   1
  -4  -4  15 706.278 218.386   1
  -4   4  15 367.783 242.427   1
   4  -4 -15 432.926 189.176   1
   4   4 -15 496.817 191.483   1
  -4   4  14 4722.57 548.526   1
  -4  -4  14 5925.22 561.166   1
   4   4 -14 4890.40 520.845   1
   4  -4 -13 556.512 184.249   1
   4   4 -13 144.612 172.848   1
  -4  -4  13 236.240 222.879   1
  -4   4  13 739.336 245.703   1
   4  -4 -12 341.235 190.142   1
   4   4 -12 552.161 168.352   1
  -4   4  12 29.4782 228.989   1
  -4  -4  12-251.458 193.729   1
  -4  -4  11 4428.37 418.579   1
   4   4 -11 3174.37 385.741   1
  -4   4  11 3922.13 441.589   1
  -4  -4  10 7521.64 513.218   1
   4   4 -10 3982.38 461.165   1
   4   4  -9 4747.33 397.895   1
  -4   4   9 3399.29 430.709   1
   4  -4  -9 4381.81 424.139   1
  -4  -4   9 3760.64 417.372   1
  -4   4   8 6672.67 594.382   1
  -4  -4   8 6184.73 565.339   1
   4   4  -8 5748.35 543.811   1
   4  -4  -8 7005.89 579.142   1
  -4   4   7 1358.34 252.209   1
   4   4  -7 1660.04 214.067   1
  -4  -4   7 1669.99 243.503   1
   4  -4  -7 1387.17 227.239   1
  -4   4   6 19349.2 1699.29   1
   4   4  -6 21861.0 1677.72   1
  -4  -4   6 20471.2 1682.87   1
   4  -4  -6 20912.5 1693.81   1
   4  -4  -5 12120.9 932.150   1
  -4   4   5 9901.61 938.609   1
   4  -4  -4 1341.89 219.284   1
  -4   4   4 1478.90 241.355   1
   4   4  -3 6830.48 574.864   1
  -4   4   3 6787.15 598.814   1
   4  -4  -3 7345.40 584.139   1
  -4  -4   3 5957.03 576.118   1
  -4   4   2 37473.6 2979.67   1
   4   4  -2 37810.1 2966.43   1
  -4  -4   2 38370.6 2968.27   1
   4  -4  -2 35123.3 2970.58   1
   4   4   1 42874.1 3918.84   1
  -4   4  -1 50493.2 3918.50   1
  -4  -4  -1 50224.4 3919.55   1
   4  -4   1 52910.2 3914.63   1
   4  -4   2 38240.4 3014.33   1
  -4  -4  -2 37385.0 3024.64   1
  -4   4  -2 38756.4 3017.80   1
   4   4   2 36625.5 3029.03   1
   4  -4   3 6439.20 576.201   1
   4   4   3 6413.13 605.236   1
  -4   4  -3 7622.33 584.056   1
  -4  -4  -3 6748.29 602.367   1
   4  -4   4 1613.12 216.455   1
  -4   4  -4 1993.04 215.743   1
   4   4   4 1835.83 248.797   1
  -4  -4  -4 1589.14 218.943   1
   4  -4   5 11569.6 865.309   1
  -4   4  -5 10767.7 861.467   1
  -4  -4  -5 8584.96 882.067   1
   4   4   5 10182.7 891.604   1
  -4  -4  -6 19214.6 1574.69   1
   4   4   6 19528.8 1587.27   1
   4   4   7 1519.56 254.798   1
   4  -4   7 1387.88 193.924   1
  -4  -4  -7 1490.92 225.815   1
  -4   4  -7 1474.96 186.078   1
   4   4   8 6089.36 564.632   1
   4  -4   8 6136.45 520.452   1
  -4  -4  -8 5563.28 536.063   1
   4  -4   9 2997.05 326.824   1
   4   4   9 3253.46 381.017   1
  -4  -4  -9 3923.10 353.018   1
  -4   4  -9 3197.48 320.390   1
   4  -4  10 5814.77 541.592   1
  -4   4 -10 6228.19 533.917   1
   4  -4  11 4583.94 410.615   1
  -4  -4 -11 3633.45 406.197   1
  -4   4 -11 4127.73 395.192   1
   4   4  11 3961.60 439.893   1
  -4   4 -12 76.8051 168.111   1
  -4  -4 -12 150.532 157.207   1
   4   4  12-81.7769 188.663   1
   4  -4  12 21.7220 191.986   1
  -4   4 -13 355.345 181.156   1
  -4  -4 -13 155.445 196.343   1
   4  -4  13 430.672 194.565   1
   4   4  13 773.852 255.139   1
   4  -4  14 5643.97 499.674   1
   4   4  14 4798.82 522.146   1
   4   4  15 543.927 210.170   1
  -4  -4 -15 319.805 162.410   1
   4  -4  16 155.488 167.192   1
  -4   4 -16-103.760 173.892   1
   4   4  17-59.8864 233.428   1
   4  -4  17 54.2177 198.796   1
  -4   4 -17-28.1278 204.850   1
  -4  -4 -17-70.9554 186.056   1
   4   4  18 91.8431 232.426   1
   4  -4  18-28.0208 200.199   1
  -4  -4 -18 408.326 183.120   1
  -4   4 -18 93.5521 223.509   1
   4   4  19 250.563 242.146   1
   4  -4  19 487.091 199.731   1
  -4  -4 -19 273.558 201.485   1
  -4   4 -19 849.594 249.879   1
   4   4  20 254.099 218.359   1
   4  -4  20-58.7351 174.062   1
  -4   4 -20 331.351 246.021   1
   4  -4  21 149.507 210.196   1
   4   4  21 64.1439 215.116   1
  -4   4 -21 119.936 253.415   1
  -4  -4 -21 79.0024 169.303   1
   4   4  22 130.186 204.389   1
  -4  -4 -22 321.871 178.012   1
  -4   4 -22 348.204 267.561   1
   4   4  23 165.015 199.497   1
  -4  -4 -23 81.8137 178.491   1
   4   4  24-334.762 217.925   1
  -4  -4 -24 139.235 197.151   1
   4   4  25-271.782 230.743   1
  -4  -4 -25 456.937 210.392   1
   4   4  26 478.395 236.424   1
  -4  -4 -26 437.306 211.641   1
   4   4  27-171.427 207.401   1
  -4  -4 -27-148.902 188.234   1
  -4  -4 -28-30.2022 189.609   1
   4  -5 -27 186.609 217.900   1
  -4   5  27 38.1154 236.102   1
   4  -5 -26-62.4414 216.197   1
  -4   5  26 389.763 268.789   1
   4  -5 -24 126.017 217.337   1
  -4   5  24 759.526 289.473   1
   4  -5 -23 252.276 224.920   1
  -4   5  23-160.557 273.520   1
   4  -5 -22 315.287 227.100   1
  -4   5  22 357.900 256.741   1
   4   5 -21-173.031 205.873   1
   4  -5 -21 281.427 204.486   1
  -4   5  21 78.8168 242.804   1
  -4  -5  21 94.1700 204.386   1
   4  -5 -20-431.482 231.382   1
   4   5 -20 349.831 202.455   1
  -4   5  20 38.8017 273.622   1
  -4  -5  20 186.075 196.526   1
   4  -5 -19 486.289 214.750   1
   4   5 -19 118.251 195.420   1
  -4   5  19 152.387 258.477   1
  -4  -5  19 365.354 202.869   1
   4  -5 -18 416.836 229.020   1
   4   5 -18 414.394 195.574   1
  -4  -5  18 389.519 216.390   1
  -4   5  18 185.868 294.745   1
   4  -5 -17 612.222 211.216   1
   4   5 -17 78.2240 166.644   1
  -4   5  17 506.371 247.355   1
  -4  -5  17-29.3088 215.289   1
   4  -5 -16 1707.75 265.457   1
   4   5 -16 1278.47 222.856   1
  -4   5  16 1087.24 320.853   1
   4  -5 -15-82.6392 225.227   1
  -4   5  15 541.225 293.449   1
   4  -5 -14 855.918 244.903   1
   4   5 -14 334.202 183.849   1
  -4   5  14 1141.68 280.287   1
  -4  -5  14 538.832 234.379   1
   4   5 -13 447.133 167.242   1
   4  -5 -13 829.414 227.453   1
  -4  -5  13 388.905 210.566   1
  -4   5  13 533.837 280.621   1
  -4   5  12 604.765 265.808   1
  -4  -5  12 550.935 223.366   1
   4  -5 -12 302.335 219.414   1
   4   5 -12 593.157 186.406   1
  -4   5  11 290.374 214.140   1
  -4  -5  11 410.466 202.376   1
   4  -5 -11 534.942 178.704   1
   4   5 -11 599.977 165.068   1
   4   5 -10 1198.84 204.458   1
  -4  -5  10 1628.84 228.900   1
   4  -5 -10 1338.22 246.682   1
   4   5  -9 1134.73 188.834   1
  -4  -5   9 1276.07 228.304   1
  -4   5   8 24754.0 2121.89   1
   4   5  -8 25026.5 2091.35   1
   4  -5  -8 28048.3 2111.30   1
  -4  -5   8 26402.1 2103.70   1
   4  -5  -7 6866.16 599.426   1
  -4  -5   7 6932.89 584.789   1
  -4   5   7 5827.35 613.878   1
   4  -5  -6 1633.16 239.930   1
  -4   5   6 1934.59 274.529   1
   4  -5  -5 3411.13 347.565   1
  -4   5   5 3133.73 368.847   1
   4   5  -4 39228.4 3501.33   1
  -4   5   4 47841.3 3529.02   1
   4  -5  -4 50591.4 3519.84   1
  -4  -5   4 42641.9 3506.01   1
  -4  -5   3 1077.10 179.442   1
   4   5  -3 966.423 169.649   1
   4  -5  -3 961.506 175.975   1
  -4   5   3 717.646 204.520   1
  -4   5   2 64387.5 4965.56   1
   4  -5  -2 60905.0 4955.51   1
  -4   5   1 132.422 178.154   1
   4  -5  -1 67.4569 142.707   1
  -4   5  -1 141.101 163.906   1
   4  -5   1 47.7342 136.441   1
  -4  -5  -1 309.820 148.547   1
   4   5   1 15.7611 159.512   1
   4  -5   2 63810.1 4992.56   1
  -4  -5  -2 60726.1 5001.86   1
  -4   5  -2 65048.7 4996.78   1
   4   5   2 61638.2 5005.51   1
   4  -5   3 1105.72 153.013   1
  -4  -5  -3 645.214 183.170   1
   4   5   3 1053.82 206.106   1
  -4   5  -3 979.846 160.850   1
  -4   5  -4 46908.1 3624.01   1
  -4  -5  -4 43758.2 3635.04   1
   4   5   4 45633.1 3643.84   1
   4   5   5 3123.68 378.687   1
  -4  -5  -5 3031.40 345.023   1
  -4   5  -5 3741.29 316.525   1
   4  -5   5 3306.44 316.766   1
   4  -5   6 1487.11 192.734   1
  -4  -5  -6 1822.38 229.168   1
   4   5   6 1428.13 252.935   1
  -4  -5  -7 5444.05 488.797   1
   4   5   7 4678.02 505.981   1
  -4   5  -8 22872.1 1831.43   1
  -4  -5  -8 24014.7 1853.55   1
   4   5   8 23288.6 1868.81   1
   4  -5   8 21721.2 1830.09   1
   4  -5   9 607.091 163.870   1
  -4   5  -9 299.954 140.128   1
   4  -5  10 1277.98 188.079   1
   4   5  10 1066.15 256.145   1
  -4  -5 -10 988.986 207.323   1
  -4   5 -10 419.948 156.506   1
   4  -5  11 58.8640 167.949   1
   4   5  11 193.941 222.088   1
  -4   5 -11 89.5295 145.839   1
  -4  -5 -11 284.272 171.878   1
   4   5  12 197.455 229.236   1
   4  -5  12 226.671 172.138   1
  -4   5 -12 309.762 178.108   1
  -4  -5 -12 246.452 179.402   1
   4   5  13-28.6452 242.052   1
   4  -5  13 536.370 187.936   1
  -4  -5 -13 367.088 212.497   1
  -4   5 -13 232.460 181.119   1
   4   5  14 692.096 245.149   1
   4  -5  14 311.754 183.210   1
  -4   5 -14 1085.79 195.770   1
  -4  -5 -14 482.300 209.517   1
   4  -5  15-116.671 172.521   1
  -4   5 -15 293.865 187.033   1
  -4  -5 -15 210.619 180.439   1
   4   5  16 1465.56 263.086   1
  -4  -5 -16 994.981 212.064   1
   4  -5  17 25.5383 182.317   1
   4   5  17 121.992 222.307   1
  -4  -5 -17 167.664 178.283   1
  -4   5 -17 177.186 216.757   1
   4   5  18 217.630 225.259   1
   4  -5  18 287.515 194.765   1
  -4  -5 -18 73.0777 196.049   1
  -4   5 -18 129.710 222.206   1
   4  -5  19 240.956 187.814   1
   4   5  19 316.210 243.828   1
  -4   5 -19 106.596 249.008   1
  -4  -5 -19 25.1242 190.256   1
   4  -5  20 136.647 172.269   1
  -4   5 -20 116.389 238.297   1
  -4  -5 -20 307.384 196.022   1
   4   5  21 127.834 217.071   1
   4   5  22-32.2536 199.801   1
  -4  -5 -22 209.934 174.667   1
   4   5  23-32.5377 189.507   1
  -4  -5 -23 158.816 162.361   1
   4   5  24 32.8445 208.155   1
  -4  -5 -24 80.3386 181.036   1
   4   5  26-332.013 232.093   1
  -4  -5 -26 632.832 213.181   1
   4   5  27 132.683 202.414   1
  -4  -5 -27 361.840 183.156   1
   4   5  28-32.9956 183.562   1
  -4  -5 -28 111.710 184.922   1
   4  -6 -27 301.802 199.740   1
  -4   6  27 112.585 217.974   1
   4  -6 -26 30.4861 196.530   1
  -4   6  26 499.838 247.521   1
   4  -6 -25-122.861 200.181   1
  -4   6  25-156.309 217.615   1
   4  -6 -24 93.3064 181.905   1
  -4   6  24 435.236 227.218   1
   4  -6 -23 596.105 221.470   1
  -4   6  23 39.5072 248.529   1
   4  -6 -22 31.3641 214.834   1
  -4   6  22 355.133 279.518   1
   4  -6 -21-31.2873 226.259   1
  -4   6  21 39.2374 255.355   1
   4  -6 -20 464.411 210.300   1
   4   6 -20-69.0894 232.526   1
  -4   6  20 542.002 260.372   1
  -4  -6  20 59.7407 196.387   1
   4   6 -19 63.4020 232.459   1
  -4  -6  19-29.3977 201.845   1
   4  -6 -18 331.292 199.857   1
   4   6 -18 29.3350 206.621   1
  -4  -6  18 462.246 202.796   1
  -4   6  18 745.704 264.530   1
   4  -6 -17 591.819 243.530   1
   4   6 -17-82.6126 206.067   1
  -4  -6  17 170.741 207.939   1
  -4   6  17 254.784 297.663   1
   4  -6 -16-115.270 216.366   1
  -4   6  16-388.736 288.300   1
   4  -6 -15 591.027 210.689   1
   4   6 -15 440.751 184.302   1
  -4  -6  15 573.178 208.531   1
  -4   6  15 342.934 244.905   1
  -4   6  14 2855.74 424.372   1
   4   6 -14 4350.48 400.736   1
  -4  -6  14 3936.95 421.019   1
   4  -6 -14 4030.17 413.199   1
  -4   6  13 2986.15 358.577   1
  -4  -6  13 2368.77 314.744   1
   4  -6 -13 2771.93 328.599   1
   4   6 -13 2696.64 308.584   1
  -4   6  12 93.0022 252.149   1
  -4  -6  12 273.913 203.295   1
   4  -6 -12 413.608 195.883   1
   4   6 -12 20.9647 154.979   1
  -4   6  11 299.131 260.759   1
  -4  -6  11 306.493 191.294   1
   4  -6 -11 250.297 225.470   1
   4   6 -11 472.880 171.360   1
  -4   6  10 28.8764 215.341   1
  -4  -6  10 44.0101 187.435   1
   4  -6 -10-145.805 178.803   1
   4   6 -10 74.4585 164.093   1
  -4   6   9-27.8321 230.359   1
   4   6  -9-121.037 138.424   1
  -4  -6   9 119.288 172.756   1
   4  -6  -9 23.4685 184.056   1
  -4   6   8 7201.98 662.855   1
   4   6  -8 7695.67 626.611   1
  -4  -6   8 7916.63 639.157   1
   4  -6  -8 5961.39 639.595   1
  -4   6   7 51.2616 226.694   1
   4  -6  -7 172.409 182.902   1
   4  -6  -6 26688.4 2149.70   1
  -4   6   6 26376.6 2163.41   1
   4  -6  -5 4200.06 421.173   1
  -4   6   5 4555.55 448.645   1
   4   6  -4 1171.15 180.757   1
  -4   6   4 1570.59 259.439   1
   4  -6  -4 927.095 201.821   1
  -4  -6   4 1439.39 196.494   1
  -4   6   3 3447.07 359.344   1
   4  -6  -3 3287.17 336.785   1
   4  -6  -2 3572.50 348.131   1
  -4   6   2 3699.17 368.969   1
   4  -6  -1 606.219 145.423   1
  -4   6   1 554.543 177.629   1
   4   6   0 22467.1 1855.34   1
  -4  -6   0 23509.3 1853.47   1
   4   6   1 521.034 175.620   1
  -4  -6  -1 615.743 168.390   1
  -4   6  -2 3714.97 334.843   1
  -4  -6  -2 3332.99 348.516   1
   4   6   2 3549.50 359.211   1
   4  -6   3 3225.39 313.984   1
  -4   6  -3 4032.09 323.346   1
  -4  -6  -3 3275.57 338.723   1
   4   6   3 3017.00 347.359   1
   4  -6   4 1516.85 174.317   1
  -4  -6  -4 1350.66 203.421   1
   4   6   4 1193.53 226.127   1
   4   6   5 3653.10 416.000   1
  -4   6  -5 3833.10 351.173   1
  -4  -6  -5 3953.25 383.294   1
   4  -6   5 4054.83 352.833   1
   4  -6   6 27996.6 2236.98   1
  -4   6  -6 28977.6 2238.34   1
  -4  -6  -6 27789.6 2257.52   1
   4   6   6 26303.8 2267.59   1
   4   6   7-199.684 209.005   1
  -4  -6  -7-20.1079 160.773   1
  -4   6  -7 161.315 118.717   1
   4  -6   7 269.431 121.232   1
   4   6   8 8132.88 714.853   1
  -4  -6  -8 7495.27 679.112   1
  -4  -6  -9 217.977 197.098   1
  -4   6  -9-114.172 128.755   1
   4   6   9 55.3668 240.542   1
   4  -6   9-14.8697 134.757   1
  -4  -6 -10 376.503 197.633   1
  -4   6 -10 32.4495 144.846   1
   4  -6  10-16.8762 140.192   1
   4   6  10 28.1840 213.720   1
  -4  -6 -11 452.784 181.090   1
  -4   6 -11 338.786 154.351   1
   4  -6  11 824.491 175.739   1
   4   6  11 286.625 217.132   1
  -4  -6 -12-23.2987 185.438   1
  -4   6 -12 38.5898 160.557   1
   4   6  12 58.3135 233.407   1
   4  -6  12-94.8335 152.272   1
   4  -6  13 2393.71 270.566   1
   4   6  13 1969.96 322.009   1
  -4   6 -14 4828.13 398.583   1
  -4  -6 -14 4506.74 417.344   1
   4   6  14 3032.08 425.886   1
   4  -6  14 3073.49 369.861   1
   4   6  15 181.053 265.436   1
   4  -6  15 926.169 189.373   1
  -4   6 -15 711.868 208.683   1
  -4  -6 -15 599.366 204.123   1
   4  -6  16 293.415 166.352   1
   4   6  16 583.834 259.607   1
  -4  -6 -16 48.3904 194.965   1
  -4   6 -16 27.2307 204.429   1
   4  -6  17-46.5523 165.720   1
   4   6  17-217.998 259.382   1
  -4  -6 -17 268.481 195.711   1
   4  -6  18 95.8766 168.587   1
   4   6  18 600.492 260.107   1
  -4  -6 -18 444.651 200.082   1
  -4   6 -18 336.117 236.730   1
   4  -6  19 221.600 170.575   1
  -4   6 -19 445.354 270.288   1
   4   6  20-127.975 192.239   1
  -4  -6 -20-25.6743 159.694   1
   4   6  21 96.1493 227.894   1
  -4  -6 -21 414.464 198.829   1
   4   6  22 257.213 225.951   1
  -4  -6 -22-25.9384 175.397   1
   4   6  23 64.5117 209.967   1
  -4  -6 -23 51.9226 171.926   1
   4   6  24 97.1158 180.425   1
  -4  -6 -24 182.455 165.549   1
   4   6  25 162.567 211.736   1
  -4  -6 -25 525.273 205.539   1
   4   6  26-291.404 216.191   1
  -4  -6 -26 105.227 188.277   1
   4   6  27 289.634 203.601   1
  -4  -6 -27 342.679 171.926   1
   4  -7 -27 205.443 214.556   1
  -4   7  27-110.396 234.297   1
   4  -7 -26-477.142 223.648   1
  -4   7  26-226.603 246.526   1
   4  -7 -25 664.375 220.353   1
  -4   7  25-307.788 257.854   1
   4  -7 -23-93.3859 186.200   1
   4  -7 -22 343.653 213.304   1
  -4   7  22 234.655 271.656   1
   4  -7 -21-187.707 235.402   1
  -4   7  21-233.958 281.461   1
   4  -7 -20-93.1992 210.096   1
  -4   7  20-115.692 236.499   1
   4  -7 -19 215.246 247.563   1
  -4   7  19 304.196 283.234   1
   4   7 -19 202.800 237.290   1
  -4   7  18 186.889 260.453   1
  -4  -7  18 393.507 195.993   1
   4  -7 -18 881.836 243.624   1
   4   7 -18 404.852 231.538   1
  -4   7  17 402.028 300.304   1
  -4  -7  17-55.1793 185.359   1
   4  -7 -17-119.227 233.392   1
   4   7 -17 518.165 206.347   1
  -4   7  16 713.750 243.252   1
  -4  -7  16 459.551 189.543   1
   4  -7 -16 380.559 206.172   1
   4   7 -16 460.075 208.058   1
  -4   7  15 347.865 259.507   1
  -4  -7  15-105.545 195.586   1
   4  -7 -15 688.536 225.099   1
   4   7 -15-327.910 186.353   1
  -4  -7  14 205.476 198.170   1
   4   7 -14 973.500 210.352   1
  -4   7  13 788.869 289.886   1
   4   7 -13 1546.91 248.850   1
  -4  -7  13 1564.69 262.860   1
  -4  -7  12 7102.11 618.509   1
   4   7 -12 6697.12 606.117   1
   4  -7 -12 6867.70 635.067   1
  -4   7  12 6412.60 651.219   1
   4   7 -11-60.0026 173.592   1
  -4   7  11 123.693 236.801   1
  -4  -7  11-176.083 181.407   1
   4  -7 -11-284.304 218.084   1
   4   7 -10 1869.41 243.986   1
  -4   7  10 1770.41 312.589   1
  -4  -7  10 2028.62 259.087   1
   4  -7 -10 1888.31 278.026   1
   4   7  -9 672.644 159.993   1
  -4   7   9 725.939 260.426   1
   4  -7  -9 389.899 224.451   1
  -4  -7   9 900.463 190.001   1
  -4  -7   8-137.605 149.897   1
   4   7  -8 15.7990 149.844   1
   4  -7  -7 314.282 172.886   1
  -4   7   7 619.139 229.410   1
   4  -7  -6 2909.76 349.731   1
  -4   7   6 3403.94 373.422   1
   4   7  -5 1313.16 177.023   1
  -4  -7   5 910.921 175.827   1
   4  -7  -5 1215.52 211.839   1
  -4   7   5 923.597 237.776   1
  -4   7   4 20942.3 1768.93   1
   4  -7  -4 22203.4 1757.06   1
  -4   7   3 15662.7 1234.44   1
   4  -7  -3 14226.1 1215.25   1
  -4   7   2 8949.63 739.394   1
   4  -7  -2 8322.30 727.354   1
  -4   7   1 5066.87 469.611   1
   4   7  -1 5342.55 458.130   1
   4  -7  -1 5403.70 456.666   1
  -4  -7   1 4674.55 454.977   1
  -4  -7   0-14.6506 133.375   1
  -4   7   0-33.3101 150.266   1
   4   7   0-16.4969 150.181   1
   4   7   1 3829.91 408.627   1
  -4  -7  -1 4553.96 398.907   1
   4  -7   2 9084.25 735.786   1
   4   7   2 8893.45 760.540   1
  -4  -7  -2 8562.24 749.554   1
   4  -7   3 14522.4 1159.36   1
   4   7   3 14107.6 1190.55   1
  -4  -7  -3 13733.7 1177.78   1
  -4   7  -3 14626.8 1161.95   1
   4  -7   4 21008.8 1733.92   1
   4   7   4 22280.5 1768.55   1
  -4   7  -4 21500.0 1735.69   1
  -4  -7  -4 22563.0 1755.86   1
   4  -7   5 873.446 145.303   1
   4   7   5 460.464 243.097   1
  -4  -7  -5 1349.21 201.784   1
  -4   7  -5 937.290 138.777   1
   4   7   6 2492.36 352.721   1
   4  -7   6 2821.34 283.073   1
  -4  -7  -6 2457.12 321.657   1
  -4   7  -6 3621.44 291.381   1
  -4   7  -7 185.989 113.972   1
   4   7   7 369.008 223.288   1
  -4  -7  -7 294.037 174.265   1
   4  -7   7 343.507 124.044   1
  -4   7  -8 169.953 123.683   1
   4  -7   8 38.3548 120.967   1
  -4  -7  -9 580.566 185.637   1
   4   7   9 598.255 229.469   1
  -4   7 -10 1169.38 210.112   1
  -4  -7 -10 1672.29 256.367   1
   4  -7  10 1899.72 212.518   1
   4   7  10 2383.16 312.203   1
  -4   7 -11 69.0815 144.546   1
  -4  -7 -11 258.777 209.877   1
   4   7  11-29.4182 253.153   1
   4  -7  11-16.3939 138.653   1
   4  -7  12 5460.77 468.027   1
  -4   7 -12 3914.20 463.347   1
  -4  -7 -12 6564.47 511.278   1
   4   7  12 4935.17 519.682   1
  -4  -7 -13 1538.99 242.952   1
  -4   7 -13 1597.94 220.460   1
   4  -7  13 1358.99 197.580   1
   4  -7  14 238.905 155.182   1
  -4   7 -14 661.544 183.967   1
   4  -7  15 97.0660 146.676   1
  -4   7 -15 172.302 178.631   1
  -4  -7 -15 24.6640 191.096   1
   4   7  16 820.259 265.915   1
   4  -7  16 242.199 158.751   1
  -4   7 -16 999.786 219.313   1
  -4  -7 -16 422.057 211.963   1
   4   7  17 478.813 232.005   1
   4  -7  17 167.774 158.966   1
  -4  -7 -17-24.8891 174.661   1
  -4   7 -17 155.493 218.026   1
   4  -7  18-174.032 144.115   1
   4   7  18 323.063 222.743   1
  -4  -7 -18 101.615 163.244   1
  -4   7 -18 278.933 236.631   1
   4   7  19 129.476 234.913   1
  -4  -7 -19-77.5264 184.241   1
  -4   7 -19 118.805 274.025   1
   4   7  20 97.0731 229.862   1
  -4  -7 -20-129.566 193.904   1
   4   7  21 193.670 214.630   1
  -4  -7 -21-25.9873 169.184   1
   4   7  22 96.8534 203.765   1
  -4  -7 -22 103.506 178.536   1
   4   7  23 193.532 220.020   1
  -4  -7 -23 515.652 201.992   1
   4   7  25-64.1468 181.699   1
  -4  -7 -25 205.024 171.943   1
   4   7  26-63.6749 209.900   1
  -4  -7 -26 102.100 174.590   1
   4   7  27 345.132 200.967   1
  -4  -7 -27 25.2877 171.996   1
   4  -8 -26 493.878 227.247   1
  -4   8  26-517.905 266.659   1
  -4   8  25 756.459 280.883   1
   4  -8 -24 182.307 225.093   1
  -4   8  24-346.221 261.021   1
   4  -8 -23-30.8815 195.689   1
  -4   8  23 154.390 236.589   1
   4  -8 -22 186.698 189.253   1
  -4   8  22 116.190 236.545   1
   4  -8 -20 342.329 231.750   1
  -4   8  20-38.4186 252.595   1
   4  -8 -19 30.8962 223.598   1
  -4   8  19 227.950 259.970   1
   4   8 -18-31.5470 206.211   1
  -4   8  17-36.7806 276.259   1
   4  -8 -17 60.2410 232.850   1
  -4  -8  17 376.521 181.774   1
   4   8 -17-28.9462 191.058   1
  -4   8  16 72.1691 223.325   1
   4  -8 -16-207.819 204.636   1
  -4  -8  16 49.1564 177.117   1
   4   8 -16 80.5170 196.133   1
  -4   8  15-70.6487 254.782   1
   4  -8 -15 583.603 220.022   1
  -4  -8  15-72.1322 179.036   1
   4   8 -15 100.703 185.555   1
  -4   8  14 310.771 270.482   1
   4  -8 -14 200.304 229.290   1
  -4  -8  14 552.705 184.148   1
   4   8 -14 237.628 183.204   1
  -4   8  13 505.644 263.941   1
   4  -8 -13 699.969 234.563   1
  -4  -8  13 311.075 184.233   1
   4   8 -13 243.947 179.907   1
  -4   8  12 1578.31 323.776   1
   4  -8 -12 2652.18 304.285   1
  -4  -8  12 1962.89 270.292   1
   4   8 -12 2056.47 270.241   1
  -4   8  11-32.0275 254.165   1
   4  -8 -11 53.2535 205.034   1
  -4  -8  11-60.0908 157.087   1
   4   8 -11 19.5798 160.302   1
  -4   8  10 2278.98 378.943   1
   4  -8 -10 3146.77 345.078   1
  -4  -8  10 3501.00 313.735   1
   4   8 -10 2262.77 295.933   1
  -4   8   9 393.739 252.635   1
   4  -8  -9 830.123 233.137   1
   4   8  -9 197.353 153.937   1
   4  -8  -8 1892.34 289.491   1
  -4   8   8 1934.44 314.523   1
   4   8  -6 14815.0 1194.03   1
  -4  -8   6 13458.1 1189.71   1
  -4   8   6 16109.2 1241.81   1
   4  -8  -6 15517.0 1224.02   1
  -4  -8   5 1129.04 172.712   1
  -4   8   5 1708.39 273.449   1
   4  -8  -5 1167.73 227.007   1
   4   8  -5 1255.25 183.039   1
  -4   8   4 5665.21 573.971   1
   4  -8  -4 6425.91 552.567   1
   4  -8  -3 102.184 153.156   1
  -4   8   3 259.676 187.103   1
  -4  -8   2 3412.85 318.364   1
   4  -8  -2 3418.85 326.391   1
  -4   8   2 3710.32 351.816   1
   4   8  -2 2724.35 320.669   1
  -4  -8   1 5161.45 467.931   1
  -4   8   1 5352.48 487.909   1
   4  -8  -1 5409.45 469.140   1
  -4  -8   0 29396.2 2418.24   1
   4   8   0 30705.0 2426.18   1
   4  -8   0 30499.8 2416.24   1
   4   8   1 4734.73 455.145   1
  -4  -8  -1 4847.18 441.184   1
   4   8   2 2584.84 349.203   1
  -4  -8  -2 4065.82 337.345   1
   4   8   3 62.2398 157.657   1
  -4   8  -3 144.792 116.785   1
   4  -8   3 249.025 107.353   1
  -4  -8  -3 16.9832 146.554   1
   4  -8   4 5512.38 513.513   1
  -4  -8  -4 5756.78 541.080   1
  -4   8  -4 7009.96 524.330   1
   4   8   4 6646.94 569.786   1
  -4   8  -5 943.854 160.169   1
   4   8   5 1388.71 259.333   1
  -4  -8  -5 1278.89 217.017   1
   4  -8   5 1535.19 164.864   1
   4   8   6 15301.2 1381.52   1
  -4   8  -6 18965.6 1345.59   1
  -4  -8  -6 16008.1 1366.81   1
   4  -8   6 15546.1 1338.68   1
  -4   8  -7 4464.08 413.895   1
   4  -8   7 4748.93 405.484   1
  -4   8  -8 3230.10 286.540   1
  -4  -8  -8 2385.95 314.259   1
   4   8   8 2380.18 359.809   1
   4  -8   8 2853.98 267.708   1
   4   8   9 87.0320 201.962   1
   4  -8   9 252.046 126.929   1
  -4   8  -9 319.396 146.926   1
  -4  -8  -9 432.897 181.119   1
   4   8  10 2370.41 308.935   1
  -4  -8 -10 1783.96 278.475   1
   4   8  11-150.836 211.150   1
  -4  -8 -11 169.015 181.267   1
   4  -8  12 1702.47 231.901   1
   4   8  12 1985.15 310.445   1
   4   8  13 124.082 207.502   1
  -4   8 -13 453.971 162.755   1
  -4  -8 -13 272.181 179.788   1
   4  -8  13 270.754 129.212   1
   4   8  14 125.938 245.739   1
   4  -8  14 240.969 127.954   1
  -4  -8 -14 650.663 208.133   1
  -4   8 -14 533.679 170.514   1
   4  -8  15-33.8357 128.385   1
   4   8  15 32.0294 251.266   1
  -4   8 -15 122.347 181.977   1
  -4  -8 -15 302.882 201.566   1
   4  -8  16 178.265 145.008   1
   4   8  16-97.2025 246.535   1
  -4   8 -16 27.9393 197.202   1
  -4  -8 -16 203.303 195.885   1
   4  -8  17 150.536 133.846   1
   4   8  17-98.3720 212.586   1
  -4   8 -17 192.731 230.760   1
  -4  -8 -17 102.539 159.566   1
  -4   8 -18 414.279 262.632   1
   4   8  19-230.801 241.919   1
  -4  -8 -19-26.2914 186.259   1
   4   8  20 163.880 202.640   1
  -4  -8 -20 263.649 166.444   1
   4   8  22 747.790 230.324   1
  -4  -8 -22 259.823 193.188   1
   4   8  23 129.326 179.910   1
  -4  -8 -23 25.7403 157.856   1
   4   8  24 96.4644 218.171   1
  -4  -8 -24-76.4820 182.407   1
   4   8  25 445.450 226.720   1
  -4  -8 -25 505.205 192.770   1
   4   8  26 471.157 194.178   1
  -4  -8 -26 224.750 158.073   1
  -4   9  26 145.041 234.197   1
   4  -9 -25 293.001 217.754   1
  -4   9  25 111.543 256.876   1
   4  -9 -24 60.0914 204.772   1
  -4   9  24 113.721 252.083   1
   4  -9 -22-123.817 198.838   1
  -4   9  22 76.7205 260.301   1
   4  -9 -21-217.379 223.801   1
  -4   9  21 230.166 257.154   1
   4  -9 -20 249.075 208.210   1
  -4   9  20 344.484 257.561   1
   4  -9 -19 61.9806 222.013   1
  -4   9  19 265.841 277.751   1
   4  -9 -18 215.817 202.473   1
  -4   9  18 300.946 249.813   1
   4   9 -17-164.880 178.532   1
   4  -9 -16 120.127 212.763   1
  -4  -9  16 186.353 154.714   1
  -4   9  16 146.063 255.747   1
   4   9 -16 25.1899 177.224   1
   4  -9 -15 59.2230 196.032   1
  -4  -9  15 365.164 161.992   1
  -4   9  15 143.675 253.905   1
   4   9 -15 281.856 189.953   1
   4  -9 -14 116.550 190.633   1
  -4  -9  14 178.188 158.715   1
  -4   9  14 35.2904 266.768   1
   4   9 -14 44.1613 179.478   1
   4  -9 -13 57.1917 206.802   1
   4   9 -13 20.8295 170.072   1
  -4  -9  13-19.2093 147.926   1
  -4   9  13 69.2396 275.544   1
   4   9 -12 58.6349 156.478   1
   4  -9 -12 84.0203 199.676   1
  -4   9  12-67.8686 218.926   1
  -4  -9  12 18.6534 166.002   1
  -4  -9  11 155.588 138.898   1
  -4   9  11 166.070 283.159   1
   4  -9 -11 109.440 224.928   1
   4   9 -11 162.474 155.389   1
  -4   9  10 3575.79 486.139   1
   4  -9 -10 5677.53 480.350   1
   4  -9  -9 1404.75 263.774   1
  -4   9   9 1140.28 316.696   1
  -4  -9   8 1076.16 167.348   1
  -4   9   8 766.651 279.336   1
   4   9  -8 1260.70 175.898   1
   4  -9  -8 1306.91 247.201   1
  -4  -9   7 378.941 127.085   1
  -4   9   7 384.260 243.447   1
   4  -9  -7 360.043 203.576   1
   4   9  -7 269.807 128.249   1
   4   9  -6 571.296 142.779   1
  -4   9   6 113.171 222.324   1
   4  -9  -6 293.358 193.066   1
  -4  -9   6 444.811 133.354   1
   4   9  -5 529.529 134.088   1
  -4  -9   5 468.428 130.180   1
  -4   9   5 159.404 221.528   1
   4  -9  -4 13217.6 1045.43   1
  -4   9   4 11540.6 1055.90   1
   4  -9  -3 907.716 182.406   1
  -4   9   3 1030.24 219.441   1
  -4  -9   2 7514.39 619.186   1
  -4   9   2 6966.71 642.775   1
   4  -9  -2 7238.45 624.536   1
   4   9  -2 7149.88 624.484   1
  -4   9   1 2222.71 269.251   1
   4  -9  -1 2345.62 248.267   1
   4   9  -1 2347.73 267.274   1
  -4  -9   1 1939.18 237.738   1
   4  -9   0-157.773 135.128   1
  -4  -9   0 131.258 115.739   1
  -4   9   0 108.194 143.103   1
   4   9   0-89.0498 147.010   1
   4   9   1 2099.95 277.156   1
  -4   9  -1 2212.16 263.870   1
  -4  -9  -1 2325.69 260.480   1
   4  -9   1 2614.71 255.460   1
   4   9   2 7230.99 614.658   1
  -4  -9  -2 6585.23 596.896   1
  -4   9  -3 1221.93 160.972   1
   4  -9   3 951.487 148.124   1
  -4  -9  -3 1105.58 196.747   1
   4  -9   4 11503.5 948.479   1
   4   9   4 10728.7 991.648   1
  -4   9  -4 12216.4 951.595   1
  -4   9  -5 339.457 125.830   1
   4  -9   5 501.760 117.374   1
  -4  -9  -5 535.894 178.018   1
   4   9   6 242.744 209.203   1
  -4   9  -6 664.729 131.386   1
  -4  -9  -6 208.266 170.501   1
   4  -9   6 539.046 122.189   1
  -4   9  -7 745.467 148.369   1
  -4  -9  -7 388.526 186.637   1
   4  -9   7 635.134 124.145   1
  -4  -9  -8 1386.30 215.957   1
  -4   9  -8 925.519 156.555   1
   4  -9   8 1378.55 152.779   1
   4   9   8 976.083 266.328   1
  -4  -9  -9 1296.65 222.404   1
  -4   9  -9 874.062 158.281   1
   4   9   9 912.354 248.788   1
   4  -9   9 858.700 137.995   1
  -4   9 -10 3346.79 362.032   1
  -4  -9 -10 3805.76 405.205   1
   4   9  10 4780.31 461.481   1
   4  -9  10 4420.14 358.210   1
   4   9  11-183.321 230.112   1
   4  -9  11 75.0485 96.9739   1
   4   9  12 374.563 257.817   1
  -4  -9 -12 198.240 212.126   1
   4  -9  13-12.5272 106.546   1
   4   9  13 253.852 243.631   1
  -4   9 -13 87.4013 148.974   1
  -4  -9 -13 101.062 176.229   1
   4  -9  14 40.2896 115.262   1
   4   9  14-64.6143 217.444   1
  -4  -9 -14 51.1269 168.522   1
  -4   9 -14-143.195 169.765   1
   4  -9  15 101.808 117.925   1
   4   9  15 328.549 269.942   1
  -4   9 -15 119.750 189.259   1
  -4  -9 -15 128.873 204.231   1
   4  -9  16 173.261 121.088   1
   4   9  16-99.6867 266.426   1
  -4  -9 -16 414.664 203.196   1
  -4   9 -16 200.534 204.784   1
  -4   9 -17 70.0975 240.705   1
   4   9  18-134.549 250.785   1
  -4  -9 -18 510.226 213.395   1
   4   9  19-33.5441 222.998   1
  -4  -9 -19 26.8499 185.068   1
   4   9  20-166.750 224.476   1
  -4  -9 -20 53.6369 179.046   1
   4   9  21 331.541 247.981   1
  -4  -9 -21 185.838 192.266   1
   4   9  22 460.741 206.948   1
  -4  -9 -22-26.2069 147.986   1
   4   9  24 32.2124 202.807   1
  -4  -9 -24 509.521 182.674   1
   4   9  25-31.8423 209.879   1
  -4  -9 -25 604.359 189.727   1
   4   9  26-280.527 219.913   1
  -4  -9 -26 24.6539 172.712   1
   4 -10 -25-375.663 194.886   1
  -4  10  25-109.659 244.953   1
   4 -10 -24 208.009 198.992   1
  -4  10  24 448.296 246.395   1
   4 -10 -23 455.679 196.719   1
  -4  10  23 112.992 235.560   1
   4 -10 -22 430.675 232.086   1
  -4  10  22 303.986 261.576   1
   4 -10 -21-186.313 212.499   1
  -4  10  21 38.1989 249.786   1
   4 -10 -20 341.983 188.715   1
  -4  10  20 343.379 248.685   1
   4 -10 -19 62.2211 233.052   1
  -4  10  19 266.313 279.211   1
   4 -10 -18 123.716 199.577   1
  -4  10  18-37.7654 234.890   1
   4 -10 -17-276.721 220.129   1
  -4  10  17-224.729 283.710   1
   4 -10 -16 121.243 226.858   1
  -4  10  16 406.984 290.217   1
   4  10 -16-87.3651 163.517   1
   4  10 -15 452.918 167.297   1
   4 -10 -15 629.534 242.779   1
  -4  10  15 182.857 270.668   1
  -4 -10  15-16.6789 125.001   1
  -4  10  14 613.638 278.867   1
   4  10 -14 289.212 151.533   1
   4 -10 -14 325.370 216.586   1
  -4 -10  14 176.835 126.206   1
  -4  10  13-71.2169 262.918   1
   4  10 -13-54.6780 134.610   1
   4 -10 -13-87.4028 208.484   1
  -4 -10  13-15.5505 122.009   1
   4 -10 -11 816.978 251.562   1
  -4  10  11 552.621 281.208   1
  -4  10  10 710.713 258.399   1
   4  10 -10 793.797 171.446   1
   4 -10 -10 577.099 206.994   1
  -4 -10  10 697.944 144.466   1
  -4  10   9-99.1331 240.666   1
  -4 -10   9 26.8155 122.098   1
   4  10  -9 74.9290 140.637   1
   4 -10  -9-320.548 189.080   1
   4  10  -8 3332.52 308.135   1
   4 -10  -8 3405.13 353.640   1
  -4  10   8 2758.88 394.781   1
  -4 -10   8 2718.99 290.365   1
   4 -10  -7 196.777 186.580   1
  -4  10   7 307.985 235.789   1
   4  10  -7 70.5479 130.901   1
  -4 -10   7 12.1789 114.249   1
   4  10  -6 98.9057 130.482   1
  -4 -10   6 231.695 113.069   1
   4  10  -5 2229.60 235.713   1
   4 -10  -5 2419.98 275.771   1
  -4 -10   5 1828.04 217.560   1
  -4  10   4 1240.58 260.675   1
   4 -10  -4 909.765 202.846   1
   4 -10  -3 159.784 156.131   1
  -4 -10   3 628.521 128.631   1
   4  10  -3 430.559 152.593   1
  -4  10   3 527.922 195.796   1
  -4 -10   2 5387.79 483.834   1
  -4  10   2 5763.49 516.058   1
   4  10  -2 5521.84 497.659   1
   4 -10  -2 5742.31 497.187   1
   4  10  -1 176.484 167.244   1
  -4  10   1 214.685 155.109   1
   4 -10  -1 200.837 131.390   1
  -4 -10   1 153.417 125.240   1
   4 -10   0 2380.83 247.212   1
   4  10   0 1897.16 262.069   1
  -4  10   0 2020.28 258.963   1
  -4 -10   0 2210.65 241.526   1
   4  10   1 450.315 183.571   1
  -4  10  -1 104.714 161.768   1
   4 -10   1 267.614 138.368   1
  -4 -10  -1 206.101 124.699   1
  -4 -10  -2 5680.08 495.296   1
   4  10   2 5200.88 521.436   1
   4  10   3 236.085 193.960   1
  -4 -10  -3 813.666 166.813   1
   4 -10   3 571.126 121.809   1
  -4  10  -3 402.651 131.740   1
   4 -10   4 476.278 116.032   1
  -4 -10  -4 838.960 181.376   1
  -4  10  -4 689.428 130.780   1
   4  10   5 1684.79 298.824   1
   4 -10   5 2570.03 219.444   1
  -4 -10  -5 2098.92 267.823   1
  -4  10  -5 1665.40 214.038   1
   4  10   6 27.4736 229.187   1
  -4  10  -6 326.265 137.768   1
  -4 -10  -6 332.374 174.534   1
   4 -10   6 129.199 103.116   1
   4  10   7 254.369 224.684   1
  -4  10  -7 260.815 115.095   1
  -4 -10  -7 108.573 182.129   1
   4 -10   7 112.383 91.0785   1
   4  10   8 2641.48 338.608   1
   4 -10   8 2983.46 236.450   1
  -4 -10  -8 3136.98 313.553   1
  -4 -10  -9-46.8657 182.116   1
  -4  10  -9 74.5893 96.8584   1
   4  10   9 29.7492 215.895   1
   4 -10   9-14.2500 74.1469   1
   4  10  10 424.435 251.749   1
  -4  10 -10 891.239 117.883   1
   4 -10  10 368.517 85.6981   1
   4  10  11 217.476 251.106   1
  -4  10 -11 930.648 127.475   1
  -4 -10 -11 807.768 220.970   1
   4 -10  11 440.789 96.2591   1
  -4  10 -12 2422.95 205.934   1
   4 -10  12 1234.88 158.374   1
   4 -10  13 95.9020 85.3736   1
   4  10  13 32.4091 243.501   1
  -4 -10 -13 102.120 199.286   1
  -4  10 -13 284.379 140.806   1
   4  10  14 429.475 270.690   1
  -4 -10 -14 207.317 198.369   1
   4  10  15 335.706 252.904   1
  -4 -10 -15 418.255 175.055   1
  -4  10 -15 897.525 220.331   1
   4  10  16 135.953 266.816   1
  -4 -10 -16 159.188 201.451   1
   4  10  17 412.205 226.641   1
  -4 -10 -17 217.350 174.430   1
   4  10  18 718.635 267.055   1
  -4 -10 -18 712.572 228.338   1
   4  10  19-102.196 202.607   1
  -4 -10 -19 164.465 167.240   1
   4  10  20 475.409 261.219   1
  -4 -10 -20 625.981 221.150   1
   4  10  21-269.440 214.589   1
  -4 -10 -21-26.9011 163.543   1
   4  10  22-200.400 219.410   1
  -4 -10 -22 318.584 192.852   1
   4  10  23 32.9447 213.692   1
  -4 -10 -23 182.607 172.975   1
   4  10  24 97.7125 219.512   1
  -4 -10 -24 411.597 179.453   1
   4  10  25 191.277 211.211   1
  -4 -10 -25 50.3159 174.943   1
   4 -11 -24 58.7305 170.009   1
  -4  11  24-36.8289 212.040   1
   4 -11 -23 30.0761 206.587   1
  -4  11  23 148.864 256.588   1
   4 -11 -22-91.7121 212.342   1
  -4  11  22 150.802 266.815   1
   4 -11 -21-185.188 170.822   1
  -4  11  21 37.9602 207.477   1
   4 -11 -20 154.819 213.513   1
  -4  11  20-418.416 259.189   1
   4 -11 -18 185.712 240.559   1
  -4  11  18-189.721 280.144   1
   4 -11 -17 308.501 191.305   1
  -4  11  17-75.5956 231.977   1
   4 -11 -15 182.549 235.616   1
  -4  11  15 261.331 282.577   1
   4 -11 -14 391.615 234.637   1
  -4  11  14 370.438 286.843   1
  -4 -11  13 74.6233 104.404   1
  -4  11  13 623.982 309.853   1
   4  11 -13 174.949 138.750   1
   4 -11 -13 475.967 253.231   1
  -4 -11  12 37.2779 109.761   1
   4 -11 -12 175.767 208.202   1
   4  11 -12 138.194 138.390   1
  -4  11  12 36.2968 267.159   1
   4  11 -11 181.675 147.943   1
  -4 -11  11 106.499 107.021   1
  -4  11  10 1936.92 346.750   1
  -4 -11  10 1725.68 212.692   1
  -4  11   9 240.635 279.166   1
   4 -11  -9 27.2754 215.888   1
   4  11  -9 13.6120 131.247   1
  -4 -11   9 87.6061 108.524   1
   4 -11  -8 1420.35 273.961   1
  -4 -11   8 1001.27 176.066   1
  -4  11   7 32.1176 248.267   1
   4 -11  -7 474.309 203.830   1
   4  11  -7 569.641 144.490   1
  -4 -11   7 583.090 116.400   1
  -4  11   6-211.729 237.500   1
   4 -11  -6 116.633 176.064   1
   4  11  -6 355.347 139.582   1
  -4 -11   6 121.713 107.657   1
   4  11  -5 790.058 156.141   1
  -4 -11   5 431.078 119.297   1
   4 -11  -4 1497.20 207.047   1
  -4  11   4 824.821 234.031   1
   4  11  -3-16.6046 142.509   1
   4 -11  -3-71.7710 136.873   1
  -4 -11   3 62.4359 105.824   1
  -4  11   3 46.5987 181.628   1
  -4 -11   2 2609.63 311.247   1
  -4  11   2 3301.55 361.282   1
   4  11  -2 3795.17 347.909   1
   4 -11  -2 4411.39 347.420   1
  -4 -11   1 43.0665 129.542   1
   4  11  -1 192.129 163.173   1
   4 -11  -1 380.370 128.389   1
  -4  11   1 458.829 171.058   1
   4  11   0 372.266 181.627   1
  -4 -11   0 122.686 132.848   1
   4 -11   0-77.1109 142.171   1
  -4  11   0 135.544 160.897   1
   4  11   1 177.244 197.254   1
  -4 -11  -1 82.2096 145.768   1
  -4  11  -1 73.7156 160.649   1
   4 -11   1 45.0919 127.539   1
   4  11   2 3702.46 424.322   1
  -4  11  -2 3625.63 388.756   1
   4 -11   2 4859.82 384.647   1
  -4 -11  -2 4243.02 397.483   1
   4  11   3 199.200 202.923   1
   4 -11   3 12.9773 122.063   1
  -4 -11  -3 202.455 155.415   1
  -4  11  -3 116.757 136.343   1
   4  11   4 620.744 229.332   1
  -4  11  -4 951.210 155.075   1
   4 -11   4 1086.83 141.602   1
  -4 -11  -4 959.612 180.296   1
  -4  11  -5 276.632 123.727   1
   4 -11   5 313.999 108.103   1
   4  11   6 193.521 216.658   1
  -4  11  -6 48.1331 130.638   1
  -4 -11  -6 334.237 175.816   1
   4 -11   6 208.111 93.0627   1
  -4  11  -7 264.859 112.661   1
  -4 -11  -7 459.852 181.067   1
   4 -11   7 446.721 75.9182   1
  -4 -11  -8 1433.69 217.087   1
   4  11   8 1378.61 257.518   1
   4 -11   8 847.686 74.6799   1
   4  11   9-269.446 221.304   1
  -4 -11 -10 3305.71 356.482   1
   4  11  10 3129.50 406.209   1
  -4 -11 -12 25.1862 185.153   1
   4  11  12 451.343 256.925   1
   4  11  13 164.875 237.745   1
   4 -11  13 68.3698 44.1399   1
  -4 -11 -13 333.971 187.242   1
  -4  11 -13 120.227 85.4305   1
  -4 -11 -14-26.0452 190.473   1
   4  11  14 437.171 263.044   1
  -4  11 -14 59.5182 121.535   1
  -4 -11 -15 159.480 201.569   1
   4  11  15-34.1857 235.715   1
  -4 -11 -16 547.036 207.479   1
   4  11  16 242.716 267.526   1
  -4 -11 -17-276.469 176.933   1
   4  11  17-381.954 234.083   1
  -4 -11 -18-83.5899 197.665   1
   4  11  18-311.879 252.726   1
  -4 -11 -20 192.916 205.211   1
   4  11  20 103.466 242.598   1
  -4 -11 -21 244.911 166.036   1
   4  11  21-205.081 195.747   1
  -4 -11 -22 53.6358 188.706   1
   4  11  22 270.028 232.001   1
  -4 -11 -23 52.7205 148.499   1
   4  11  23 133.474 181.244   1
  -4 -11 -24 336.216 191.541   1
   4  11  24 721.082 240.913   1
   4 -12 -24 57.9148 199.164   1
  -4  12  24 290.339 249.456   1
   4 -12 -22 211.697 168.193   1
  -4  12  22 261.400 215.761   1
   4 -12 -20 61.7211 192.827   1
  -4  12  20-38.0057 249.486   1
   4 -12 -19 216.255 219.062   1
  -4  12  19 419.091 287.858   1
   4 -12 -18 309.644 189.193   1
  -4  12  18-114.551 233.159   1
   4 -12 -17 340.344 224.443   1
  -4  12  17 305.713 288.010   1
   4 -12 -16 276.897 225.083   1
  -4  12  16 266.839 286.021   1
   4 -12 -14-91.1847 210.313   1
  -4  12  14 151.705 258.356   1
   4  12 -13 60.4244 116.299   1
  -4  12  13 75.5073 272.105   1
   4 -12 -12 267.416 246.870   1
  -4 -12  12 238.510 76.0123   1
   4  12 -12 365.357 122.860   1
  -4  12  12 299.781 304.172   1
  -4 -12  11 27.3601 72.9621   1
   4 -12 -11 117.090 208.725   1
   4  12 -11 84.6348 113.477   1
   4 -12 -10 257.329 224.934   1
  -4  12  10 109.437 283.527   1
  -4 -12  10 27.7480 73.7361   1
   4  12 -10 10.4065 117.361   1
  -4 -12   9 206.633 83.4772   1
  -4  12   9 178.220 260.131   1
   4 -12  -9 417.043 202.484   1
   4  12  -9 163.829 118.307   1
   4  12  -8 737.627 134.248   1
  -4  12   8 516.276 277.802   1
  -4 -12   8 225.819 92.5577   1
   4 -12  -8 881.006 217.249   1
   4  12  -7 707.208 142.132   1
  -4 -12   7 372.781 96.3950   1
   4 -12  -7 529.231 204.749   1
  -4  12   6 1390.00 303.477   1
  -4 -12   6 1559.44 185.773   1
   4 -12  -6 1983.24 261.131   1
   4  12  -5 431.813 149.029   1
  -4  12   5 114.040 220.475   1
   4 -12  -5 612.544 179.471   1
  -4 -12   5 377.656 110.276   1
  -4  12   4 544.859 224.441   1
   4 -12  -4 797.827 186.194   1
   4  12  -3 203.268 159.060   1
  -4  12   3 328.066 190.451   1
  -4 -12   3 207.059 113.658   1
   4 -12  -3 144.231 152.113   1
   4  12  -2 1057.18 212.824   1
  -4  12   2 1189.40 205.665   1
  -4 -12   2 1348.06 176.142   1
   4 -12  -2 996.915 181.873   1
   4  12  -1 63.9636 175.993   1
  -4 -12   1-15.1184 113.859   1
  -4  12   1-304.822 176.576   1
   4 -12  -1 195.386 140.786   1
   4  12   0 5344.55 476.399   1
  -4  12   0 4634.45 451.982   1
  -4 -12   0 4799.88 434.312   1
   4 -12   0 4532.81 436.151   1
   4  12   1-23.8498 173.083   1
  -4 -12  -1-118.072 122.840   1
   4 -12   1 130.117 137.484   1
  -4  12  -1-19.6191 157.507   1
   4  12   2 1881.40 287.104   1
  -4 -12  -2 1383.10 215.680   1
   4 -12   2 2007.55 212.189   1
  -4  12  -2 1374.11 209.692   1
  -4 -12  -3 278.020 158.994   1
   4  12   3 178.489 196.029   1
   4 -12   4 439.879 121.344   1
  -4  12  -4 640.736 144.651   1
   4  12   5 136.710 216.171   1
   4 -12   5 222.244 108.802   1
  -4  12  -5 672.324 141.587   1
  -4 -12  -5 305.398 169.375   1
   4  12   6 2103.37 281.234   1
   4 -12   6 997.568 118.034   1
  -4 -12  -6 1654.51 223.810   1
   4  12   7 575.383 228.803   1
  -4 -12  -8 89.9219 175.599   1
   4  12   8 501.263 242.708   1
  -4 -12  -9 279.456 178.645   1
   4  12   9-30.3408 218.998   1
  -4 -12 -10-335.237 194.435   1
   4  12  10-124.421 246.268   1
   4  12  11-31.9140 221.672   1
  -4 -12 -11 24.6173 166.359   1
   4  12  12 588.674 268.826   1
   4  12  13 267.585 256.763   1
  -4 -12 -13-153.940 185.545   1
   4  12  14 409.233 248.056   1
  -4 -12 -14 105.202 182.058   1
   4  12  16 418.632 229.704   1
  -4 -12 -16 110.539 175.207   1
   4  12  17 105.083 257.043   1
  -4 -12 -17 139.415 198.306   1
   4  12  18-35.0253 247.596   1
  -4 -12 -18 393.108 200.952   1
   4  12  19 104.987 228.954   1
  -4 -12 -19 139.903 181.575   1
   4  12  20 34.8946 250.578   1
  -4 -12 -20 416.437 203.302   1
   4  12  22 273.455 251.124   1
  -4 -12 -22 514.064 199.126   1
   4  12  24-66.1389 208.950   1
  -4 -12 -24 312.975 179.525   1
   4 -13 -23-145.849 185.763   1
  -4  13  23 438.692 242.094   1
   4 -13 -22 862.318 227.553   1
  -4  13  22 1005.23 296.504   1
   4 -13 -21 90.7543 169.888   1
  -4  13  21 337.391 232.467   1
   4 -13 -20 305.222 217.407   1
  -4  13  20 681.601 276.186   1
   4 -13 -19-61.5130 176.160   1
  -4  13  19 267.330 232.974   1
   4 -13 -18 648.809 229.977   1
  -4  13  18 269.192 284.749   1
  -4  13  17 231.307 288.065   1
   4 -13 -16 154.267 186.400   1
  -4  13  16 425.799 264.422   1
   4 -13 -15 184.754 194.529   1
  -4  13  15 77.6312 248.435   1
   4 -13 -14 214.621 202.827   1
   4 -13 -13 182.636 189.466   1
  -4  13  13-38.8264 257.167   1
   4 -13 -12 30.0907 216.854   1
  -4  13  12 38.6408 267.382   1
   4 -13 -11 59.4208 229.707   1
  -4  13  11-460.281 310.722   1
   4 -13  -9 308.961 204.992   1
  -4  13   9 220.090 269.860   1
  -4 -13   8 45.0433 39.0618   1
   4  13  -8 169.373 64.0806   1
   4 -13  -8 107.088 181.748   1
  -4  13   8-141.780 252.763   1
  -4 -13   7 360.574 83.9128   1
   4  13  -7 447.987 121.994   1
   4 -13  -7 503.671 191.984   1
  -4  13   7 33.4694 251.363   1
  -4 -13   6 214.842 92.8985   1
   4  13  -6 557.594 146.097   1
   4 -13  -6 640.832 194.951   1
  -4  13   6-31.1232 233.517   1
  -4 -13   5 53.4629 99.0241   1
   4  13  -5 32.9516 145.655   1
   4 -13  -5 218.269 165.279   1
  -4 -13   3-53.6427 100.347   1
   4  13  -3-60.6806 166.964   1
   4 -13  -3-36.2087 134.569   1
  -4  13   3 164.309 177.352   1
  -4 -13   2 768.519 146.053   1
   4  13  -2 757.541 199.141   1
   4 -13  -2 889.913 164.003   1
  -4  13   2 544.359 198.040   1
  -4 -13   1 294.189 123.777   1
   4  13  -1 159.829 181.967   1
   4 -13  -1 388.813 144.105   1
  -4  13   1 434.130 169.816   1
   4  13   0-119.330 182.639   1
  -4 -13   0 16.4520 130.190   1
   4 -13   0 17.3026 129.895   1
  -4  13   0 167.008 164.219   1
   4  13   1-74.4341 194.164   1
  -4 -13  -1 328.862 139.208   1
   4 -13   1 125.715 155.457   1
  -4  13  -1 401.654 178.119   1
   4  13   2 977.177 237.898   1
  -4 -13  -2 967.082 188.065   1
  -4  13  -2 697.724 212.552   1
   4 -13   2 1241.31 205.169   1
   4  13   4 81.9890 196.386   1
  -4 -13  -4 379.332 156.225   1
  -4  13  -4 308.042 143.590   1
   4 -13   4 136.484 116.370   1
   4 -13   5 8.82318 93.6679   1
   4  13   5-27.9830 205.897   1
  -4  13  -5 25.5418 130.841   1
   4  13   6 457.913 217.075   1
  -4 -13  -6 359.790 163.913   1
   4  13   7 529.245 228.138   1
  -4 -13  -7 812.270 194.889   1
   4  13   8-30.1460 194.101   1
  -4 -13  -8 317.559 164.611   1
  -4 -13  -9 163.292 170.571   1
   4  13   9-92.7157 238.790   1
  -4 -13 -10 335.035 193.149   1
   4  13  10 634.781 250.651   1
  -4 -13 -11-24.5433 165.358   1
   4  13  11-194.882 216.055   1
  -4 -13 -12 275.777 190.034   1
   4  13  12 66.3535 227.411   1
  -4 -13 -13 180.393 195.851   1
   4  13  14 276.224 258.405   1
  -4 -13 -15-27.2913 163.160   1
   4  13  15 173.883 221.379   1
  -4 -13 -16 221.331 201.332   1
   4  13  16 140.114 249.261   1
  -4 -13 -17-28.0033 196.808   1
   4  13  17-140.596 248.825   1
  -4 -13 -18 477.054 172.554   1
   4  13  18-35.2663 217.264   1
  -4 -13 -19 280.044 208.471   1
   4  13  19-35.2281 232.525   1
  -4 -13 -20 139.340 182.482   1
   4  13  20 140.629 254.484   1
  -4 -13 -21 193.079 153.858   1
   4  13  21 69.7661 205.576   1
  -4 -13 -22 190.254 191.062   1
   4  13  22-68.8830 237.498   1
  -4 -13 -23 161.046 187.752   1
   4  13  23 238.205 223.885   1
   4 -14 -22 175.111 184.440   1
  -4  14  22 110.356 225.766   1
   4 -14 -21-29.6570 212.216   1
  -4  14  21 149.756 268.851   1
   4 -14 -20-30.1274 168.268   1
  -4  14  20 565.824 236.185   1
   4 -14 -19 304.232 207.128   1
  -4  14  19 343.918 276.517   1
   4 -14 -18 183.635 203.131   1
   4 -14 -16-246.877 215.199   1
  -4  14  16 589.761 293.227   1
   4 -14 -15 278.044 220.420   1
  -4  14  15 237.632 284.127   1
   4 -14 -14 154.259 209.427   1
  -4  14  14-39.8053 283.848   1
   4 -14 -13-276.147 204.552   1
  -4  14  13-39.8861 277.469   1
   4 -14 -12 151.871 197.721   1
  -4  14  12-119.297 267.678   1
   4 -14 -11-89.6520 208.963   1
  -4  14  11 787.294 303.533   1
   4 -14 -10 116.708 189.461   1
  -4  14  10 231.728 254.905   1
   4 -14  -8 79.9529 181.551   1
  -4  14   8-107.571 252.835   1
   4 -14  -7 50.3807 188.716   1
  -4  14   7 235.585 232.170   1
   4 -14  -6 634.175 193.486   1
   4  14  -6 521.316 107.679   1
  -4  14   6 776.234 236.753   1
  -4  14   5 197.797 212.449   1
   4  14  -5 27.7874 126.238   1
  -4  14   4-76.4727 191.399   1
   4 -14  -4 137.167 150.014   1
  -4 -14   3-13.5055 110.907   1
   4  14  -3-80.8232 160.372   1
   4  14  -2 267.481 185.157   1
  -4  14   2 175.012 174.807   1
  -4 -14   2 14.9834 114.942   1
   4 -14  -2 87.3822 142.127   1
  -4 -14   1 16.2299 128.049   1
   4  14  -1 119.717 180.908   1
   4 -14  -1-105.983 124.095   1
  -4  14   1 148.338 158.557   1
  -4  14   0 1096.13 207.045   1
   4 -14   0 1094.36 177.902   1
  -4  14  -1 69.7381 181.490   1
   4  14   1-157.049 195.454   1
   4 -14   1 407.225 169.724   1
  -4  14  -2 23.7012 195.113   1
   4 -14   2 199.366 182.359   1
   4  14   2-189.189 210.052   1
   4  14   3 55.5469 192.285   1
  -4 -14  -3 97.7244 143.957   1
   4  14   4-142.478 198.803   1
  -4 -14  -4 60.9171 139.045   1
  -4  14  -4 226.686 160.111   1
   4 -14   4 129.721 125.903   1
   4 -14   5 67.8559 58.6290   1
  -4 -14  -5 146.982 156.769   1
   4  14   5 292.266 223.076   1
  -4  14  -5 108.314 114.293   1
   4  14   6 626.474 252.390   1
  -4 -14  -6 950.907 191.610   1
  -4 -14  -7 244.747 176.845   1
   4  14   7 701.346 246.855   1
  -4 -14  -8 182.675 171.608   1
   4  14   8-31.2088 228.214   1
  -4 -14  -9 281.066 176.143   1
   4  14   9 127.447 235.108   1
  -4 -14 -10 407.198 175.512   1
   4  14  10 260.017 254.939   1
  -4 -14 -11 123.357 158.885   1
   4  14  11 198.963 224.398   1
  -4 -14 -12 76.3322 155.409   1
   4  14  12 168.781 233.723   1
  -4 -14 -13-130.879 181.317   1
   4  14  13-68.6366 227.349   1
  -4 -14 -14 294.315 189.716   1
   4  14  14 380.273 247.796   1
  -4 -14 -15 27.2996 201.737   1
   4  14  15 243.457 248.100   1
  -4 -14 -16-221.004 176.399   1
   4  14  16-105.121 248.389   1
  -4 -14 -18 501.630 197.471   1
   4  14  18 211.952 251.904   1
   4  14  19-318.473 247.997   1
  -4 -14 -20-27.7488 175.847   1
   4  14  20-70.5145 225.452   1
  -4 -14 -21 522.485 190.352   1
   4  14  21 279.722 238.693   1
  -4 -14 -22-217.759 179.615   1
   4  14  22 656.964 258.826   1
  -4  15  22 36.2599 229.739   1
   4 -15 -22-28.4240 175.912   1
  -4  15  21 555.708 278.877   1
   4 -15 -21 290.328 194.632   1
  -4  15  20 37.7568 253.119   1
   4 -15 -20 58.9627 178.958   1
  -4  15  19 38.1299 268.229   1
   4 -15 -19 269.417 219.205   1
  -4  15  18 38.7482 219.356   1
   4 -15 -18-90.7753 172.288   1
  -4  15  17-39.3083 243.339   1
   4 -15 -17-91.5578 188.054   1
  -4  15  15 322.355 293.108   1
   4 -15 -15 616.723 234.155   1
  -4  15  14 406.345 298.037   1
   4 -15 -14 277.766 217.503   1
  -4  15  13 122.366 305.339   1
   4 -15 -13-246.018 213.830   1
  -4  15  12 488.075 267.020   1
   4 -15 -12-304.726 191.336   1
  -4  15  11 401.895 293.578   1
   4 -15 -11 238.902 204.722   1
  -4  15  10-355.580 262.706   1
   4 -15 -10 116.225 189.993   1
  -4  15   9-227.781 275.510   1
   4 -15  -9 83.5784 187.516   1
  -4  15   7 367.260 222.032   1
   4 -15  -7 200.526 181.854   1
  -4  15   6 244.986 209.434   1
  -4 -15   6-20.5247 33.9224   1
   4 -15  -6 139.179 170.095   1
   4  15  -6 17.8743 45.2970   1
  -4  15   5 27.6642 184.139   1
  -4 -15   5 87.6811 67.4394   1
   4 -15  -5 169.599 161.979   1
   4  15  -5 174.862 91.5659   1
  -4  15   4 526.234 210.292   1
   4 -15  -4 622.183 164.483   1
  -4  15   3 69.6292 168.512   1
  -4 -15   3 90.6318 99.8292   1
   4 -15  -3 36.6198 139.322   1
   4  15  -3 38.4558 163.859   1
  -4  15   2 484.237 153.566   1
   4  15  -2 179.439 186.682   1
  -4 -15   2 209.456 123.392   1
   4 -15  -2 144.491 129.793   1
  -4 -15   1 16.6051 123.699   1
   4  15  -1 447.432 190.398   1
   4 -15  -1 92.5158 147.502   1
  -4  15   1 22.2629 157.200   1
  -4 -15   0 17.8810 129.767   1
   4  15   0 26.6704 194.227   1
   4 -15   0 40.7676 148.446   1
  -4  15   0-46.7324 168.979   1
  -4 -15  -1-56.7817 133.976   1
   4 -15   1 145.634 186.921   1
  -4  15  -1-52.2763 209.855   1
   4  15   1 196.178 209.700   1
  -4  15  -2 653.875 241.560   1
   4 -15   2 336.496 230.315   1
   4  15   3 208.937 218.439   1
  -4 -15  -3 122.930 145.479   1
  -4 -15  -4 803.097 185.743   1
  -4  15  -4 769.961 178.331   1
   4  15   4 763.131 253.717   1
   4 -15   4 351.766 131.412   1
   4  15   5 31.0817 215.107   1
  -4 -15  -5 65.0537 155.764   1
   4  15   6-63.2780 221.451   1
  -4 -15  -6-22.2590 144.255   1
   4  15   7 96.3585 233.630   1
  -4 -15  -7 250.338 161.839   1
   4  15   9 99.3275 217.763   1
  -4 -15  -9 214.634 168.707   1
   4  15  10 268.518 229.559   1
  -4 -15 -10-98.2406 158.452   1
   4  15  11-306.159 231.138   1
  -4 -15 -11-75.7706 156.044   1
   4  15  12 342.205 227.032   1
  -4 -15 -12 103.323 161.316   1
   4  15  13 206.919 212.642   1
  -4 -15 -13 78.9146 172.228   1
   4  15  14-34.6634 232.534   1
  -4 -15 -14 214.073 167.447   1
   4  15  15-139.632 227.662   1
  -4 -15 -15-216.826 188.123   1
   4  15  17 704.325 262.755   1
  -4 -15 -17 466.923 192.830   1
   4  15  18 388.870 241.240   1
  -4 -15 -18 55.1568 185.407   1
   4  15  19 176.598 232.928   1
  -4 -15 -19 27.5680 171.557   1
   4  15  20-105.442 208.998   1
  -4 -15 -20 109.827 160.702   1
  -4 -15 -21 327.914 183.490   1
   4  15  22 379.581 252.195   1
  -4 -15 -22-297.580 182.115   1
  -4  16  21-146.285 225.247   1
   4 -16 -21 112.871 168.660   1
  -4  16  19 76.5603 272.898   1
   4 -16 -19 614.921 199.795   1
  -4  16  17 478.068 275.540   1
   4 -16 -17 390.661 200.038   1
  -4  16  16 243.280 286.017   1
   4 -16 -16 30.3534 193.367   1
  -4  16  15 370.426 280.381   1
   4 -16 -15-244.451 211.440   1
  -4  16  14-166.447 279.074   1
   4 -16 -14 275.900 206.525   1
  -4  16  13 208.978 270.911   1
   4 -16 -13 30.5852 186.674   1
  -4  16  11 859.793 298.364   1
   4 -16 -11-177.902 189.043   1
  -4  16  10 357.461 277.148   1
   4 -16 -10 28.7753 192.408   1
  -4  16   9 303.572 261.575   1
   4 -16  -9-83.1860 171.643   1
  -4  16   8 213.311 234.639   1
   4 -16  -8 105.575 170.644   1
  -4  16   7-164.217 217.446   1
   4 -16  -7 147.795 163.094   1
  -4  16   6 209.231 221.139   1
   4 -16  -6 340.927 169.946   1
   4  16  -5 26.8808 62.2520   1
   4 -16  -5-20.8133 150.515   1
  -4  16   5-161.866 203.828   1
   4 -16  -4-19.4076 131.154   1
  -4  16   4 49.4945 158.229   1
   4  16  -3 121.620 136.462   1
   4 -16  -3 18.7572 122.828   1
  -4  16   3 276.877 160.438   1
  -4 -16   3 61.3271 95.6156   1
  -4 -16   2 59.4166 110.805   1
   4  16  -2-21.8424 165.051   1
  -4 -16   1 16.7615 122.924   1
   4 -16  -1 259.001 138.771   1
  -4  16   1 162.476 168.761   1
   4  16  -1 101.769 179.695   1
  -4 -16   0 387.123 146.117   1
   4 -16   0 138.270 174.124   1
  -4  16   0-76.3763 197.153   1
   4  16   0 56.4576 206.057   1
  -4 -16  -1 98.6518 137.687   1
   4 -16   1 451.792 240.485   1
  -4  16  -1-150.313 225.001   1
   4  16   1-60.4511 212.412   1
  -4 -16  -2 41.4498 148.849   1
   4 -16   2 189.623 289.313   1
   4  16   2-31.6178 215.405   1
  -4  16  -2 35.7557 272.770   1
  -4 -16  -3 86.0473 160.541   1
   4  16   3 97.6543 232.145   1
  -4  16  -3 30.0122 254.413   1
  -4 -16  -4-22.1414 150.377   1
   4  16   4 33.1806 245.884   1
  -4  16  -4 247.117 157.540   1
   4  16   5 269.766 237.803   1
  -4 -16  -5-45.5990 152.878   1
   4  16   6 680.203 268.590   1
  -4 -16  -6 162.838 155.212   1
   4  16   8 482.637 248.966   1
  -4 -16  -8 73.4830 171.569   1
   4  16   9 277.736 232.186   1
  -4 -16  -9 124.224 170.502   1
   4  16  10-104.103 229.007   1
  -4 -16 -10-151.905 160.027   1
   4  16  11 347.855 218.823   1
  -4 -16 -11 308.504 169.947   1
   4  16  12-34.8140 229.699   1
  -4 -16 -12 208.900 167.225   1
   4  16  13 69.8971 223.464   1
  -4 -16 -13-79.2393 152.927   1
   4  16  14-35.0972 223.339   1
  -4 -16 -14 452.959 186.233   1
   4  16  16-35.2432 211.736   1
  -4 -16 -16 53.9765 164.607   1
   4  16  17-70.5448 217.806   1
  -4 -16 -17 352.634 165.359   1
   4  16  18 317.183 220.891   1
  -4 -16 -18 163.014 172.237   1
   4  16  19 316.041 256.685   1
  -4 -16 -19 434.205 189.562   1
   4  16  20 314.510 255.743   1
  -4 -16 -20 325.327 196.996   1
   4  16  21 138.603 259.186   1
  -4 -16 -21 323.529 189.765   1
   4 -17 -20 197.164 185.605   1
  -4  17  20 222.808 254.486   1
   4 -17 -18 29.0631 160.685   1
  -4  17  18-39.0771 239.506   1
   4 -17 -16 119.673 183.332   1
  -4  17  16 449.794 288.871   1
   4 -17 -15 302.051 190.779   1
  -4  17  15-208.149 281.518   1
   4 -17 -14-60.7048 176.723   1
  -4  17  14 294.836 283.513   1
   4 -17 -13-30.3159 181.197   1
  -4  17  13 42.2780 270.315   1
   4 -17 -12-210.037 199.328   1
  -4  17  12-209.877 288.674   1
   4 -17 -10 143.977 175.715   1
  -4  17  10-79.2139 265.551   1
   4 -17  -9 137.216 170.903   1
  -4  17   9 75.0512 250.671   1
   4 -17  -8 155.419 174.250   1
  -4  17   8 244.242 233.382   1
   4 -17  -7 168.487 165.425   1
  -4  17   7-31.9530 210.772   1
   4 -17  -6 199.250 135.892   1
  -4  17   6-115.679 196.359   1
   4 -17  -5 206.056 138.017   1
  -4  17   5 52.7311 166.664   1
   4 -17  -4 19.5058 136.009   1
  -4  17   4-73.1568 168.088   1
   4 -17  -3 384.359 143.893   1
  -4  17   3-115.635 162.373   1
   4 -17  -2 79.9188 142.507   1
   4  17  -2 39.4072 148.456   1
  -4  17   2 45.9663 165.092   1
   4 -17  -1 289.317 166.110   1
   4  17  -1 98.2877 174.679   1
  -4  17   1-147.724 179.433   1
  -4 -17   0-77.8578 139.266   1
   4  17   0 114.677 193.741   1
  -4  17   0 57.2968 197.465   1
  -4  17  -1-37.0703 278.285   1
   4  17   2-204.390 228.343   1
  -4 -17  -2 112.643 152.861   1
   4  17   3 35.4741 246.514   1
  -4 -17  -3 116.874 151.644   1
   4  17   4 254.138 245.845   1
  -4 -17  -4 385.048 171.831   1
   4  17   5 146.277 221.351   1
  -4 -17  -5 222.280 170.929   1
   4  17   7-36.7209 232.507   1
  -4 -17  -7 432.082 185.601   1
   4  17   8 36.5599 244.670   1
  -4 -17  -8 307.776 160.429   1
   4  17   9-72.6691 230.290   1
  -4 -17  -9-77.7822 161.342   1
   4  17  10 108.511 240.737   1
  -4 -17 -10 599.979 188.899   1
   4  17  11-144.158 225.194   1
  -4 -17 -11 26.2760 167.266   1
   4  17  12 71.8961 245.882   1
  -4 -17 -12-105.553 151.129   1
   4  17  13 286.709 242.358   1
  -4 -17 -13 26.5064 168.952   1
   4  17  14 142.974 243.596   1
  -4 -17 -14 372.270 185.409   1
   4  17  15 463.579 252.910   1
  -4 -17 -15 80.1447 164.564   1
   4  17  16 320.158 260.025   1
  -4 -17 -16-267.773 179.590   1
   4  17  18 423.915 247.500   1
  -4 -17 -18 242.018 189.760   1
   4  17  20-207.883 228.533   1
  -4 -17 -20 266.392 157.759   1
  -4  18  19 113.810 256.399   1
   4 -18 -19-140.249 188.062   1
  -4  18  18 234.722 268.184   1
  -4  18  17 160.979 245.521   1
   4 -18 -17 29.2362 164.642   1
  -4  18  15 462.742 269.740   1
   4 -18 -15 391.175 193.428   1
  -4  18  14 425.743 278.437   1
   4 -18 -14-30.2786 182.155   1
  -4  18  13 127.933 281.351   1
   4 -18 -13 151.172 192.770   1
  -4  18  12-294.788 275.704   1
   4 -18 -12 451.314 193.015   1
  -4  18  11-327.545 268.765   1
   4 -18 -11 205.774 194.612   1
  -4  18   9 36.7520 242.291   1
   4 -18  -9 26.9709 169.326   1
  -4  18   8 203.371 212.816   1
   4 -18  -8-25.2757 151.904   1
  -4  18   7 30.8321 187.228   1
   4 -18  -7 117.029 147.764   1
  -4  18   5 258.193 166.653   1
   4 -18  -5-41.0193 123.965   1
  -4  18   4 48.4167 160.980   1
  -4  18   3-23.3181 152.422   1
   4  18   2 70.5821 221.609   1
   4  18   3-150.401 262.431   1
   4  18   4 77.9580 243.764   1
  -4 -18  -4 155.244 165.010   1
   4  18   5-39.6509 251.235   1
  -4 -18  -5-26.4364 162.048   1
   4  18   6 119.426 247.557   1
  -4 -18  -6-26.7735 171.190   1
   4  18   7 118.965 245.424   1
  -4 -18  -7-26.9482 160.242   1
   4  18   8 78.7370 237.717   1
  -4 -18  -8-27.0011 151.959   1
   4  18   9-272.334 247.960   1
  -4 -18  -9-108.016 163.566   1
   4  18  11 341.468 255.415   1
  -4 -18 -11 457.620 181.233   1
   4  18  12-225.113 239.915   1
  -4 -18 -12 187.961 171.722   1
   4  18  13 222.772 245.804   1
  -4 -18 -13-134.178 150.159   1
   4  18  14 73.5803 247.915   1
  -4 -18 -14-267.896 177.024   1
   4  18  15 36.3028 249.263   1
  -4 -18 -15 26.7450 177.071   1
   4  18  17-178.308 237.650   1
  -4 -18 -17 425.810 173.232   1
   4  18  19 69.5038 247.794   1
  -4 -18 -19-131.457 163.562   1
  -4  19  18 39.0866 267.345   1
   4 -19 -18 56.5988 185.808   1
  -4  19  17 444.036 267.650   1
   4 -19 -17 57.9508 175.595   1
  -4  19  16 248.910 274.739   1
   4 -19 -16-265.965 175.875   1
  -4  19  15 211.719 280.818   1
  -4  19  14-85.5980 293.486   1
   4 -19 -14 452.002 201.465   1
  -4  19  13 299.335 273.440   1
   4 -19 -13-60.1454 177.926   1
  -4  19  12 377.903 285.322   1
   4 -19 -12 118.724 177.170   1
  -4  19  11 40.5250 253.224   1
  -4  19  10 268.393 271.181   1
  -4  19   9 284.816 227.711   1
  -4  19   8-32.6737 211.727   1
   4  19   6 174.597 283.162   1
   4  19   7-130.526 273.319   1
   4  19   8 128.918 267.420   1
   4  19  10 82.8558 259.089   1
  -4 -19 -10 169.164 170.613   1
   4  19  11 243.992 279.303   1
  -4 -19 -11 363.570 180.660   1
   4  19  12 317.863 269.357   1
  -4 -19 -12 249.045 176.624   1
   4  19  13 116.950 242.703   1
  -4 -19 -13 164.665 173.479   1
   4  19  14-38.3395 244.101   1
  -4 -19 -14 136.512 175.453   1
   4  19  16 183.998 242.823   1
  -4 -19 -16 107.097 166.831   1
   4  19  18 141.337 212.581   1
  -4 -19 -18-288.032 161.673   1
   5   0 -25 67.1101 211.138   1
  -5   0  25 333.343 236.187   1
   5   0 -24 228.303 222.177   1
  -5   0  24-299.274 227.028   1
   5   0 -23 95.1257 204.555   1
  -5   0  23-150.178 227.846   1
   5   0 -22 30.9424 204.040   1
  -5   0  22 112.484 265.404   1
   5   0 -21-120.108 214.847   1
  -5   0  21 223.209 235.711   1
   5   0 -20-321.390 197.593   1
  -5   0  20-110.401 249.439   1
   5   0 -19-311.402 195.457   1
  -5   0  19 180.470 246.137   1
   5   0 -18 767.249 207.941   1
  -5   0  18 352.492 262.911   1
   5   0 -17-79.5083 195.027   1
  -5   0  17 34.2609 257.198   1
   5   0 -16 281.695 176.151   1
  -5   0  16 364.790 246.874   1
  -5   0  15 351.886 248.644   1
   5   0 -14 1592.96 250.045   1
  -5   0  14 981.522 281.708   1
   5   0 -13 458.455 178.045   1
  -5   0  13 147.096 230.244   1
   5   0 -12 21.9673 179.412   1
  -5   0  12 112.495 219.947   1
   5   0 -10 18975.8 1529.81   1
  -5   0  10 18241.2 1543.84   1
   5   0  -9-97.7331 169.601   1
  -5   0   9-97.9227 215.941   1
   5   0  -8 778.169 195.375   1
  -5   0   8 1374.36 247.699   1
   5   0  -7-91.1783 180.159   1
  -5   0   7 197.227 222.540   1
  -5   0   6 13982.3 1137.35   1
   5   0  -6 13266.1 1122.84   1
   5   0  -5-266.252 175.591   1
  -5   0   5 257.356 214.988   1
  -5   0   4 23512.7 1775.50   1
   5   0  -4 20470.4 1762.45   1
   5   0  -3 46.2529 166.121   1
  -5   0   3-175.986 198.710   1
  -5   0   2 45144.8 3546.44   1
   5   0  -2 43787.8 3540.72   1
   5   0  -1-126.421 187.506   1
  -5   0   1 17.3788 214.134   1
  -5   0   0 17.0460 183.599   1
   5   0   0-16.1391 169.925   1
  -5   0  -1-17.2868 211.133   1
   5   0   1-32.7660 195.599   1
  -5   0  -2 50946.1 3942.57   1
   5   0   2 47981.9 3941.22   1
  -5   0  -3-33.5338 162.169   1
   5   0   3 17.7136 166.189   1
   5   0   4 21491.4 1835.61   1
  -5   0  -4 23739.1 1832.83   1
  -5   0  -5-182.326 159.702   1
   5   0   5 162.265 181.793   1
   5   0   6 12475.7 1051.34   1
  -5   0  -6 12716.5 1043.95   1
  -5   0  -7-117.891 155.059   1
   5   0   7 38.4514 174.282   1
  -5   0  -8 803.207 170.485   1
   5   0   8 908.778 205.170   1
  -5   0  -9 34.6691 147.654   1
   5   0   9-20.5835 171.276   1
  -5   0 -10 16629.3 1373.74   1
   5   0  10 16993.8 1387.77   1
   5   0  11-93.9743 197.261   1
  -5   0 -11-133.885 164.822   1
   5   0  13-132.217 212.910   1
  -5   0 -13 169.857 191.568   1
   5   0  14 1159.64 245.044   1
   5   0  15-333.839 224.185   1
  -5   0 -15 22.9346 175.214   1
   5   0  16 624.664 220.103   1
  -5   0 -17 248.104 178.428   1
   5   0  17-29.2226 196.132   1
   5   0  18 876.712 244.493   1
  -5   0 -18 544.978 206.943   1
   5   0  19 376.691 216.544   1
  -5   0 -19-81.4144 180.622   1
   5   0  20-130.101 200.328   1
  -5   0 -20 86.0025 192.951   1
   5   0  21-33.5923 204.968   1
  -5   0 -21 184.641 205.520   1
   5   0  23-244.343 213.880   1
  -5   0 -23-277.526 227.674   1
   5   0  24-106.707 220.156   1
  -5   0 -24 36.6491 237.493   1
   5   0  25-180.714 188.683   1
  -5   0 -25 272.342 240.784   1
   5  -1 -26-66.9399 214.040   1
  -5   1  26-37.5311 211.262   1
   5  -1 -25 394.014 210.388   1
  -5   1  25 190.489 232.470   1
   5   1 -24 100.174 227.890   1
  -5  -1  24 254.235 216.406   1
   5  -1 -23 221.485 216.341   1
   5   1 -23 353.171 222.934   1
  -5   1  23 38.5989 249.700   1
  -5  -1  23 290.971 229.078   1
   5  -1 -22-372.435 206.234   1
  -5   1  22 38.5827 240.588   1
   5   1 -21 477.762 210.660   1
  -5  -1  21-396.901 220.168   1
   5  -1 -20 592.394 195.686   1
   5   1 -20 547.350 199.158   1
  -5   1  20 452.133 242.836   1
  -5  -1  20 249.516 236.093   1
   5   1 -19 444.516 199.628   1
   5  -1 -19 57.6442 215.061   1
  -5  -1  19-140.182 225.199   1
  -5   1  19-184.618 265.234   1
   5  -1 -18 615.015 234.292   1
  -5   1  18 467.872 288.152   1
   5   1 -17-103.341 199.555   1
  -5  -1  17 166.926 240.579   1
   5   1 -16 149.458 183.356   1
   5  -1 -16 26.2603 197.192   1
  -5  -1  16 226.690 239.145   1
  -5   1  16-202.698 252.817   1
   5  -1 -15 991.269 232.682   1
   5   1 -15 384.052 188.082   1
  -5  -1  15 531.865 249.227   1
   5  -1 -14 959.137 221.960   1
   5   1 -14 855.234 200.401   1
  -5   1  14 1189.88 287.986   1
  -5  -1  14 632.979 249.981   1
   5   1 -13 9972.58 838.598   1
   5  -1 -13 11989.7 855.215   1
  -5  -1  13 9606.62 860.577   1
   5  -1 -12 18869.1 1480.20   1
  -5   1  12 16782.0 1492.11   1
  -5  -1  11 2963.25 383.232   1
   5   1 -11 3610.64 350.693   1
  -5  -1  10 1093.35 248.331   1
  -5   1  10 652.049 232.012   1
   5   1 -10 943.528 204.548   1
   5  -1 -10 1047.39 209.616   1
  -5   1   9 1370.20 248.014   1
   5   1  -9 1277.90 236.979   1
   5  -1  -9 1588.10 225.476   1
  -5  -1   8 4203.70 420.930   1
   5   1  -8 3737.89 387.438   1
  -5   1   8 3520.28 411.566   1
   5  -1  -8 4691.44 399.148   1
   5  -1  -7 3535.53 392.982   1
   5   1  -7 4274.00 383.057   1
  -5  -1   7 4074.53 409.542   1
  -5   1   7 3680.10 418.837   1
  -5  -1   6 2639.04 314.929   1
   5   1  -6 2441.38 293.858   1
  -5   1   6 2868.34 320.001   1
   5  -1  -6 2342.54 295.260   1
  -5  -1   5 2070.62 276.717   1
  -5   1   5 1625.21 282.216   1
   5  -1  -5 2612.09 265.271   1
   5   1  -5 2007.88 253.421   1
  -5  -1   4 78933.3 6322.21   1
  -5   1   4 78427.4 6326.58   1
   5  -1  -4 80130.6 6320.06   1
   5   1  -4 80871.2 6317.36   1
   5  -1  -3 3215.03 367.387   1
   5   1  -3 3436.77 367.236   1
  -5   1   3 3853.46 394.435   1
  -5  -1   3 4343.07 386.080   1
   5  -1  -2 41011.1 3129.46   1
   5   1  -2 34359.9 3127.95   1
  -5   1   2 40222.4 3136.50   1
  -5  -1   2 41707.1 3134.45   1
   5  -1  -1 762.232 186.901   1
   5   1  -1 475.939 201.017   1
  -5  -1   1 674.218 215.046   1
  -5   1   1 555.514 207.693   1
  -5   1   0 47889.1 3645.78   1
  -5  -1   0 46732.3 3644.53   1
   5   1   0 40616.8 3638.16   1
   5  -1   0 48160.0 3642.29   1
   5  -1   1 861.335 218.731   1
   5   1   1 950.259 206.681   1
  -5   1  -1 874.408 226.267   1
  -5  -1  -1 816.632 197.950   1
  -5   1  -2 41889.6 3374.88   1
  -5  -1  -2 43279.2 3375.72   1
   5  -1   2 41500.3 3373.61   1
   5   1   2 42373.6 3375.46   1
   5  -1   3 2866.12 354.561   1
   5   1   3 3783.58 364.907   1
  -5   1  -3 3803.43 361.773   1
  -5  -1  -3 3479.62 359.885   1
   5   1   4 85779.2 6560.15   1
   5  -1   4 81594.7 6556.85   1
  -5  -1  -4 79693.5 6554.52   1
  -5   1  -4 83864.3 6555.67   1
   5  -1   5 1917.22 272.644   1
   5   1   5 2018.80 275.785   1
  -5   1  -5 2871.47 273.375   1
  -5  -1  -5 2222.99 268.038   1
   5   1   6 1527.91 255.033   1
   5  -1   6 1931.06 257.791   1
  -5   1  -6 1983.10 235.801   1
  -5  -1  -6 1906.83 242.157   1
   5   1   7 3684.14 418.675   1
   5  -1   7 4348.18 412.976   1
  -5  -1  -7 4687.64 405.614   1
  -5   1  -7 4023.55 390.910   1
   5  -1   8 3833.11 342.587   1
  -5  -1  -8 3607.07 326.791   1
  -5   1  -8 2736.75 323.209   1
   5   1   8 2677.74 331.189   1
  -5  -1  -9 2139.53 229.771   1
  -5   1  -9 1564.88 229.197   1
   5  -1   9 1463.81 239.816   1
   5   1   9 1725.44 254.955   1
  -5  -1 -10 1084.93 180.066   1
  -5   1 -10 984.657 175.255   1
   5   1  10 888.278 215.217   1
   5  -1  10 918.107 215.440   1
  -5   1 -11 3028.27 320.234   1
   5   1  12 15026.2 1279.27   1
  -5  -1 -12 15485.5 1263.12   1
   5   1  13 7376.87 738.939   1
   5  -1  13 9328.49 748.833   1
  -5  -1 -13 7752.19 721.405   1
  -5   1 -13 9000.99 728.315   1
  -5  -1 -14 437.810 181.473   1
  -5   1 -14 799.194 187.746   1
   5  -1  14 754.801 233.448   1
  -5  -1 -15 227.562 198.905   1
  -5   1 -15 444.812 181.562   1
   5  -1  15 249.392 209.801   1
   5   1  15 111.527 221.024   1
   5  -1  16 85.1561 203.460   1
   5   1  16 227.751 209.114   1
  -5   1 -17 51.5370 181.075   1
   5  -1  17 58.6291 217.925   1
   5   1  18 30.0309 209.492   1
  -5  -1 -18 125.203 183.108   1
   5  -1  19 63.1618 215.256   1
   5   1  19 279.863 229.693   1
  -5   1 -19-28.6910 189.280   1
  -5  -1 -19 103.838 182.513   1
   5  -1  20 524.864 224.616   1
   5   1  20 514.198 226.102   1
  -5   1 -20 370.069 219.541   1
  -5  -1 -20 217.347 184.601   1
   5  -1  21 33.6151 213.303   1
   5   1  21 66.2821 201.463   1
  -5   1 -21 432.177 237.291   1
  -5  -1 -21 115.597 185.975   1
   5   1  22-101.210 208.967   1
   5  -1  22 239.487 214.939   1
  -5   1 -22-462.506 225.576   1
  -5  -1 -22 639.302 207.556   1
   5  -1  23-244.025 221.157   1
   5   1  23-206.262 223.030   1
  -5   1 -23 340.985 255.245   1
  -5  -1 -23-320.161 217.517   1
   5  -1  24-35.4549 210.873   1
   5   1  24 35.0886 225.408   1
  -5   1 -24 121.256 248.987   1
  -5  -1 -24 134.015 224.630   1
   5   1  25 430.187 240.079   1
  -5  -1 -25 1020.83 267.694   1
  -5  -1 -26 522.116 261.310   1
   5  -2 -27 197.870 225.191   1
  -5   2  25-194.644 248.014   1
   5  -2 -25 356.745 202.924   1
  -5   2  24 236.276 228.390   1
   5  -2 -24 160.528 193.373   1
   5   2 -24 139.101 223.769   1
  -5   2  23 157.989 260.859   1
  -5  -2  23-35.4008 204.429   1
   5  -2 -23 317.494 223.604   1
   5   2 -23 330.184 219.163   1
  -5   2  22 550.752 256.644   1
  -5  -2  22 141.576 225.989   1
   5  -2 -22 218.379 223.127   1
   5   2 -22 94.6447 196.068   1
  -5   2  21 350.321 277.016   1
  -5  -2  21 210.343 223.788   1
   5  -2 -21 214.005 224.830   1
   5   2 -21 150.758 196.116   1
  -5   2  20 191.599 242.058   1
  -5  -2  20 728.915 244.220   1
   5  -2 -20 89.7468 219.037   1
   5   2 -20-115.613 193.425   1
  -5   2  19 37.4571 275.621   1
  -5  -2  19-170.945 213.637   1
   5  -2 -19 439.181 226.871   1
   5   2 -19-110.945 187.460   1
  -5   2  18 401.517 262.607   1
  -5  -2  18 234.648 238.825   1
   5  -2 -18 485.116 209.624   1
   5   2 -18 266.363 190.506   1
  -5   2  17 425.216 228.737   1
  -5  -2  17 163.695 214.300   1
   5  -2 -17 222.034 195.601   1
   5   2 -17 358.398 186.552   1
  -5   2  16 822.269 290.691   1
  -5  -2  16 1082.67 270.295   1
   5   2 -16 1378.94 232.579   1
  -5   2  15-165.136 218.730   1
  -5  -2  15 247.773 233.329   1
   5  -2 -15-26.1325 183.683   1
   5   2 -15-284.752 206.778   1
  -5  -2  14 986.701 264.797   1
   5  -2 -14 987.090 235.481   1
   5   2 -14 936.516 199.602   1
  -5   2  13 366.786 241.768   1
  -5  -2  13 519.447 243.277   1
   5  -2 -13 806.534 221.437   1
   5   2 -13 949.347 204.965   1
  -5   2  12 556.742 257.176   1
  -5  -2  12 1108.77 259.801   1
   5  -2 -12 1275.00 227.934   1
  -5   2  11 2162.09 353.705   1
  -5  -2  11 2550.82 346.514   1
   5   2 -11 3531.63 328.802   1
   5  -2 -11 3330.34 339.831   1
   5   2 -10 13296.1 1107.55   1
  -5  -2   9 625.053 226.992   1
  -5   2   9 688.873 233.710   1
   5  -2  -9 917.030 203.054   1
   5   2  -9 330.900 178.323   1
  -5   2   8 7751.70 681.027   1
   5   2  -8 7819.55 650.695   1
   5  -2  -8 7425.28 658.191   1
  -5  -2   8 6860.84 665.378   1
  -5   2   7 10362.8 882.191   1
   5   2  -7 10547.1 859.377   1
  -5  -2   7 9969.36 869.391   1
   5  -2  -7 9805.18 858.007   1
  -5  -2   6 2114.02 274.845   1
   5   2  -6 2173.47 246.150   1
  -5   2   6 2127.61 295.115   1
   5  -2  -6 1695.55 265.041   1
  -5  -2   5-91.9058 181.050   1
   5  -2  -5 141.600 181.803   1
   5   2  -5 96.5258 164.402   1
  -5   2   5 272.610 208.461   1
  -5   2   4 21025.3 1687.30   1
  -5  -2   4 19642.8 1674.89   1
   5   2  -4 21701.2 1671.74   1
   5  -2  -4 20210.5 1675.02   1
  -5  -2   3 136.729 174.028   1
  -5   2   3 57.3491 156.513   1
   5  -2  -3 446.720 151.824   1
   5   2  -3 170.768 151.049   1
   5  -2  -2 45094.8 3694.79   1
  -5  -2   2 50418.4 3702.40   1
   5   2  -2 43005.6 3695.92   1
  -5   2   2 47886.2 3704.38   1
   5  -2  -1 8770.47 777.524   1
   5   2  -1 9663.07 779.420   1
  -5   2   1 8949.77 784.001   1
  -5  -2   1 9218.60 781.437   1
   5  -2   0-235.182 157.000   1
  -5   2   0 70.2403 179.591   1
  -5  -2   0-200.811 173.569   1
   5   2   0-98.7646 185.047   1
   5  -2   1 11406.0 885.441   1
   5   2   1 10288.9 887.211   1
  -5  -2  -1 9675.15 884.531   1
  -5   2  -1 10658.7 889.111   1
   5   2   2 49689.2 3673.70   1
   5  -2   2 45018.8 3666.79   1
  -5  -2  -2 46902.7 3670.50   1
  -5   2  -2 42762.1 3669.10   1
  -5  -2  -3 238.226 177.987   1
  -5   2  -3 326.654 184.749   1
   5   2   3 220.521 179.303   1
   5  -2   3 276.812 178.541   1
   5  -2   4 21254.8 1716.14   1
  -5   2  -4 21280.7 1711.40   1
  -5  -2  -4 21756.1 1720.45   1
   5   2   4 20313.6 1722.22   1
   5   2   5 119.753 172.344   1
   5  -2   5 100.265 168.678   1
  -5   2  -5 92.7869 151.548   1
  -5  -2  -5 106.236 169.414   1
   5  -2   6 1892.70 229.311   1
   5   2   6 1020.53 236.151   1
  -5  -2  -6 1376.71 222.687   1
  -5   2  -6 1655.71 208.840   1
  -5  -2  -7 9857.39 841.771   1
  -5   2  -7 9737.50 835.503   1
   5   2   7 9893.11 853.604   1
   5  -2   7 10425.6 844.924   1
   5   2   8 6701.76 615.171   1
  -5  -2  -8 6720.98 597.831   1
  -5   2  -8 7069.09 593.646   1
   5  -2   8 6791.85 601.623   1
   5   2   9 495.567 217.723   1
  -5  -2  -9 822.766 192.006   1
  -5   2  -9 466.706 153.000   1
   5  -2   9 917.774 181.755   1
  -5  -2 -10 10909.2 873.005   1
[truncated: 899,314 more chars]
